# Supplementary material for: The dynamic state of a prefrontal–hypothalamic–midbrain circuit commands behavioral transitions
Source: Nat Neurosci. 2024 Mar 18;27(5):952–63. doi: 10.1038/s41593-024-01598-3 (PMC11089001; doi:10.1038/s41593-024-01598-3)
Supplement: Supplementary file 9 — Statistical source data. [file 41593_2024_1598_MOESM9_ESM.xlsx]

## Sheet: Fig. 1b
Cells											Feeding
1	0	0.0934635	0.314465	0.645479	0.891588	1	0.891588	0.645479	0.314465	0.0934635	0	0	0	0	0	0	0	0	0	0	0.0980898	0.2223	0.322129	0.2223	0.0980898	0	0	0	0	0	0	0	0	0	0	0
2	0.67329	0.889053	1	0.958853	0.778843	0.537232	0.3364	0.201331	0.0980849	0.0291522	0	0	0	0	0	0	0	0	0	0	0	0	0	0	0	0	0	0	0	0	0	0.00145761	0.0144176	0.0509282	0.177611	0.397221
3	0.109035	0.307627	0.587368	0.84999	1	0.985482	0.818874	0.561538	0.311982	0.138593	0.0469731	0.0111613	0	0.0126977	0.0514114	0.102362	0.124335	0.0947523	0.0438605	0.00936585	0	0	0	0	0	0	0	0	0	0	0	0	0	0	0	0.020325
4	0.138875	0.185423	0.215812	0.289205	0.436857	0.654824	0.861366	1	0.976374	0.78582	0.475206	0.212977	0.0596745	0.012697	0	0.00503538	0.0129832	0.0202783	0.0217618	0.0218118	0.0158142	0.00931593	0.00584263	0.00470342	0.00419854	0.00412202	0.00996023	0.017692	0.0229433	0.0262277	0.0284192	0.0301267	0.0257878	0.016605	0.0296389	0.0750519
5	0.00289697	0.000106247	0	0	0	0	0	0.00849978	0.046744	0.229761	0.538358	0.88629	1	0.889485	0.628823	0.440822	0.322314	0.252745	0.176852	0.129478	0.128089	0.136144	0.127509	0.0866588	0.0609831	0.0547822	0.0970231	0.128334	0.139968	0.0900841	0.0459666	0.0146346	0.0174017	0.0163018	0.0134538	0.00636862
6	0.465765	0.145261	0.0203314	0.0563105	0.0990929	0.118816	0.103867	0.0687782	0.0369099	0.0146205	0	0.00486764	0.0246021	0.049768	0.0565282	0.0737224	0.094873	0.118552	0.117757	0.133097	0.164484	0.203331	0.193047	0.127463	0.0638591	0.051721	0.108473	0.180804	0.225522	0.226254	0.189041	0.236506	0.444171	0.802915	1	0.870989
7	0.217403	0.0454622	0	0	0	0	0	0	0	0	0	0.0281738	0.178222	0.384381	0.513459	0.394618	0.18838	0.146297	0.434817	0.84568	1	0.747662	0.337561	0.0707271	0	0	0	0	0	0	0	0.0153675	0.1492	0.355131	0.513459	0.423868
8	0.402601	0.65003	0.88629	1	0.967088	0.813402	0.607035	0.404788	0.241899	0.134512	0.0692819	0.0442024	0.0391374	0.034971	0.0203724	0.00682557	0.003956	0.00623589	0.00818912	0.00655937	0.00297286	0	6.56027e-05	0.00291835	0.00779758	0.0138694	0.0203063	0.0267432	0.0333096	0.0401956	0.0475658	0.0553147	0.0632519	0.071215	0.111465	0.208746
9	0.0449173	0.0188641	0	0	0	0	0	0	0	0	0	0	0	0	0	0	0	0	0.0115496	0.107022	0.319227	0.616629	0.853863	0.978583	1	0.9485	0.780682	0.534101	0.284368	0.166491	0.114677	0.108032	0.059151	0.0489167	0.0498635	0.0668581
10	0.399338	0.664578	0.893923	1	0.96923	0.802807	0.557311	0.300479	0.135243	0.0762385	0.0958017	0.113642	0.131577	0.128854	0.114044	0.0732615	0.0354678	0.00418847	0	0.00855995	0.0239745	0.0198738	0.0113461	0.00700826	0.0116455	0.0257406	0.0483789	0.0786981	0.0862804	0.065854	0.0311053	0.0116534	0.00745326	0.00997097	0.0512917	0.172498
11	0.877984	1	0.983305	0.88717	0.699892	0.462652	0.20818	0.0538688	0	0	0	0	0	0	0	0	0	0	0	0	0	0	0	0	0	0	0	0	0	0.00067336	0.0314906	0.125014	0.282608	0.440958	0.567906	0.716578
12	0.201064	0.3894	0.676072	0.910639	1	0.906938	0.678864	0.414566	0.246437	0.197741	0.198918	0.183684	0.150671	0.138045	0.121228	0.102892	0.0590933	0.0421232	0.0268824	0.0356464	0.0329317	0.0427632	0.0418548	0.0349675	0.0198888	0.00346946	0	0.00233051	0.0078925	0.0130616	0.0194853	0.030127	0.0563833	0.0959923	0.129745	0.134586
13	0	0	0.0231527	0.0778991	0.159897	0.220863	0.247719	0.220863	0.205125	0.276974	0.500678	0.793942	1	0.99907	0.796466	0.500221	0.246642	0.0885687	0.024141	0.00101293	0	0	0	0.00940577	0.0457632	0.112311	0.186016	0.228347	0.213257	0.150739	0.0717163	0.020415	0	0	0	0
14	0	0	0	0.0244414	0.106676	0.251032	0.426396	0.650223	0.861831	1	0.888452	0.627143	0.302352	0.106483	0.012581	0.0394371	0.0893762	0.156994	0.168287	0.169208	0.147083	0.156772	0.193425	0.209095	0.201642	0.148784	0.115635	0.0612339	0.0456403	0.0521299	0.0836544	0.0748087	0.0411237	0.00992931	0	0
15	0	0	0	0	0	0	0	0	0	0	0	0	0.0658355	0.289782	0.672634	0.954176	0.907187	0.554542	0.207941	0.0309348	0	0	0	0	0	0	0	0.015864	0.171779	0.501603	0.896218	1	0.762713	0.35271	0.0931162	0
16	0.0837965	0.124297	0.311129	0.609385	0.863936	1	0.941625	0.731417	0.431149	0.192129	0.0567215	0.0397226	0.0994579	0.209928	0.295923	0.303882	0.246154	0.165722	0.0984901	0.0438498	0.0131148	0	0	0	0	0	0	0	0	0	0.00338127	0.0323274	0.0950236	0.171227	0.194497	0.150761
17	0.194428	0.167224	0.145281	0.107937	0.066251	0.0298111	0.00771392	0	0	0	0	0	0	0	0.00393123	0.0212177	0.0576422	0.104481	0.139508	0.143553	0.118016	0.0816745	0.0650016	0.0785405	0.111501	0.143572	0.2069	0.346998	0.573956	0.823837	0.991691	1	0.841762	0.597843	0.384276	0.248074
18	0.4821	0.255301	0.0863928	0.0905754	0.139024	0.195429	0.247652	0.285494	0.286357	0.224645	0.1221	0.0665188	0.0758036	0.100043	0.0734776	0.0331374	0.0313552	0.0836577	0.161014	0.214972	0.210086	0.156434	0.0871479	0.0442917	0.0221951	0.0180725	0.00928109	0	0.00522426	0.0366069	0.169377	0.466216	0.777188	1	0.934695	0.794359
19	0.210476	0.273288	0.367248	0.517274	0.687433	0.847631	0.953126	1	0.938528	0.769135	0.509243	0.267065	0.0985148	0.0271226	0.0105155	0.0138093	0.0111497	0.00787121	0.0123708	0.0210673	0.0212377	0.0156973	0.0154797	0.0226253	0.0310783	0.037715	0.0382035	0.0329336	0.0227994	0.0140207	0.00679785	0	0.00413253	0.0337591	0.0896523	0.155455
20	0.513534	0.756236	0.936099	1	0.947766	0.801474	0.59535	0.372376	0.197617	0.136285	0.157593	0.18047	0.154659	0.141326	0.138401	0.14725	0.10462	0.0526239	0.0055712	0	0.0102797	0.0180028	0.0101396	0.0106305	0.019581	0.0344711	0.035162	0.0405477	0.0604883	0.0816711	0.0818447	0.0576748	0.0349699	0.0301643	0.0997642	0.262009
21	0.320809	0.550209	0.77812	0.933238	1	0.958657	0.856026	0.707494	0.536464	0.354092	0.20386	0.121091	0.0895893	0.0747734	0.0544686	0.0393544	0.0358375	0.037914	0.038598	0.0392414	0.0405816	0.041413	0.0385304	0.0351932	0.0319319	0.0283271	0.0253277	0.0240053	0.023152	0.0192056	0.0147539	0.00880634	0.00408366	0	0.0330643	0.131945
22	1	0.983011	0.758597	0.4438	0.15858	0.00751749	0	0.160866	0.337704	0.428788	0.355618	0.221198	0.122888	0.080824	0.0743459	0.0843834	0.150304	0.219489	0.210436	0.133156	0.0143626	0.0400953	0.0481522	0.0787189	0.0130673	0.00685248	0.0260762	0.0337423	0.0557775	0.0658997	0.100078	0.119236	0.161696	0.285866	0.51308	0.796177
23	0.755439	0.947294	1	0.897964	0.706413	0.473219	0.271458	0.141849	0.0819951	0.0618471	0.0545938	0.0474923	0.0328031	0.0125291	0	0.0045338	0.0282276	0.0720114	0.114579	0.120573	0.0795648	0.0405351	0.0512882	0.0929504	0.112982	0.0921137	0.0576899	0.052488	0.0859136	0.158717	0.225182	0.259941	0.240786	0.220508	0.289441	0.48564
24	0.171389	0.227778	0.232751	0.179839	0.112127	0.0694863	0.0518964	0.0503674	0.0544799	0.0765058	0.140144	0.231857	0.327632	0.358898	0.308588	0.186715	0.0641977	0	0.123187	0.468805	0.879508	1	0.742162	0.350807	0.146082	0.164853	0.268874	0.324325	0.28222	0.177143	0.0993608	0.0981377	0.134372	0.127235	0.102783	0.105188
25	0.615047	0.862471	1	0.984232	0.865195	0.703996	0.540375	0.399382	0.283667	0.190186	0.111986	0.067555	0.0632694	0.0842007	0.106008	0.116881	0.12116	0.121929	0.11872	0.104547	0.0829488	0.0671772	0.0659906	0.0758687	0.0790807	0.0699713	0.0461015	0.0263248	0.0122814	0.0066877	0.000220671	0	0.0131044	0.0538363	0.157894	0.347656
26	0	0	0	0.0646451	0.249826	0.555205	0.839903	1	0.930185	0.681943	0.363031	0.198942	0.207254	0.29608	0.338495	0.309107	0.22846	0.119081	0.0400043	0.0038383	0.0202016	0.0792966	0.177935	0.2731	0.331806	0.349822	0.34233	0.2987	0.21571	0.111672	0.0374388	0.00404032	0	0	0	0
27	0.747182	0.983527	1	0.813216	0.617116	0.457128	0.364945	0.321625	0.354489	0.390147	0.371277	0.297948	0.263463	0.272016	0.226436	0.154111	0.0947646	0.0929922	0.0775427	0.052482	0.0344109	0.037961	0.0524127	0.0547047	0.0442071	0.0278657	0.0195697	0.0111358	0.00491365	0	0	0	0	0	0.107682	0.365634
28	0.193148	0.102393	0.0274431	0	0.00138387	0.00995693	0.0141624	0.0145565	0.0197146	0.0224838	0.0233089	0.0248499	0.0416984	0.0620726	0.0817705	0.118611	0.158671	0.179737	0.162914	0.186709	0.220009	0.241836	0.189367	0.16586	0.197271	0.295916	0.513215	0.780459	1	0.919057	0.697459	0.505566	0.465621	0.45515	0.386665	0.299219
29	0.100807	0.162141	0.30814	0.535076	0.743156	0.892672	0.956482	1	0.958472	0.835924	0.588437	0.332692	0.148512	0.0891019	0.0916112	0.105662	0.101544	0.0994609	0.092398	0.0915262	0.0742123	0.0547336	0.0358358	0.0264848	0.0203751	0.0134521	0.0064926	0	0.00387055	0.0225577	0.0530047	0.066715	0.0571827	0.0327604	0.0394174	0.064596
30	0.240889	0.275365	0.333623	0.459193	0.637767	0.824052	0.956802	1	0.914389	0.690049	0.41548	0.215155	0.122306	0.0869443	0.064635	0.0516947	0.0605685	0.0848832	0.105523	0.101195	0.0718704	0.047472	0.0445297	0.0551205	0.0524053	0.0396039	0.0409244	0.0702234	0.0923561	0.0757956	0.0254693	0	0.0326989	0.113993	0.182235	0.223735
31	0.163758	0.249516	0.313649	0.35653	0.429625	0.56526	0.751629	0.939032	1	0.868537	0.570459	0.286403	0.104133	0.0239612	0.00615461	0.00821241	0.0211112	0.020671	0.0346878	0.0484853	0.0667515	0.0856747	0.120612	0.144545	0.170166	0.189665	0.209874	0.171468	0.0855089	0	0.0437149	0.152751	0.24517	0.181106	0.106102	0.0809248
32	0.492099	0.740176	0.917869	1	0.924209	0.741535	0.463386	0.257411	0.1841	0.239478	0.272243	0.23633	0.180239	0.156822	0.136682	0.0811555	0.0290469	0.034398	0.0869725	0.134653	0.151529	0.15122	0.145243	0.11138	0.0587312	0.0142773	0	0	0	0.0255066	0.0811555	0.136682	0.153949	0.150869	0.17823	0.29451
33	0.182886	0.414371	0.714091	0.944574	1	0.849838	0.603556	0.345721	0.177064	0.0768348	0.0490279	0.0262288	0.0130941	0.0127616	0.0507273	0.105829	0.154081	0.194608	0.242416	0.293851	0.333766	0.34413	0.330272	0.299115	0.253058	0.182355	0.0887197	0.0144571	0	0.0519263	0.116178	0.147771	0.135177	0.102869	0.0701348	0.0792106
34	0.0663327	0.126619	0.22857	0.413582	0.645259	0.871847	1	0.988888	0.830291	0.609114	0.421711	0.330047	0.32355	0.348663	0.356613	0.311776	0.243463	0.166173	0.114645	0.0761179	0.0590048	0.0456767	0.0385157	0.0498974	0.077055	0.0962651	0.0836778	0.0440636	0.0123538	0	0.00844168	0.0106309	0.00497972	0.000951949	0.00773342	0.0342359
35	0.166066	0.370018	0.626987	0.868492	1	0.960637	0.747425	0.452024	0.19613	0.0512728	0.00501278	0.0150313	0.0480085	0.0834891	0.118505	0.170312	0.246611	0.324588	0.371086	0.381917	0.367824	0.344656	0.314245	0.267859	0.201883	0.128979	0.0701288	0.0303676	0.00825958	0	0.00475253	0.0188453	0.0362414	0.0397185	0.0340834	0.0597377
36	0.653499	0.906846	1	0.928651	0.791952	0.624196	0.464256	0.352867	0.292198	0.271968	0.26557	0.252728	0.228341	0.197962	0.164629	0.118181	0.0613836	0.0329113	0.0378649	0.0655287	0.0876744	0.104103	0.111726	0.111258	0.103533	0.0965819	0.0906202	0.0881267	0.0838217	0.0712187	0.046301	0.018098	0.000384672	0	0.0928001	0.316975
37	0.726271	0.94927	1	0.872671	0.666041	0.463825	0.326876	0.275383	0.266678	0.252529	0.204664	0.162232	0.136963	0.124995	0.111277	0.0878242	0.0522157	0.0318209	0.0540663	0.082977	0.059061	0.0171465	0.0426511	0.155945	0.269301	0.30424	0.275453	0.232704	0.193786	0.129908	0.065878	0.0129653	0	0.018985	0.153084	0.403887
38	0.60346	0.847561	1	0.991907	0.856814	0.655429	0.484567	0.373064	0.281814	0.197512	0.122761	0.110378	0.114879	0.140288	0.135025	0.129925	0.133644	0.163917	0.181647	0.144508	0.0783937	0.0163298	0	0.00302856	0.0280886	0.0352417	0.0414857	0.0328348	0.0539417	0.0840575	0.118386	0.141779	0.158036	0.170532	0.219037	0.358752
39	0.0888589	0.02693	0.024705	0.132532	0.361567	0.66003	0.90629	1	0.884364	0.61034	0.289563	0.082842	0.00277932	0	0	0.00370575	0.0337559	0.11845	0.282074	0.483139	0.638863	0.668665	0.549491	0.352315	0.154827	0.0428893	0	0	0	0	0.0134334	0.0568639	0.131818	0.207203	0.225727	0.177924
40	0.109265	0.180793	0.37893	0.66712	0.908756	1	0.910436	0.666436	0.444051	0.367323	0.449137	0.481924	0.394142	0.226697	0.104611	0.0601689	0.0810556	0.131375	0.165097	0.151231	0.108781	0.0568764	0.0272795	0.0195303	0.0563874	0.10603	0.137768	0.135989	0.146716	0.162626	0.136332	0.0613649	0	0.0189568	0.0723717	0.110825
41	0.0467313	0.0238685	0.0936084	0.245634	0.41656	0.564101	0.654	0.675966	0.755572	0.901753	1	0.82072	0.472097	0.21758	0.14501	0.176235	0.160764	0.161063	0.137913	0.1417	0.122797	0.142443	0.154752	0.165694	0.147817	0.134499	0.124963	0.105258	0.0718725	0.0409484	0.0183252	0	0.00599472	0.0530001	0.106741	0.102171
42	0.152969	0.226514	0.380758	0.64165	0.883531	1	0.920182	0.71461	0.488595	0.35283	0.305163	0.34762	0.369049	0.388268	0.359871	0.348501	0.283324	0.185304	0.0652696	0	0.000717394	0.0156198	0.0316138	0.0366245	0.0550006	0.0388252	0.0127683	0.00599956	0.0570688	0.126832	0.152988	0.118694	0.0591968	0.062812	0.0950124	0.145648
43	0.0723118	0.0947741	0.125131	0.186354	0.265594	0.331905	0.351044	0.354006	0.443651	0.647729	0.882718	1	0.977862	0.841351	0.616793	0.364841	0.168377	0.0867592	0.0980904	0.147008	0.187431	0.192682	0.173735	0.13958	0.0927712	0.0439509	0.0227433	0.0502481	0.107023	0.143338	0.123508	0.0676194	0.0176072	0	0.0126401	0.0427586
44	0.820879	0.977834	1	0.904056	0.775197	0.628405	0.499013	0.366399	0.26422	0.215361	0.251813	0.308733	0.305144	0.216979	0.108967	0.0443974	0.0260033	0.02588	0.0258017	0.0267179	0.0306793	0.0376511	0.0433189	0.0430723	0.0357178	0.0241159	0.011318	0.00184355	0	0.00759203	0.0364963	0.0923896	0.164015	0.239036	0.3639	0.571922
45	0.353566	0.484289	0.645778	0.799636	0.944674	1	0.945624	0.764399	0.516549	0.269429	0.0944049	0.0194664	0.0159573	0.0707517	0.0955032	0.108864	0.0656426	0.0392267	0	0.00666435	0.0241965	0.0449754	0.0393312	0.0319475	0.0383604	0.0654222	0.109627	0.17004	0.214231	0.238482	0.236588	0.234635	0.219508	0.190476	0.188529	0.232971
46	0.256002	0.340691	0.455731	0.580866	0.735952	0.879142	0.9898	1	0.886271	0.668262	0.422823	0.247843	0.160065	0.118702	0.0769278	0.0506697	0.0588253	0.0771311	0.0778241	0.0558378	0.0289731	0.0138645	0.00948229	0.00988841	0.00149322	0	0.0140984	0.0433819	0.0730161	0.112296	0.161275	0.207349	0.212819	0.185256	0.165636	0.186856
47	0.569125	0.689602	0.595784	0.334731	0.145009	0.0859391	0.135984	0.246903	0.522235	0.837108	0.988228	1	0.976383	0.988901	0.672141	0.333366	0.0592394	0.0463878	0.0247089	0.0109028	0	0	0	0	0	0	0	0	0	0	0	0	0	0	0.0885608	0.287893
48	0.574837	0.781531	0.933573	1	0.937631	0.841815	0.727663	0.621652	0.466641	0.323754	0.22384	0.190324	0.196075	0.208614	0.202061	0.158167	0.0923196	0.0367219	0.0100861	0.00950742	0.0149343	0.0154741	0.0170471	0.0225166	0.0274227	0.0202967	0.00496892	0	0.0177303	0.0446396	0.0612583	0.0672398	0.0848966	0.132069	0.228763	0.382047
49	0.254829	0.33898	0.371182	0.339523	0.304605	0.291538	0.33914	0.451103	0.645462	0.856999	1	0.979092	0.822821	0.587835	0.373632	0.220037	0.145561	0.11153	0.0905836	0.0840664	0.0988996	0.137566	0.157241	0.153894	0.113027	0.076595	0.0415848	0.0235524	0.019974	0.0296781	0.0365968	0.0180619	0	0.00179209	0.0523265	0.139853
50	0.533821	0.82661	1	0.983887	0.837197	0.668482	0.590865	0.62574	0.640517	0.647734	0.589057	0.54671	0.354822	0.169673	0.0237262	0.00223768	0.00443664	0.0123641	0.0386033	0.0585483	0.0622206	0.0337205	0.0107081	0.000197339	0.00125234	0.000363105	0	0.00654831	0.0154186	0.0150954	0.0086021	0.00780999	0.0229463	0.0369923	0.0920429	0.247519
51	0.57423	0.172587	0.0118942	0.0748929	0.226257	0.3712	0.475978	0.53788	0.557727	0.554549	0.507538	0.441709	0.37723	0.339181	0.281219	0.193702	0.0978344	0.0551286	0.0357019	0.0417436	0.0649717	0.117373	0.171409	0.184061	0.158835	0.0932613	0.0399888	0.0134953	0.00888835	0.00293787	0	0.0573751	0.287483	0.677836	1	0.955394
52	0.191271	0.273517	0.333367	0.340416	0.364539	0.465225	0.655336	0.888651	1	0.896668	0.585774	0.336019	0.192618	0.174982	0.171527	0.230133	0.256494	0.242262	0.175418	0.15449	0.133442	0.117228	0.0873644	0.126765	0.176037	0.193146	0.111731	0.0296454	0	0.0447504	0.112784	0.148515	0.165347	0.136832	0.126574	0.123708
53	0.0419033	0.00245787	0.0220989	0.145523	0.383492	0.67183	0.90873	1	0.91803	0.738544	0.560123	0.45762	0.397541	0.324814	0.199992	0.0884642	0.022256	0.0244881	0.065836	0.120801	0.146986	0.157982	0.23163	0.32894	0.339216	0.214673	0.0757065	0.00576922	0	0.0346244	0.123478	0.232297	0.284509	0.253498	0.175087	0.102885
54	0.307509	0.4524	0.583334	0.704421	0.825622	0.937906	1	0.976098	0.844875	0.665901	0.481825	0.331842	0.207935	0.129539	0.0970673	0.0900575	0.0938562	0.101609	0.109471	0.0927997	0.0561718	0.0292387	0.0282566	0.0381636	0.0399081	0.0440568	0.0587334	0.0758831	0.0775564	0.0661281	0.0508321	0.0298223	0.00720876	0	0.0490245	0.157765
55	0.0324078	0.0656233	0.0941548	0.119747	0.158546	0.187254	0.23242	0.297298	0.362562	0.486699	0.729757	0.988459	1	0.73428	0.478409	0.380075	0.368417	0.281597	0.175676	0.118368	0.0963896	0.0953243	0.111064	0.141943	0.125706	0.0652469	0.0857402	0.251775	0.457739	0.504813	0.355781	0.169386	0.0645871	0.0275562	0.00639705	0
56	0.685734	0.467819	0.263958	0.119696	0.0299833	0	0.0111682	0.0422067	0.0779665	0.0936301	0.0800693	0.0509984	0.0387511	0.0447955	0.0518768	0.0408411	0.0288648	0.0334027	0.0631363	0.0943946	0.122395	0.145129	0.180535	0.216933	0.245695	0.250102	0.247079	0.261456	0.324977	0.432928	0.581255	0.745914	0.896842	1	0.996604	0.891775
57	0.373619	0.54665	0.749425	0.912503	1	0.988026	0.890504	0.735621	0.562488	0.403691	0.272813	0.189953	0.140235	0.107614	0.0817575	0.0790087	0.100273	0.124374	0.127803	0.112031	0.0901255	0.0757324	0.0639101	0.0558651	0.0504546	0.0456707	0.0314353	0.0102681	0	0.0170034	0.0595634	0.107214	0.144143	0.168839	0.199849	0.257459
58	0.0517994	0	0.0193647	0.140232	0.364075	0.620488	0.867798	1	0.935002	0.712068	0.444152	0.311335	0.220649	0.180039	0.117155	0.165552	0.247257	0.336607	0.302373	0.258069	0.219887	0.247748	0.227903	0.173731	0.110653	0.0687187	0.0659542	0.0726842	0.0955638	0.131866	0.17641	0.237787	0.249348	0.240065	0.185299	0.129352
59	0.584796	0.785633	0.929267	1	0.952734	0.823175	0.616559	0.39768	0.23176	0.185544	0.254252	0.298021	0.284636	0.206928	0.151102	0.097365	0.074257	0.0585502	0.0647163	0.0938543	0.130455	0.144417	0.0850773	0.0289683	0	0.0368657	0.0631226	0.0811231	0.0647487	0.050201	0.0545933	0.0944118	0.155423	0.196031	0.262829	0.388403
60	0.171091	0.258883	0.385759	0.575369	0.77235	0.929202	1	0.980168	0.831442	0.573915	0.309115	0.153269	0.121253	0.131808	0.141294	0.159838	0.182776	0.183679	0.167844	0.182319	0.20409	0.178419	0.0976477	0.0263837	0	0.00618738	0.0201039	0.0484811	0.10328	0.169511	0.208621	0.19867	0.156701	0.117497	0.0988981	0.120551
61	0.723867	0.910156	1	0.98189	0.899807	0.786648	0.664784	0.547022	0.416979	0.276592	0.141479	0.0565733	0.0220825	0.0188883	0.0120657	0.00074801	0	0.0230215	0.0518729	0.0756273	0.0893408	0.107925	0.114092	0.0998982	0.0646534	0.0385936	0.0405047	0.0680597	0.0997685	0.119239	0.125895	0.140714	0.177204	0.237421	0.339613	0.50387
62	0.644181	0.845403	0.996083	1	0.913807	0.76368	0.672967	0.602777	0.542072	0.509247	0.496829	0.477981	0.333091	0.161713	0.0316493	0	0.00510755	0.0399791	0.0811449	0.104854	0.0694791	0.0284039	0	0	0	0	0	0	0	0	0	0	0.0246476	0.0844907	0.222445	0.407659
63	0.505592	0.562503	0.603328	0.693781	0.829581	0.963301	1	0.904697	0.689452	0.436513	0.216285	0.0745311	0.00461719	0	0.0362052	0.08286	0.115089	0.145363	0.187534	0.214221	0.194859	0.145109	0.100365	0.0750441	0.0450701	0.030343	0.0367687	0.0597936	0.0684802	0.0609342	0.0483899	0.0503386	0.0822894	0.16938	0.286362	0.415632
64	0.0129452	0.0367705	0.152998	0.373062	0.643941	0.861797	0.989345	1	0.897766	0.676706	0.409467	0.180383	0.106939	0.122483	0.175588	0.155678	0.175387	0.173936	0.212446	0.173613	0.143392	0.0556494	0.0164878	0	0.0274892	0.0571539	0.14743	0.297734	0.412559	0.389861	0.297217	0.242074	0.235926	0.182702	0.0990714	0.0309269
65	0.112024	0.182017	0.262873	0.323875	0.353788	0.333965	0.255297	0.1392	0.0810891	0.159394	0.353976	0.518367	0.541989	0.418499	0.312382	0.410408	0.695481	0.974498	1	0.833718	0.610022	0.433415	0.264684	0.110507	0.0209185	0	0.0227214	0.0470069	0.068473	0.0620443	0.0540969	0.0446556	0.0425802	0.0391482	0.0434303	0.0671168
66	0.373348	0.615781	0.808565	0.917515	0.972371	1	0.999054	0.96302	0.851615	0.670157	0.456089	0.293506	0.199016	0.154216	0.122951	0.093608	0.0667501	0.0482684	0.043164	0.0465112	0.0470526	0.0389118	0.0239073	0.00826001	0.000267205	0.00687651	0.0203383	0.0302398	0.0271324	0.0144724	0.00109812	0	0.0162564	0.0314878	0.0656763	0.166801
67	0.096008	0.0418005	0.0127506	0	0.022594	0.0745835	0.202605	0.408958	0.684528	0.90821	1	0.941466	0.807468	0.662306	0.546428	0.457199	0.370504	0.276891	0.194146	0.14633	0.140445	0.157306	0.171788	0.162228	0.142664	0.12962	0.13625	0.151608	0.170237	0.180512	0.175528	0.150002	0.128399	0.131303	0.149298	0.139364
68	0.634233	0.828717	0.958719	1	0.915334	0.707524	0.459913	0.257428	0.118829	0.0310529	0	0.0170907	0.0540136	0.090456	0.126508	0.15972	0.187019	0.203513	0.207218	0.197594	0.179537	0.158815	0.141934	0.132269	0.129818	0.131789	0.136773	0.145403	0.15895	0.175943	0.194451	0.213046	0.231641	0.250236	0.303676	0.436318
69	0.00528626	0	0.0286213	0.0932687	0.148269	0.183089	0.192452	0.201181	0.240316	0.334969	0.483876	0.606879	0.664972	0.628402	0.545551	0.41443	0.291641	0.226375	0.323197	0.595294	0.909914	1	0.773819	0.405864	0.159329	0.0886957	0.112581	0.139047	0.151424	0.131835	0.0878833	0.0371285	0.0130372	0.0244855	0.0390491	0.0349879
70	0.146498	0.206146	0.36375	0.605485	0.860037	1	0.948719	0.72819	0.432766	0.178347	0.0283626	0	0.0454314	0.0889351	0.0943607	0.0752802	0.0656913	0.0773403	0.104789	0.153815	0.204276	0.251704	0.286907	0.332104	0.374154	0.39696	0.372873	0.32622	0.284786	0.268028	0.258922	0.232761	0.190709	0.14522	0.127215	0.12439
71	0.085145	0.0134967	0	0.0262673	0.0883785	0.194541	0.307898	0.415937	0.451326	0.38553	0.22948	0.135057	0.15416	0.273095	0.327932	0.294571	0.174307	0.0723623	0.0280685	0.0529412	0.115697	0.17868	0.239848	0.306186	0.360396	0.379253	0.325225	0.240236	0.165768	0.223285	0.439001	0.780547	1	0.961225	0.647521	0.308667
72	0.558571	0.818282	0.983127	1	0.917954	0.79973	0.673533	0.564934	0.456106	0.368672	0.349842	0.413503	0.482919	0.447046	0.321829	0.194522	0.112641	0.0636062	0.0254579	0.00682821	0	0	0	0	0.0019516	0.0143672	0.0366926	0.0546367	0.0507654	0.0392098	0.0417054	0.0622024	0.0800405	0.0834204	0.139525	0.290222
73	0.0349458	0.0308303	0.0637164	0.154743	0.225049	0.274532	0.302304	0.377493	0.548038	0.776879	0.965979	1	0.88537	0.707079	0.546994	0.452647	0.371996	0.294893	0.213593	0.191046	0.206468	0.216247	0.17951	0.135425	0.121513	0.144643	0.167416	0.178289	0.183736	0.186556	0.154372	0.0775318	0.00533835	0	0.0366987	0.0616906
74	0.503165	0.734911	0.937231	1	0.877396	0.630992	0.348136	0.111716	0.0473798	0.172517	0.402487	0.504464	0.404544	0.209896	0.0744379	0.0582512	0.0898446	0.138973	0.167456	0.189255	0.16344	0.110649	0.0743585	0.107022	0.17159	0.197178	0.172443	0.0856739	0.0104081	0	0.134751	0.281624	0.362793	0.334017	0.313292	0.353374
75	0.44566	0.581187	0.585931	0.46771	0.366033	0.351909	0.464529	0.62021	0.793952	0.84199	0.765832	0.772307	0.891491	1	0.688389	0.336977	0.0870217	0.0839486	0.0512191	0.0173476	0	0	0	0	0	0	0	0	0	0	0	0	0	0	0.06732	0.221957
76	0.295512	0.400956	0.442638	0.412865	0.399668	0.430016	0.531692	0.617275	0.666175	0.756069	0.907699	1	0.826702	0.498667	0.245207	0.19461	0.210198	0.172184	0.0849902	0.0231003	0	0	0	0.0221811	0.0931194	0.191833	0.263673	0.256736	0.198308	0.117721	0.0531135	0.0132433	0	0	0.0437304	0.145611
77	0.163272	0.331927	0.533799	0.735839	0.901732	0.988207	1	0.949993	0.870452	0.771325	0.681142	0.578865	0.453585	0.309164	0.190997	0.109977	0.0718688	0.0649861	0.0708774	0.0540288	0.0196499	0	0.016964	0.0602182	0.0971632	0.116986	0.116861	0.102113	0.0665009	0.025776	0.0024913	0.00397757	0.00673208	0.000329193	0.00282287	0.0512325
78	0.266415	0.290075	0.287575	0.268564	0.25832	0.260442	0.250226	0.206135	0.15998	0.146596	0.179431	0.243873	0.315052	0.362231	0.342694	0.263626	0.146862	0.050811	0	0.030955	0.124032	0.250015	0.301031	0.254215	0.134263	0.101042	0.221058	0.513108	0.819421	1	0.916784	0.651681	0.347121	0.184714	0.162539	0.217684
79	0.758973	0.9597	1	0.861392	0.666825	0.487321	0.402074	0.398605	0.415595	0.398667	0.343182	0.27479	0.189675	0.125945	0.095753	0.10852	0.102617	0.0703347	0.015538	0	0.0328775	0.103821	0.136572	0.135749	0.105096	0.0973232	0.0980139	0.124346	0.155343	0.18105	0.198616	0.219312	0.243641	0.245869	0.30649	0.475771
80	0.599077	0.776344	0.906333	0.976985	1	0.958298	0.87045	0.761243	0.602964	0.401551	0.202732	0.12348	0.138194	0.184494	0.165624	0.118176	0.0899324	0.0757133	0.0475034	0.00427415	0	0.0326334	0.049571	0.0470798	0.0282481	0.0378347	0.0347867	0.0252128	0.0245536	0.0521529	0.100855	0.123216	0.155295	0.185466	0.269709	0.401694
81	0.899934	1	0.993962	0.939942	0.847319	0.723499	0.557891	0.407836	0.277154	0.181786	0.121182	0.129023	0.165483	0.190416	0.175384	0.157049	0.139163	0.140265	0.158038	0.179403	0.157754	0.0912597	0.0238075	0	0.0166873	0.0384909	0.0420986	0.0343094	0.0385074	0.0568706	0.0828476	0.101842	0.144234	0.243468	0.441733	0.688389
82	0.237417	0.210936	0.2235	0.285914	0.426223	0.62874	0.859103	1	0.97599	0.777329	0.489762	0.24964	0.118903	0.0897567	0.0813951	0.0547541	0.0141048	0	0.0356407	0.111121	0.199576	0.28147	0.33519	0.349402	0.322104	0.272794	0.208841	0.136046	0.0688748	0.0489774	0.104192	0.206876	0.290632	0.318712	0.305201	0.274137
83	0.582604	0.347996	0.191044	0.140007	0.165139	0.204401	0.204401	0.165139	0.112703	0.0724518	0.05238	0.0589685	0.0901087	0.140687	0.199751	0.251812	0.283492	0.29256	0.286785	0.260805	0.208833	0.151035	0.132599	0.133884	0.114705	0.043901	0	0.0394889	0.183455	0.393747	0.6016	0.786095	0.916692	1	0.971966	0.821583
84	0.436438	0.424374	0.313889	0.166917	0.109002	0.190066	0.447503	0.772159	1	0.969543	0.788961	0.566729	0.379637	0.219635	0.160377	0.206538	0.239599	0.258214	0.244983	0.252803	0.231942	0.213183	0.209598	0.18523	0.172849	0.175848	0.217745	0.217155	0.12879	0.0294262	0	0.0353223	0.0689439	0.0920773	0.185794	0.320234
85	0.153826	0.20514	0.201758	0.146066	0.0711605	0.0422998	0.0711605	0.146066	0.214272	0.332717	0.562308	0.848715	1	0.8851	0.61593	0.347321	0.219361	0.228784	0.362534	0.487643	0.50697	0.387544	0.255285	0.213737	0.289033	0.382389	0.43545	0.40368	0.305994	0.161859	0.0540054	0.00370123	0	0	0.0232286	0.0766089
86	0.426726	0.609101	0.742334	0.835801	0.879801	0.936919	0.981462	1	0.896667	0.704118	0.470178	0.296517	0.184124	0.122678	0.0799031	0.058102	0.0647514	0.0987674	0.140514	0.151037	0.12565	0.0858904	0.0744463	0.0829475	0.0906297	0.0706273	0.040472	0.0145254	0.00745802	0.00785765	0.0108187	0.00205103	0	0.0196023	0.0999376	0.243203
87	0.42959	0.66	0.854092	0.961242	1	0.972605	0.897193	0.8004	0.692255	0.576373	0.447704	0.327571	0.219502	0.134742	0.0884738	0.0856243	0.116299	0.11775	0.0893343	0.0245207	0.00192561	0.0130398	0.0507364	0.0450387	0.0117065	0	0.0251695	0.07689	0.0920228	0.106367	0.104933	0.114455	0.108955	0.090833	0.114666	0.215525
88	0.653798	0.875159	1	0.99452	0.94026	0.882364	0.847495	0.803013	0.69254	0.513916	0.307833	0.170389	0.106062	0.086134	0.0563456	0.0230286	0.00109666	0	0.0113736	0.0200254	0.0244926	0.0300528	0.0415941	0.0548918	0.0584353	0.0589058	0.0588149	0.0630001	0.0673423	0.0709922	0.0844785	0.109174	0.142306	0.174289	0.249379	0.406728
89	0	0.0172634	0.0551191	0.108396	0.166688	0.213037	0.228554	0.214248	0.189003	0.213306	0.335367	0.603534	0.870064	1	0.861917	0.62496	0.419266	0.342444	0.348471	0.400022	0.440128	0.395798	0.253313	0.0969748	0.00520918	0.0104583	0.0752084	0.195489	0.337453	0.447113	0.446567	0.353484	0.22205	0.125376	0.0551852	0.0161979
90	0.366694	0.477372	0.502829	0.461542	0.39033	0.322173	0.268128	0.242988	0.28415	0.432746	0.680354	0.911899	1	0.893798	0.666014	0.447368	0.33716	0.336023	0.366181	0.35564	0.288822	0.194855	0.107701	0.0473481	0.0153166	0.00272602	0	0	0	0	0	0	0.00052128	0.018568	0.083898	0.212468
91	0.12325	0.196353	0.296934	0.353143	0.347804	0.276563	0.185394	0.101872	0.0613434	0.0565675	0.0717863	0.075425	0.0499808	0	0.0174226	0.184855	0.514203	0.852395	1	0.884695	0.589283	0.327156	0.188307	0.182076	0.240273	0.325223	0.38244	0.361029	0.286919	0.233683	0.280018	0.389247	0.461629	0.411201	0.267903	0.144434
92	0.897403	1	0.969576	0.875585	0.72405	0.555093	0.357879	0.186348	0.0443885	0.00763887	0.0929912	0.203203	0.262403	0.259451	0.252416	0.248107	0.213456	0.185544	0.139301	0.124775	0.105962	0.121443	0.111576	0.0816219	0.0239827	0	3.70153e-05	0.0404087	0.0869157	0.150053	0.2067	0.271755	0.337836	0.397251	0.506035	0.690935
93	0.446765	0.687831	0.872422	0.974314	1	0.958957	0.86312	0.742903	0.598427	0.437776	0.283407	0.194188	0.178551	0.201647	0.211807	0.18729	0.141227	0.0927929	0.0748329	0.0866299	0.128724	0.170472	0.209227	0.221598	0.202752	0.150683	0.0934623	0.0564633	0.0364923	0.0232234	0.00974567	0.00239099	0	0.00907588	0.068326	0.214971
94	0.605996	0.883646	1	0.951019	0.837006	0.720092	0.612192	0.497597	0.339641	0.20311	0.167784	0.274072	0.366463	0.321782	0.173866	0.0576868	0.0183267	0.0262003	0.0584972	0.100341	0.115072	0.113458	0.132703	0.180236	0.226468	0.219446	0.207333	0.202121	0.24816	0.245401	0.21863	0.132478	0.0675716	0	0.0549881	0.263995
95	0.643686	0.902244	1	0.926763	0.788845	0.659421	0.618593	0.694164	0.797455	0.783215	0.599221	0.45722	0.441671	0.499396	0.376728	0.18998	0.0345126	0.0127641	0.0178208	0.0258236	0.0178208	0.00786341	0	0	0	0	0	0	0	0	0	0	0	0	0.0871798	0.306894
96	0.27748	0.307447	0.301159	0.232419	0.131032	0.0392205	0	0.0345686	0.102057	0.177339	0.235234	0.24434	0.170182	0.0534749	0.0221805	0.146494	0.329398	0.442281	0.404554	0.299687	0.186668	0.153362	0.205394	0.314932	0.39341	0.370505	0.271657	0.180237	0.248997	0.491593	0.82351	1	0.943515	0.67289	0.414598	0.271858
97	0.0728918	0.108869	0.149954	0.212223	0.31794	0.478828	0.659811	0.825225	0.945717	1	0.961575	0.847465	0.683771	0.518012	0.371502	0.280522	0.242546	0.221347	0.190501	0.132747	0.0754201	0.0179202	0	0.0398101	0.135942	0.245019	0.301989	0.296169	0.233993	0.146706	0.0641221	0.0135262	0.0157685	0.0342375	0.0488239	0.0540252
98	0.18812	0.0618869	0	0	0	0	0	0.0172939	0.0763312	0.147553	0.216009	0.25655	0.364008	0.563324	0.83	1	0.975432	0.782092	0.5284	0.350034	0.247814	0.223848	0.158862	0.17177	0.230972	0.339573	0.366793	0.345111	0.304809	0.211002	0.125315	0.152852	0.311845	0.500087	0.513039	0.397499
99	0.103558	0.0537688	0.0322437	0.0137217	0.00407828	0	0	0	0.00420354	0.0138803	0.0281596	0.0642428	0.144741	0.239246	0.318461	0.421424	0.627871	0.881315	1	0.906056	0.696218	0.553421	0.537452	0.622575	0.680185	0.636664	0.467983	0.296679	0.188371	0.151038	0.131412	0.151771	0.224859	0.297252	0.283524	0.193433
100	0.142373	0.182784	0.1787	0.156982	0.169946	0.257787	0.402897	0.591881	0.785563	0.941036	1	0.964937	0.815118	0.589698	0.342434	0.205918	0.1994	0.262456	0.307427	0.310647	0.286745	0.248058	0.214037	0.190706	0.183391	0.188372	0.216741	0.20784	0.155956	0.055206	0.00257581	0	0.0347607	0.0509235	0.0623193	0.0903022
101	0.467605	0.718806	0.912567	1	0.991718	0.937742	0.872394	0.812567	0.727809	0.609786	0.489906	0.420358	0.394825	0.377012	0.331944	0.252978	0.153912	0.0652846	0.0159425	0	0	0	0	0	0	0	0	0	0	0	0.00036233	0.00577299	0.0224367	0.0548986	0.119268	0.250912
102	0.20823	0.121715	0.089542	0.116002	0.139262	0.172078	0.213234	0.263835	0.277504	0.255365	0.212936	0.190893	0.186024	0.172186	0.11806	0.0458754	0	0.027623	0.144735	0.346521	0.642711	0.909133	1	0.812094	0.521825	0.321015	0.264561	0.261692	0.24483	0.225382	0.258064	0.367532	0.495548	0.552067	0.482683	0.356623
103	0.319072	0.279918	0.164451	0.0501981	0.0192471	0.120621	0.328034	0.580548	0.783353	0.923701	1	0.989746	0.864479	0.651665	0.450081	0.292351	0.195428	0.149769	0.145364	0.156229	0.153134	0.161677	0.214258	0.295385	0.348521	0.310972	0.213381	0.106627	0.0350983	4.99529e-05	0	0.0325738	0.0825559	0.134058	0.197576	0.27169
104	0.384335	0.604314	0.797818	0.931577	0.999152	1	0.947539	0.88799	0.862809	0.815459	0.694323	0.462719	0.25214	0.122547	0.101885	0.118211	0.126168	0.105722	0.0787261	0.0713958	0.0741584	0.0572538	0.0263928	0.00168696	0	0.00818025	0.0203376	0.0290747	0.0343934	0.033856	0.0314189	0.0290146	0.0332826	0.0355124	0.077661	0.186364
105	0.247669	0.304256	0.297609	0.215458	0.104967	0.0311977	0	0	0.0167873	0.0549363	0.113885	0.174719	0.329202	0.588887	0.88212	1	0.890956	0.666627	0.458662	0.380951	0.425587	0.532724	0.590122	0.554495	0.485638	0.387695	0.257867	0.115883	0.0257248	0.0347738	0.090507	0.157382	0.172016	0.156237	0.143354	0.173663
106	0.558825	0.790738	0.960034	1	0.973885	0.802472	0.64976	0.479581	0.317111	0.111314	0.0032388	0	0.0669322	0.125378	0.166546	0.188969	0.199854	0.206336	0.211821	0.215884	0.218893	0.221156	0.222549	0.222549	0.221156	0.218893	0.215884	0.211821	0.206336	0.199854	0.188969	0.166546	0.125378	0.0669322	0.0959675	0.262151
107	0.901001	0.57483	0.242214	0.0581604	0	0	0	0	0	0	0	0.0058732	0.0133104	0.0192877	0.019598	0.0201228	0.0206487	0.020688	0.0208789	0.0211437	0.0427244	0.108431	0.283448	0.458113	0.57407	0.512885	0.454317	0.427736	0.469014	0.556208	0.729824	0.890015	0.919523	0.863858	0.928438	1
108	0.209491	0.469554	0.760276	0.958514	1	0.913562	0.770021	0.653734	0.571919	0.482475	0.342733	0.225821	0.177857	0.168452	0.119749	0.0423	0	0.0168203	0.0727509	0.128883	0.158101	0.14693	0.120086	0.0940397	0.0914283	0.129555	0.240415	0.393817	0.488374	0.465305	0.343497	0.207596	0.101311	0.0351996	0.0158469	0.0580909
109	0.171553	0.168372	0.140729	0.0658183	0.0026931	0.00976669	0.127989	0.311614	0.448689	0.511759	0.515436	0.529528	0.520429	0.432043	0.266504	0.106538	0.059731	0.132805	0.286966	0.43473	0.533745	0.643175	0.806982	0.987211	1	0.785114	0.452017	0.171892	0.0394715	0	0.0208834	0.0498141	0.0827165	0.10031	0.120691	0.142721
110	0.155046	0.135564	0.170114	0.265515	0.311964	0.300413	0.182667	0.0584976	0	0.0359854	0.0822329	0.135106	0.299936	0.461656	0.534448	0.402477	0.386114	0.556082	0.857823	1	0.830016	0.486799	0.189164	0.158429	0.178944	0.173252	0.101463	0.178977	0.328196	0.477196	0.496696	0.396357	0.246741	0.192252	0.213183	0.226337
111	0.498443	0.684819	0.760751	0.70348	0.619383	0.579079	0.675807	0.863621	1	0.961675	0.752322	0.471144	0.264797	0.170433	0.175125	0.192212	0.213802	0.216627	0.198386	0.152698	0.0978221	0.0704385	0.0946139	0.133178	0.144429	0.0883802	0.0361652	0.00269771	0.0113848	0.0179671	0.0264716	0.0240993	0.0155576	0	0.0631652	0.233846
112	0.176253	0.255535	0.345972	0.438502	0.532053	0.572827	0.551139	0.46189	0.369641	0.330542	0.398612	0.50017	0.583547	0.559877	0.465649	0.308539	0.179733	0.107196	0.207374	0.501855	0.874741	1	0.773009	0.372718	0.100346	0.00446496	0	0	0.00144253	0.00932357	0.0243481	0.0367059	0.0349727	0.023651	0.0384368	0.0906267
113	0.315831	0.17884	0.0594907	0.0112574	0	0.0417375	0.158643	0.405925	0.700256	0.931835	1	0.921289	0.727048	0.47388	0.242384	0.102369	0.075715	0.124417	0.170166	0.166821	0.0982663	0.0394349	0.0303507	0.0989379	0.197289	0.289184	0.311945	0.27672	0.21317	0.212157	0.280852	0.401625	0.492837	0.539584	0.515965	0.447452
114	0.3599	0.414705	0.417441	0.409819	0.444931	0.538816	0.661079	0.777358	0.891527	0.992344	1	0.827854	0.550147	0.340606	0.278021	0.251635	0.185128	0.0954187	0.0566981	0.0498495	0.0323541	0.0117766	0	0.0109335	0.013289	0.0393249	0.113574	0.207989	0.254822	0.212285	0.1476	0.0956706	0.0833751	0.0893812	0.149307	0.250171
115	0.629072	0.889699	1	0.944668	0.829969	0.691252	0.542081	0.385774	0.265342	0.289042	0.461886	0.652061	0.667916	0.512393	0.329516	0.23267	0.218281	0.232764	0.231185	0.200033	0.150881	0.116333	0.0910107	0.0564718	0.0222177	0	0.0108928	0.0267006	0.0481994	0.0516993	0.0522016	0.0384899	0.0227722	0.00498101	0.0831229	0.294687
116	0.517506	0.493768	0.460258	0.389627	0.282138	0.187882	0.121921	0.093116	0.0817206	0.0607128	0.0302276	0.00854864	0.00885835	0.0130977	0	0.0127727	0.118583	0.36287	0.684786	0.940171	1	0.825992	0.516092	0.215208	0.0344302	0.0168545	0.128924	0.285621	0.378372	0.369966	0.310332	0.301873	0.383738	0.508606	0.575569	0.56231
117	0.949026	1	0.926965	0.774171	0.611302	0.507489	0.457068	0.417224	0.334549	0.24281	0.159975	0.103062	0.0791119	0.0765874	0.0927371	0.0781461	0.0714555	0.0449355	0.0298797	0.00345751	0	0.0550632	0.176474	0.313957	0.355792	0.289971	0.198217	0.160945	0.166133	0.174374	0.18811	0.233941	0.296986	0.395789	0.560113	0.774138
118	0.339327	0.514359	0.663591	0.807237	0.928028	1	0.979703	0.881951	0.693247	0.466619	0.23325	0.082096	0.0093733	0	0.027062	0.0783177	0.135191	0.150791	0.134536	0.123629	0.122701	0.106523	0.0654737	0.0452153	0.0653233	0.104944	0.148774	0.203592	0.313144	0.417492	0.462147	0.37327	0.235147	0.116209	0.0941181	0.180849
119	0.0549872	0.0794145	0.191428	0.292374	0.351541	0.346561	0.308022	0.235003	0.163153	0.0983493	0.0546569	0.0428262	0.0534901	0.0577224	0.0325005	0	0.0156737	0.123261	0.286251	0.411086	0.397748	0.275951	0.173703	0.245311	0.514323	0.831908	1	0.934399	0.731365	0.553574	0.489963	0.513937	0.529458	0.459446	0.311553	0.142471
120	0.861078	0.99307	1	0.910326	0.764713	0.581813	0.397094	0.234055	0.128986	0.0908389	0.110012	0.129678	0.102874	0.0402075	0	0.00477674	0.0231656	0.0299299	0.0412997	0.0729984	0.113475	0.155739	0.200238	0.25699	0.303077	0.332633	0.330502	0.309008	0.273724	0.229223	0.226196	0.260501	0.320843	0.370293	0.468209	0.652155
121	0.285013	0.304847	0.30227	0.2749	0.230182	0.172897	0.138057	0.149762	0.196905	0.235925	0.250807	0.240129	0.209227	0.15888	0.104112	0.0593499	0.0311573	0.0160806	0.00645224	0	0.000300629	0.0209102	0.0811395	0.20077	0.386385	0.611445	0.821273	0.958863	1	0.952809	0.83872	0.68066	0.511883	0.366308	0.281238	0.260778
122	0.202289	0.198843	0.115887	0.0344433	0.0172216	0.0579436	0.136158	0.256671	0.450143	0.590405	0.600707	0.493244	0.510563	0.668381	0.905898	1	0.946684	0.705404	0.455214	0.291613	0.262634	0.292445	0.301054	0.31673	0.333623	0.342866	0.303463	0.212858	0.12157	0.048101	0.0135703	0	0	0	0.0378285	0.120174
123	0.890444	1	0.998605	0.89265	0.711729	0.530736	0.364514	0.257127	0.200518	0.180349	0.157	0.123906	0.0854052	0.0616454	0.063433	0.0841371	0.0940953	0.0750562	0.0352813	0.0027741	0	0.038721	0.10669	0.181673	0.234564	0.25061	0.239879	0.220099	0.209925	0.218402	0.259374	0.32871	0.413346	0.500407	0.60515	0.740061
124	1	0.913495	0.78641	0.716744	0.641172	0.561983	0.478982	0.416624	0.359322	0.320269	0.277465	0.229448	0.151149	0.0877374	0.0442989	0.0143122	0	0.0220778	0.0736898	0.0964114	0.065115	0.03233	0.0585234	0.117722	0.132953	0.0685107	0.0267023	0.0383145	0.11139	0.186918	0.288303	0.366342	0.423249	0.5407	0.749867	0.965614
125	0.489757	0.727002	0.910154	1	0.981705	0.897056	0.763675	0.618215	0.45206	0.290615	0.151945	0.0614481	0.0563398	0.108008	0.194478	0.240264	0.253511	0.238783	0.240673	0.255729	0.317734	0.386098	0.429564	0.355679	0.217939	0.0807958	0.0166374	0	0.00716715	0.0309673	0.0549232	0.0734652	0.0612903	0.060906	0.113996	0.26531
126	0.0386798	0	0.0176881	0.127377	0.258496	0.377007	0.42356	0.468752	0.544312	0.711079	0.882202	1	0.992679	0.90019	0.744163	0.557344	0.347972	0.226306	0.203653	0.261613	0.272628	0.257939	0.226088	0.210424	0.209605	0.202165	0.172942	0.112158	0.0588867	0.0362645	0.0395032	0.0690139	0.104105	0.129523	0.126729	0.0960956
127	0.0987956	0.0543759	0.0508478	0.0502676	0.0827001	0.0895361	0.110516	0.150961	0.224746	0.287283	0.358036	0.497775	0.73196	0.955942	1	0.814306	0.534528	0.320517	0.237855	0.225528	0.223311	0.179627	0.0978028	0.0116915	0	0.0856933	0.222172	0.314978	0.383212	0.471127	0.564607	0.596441	0.541007	0.427347	0.289885	0.163254
128	0.14517	0.169542	0.229947	0.25869	0.258711	0.22878	0.217696	0.205423	0.236235	0.32811	0.478239	0.677278	0.875264	1	0.958012	0.755288	0.532595	0.317473	0.199565	0.134729	0.21031	0.320111	0.440896	0.453476	0.392034	0.271814	0.186282	0.13605	0.157725	0.138268	0.0887363	0	0.0307238	0.103938	0.170356	0.155342
129	0.238418	0.310177	0.375414	0.393936	0.354016	0.264218	0.174939	0.104699	0.0510073	0.0151601	0	0	0	0.0306554	0.116722	0.259038	0.402575	0.496497	0.520049	0.491602	0.429656	0.357218	0.275731	0.216881	0.194296	0.25093	0.441805	0.731882	0.989324	1	0.768061	0.451829	0.245301	0.170951	0.162131	0.184591
130	0.676174	0.405329	0.161087	0.0314694	0.00076584	0	0.0274961	0.0461732	0.0330604	0.00698495	0.0267876	0.130284	0.21536	0.257737	0.259216	0.269075	0.300434	0.390099	0.601221	0.854559	1	0.930026	0.716616	0.533368	0.407102	0.303726	0.177083	0.145508	0.184773	0.233905	0.173105	0.0956537	0.12104	0.341461	0.63191	0.785642
131	0.444642	0.66481	0.839624	0.942415	1	0.993669	0.930608	0.81466	0.674947	0.519742	0.363972	0.226383	0.137413	0.114681	0.123658	0.138016	0.155624	0.180708	0.182326	0.142005	0.107326	0.114807	0.148664	0.173438	0.181155	0.182317	0.17797	0.161024	0.138615	0.104003	0.073058	0.0349122	0.0093834	0	0.0647591	0.213829
132	0	0.0583369	0.215721	0.420557	0.596718	0.754411	0.897643	1	0.946375	0.773352	0.55697	0.447103	0.405777	0.369	0.301742	0.255886	0.254406	0.26762	0.249208	0.191506	0.116465	0.0878781	0.146237	0.213787	0.231795	0.182771	0.138953	0.113583	0.111088	0.167624	0.249696	0.29279	0.238758	0.143723	0.0679285	0.0196759
133	0.102663	0.0949902	0.127792	0.228141	0.4176	0.650028	0.864618	0.992885	1	0.876865	0.67436	0.501217	0.413741	0.401418	0.411147	0.414016	0.400455	0.362437	0.303124	0.221905	0.133517	0.0551231	0.00808975	0	0.0278983	0.0791961	0.132398	0.168731	0.18837	0.201981	0.214535	0.212047	0.193244	0.169297	0.146955	0.124902
134	0.501885	0.628363	0.652158	0.560332	0.440804	0.426098	0.598412	0.867579	1	0.874791	0.525232	0.197198	0.0150144	0.0326389	0.126075	0.218393	0.242061	0.261468	0.288789	0.346844	0.37265	0.383721	0.353033	0.297547	0.214195	0.124195	0.0437588	0	0.000698412	0.0311138	0.0683818	0.0947055	0.107766	0.11664	0.183656	0.322227
135	0.992531	0.864687	0.623553	0.312014	0.0878656	0	0.0262862	0.0673519	0.0692953	0.0366608	0.0109728	0.0126501	0.034554	0.0574477	0.079564	0.0960316	0.101138	0.0917169	0.0727101	0.0498164	0.0269227	0.0104128	0.0147544	0.0545283	0.129734	0.226223	0.333305	0.449346	0.569544	0.678665	0.761893	0.822173	0.870938	0.918118	0.968596	1
136	0.46233	0.321791	0.16618	0.0642222	0.0218127	0.00648302	0	0	0.00105349	0.00709628	0.0141311	0.0188237	0.0187214	0.0218433	0.049359	0.0822052	0.162342	0.212202	0.258931	0.23591	0.283482	0.33618	0.387526	0.337047	0.307955	0.302004	0.44691	0.674424	0.936962	1	0.900164	0.798722	0.757504	0.731625	0.640655	0.564497
137	1	0.859834	0.635504	0.411063	0.242263	0.168051	0.191948	0.246178	0.257828	0.216498	0.168913	0.155735	0.178372	0.217733	0.215282	0.160314	0.0666909	0.010926	0	0.0529447	0.13824	0.253694	0.330263	0.341723	0.326237	0.342495	0.389988	0.371768	0.313506	0.255887	0.256357	0.256325	0.312996	0.479907	0.748114	0.962142
138	0.162424	0.110598	0.102289	0.189474	0.363835	0.63176	0.885224	1	0.865157	0.611389	0.362197	0.274485	0.269701	0.299025	0.266857	0.196001	0.136416	0.174596	0.293	0.378704	0.352509	0.249936	0.201183	0.237038	0.300955	0.257392	0.0906552	0	0.152968	0.440835	0.545506	0.385395	0.192635	0.144796	0.197917	0.217803
139	0.731485	0.964978	1	0.851962	0.687022	0.559068	0.466438	0.395472	0.370232	0.415673	0.430084	0.276343	0.0836446	0	0.142996	0.250141	0.301346	0.194736	0.149075	0.119392	0.188846	0.247132	0.339008	0.392308	0.382167	0.304829	0.206221	0.136248	0.0704957	0.0225233	0.000419169	0.0493128	0.119121	0.137261	0.192348	0.383207
140	0.43456	0.571231	0.74461	0.904823	1	0.981593	0.867366	0.685693	0.494515	0.325118	0.224163	0.193472	0.190147	0.173347	0.143676	0.130083	0.121705	0.0988001	0.0562663	0.0209424	0	0.00924124	0.0524515	0.133933	0.208577	0.235216	0.213079	0.176858	0.170555	0.197163	0.246174	0.284511	0.302203	0.306808	0.316476	0.353145
141	0.374172	0.440478	0.530313	0.612196	0.66614	0.727913	0.822834	0.959957	1	0.882452	0.643822	0.422078	0.261154	0.143403	0.0982765	0.121357	0.162643	0.191721	0.186861	0.204736	0.204343	0.239628	0.219794	0.15543	0.0828852	0.0616162	0.0676893	0.0826719	0.100952	0.109418	0.0432657	0	0.0422339	0.154819	0.259758	0.314032
142	0.011186	0.0353809	0.141588	0.282394	0.387351	0.435254	0.418499	0.394414	0.414019	0.476498	0.542089	0.573878	0.596784	0.543502	0.42081	0.247978	0.117109	0.0397348	0.0710815	0.278875	0.638123	0.938576	1	0.838006	0.611757	0.402739	0.228251	0.115017	0.0821091	0.0832045	0.0547654	0.00763506	0	0.0419815	0.0746511	0.0521877
143	0.265224	0.29419	0.27648	0.264407	0.329861	0.45486	0.615628	0.763799	0.916377	1	0.971427	0.817298	0.666707	0.553003	0.419967	0.244943	0.0914547	0.0347097	0.0131309	0.000493222	0	0.0591595	0.158102	0.212339	0.206659	0.15195	0.149854	0.183409	0.233639	0.243745	0.241317	0.218213	0.174241	0.109487	0.104609	0.16925
144	0.803699	0.943562	1	0.954012	0.847136	0.724639	0.623077	0.542953	0.473694	0.403187	0.331934	0.269427	0.216533	0.176329	0.142732	0.116111	0.0849299	0.0491082	0.0155625	0	0.00244304	0.0148367	0.0263386	0.0360002	0.0485497	0.0695239	0.0957723	0.119897	0.137348	0.155699	0.187404	0.238683	0.307782	0.384623	0.488601	0.629824
145	0.79328	0.931874	1	0.990136	0.916724	0.802657	0.660372	0.497561	0.320824	0.173524	0.0849224	0.0612833	0.0611021	0.0583737	0.0394743	0.0218297	0.00790037	0	0.00236034	0.0146355	0.0369765	0.0628122	0.101302	0.1588	0.207336	0.234942	0.242109	0.259167	0.275415	0.281883	0.291848	0.313685	0.340073	0.370765	0.457167	0.610275
146	0.0583596	0	0.0550257	0.156331	0.197519	0.206006	0.240057	0.403501	0.637317	0.893089	1	0.93786	0.721913	0.484082	0.291012	0.16699	0.156296	0.234372	0.30598	0.252219	0.124309	0.0693847	0.121821	0.219134	0.259487	0.258494	0.222897	0.21182	0.247439	0.337174	0.422543	0.450299	0.433982	0.389854	0.324299	0.196916
147	0.4332	0.254722	0.127689	0.0478671	0.0220679	0.0157588	0.0254209	0.0441156	0.0913795	0.173766	0.332237	0.500699	0.614242	0.613875	0.53328	0.376781	0.168663	0.0219602	0	0.0555287	0.0963924	0.106479	0.121864	0.1435	0.17654	0.208421	0.218414	0.236429	0.329954	0.529088	0.764196	0.938062	1	0.948038	0.813895	0.624685
148	0.230023	0.270188	0.337552	0.45731	0.582671	0.644882	0.584692	0.433411	0.265915	0.130783	0.0623106	0.0628623	0.0859473	0.0791783	0.049557	0.0544779	0.127356	0.23201	0.322959	0.344468	0.288269	0.178262	0.0703403	0.00866501	0	0.0556742	0.195365	0.420017	0.694668	0.915661	1	0.895001	0.668487	0.438127	0.288393	0.235314
149	0.0726838	0.00227086	0	0	0	0.0605564	0.203747	0.478772	0.718437	0.929725	0.986781	1	0.848652	0.620906	0.341912	0.138495	0.0514729	0.097836	0.253614	0.44357	0.582174	0.647496	0.656514	0.628235	0.529454	0.361382	0.174193	0.0521023	0.00378477	0	0	0.0242226	0.122433	0.234878	0.281836	0.18474
150	0.181776	0.165033	0.152306	0.182061	0.246853	0.327818	0.419851	0.555433	0.733109	0.905548	1	0.951755	0.809375	0.594132	0.425981	0.283415	0.16974	0.0541472	0	0.0534984	0.148306	0.201476	0.174479	0.128442	0.100828	0.12092	0.163237	0.288229	0.421929	0.519459	0.444838	0.289117	0.146452	0.0987801	0.122924	0.163125
151	0	0.029855	0.046491	0.0425391	0.0291008	0.0616469	0.143711	0.275814	0.41728	0.558344	0.6964	0.83693	0.951992	1	0.966913	0.877075	0.74595	0.572761	0.361009	0.167127	0.0483494	0.0270139	0.0665752	0.116281	0.140772	0.14075	0.150685	0.200789	0.29077	0.376692	0.415802	0.389494	0.308632	0.199335	0.0866806	0.015703
152	0.0944067	0.240254	0.434159	0.646185	0.804611	0.931908	1	0.96007	0.808698	0.634861	0.551431	0.553692	0.597584	0.608907	0.56601	0.462275	0.345976	0.247101	0.173422	0.117464	0.0892811	0.0897492	0.110279	0.126786	0.134539	0.126144	0.102019	0.0652418	0.024618	0	0.0015595	0.017523	0.0271325	0.0221568	0.0148616	0.0354018
153	0.509996	0.612359	0.67558	0.701288	0.736981	0.787892	0.873454	0.960107	1	0.912423	0.707025	0.450188	0.280723	0.204813	0.189616	0.1554	0.135202	0.106193	0.0739313	0.0375589	0.0310593	0.0721308	0.113653	0.133003	0.122576	0.114426	0.118405	0.0908989	0.0439682	0	0.00109008	0.028273	0.0731626	0.136097	0.236106	0.36445
154	0.226224	0.365595	0.541479	0.715686	0.877268	0.965881	1	0.953229	0.874289	0.760888	0.677007	0.607849	0.541264	0.449507	0.360981	0.295474	0.253517	0.223411	0.201547	0.180794	0.152211	0.115698	0.0782252	0.0534763	0.0464778	0.0494297	0.0452441	0.0281566	0.00950598	0.00206182	0.00472568	0.00607334	0	0.00127132	0.0368484	0.110814
155	0.0581612	0.118303	0.22683	0.412973	0.604611	0.772893	0.80502	0.725697	0.63345	0.707045	0.874727	1	0.895263	0.699722	0.4554	0.342696	0.265684	0.249122	0.22198	0.232794	0.258115	0.231276	0.176708	0.0919512	0.0366611	0	0.0170865	0.0426257	0.0619167	0.0664639	0.0865745	0.102263	0.106904	0.101898	0.0798543	0.066225
156	0.357089	0.432457	0.552443	0.707627	0.856839	0.973137	1	0.902205	0.661121	0.369839	0.126819	0.0141693	0	0.0336243	0.0670266	0.0918712	0.112691	0.136537	0.173	0.213348	0.231887	0.218134	0.199178	0.206457	0.229844	0.236696	0.216978	0.196827	0.194146	0.21362	0.249098	0.296042	0.336052	0.349964	0.339316	0.333332
157	0.709766	0.869147	0.972517	1	0.968942	0.894028	0.78663	0.659969	0.53541	0.432435	0.367657	0.344513	0.348302	0.352957	0.341045	0.302905	0.238267	0.155898	0.0829364	0.0355644	0.0169684	0.0133793	0.0150274	0.0160743	0.0142124	0.00934232	0.00346297	0	0.00178568	0.00961762	0.0295804	0.0675284	0.132576	0.227906	0.361494	0.5261
158	0.550218	0.721425	0.858829	0.948172	0.994043	1	0.959463	0.879266	0.745318	0.564825	0.373762	0.22902	0.124883	0.0628522	0.014997	0.00267206	0.00782186	0.0374747	0.0547781	0.0648774	0.0670413	0.0599771	0.0289638	0	0.0127978	0.0723757	0.131266	0.179108	0.202745	0.212221	0.195821	0.201133	0.242024	0.299747	0.343523	0.414549
159	0.116019	0.21047	0.371407	0.574798	0.769414	0.910141	0.986809	1	0.952739	0.85684	0.736732	0.628279	0.530797	0.429818	0.311177	0.191755	0.10021	0.0415816	0.0108166	0	0.00936001	0.0338732	0.0636511	0.100284	0.132857	0.154875	0.158956	0.164686	0.182839	0.211522	0.229964	0.217542	0.17654	0.124088	0.0879879	0.0814213
160	0.42122	0.242841	0.0570419	0.0225105	0.159572	0.423927	0.700502	0.916321	1	0.934896	0.748388	0.53203	0.393861	0.33945	0.329507	0.280198	0.175592	0.0551911	0	0.0620804	0.197065	0.31865	0.384185	0.379231	0.355666	0.315879	0.279907	0.241263	0.192714	0.133743	0.0583481	0.0349976	0.0880692	0.231302	0.386463	0.482948
161	0.620005	0.782226	0.869561	0.89688	0.909244	0.929604	0.96417	1	0.962635	0.810419	0.569761	0.362412	0.241521	0.198197	0.172565	0.141992	0.100178	0.062609	0.0417413	0.0351467	0.0313004	0.0332926	0.0438185	0.0553047	0.047011	0.0255523	0.00561842	0	0.00368529	0.015445	0.0319802	0.0537118	0.081139	0.13003	0.237216	0.410438
162	0.59906	0.873279	1	0.937623	0.765843	0.574591	0.404614	0.267613	0.175353	0.132525	0.141679	0.189939	0.250292	0.274152	0.243314	0.204821	0.205357	0.252956	0.290476	0.271742	0.203904	0.140606	0.125107	0.156931	0.218154	0.305246	0.410872	0.502975	0.519325	0.436787	0.284996	0.1333	0.0294274	0	0.0821283	0.290689
163	0.269438	0.162064	0.108008	0.125742	0.192983	0.244857	0.261944	0.23024	0.194	0.168547	0.183081	0.200274	0.189819	0.132723	0.055269	0	0.0342827	0.210475	0.515167	0.828899	1	0.943263	0.715925	0.468884	0.337287	0.333732	0.381239	0.408573	0.393994	0.367791	0.345291	0.345958	0.369243	0.402647	0.414116	0.367581
164	0.288038	0.459074	0.661678	0.857897	0.974835	1	0.937534	0.861907	0.769009	0.653421	0.503921	0.363335	0.232646	0.122218	0.0407217	0.00540451	0	0.00757505	0.022613	0.0467985	0.0718548	0.0827011	0.0796117	0.0727912	0.083532	0.119627	0.171995	0.218024	0.254221	0.290276	0.32205	0.334332	0.316893	0.278032	0.22564	0.216861
165	0.368128	0.477693	0.656929	0.843305	0.975763	1	0.917765	0.740529	0.539333	0.368098	0.250223	0.178171	0.104544	0.0281425	0	0.0394211	0.113695	0.121853	0.102612	0.0802551	0.130793	0.217291	0.30381	0.311382	0.258522	0.1874	0.175533	0.193257	0.230069	0.244054	0.256156	0.272159	0.288079	0.313792	0.322653	0.336345
166	0.105566	0.0857904	0.0245432	0	0.0113299	0.0585723	0.0984418	0.121193	0.132064	0.168699	0.236373	0.348076	0.445345	0.47707	0.427714	0.40465	0.54645	0.807521	1	0.925008	0.649791	0.430732	0.36894	0.450999	0.478649	0.505558	0.469665	0.446353	0.385306	0.342759	0.288754	0.240205	0.171862	0.133901	0.0976286	0.11843
167	1	0.828123	0.587437	0.376159	0.250794	0.179289	0.182207	0.214243	0.2939	0.380034	0.454492	0.447975	0.389266	0.355205	0.354857	0.362959	0.301168	0.213928	0.10779	0.0436105	0.00352086	0	0.028607	0.0902856	0.141555	0.140525	0.0898961	0.0502419	0.0655704	0.151325	0.2899	0.448877	0.594916	0.726118	0.87443	0.997406
168	0.585866	0.845661	0.981596	1	0.926143	0.792647	0.640664	0.542668	0.568341	0.683671	0.792363	0.747921	0.57864	0.360673	0.177207	0.0607414	0.00928779	0.00543605	0.00261443	0	0.0186912	0.0522128	0.0855646	0.0961183	0.0914496	0.0835167	0.106842	0.146122	0.165886	0.132482	0.0907627	0.0802907	0.0819647	0.0732744	0.114577	0.29708
169	0.0149389	0	0.0230458	0.0802966	0.16418	0.270536	0.34809	0.383456	0.354512	0.297703	0.235112	0.2154	0.224697	0.238944	0.236446	0.212053	0.172159	0.125659	0.0893719	0.0843434	0.136311	0.239394	0.339967	0.408464	0.486611	0.646956	0.848917	0.992646	1	0.908112	0.768055	0.59679	0.412139	0.252916	0.144946	0.0674755
170	0.358319	0.449055	0.557425	0.666615	0.777131	0.878937	0.964495	1	0.958793	0.840008	0.687817	0.556867	0.450699	0.361045	0.266487	0.191887	0.120615	0.0668743	0.018485	0	0.00315099	0.0274208	0.0566351	0.0787419	0.0833155	0.0751522	0.0685331	0.0847514	0.112502	0.141319	0.148362	0.150218	0.154453	0.178023	0.221816	0.281078
171	0.426339	0.5806	0.574594	0.421236	0.253729	0.155622	0.178201	0.318008	0.549568	0.803992	0.987901	1	0.858629	0.663732	0.513068	0.415446	0.350237	0.293305	0.245459	0.207722	0.168191	0.17496	0.212324	0.28685	0.276284	0.200839	0.0997239	0.0536563	0.077619	0.122596	0.16154	0.127162	0.0663331	0	0.0348871	0.184539
172	0.995032	0.85399	0.665105	0.51021	0.44971	0.48484	0.555531	0.578084	0.492113	0.333824	0.189696	0.109916	0.0725363	0.0715362	0.118342	0.186945	0.193443	0.145332	0.0953464	0.094877	0.124636	0.169885	0.195233	0.182921	0.113693	0.0513686	0	0.0179004	0.0708614	0.165558	0.265632	0.376826	0.526011	0.699273	0.89054	1
173	0.272127	0.115705	0.0130977	0	0.0663057	0.15814	0.238518	0.281265	0.23795	0.143249	0.0986058	0.205693	0.493348	0.79338	1	0.956598	0.810581	0.621288	0.494553	0.376599	0.31491	0.306477	0.32125	0.298616	0.218023	0.12927	0.0799087	0.132624	0.260722	0.409865	0.470644	0.415459	0.3173	0.295466	0.351205	0.365041
174	0.326564	0.430166	0.470452	0.466601	0.46585	0.484739	0.512403	0.49625	0.39697	0.227469	0.0842932	0.0183149	0.01176	0.00663686	0	0.00132432	0.0275903	0.0672412	0.124688	0.227253	0.403132	0.63737	0.852506	0.984465	1	0.909561	0.743029	0.55031	0.371361	0.215873	0.0968698	0.0303241	0.0321467	0.0671419	0.120773	0.20597
175	0.0725273	0	0.0237909	0.17724	0.29133	0.384914	0.437108	0.476467	0.389522	0.233744	0.04878	0.168756	0.512402	0.932689	1	0.898891	0.736361	0.64523	0.558063	0.554983	0.606127	0.583563	0.448493	0.340726	0.280555	0.216538	0.0974385	0.0298252	0.0166432	0.0640678	0.118989	0.169705	0.131621	0.119982	0.136254	0.173156
176	0.60255	0.745224	0.861875	0.933084	0.983578	1	0.976608	0.886946	0.72014	0.502748	0.300354	0.179984	0.14393	0.162949	0.194222	0.226053	0.243932	0.250208	0.22445	0.167339	0.0956838	0.055355	0.0483667	0.0428736	0.0201333	0	0.00827316	0.0340703	0.0518761	0.0569088	0.0688383	0.109931	0.172308	0.240679	0.327855	0.445942
177	0.968212	0.860559	0.666731	0.466759	0.357994	0.310342	0.250271	0.163208	0.083152	0.0300127	0.0130728	0.0355915	0.0780892	0.0993022	0.0921606	0.0768232	0.0722817	0.0794238	0.0864024	0.0801682	0.0551964	0.019627	0	0.0148158	0.0606281	0.121458	0.193485	0.286552	0.4132	0.567115	0.723863	0.851216	0.935158	0.983979	1	0.999695
178	0.258439	0.282706	0.32086	0.347829	0.361641	0.321897	0.302091	0.285399	0.281021	0.287132	0.34388	0.466276	0.608412	0.707589	0.745279	0.780446	0.897596	1	0.92904	0.613726	0.252993	0.0528111	0.024822	0.0548963	0.0391228	0.0638524	0.143757	0.257703	0.27408	0.188242	0.0490941	0	0.028836	0.125378	0.1809	0.233214
179	0	0.0570297	0.170234	0.287898	0.363818	0.368339	0.317388	0.234006	0.171739	0.153215	0.190556	0.262854	0.328434	0.356304	0.344476	0.333638	0.371618	0.489145	0.681033	0.883903	1	0.962148	0.786887	0.561318	0.36516	0.246208	0.201664	0.21166	0.24103	0.265011	0.26173	0.230616	0.185238	0.134763	0.0750658	0.017617
180	0.346339	0.223032	0.204396	0.278782	0.358673	0.456342	0.631536	0.873781	1	0.870725	0.494867	0.162952	0	0.00812914	0.0610425	0.113648	0.151545	0.162357	0.20014	0.275848	0.368774	0.384557	0.330386	0.240842	0.177075	0.130286	0.140415	0.195893	0.291991	0.356783	0.391326	0.383553	0.386497	0.451238	0.518824	0.501538
181	0.221694	0.112591	0.0806142	0.14664	0.270254	0.38036	0.42187	0.373715	0.279417	0.254504	0.414494	0.730019	0.973152	1	0.870734	0.758622	0.674272	0.533751	0.329039	0.182795	0.183749	0.264792	0.318963	0.285793	0.209478	0.131113	0.083741	0.0573591	0.033439	0	0.000119286	0.0829174	0.254762	0.413662	0.456145	0.368969
182	0.117412	0.0184917	0	0.0354425	0.062486	0.143031	0.239649	0.362408	0.427902	0.446707	0.395138	0.33496	0.323986	0.362188	0.387836	0.329735	0.213433	0.10651	0.153597	0.430686	0.812776	1	0.858924	0.586891	0.399649	0.331778	0.328183	0.423615	0.53961	0.504814	0.288846	0.106253	0.139852	0.292793	0.370716	0.278997
183	0.910521	0.720462	0.499773	0.333811	0.284823	0.276306	0.294377	0.27713	0.228415	0.141243	0.0660855	0.0336378	0.0181558	0.00784657	0	0.0402852	0.075519	0.0746112	0.0418618	0.0360822	0.0751112	0.132601	0.209523	0.274667	0.323625	0.329201	0.318705	0.288734	0.288037	0.355255	0.529251	0.75703	0.929272	0.997723	1	0.987307
184	0.175501	0.224573	0.332503	0.496769	0.675548	0.84064	0.954028	1	0.979103	0.899473	0.754549	0.589536	0.456464	0.395025	0.347461	0.263218	0.143674	0.0455735	0	0.00664746	0.0527981	0.116356	0.153778	0.159922	0.158546	0.160871	0.142693	0.112451	0.127781	0.204594	0.283878	0.277827	0.20254	0.137083	0.134104	0.156895
185	0.630018	0.685249	0.711105	0.759315	0.83802	0.922004	0.98245	1	0.907237	0.698029	0.433431	0.252973	0.180495	0.174857	0.162975	0.136967	0.100501	0.0689163	0.0554389	0.0511175	0.0357718	0.0115602	0	0.0222784	0.0609053	0.0993234	0.109346	0.108076	0.115959	0.152343	0.18579	0.199866	0.204188	0.245704	0.356185	0.505595
186	0.175041	0.147929	0.133123	0.156517	0.227436	0.292028	0.314431	0.275513	0.222538	0.181304	0.159428	0.1554	0.271076	0.481044	0.753086	0.920809	1	0.937452	0.806853	0.580169	0.397671	0.291919	0.278101	0.231205	0.189121	0.18345	0.192462	0.188705	0.236964	0.411371	0.560515	0.485779	0.22952	0.000904821	0	0.0990309
187	0.686776	0.888449	0.99583	1	0.962067	0.916979	0.886	0.866096	0.817843	0.707211	0.527612	0.34235	0.200233	0.117579	0.0808806	0.0606891	0.0438009	0.0134775	0	0.000488601	0.00852453	0.00328468	0.00222252	0.0203489	0.051094	0.070271	0.0669898	0.0717253	0.0992427	0.152855	0.18805	0.20403	0.19571	0.202803	0.275438	0.445279
188	0.151858	0.0906995	0.0385169	0.010785	0	0.0160402	0.0514007	0.0952684	0.119385	0.1157	0.088009	0.0581957	0.0384421	0.0446449	0.0753042	0.107961	0.141708	0.244007	0.496714	0.823822	1	0.893658	0.650003	0.507218	0.561939	0.744452	0.93368	0.97145	0.799401	0.535643	0.371316	0.330234	0.321827	0.294815	0.256907	0.214927
189	0.575364	0.866432	1	0.942116	0.718602	0.434839	0.224109	0.0998538	0.0483441	0.078245	0.186954	0.395083	0.485867	0.40951	0.171549	0.0661678	0.239813	0.45245	0.523957	0.342796	0.205028	0.202316	0.313253	0.396196	0.351395	0.259037	0.187297	0.0928635	0.00726919	0	0.196685	0.431799	0.464043	0.330192	0.196265	0.31772
190	0.473838	0.670854	0.834416	0.940422	0.993038	1	0.959745	0.874993	0.754142	0.624052	0.505346	0.419717	0.367796	0.343113	0.320986	0.280028	0.226496	0.177633	0.141617	0.106601	0.0719581	0.0435811	0.0240092	0.0079965	0	0.00177871	0.00978004	0.0176981	0.0329367	0.0622557	0.0999492	0.124888	0.132446	0.13603	0.18052	0.293098
191	0.450958	0.474778	0.424995	0.303693	0.167313	0.0593538	0.0137106	0	0.0796299	0.237866	0.374324	0.321498	0.146251	0.0138614	0.0231778	0.0755078	0.133677	0.164975	0.182076	0.168883	0.186603	0.283793	0.417741	0.481825	0.421265	0.325883	0.324418	0.418756	0.551718	0.694454	0.893902	1	0.917728	0.65703	0.456704	0.405868
192	0.762061	0.956259	1	0.8714	0.677418	0.508661	0.400827	0.335867	0.302589	0.307465	0.368209	0.477501	0.54128	0.544711	0.43223	0.326266	0.186037	0.109313	0.0463942	0.0315023	0.00608016	0	0.0223072	0.080818	0.137784	0.18044	0.209279	0.239017	0.256615	0.25921	0.236262	0.21555	0.204054	0.224123	0.317253	0.501231
193	0.3314	0.27204	0.342443	0.57188	0.846305	1	0.990341	0.829685	0.588212	0.367394	0.240867	0.239377	0.258175	0.265471	0.219609	0.18481	0.183843	0.230362	0.257	0.241091	0.162002	0.0703383	0	0.0155101	0.121539	0.237435	0.317925	0.328645	0.326177	0.301731	0.279421	0.262715	0.276903	0.332976	0.38888	0.40051
194	0.112977	0.2013	0.32873	0.486318	0.668048	0.842058	0.970111	1	0.929222	0.778541	0.619016	0.487288	0.396509	0.324348	0.255538	0.214022	0.191126	0.174752	0.137072	0.11406	0.118811	0.157892	0.22493	0.309699	0.364862	0.372176	0.355136	0.35069	0.321747	0.238912	0.129079	0.0384672	0.00584278	0	0.0239832	0.0525219
195	1	0.904297	0.725929	0.541566	0.410396	0.331056	0.282075	0.243775	0.212051	0.182453	0.156207	0.131941	0.119714	0.12947	0.154445	0.170449	0.165202	0.145207	0.119046	0.0835153	0.0367095	0	0.00893307	0.083642	0.208886	0.334481	0.415511	0.429111	0.397077	0.356291	0.349858	0.40612	0.531915	0.697517	0.861607	0.976048
196	0.866649	0.971887	1	0.959425	0.887444	0.807018	0.739781	0.675073	0.593451	0.485061	0.359734	0.261093	0.214754	0.200238	0.182122	0.131122	0.0783398	0.0356165	0.0230939	0.0164291	0.0118108	0.00324141	0.000233916	0	0.00325907	0.0125339	0.0409048	0.0826986	0.128332	0.175414	0.228516	0.278649	0.311641	0.365936	0.493665	0.684244
197	0.421674	0.526581	0.636807	0.755312	0.871973	0.960844	1	0.984723	0.903762	0.772345	0.615074	0.490951	0.403852	0.342062	0.279865	0.223348	0.187537	0.165619	0.145936	0.115198	0.0825631	0.0618306	0.0514366	0.056298	0.0709984	0.10061	0.117577	0.100901	0.0527117	0.00916713	0	0.0270258	0.0791268	0.148644	0.22975	0.322402
198	0.586634	0.744478	0.902975	1	0.944914	0.778673	0.57628	0.413878	0.285314	0.204927	0.187887	0.190111	0.173391	0.120631	0.0926894	0.0974696	0.15547	0.230188	0.289829	0.274072	0.18377	0.0690705	0	0.00351027	0.0606708	0.134327	0.204038	0.25462	0.294844	0.323938	0.362092	0.395064	0.423021	0.42965	0.440021	0.486475
199	1	0.954766	0.829477	0.643914	0.463129	0.326326	0.283106	0.314722	0.364135	0.39478	0.369612	0.294026	0.179498	0.0744688	0.0121134	0	0.0183706	0.0400867	0.060047	0.074394	0.0934607	0.126204	0.179672	0.233185	0.262378	0.258774	0.228494	0.195965	0.188224	0.231821	0.318758	0.425246	0.530082	0.6408	0.783721	0.921495
200	0.45212	0.595892	0.676919	0.72071	0.771731	0.844827	0.923003	1	0.991235	0.898569	0.708015	0.520642	0.360299	0.278625	0.245602	0.233846	0.214633	0.185027	0.1596	0.127109	0.0913549	0.0573351	0.0318584	0.0104704	0	0.0278784	0.0815535	0.129718	0.144577	0.142686	0.13234	0.105808	0.0698313	0.0457067	0.106046	0.251876
201	0.667243	0.438196	0.302062	0.242722	0.223302	0.190934	0.122412	0.0344558	0	0.0276389	0.104802	0.185782	0.256103	0.29147	0.268579	0.220812	0.229032	0.287028	0.355173	0.412169	0.425205	0.409876	0.319172	0.272248	0.234539	0.217299	0.273245	0.368363	0.432785	0.319501	0.295423	0.412196	0.715128	0.911497	1	0.871357
202	0.294839	0.237117	0.294654	0.447318	0.622085	0.799803	0.935856	1	0.926064	0.723386	0.471086	0.245286	0.101732	0.0113782	0	0.0499501	0.155246	0.247405	0.288388	0.261708	0.186348	0.112185	0.0656171	0.0534278	0.0344677	0.0139872	0.000578209	0.0443552	0.134218	0.242921	0.357472	0.500999	0.662885	0.7246	0.6402	0.454665
203	0.193243	0.179913	0.31272	0.519942	0.735442	0.888949	0.978444	1	0.962341	0.847627	0.640019	0.419045	0.234263	0.117775	0.0367149	0.00392155	0.00375836	0.010161	0.00438906	0	0.0149862	0.0461515	0.0839487	0.128062	0.180991	0.227534	0.246724	0.243949	0.253472	0.299096	0.372073	0.443663	0.488895	0.489741	0.428097	0.306461
204	0.290741	0.367022	0.452211	0.544779	0.637013	0.677899	0.651008	0.564805	0.481655	0.462186	0.587094	0.80908	1	0.979778	0.735369	0.388768	0.125322	0.0266651	0.0802986	0.208509	0.334035	0.380562	0.335517	0.232868	0.132207	0.0553133	0.0132629	0	0.00690422	0.0236062	0.0537741	0.0927195	0.125327	0.1418	0.166796	0.214802
205	0.800188	0.927772	0.926266	0.808176	0.713967	0.689071	0.777879	0.924844	1	0.945648	0.739121	0.51069	0.279881	0.122234	0.0210244	0.00607273	0.0515823	0.10596	0.111937	0.0584371	0.00638167	0	0.0477217	0.101545	0.136666	0.139236	0.116957	0.0767766	0.0379736	0.0108076	0.0125223	0.0351355	0.101854	0.181306	0.338281	0.546896
206	0.0701382	0.215009	0.388919	0.562381	0.644217	0.647869	0.608253	0.634536	0.748859	0.901943	1	0.957334	0.796094	0.589465	0.429977	0.309012	0.196745	0.0978117	0.0510098	0.068585	0.121719	0.172612	0.213651	0.24893	0.270785	0.261554	0.221493	0.184315	0.168992	0.170155	0.170608	0.151282	0.106242	0.0470346	0	0.00547896
207	0.037474	0.0151758	0.0500625	0.0822156	0.105403	0.116649	0.124348	0.117708	0.119125	0.124177	0.139153	0.210553	0.423397	0.750517	0.989146	1	0.876969	0.816779	0.871615	0.928833	0.89778	0.763615	0.58292	0.425751	0.327636	0.28479	0.272492	0.267445	0.236356	0.155853	0.0653098	0	0.016107	0.0634032	0.114509	0.0813049
208	0.0884	0.154423	0.185961	0.193681	0.17508	0.17501	0.224635	0.368304	0.590694	0.822296	0.979594	1	0.914735	0.785833	0.679972	0.607787	0.5648	0.54853	0.560487	0.567368	0.528395	0.429293	0.317665	0.234598	0.181156	0.127441	0.0687935	0.0317689	0.0300664	0.0513108	0.0740909	0.0839409	0.0671897	0.0265747	0	0.0242948
209	0.317752	0.268261	0.232047	0.210385	0.171544	0.124192	0.0605039	0.0179826	0	0	0	0	0	0	0	0	0	0.0143803	0.0583318	0.128468	0.2001	0.274864	0.386215	0.535706	0.680184	0.781464	0.861959	0.940967	1	0.997774	0.935254	0.848694	0.766292	0.677175	0.553229	0.423347
210	0.544178	0.819238	0.980092	1	0.972676	0.932693	0.904536	0.86882	0.812249	0.705219	0.564371	0.408797	0.283041	0.188319	0.150107	0.156931	0.196095	0.219014	0.211919	0.181565	0.154242	0.139271	0.125316	0.0979629	0.0594374	0.0347551	0.0321763	0.0501242	0.0786192	0.105014	0.10872	0.0762916	0.0318452	0	0.0574964	0.238676
211	0.512606	0.789495	0.974139	1	0.856488	0.610373	0.323777	0.104246	0	0.0531288	0.163767	0.340622	0.540191	0.720605	0.728032	0.553982	0.416495	0.378224	0.359939	0.209507	0.0495126	0.00386932	0.0694253	0.137265	0.168438	0.156796	0.192716	0.248252	0.325524	0.301493	0.26481	0.21313	0.196062	0.135661	0.138171	0.256647
212	0.00725039	0	0.012536	0.0316956	0.0401039	0.0524316	0.101471	0.222164	0.419084	0.651805	0.872513	1	0.984314	0.844685	0.6554	0.497709	0.373627	0.249574	0.111856	0.0126771	0.0157399	0.108503	0.231989	0.339086	0.423552	0.490933	0.516778	0.487398	0.426938	0.393358	0.417562	0.452657	0.438852	0.343321	0.199157	0.0739131
213	0.600156	0.728543	0.823697	0.863182	0.929453	0.998282	1	0.861543	0.617284	0.38958	0.230027	0.136299	0.0995356	0.126587	0.17295	0.178043	0.161058	0.155547	0.165501	0.170062	0.219784	0.307179	0.338353	0.267418	0.145776	0.0961186	0.129992	0.206458	0.2308	0.150687	0.0439245	0	0.0697126	0.169137	0.296322	0.427564
214	0.339501	0.35757	0.467566	0.657076	0.863784	0.989668	1	0.897033	0.712776	0.494353	0.298508	0.149515	0.0422801	0	0.0295505	0.104734	0.165322	0.214928	0.266079	0.31783	0.316421	0.249326	0.148	0.0847116	0.0790594	0.111171	0.144453	0.180566	0.234305	0.300097	0.359241	0.386353	0.399372	0.397039	0.389583	0.359409
215	0.108927	0.0784048	0.0370247	0.00727147	0	0.0257025	0.0709417	0.121728	0.155907	0.173626	0.181827	0.196069	0.217858	0.240076	0.249001	0.243369	0.232174	0.244674	0.306546	0.427167	0.581715	0.735103	0.864908	0.955927	1	0.98533	0.914875	0.804445	0.669155	0.52503	0.382144	0.257439	0.168005	0.120953	0.112899	0.11719
216	0.379963	0.380659	0.31271	0.20854	0.126631	0.121784	0.228014	0.44148	0.703222	0.915069	1	0.945314	0.888301	0.907948	0.91494	0.766642	0.494384	0.27596	0.189244	0.180301	0.152483	0.0881078	0.0216268	0	0.0406844	0.107298	0.168098	0.202191	0.229716	0.207821	0.148896	0.0712371	0.0743604	0.11718	0.212403	0.29643
217	0.666558	0.828635	0.938879	0.981483	1	0.950048	0.905949	0.828352	0.71633	0.532218	0.379429	0.316121	0.314333	0.36271	0.372602	0.386366	0.320159	0.223824	0.0932203	0.0230352	0	0.00313709	0.0023413	0.0309644	0.0380075	0.0317074	0.0238866	0.0797287	0.104919	0.0994233	0.053461	0.0462755	0.065444	0.120757	0.246634	0.434668
218	0.729224	0.637834	0.472579	0.25267	0.190592	0.255326	0.394533	0.43927	0.369438	0.188385	0.0485732	0	0.030601	0.0459125	0.0260514	0.0347526	0.0737096	0.137186	0.157644	0.160511	0.179462	0.193143	0.221979	0.263897	0.347077	0.434235	0.460263	0.421719	0.267225	0.261854	0.452102	0.8212	1	0.972614	0.835528	0.747016
219	0.799893	0.948092	1	0.96464	0.941928	0.921077	0.880448	0.80817	0.6763	0.491172	0.290669	0.14172	0.0509232	0.00516662	0	0.0165335	0.0397801	0.0670477	0.11695	0.159688	0.166405	0.141012	0.103409	0.0626967	0.0293707	0.0456804	0.0980586	0.130479	0.118236	0.111993	0.158687	0.246567	0.336392	0.396524	0.470072	0.596017
220	0.46377	0.70337	0.910063	1	0.9567	0.843301	0.721452	0.660046	0.652585	0.672213	0.633541	0.517889	0.39073	0.330256	0.323257	0.313246	0.275961	0.195571	0.0859736	0.00422024	0.0113261	0.0770939	0.111432	0.0611889	0	0.0076551	0.093051	0.158406	0.155852	0.131154	0.126648	0.150515	0.168064	0.16762	0.189156	0.270405
221	0.221476	0.172419	0.138878	0.128719	0.12312	0.103679	0.0949514	0.127709	0.251011	0.474118	0.758968	0.954962	1	0.917529	0.832371	0.779738	0.733902	0.64671	0.528164	0.405812	0.314156	0.265638	0.22724	0.158598	0.0545006	0	0.0253344	0.0680771	0.0856294	0.104729	0.209111	0.329632	0.395877	0.356562	0.29795	0.252736
222	0.144219	0.0890906	0.0608927	0.0266858	0.00875211	0	0.0234949	0.0712861	0.160513	0.245931	0.30914	0.333786	0.431173	0.582369	0.792749	0.930411	1	0.912859	0.752282	0.601977	0.534276	0.511513	0.458546	0.395721	0.376396	0.368856	0.374021	0.290556	0.191333	0.115559	0.14777	0.258074	0.308846	0.302014	0.244626	0.193917
223	0.391931	0.718693	0.939163	1	0.896291	0.747663	0.645501	0.657981	0.673172	0.581322	0.366777	0.17646	0.0912797	0.103047	0.132494	0.153976	0.167002	0.168851	0.142245	0.088773	0.0349829	0.0045074	0	0.0208663	0.078372	0.189393	0.337865	0.468869	0.5341	0.520426	0.461479	0.377454	0.277748	0.164768	0.0862149	0.154954
224	0.645348	0.540713	0.40888	0.337109	0.283999	0.235822	0.179358	0.120554	0.064844	0.0326212	0	0.0262379	0.0731316	0.131313	0.146189	0.17746	0.247889	0.349087	0.425894	0.47985	0.620197	0.855024	1	0.907307	0.600452	0.359844	0.233632	0.249042	0.243348	0.213577	0.0957336	0.108825	0.210805	0.514584	0.668438	0.770579
225	0.356705	0.432482	0.583376	0.787599	0.946457	0.964312	0.817596	0.538319	0.333889	0.387508	0.717061	1	0.963922	0.622493	0.259765	0.0766172	0.0455516	0.111069	0.166771	0.205746	0.152751	0.0790577	0.00899567	0.0166118	0.121755	0.26435	0.336625	0.272519	0.181993	0.141225	0.117088	0.0604483	0	0.0416162	0.16408	0.292095
226	0.311328	0.29058	0.285489	0.29009	0.310511	0.31257	0.338646	0.369708	0.368327	0.304606	0.213292	0.124441	0.0551515	0.0140504	0	0	0	0.00843022	0.0446722	0.129712	0.252017	0.389314	0.536539	0.713734	0.892095	1	0.985877	0.888224	0.751735	0.601951	0.43915	0.311152	0.24636	0.236475	0.262804	0.290756
227	0.469398	0.545943	0.620867	0.711976	0.826306	0.936106	1	0.980333	0.856792	0.663684	0.463254	0.332632	0.262663	0.222576	0.169355	0.109932	0.0508279	0.01171	0	0.0187698	0.0531431	0.0975438	0.137252	0.167555	0.18269	0.192087	0.199255	0.20319	0.215473	0.236014	0.254537	0.246095	0.229567	0.236241	0.292308	0.378621
228	0.450511	0.42555	0.382635	0.255431	0.118762	0.0286263	0.0623047	0.188094	0.407869	0.656805	0.906427	1	0.914264	0.67285	0.436137	0.251308	0.151775	0.113214	0.112883	0.0843116	0.0388231	0	0.0553995	0.160898	0.300392	0.378388	0.391926	0.368391	0.333414	0.295219	0.275936	0.328508	0.468073	0.546895	0.550912	0.470693
229	0.498373	0.496626	0.427845	0.348414	0.347779	0.472512	0.693429	0.90667	1	0.926419	0.740385	0.542401	0.382873	0.271342	0.209659	0.219178	0.264847	0.348723	0.383258	0.369118	0.252007	0.160078	0.127165	0.158102	0.152103	0.0979085	0.0313633	0.00166382	0	0.0184712	0.0769137	0.175468	0.286717	0.35358	0.399671	0.449769
230	0.834836	0.932216	0.970956	0.986442	1	0.984168	0.931618	0.821025	0.648174	0.456533	0.303717	0.217032	0.161271	0.106647	0.0547038	0.019798	0.0068731	0.00275285	0.00109356	0	0.00203225	0.0139553	0.0407389	0.0772568	0.105193	0.115498	0.114852	0.112325	0.110873	0.125163	0.180127	0.265512	0.339394	0.395518	0.494827	0.661516
231	0.0291729	0	0.0865667	0.238184	0.375721	0.508918	0.652528	0.805433	0.932058	1	0.949949	0.801068	0.594329	0.430266	0.414961	0.517531	0.595291	0.480389	0.272569	0.133017	0.12522	0.153662	0.15374	0.16228	0.191882	0.206252	0.188357	0.176717	0.191712	0.196705	0.169835	0.14233	0.151248	0.201324	0.214798	0.151245
232	0.980842	1	0.92421	0.735765	0.513877	0.315357	0.209434	0.15669	0.140856	0.134552	0.184261	0.261402	0.313724	0.268495	0.180002	0.138894	0.210591	0.33256	0.430329	0.453862	0.436211	0.371051	0.289692	0.204655	0.169757	0.168091	0.152882	0.0948992	0.0144634	0	0.0697707	0.208728	0.369187	0.549185	0.730535	0.881609
233	0.376307	0.466426	0.641787	0.845347	0.975986	1	0.908938	0.758554	0.581106	0.458714	0.386449	0.351879	0.322044	0.319781	0.337746	0.345937	0.326263	0.29662	0.287139	0.279266	0.247164	0.172853	0.0928129	0.0383122	0.0242423	0.0269081	0.0222535	0.0108046	0	0.0247646	0.0931829	0.206746	0.307198	0.357622	0.362968	0.353449
234	0.332256	0.521044	0.788136	0.977599	1	0.860547	0.645313	0.436146	0.330142	0.302306	0.294487	0.220741	0.117747	0.0234291	0	0.0266212	0.0403564	0.0665358	0.0997402	0.168861	0.174	0.178209	0.203279	0.264258	0.296637	0.292294	0.334442	0.401555	0.456912	0.434793	0.418322	0.429981	0.439059	0.407005	0.33607	0.290574
235	0.398516	0.375278	0.402741	0.524587	0.674547	0.813271	0.912887	0.975225	1	0.919415	0.693745	0.38018	0.13226	0.0125189	0	0.0273424	0.0572695	0.0706265	0.0863566	0.127015	0.163634	0.173823	0.1631	0.178724	0.189211	0.183893	0.159466	0.185962	0.255949	0.33778	0.361428	0.330542	0.274974	0.290718	0.354447	0.42241
236	0.0439321	0	0.0496665	0.133284	0.208185	0.203458	0.17047	0.136029	0.16594	0.246896	0.365318	0.584639	0.821605	1	0.911209	0.686151	0.440501	0.360826	0.365543	0.393362	0.394407	0.437167	0.542911	0.576934	0.573954	0.460451	0.347926	0.146038	0.0322313	0.0850646	0.265632	0.418458	0.399946	0.309593	0.20845	0.123689
237	0.0309045	0.175967	0.466682	0.790186	1	0.963109	0.772225	0.547224	0.386746	0.255211	0.226713	0.311483	0.485133	0.632102	0.764197	0.877779	0.938468	0.811749	0.524608	0.191831	0.0268503	0.0454704	0.158318	0.234065	0.234883	0.200562	0.144286	0.104612	0.078487	0.0659639	0.0545649	0.0270606	0.0358724	0.0374348	0.0352191	0
238	0.215805	0.178517	0.190003	0.21921	0.243789	0.230688	0.18888	0.134519	0.117455	0.124447	0.154906	0.220752	0.362253	0.533244	0.585404	0.489459	0.300159	0.164416	0.0584608	0.00379231	0	0.103983	0.333037	0.62224	0.889071	1	0.925851	0.714631	0.471297	0.333198	0.3297	0.4348	0.516684	0.520806	0.430873	0.308954
239	0.384511	0.497754	0.605711	0.667754	0.661421	0.604311	0.506854	0.399198	0.323038	0.370445	0.577262	0.859509	1	0.893987	0.633806	0.399104	0.272685	0.218821	0.18264	0.162529	0.154181	0.159369	0.1398	0.122885	0.140618	0.200802	0.236013	0.193563	0.0964554	0.0233695	0	0.0423211	0.118304	0.213587	0.272389	0.318568
240	0.154164	0.193004	0.178997	0.116672	0.0631275	0.0196836	0	0.0101671	0.0584956	0.159922	0.284998	0.497621	0.749009	0.982821	1	0.835707	0.586836	0.440101	0.401362	0.494623	0.644562	0.840363	0.920706	0.815972	0.534785	0.237203	0.0544868	0.00438699	0.0809389	0.220686	0.332897	0.328966	0.217877	0.0901406	0.0368287	0.0705917
241	0.713726	0.868171	0.964254	1	0.999246	0.98677	0.9674	0.942016	0.85492	0.700881	0.509848	0.376512	0.304675	0.270921	0.232071	0.200683	0.160529	0.120646	0.0769194	0.0496408	0.028843	0.01206	0.0062616	0.00669784	0.0175094	0.0201055	0.0221594	0.0143957	0.00603397	0	0.0123359	0.0489571	0.117759	0.213424	0.351554	0.5227
242	0.503636	0.788542	0.963652	1	0.991297	0.977393	0.977386	0.985905	0.982663	0.914403	0.741226	0.513126	0.326005	0.22696	0.173857	0.122373	0.0717127	0.0394962	0.0325421	0.0433331	0.071438	0.0917518	0.0896699	0.0694302	0.055894	0.0661806	0.0857212	0.110856	0.12048	0.11775	0.101565	0.0772076	0.042245	0	0.0338312	0.199009
243	0.584766	0.783303	0.945879	1	0.882908	0.630006	0.317531	0.0929328	0	0.0289098	0.101863	0.16862	0.214563	0.230011	0.23625	0.22787	0.271278	0.348953	0.444203	0.477667	0.438544	0.346734	0.224671	0.123882	0.0796901	0.124838	0.225336	0.341725	0.422322	0.443666	0.388364	0.313404	0.264543	0.263717	0.312621	0.411913
244	0.405819	0.516936	0.679091	0.847974	0.962603	1	0.953952	0.840703	0.676021	0.506949	0.388657	0.322727	0.26844	0.172534	0.0691013	0	0.000284645	0.02716	0.0575086	0.0695096	0.108936	0.164796	0.218508	0.215859	0.184857	0.163096	0.169163	0.182799	0.189545	0.211606	0.260904	0.331912	0.389546	0.407393	0.386728	0.370858
245	0.933964	1	0.898911	0.665839	0.434263	0.274064	0.195755	0.172866	0.186493	0.181627	0.135057	0.100971	0.160318	0.322831	0.491112	0.566306	0.481394	0.29409	0.10031	0	0.0145802	0.120723	0.250953	0.315751	0.285656	0.196116	0.154287	0.220496	0.411757	0.576828	0.581041	0.388954	0.219534	0.229732	0.447631	0.715173
246	0.730444	0.597102	0.463754	0.390607	0.382403	0.395628	0.376792	0.300417	0.182948	0.0712662	0.00712239	0	0.0357167	0.100108	0.15622	0.178216	0.175741	0.169259	0.146182	0.0815383	0.0243398	0.0393137	0.11186	0.155193	0.132091	0.112393	0.162121	0.302579	0.492979	0.694057	0.856418	0.96181	1	0.984379	0.920968	0.840866
247	0.0371065	0.0615705	0.0425041	0.0452859	0.0730557	0.153333	0.210991	0.24451	0.205031	0.190782	0.226671	0.410212	0.62912	0.750025	0.642107	0.378015	0.161769	0.100812	0.166527	0.229045	0.288786	0.363308	0.514212	0.688063	0.874379	0.984369	1	0.900163	0.74678	0.570736	0.406647	0.256192	0.129325	0.0452192	0	0.0170088
248	0.985624	0.780107	0.473563	0.264412	0.191521	0.249662	0.346276	0.507499	0.605529	0.639389	0.469928	0.246706	0.0352065	0	0.0954723	0.231566	0.270149	0.184656	0.0885545	0.132592	0.26856	0.403972	0.391767	0.304706	0.196895	0.211422	0.264326	0.324618	0.252153	0.181643	0.105661	0.203416	0.374141	0.63053	0.839299	1
249	0.401526	0.386668	0.332709	0.326525	0.382169	0.539775	0.733707	0.923717	1	0.92885	0.706056	0.487234	0.361958	0.348164	0.366237	0.339688	0.247352	0.108445	0.0154954	0	0.0341161	0.0437887	0.0227626	0.00633009	0.0442317	0.123216	0.226674	0.324235	0.413154	0.468329	0.475343	0.410231	0.311414	0.256547	0.289158	0.371258
250	0.421328	0.380154	0.420894	0.552843	0.735671	0.90291	1	0.989276	0.855691	0.643473	0.405515	0.262281	0.24937	0.30764	0.338092	0.279129	0.201478	0.138195	0.119444	0.113069	0.0964364	0.0648344	0.0246137	0.00123016	0	0.0220694	0.0743874	0.171299	0.298102	0.399897	0.412457	0.352168	0.301502	0.339542	0.423242	0.463132
251	0.222966	0.265369	0.219629	0.075656	0	0.0633485	0.289865	0.526637	0.724245	0.855444	0.943646	0.993013	1	0.977662	0.918844	0.835625	0.720091	0.594695	0.458201	0.323892	0.205449	0.135019	0.106216	0.0857638	0.0617559	0.052092	0.082759	0.131263	0.184019	0.197935	0.174252	0.106447	0.0435745	0.014222	0.0474243	0.125028
252	0	0.00217905	0.0218167	0.0922522	0.233811	0.424925	0.637092	0.858058	1	0.946015	0.699674	0.494476	0.464628	0.527738	0.519933	0.50362	0.512966	0.541762	0.489264	0.401587	0.310293	0.234061	0.166395	0.126898	0.181556	0.305674	0.433216	0.415232	0.279821	0.116321	0.0890087	0.172704	0.243289	0.205127	0.0959734	0.0244127
253	0.33084	0.21369	0.20701	0.323503	0.436377	0.546264	0.678972	0.874035	1	0.938526	0.65302	0.354126	0.148963	0.0475739	0	0.0118277	0.147286	0.331314	0.492261	0.527815	0.502506	0.418338	0.298643	0.147091	0.0390782	0.0576357	0.183233	0.299193	0.313121	0.218637	0.162632	0.150452	0.25417	0.421427	0.542683	0.520422
254	1	0.983344	0.844931	0.641734	0.396688	0.158443	0.0413821	0.0795421	0.200441	0.313701	0.386326	0.377115	0.271641	0.113112	0.011265	0	0.0252622	0.0698632	0.125992	0.176188	0.172429	0.102583	0.0516146	0.0296053	0.0635887	0.0847535	0.106633	0.125955	0.284628	0.505655	0.787165	0.888536	0.909785	0.797037	0.799252	0.885315
255	0.911662	1	0.902159	0.696432	0.526645	0.452311	0.43412	0.440091	0.421449	0.382873	0.317207	0.255457	0.180717	0.138535	0.12982	0.163072	0.182616	0.186415	0.160209	0.133152	0.10196	0.0720986	0.0242696	0	0.0205209	0.0941721	0.181007	0.278032	0.37184	0.452968	0.491255	0.49667	0.485862	0.485703	0.550257	0.706847
256	0.376902	0.381438	0.310666	0.249851	0.27768	0.437977	0.669096	0.889297	1	0.976697	0.841208	0.672608	0.513966	0.419057	0.381841	0.393557	0.393097	0.374179	0.319994	0.267034	0.252337	0.270446	0.308184	0.301638	0.26053	0.166905	0.0633859	0	0.00653888	0.0405535	0.0546222	0.0618282	0.1119	0.191904	0.264246	0.330946
257	0.450822	0.566206	0.691927	0.817726	0.911027	0.974967	0.999638	1	0.925556	0.790512	0.619845	0.490383	0.395311	0.330367	0.281798	0.260938	0.255058	0.241477	0.202458	0.138761	0.0720888	0.0245944	0.00302044	0	0.00348566	0.00841122	0.0101143	0.0109686	0.0182867	0.0432209	0.0874786	0.13989	0.190452	0.237773	0.290773	0.359682
258	0.365645	0.0750663	0	0.039966	0.0928213	0.1223	0.169	0.216869	0.306791	0.435547	0.549404	0.555097	0.392017	0.199239	0.130761	0.242146	0.343718	0.333297	0.221794	0.168944	0.178743	0.256078	0.350173	0.475031	0.529783	0.469952	0.342027	0.275716	0.303603	0.357711	0.407509	0.513791	0.707278	0.94634	1	0.774638
259	0.630436	0.716276	0.714299	0.621223	0.505244	0.400582	0.343004	0.316659	0.336167	0.455674	0.695985	0.943083	1	0.836571	0.572239	0.379147	0.272975	0.2146	0.15643	0.143956	0.154548	0.150376	0.0746899	0.00878125	0	0.0601371	0.115813	0.143402	0.14736	0.147651	0.150276	0.156944	0.194452	0.256079	0.358007	0.483338
260	0.273479	0.227188	0.154762	0.0914851	0.0678356	0.0898223	0.149206	0.184928	0.183907	0.149932	0.123901	0.0466958	0	0.0283362	0.191478	0.31959	0.370937	0.350633	0.294565	0.20001	0.1993	0.4252	0.781257	1	0.982031	0.864938	0.806939	0.778103	0.746903	0.662477	0.561949	0.441073	0.326605	0.260477	0.246034	0.275194
261	0.0183254	0.0284617	0.0626598	0.111881	0.143934	0.13311	0.107008	0.105776	0.165547	0.279313	0.44775	0.699439	0.928532	1	0.843639	0.73284	0.746605	0.829044	0.690041	0.494792	0.296311	0.234234	0.14334	0.134657	0.182796	0.350035	0.508874	0.638916	0.665039	0.584485	0.37195	0.141905	0.000341597	0	0.0266672	0.0383993
262	0.578656	0.58219	0.505309	0.390685	0.339379	0.373439	0.529521	0.755633	0.95724	1	0.878133	0.643139	0.419313	0.236501	0.123149	0.0522158	0.0132576	0	0.0331254	0.107959	0.189667	0.219596	0.225334	0.203724	0.189832	0.178843	0.233155	0.332735	0.405558	0.378833	0.285498	0.217209	0.218465	0.265022	0.355929	0.469749
263	0.326479	0.349235	0.368487	0.400065	0.473072	0.586599	0.732142	0.884374	0.985518	1	0.925411	0.825298	0.730322	0.64004	0.535569	0.420571	0.314974	0.224121	0.159887	0.116439	0.0861071	0.0542778	0.0270755	0.00800908	0.000553224	0	0.0159209	0.0511111	0.107229	0.168041	0.211466	0.227839	0.224733	0.225578	0.246863	0.284099
264	0.336921	0.324555	0.27456	0.205634	0.108674	0.0338805	0.00230611	0.0457214	0.0674717	0.0430928	0	0.0335991	0.157814	0.336308	0.507107	0.661248	0.795025	0.921317	1	0.969501	0.857122	0.737619	0.668403	0.560568	0.370553	0.142752	0.0221786	0.0477059	0.169209	0.244792	0.27778	0.33233	0.428348	0.473787	0.422969	0.363164
265	0.266069	0.405158	0.481714	0.519341	0.565059	0.653287	0.801014	0.96447	1	0.901046	0.683808	0.507007	0.345048	0.290785	0.246057	0.255907	0.254496	0.268	0.244455	0.217695	0.222247	0.23168	0.215837	0.142251	0.154423	0.255736	0.418904	0.453803	0.370021	0.243308	0.144934	0.0869644	0.0304887	0	0.00737967	0.104421
266	0.43511	0.640832	0.816497	0.919522	0.980794	1	0.987587	0.940799	0.853986	0.729018	0.583342	0.475916	0.41554	0.387497	0.353131	0.30967	0.267655	0.239331	0.219195	0.184636	0.137474	0.101208	0.0968276	0.103722	0.0924228	0.057608	0.0216204	0.00296506	0	0.00783513	0.02297	0.044773	0.0657927	0.0859312	0.135904	0.245731
267	0.383234	0.527625	0.597842	0.56871	0.461641	0.32259	0.223249	0.163799	0.190549	0.349482	0.658314	0.934205	1	0.802731	0.50473	0.306714	0.336921	0.499904	0.63541	0.617121	0.468626	0.290406	0.173108	0.156446	0.200052	0.254345	0.289743	0.283947	0.240782	0.157726	0.0745416	0.0182575	0	0.00595139	0.0682473	0.200284
268	0.802892	1	0.962545	0.822208	0.659077	0.578317	0.578317	0.659077	0.728183	0.688469	0.544459	0.405746	0.379038	0.404039	0.383838	0.246749	0.0967333	0	0.0320036	0.111555	0.195808	0.180473	0.155993	0.148693	0.178623	0.153352	0.0766934	0.0405594	0.110011	0.246736	0.31169	0.241782	0.109443	0.063989	0.187922	0.488793
269	1	0.975208	0.883717	0.744636	0.59656	0.45683	0.338794	0.233328	0.142133	0.0662808	0.0183427	0	0.00359228	0.0175466	0.0333355	0.0469044	0.0580487	0.0685051	0.0782022	0.0868044	0.0913676	0.0919648	0.0873409	0.0827779	0.0852555	0.109411	0.166717	0.261512	0.38676	0.533764	0.685346	0.814481	0.892356	0.925021	0.943834	0.975931
270	0.000368176	0.0232546	0.0754844	0.164488	0.305543	0.483376	0.688963	0.870738	0.985451	1	0.929555	0.835047	0.737005	0.64057	0.542847	0.460322	0.393903	0.338113	0.298791	0.276782	0.259749	0.247808	0.249555	0.261851	0.27407	0.280022	0.279997	0.264343	0.225247	0.179578	0.141139	0.11914	0.0911076	0.056355	0.0184098	0
271	0.558772	0.608454	0.574901	0.440967	0.290107	0.15295	0.0583105	0	0.00286966	0.0759229	0.203454	0.343093	0.418938	0.406059	0.325712	0.285988	0.37263	0.606867	0.874397	1	0.913983	0.678926	0.486902	0.397682	0.38507	0.334018	0.245118	0.166446	0.105589	0.0687089	0.0725769	0.144699	0.245906	0.317784	0.383172	0.455756
272	0.479506	0.54993	0.577291	0.507271	0.431027	0.359905	0.335426	0.319716	0.335919	0.417674	0.590442	0.837902	1	0.974629	0.767879	0.544519	0.399841	0.299201	0.189208	0.070325	0	0.0172888	0.0823707	0.146907	0.138222	0.112725	0.110552	0.168995	0.238702	0.274732	0.265983	0.238576	0.239167	0.269576	0.326399	0.385148
273	0.529155	0.65293	0.801198	0.940152	1	0.950483	0.777623	0.590289	0.433466	0.355528	0.30438	0.284628	0.261047	0.224814	0.151971	0.0713281	0.0126651	0	0.0391097	0.107254	0.18513	0.241467	0.268523	0.269259	0.246746	0.218983	0.191751	0.192223	0.218825	0.268785	0.32013	0.354694	0.362161	0.362407	0.383196	0.438099
274	0.225467	0.34248	0.456204	0.501977	0.569401	0.665027	0.837225	0.961944	1	0.849202	0.614583	0.369953	0.248056	0.236655	0.285574	0.296421	0.226052	0.197587	0.271682	0.385272	0.374026	0.258372	0.165446	0.133865	0.162638	0.25193	0.409132	0.534042	0.494934	0.343583	0.153299	0.045661	0	0.0034119	0.0460327	0.105791
275	0.203674	0.440033	0.707916	0.908411	1	0.945428	0.808328	0.647621	0.563379	0.556359	0.602562	0.616946	0.561585	0.452521	0.369548	0.357851	0.357854	0.308749	0.251375	0.232179	0.222933	0.159024	0.0611803	0.0223739	0.0894595	0.23398	0.323747	0.306914	0.208035	0.134804	0.111357	0.113012	0.0899295	0.0335872	0	0.042133
276	0.109384	0.0120656	0	0.0654169	0.151556	0.198118	0.198369	0.152075	0.124057	0.140044	0.262951	0.44141	0.6305	0.761962	0.863344	0.947745	1	0.993316	0.913613	0.770015	0.573787	0.373495	0.207264	0.100077	0.0529032	0.059202	0.105739	0.164343	0.216176	0.250641	0.294297	0.366084	0.437407	0.459552	0.390976	0.261569
277	0.433267	0.704545	0.923601	1	0.985846	0.913855	0.829714	0.730593	0.587334	0.438327	0.320078	0.260133	0.22982	0.225367	0.249357	0.295138	0.336828	0.353333	0.339556	0.318731	0.301225	0.298126	0.299418	0.295075	0.259754	0.171379	0.0698644	0.00470433	0	0.0195086	0.0590766	0.12592	0.1841	0.164259	0.132806	0.194327
278	0.28673	0.30964	0.34916	0.413833	0.504677	0.595419	0.693873	0.804119	0.919875	0.99594	1	0.945332	0.857459	0.758379	0.654752	0.553394	0.450565	0.341711	0.237656	0.153668	0.097428	0.0615829	0.0372071	0.0195114	0.00829369	0.00251043	0	0.00104098	0.0118749	0.0377206	0.0735838	0.108926	0.137142	0.169828	0.211486	0.255309
279	0.513488	0.633337	0.775071	0.920741	1	0.959019	0.738347	0.441404	0.173465	0.0400992	0	0.0202512	0.0548864	0.110464	0.183791	0.264075	0.329996	0.385054	0.447762	0.510446	0.535306	0.48845	0.381482	0.250728	0.138206	0.0712766	0.057437	0.0888307	0.147871	0.213557	0.270822	0.31505	0.352737	0.387543	0.412215	0.447369
280	0.564035	0.744961	0.897434	0.984012	1	0.955774	0.880138	0.792825	0.69763	0.601688	0.514719	0.448468	0.39994	0.36792	0.339488	0.302623	0.243722	0.186322	0.14595	0.125683	0.107526	0.0899242	0.0741058	0.0512115	0.0263547	0.00454155	0	0.0147442	0.053741	0.0983344	0.130799	0.150947	0.176679	0.2137	0.280735	0.394864
281	0.082281	0.122958	0.160114	0.199087	0.247011	0.287247	0.328875	0.356331	0.408634	0.507788	0.688935	0.866831	0.983275	1	0.953701	0.848728	0.69563	0.516418	0.365199	0.27094	0.23812	0.24598	0.280308	0.316828	0.338419	0.33774	0.327592	0.309058	0.276358	0.219853	0.149289	0.0816172	0.0297902	0	0.000603816	0.0329355
282	0.746823	0.808503	0.847267	0.905281	0.965194	1	0.982958	0.914771	0.787595	0.592577	0.351749	0.152684	0.0750538	0.103639	0.139717	0.114029	0.0521242	0.00735192	0	0.0220283	0.0400719	0.0389659	0.0299494	0.0352468	0.062423	0.0866349	0.127708	0.184482	0.258079	0.306251	0.308788	0.280473	0.275338	0.348992	0.487208	0.641047
283	0.196829	0.102564	0.124174	0.347001	0.622523	0.859178	0.976403	1	0.889574	0.704076	0.525174	0.503365	0.586874	0.603416	0.504832	0.316327	0.195046	0.189876	0.245826	0.267328	0.193422	0.132343	0.0976852	0.103499	0.200045	0.319152	0.367145	0.224945	0.0717553	0	0.0723938	0.189883	0.286634	0.357283	0.366279	0.341692
284	0.0661138	0.0106943	0	0.025221	0.0526575	0.0863204	0.13628	0.222949	0.346655	0.490768	0.637478	0.766494	0.862276	0.93243	0.981394	1	0.942131	0.806421	0.62113	0.455611	0.333907	0.286511	0.294137	0.330795	0.333985	0.296416	0.238232	0.194654	0.161645	0.131957	0.111232	0.127065	0.17928	0.233463	0.22891	0.161041
285	0.771985	0.620157	0.465132	0.341898	0.262803	0.288912	0.353402	0.419631	0.414786	0.361573	0.284281	0.244999	0.266507	0.317706	0.36788	0.401296	0.415477	0.400478	0.324782	0.223577	0.14047	0.111522	0.0774541	0.030941	0	0.0162576	0.0424446	0.0348668	0.0378144	0.148392	0.397539	0.700907	0.904838	1	0.988306	0.915765
286	0.725703	0.709998	0.628806	0.585154	0.606055	0.706333	0.841926	0.997416	1	0.778	0.384851	0.099927	0	0.0349689	0.0775563	0.095221	0.0961606	0.0948927	0.11924	0.14626	0.152194	0.138668	0.162448	0.237792	0.330072	0.362617	0.313226	0.19468	0.0866507	0.0417645	0.099123	0.213069	0.34743	0.460783	0.566197	0.667765
287	0.425544	0.280268	0.164872	0.143938	0.22583	0.314514	0.341015	0.27487	0.226133	0.288825	0.476527	0.63349	0.673538	0.636462	0.671249	0.808623	0.964233	1	0.882623	0.666996	0.422457	0.196059	0.0296161	0	0.0793439	0.168953	0.175737	0.146426	0.147427	0.135167	0.0834249	0.0466229	0.129721	0.298881	0.450633	0.496688
288	0.84812	0.85425	0.808582	0.721193	0.682116	0.744464	0.88025	0.989051	1	0.877706	0.657113	0.438729	0.275158	0.165391	0.0882678	0.0454117	0.0306951	0.0216766	0.0141211	0.0135983	0.0186268	0.0211307	0.0133615	0.00494064	0	0.00218976	0.0117975	0.0245201	0.0315762	0.0237189	0.0193972	0.129084	0.352154	0.648697	0.805406	0.861727
289	0.970318	0.83972	0.626924	0.412768	0.265502	0.22025	0.251739	0.313756	0.344586	0.305794	0.201765	0.0922072	0.0387108	0.0558674	0.113194	0.158708	0.167175	0.133818	0.0806226	0.027628	0	0.000677757	0.0387726	0.120523	0.24013	0.358191	0.440868	0.487513	0.521676	0.555288	0.598353	0.657125	0.736386	0.838697	0.937058	1
290	0.98788	1	0.908021	0.708721	0.47147	0.268123	0.142049	0.056383	0.0231504	0.0610351	0.175555	0.274635	0.320095	0.319172	0.315732	0.30961	0.284981	0.229476	0.15704	0.0929057	0.0460644	0.0150835	0	0.00282395	0.026912	0.0803132	0.171267	0.285405	0.400347	0.502665	0.592932	0.671239	0.734129	0.77856	0.833254	0.908615
291	0.423549	0.615264	0.784827	0.897936	0.956969	0.991616	1	0.981365	0.88952	0.729199	0.515404	0.328853	0.202954	0.141975	0.107618	0.06587	0.0197264	0	0.0247592	0.0665969	0.0879452	0.0884774	0.101627	0.159918	0.261657	0.366039	0.411834	0.373121	0.288368	0.221356	0.19524	0.175673	0.144718	0.122838	0.156273	0.256982
292	0.0869018	0.0285722	0	0.0248013	0.0602424	0.0759518	0.0783383	0.0959768	0.129393	0.126165	0.0911183	0.0721884	0.0789843	0.113646	0.164525	0.30113	0.494432	0.70562	0.836757	0.899935	0.93703	0.975935	1	0.959852	0.860468	0.727385	0.61201	0.530448	0.485168	0.44554	0.372224	0.249369	0.139238	0.112602	0.139664	0.145273
293	0.271255	0.398097	0.533444	0.670518	0.79152	0.876982	0.947201	1	0.999916	0.918712	0.757537	0.564149	0.38043	0.286982	0.267748	0.285975	0.265381	0.27257	0.307805	0.376571	0.389123	0.352432	0.264621	0.186684	0.142331	0.121541	0.0981789	0.0565721	0.023263	0.00474915	0	0.0205448	0.0349329	0.0589683	0.0853765	0.16323
294	0.467357	0.729836	0.916932	1	0.997321	0.911526	0.795341	0.672355	0.585202	0.523401	0.489919	0.458626	0.418449	0.347365	0.250042	0.139398	0.0855884	0.108033	0.195713	0.259156	0.298032	0.354108	0.39415	0.377309	0.272006	0.162735	0.0996479	0.0848799	0.113853	0.124928	0.142994	0.12644	0.0753368	0	0.0149598	0.186666
295	0.250279	0.403422	0.486412	0.502049	0.442468	0.355884	0.267041	0.266353	0.358909	0.5433	0.741784	0.905834	0.990477	1	0.926976	0.785627	0.59731	0.43214	0.329942	0.30411	0.318217	0.32813	0.29731	0.230816	0.161246	0.119578	0.111346	0.123198	0.135869	0.132712	0.113788	0.0812116	0.0379389	0	0.00622469	0.0978532
296	0.540077	0.614539	0.646976	0.59424	0.520143	0.461024	0.483154	0.542879	0.671493	0.840751	1	0.980059	0.772215	0.447895	0.176571	0.0207135	0.0186541	0.0977196	0.185333	0.236024	0.287043	0.337795	0.366752	0.354783	0.339164	0.291523	0.206532	0.1084	0.0895621	0.104251	0.0845486	0.0120534	0	0.0917658	0.25811	0.411291
297	0.0534232	0.071834	0.0958759	0.124954	0.177048	0.225011	0.291432	0.352424	0.453321	0.596584	0.784187	0.932351	1	0.964619	0.852549	0.725778	0.6511	0.650977	0.66454	0.64449	0.576201	0.487686	0.386421	0.273356	0.152826	0.0637489	0.0409009	0.0885694	0.153886	0.191198	0.186229	0.148979	0.0921215	0.026811	0	0.0143315
298	0.667389	0.505319	0.298269	0.162208	0.134629	0.210039	0.310388	0.409251	0.397896	0.290209	0.119013	0.0322561	0.0807873	0.284197	0.579566	0.846325	1	0.971021	0.850853	0.678444	0.572602	0.488535	0.38353	0.221076	0.0986381	0.0736672	0.0871679	0.0676124	0.0194941	0	0.0635298	0.190825	0.351409	0.481014	0.609812	0.685442
299	0.366099	0.4994	0.613618	0.734305	0.873114	0.980064	1	0.955959	0.871344	0.757506	0.643801	0.587848	0.559009	0.507373	0.40324	0.30253	0.228937	0.188066	0.160905	0.129756	0.101971	0.0875171	0.0809495	0.0570065	0.0234351	0	0.00635476	0.0373295	0.0954867	0.147478	0.186288	0.194914	0.204262	0.194411	0.200304	0.247928
300	0.116618	0.0941795	0.114185	0.0782709	0.0159135	0	0.0404411	0.12534	0.229671	0.370759	0.525574	0.575843	0.509258	0.445067	0.596325	0.840411	1	0.865465	0.628161	0.402198	0.347201	0.380687	0.407323	0.39626	0.336861	0.354256	0.388018	0.419438	0.370189	0.290736	0.236826	0.250428	0.355694	0.456134	0.423863	0.24889
301	0.562391	0.762643	0.930715	1	0.948111	0.793149	0.600223	0.440379	0.310504	0.198322	0.0809952	0.000798132	0	0.0698017	0.189192	0.330001	0.488726	0.601961	0.59885	0.521581	0.465832	0.448133	0.40252	0.268332	0.130229	0.0421692	0.046989	0.088906	0.135676	0.182906	0.219596	0.24442	0.237832	0.240841	0.280877	0.38768
302	0.645332	0.903027	1	0.895763	0.695104	0.47646	0.355553	0.358616	0.445413	0.504172	0.534669	0.568831	0.61315	0.594521	0.561782	0.564218	0.569391	0.447791	0.28718	0.172827	0.18185	0.172096	0.140763	0.0598462	0.0264284	0.0328651	0.101071	0.156599	0.220036	0.230062	0.199348	0.110894	0.029274	0	0.0883011	0.317557
303	0.394723	0.246799	0.131442	0.10847	0.128368	0.222358	0.395341	0.634452	0.872751	1	0.983826	0.837184	0.631527	0.421882	0.264226	0.1373	0.0376315	0	0.0678064	0.173777	0.204945	0.15247	0.0897369	0.0835481	0.135115	0.236526	0.350999	0.440629	0.471708	0.450452	0.396484	0.375864	0.432498	0.563621	0.623039	0.573413
304	0.679714	0.699944	0.613342	0.567602	0.559318	0.56265	0.559438	0.548107	0.564685	0.672608	0.877362	1	0.871172	0.486063	0.155001	0	0.0250285	0.0597777	0.0645157	0.0381899	0.0406947	0.0849739	0.13527	0.1056	0.0552542	0.0538163	0.151794	0.257724	0.317944	0.407612	0.504941	0.508477	0.289014	0.120702	0.186767	0.487555
305	0.389612	0.397959	0.376433	0.355	0.361506	0.362474	0.337123	0.2796	0.281239	0.365085	0.513612	0.606441	0.668435	0.78736	0.938436	1	0.839244	0.572441	0.287741	0.0879007	0	0.02588	0.130788	0.245217	0.340852	0.398226	0.386265	0.322545	0.237483	0.192642	0.175073	0.157827	0.146954	0.181906	0.259294	0.341776
306	0.246267	0.163432	0.28379	0.502704	0.704968	0.742506	0.64461	0.430345	0.260881	0.138035	0.0874854	0.0393455	0.00996561	0	0.0269021	0.0895081	0.173027	0.246379	0.272784	0.238708	0.179325	0.129786	0.11306	0.123793	0.160892	0.22505	0.316489	0.443713	0.603237	0.781442	0.929071	1	0.979737	0.887149	0.715357	0.474887
307	0.871989	0.975699	1	0.898137	0.689695	0.480543	0.319106	0.207617	0.104967	0.032406	0	0.0162291	0.062116	0.125527	0.188168	0.245218	0.290856	0.319251	0.331641	0.330883	0.323229	0.312024	0.299476	0.285207	0.269218	0.252827	0.242082	0.24401	0.26481	0.301975	0.351052	0.405635	0.462802	0.520325	0.61279	0.731527
308	0.286846	0.154043	0.0392506	0	0.0145387	0.0951853	0.211171	0.328171	0.431081	0.521952	0.612164	0.728337	0.883177	1	0.957487	0.812006	0.642519	0.519443	0.397852	0.302299	0.277353	0.283017	0.270549	0.193339	0.115776	0.136932	0.228011	0.367923	0.370889	0.327635	0.218061	0.233723	0.27079	0.358666	0.39058	0.389261
309	0.0642271	0.246798	0.515958	0.794187	0.971315	1	0.890701	0.714065	0.544643	0.447638	0.447129	0.482186	0.509872	0.507276	0.496203	0.470724	0.430839	0.382477	0.332353	0.288288	0.256412	0.240118	0.234108	0.232267	0.230142	0.227316	0.223427	0.218708	0.213576	0.205961	0.190427	0.161433	0.118979	0.0686056	0.0167033	0
310	0.442914	0.644148	0.808093	0.918186	0.990268	1	0.860786	0.625982	0.380295	0.248561	0.194551	0.186944	0.171933	0.176218	0.166327	0.127979	0.0448677	0.0269913	0.129374	0.305048	0.430532	0.464911	0.445338	0.430885	0.403392	0.357904	0.312071	0.32003	0.375658	0.408029	0.377096	0.250164	0.100959	0	0.0540824	0.211862
311	0.473746	0.451086	0.488348	0.581136	0.722889	0.826456	0.898473	0.896828	0.935272	0.982014	1	0.846048	0.597914	0.371614	0.239804	0.159898	0.106547	0.0754446	0.0479124	0.0114522	0	0.0340046	0.0795197	0.0847642	0.0475443	0.0307586	0.0666233	0.128599	0.172277	0.184223	0.188329	0.194242	0.235918	0.324043	0.427148	0.482517
312	0.967266	1	0.915108	0.784467	0.638005	0.474483	0.292821	0.149026	0.047567	0	0.0412173	0.151578	0.250661	0.211636	0.105027	0.0603165	0.125065	0.1978	0.188366	0.155669	0.156263	0.177651	0.166639	0.121656	0.101383	0.138316	0.237948	0.371067	0.504207	0.589891	0.627239	0.631699	0.641698	0.647507	0.706095	0.828815
313	0.255914	0.292152	0.325971	0.364961	0.416463	0.426227	0.414744	0.419064	0.547059	0.783427	1	0.995501	0.764003	0.497527	0.365815	0.34523	0.343351	0.326133	0.335489	0.359839	0.37132	0.322379	0.21325	0.0891652	0.00428343	0	0.0927915	0.271287	0.459191	0.536989	0.466869	0.316371	0.192251	0.14608	0.158778	0.205714
314	0.183826	0.211132	0.303352	0.373089	0.350758	0.270415	0.208907	0.191638	0.17168	0.120293	0.0505026	0.0444383	0.128504	0.284667	0.433531	0.482621	0.407023	0.24518	0.0882133	0	0.0221442	0.147537	0.307579	0.425463	0.480503	0.465774	0.531633	0.685881	0.934038	1	0.95771	0.832411	0.758195	0.617596	0.439386	0.270117
315	0.40382	0.299693	0.203423	0.136894	0.147947	0.175618	0.278604	0.493298	0.792058	0.984297	1	0.921912	0.832541	0.747034	0.641415	0.531604	0.415788	0.304398	0.212748	0.154845	0.120984	0.0920141	0.0674717	0.0470624	0.0253477	0	0.0167119	0.0951724	0.212474	0.313799	0.380541	0.426971	0.465084	0.502238	0.509888	0.474509
316	0.331432	0.219159	0.315084	0.469916	0.588242	0.623573	0.550122	0.3925	0.207281	0.10053	0.0680188	0.157223	0.394584	0.645827	0.693199	0.493479	0.299024	0.211471	0.218278	0.173281	0.105441	0.0114324	0	0.0177037	0.0494933	0.0254784	0.0798733	0.258805	0.467653	0.571989	0.599898	0.71343	0.917439	1	0.884233	0.576116
317	0.0523075	0.142274	0.26375	0.366379	0.433429	0.462597	0.487091	0.522821	0.604811	0.720642	0.816971	0.820165	0.721962	0.648409	0.70413	0.884198	1	0.928979	0.691726	0.466339	0.323792	0.242995	0.156718	0.0850275	0.0691548	0.129223	0.198488	0.206897	0.117961	0.0358456	0.0167481	0.0495818	0.0552802	0.0216814	0	0.00140375
318	0.0877138	0.222911	0.441526	0.703624	0.868425	0.860279	0.704487	0.504803	0.381975	0.395186	0.589388	0.805247	1	0.983787	0.893243	0.687411	0.529168	0.369575	0.291616	0.233011	0.202917	0.194149	0.229243	0.211924	0.129957	0.0476464	0.037891	0.0870578	0.13866	0.183815	0.18343	0.13835	0.068559	0.0176741	0	0.0262433
319	0.552906	0.901727	1	0.880607	0.697551	0.616427	0.684127	0.857063	0.828527	0.532386	0.220757	0.146946	0.231491	0.211133	0.169951	0.149372	0.1127	0.0644426	0.0723238	0.243	0.402815	0.534006	0.444736	0.322928	0.162319	0.103464	0.0525772	0.0966652	0.181903	0.235393	0.374431	0.519321	0.543352	0.223322	0	0.108498
320	0.397943	0.570794	0.617846	0.581367	0.473206	0.353523	0.244342	0.125978	0.0547131	0.080228	0.215444	0.303867	0.31275	0.269821	0.253411	0.26038	0.289527	0.327733	0.369035	0.416468	0.50045	0.640413	0.831864	0.991776	1	0.78564	0.460829	0.217239	0.177175	0.28738	0.374501	0.337801	0.167135	0.016748	0	0.176121
321	0.00664372	0.0152238	0.0510511	0.05874	0.0590046	0.0330123	0.0441831	0.042207	0.0724294	0.0894601	0.133186	0.208888	0.338887	0.446446	0.459011	0.407315	0.386758	0.391435	0.405381	0.376478	0.4362	0.578792	0.806383	0.952161	1	0.951086	0.868155	0.785399	0.733077	0.700905	0.64304	0.509496	0.322944	0.138038	0.0360887	0
322	0.149052	0.134419	0.148911	0.20212	0.282319	0.383021	0.462972	0.493501	0.438395	0.317424	0.167342	0.0554562	0.00243195	0	0.0150898	0.0359382	0.0700492	0.144805	0.280967	0.46774	0.664636	0.829623	0.94337	1	0.996671	0.927169	0.806249	0.670062	0.55119	0.454891	0.367339	0.28472	0.22064	0.187447	0.179662	0.169959
323	0.343154	0.228129	0.148414	0.0992337	0.048322	0.0132947	0	0.0421835	0.120207	0.21548	0.307275	0.371638	0.411843	0.414049	0.39137	0.328495	0.221747	0.105092	0.022056	0.0337134	0.140415	0.290984	0.422681	0.488447	0.517622	0.528998	0.52462	0.514975	0.54936	0.694039	0.87656	1	0.989403	0.883187	0.705705	0.516972
324	0.00133163	0.0139048	0.00332627	0.000673468	0.0419321	0.178679	0.348166	0.504492	0.628819	0.763037	0.896703	1	0.972781	0.815508	0.575602	0.456692	0.529821	0.682411	0.680639	0.522131	0.382472	0.372315	0.361119	0.283112	0.295473	0.445457	0.620656	0.496195	0.252564	0.0597841	0.0900447	0.122585	0.0938146	0.0299065	0.000645849	0
325	0.293215	0.145587	0.0688846	0.0665313	0.0766056	0.0769475	0.0496357	0.0163554	0	0.0218166	0.0598163	0.0994038	0.152366	0.229921	0.293219	0.296041	0.279829	0.280028	0.303305	0.308117	0.318529	0.355416	0.404696	0.437031	0.449495	0.479495	0.544355	0.657129	0.798953	0.927995	0.995237	1	0.955867	0.87372	0.715119	0.512417
326	0.274337	0.305859	0.372732	0.407087	0.415845	0.408688	0.333616	0.22723	0.119787	0.0420895	0	0.0209532	0.110294	0.196306	0.278388	0.371476	0.462663	0.462864	0.354119	0.240156	0.155067	0.120456	0.0626245	0.0495187	0.0939378	0.276956	0.55406	0.837987	1	0.993379	0.87315	0.765268	0.730407	0.695678	0.564355	0.370029
327	0.675154	0.902367	1	0.930839	0.750305	0.524876	0.331212	0.23449	0.247829	0.315278	0.370745	0.401594	0.421528	0.442345	0.460668	0.469559	0.464433	0.450218	0.431709	0.417101	0.407585	0.410086	0.409314	0.384335	0.324382	0.244905	0.168997	0.11014	0.0665511	0.0362981	0.0105147	0	0.0195641	0.0863761	0.214456	0.415224
328	0.0273931	0.0717876	0.127949	0.18189	0.235945	0.309801	0.444472	0.649932	0.864049	0.99716	1	0.910478	0.792428	0.696756	0.632453	0.596982	0.583519	0.583141	0.574232	0.536208	0.468519	0.391062	0.31837	0.253317	0.192453	0.14313	0.12022	0.127203	0.14748	0.157511	0.15142	0.129617	0.0911882	0.0420478	0.00612032	0
329	0.44164	0.218695	0.0571101	0.017466	0.0783365	0.206001	0.29669	0.315662	0.268623	0.194213	0.121021	0.0977413	0.107539	0.100567	0.0478715	0	0.0150183	0.0746186	0.140326	0.190724	0.250173	0.308367	0.340831	0.350428	0.380482	0.47336	0.607045	0.73471	0.817123	0.864808	0.898847	0.942269	0.983905	1	0.905801	0.711292
330	0	0.0719281	0.216673	0.373705	0.468886	0.497072	0.471213	0.44214	0.394955	0.353596	0.33117	0.425201	0.665912	0.91845	1	0.852381	0.60816	0.36169	0.167444	0.096363	0.182557	0.345554	0.490479	0.515561	0.410119	0.2495	0.199598	0.246381	0.320554	0.390165	0.492553	0.483057	0.335714	0.145942	0.0431628	0.00352811
331	0.386329	0.40499	0.453551	0.564663	0.719937	0.856535	0.953037	1	0.962894	0.821881	0.63645	0.48528	0.399627	0.350032	0.310292	0.27275	0.243571	0.211486	0.158701	0.0855098	0.0231459	0	0.0130297	0.0369838	0.0562771	0.0849475	0.141049	0.214289	0.280425	0.3197	0.343378	0.355602	0.361034	0.353588	0.350356	0.362888
332	0.304068	0.0910123	0.00611457	0	0.0175631	0.0385417	0.0632165	0.0581825	0.0484	0.148866	0.376446	0.588733	0.631314	0.600172	0.576496	0.506219	0.302725	0.139415	0.165309	0.373289	0.481881	0.431548	0.30996	0.31638	0.385536	0.40981	0.413208	0.427826	0.452528	0.418608	0.464229	0.630317	0.866319	1	0.905547	0.632381
333	0.02189	0	0.00506974	0.0730148	0.179988	0.369138	0.60741	0.843132	0.982543	1	0.911445	0.779541	0.674091	0.608054	0.536258	0.463576	0.43988	0.470923	0.475249	0.382255	0.229481	0.122565	0.113212	0.172849	0.23198	0.291002	0.367776	0.439573	0.456959	0.401578	0.315203	0.230823	0.154282	0.102887	0.0715004	0.05815
334	0.322418	0.124297	0.0252438	0	0.0237715	0.0847605	0.17847	0.253675	0.279391	0.281061	0.297592	0.33868	0.377775	0.400931	0.404665	0.379936	0.355995	0.346624	0.353086	0.283424	0.152656	0.0352054	0.0464305	0.125196	0.193955	0.262743	0.369962	0.535589	0.674306	0.813918	0.900733	0.985712	1	0.972063	0.821739	0.590398
335	0.147062	0.0472044	0.00912038	0.0130149	0.0248688	0.0326911	0.0287457	0.0153772	0	0.0142731	0.0819184	0.207077	0.34973	0.438473	0.421127	0.302805	0.193346	0.184633	0.314714	0.495783	0.636084	0.710133	0.762253	0.861182	0.970726	1	0.872294	0.648487	0.468861	0.430211	0.493321	0.57399	0.592595	0.542237	0.433114	0.288961
336	0.343424	0.392179	0.510972	0.688773	0.873427	1	0.997479	0.869415	0.676754	0.5013	0.364025	0.258128	0.150564	0.0514609	0	0.029581	0.0929188	0.123772	0.0778916	0.064335	0.086346	0.189328	0.263353	0.334242	0.36888	0.406982	0.447473	0.484325	0.470833	0.430268	0.383569	0.372091	0.339567	0.322731	0.320762	0.332415
337	0.88578	0.935102	0.971551	1	0.993227	0.9536	0.841031	0.669766	0.434559	0.239153	0.0993524	0.0515008	0.0334837	0.0352328	0.0102974	0	0.0171654	0.0686824	0.104871	0.110558	0.0851095	0.0564662	0.0403356	0.0657334	0.138678	0.227148	0.282516	0.283436	0.272467	0.28611	0.355771	0.44851	0.540191	0.604408	0.694077	0.792509
338	0.273619	0.319483	0.319774	0.316901	0.37005	0.527787	0.733318	0.917217	1	0.963758	0.804759	0.606205	0.420417	0.298966	0.252478	0.282307	0.365619	0.431268	0.420972	0.323207	0.207081	0.137336	0.126557	0.10676	0.0785785	0.0295613	0.00499146	0	0.0879792	0.28491	0.512657	0.629136	0.564042	0.404678	0.271503	0.238308
339	0.257265	0.323931	0.455095	0.56136	0.666356	0.751182	0.858877	0.933909	1	0.991424	0.942889	0.779387	0.610224	0.443508	0.362189	0.315152	0.295062	0.276653	0.224124	0.143726	0.0448029	0	0.0212845	0.126656	0.239473	0.321802	0.312768	0.256093	0.189344	0.137464	0.0895707	0.0503928	0.0804631	0.140635	0.211459	0.219585
340	0.830782	0.760347	0.6485	0.518503	0.371992	0.254531	0.153858	0.101079	0.0838868	0.0845783	0.0573885	0.0212278	0	0.0174096	0.069701	0.122602	0.15046	0.150638	0.163642	0.188418	0.206239	0.187584	0.144154	0.104675	0.115063	0.194579	0.333688	0.486686	0.635093	0.771396	0.885955	0.963071	0.989198	1	0.964799	0.915523
341	0.338059	0.455357	0.605027	0.777663	0.922503	1	0.980104	0.89626	0.807314	0.752673	0.752568	0.746585	0.75609	0.693317	0.598949	0.420806	0.267816	0.165602	0.141968	0.139713	0.122102	0.0968901	0.0783141	0.0542538	0.026297	0.0023662	0	0.00880475	0.0259687	0.0487556	0.0774217	0.10889	0.141235	0.174523	0.208726	0.261612
342	0.970257	0.87375	0.717751	0.575444	0.475127	0.459383	0.489225	0.487329	0.400165	0.226674	0.0820969	0.00571375	0	0.00683287	0.0136657	0.0204986	0.0273315	0.0341644	0.0409972	0.0478301	0.054663	0.0651264	0.0874482	0.129921	0.192544	0.267025	0.345137	0.423249	0.501361	0.579473	0.657585	0.735696	0.813808	0.89192	0.96127	1
343	0.571054	0.406595	0.259677	0.248412	0.331174	0.431582	0.445254	0.359597	0.239472	0.152947	0.203716	0.408897	0.765802	1	0.999299	0.739108	0.503941	0.348171	0.252117	0.14572	0.0561549	0.00487487	0	0.0401356	0.10711	0.13296	0.126615	0.13632	0.224472	0.356414	0.471809	0.539905	0.58867	0.659939	0.707885	0.702538
344	0.885361	0.968405	1	0.986511	0.960688	0.921995	0.879613	0.800552	0.652142	0.448697	0.255645	0.135546	0.083102	0.0738298	0.0776136	0.0754291	0.0487677	0.0144594	0	0.0132718	0.0292713	0.0429863	0.064364	0.106616	0.145308	0.17582	0.198594	0.228974	0.248947	0.26362	0.283838	0.33994	0.415594	0.508598	0.617865	0.752551
345	0.524707	0.703959	0.854873	0.95836	1	0.983525	0.920593	0.821673	0.698871	0.612095	0.579427	0.575194	0.549992	0.503721	0.439666	0.357897	0.268339	0.209707	0.189542	0.179909	0.152572	0.122409	0.103297	0.0798212	0.0416575	0.00894944	0	0.0243171	0.0651015	0.109773	0.128421	0.131888	0.126739	0.141672	0.205828	0.341242
346	0.754276	0.864051	0.970758	1	0.9258	0.784366	0.607436	0.437015	0.328526	0.398102	0.639844	0.87576	0.861916	0.610741	0.308116	0.129733	0.0772027	0.0800053	0.0835787	0.083247	0.0762649	0.0655678	0.0357765	0.0114625	0	0.011068	0.0234242	0.0305544	0.0273969	0.0279615	0.069428	0.190572	0.394784	0.574633	0.671842	0.693627
347	0.78879	0.623947	0.445564	0.256701	0.127603	0.0561353	0.0778571	0.146746	0.281354	0.444097	0.565188	0.549262	0.423151	0.302069	0.237185	0.200751	0.157382	0.106638	0.0584956	0.0150795	0	0.0235957	0.0830589	0.176969	0.258693	0.271755	0.224283	0.230847	0.390705	0.631134	0.86012	0.972997	1	0.952784	0.920203	0.867809
348	0.289307	0.415221	0.506128	0.539083	0.492215	0.391755	0.26515	0.205873	0.275506	0.460562	0.723746	0.925526	1	0.85684	0.594716	0.4263	0.393276	0.444444	0.426501	0.400644	0.363	0.314241	0.28722	0.336866	0.431235	0.425588	0.2969	0.121633	0.00827603	0	0.0971119	0.228531	0.276318	0.20775	0.140114	0.165788
349	0.20428	0.0631031	0	0	0	0.0274682	0.119887	0.337056	0.660024	0.932644	1	0.792698	0.514309	0.291235	0.204233	0.14853	0.0947326	0.0742138	0.126369	0.257515	0.371396	0.421542	0.382522	0.359407	0.373399	0.47383	0.562897	0.622983	0.600196	0.596281	0.625343	0.626932	0.558656	0.489307	0.451841	0.36995
350	0.468618	0.591145	0.730544	0.86925	0.966513	1	0.983872	0.931552	0.844256	0.707749	0.562876	0.434868	0.368957	0.333931	0.328641	0.304228	0.257642	0.174715	0.0965376	0.0466215	0.0297598	0.0193184	0.000378601	0	0.0308043	0.0786083	0.11867	0.17335	0.24707	0.30597	0.300973	0.268258	0.24226	0.255439	0.294481	0.369632
351	0.0374947	0.00108102	0	0.029533	0.0690935	0.108454	0.161384	0.22005	0.277211	0.352912	0.488044	0.599996	0.56233	0.363787	0.159792	0.0736767	0.0598633	0.0843956	0.115776	0.243409	0.456166	0.707215	0.853515	0.822613	0.750991	0.79036	0.94473	1	0.860768	0.695658	0.610581	0.543148	0.368764	0.179703	0.0881304	0.0634835
352	0.681268	0.85835	0.963444	1	0.981561	0.935893	0.883024	0.856517	0.830273	0.789521	0.68731	0.557418	0.449457	0.375665	0.307092	0.178758	0.106748	0.130098	0.236782	0.27404	0.207808	0.0933753	0.00842553	0	0.0285803	0.0468528	0.0251098	0.0189588	0.0469253	0.0903207	0.0984262	0.0860175	0.0771106	0.123269	0.254266	0.458637
353	0.570273	0.547967	0.5434	0.615033	0.774465	0.909374	1	0.993315	0.908029	0.745663	0.611109	0.539117	0.495049	0.414513	0.295576	0.195635	0.150257	0.146764	0.149131	0.143564	0.138369	0.117608	0.0717291	0.0155198	0	0.0474034	0.121732	0.179709	0.198494	0.200391	0.204085	0.21228	0.24665	0.311026	0.419613	0.518959
354	0.379298	0.460115	0.480179	0.413384	0.294192	0.158732	0.112269	0.21602	0.445109	0.729181	0.935191	1	0.927662	0.823796	0.74282	0.679189	0.609683	0.536057	0.476179	0.440346	0.413026	0.396162	0.359245	0.30896	0.203031	0.0835173	0	0.00631564	0.0611698	0.118351	0.149578	0.167814	0.144859	0.113734	0.13457	0.238111
355	0.371356	0.393906	0.362651	0.346545	0.397012	0.488997	0.576855	0.663207	0.778481	0.911093	1	0.968683	0.803859	0.590005	0.427244	0.36843	0.359082	0.334852	0.31152	0.360146	0.49546	0.559229	0.457491	0.225576	0.0488662	0	0.0354135	0.0553952	0.0276921	0.0139287	0.0545082	0.118603	0.165961	0.179487	0.219165	0.289513
356	0.970874	1	0.880578	0.635176	0.405925	0.241514	0.136305	0.103771	0.127951	0.265971	0.409382	0.546215	0.52029	0.54599	0.587563	0.673337	0.532999	0.289618	0.0710366	0.0210079	0.052527	0.0854901	0.0637827	0.0258165	0	0.0290061	0.102196	0.18533	0.252264	0.303861	0.391441	0.50536	0.603863	0.654799	0.720158	0.827017
357	0.882203	1	0.985343	0.829642	0.647803	0.506718	0.519585	0.638743	0.763807	0.777314	0.648744	0.470948	0.32218	0.28793	0.304071	0.319812	0.271202	0.196381	0.113638	0.0429969	0	0.0126247	0.0541823	0.0820263	0.0779939	0.0963268	0.132867	0.193523	0.221519	0.236728	0.226208	0.238792	0.269847	0.3213	0.446805	0.646796
358	0.0769762	0.175835	0.271533	0.310989	0.320958	0.325065	0.369695	0.461374	0.645778	0.823258	0.925953	0.857003	0.774886	0.760777	0.880374	1	0.981361	0.771392	0.5097	0.371505	0.329126	0.270894	0.148262	0.0298354	0.00219257	0.0224101	0.0496722	0.0584461	0.102738	0.191528	0.26476	0.288295	0.247687	0.136175	0.0400582	0
359	0.334697	0.173372	0.106015	0.0775947	0.0689178	0.0536643	0.0432407	0	0.00392513	0.0504412	0.190918	0.354673	0.515779	0.535764	0.420177	0.225905	0.230136	0.437079	0.755879	0.957634	1	0.918309	0.699858	0.436665	0.223215	0.286131	0.531989	0.736811	0.619727	0.367021	0.195797	0.223461	0.362966	0.525403	0.618031	0.526856
360	0.0846222	0.0150376	0	0.0336656	0.0900456	0.158606	0.212748	0.226159	0.23321	0.36965	0.65489	0.944057	1	0.817464	0.559177	0.409087	0.382115	0.439273	0.518356	0.604703	0.614152	0.542792	0.395657	0.299576	0.272455	0.279977	0.312618	0.378565	0.527588	0.602164	0.57466	0.417027	0.274796	0.206457	0.194385	0.164907
361	0.298512	0.28474	0.246165	0.165841	0.0772164	0.0377135	0.0172891	0.00343747	0	0.0761897	0.19593	0.270542	0.235874	0.121499	0.0374476	0.077472	0.286335	0.547504	0.68964	0.696307	0.669931	0.676575	0.702795	0.771283	0.911744	1	0.934923	0.713456	0.512925	0.406436	0.420055	0.420051	0.3957	0.324361	0.305914	0.290996
362	0.693275	0.847255	0.950812	0.980968	1	0.956313	0.850822	0.676746	0.495657	0.287826	0.116882	0.0511129	0.106697	0.223847	0.340142	0.42693	0.42646	0.363404	0.322748	0.334815	0.335677	0.271386	0.184753	0.149466	0.153102	0.127882	0.0546657	0	0.0118763	0.0731166	0.149265	0.23982	0.317662	0.367257	0.41891	0.521228
363	0.572923	0.615275	0.627645	0.548819	0.39796	0.224351	0.124524	0.122378	0.203735	0.328882	0.433201	0.477161	0.424231	0.36178	0.328146	0.354776	0.367549	0.389553	0.416277	0.411067	0.306829	0.138924	0.0687033	0.128472	0.194474	0.147383	0.0309545	0	0.0758343	0.278301	0.538052	0.835873	1	0.971145	0.773164	0.616195
364	0.179527	0.0589503	0	0.0427745	0.160415	0.339507	0.542104	0.702421	0.862208	0.982747	1	0.801908	0.514945	0.31005	0.260805	0.293703	0.344809	0.406554	0.441535	0.418136	0.367361	0.390337	0.46951	0.540791	0.517174	0.438758	0.329095	0.237101	0.193857	0.214694	0.276085	0.273067	0.225431	0.195374	0.245688	0.266168
365	0.827152	0.97649	1	0.795797	0.452474	0.0892529	0	0.256963	0.499297	0.545838	0.368477	0.247977	0.202747	0.201533	0.207447	0.253435	0.3344	0.353418	0.347362	0.337306	0.361773	0.362499	0.421546	0.594322	0.744535	0.704588	0.48429	0.28669	0.217196	0.199851	0.170514	0.119149	0.0776663	0.0819563	0.230437	0.497326
366	0.152643	0.341819	0.629083	0.884729	1	0.938913	0.756408	0.607311	0.611881	0.726119	0.709741	0.5035	0.21683	0.050909	0	0.013248	0.0465504	0.101327	0.166369	0.223227	0.272302	0.315604	0.351619	0.375888	0.388412	0.393892	0.395958	0.395267	0.390854	0.383834	0.37124	0.345723	0.299276	0.233537	0.15833	0.108345
367	0.354274	0.543376	0.679593	0.708462	0.67584	0.625295	0.615898	0.674316	0.806412	0.938045	1	0.942203	0.824284	0.699808	0.59828	0.480099	0.344502	0.220501	0.169582	0.188242	0.220845	0.200999	0.131184	0.0685602	0.0455511	0.0513339	0.0579587	0.0419542	0.0128598	0	0.0415452	0.1292	0.198921	0.201722	0.171706	0.203863
368	0.372516	0.261384	0.157514	0.188183	0.374986	0.659365	0.903712	1	0.928091	0.761699	0.631111	0.555107	0.524347	0.492211	0.454739	0.405559	0.35903	0.341379	0.352714	0.382389	0.399341	0.393477	0.359443	0.315565	0.261394	0.199474	0.120624	0.0473992	0	0.0109859	0.0714556	0.165819	0.259857	0.340255	0.397194	0.42013
369	0.751464	0.918184	1	0.991878	0.936833	0.865281	0.806228	0.769526	0.72987	0.65151	0.515548	0.340978	0.162424	0.0351388	0.0189054	0.12253	0.268293	0.354938	0.342094	0.281326	0.234431	0.220893	0.198306	0.127356	0.0349798	0	0.0727875	0.206046	0.29775	0.276098	0.177395	0.0838699	0.077851	0.160197	0.322741	0.528554
370	0.853536	0.996278	1	0.869076	0.707908	0.569843	0.473419	0.434374	0.43849	0.473671	0.479666	0.473838	0.454534	0.52186	0.595371	0.632508	0.505571	0.329232	0.165845	0.0776032	0.0347495	0.0113272	0	0.00250457	0.0394902	0.0946615	0.133715	0.141787	0.137329	0.129518	0.149887	0.203848	0.291316	0.365875	0.471074	0.630987
371	0.974445	0.716568	0.355451	0.118463	0.0341002	0.0265043	0.0505073	0.0720697	0.0714621	0.0261177	0	0.0554625	0.168054	0.298881	0.391182	0.4313	0.358553	0.235016	0.147913	0.283601	0.551892	0.786752	0.711123	0.425113	0.194461	0.209173	0.460637	0.677458	0.766108	0.630821	0.459027	0.376711	0.430021	0.595642	0.804117	1
372	0.383325	0.478053	0.573246	0.648869	0.725497	0.821899	0.925222	0.999504	1	0.916486	0.762578	0.611267	0.487648	0.420423	0.382601	0.355459	0.315287	0.262402	0.229486	0.209861	0.208926	0.204926	0.193504	0.163944	0.111331	0.0727509	0.0435998	0.0273725	0	0.0128499	0.0734173	0.166017	0.232869	0.271295	0.291169	0.321363
373	0.267426	0.325972	0.436646	0.59466	0.767372	0.916757	1	0.98863	0.884085	0.746522	0.639807	0.587445	0.54979	0.496413	0.442464	0.410438	0.390618	0.372184	0.360776	0.356232	0.349887	0.339974	0.312291	0.253846	0.177867	0.122907	0.07757	0.0353016	0	0.0148251	0.0411389	0.0649948	0.0716198	0.114113	0.173177	0.2297
374	0.234498	0.352691	0.445501	0.448289	0.361088	0.219868	0.0789582	0	0.0395612	0.187192	0.462816	0.748835	0.984359	1	0.851861	0.657767	0.606632	0.69825	0.798394	0.769446	0.587883	0.387787	0.239835	0.161555	0.104933	0.12852	0.209302	0.274711	0.236803	0.145546	0.159287	0.258402	0.381161	0.327283	0.228349	0.15317
375	0.504722	0.583541	0.697626	0.84827	0.954474	1	0.941364	0.808626	0.615499	0.429774	0.255624	0.136909	0.0654142	0.0556407	0.0725386	0.122422	0.167177	0.194431	0.174043	0.154702	0.133151	0.103252	0.0401231	0	0.024744	0.126147	0.247107	0.364829	0.455246	0.533157	0.580114	0.58318	0.535188	0.487517	0.461861	0.480614
376	0.128666	0.240399	0.267119	0.245688	0.295812	0.46278	0.707956	0.924215	1	0.935468	0.807477	0.722135	0.68328	0.653471	0.587703	0.469264	0.335618	0.238401	0.218439	0.258161	0.310567	0.371837	0.439067	0.499448	0.488282	0.386271	0.222737	0.0747281	0.00599465	0.0578686	0.19089	0.296665	0.277887	0.133605	0.00375026	0
377	0.541497	0.376476	0.161222	0.114632	0.175754	0.221863	0.242342	0.349394	0.630432	0.887521	0.9023	0.755735	0.663143	0.68344	0.74535	0.859348	0.998382	1	0.76601	0.41759	0.152812	0.0647518	0.0524115	0.100555	0.166828	0.218738	0.168419	0.0882221	0.11418	0.179372	0.167787	0.0831843	0	0.0913049	0.279677	0.539164
378	0.059706	0.168115	0.261053	0.291075	0.300588	0.322236	0.419734	0.525376	0.559529	0.524608	0.527957	0.648266	0.806666	0.927793	0.981685	1	0.931385	0.821583	0.667315	0.5296	0.330049	0.170703	0.0709221	0.0926227	0.171518	0.285517	0.355589	0.344192	0.251978	0.168453	0.108339	0.121163	0.115459	0.0939439	0.0162666	0
379	0.0962153	0.240676	0.353328	0.431643	0.488268	0.551806	0.655568	0.817478	0.88407	0.94166	0.945112	1	0.828964	0.586578	0.339795	0.271092	0.278862	0.301026	0.262353	0.156742	0.0608146	0.0752909	0.152315	0.269217	0.335458	0.423271	0.417471	0.395361	0.294406	0.231341	0.194484	0.239125	0.249074	0.16989	0.0329934	0
380	0.407213	0.353437	0.4185	0.496847	0.525244	0.504678	0.449055	0.375156	0.296614	0.280074	0.320132	0.366048	0.37166	0.331518	0.274347	0.202518	0.124152	0.0445048	0	0.0188918	0.0792864	0.125362	0.151247	0.188884	0.268807	0.338	0.376564	0.399419	0.445165	0.552456	0.714951	0.901294	1	0.944141	0.776047	0.557954
381	0.496678	0.591454	0.578825	0.485448	0.365204	0.253885	0.179145	0.154539	0.195159	0.31175	0.527901	0.79088	1	0.97696	0.719851	0.346561	0.0796292	0	0.138962	0.418603	0.699701	0.796492	0.680756	0.463019	0.304964	0.23614	0.222905	0.209413	0.201779	0.231789	0.273599	0.270566	0.189358	0.117681	0.156831	0.31479
382	0.419885	0.522529	0.666601	0.818593	0.939844	1	0.998407	0.958877	0.896521	0.815963	0.705785	0.588228	0.480255	0.396352	0.331504	0.283878	0.257493	0.24463	0.233079	0.202638	0.154063	0.0998013	0.0512269	0.0170538	0	0.0137898	0.0515486	0.0968262	0.119352	0.120867	0.128604	0.16816	0.230089	0.286008	0.325113	0.360257
383	0.424601	0.369511	0.3494	0.296433	0.20693	0.150326	0.198311	0.312378	0.396618	0.338008	0.224918	0.123914	0.0986929	0.0336869	0	0.0397038	0.161148	0.245064	0.255441	0.235133	0.249534	0.332312	0.45838	0.556299	0.570573	0.492341	0.396221	0.335776	0.489825	0.746582	0.993634	1	0.900986	0.780042	0.677539	0.54842
384	0.00691103	0.0698971	0.224343	0.429896	0.649655	0.82812	0.956812	1	0.894042	0.62798	0.368904	0.320261	0.434977	0.536768	0.499181	0.521196	0.601796	0.675392	0.57816	0.42179	0.299902	0.281448	0.377919	0.511967	0.603308	0.477583	0.273673	0.0960633	0.111991	0.133109	0.0978243	0.00947488	0.00768617	0.0316475	0.039961	0
385	0.391765	0.383661	0.387973	0.362224	0.294434	0.210527	0.168019	0.123015	0.064628	0	0.00369616	0.055277	0.12414	0.166592	0.19016	0.199029	0.190112	0.161814	0.124188	0.116752	0.175037	0.302867	0.469456	0.646192	0.819878	0.954258	1	0.956709	0.877141	0.819428	0.764553	0.678533	0.554682	0.454304	0.410177	0.401742
386	0.264413	0.330836	0.397191	0.464637	0.532364	0.622925	0.762094	0.916796	1	0.997611	0.932972	0.875202	0.81191	0.745764	0.607373	0.424069	0.220356	0.107459	0.0878926	0.158307	0.214471	0.269001	0.286171	0.283928	0.217649	0.170654	0.16922	0.219123	0.232678	0.219765	0.151699	0.0772655	0	0.0007752	0.0679567	0.174841
387	0.364921	0.339319	0.252937	0.21135	0.247091	0.292306	0.281796	0.222818	0.161095	0.0815859	0.0212235	0	0.0500645	0.134875	0.247426	0.367486	0.478438	0.527054	0.473273	0.367878	0.318571	0.372713	0.424216	0.407167	0.363683	0.402981	0.521668	0.692951	0.872206	1	0.983768	0.819574	0.601264	0.432235	0.345917	0.347728
388	0.106379	0.0197396	0.0542073	0.105493	0.124766	0.139787	0.108814	0.0506083	0	0.0990265	0.342798	0.605054	0.645925	0.550114	0.555384	0.781815	1	0.992398	0.784296	0.516774	0.30689	0.162736	0.126712	0.175259	0.309152	0.430877	0.499861	0.513523	0.513841	0.493123	0.449447	0.447582	0.538808	0.609603	0.555183	0.320548
389	0.00247125	0	0.0393504	0.132552	0.228843	0.301534	0.33334	0.329955	0.308234	0.292183	0.31174	0.391145	0.534227	0.655463	0.645465	0.486344	0.33028	0.320098	0.514493	0.800825	1	0.925136	0.652174	0.397347	0.35141	0.443645	0.548389	0.566632	0.524643	0.471956	0.427938	0.352339	0.227063	0.114893	0.0507679	0.0301475
390	0.308255	0.301342	0.424407	0.565598	0.799853	0.9522	1	0.936778	0.867758	0.748384	0.618712	0.490971	0.360361	0.148343	0	0.112849	0.335481	0.381346	0.16766	0.0799954	0.301846	0.582046	0.546723	0.222925	0.0294816	0.104614	0.216748	0.181897	0.123688	0.161629	0.235327	0.265052	0.331851	0.388712	0.421179	0.333073
391	0.696769	0.654454	0.548124	0.475503	0.510358	0.627435	0.780136	0.944846	1	0.87503	0.59085	0.379576	0.319245	0.335615	0.24662	0.101044	0	0.111228	0.334784	0.504778	0.427733	0.239635	0.132479	0.236514	0.380617	0.432853	0.283678	0.130881	0.0532619	0.0862516	0.0561326	0.0540847	0.117506	0.293364	0.469456	0.619664
392	1	0.993494	0.804755	0.584048	0.398476	0.314144	0.333476	0.45911	0.536835	0.511672	0.344201	0.206616	0.178843	0.286666	0.402495	0.45554	0.402104	0.209464	0.00856582	0.00856575	0.258782	0.593468	0.761261	0.712438	0.582172	0.490804	0.487195	0.360686	0.19052	0.0208154	0.0122181	0.00936327	0	0.0658258	0.34836	0.735179
393	0.498734	0.469054	0.447965	0.36629	0.297718	0.267761	0.358101	0.51963	0.760924	0.957691	1	0.801656	0.469476	0.18009	0.0487656	0.0553252	0.106375	0.0995939	0.0370754	0	0.0414243	0.134291	0.237843	0.378206	0.531437	0.632489	0.617815	0.510229	0.399261	0.339427	0.326223	0.322061	0.359809	0.445757	0.525879	0.527652
394	0.544177	0.739693	0.855109	0.853269	0.74751	0.604566	0.496412	0.456235	0.456802	0.52636	0.710795	0.920832	1	0.881967	0.729814	0.635094	0.583798	0.49913	0.396686	0.29902	0.209921	0.118201	0.0489144	0.0104152	0.00147776	0	0.000273112	0.000769261	0.00317328	0.00997934	0.0233656	0.040842	0.0617062	0.095569	0.178652	0.332792
395	0.692713	0.820941	0.899709	0.930775	0.971955	1	0.991588	0.915694	0.787415	0.606808	0.403971	0.248363	0.184683	0.189725	0.204128	0.191258	0.160839	0.117661	0.0729383	0.0266382	0	0.0152653	0.0645966	0.128044	0.168612	0.195448	0.212901	0.239751	0.262373	0.275376	0.274226	0.271992	0.283243	0.322631	0.406674	0.534552
396	0.364741	0.122869	0	0.0425431	0.163421	0.345773	0.476226	0.514915	0.455563	0.425705	0.451539	0.502834	0.514083	0.511383	0.498564	0.449401	0.33656	0.186231	0.0890153	0.0966551	0.169844	0.216673	0.201671	0.168433	0.159492	0.219112	0.318501	0.408179	0.414224	0.438718	0.549871	0.769631	0.937099	1	0.89402	0.674064
397	0.101614	0.0967218	0.152579	0.233571	0.320742	0.373059	0.379899	0.374447	0.432189	0.581132	0.746893	0.859162	0.886104	0.886949	0.888823	0.9263	0.981312	1	0.894493	0.692369	0.488854	0.360431	0.251555	0.142759	0.0506829	0.00526387	0	0.0403102	0.104953	0.135201	0.105053	0.0698057	0.0914339	0.141502	0.171287	0.137478
398	0.109123	0.16895	0.242969	0.334143	0.449136	0.565589	0.673125	0.730557	0.714995	0.628321	0.494051	0.320637	0.182471	0.155073	0.282587	0.472596	0.637966	0.745313	0.840112	0.948036	1	0.905503	0.679033	0.449041	0.297198	0.195456	0.102916	0.0619209	0.100544	0.177021	0.197641	0.146246	0.0602328	0.00281108	0	0.0443058
399	0.638562	0.677489	0.530123	0.27083	0.0607597	0.0450613	0.234602	0.58151	0.883267	1	0.844898	0.592861	0.421973	0.435356	0.5622	0.641549	0.602824	0.451414	0.268709	0.0866399	0	0.117397	0.431453	0.689585	0.714774	0.512356	0.286787	0.104674	0.0275133	0.0559576	0.156655	0.194187	0.155952	0.137911	0.252987	0.454501
400	0.422081	0.390602	0.321909	0.228502	0.136684	0.0935394	0.116782	0.2215	0.393923	0.583677	0.701484	0.64739	0.433696	0.193968	0.0393967	0.00358966	0	0.0481364	0.138964	0.260919	0.297389	0.279464	0.312287	0.442179	0.588469	0.630183	0.567523	0.438318	0.33924	0.362475	0.553234	0.832436	1	0.93024	0.700169	0.504079
401	0.886123	0.988908	1	0.943135	0.867776	0.800457	0.724936	0.625242	0.478219	0.298911	0.132851	0.0318554	0	0.00872359	0.0295862	0.0436863	0.0430666	0.0302072	0.0241163	0.0376137	0.0799304	0.144511	0.229801	0.317188	0.391465	0.42668	0.419977	0.383874	0.349668	0.342195	0.364949	0.407624	0.456095	0.513384	0.600776	0.733532
402	0.056126	0	0.17753	0.565639	0.88437	1	0.778012	0.428511	0.0909401	0.0138655	0.0480366	0.183866	0.278014	0.372008	0.410829	0.42971	0.426693	0.461084	0.527919	0.580645	0.515229	0.35319	0.189149	0.133008	0.229783	0.428148	0.625122	0.71563	0.674371	0.537178	0.394234	0.317387	0.331946	0.380707	0.371638	0.25265
403	0.610619	0.659689	0.747077	0.839375	0.912351	0.967894	1	0.98001	0.880477	0.72806	0.572107	0.466312	0.394975	0.332974	0.256407	0.180541	0.119981	0.0782592	0.0483513	0.0232679	0.00408863	0	0.0141765	0.0400064	0.0636408	0.086593	0.118086	0.161238	0.197805	0.214266	0.223632	0.262921	0.355553	0.473329	0.562014	0.595406
404	0.967443	1	0.946991	0.824435	0.698998	0.605886	0.562271	0.54793	0.522529	0.47822	0.417156	0.340305	0.249742	0.176638	0.166577	0.198402	0.234969	0.239478	0.23982	0.251761	0.271239	0.241415	0.147269	0.0449819	0	0.0269872	0.0746303	0.134477	0.191027	0.251562	0.294471	0.340548	0.414721	0.536157	0.693679	0.84812
405	0.845401	0.666762	0.498006	0.395858	0.345386	0.294991	0.225761	0.157012	0.130391	0.148533	0.190852	0.203884	0.182904	0.146595	0.13465	0.132071	0.111542	0.0577534	0.0064937	0	0.0360435	0.0934958	0.132508	0.169193	0.212923	0.296845	0.41263	0.558347	0.70711	0.840343	0.928668	0.972803	0.987874	0.997488	1	0.961296
406	0.00427312	0.0165074	0.0387789	0.0404895	0.0213542	0	0.00996449	0.0817179	0.210347	0.342866	0.430567	0.481755	0.548886	0.635231	0.698325	0.718506	0.748329	0.825814	0.919705	0.985194	1	0.97291	0.872038	0.70569	0.537031	0.414489	0.342654	0.288551	0.267859	0.259533	0.230557	0.181035	0.142142	0.114837	0.0747197	0.0241121
407	0.844061	0.974985	1	0.966651	0.928403	0.89365	0.845401	0.771329	0.661741	0.528687	0.38115	0.245291	0.147481	0.121026	0.163245	0.193862	0.157656	0.0687412	0.00527584	0	0.0348976	0.0887401	0.149542	0.2297	0.325548	0.407	0.425247	0.354093	0.237036	0.147369	0.140123	0.186168	0.236587	0.293978	0.420081	0.62805
408	0.0658861	0	0.028434	0.160328	0.363224	0.603017	0.836976	0.998106	1	0.841261	0.590784	0.415164	0.333882	0.334387	0.345802	0.363987	0.380772	0.380551	0.377528	0.364095	0.358211	0.3457	0.3415	0.328342	0.340889	0.364582	0.394887	0.403788	0.412914	0.411897	0.384122	0.327836	0.29157	0.279758	0.256022	0.177093
409	0.596905	0.543102	0.443175	0.443017	0.562228	0.762835	0.912683	1	0.962436	0.845052	0.651735	0.503594	0.372062	0.239954	0.0910784	0	0.000476146	0.0502914	0.118027	0.179662	0.266872	0.381908	0.512319	0.578341	0.531299	0.376027	0.185229	0.0470608	0.00720626	0.0585238	0.141001	0.213476	0.275145	0.34645	0.449087	0.557208
410	0.722012	0.451652	0.282635	0.178091	0.115173	0.0288824	0	0.0549577	0.130854	0.110284	0.0241762	0.0934867	0.318854	0.607009	0.68356	0.680771	0.613731	0.60445	0.522571	0.453966	0.383032	0.369038	0.32983	0.281674	0.2063	0.15684	0.193225	0.255689	0.354903	0.404443	0.49868	0.58272	0.738972	0.882268	1	0.923461
411	0.729439	0.896866	1	0.979346	0.883162	0.767985	0.731633	0.768966	0.808411	0.769236	0.622942	0.416198	0.21748	0.106088	0.0817066	0.111166	0.149541	0.205446	0.27738	0.349911	0.381534	0.339338	0.222658	0.085776	0	0.0120837	0.0952465	0.181066	0.195732	0.156548	0.130732	0.161823	0.221131	0.280443	0.376673	0.526554
412	0.15816	0.183986	0.146882	0.0626764	0	0.0250079	0.121071	0.236936	0.343238	0.47523	0.65572	0.846629	0.978372	1	0.922453	0.791441	0.631326	0.450829	0.27293	0.151626	0.138061	0.202667	0.279753	0.302334	0.299287	0.354662	0.479646	0.635892	0.714657	0.709138	0.618704	0.466288	0.292729	0.132917	0.0732852	0.0902527
413	0.174674	0.107579	0.0539177	0.0127064	0	0.00616471	0.0422023	0.100117	0.172543	0.220479	0.216936	0.15872	0.105786	0.113831	0.198915	0.323014	0.476799	0.665312	0.83641	0.957552	1	0.989429	0.900289	0.770478	0.671784	0.604755	0.547754	0.489898	0.483322	0.508573	0.499907	0.463827	0.416536	0.382854	0.324476	0.250646
414	0.288582	0.460066	0.568028	0.51416	0.39315	0.249184	0.154548	0.0553277	0.0324455	0.11562	0.275224	0.309692	0.191509	0.0362086	0	0.0943682	0.291744	0.564948	0.844521	1	0.978962	0.868879	0.794951	0.782398	0.770999	0.726667	0.655775	0.593217	0.525245	0.445465	0.314892	0.17641	0.0562097	0.00220093	0.0184763	0.109814
415	0.521948	0.558164	0.635034	0.730054	0.836037	0.94608	1	0.971989	0.836736	0.632869	0.400843	0.232946	0.148653	0.175199	0.283121	0.400368	0.393731	0.259272	0.0902497	0.013153	0	0.0328863	0.065621	0.118299	0.155153	0.174182	0.186428	0.2133	0.248684	0.279443	0.299667	0.349867	0.43109	0.528558	0.565856	0.544881
416	0.367791	0.531309	0.566224	0.483133	0.362142	0.249848	0.204664	0.246854	0.36746	0.520713	0.674196	0.791519	0.882624	0.954459	1	0.963691	0.813469	0.582067	0.340356	0.159983	0.0887959	0.132541	0.253546	0.380323	0.441993	0.41217	0.309631	0.207001	0.154083	0.16904	0.203638	0.194127	0.11276	0.00838224	0	0.138552
417	0.669629	0.769394	0.835564	0.899003	0.954859	1	0.996067	0.913111	0.733671	0.522658	0.352337	0.291193	0.309117	0.3766	0.449915	0.507746	0.502739	0.407522	0.264875	0.154058	0.129747	0.168859	0.209042	0.19952	0.144075	0.0761824	0.0299772	0.00429283	0	0.00511546	0.0305649	0.0705402	0.142318	0.241182	0.379037	0.533579
418	0.517542	0.606749	0.751047	0.878596	0.976053	1	0.965181	0.880411	0.794482	0.735201	0.674661	0.582188	0.463426	0.36546	0.290226	0.216988	0.152836	0.114502	0.120266	0.157537	0.185702	0.177368	0.124268	0.120639	0.150689	0.211669	0.187862	0.113185	0.00591149	0	0.0727999	0.198767	0.27813	0.352067	0.410683	0.459223
419	0.0649777	0.150328	0.248098	0.354581	0.481565	0.640308	0.804893	0.941981	1	0.990339	0.953653	0.93299	0.902455	0.824934	0.707251	0.589849	0.502601	0.44316	0.401249	0.367499	0.329278	0.28109	0.232109	0.194573	0.162699	0.116878	0.064081	0.0382332	0.0671407	0.123305	0.153609	0.126852	0.0713998	0.0215023	0	0.0114082
420	0.0751852	0.199019	0.385885	0.645274	0.869018	1	0.976126	0.880788	0.815864	0.86498	0.970748	0.973542	0.807585	0.56816	0.415602	0.421597	0.516238	0.612718	0.631986	0.571934	0.457485	0.319166	0.189736	0.0827856	0.0242398	0.00125697	0	0	0	0	0	0	0	0	0	0.0223461
421	0.148212	0.167812	0.202551	0.239504	0.28767	0.349735	0.37235	0.342169	0.244747	0.141239	0.11879	0.208942	0.309849	0.324893	0.259553	0.210302	0.299485	0.502114	0.719127	0.675669	0.406567	0.0720133	0	0.128457	0.339852	0.47113	0.648235	0.849182	1	0.938533	0.765771	0.657368	0.647349	0.598774	0.422079	0.231336
422	0.618027	0.730035	0.786854	0.845398	0.871406	0.843555	0.724129	0.561065	0.423948	0.394556	0.47945	0.668343	0.882092	1	0.905843	0.693664	0.508952	0.409193	0.331134	0.245251	0.171541	0.100331	0.0358379	0	0.0163018	0.0559121	0.0793031	0.075983	0.0579067	0.0357699	0.015068	0.00253218	0.00842713	0.0707776	0.219074	0.434618
423	0.549183	0.612265	0.693824	0.777137	0.888821	0.969642	1	0.931566	0.778426	0.570023	0.406707	0.327141	0.305961	0.274908	0.208344	0.143249	0.11216	0.122041	0.120483	0.0907434	0.0456613	0.0200472	0.0118088	0.00784144	0	0.00502139	0.049333	0.152608	0.297032	0.434773	0.531186	0.589877	0.617371	0.59947	0.548894	0.515317
424	0.272103	0.242816	0.239064	0.239924	0.21308	0.162256	0.105812	0.0567387	0.0244314	0	0.0588724	0.197822	0.403152	0.475447	0.448766	0.4017	0.446552	0.557503	0.72124	0.919958	1	0.853952	0.584398	0.398958	0.355326	0.36071	0.3854	0.435386	0.484159	0.467706	0.440457	0.477929	0.535146	0.543612	0.452978	0.356619
425	0.720443	0.907732	1	0.995885	0.919511	0.837553	0.774133	0.744494	0.703546	0.645132	0.558814	0.468788	0.368681	0.296141	0.253718	0.24934	0.240029	0.239856	0.248378	0.28097	0.29623	0.282632	0.244748	0.218893	0.202367	0.178767	0.128325	0.0709708	0.0228262	0	0.00313768	0.0436996	0.116198	0.213654	0.337474	0.511861
426	1	0.972393	0.974387	0.980467	0.96064	0.848956	0.685897	0.53983	0.482643	0.460543	0.411616	0.303012	0.200718	0.114107	0.0855563	0.0725321	0.110495	0.140835	0.174682	0.155927	0.186879	0.247743	0.344619	0.323383	0.268862	0.186155	0.150914	0.104448	0.0503956	0	0.0121397	0.118213	0.325427	0.567636	0.81315	0.953532
427	0.0321745	0.0675395	0.101365	0.151552	0.255501	0.389233	0.508308	0.55205	0.512206	0.41549	0.324985	0.274325	0.259429	0.250555	0.232106	0.227664	0.268672	0.366964	0.492231	0.636483	0.788128	0.928708	1	0.993121	0.929561	0.842853	0.729087	0.594137	0.447285	0.313505	0.201434	0.127934	0.0801409	0.0396022	0.00602808	0
428	0.470807	0.724354	0.927684	1	0.942329	0.795884	0.641597	0.55435	0.57735	0.693177	0.83991	0.885951	0.754689	0.472978	0.218219	0.074973	0.0289975	0.00407026	0	0.035834	0.101941	0.167216	0.192094	0.209195	0.248237	0.322306	0.346764	0.291464	0.18867	0.125075	0.144103	0.228579	0.30408	0.295713	0.250041	0.285912
429	0.858413	0.899913	0.921261	0.925594	0.975859	1	0.9518	0.773602	0.576966	0.403691	0.288099	0.232089	0.252978	0.326632	0.383516	0.428991	0.425374	0.356148	0.203922	0.104942	0.0709827	0.0890508	0.0880403	0.0947136	0.095988	0.0561302	0.0115672	0	0.0486698	0.0838505	0.113517	0.166016	0.306276	0.461692	0.629923	0.748876
430	0.382297	0.383913	0.33723	0.289866	0.304854	0.351558	0.379105	0.388517	0.439454	0.535682	0.588002	0.572147	0.558749	0.640859	0.806157	0.957068	1	0.914115	0.755922	0.580897	0.402345	0.27075	0.214888	0.233676	0.251028	0.253061	0.253262	0.25769	0.240326	0.173181	0.0762431	0.00305019	0	0.0722753	0.187841	0.304067
431	0.704744	0.829866	0.951075	1	0.959338	0.874686	0.779297	0.695488	0.543514	0.35409	0.157769	0.110191	0.162384	0.287079	0.375957	0.436492	0.444424	0.425083	0.398579	0.401713	0.397098	0.356977	0.276545	0.22031	0.180098	0.14167	0.0856083	0.0557759	0.0350358	0.0149467	0	0.0412581	0.185794	0.37261	0.529583	0.615832
432	0	0.0136366	0.0624392	0.119479	0.127447	0.153564	0.15315	0.213683	0.375883	0.717121	1	0.966604	0.616091	0.288174	0.220832	0.383586	0.657502	0.833295	0.783933	0.507951	0.277695	0.203123	0.237551	0.35155	0.49673	0.587859	0.580612	0.55975	0.600518	0.554561	0.447844	0.331867	0.336297	0.321651	0.234867	0.0880602
433	0.455466	0.486237	0.540491	0.603219	0.64961	0.700968	0.779803	0.904918	1	0.949831	0.739089	0.474658	0.292338	0.229211	0.238532	0.246661	0.222622	0.190584	0.152957	0.107314	0.0473541	0.00695675	0	0.0283868	0.0787013	0.137943	0.209615	0.290867	0.379345	0.440569	0.462972	0.456522	0.462417	0.48611	0.492864	0.472821
434	0.339615	0.247979	0.180732	0.17496	0.227712	0.354623	0.481054	0.598301	0.628876	0.55465	0.383245	0.20561	0.0801415	0.00320752	0	0.11323	0.284824	0.419917	0.400985	0.317736	0.237256	0.264343	0.48797	0.785876	1	0.874051	0.633542	0.408949	0.341166	0.338925	0.39195	0.488884	0.560808	0.598482	0.553093	0.461172
435	0.767815	0.855344	1	0.955281	0.80992	0.654805	0.640865	0.663977	0.679192	0.614029	0.547243	0.454838	0.386721	0.320805	0.265715	0.180961	0.0911894	0.0269177	0	0.0208277	0.0708828	0.121308	0.112656	0.0346547	0.0173356	0.10936	0.262314	0.322074	0.304006	0.268028	0.190469	0.164583	0.322097	0.611453	0.80878	0.767543
436	0	0.0427605	0.0960568	0.165078	0.229583	0.266153	0.245588	0.213003	0.255626	0.39669	0.619053	0.832828	0.975029	1	0.962563	0.914783	0.897098	0.899703	0.895838	0.846264	0.708715	0.501475	0.276492	0.121248	0.0563618	0.0597435	0.0741179	0.111401	0.182668	0.276008	0.332688	0.331069	0.286347	0.213902	0.112047	0.0295418
437	0.210078	0.214555	0.265413	0.414379	0.589439	0.758473	0.883134	1	0.999067	0.873836	0.692657	0.630293	0.620312	0.536833	0.382999	0.305736	0.31184	0.324495	0.252932	0.174853	0.15568	0.19903	0.266435	0.293307	0.347145	0.377633	0.461138	0.483173	0.43456	0.244744	0.0555031	0	0.0493738	0.168833	0.214376	0.247215
438	0.608267	0.63901	0.748764	0.922425	1	0.964207	0.832814	0.656609	0.478048	0.372421	0.401255	0.561907	0.692361	0.678647	0.524318	0.333155	0.194621	0.101997	0.0950382	0.135088	0.193644	0.205906	0.164921	0.122925	0.118949	0.174665	0.242893	0.250498	0.179555	0.0730812	0	0.021644	0.145042	0.387275	0.572917	0.661352
439	0.481063	0.258326	0.0892198	0.0208228	0	0.00584142	0.0444888	0.105792	0.146528	0.13906	0.0985483	0.0882542	0.137367	0.226376	0.268546	0.241681	0.240477	0.315485	0.416513	0.448216	0.459991	0.503363	0.543032	0.494239	0.375591	0.301377	0.344221	0.516008	0.734484	0.89788	0.94949	0.961157	0.984902	1	0.908659	0.731424
440	0.537428	0.832487	1	0.965768	0.835248	0.723666	0.718489	0.783671	0.829989	0.798156	0.718349	0.613014	0.476681	0.327158	0.279144	0.402715	0.556871	0.613065	0.481369	0.315513	0.159909	0.0762746	0.0235756	0.00359321	0	0.015917	0.0371506	0.086068	0.110668	0.144618	0.160028	0.194788	0.184801	0.127089	0.114062	0.241303
441	0.190966	0.440352	0.710834	0.922043	1	0.932435	0.764722	0.582233	0.46961	0.450961	0.523169	0.563171	0.53285	0.393226	0.307484	0.293531	0.384142	0.451041	0.51107	0.529733	0.513386	0.425435	0.323378	0.268669	0.27123	0.281243	0.279775	0.275076	0.264115	0.223849	0.160162	0.108771	0.0722536	0.032652	0	0.0388078
442	0.93302	1	0.935982	0.791804	0.699446	0.704601	0.77442	0.826888	0.838018	0.811727	0.750989	0.631623	0.434632	0.230343	0.107336	0.102609	0.137111	0.13934	0.0964181	0.0402129	0.000920691	0	0.0255993	0.0484502	0.0532951	0.0637518	0.105401	0.1496	0.193049	0.226819	0.278097	0.313676	0.347659	0.407375	0.550915	0.747311
443	0.657492	0.883654	1	0.931649	0.674525	0.347826	0.0934454	0	0.0121497	0.0681323	0.115931	0.170847	0.233562	0.267918	0.32054	0.41241	0.568996	0.678975	0.711322	0.675695	0.666731	0.728457	0.76412	0.673093	0.432661	0.264566	0.150127	0.129543	0.145913	0.251142	0.28101	0.203918	0.127024	0.154944	0.267299	0.438405
444	0.169675	0.0774925	0.0745765	0.136717	0.194349	0.222898	0.157215	0.0700017	0.0488492	0.152846	0.318966	0.462834	0.478928	0.373543	0.180216	0.0267946	0	0.163753	0.41569	0.577536	0.569119	0.48515	0.43079	0.393732	0.364024	0.350378	0.470412	0.668565	0.86161	0.962122	0.990256	1	0.930583	0.78893	0.579419	0.358079
445	0.244659	0.0970663	0.0608084	0.079206	0.067715	0.0309345	0	0.0140045	0.0675999	0.113694	0.118694	0.113282	0.154415	0.250746	0.371665	0.455023	0.590588	0.685274	0.762738	0.693411	0.733749	0.858399	1	0.930116	0.709825	0.488534	0.342576	0.295672	0.346892	0.466343	0.515918	0.514573	0.532236	0.650552	0.657765	0.50426
446	0.372943	0.424751	0.462081	0.517047	0.569194	0.669577	0.80198	0.973072	1	0.882993	0.626414	0.486803	0.41142	0.397966	0.331225	0.294802	0.267929	0.287327	0.309434	0.307627	0.208985	0.0732077	0	0.0594156	0.175959	0.26175	0.291861	0.312569	0.345146	0.355077	0.343105	0.328249	0.334254	0.346913	0.339237	0.352774
447	0.550757	0.729545	0.871491	0.961544	1	0.981431	0.899029	0.801629	0.718966	0.673118	0.690977	0.735485	0.790537	0.752167	0.656454	0.491111	0.334866	0.213679	0.138974	0.105556	0.0681586	0.0487774	0.0215294	0.00994131	0	0.00668815	0.0167397	0.0198026	0.0190358	0.0214471	0.0511126	0.101722	0.166932	0.217394	0.278968	0.381753
448	0.618058	0.833252	0.966493	0.995513	1	0.99118	0.965973	0.967849	0.98966	0.957162	0.786535	0.534936	0.328377	0.203335	0.131236	0.0686685	0.046517	0.0496334	0.0930296	0.148153	0.202668	0.221647	0.204052	0.167525	0.119821	0.0703796	0.0248335	0	0.0298347	0.117414	0.231492	0.289841	0.291787	0.242734	0.26346	0.375507
449	0.153567	0.0723453	0	0.0308727	0.174367	0.42745	0.638476	0.805335	0.879348	0.970398	0.997415	1	0.908265	0.809682	0.732492	0.718673	0.667908	0.490696	0.247348	0.0877166	0.0561084	0.0849384	0.119412	0.203175	0.311555	0.411145	0.4269	0.377807	0.260327	0.143056	0.100182	0.165783	0.272584	0.30209	0.271792	0.211533
450	0.0715762	0.190025	0.313251	0.424987	0.550362	0.713593	0.868889	0.972315	1	0.960613	0.875996	0.793128	0.736371	0.700251	0.656439	0.594976	0.519437	0.439046	0.369327	0.317336	0.287242	0.266507	0.252461	0.247032	0.246063	0.230949	0.199788	0.175255	0.167325	0.15513	0.117931	0.0700502	0.03377	0.0142114	0	0.00876074
451	0.55187	0.780033	0.94516	1	0.977145	0.939054	0.887582	0.813001	0.70632	0.587725	0.468539	0.372913	0.320618	0.303461	0.302274	0.31219	0.31929	0.313713	0.296909	0.289858	0.293519	0.277349	0.214085	0.133612	0.100623	0.113083	0.0960277	0.0406275	0	0.0455774	0.149401	0.274144	0.337968	0.326218	0.299302	0.364433
452	0.16636	0.123131	0.0813608	0.0872332	0.083018	0.0518619	0.00941194	0	0.14959	0.469061	0.84131	1	0.882335	0.621499	0.37072	0.190835	0.0881279	0.153873	0.363084	0.605845	0.716662	0.755012	0.711775	0.642349	0.53248	0.485387	0.514616	0.602239	0.718419	0.753257	0.627355	0.416384	0.226438	0.165786	0.15745	0.19413
453	0.854808	0.965125	1	0.958109	0.88876	0.845945	0.82969	0.832593	0.797109	0.722355	0.612674	0.515695	0.411519	0.297573	0.189906	0.132751	0.116756	0.106531	0.0786917	0.0422907	0.0127184	0.000356694	0	0.00326695	0.00693592	0.0243295	0.0545594	0.0901401	0.125031	0.18223	0.264113	0.35755	0.436632	0.505715	0.592052	0.710288
454	0.0801472	0.162036	0.275777	0.445787	0.669739	0.877594	1	0.984373	0.871847	0.714572	0.601552	0.550452	0.554784	0.580919	0.612508	0.637259	0.646957	0.641747	0.621891	0.588595	0.5428	0.485774	0.418486	0.341341	0.258706	0.177201	0.104217	0.0471126	0.0117742	0	0.00229021	0.0081696	0.0102145	0.00802354	0.00690553	0.0282836
455	0.61552	0.834746	0.96576	1	0.989485	0.952889	0.909389	0.853311	0.791502	0.718989	0.638045	0.548804	0.465323	0.39165	0.311505	0.22057	0.122209	0.0480967	0.0267574	0.0555657	0.0975056	0.118627	0.154667	0.226851	0.320365	0.368117	0.386112	0.35855	0.299316	0.175894	0.0690325	0.00480871	0	0.0343195	0.14642	0.351627
456	0.253519	0.358857	0.490003	0.635014	0.753082	0.858541	0.932484	0.992989	1	0.943225	0.832246	0.713298	0.609868	0.520882	0.443974	0.389157	0.35515	0.305957	0.222193	0.113811	0.0352455	0	0.00762866	0.0464522	0.101152	0.157368	0.182578	0.188962	0.197984	0.242984	0.303714	0.339514	0.324938	0.277963	0.228116	0.214074
457	0	0.00216735	0.0214533	0.071565	0.151501	0.273528	0.426494	0.605288	0.783516	0.927297	1	0.965839	0.836453	0.664459	0.531723	0.497369	0.546745	0.623129	0.646482	0.585745	0.456655	0.306167	0.192304	0.135714	0.140978	0.192061	0.285761	0.411614	0.526019	0.572983	0.513074	0.367082	0.204264	0.0841919	0.0283215	0.00707911
458	0.29206	0.310404	0.353453	0.456566	0.592853	0.774755	0.924442	1	0.891624	0.637016	0.31225	0.0814145	0	0.0611412	0.17396	0.236725	0.241433	0.241556	0.281793	0.315961	0.34351	0.408043	0.51314	0.56694	0.497815	0.354546	0.244048	0.248931	0.348198	0.45794	0.495478	0.465933	0.416481	0.383277	0.345707	0.31659
459	0.43887	0.55313	0.724259	0.883934	0.989329	1	0.943857	0.866637	0.804779	0.751929	0.628747	0.435415	0.212314	0.0841232	0.0368309	0.0314388	0.00744996	0	0.0221315	0.069701	0.119336	0.168569	0.218388	0.264727	0.300674	0.322397	0.334153	0.34336	0.354192	0.366695	0.379171	0.389	0.39286	0.385984	0.378655	0.38318
460	0.628524	0.839956	1	0.962618	0.732816	0.405022	0.137791	0.00689109	0	0.122272	0.358895	0.602941	0.655397	0.552782	0.461808	0.486572	0.485771	0.415185	0.333432	0.303164	0.257383	0.229458	0.275734	0.36083	0.367113	0.276433	0.2194	0.239752	0.283133	0.280488	0.269766	0.305083	0.388479	0.430845	0.444324	0.470387
461	0.314179	0.470882	0.687458	0.883941	1	0.98263	0.846261	0.680582	0.581646	0.571922	0.597803	0.625794	0.615308	0.551672	0.432749	0.298428	0.179529	0.0851902	0.0285089	0.00307662	0	0.00323045	0.0170125	0.0491026	0.107928	0.189631	0.279634	0.355161	0.411982	0.455869	0.487449	0.484953	0.438027	0.354858	0.279619	0.249195
462	0.345202	0.488145	0.630653	0.717465	0.739082	0.75773	0.817782	0.932921	1	0.972579	0.847455	0.736076	0.643519	0.563725	0.466384	0.380744	0.309922	0.244274	0.181318	0.132782	0.128582	0.166181	0.19528	0.15845	0.06765	0	0.0043569	0.0721211	0.164955	0.235717	0.264978	0.255367	0.24603	0.240216	0.239829	0.261526
463	0.684105	0.816624	0.861381	0.86562	0.882793	0.925147	0.980532	1	0.925823	0.76817	0.56004	0.388296	0.263309	0.206409	0.181251	0.187596	0.175947	0.131844	0.0524156	0.00513176	0	0.0279499	0.0590642	0.112592	0.181084	0.257033	0.282577	0.254762	0.220365	0.255806	0.340371	0.373151	0.323779	0.265748	0.313565	0.482808
464	0.180692	0	0.00644769	0.210121	0.51238	0.796208	0.97433	1	0.92746	0.76265	0.503504	0.256094	0.131225	0.140482	0.0857092	0.0297816	0.0448701	0.204474	0.328651	0.385626	0.38849	0.453004	0.530811	0.590384	0.522349	0.393135	0.289624	0.265006	0.250393	0.251807	0.333706	0.52175	0.647869	0.682187	0.592721	0.432284
465	0.447001	0.241991	0.103775	0.0379597	0.00988461	0	0.00988461	0.0281589	0.045264	0.0544517	0.0652612	0.0928678	0.130705	0.16425	0.18646	0.202059	0.254238	0.367325	0.557917	0.703649	0.748194	0.664648	0.639948	0.650517	0.669914	0.557632	0.429446	0.362066	0.431922	0.569691	0.740612	0.887324	0.993855	1	0.891718	0.689862
466	0.311471	0.550296	0.749783	0.88051	0.963979	1	0.977169	0.900145	0.781261	0.630246	0.496829	0.405228	0.387157	0.370599	0.375683	0.376296	0.387977	0.361727	0.308031	0.261769	0.2309	0.237034	0.259325	0.292139	0.321165	0.343946	0.352797	0.319861	0.247943	0.182752	0.129821	0.0968341	0.0492078	0.00168892	0	0.0980247
467	0.510437	0.505765	0.460516	0.404735	0.330796	0.246263	0.136497	0.0305241	0	0.0842176	0.276441	0.530774	0.798247	1	0.987558	0.760063	0.436456	0.236263	0.221351	0.321968	0.39144	0.40841	0.397058	0.444	0.46733	0.430297	0.323024	0.277331	0.309033	0.364944	0.380164	0.394014	0.408444	0.433073	0.451672	0.489522
468	0.616989	0.610024	0.430319	0.191503	0.012539	0	0.0903745	0.244512	0.42392	0.641907	0.847399	0.973762	1	0.947582	0.857309	0.749327	0.632318	0.536877	0.467365	0.422835	0.362446	0.279319	0.202031	0.164125	0.167988	0.176239	0.174329	0.169923	0.177696	0.192751	0.210987	0.234006	0.262178	0.302157	0.380013	0.508325
469	0.989629	1	0.91225	0.779838	0.6213	0.467507	0.313654	0.17681	0.0689158	0.0158964	0	0.021879	0.104764	0.240683	0.394983	0.488584	0.540237	0.519317	0.463451	0.3599	0.274567	0.249912	0.29493	0.353502	0.37771	0.352507	0.305978	0.230553	0.185408	0.189273	0.271096	0.384529	0.49399	0.602051	0.732249	0.887128
470	0.546381	0.463643	0.312884	0.15713	0.0504756	0	0.0284145	0.111528	0.226496	0.314038	0.342368	0.330007	0.305724	0.320875	0.323773	0.33609	0.353642	0.436426	0.544492	0.6456	0.6548	0.563975	0.396864	0.260966	0.203616	0.278698	0.514662	0.819215	1	0.927126	0.708273	0.502693	0.381288	0.362874	0.42404	0.520601
471	0.0414904	0	0.0349628	0.132793	0.237253	0.336812	0.383468	0.365637	0.280855	0.19498	0.144423	0.249907	0.530484	0.873646	1	0.829388	0.536879	0.358227	0.387986	0.523657	0.626735	0.60825	0.522418	0.46305	0.442041	0.412007	0.333978	0.304597	0.408067	0.615275	0.734153	0.652509	0.463284	0.309842	0.223777	0.137293
472	0.228066	0.330449	0.44773	0.598451	0.760898	0.915353	1	0.991337	0.898591	0.767543	0.632092	0.521066	0.467487	0.464664	0.492042	0.518541	0.550211	0.514324	0.372803	0.157986	0.0109297	0	0.0710147	0.162629	0.234666	0.306004	0.314192	0.288565	0.264237	0.304488	0.32802	0.274199	0.169267	0.0974037	0.098265	0.149782
473	0.126305	0.096587	0.0838428	0.0578806	0.0160824	0	0.0285876	0.0948509	0.157392	0.207051	0.260865	0.347969	0.4676	0.576372	0.618639	0.543251	0.39792	0.306857	0.428631	0.728403	0.990836	1	0.81392	0.636687	0.584452	0.595536	0.609034	0.597156	0.547374	0.466954	0.416522	0.434506	0.472605	0.447608	0.341819	0.212812
474	0.584769	0.294988	0.087236	0	0.0356665	0.122359	0.229252	0.308553	0.350583	0.341515	0.306749	0.276424	0.264244	0.258968	0.243945	0.216923	0.18414	0.157969	0.162387	0.213627	0.299194	0.374001	0.420618	0.449047	0.46472	0.463978	0.464569	0.501655	0.578972	0.672021	0.765131	0.855623	0.94137	1	0.982596	0.840162
475	0.459388	0.664003	0.800672	0.866732	0.813152	0.668225	0.449101	0.246615	0.1432	0.158115	0.333727	0.610818	0.925929	1	0.784058	0.370896	0.0672644	0	0.132363	0.305507	0.377055	0.408957	0.394325	0.433619	0.393833	0.297272	0.129038	0.0726567	0.204121	0.420649	0.553311	0.487064	0.287591	0.117842	0.0986257	0.253957
476	0.928479	1	0.988307	0.966409	0.998068	0.956336	0.792386	0.544228	0.351189	0.281468	0.357544	0.406885	0.370375	0.228986	0.14224	0.140076	0.196832	0.1972	0.121068	0.0449093	0.0291943	0.0289567	0	0.0122152	0.104529	0.240129	0.305758	0.317916	0.325684	0.342395	0.369147	0.400713	0.46523	0.491395	0.573711	0.715446
477	0.124853	0.0190365	0	0.118881	0.322211	0.542952	0.741291	0.906725	1	0.958141	0.82195	0.705192	0.693461	0.692446	0.619756	0.472228	0.341174	0.256726	0.260433	0.353842	0.474403	0.525583	0.504796	0.493624	0.510755	0.504997	0.417372	0.259334	0.116199	0.0779628	0.121936	0.148009	0.120318	0.126413	0.183586	0.20701
478	0.627869	0.843337	0.905626	0.771566	0.536952	0.304565	0.231713	0.353061	0.54997	0.698658	0.819746	0.928978	1	0.890729	0.707481	0.560227	0.52148	0.510345	0.454512	0.410268	0.366004	0.332367	0.265021	0.207331	0.169224	0.148039	0.113476	0.0694007	0.0273322	0.00569609	0	0.00207884	0.0031125	0.00318285	0.0983572	0.313702
479	0.582887	0.740844	0.861392	0.932717	0.977198	1	0.996877	0.959616	0.841487	0.648108	0.41547	0.284759	0.252953	0.287116	0.298845	0.297949	0.282693	0.270249	0.241549	0.212051	0.17748	0.194126	0.233409	0.293162	0.327398	0.335606	0.318071	0.274804	0.200394	0.0918328	0.00521932	0	0.0697842	0.168502	0.27832	0.415318
480	0.408126	0.590349	0.734793	0.799627	0.812899	0.81343	0.824809	0.865972	0.934088	1	0.985113	0.881525	0.720365	0.563296	0.40796	0.254591	0.113522	0.0217792	0	0.0366239	0.106464	0.190791	0.282196	0.354911	0.372937	0.32731	0.257143	0.203635	0.175748	0.149675	0.115119	0.0666554	0.0349303	0.0375753	0.108349	0.230725
481	0.203026	0.406359	0.646909	0.862457	0.997795	1	0.905487	0.767586	0.68317	0.676501	0.76506	0.897682	0.994814	0.991127	0.840688	0.658278	0.479711	0.350176	0.235885	0.157966	0.12472	0.0975977	0.0816815	0.0559625	0.0537972	0.0849942	0.155812	0.210794	0.192506	0.110104	0.0312872	0.00292284	0.00999306	0	0.00225752	0.0549747
482	0.319983	0.400462	0.532137	0.642426	0.706511	0.747942	0.820526	0.901743	0.966682	0.996005	1	0.916566	0.726404	0.458963	0.229602	0.108351	0.134426	0.243803	0.347572	0.360995	0.295489	0.206519	0.129265	0.0785365	0.0364439	0.0064905	0	0.0445492	0.137154	0.232137	0.304371	0.351634	0.380451	0.376622	0.34245	0.306912
483	0.735502	0.934956	1	0.906782	0.682751	0.416482	0.172188	0.030382	0	0.0884241	0.284313	0.534499	0.731116	0.77398	0.662133	0.461389	0.265487	0.141201	0.121207	0.215392	0.382507	0.525726	0.556056	0.458618	0.338514	0.255679	0.234818	0.21693	0.204726	0.20428	0.252803	0.318191	0.37221	0.380214	0.409456	0.524238
484	0.0708457	0	0.00634861	0.116185	0.29513	0.529362	0.771127	0.958553	1	0.892144	0.703346	0.550934	0.458441	0.398781	0.332927	0.270539	0.236744	0.243903	0.287907	0.361303	0.450972	0.548499	0.626697	0.645186	0.567772	0.427407	0.306931	0.280028	0.323007	0.37617	0.382775	0.35254	0.31336	0.285299	0.247589	0.175089
485	0.269547	0.327006	0.399227	0.484271	0.555331	0.576544	0.549732	0.534817	0.65389	0.856803	1	0.918607	0.773386	0.669871	0.660195	0.540356	0.389714	0.303921	0.381595	0.437518	0.392423	0.251565	0.156246	0.137441	0.175093	0.216711	0.250402	0.327807	0.390734	0.415207	0.281469	0.127445	0	0.0415303	0.125135	0.226601
486	0.800259	0.589844	0.347099	0.220267	0.157173	0.0871353	0	0.000109594	0.195067	0.474921	0.689309	0.712338	0.645016	0.509544	0.386565	0.248373	0.180945	0.12126	0.132006	0.282767	0.571062	0.790082	0.673711	0.380477	0.165783	0.170299	0.276881	0.338869	0.339345	0.214248	0.173133	0.339511	0.679543	0.94471	1	0.961403
487	0.821221	0.748282	0.762774	0.847046	0.959865	1	0.95819	0.797873	0.560351	0.289468	0.081272	0	0.0103641	0.0673308	0.150316	0.258535	0.36039	0.402917	0.397903	0.332479	0.251319	0.211407	0.220962	0.227372	0.195118	0.185232	0.20419	0.210469	0.180063	0.160921	0.1812	0.242467	0.362863	0.555143	0.760449	0.85305
488	0.129641	0.191186	0.21849	0.234539	0.277446	0.333644	0.397609	0.432556	0.429808	0.386902	0.380335	0.437216	0.574132	0.744619	0.908749	1	0.999285	0.932299	0.847016	0.768375	0.698068	0.627972	0.558038	0.489997	0.422504	0.351803	0.288827	0.240368	0.195197	0.138947	0.0771224	0.0330101	0.00876884	0	0.00706474	0.0537715
489	0.0512082	0.143469	0.324479	0.436272	0.458019	0.365889	0.292754	0.335912	0.514783	0.653248	0.605114	0.39545	0.246758	0.343816	0.437263	0.412694	0.217108	0.128762	0.0574955	0	0.103296	0.308955	0.625128	0.790596	0.870132	0.704216	0.470224	0.43093	0.712601	1	0.990614	0.650106	0.362288	0.189246	0.145151	0.0442076
490	0.162588	0.306033	0.446668	0.565524	0.680787	0.791973	0.881675	0.956157	1	0.999814	0.957115	0.87627	0.780891	0.648855	0.534906	0.469107	0.456708	0.440377	0.381429	0.29133	0.198566	0.131092	0.0990574	0.0943953	0.112709	0.143399	0.179898	0.217438	0.242711	0.249701	0.217165	0.158047	0.084948	0.0211263	0	0.0419802
491	0.291473	0.388886	0.399061	0.37264	0.345105	0.348876	0.415258	0.57568	0.746923	0.898128	0.968535	1	0.950009	0.845587	0.71063	0.598016	0.52835	0.424593	0.357766	0.353684	0.439692	0.451662	0.391315	0.285512	0.214293	0.113535	0.0982628	0.166283	0.304935	0.312794	0.225586	0.117004	0.0510597	0	0.00912676	0.122641
492	1	0.913029	0.667482	0.385605	0.172656	0.0874534	0.0725497	0.113165	0.16321	0.241434	0.307337	0.346499	0.340017	0.296581	0.242282	0.19748	0.191796	0.250617	0.381518	0.545532	0.67385	0.737456	0.748882	0.73438	0.699767	0.657438	0.60924	0.520801	0.364166	0.173376	0.029402	0	0.102852	0.335206	0.631056	0.890886
493	0.611093	0.335256	0.116134	0.0243533	0	0.00350108	0.00610415	0.0092279	0.0142037	0.0200931	0.0313523	0.0666775	0.109532	0.135509	0.111729	0.0850838	0.0888728	0.187743	0.357937	0.517634	0.592123	0.597265	0.679215	0.770863	0.792631	0.649063	0.510528	0.492181	0.591892	0.764096	0.90978	1	0.973112	0.940204	0.909458	0.835574
494	0.562055	0.778949	0.94703	1	0.947219	0.821895	0.701651	0.632769	0.651952	0.730468	0.844526	0.918452	0.912212	0.80829	0.64481	0.467231	0.310585	0.199978	0.135838	0.10599	0.0886283	0.0716623	0.0578256	0.0570278	0.0624425	0.0591063	0.0393339	0.0152358	0	0.00834875	0.0511198	0.124686	0.194815	0.237593	0.277954	0.375548
495	0.137822	0.313955	0.463082	0.543787	0.555013	0.576144	0.659632	0.799009	0.924961	0.990747	1	0.950281	0.872745	0.787777	0.711257	0.645945	0.58699	0.534095	0.451423	0.383111	0.332636	0.299862	0.200578	0.084752	0.0267207	0.0982243	0.203145	0.245376	0.182813	0.0848957	0.0369944	0.0435793	0.0711359	0.038971	0	0.0123832
496	0.921459	1	0.912549	0.650452	0.390519	0.284921	0.36605	0.529139	0.677339	0.751915	0.733322	0.662145	0.533627	0.44144	0.393983	0.439535	0.44787	0.390553	0.27808	0.210413	0.236174	0.313067	0.348097	0.262603	0.108068	0	0.00968995	0.0864385	0.178815	0.215666	0.219852	0.178589	0.200583	0.281812	0.491905	0.705053
497	0.112298	0.211773	0.314189	0.406137	0.467085	0.494251	0.433154	0.3025	0.127531	0.0256889	0	0.0643523	0.118357	0.149104	0.135042	0.206729	0.432033	0.766783	0.996677	1	0.821743	0.705639	0.697114	0.815666	0.884145	0.888072	0.760758	0.582412	0.427829	0.316049	0.273835	0.260146	0.273911	0.206601	0.114011	0.0605879
498	0.243157	0.268399	0.191335	0.0900553	0.00706014	0	0.0329607	0.0814898	0.0905054	0.161143	0.340702	0.618105	0.795398	0.82377	0.76498	0.753098	0.811642	0.866257	0.939622	0.978288	1	0.917749	0.774464	0.594861	0.456137	0.38064	0.328692	0.243829	0.169438	0.139005	0.182464	0.206935	0.1953	0.135045	0.108446	0.162191
499	0.397834	0.515836	0.522553	0.423868	0.266639	0.141321	0.0511446	0	0.0141168	0.140587	0.352102	0.593792	0.75961	0.833881	0.828383	0.874923	0.955104	1	0.906432	0.757825	0.637877	0.555863	0.40643	0.225423	0.152388	0.224136	0.340755	0.338639	0.302443	0.249167	0.21005	0.158398	0.119222	0.142771	0.181438	0.282497
500	0.389496	0.271292	0.143405	0.073031	0.00375236	0	0.0202216	0.0870444	0.114313	0.15599	0.227292	0.336868	0.430104	0.46885	0.428763	0.327165	0.214097	0.156442	0.180921	0.272225	0.379664	0.455321	0.49096	0.526845	0.620415	0.780415	0.927944	1	0.970856	0.882372	0.763052	0.656744	0.586834	0.543181	0.515498	0.475298
501	0.0636487	0	0.0251233	0.161637	0.329082	0.480265	0.534875	0.474363	0.319906	0.18034	0.103024	0.0897914	0.102911	0.139797	0.200005	0.27923	0.383844	0.518323	0.677781	0.828261	0.937775	0.991264	1	0.975764	0.911384	0.796956	0.641697	0.492288	0.38214	0.316599	0.282174	0.271548	0.280145	0.287637	0.256351	0.179269
502	0.564961	0.756937	0.907285	1	0.969918	0.849832	0.668306	0.504706	0.371118	0.270507	0.207638	0.165942	0.100355	0	0.0121239	0.22181	0.491014	0.578566	0.463962	0.385967	0.443882	0.530363	0.520249	0.484751	0.482655	0.498119	0.455262	0.390222	0.307668	0.233714	0.150419	0.0882297	0.0697051	0.124771	0.237705	0.39776
503	0.304145	0.435744	0.561556	0.678267	0.807505	0.876414	0.853016	0.724056	0.576966	0.400372	0.272724	0.195504	0.25903	0.324848	0.331389	0.222135	0.125124	0.0589967	0.0348498	0	0.0336286	0.1083	0.212598	0.292492	0.439085	0.670244	0.896353	1	0.953121	0.801174	0.59447	0.365129	0.1839	0.0737691	0.0786695	0.161215
504	0.332402	0.191926	0.16851	0.265115	0.372306	0.391047	0.282946	0.115337	0	0.008167	0.113838	0.209955	0.25993	0.266984	0.249789	0.259884	0.311889	0.398117	0.431798	0.437108	0.445158	0.465296	0.491077	0.5777	0.727973	0.893532	0.99687	1	0.878757	0.671328	0.473999	0.371634	0.379741	0.464455	0.526715	0.484488
505	0.667951	0.822093	0.936124	0.972535	0.959533	0.943976	0.951373	1	0.968268	0.842331	0.567971	0.303968	0.0681005	0	0.046784	0.130292	0.130604	0.0827032	0.0892478	0.147133	0.192175	0.171682	0.124751	0.0827454	0.086386	0.136003	0.245435	0.36637	0.453809	0.447578	0.377195	0.275088	0.234076	0.251334	0.356297	0.489711
506	0.41911	0.303147	0.198037	0.131065	0.097017	0.102368	0.0777204	0.0420191	0	0.0178022	0.162272	0.375971	0.557192	0.562895	0.5257	0.517832	0.510374	0.411682	0.23382	0.221167	0.367053	0.646677	0.84726	0.984764	1	0.905246	0.692057	0.455964	0.28491	0.291986	0.395239	0.509132	0.523552	0.523395	0.532136	0.503579
507	0.275569	0.282153	0.301641	0.344075	0.406464	0.471599	0.522174	0.529987	0.481855	0.417182	0.372667	0.363479	0.352933	0.348197	0.400287	0.571773	0.802395	0.967752	1	0.925424	0.803793	0.664337	0.549915	0.479369	0.44623	0.415415	0.360359	0.281968	0.195142	0.123386	0.0611363	0.0154473	0	0.0429362	0.136281	0.226246
508	0.111822	0.0677202	0.0614752	0.0505745	0.031692	0	0.0245129	0.129428	0.334554	0.598716	0.848786	0.991042	1	0.918664	0.80918	0.705771	0.610887	0.549921	0.536356	0.592909	0.69427	0.802394	0.858603	0.827005	0.701236	0.512401	0.316492	0.166893	0.0890997	0.0690542	0.0852607	0.120006	0.163946	0.197308	0.200608	0.163847
509	0.122189	0.111421	0.171314	0.281399	0.430215	0.630721	0.825815	0.966986	1	0.928395	0.807775	0.687788	0.61407	0.571874	0.546954	0.507985	0.437685	0.34868	0.273614	0.22296	0.174723	0.103072	0.0307613	0	0.0427096	0.147682	0.257151	0.325951	0.350039	0.369459	0.417446	0.496589	0.561383	0.54026	0.40844	0.235069
510	0.287201	0.203121	0.124978	0.0506709	0	0.00426364	0.0742361	0.18133	0.314757	0.474756	0.652404	0.818618	0.936423	1	0.986018	0.924114	0.80844	0.671676	0.514562	0.373188	0.267625	0.203985	0.171384	0.162276	0.187842	0.261104	0.347068	0.402154	0.403622	0.399985	0.432861	0.488965	0.519682	0.496182	0.441065	0.367796
511	0.145615	0.0346017	0.0536978	0.1719	0.365626	0.439422	0.415307	0.363554	0.419067	0.474754	0.491627	0.435978	0.336664	0.16648	0.0209511	0	0.0772898	0.167172	0.21253	0.278059	0.334362	0.405331	0.464864	0.530715	0.553401	0.55732	0.611899	0.750418	0.91466	1	0.99028	0.872803	0.723362	0.543348	0.411275	0.262102
512	0.449906	0.418497	0.448377	0.58821	0.782479	0.934571	1	0.936843	0.71583	0.386903	0.0974328	0	0.0782115	0.210855	0.371749	0.56347	0.782092	0.884268	0.871645	0.723624	0.465483	0.186665	0.0674269	0.176365	0.37645	0.479571	0.402274	0.234097	0.0863137	0.0421994	0.0356114	0.064977	0.113757	0.226677	0.351594	0.444218
513	0.66847	0.552022	0.440591	0.351893	0.275238	0.19475	0.117517	0.0429537	0	0.0202306	0.1611	0.425927	0.739827	0.966713	1	0.851226	0.646878	0.540965	0.598498	0.731867	0.784012	0.665171	0.42728	0.201928	0.1108	0.175599	0.310216	0.381338	0.321982	0.171983	0.0418197	0.0406189	0.20289	0.452971	0.657696	0.727149
514	0.358623	0.155924	0.0416775	0.0193422	0.0213537	0.0224232	0.0138659	0.00163673	0	0.0574846	0.163912	0.317739	0.440916	0.509643	0.503636	0.48537	0.477615	0.445771	0.370451	0.323588	0.424502	0.672745	0.910943	1	0.938513	0.826895	0.713254	0.611619	0.515298	0.445447	0.40004	0.42521	0.507033	0.632813	0.671243	0.580792
515	0.718276	0.881721	0.980235	1	0.863011	0.63603	0.397912	0.271111	0.245533	0.292982	0.403666	0.531657	0.620314	0.566651	0.528188	0.658707	0.910966	0.940129	0.63882	0.251164	0.0461035	0.0136925	0.00610023	0	0.030421	0.116272	0.225192	0.330742	0.392156	0.339146	0.198284	0.0633988	0.0247346	0.102965	0.278973	0.508173
516	0.342508	0.476173	0.541902	0.539279	0.504915	0.470477	0.463304	0.511204	0.632651	0.800645	0.94235	1	0.978976	0.909971	0.817907	0.727676	0.653963	0.594184	0.507416	0.393898	0.27585	0.199402	0.163384	0.160267	0.162837	0.166385	0.156407	0.146007	0.138585	0.141566	0.138893	0.106636	0.0453386	0	0.0400997	0.171465
517	0.667524	0.60636	0.672463	0.795774	0.969388	1	0.886214	0.608178	0.274124	0.0560896	0.0639701	0.293658	0.519475	0.642007	0.61043	0.480264	0.301215	0.134576	0.069648	0.135838	0.206488	0.226563	0.130499	0.0538878	0	0.0707772	0.238057	0.416172	0.482331	0.39311	0.292718	0.278854	0.443085	0.602236	0.722816	0.693187
518	0.276075	0.308984	0.323153	0.274523	0.171769	0.0641812	0	0.0116626	0.11674	0.318473	0.513824	0.611495	0.590344	0.593947	0.677624	0.852316	0.973466	1	0.868832	0.757416	0.702123	0.710161	0.671169	0.578108	0.494496	0.379828	0.263631	0.142705	0.0688996	0.0725979	0.126209	0.248426	0.331568	0.361571	0.315805	0.274234
519	0.851494	0.959446	1	0.99267	0.95582	0.909156	0.841514	0.723852	0.517099	0.309035	0.150176	0.0882799	0.0482384	0.032273	0.00513645	0.00665896	0	0.0152719	0.0374108	0.111096	0.172597	0.226783	0.293829	0.403869	0.488374	0.494456	0.457632	0.419263	0.369321	0.305729	0.314422	0.38409	0.469174	0.481246	0.54107	0.672081
520	0.0473837	0	0.0795827	0.311165	0.615112	0.88356	1	0.995644	0.967382	0.904558	0.837396	0.662292	0.480912	0.288196	0.14028	0.0646107	0.0257538	0.0979533	0.186867	0.273633	0.239286	0.191672	0.188832	0.37472	0.564075	0.715728	0.670567	0.588519	0.42604	0.325908	0.278644	0.362636	0.422982	0.402425	0.291112	0.153288
521	0.79816	0.821523	0.879024	0.980986	1	0.904323	0.711218	0.513217	0.306695	0.119938	0	0.0542765	0.216842	0.30786	0.260419	0.192418	0.170123	0.145334	0.0773794	0.0347762	0.0579326	0.155404	0.289647	0.37784	0.35401	0.233012	0.12839	0.100347	0.222381	0.409215	0.624987	0.715027	0.716794	0.689003	0.714459	0.780111
522	0.6141	0.89906	0.96347	0.843919	0.581855	0.305503	0.0864115	0.0433374	0.124268	0.271408	0.347978	0.373709	0.417128	0.498099	0.537963	0.427829	0.310938	0.220786	0.235263	0.350789	0.631145	0.922674	1	0.82951	0.639195	0.498822	0.434446	0.310802	0.259596	0.230008	0.255735	0.215273	0.118296	0	0.016895	0.253269
523	0.0307383	0	0.0277201	0.0917232	0.16336	0.219432	0.253409	0.248537	0.230952	0.221688	0.2508	0.313164	0.395437	0.474727	0.543616	0.617758	0.707212	0.809369	0.895324	0.956311	0.985434	1	0.9876	0.930162	0.79816	0.606376	0.401115	0.246854	0.169188	0.168138	0.212231	0.267287	0.287827	0.261903	0.1942	0.108406
524	0.786618	0.463072	0.172904	0.0391937	0	0.0172981	0.0292901	0.0343507	0.0394554	0.0608066	0.111034	0.196312	0.272492	0.291713	0.26258	0.253801	0.280804	0.335997	0.370071	0.366667	0.316386	0.292043	0.330451	0.439612	0.571791	0.743739	0.890634	0.942509	0.822029	0.66949	0.596921	0.630396	0.688147	0.812749	0.955543	1
525	0.757415	0.663834	0.507168	0.371639	0.314075	0.381659	0.575769	0.84247	1	0.940285	0.708277	0.544159	0.565118	0.705335	0.773223	0.692391	0.528364	0.364541	0.264312	0.20692	0.186392	0.141801	0.0871866	0.0299251	0	0.0018325	0.0526017	0.155177	0.241139	0.245887	0.163391	0.116453	0.194094	0.402906	0.61445	0.750012
526	0.309918	0.223685	0.133628	0.122423	0.189515	0.371531	0.582113	0.796349	0.920263	0.939021	0.78355	0.583632	0.407341	0.341436	0.350382	0.441627	0.607812	0.813225	0.96946	1	0.873163	0.655264	0.436158	0.268967	0.17267	0.122333	0.138022	0.190795	0.238368	0.208106	0.0985963	0	0.00871822	0.145218	0.294542	0.364558
527	0.114902	0.0200295	0	0.0163053	0.0405842	0.0532099	0.0783266	0.10104	0.152325	0.202513	0.225583	0.167541	0.076913	0.0405174	0.111471	0.254706	0.405482	0.558377	0.722815	0.86524	0.94083	0.953602	0.988512	1	0.965741	0.874029	0.819961	0.75711	0.652968	0.514722	0.427327	0.415054	0.445558	0.463498	0.40543	0.271725
528	0.439878	0.20671	0.05563	0	0.00249145	0.0254808	0.0471075	0.0538844	0.0461013	0.0358277	0.0714717	0.150318	0.313464	0.484737	0.640289	0.649006	0.568279	0.432629	0.348004	0.302765	0.312215	0.314678	0.32324	0.358558	0.434549	0.504293	0.516569	0.559087	0.652284	0.80063	0.907698	0.979553	1	0.985364	0.885392	0.696861
529	0.798499	0.699655	0.378487	0.091798	0	0.0349699	0.142704	0.352823	0.611849	0.790783	0.732214	0.593353	0.445702	0.409934	0.434929	0.612423	0.828273	0.979658	1	0.924878	0.766514	0.519358	0.31584	0.214863	0.275426	0.352746	0.362623	0.219188	0.0458164	0.00616811	0.0969638	0.185244	0.114114	0.04447	0.190178	0.541651
530	0.487838	0.459839	0.436523	0.477662	0.619287	0.832348	1	0.995656	0.781215	0.449308	0.155493	0.0566289	0.156631	0.346745	0.468864	0.480775	0.424931	0.351004	0.247	0.10481	0	0.0461069	0.224878	0.428744	0.516288	0.523011	0.462945	0.414636	0.382994	0.384085	0.398455	0.377667	0.364173	0.366569	0.425302	0.477056
531	0.294291	0.133333	0.0485905	0.0250129	0.0113231	0	0.00422759	0.0396792	0.137203	0.291964	0.492429	0.668521	0.811014	0.898177	0.968855	1	0.97436	0.841532	0.608007	0.343206	0.15498	0.0967666	0.120124	0.156715	0.183286	0.235162	0.341704	0.486736	0.610289	0.656446	0.633797	0.595146	0.586967	0.607549	0.589789	0.481127
532	0.569295	0.728231	0.87512	0.964238	1	0.960925	0.884019	0.769732	0.64036	0.481722	0.364839	0.31087	0.35444	0.408979	0.464176	0.503759	0.469904	0.377311	0.311008	0.404475	0.546506	0.567229	0.429301	0.200858	0.0764307	0.0345647	0.13149	0.174791	0.199636	0.0958738	0.0391876	0	0.0681599	0.118704	0.235421	0.373377
533	0.390373	0.372626	0.326425	0.279184	0.251675	0.265714	0.320519	0.401463	0.461416	0.472631	0.44553	0.439688	0.494741	0.589718	0.688783	0.790383	0.896974	0.985224	1	0.919918	0.785955	0.662026	0.588139	0.515322	0.408946	0.269688	0.155794	0.094002	0.0768937	0.0601307	0.0299393	0	0.0187769	0.102884	0.233347	0.342958
534	0.0895051	0.162369	0.393888	0.702257	0.895936	0.922844	0.778268	0.595991	0.481033	0.457345	0.518816	0.662321	0.867851	1	0.958841	0.760235	0.519968	0.363315	0.325603	0.351591	0.354206	0.310624	0.241493	0.226681	0.264484	0.305974	0.24226	0.105428	0.002286	0	0.0727017	0.16991	0.255175	0.319051	0.290226	0.19349
535	0.44564	0.329607	0.255061	0.211929	0.218512	0.227865	0.26505	0.306438	0.308561	0.251854	0.148076	0.0856041	0.091704	0.17011	0.239135	0.397735	0.653038	0.843887	0.879405	0.859149	0.998927	1	0.919988	0.670132	0.650524	0.653335	0.720926	0.575683	0.392298	0.163744	0.0749306	0	0.0991376	0.204867	0.404015	0.445627
536	0.204761	0.0477839	0	0.0755809	0.25717	0.510183	0.790017	0.991645	1	0.908511	0.803766	0.804276	0.721745	0.54808	0.351315	0.310555	0.391328	0.390083	0.235345	0.0692493	0.0153157	0.0979732	0.223662	0.317045	0.347793	0.379176	0.430966	0.542076	0.549761	0.554871	0.411016	0.32832	0.310024	0.411738	0.464038	0.374468
537	0.12764	0.0572531	0.0692253	0.132082	0.23265	0.381151	0.538175	0.64405	0.696082	0.747637	0.797129	0.83928	0.915819	1	0.999923	0.790241	0.524206	0.345397	0.307823	0.211211	0.063301	0	0.174423	0.442318	0.620713	0.577141	0.403265	0.193086	0.129317	0.231855	0.407552	0.452612	0.359179	0.277456	0.258435	0.224974
538	0.536475	0.469619	0.375044	0.339258	0.407996	0.51073	0.581901	0.563135	0.436829	0.233225	0.063757	0	0.0534727	0.154692	0.247383	0.304969	0.346719	0.409916	0.532173	0.7182	0.912183	1	0.933766	0.761052	0.583399	0.461316	0.421631	0.416218	0.418343	0.358802	0.276096	0.166787	0.136922	0.201077	0.355214	0.488457
539	0.415741	0.459861	0.428906	0.342909	0.23284	0.149167	0.0821429	0.0630772	0.0567243	0.0874554	0.153859	0.230794	0.227042	0.109051	0	0.0399107	0.268056	0.583571	0.857252	1	0.997815	0.885067	0.755337	0.67944	0.687581	0.702244	0.688678	0.660081	0.642231	0.567214	0.428472	0.321746	0.31241	0.346193	0.351651	0.365966
540	0.552713	0.413268	0.289861	0.267652	0.346991	0.543796	0.766079	0.954095	1	0.917361	0.753536	0.640595	0.588173	0.568393	0.498122	0.376074	0.21063	0.0688684	0	0.0261393	0.101128	0.177989	0.228986	0.248932	0.228581	0.18859	0.162228	0.172581	0.219916	0.304298	0.413176	0.500139	0.555222	0.603853	0.653164	0.650701
541	1	0.927148	0.764022	0.559875	0.362974	0.196225	0.0691231	0.00686857	0	0.0446747	0.122971	0.216752	0.274112	0.276702	0.248466	0.260386	0.314488	0.367053	0.385333	0.398526	0.416425	0.402298	0.339718	0.28711	0.324518	0.46159	0.581785	0.55783	0.4165	0.309118	0.339857	0.489191	0.679713	0.847857	0.947879	0.9993
542	0.00774912	0	0.0166361	0.0801503	0.176219	0.269575	0.273128	0.18966	0.162395	0.291386	0.511079	0.720049	0.836662	0.916253	0.946335	0.947074	0.908138	0.935395	1	0.996745	0.860232	0.688738	0.610096	0.593214	0.527159	0.367237	0.177448	0.120163	0.147356	0.199269	0.170445	0.137625	0.10939	0.124789	0.107282	0.0775743
543	0.200073	0.310369	0.44774	0.594327	0.702793	0.690586	0.596285	0.453966	0.214341	0.080048	0.105194	0.485312	0.778505	0.863827	0.710675	0.686377	0.873504	1	0.996592	0.909895	0.782399	0.619987	0.348306	0.156022	0	0.00984484	0.114823	0.231812	0.240741	0.0691343	0.0102789	0.081667	0.310565	0.273856	0.167551	0.0900871
544	0.238427	0.254761	0.244898	0.183416	0.208586	0.324322	0.423092	0.378949	0.235695	0.12286	0.146465	0.276461	0.428943	0.563256	0.744881	0.896692	1	0.896762	0.770231	0.634621	0.591528	0.547499	0.523165	0.517002	0.47545	0.430067	0.386956	0.317831	0.180477	0.0159333	0	0.185568	0.504397	0.66976	0.563181	0.333435
545	0.915996	0.873731	0.846611	0.809755	0.718361	0.582665	0.434848	0.320105	0.257714	0.237481	0.248983	0.301229	0.402182	0.506834	0.530463	0.446888	0.308075	0.203527	0.161982	0.153553	0.138143	0.0877997	0.0270734	0	0.0483505	0.132405	0.186705	0.205019	0.235319	0.298053	0.400506	0.550418	0.749789	0.9229	1	0.979923
546	0.124842	0.0650261	0.0231465	0.00189989	0	0.0360006	0.128867	0.2579	0.376892	0.428934	0.447484	0.505184	0.663228	0.807334	0.808929	0.632437	0.432973	0.345448	0.447501	0.69547	0.945406	1	0.825277	0.591976	0.480247	0.487658	0.520538	0.510745	0.4758	0.433816	0.394599	0.348137	0.298762	0.262994	0.232543	0.189766
547	0	0.0229563	0.120869	0.201531	0.237063	0.216848	0.187718	0.200323	0.327144	0.483876	0.556231	0.45468	0.335114	0.373551	0.581287	0.844789	0.971455	1	0.874248	0.676407	0.412481	0.218148	0.141437	0.226949	0.42816	0.629222	0.671009	0.537433	0.344856	0.29566	0.427776	0.625641	0.680674	0.539063	0.298352	0.0895156
548	0.684382	0.670531	0.57311	0.381992	0.169441	0	0	0.141587	0.286737	0.363329	0.502188	0.747319	1	0.982619	0.741877	0.415809	0.262049	0.264101	0.333084	0.330519	0.29425	0.265262	0.234554	0.227447	0.386023	0.630098	0.760242	0.579459	0.331148	0.218042	0.278794	0.378768	0.382709	0.389636	0.445114	0.580945
549	0.34112	0.128208	0.0203049	0	0.0148321	0.0519584	0.0870806	0.109539	0.163625	0.295766	0.505549	0.720639	0.896624	0.995365	1	0.862118	0.62416	0.401141	0.339658	0.450149	0.64086	0.775086	0.815891	0.770425	0.68789	0.557774	0.395279	0.21585	0.101391	0.112739	0.194987	0.242703	0.269671	0.381822	0.533559	0.531278
550	0.844441	0.943076	1	0.998613	0.940379	0.849353	0.76109	0.676356	0.585521	0.449923	0.293336	0.155252	0.0648161	0.0169703	0	0.00455834	0.0186059	0.0296009	0.0358126	0.0397254	0.0454518	0.0566527	0.0786894	0.115579	0.169167	0.232689	0.304128	0.381426	0.463901	0.541239	0.605567	0.655555	0.689416	0.707763	0.720184	0.763838
551	0.496787	0.613735	0.614614	0.566492	0.603539	0.745212	0.913109	1	0.981583	0.904098	0.794399	0.666718	0.517007	0.446482	0.499258	0.656943	0.753169	0.671233	0.462887	0.276387	0.229906	0.247439	0.229295	0.133455	0.0300456	0	0.0709269	0.158589	0.189357	0.145146	0.110214	0.080751	0.0489448	0.0177495	0.0943086	0.274875
552	0.874897	1	0.995621	0.862228	0.683231	0.478736	0.313734	0.21278	0.210971	0.285652	0.350026	0.315541	0.178134	0.051368	0	0.014494	0.0360931	0.0623027	0.119758	0.237313	0.385926	0.522328	0.591332	0.611113	0.623681	0.637043	0.60207	0.489854	0.37866	0.369179	0.434779	0.475052	0.422252	0.367538	0.434702	0.632301
553	0.244353	0.4011	0.482924	0.53031	0.586035	0.721418	0.835447	0.928482	0.975545	1	0.92074	0.742054	0.539241	0.420385	0.417023	0.430799	0.393028	0.301161	0.228508	0.179231	0.10273	0.0218412	0	0.123932	0.326398	0.535205	0.631193	0.620943	0.49913	0.338174	0.200842	0.135507	0.12695	0.109346	0.0891785	0.123854
554	0.503956	0.232132	0.089662	0.035938	0	0.011574	0.105307	0.238465	0.325973	0.328935	0.285904	0.29717	0.409268	0.58604	0.721919	0.715815	0.614951	0.532487	0.527567	0.52821	0.448693	0.340725	0.258791	0.242204	0.214922	0.169478	0.16183	0.248141	0.409601	0.559152	0.673834	0.766666	0.866282	0.984372	1	0.833496
555	0.607307	0.217717	0	0.101205	0.210635	0.271432	0.243528	0.305549	0.346966	0.338766	0.167513	0.0230832	0.0289037	0.170776	0.288586	0.316999	0.355175	0.387869	0.355694	0.354169	0.505344	0.800072	0.989012	1	0.799577	0.553165	0.442645	0.575228	0.720254	0.654849	0.402565	0.218774	0.246136	0.521092	0.826662	0.922482
556	0.0558987	0.0911021	0.183648	0.33603	0.469384	0.486625	0.385401	0.214348	0.167841	0.268608	0.499531	0.704522	0.868382	0.961718	1	0.974907	0.930245	0.894254	0.866056	0.809255	0.713298	0.611435	0.538065	0.490512	0.430279	0.348345	0.264297	0.207283	0.171264	0.123607	0.0589127	0.00625103	0	0.0279787	0.0511634	0.061957
557	0.0707934	0.000935797	0	0.0732723	0.205802	0.368032	0.543372	0.718251	0.865363	0.973182	1	0.94637	0.834128	0.718958	0.617346	0.508141	0.380103	0.249117	0.145834	0.0855481	0.05795	0.0769262	0.134191	0.230213	0.316008	0.393026	0.463291	0.554447	0.638181	0.670225	0.623616	0.537977	0.450483	0.372161	0.278648	0.174085
558	0.676989	0.74915	0.861035	0.934383	0.993659	0.991864	1	0.909507	0.748201	0.528609	0.397037	0.34369	0.351403	0.362599	0.373498	0.382248	0.386518	0.382586	0.368929	0.345119	0.314878	0.280622	0.242815	0.199498	0.150672	0.0991088	0.0514823	0.0143452	0	0.0168861	0.0704343	0.149502	0.241131	0.334489	0.457016	0.567672
559	0.588294	0.4219	0.374947	0.430537	0.438757	0.344852	0.214642	0.0863151	0.0177032	0	0.0287159	0.0404503	0.0615026	0.0486437	0.15925	0.448141	0.814418	0.94482	0.907531	0.900363	1	0.884314	0.693385	0.497183	0.478438	0.39631	0.332341	0.269925	0.332001	0.476552	0.538804	0.421909	0.21674	0.269513	0.508007	0.693276
560	0.505234	0.431479	0.374953	0.31271	0.216298	0.123334	0.0657416	0.0453193	0.0478066	0.0545293	0.0391607	0.0234766	0	0.0228156	0.0562164	0.152166	0.266529	0.402066	0.460101	0.470487	0.482426	0.589827	0.755153	0.913958	1	0.991033	0.931647	0.84156	0.777503	0.69961	0.591032	0.480864	0.43857	0.521375	0.596864	0.60102
561	0.529406	0.34668	0.158445	0.0446775	0.0134114	0.06443	0.155118	0.268977	0.342808	0.332239	0.232409	0.0987332	0.00534998	0	0.0843325	0.206242	0.321653	0.404771	0.474076	0.546601	0.625565	0.659264	0.599952	0.48012	0.389381	0.37827	0.42224	0.496266	0.59497	0.717091	0.841691	0.950653	1	0.961417	0.841588	0.696389
562	0.371695	0.200759	0.0691894	0	0.0151132	0.0853755	0.1711	0.255351	0.286303	0.240593	0.129488	0.0357769	0.00848874	0.044781	0.114769	0.170921	0.215582	0.245866	0.29609	0.360074	0.439911	0.523632	0.628982	0.748209	0.849303	0.880747	0.829892	0.731115	0.65727	0.684733	0.814067	0.953128	1	0.917604	0.755829	0.554665
563	0.246555	0.351407	0.448813	0.513247	0.584942	0.645985	0.683501	0.674713	0.686696	0.765846	0.905997	1	0.972314	0.82615	0.613883	0.438551	0.385984	0.496731	0.662851	0.753854	0.678756	0.499178	0.293448	0.143755	0.0541797	0.0122991	0	0.000620853	0.0199037	0.0380837	0.0772415	0.125456	0.178848	0.181524	0.162734	0.164644
564	0.662448	0.890065	1	0.965063	0.825985	0.687766	0.604496	0.616004	0.652712	0.693821	0.686063	0.665332	0.588763	0.518514	0.416346	0.344623	0.227061	0.114958	0.0149552	0	0.0331817	0.121519	0.21795	0.281587	0.246727	0.164768	0.137	0.18755	0.271866	0.324526	0.359802	0.3761	0.364299	0.307967	0.301527	0.417849
565	0.835357	1	0.941502	0.696604	0.373112	0.119788	0.0122757	0.0759712	0.218671	0.393388	0.518802	0.582471	0.584312	0.579493	0.585224	0.574091	0.545109	0.544899	0.638136	0.785519	0.89514	0.888599	0.754987	0.542559	0.327831	0.186298	0.111771	0.0652224	0.0202739	0	0.0093092	0.0270296	0.0372434	0.0731758	0.230816	0.517167
566	0.378592	0.371366	0.360299	0.336611	0.304494	0.301565	0.335118	0.41303	0.440791	0.418423	0.478179	0.72956	1	0.984006	0.729999	0.523792	0.553255	0.687455	0.742601	0.644727	0.500251	0.413355	0.443771	0.483819	0.471824	0.329862	0.135502	0	0.0655147	0.234195	0.328389	0.244155	0.148334	0.150168	0.264796	0.346113
567	0.0439913	0	0.0395428	0.23483	0.560956	0.836938	1	0.982837	0.831485	0.603684	0.520942	0.575097	0.598464	0.438697	0.275844	0.229824	0.222328	0.141089	0.171188	0.373949	0.630396	0.71563	0.707807	0.725966	0.760843	0.767309	0.644532	0.479112	0.274307	0.150703	0.120216	0.1418	0.170371	0.141192	0.109242	0.076546
568	0.318189	0.270906	0.171758	0.0481875	0	0.0459227	0.169714	0.29438	0.382428	0.468369	0.577274	0.671642	0.655182	0.560424	0.543278	0.685623	0.901241	1	0.908125	0.659402	0.409272	0.267868	0.319604	0.444472	0.531166	0.46616	0.379523	0.362342	0.425375	0.455986	0.411414	0.344662	0.296121	0.277568	0.282873	0.302541
569	0.758227	0.967308	1	0.909392	0.78675	0.686743	0.662814	0.746554	0.900921	0.963274	0.846466	0.630822	0.473187	0.41856	0.430959	0.450464	0.412323	0.312032	0.177452	0.145516	0.208916	0.334491	0.344505	0.251501	0.0802009	0.000377547	0	0.039595	0.0816472	0.109582	0.14067	0.104441	0.0763748	0.113896	0.248084	0.495499
570	0.478042	0.245447	0.0892356	0.0265221	0	0	0	0	0.0132773	0.0651727	0.133681	0.182715	0.186497	0.197737	0.262056	0.345587	0.42261	0.41909	0.395044	0.373768	0.395247	0.470916	0.574235	0.734282	0.804754	0.797763	0.69793	0.676538	0.667422	0.673958	0.654611	0.725302	0.877719	1	0.964285	0.759207
571	0.610785	0.718014	0.826134	0.939383	1	0.973393	0.914689	0.880526	0.845674	0.75022	0.630712	0.535894	0.458251	0.350494	0.237734	0.180302	0.206782	0.249559	0.233895	0.138789	0.0402597	0	0.020125	0.0735546	0.139631	0.213581	0.255882	0.258563	0.236684	0.240539	0.274128	0.312847	0.329234	0.344829	0.396677	0.497277
572	0	0.0103035	0.0648635	0.158367	0.246638	0.349144	0.446392	0.560714	0.633465	0.664273	0.680011	0.747308	0.906352	1	0.957672	0.739054	0.522857	0.323384	0.243694	0.323702	0.571635	0.783674	0.806068	0.639566	0.424587	0.257154	0.197634	0.224218	0.294574	0.335371	0.331963	0.293018	0.244388	0.183614	0.110878	0.041325
573	0.705938	0.498383	0.298563	0.173426	0.105355	0.0615788	0.0302167	0.00886505	0.0055126	0	0.031609	0.0779101	0.143728	0.188566	0.26316	0.338908	0.394831	0.392369	0.39246	0.413979	0.449861	0.47179	0.518559	0.59855	0.650117	0.611548	0.538318	0.507639	0.533664	0.58415	0.699061	0.858396	0.97892	1	0.951255	0.864287
574	0.930082	0.78891	0.70098	0.656147	0.562719	0.433546	0.315774	0.209305	0.178386	0.250527	0.418576	0.524016	0.486886	0.32477	0.141218	0.019296	0	0.0826501	0.213132	0.390813	0.580614	0.723927	0.663353	0.446899	0.197108	0.0822916	0.115014	0.234586	0.352018	0.421256	0.46715	0.471416	0.494511	0.624154	0.855534	1
575	0.0200196	0.182705	0.435577	0.697346	0.915188	1	0.975926	0.837439	0.67244	0.512656	0.413848	0.320985	0.253877	0.244211	0.306333	0.361002	0.395393	0.416302	0.414116	0.32246	0.230264	0.222019	0.325826	0.434323	0.514154	0.564027	0.62473	0.643414	0.614081	0.506598	0.362407	0.251564	0.177339	0.148236	0.0585213	0
576	0.823714	0.680805	0.530729	0.381413	0.248175	0.150598	0.0832408	0.0611559	0.0826799	0.118803	0.150867	0.153049	0.181701	0.260791	0.364143	0.367647	0.229691	0.0582531	0	0.0409117	0.156109	0.221132	0.296114	0.317393	0.456315	0.633093	0.810623	0.787301	0.681137	0.60937	0.705064	0.844288	0.967922	1	0.998629	0.926625
577	0.68631	0.403181	0.172093	0.0568798	0.00783159	0.00257138	0	0.0387902	0.0816131	0.097643	0.142214	0.278268	0.467871	0.597967	0.652537	0.70005	0.744312	0.815697	0.908301	1	0.973327	0.829307	0.645806	0.458691	0.274492	0.110397	0.0187078	0.0278889	0.111832	0.241963	0.314522	0.371046	0.513279	0.767775	0.958441	0.921226
578	0.220235	0.257829	0.305136	0.32398	0.339381	0.367579	0.389761	0.375662	0.311874	0.21096	0.0923229	0.0113644	0	0.06278	0.155917	0.229004	0.2658	0.280778	0.297502	0.310274	0.321958	0.353735	0.424518	0.513932	0.599311	0.675612	0.76761	0.867661	0.955696	1	0.997797	0.943997	0.827777	0.643765	0.429433	0.269347
579	0.708922	0.890316	0.983257	0.962915	0.931888	0.926976	0.972738	1	0.924174	0.701079	0.411683	0.206576	0.119656	0.100098	0.0651771	0.0235249	0	0.0426221	0.145288	0.246315	0.272881	0.220544	0.146069	0.119565	0.148113	0.219401	0.268026	0.301778	0.328614	0.383703	0.436589	0.457828	0.434639	0.3941	0.403002	0.507113
580	0.669477	0.894278	1	0.994086	0.995797	0.97817	0.949101	0.864952	0.75572	0.633181	0.556502	0.52398	0.461755	0.314136	0.117572	0	0.00430919	0.0567743	0.0765283	0.0417346	0.0436753	0.0881161	0.174103	0.257475	0.306886	0.346143	0.320655	0.300327	0.226085	0.214929	0.262289	0.395683	0.454185	0.394409	0.321204	0.411567
581	0.724087	0.939236	1	0.955516	0.866455	0.795928	0.712218	0.644418	0.548745	0.438335	0.339548	0.308044	0.288771	0.263199	0.258156	0.343039	0.404725	0.395337	0.245268	0.0964161	0	0.0532361	0.162324	0.254892	0.263008	0.243358	0.283459	0.376878	0.473483	0.47678	0.429257	0.365848	0.320842	0.305714	0.336857	0.492535
582	0.593101	0.617699	0.60241	0.550231	0.530844	0.58891	0.736196	0.906301	1	0.981428	0.86518	0.713656	0.589724	0.538474	0.531958	0.525901	0.486177	0.425768	0.331221	0.232417	0.174637	0.190812	0.260331	0.296912	0.284224	0.212586	0.169372	0.15965	0.179086	0.156016	0.0853813	0	0.00353626	0.112109	0.310719	0.475956
583	0.692768	0.72063	0.717508	0.628879	0.463793	0.265116	0.0877831	0	0.0149173	0.0899853	0.158265	0.18576	0.159996	0.116418	0.108975	0.182232	0.26894	0.284304	0.211272	0.155569	0.214059	0.316767	0.413346	0.457407	0.522592	0.588499	0.598723	0.581052	0.546816	0.605882	0.745663	0.901276	1	0.922732	0.807338	0.690311
584	0.691947	0.459941	0.380679	0.458388	0.57586	0.733049	0.798396	0.77783	0.749486	0.757562	0.727972	0.517921	0.25108	0.0788566	0.0535334	0.0417725	0.0730457	0.171911	0.26366	0.232734	0.185694	0.261902	0.333001	0.308469	0.254639	0.327511	0.457064	0.555352	0.559591	0.438125	0.16174	0	0.163628	0.641117	1	0.986141
585	0.304965	0.209152	0.126286	0.103716	0.211693	0.377941	0.543385	0.619356	0.634159	0.628926	0.654857	0.703278	0.789513	0.905174	0.998881	1	0.928319	0.85618	0.788461	0.690047	0.548742	0.416503	0.357182	0.344614	0.335627	0.232227	0.101711	0.00501611	0	0.0345682	0.0495494	0.0624741	0.100081	0.182533	0.277645	0.32135
586	0.150466	0.284984	0.408796	0.47523	0.521455	0.567855	0.669549	0.801578	0.934046	1	0.969452	0.886341	0.815448	0.790125	0.751177	0.680607	0.594637	0.534024	0.496468	0.45231	0.365287	0.260784	0.189746	0.197897	0.235436	0.234549	0.161257	0.0862007	0.0752952	0.149829	0.222165	0.234563	0.161499	0.0555655	0	0.0303909
587	0.658753	0.864002	0.98692	1	0.963624	0.90314	0.852858	0.808172	0.790421	0.793877	0.841967	0.823087	0.701499	0.452036	0.245017	0.131285	0.0994181	0.0616103	0.0154106	0	0.0140939	0.0571925	0.0979788	0.15647	0.2039	0.239035	0.23534	0.224062	0.222241	0.23792	0.25453	0.264589	0.265622	0.256878	0.297332	0.429025
588	0.956464	0.901704	0.9101	0.938884	0.901301	0.76561	0.591033	0.423304	0.279491	0.12264	0	0.043931	0.222195	0.372861	0.354444	0.25992	0.17971	0.121812	0.070149	0.0865337	0.204562	0.31691	0.338806	0.303265	0.331855	0.380105	0.410226	0.371692	0.365381	0.311582	0.290318	0.286962	0.446688	0.678837	0.914288	1
589	0.939659	0.834127	0.651635	0.489436	0.382044	0.302473	0.248854	0.201309	0.202257	0.276742	0.483242	0.713737	0.907412	1	0.991108	0.847178	0.609096	0.383574	0.246822	0.179868	0.128247	0.0688073	0.0245515	0	0.00496067	0.0315793	0.0685679	0.107918	0.165568	0.264076	0.369766	0.464733	0.546193	0.648548	0.77976	0.903824
590	0.0890452	0.157756	0.246943	0.345808	0.474024	0.632698	0.802464	0.912183	0.879586	0.729503	0.615836	0.706853	0.911129	1	0.842047	0.583341	0.394971	0.332985	0.333417	0.355462	0.401661	0.475678	0.5544	0.583537	0.534988	0.431635	0.333683	0.265946	0.212001	0.149509	0.0859587	0.0348607	0.00616651	0	0.0140934	0.0409903
591	0.341532	0.384249	0.384148	0.377025	0.404551	0.501297	0.630548	0.78754	0.918357	1	0.989983	0.941034	0.877441	0.819942	0.752217	0.6829	0.620162	0.566955	0.520722	0.475992	0.425819	0.362745	0.285414	0.202062	0.125096	0.0644594	0.0225358	0.000834847	0	0.0206924	0.0562669	0.0985059	0.141028	0.182403	0.226326	0.281328
592	0.928056	1	0.986621	0.889	0.748521	0.571659	0.418422	0.300215	0.222919	0.158576	0.141241	0.188433	0.29316	0.395095	0.483085	0.537509	0.544826	0.511594	0.479951	0.462925	0.412934	0.317425	0.221461	0.16051	0.136029	0.087083	0.023087	0	0.0976717	0.309756	0.497638	0.578384	0.529714	0.504783	0.583892	0.760271
593	0.524015	0.741176	0.887379	0.968767	1	0.984712	0.914595	0.798945	0.659369	0.530854	0.476898	0.488166	0.509189	0.485992	0.448633	0.449452	0.492355	0.518758	0.468127	0.327735	0.151483	0.0240961	0	0.0637552	0.152924	0.207594	0.208952	0.18044	0.178001	0.225291	0.279235	0.282233	0.22664	0.168239	0.180076	0.307647
594	0.294857	0.389983	0.37773	0.280672	0.184734	0.131524	0.126034	0.142431	0.226787	0.422117	0.703258	0.925085	1	0.931736	0.820061	0.730251	0.697479	0.675484	0.639538	0.605019	0.607209	0.631873	0.620064	0.556164	0.479765	0.418466	0.370988	0.322305	0.288567	0.27061	0.243227	0.176127	0.0813561	0	0.0128414	0.12772
595	0.925546	1	0.943784	0.794035	0.573484	0.371017	0.194026	0.077847	0.0119787	0	0.026007	0.0610417	0.0934873	0.125513	0.168502	0.207935	0.22817	0.227775	0.224387	0.240627	0.27845	0.321417	0.351574	0.372469	0.403059	0.453612	0.521331	0.593717	0.655926	0.695613	0.708961	0.707885	0.703704	0.707363	0.733936	0.818365
596	0.695252	0.898827	0.997099	1	0.927858	0.811495	0.722864	0.706599	0.722977	0.732795	0.681715	0.59761	0.482032	0.409815	0.390567	0.429569	0.508438	0.588694	0.606963	0.50482	0.328264	0.152391	0.0418272	0	0.000197463	0.00296811	0.0109978	0.0221859	0.077557	0.140117	0.193304	0.185005	0.141063	0.138105	0.228725	0.445363
597	0.579015	0.730573	0.835742	0.918451	0.977568	1	0.940628	0.803422	0.549322	0.25741	0.0393571	0.0649576	0.297768	0.582103	0.71767	0.638816	0.463475	0.318675	0.276068	0.291616	0.358442	0.440802	0.485247	0.456968	0.395026	0.349393	0.32084	0.298908	0.244947	0.164703	0.0614292	0	0.00326069	0.0724539	0.207419	0.385238
598	0.780464	0.560657	0.309276	0.0923685	0	0.0171887	0.0876365	0.116104	0.124267	0.109069	0.116701	0.123448	0.167431	0.255021	0.394073	0.528107	0.606226	0.619405	0.587978	0.536607	0.454848	0.383497	0.324771	0.306212	0.299118	0.32946	0.406245	0.522283	0.624292	0.665553	0.6638	0.706583	0.819076	0.954862	1	0.937176
599	0.159492	0.189758	0.210117	0.236452	0.274087	0.332951	0.403371	0.484921	0.603404	0.767566	0.936205	1	0.908315	0.691952	0.456023	0.307268	0.306285	0.438594	0.602182	0.709691	0.737097	0.724042	0.701735	0.667705	0.624648	0.570784	0.501278	0.390354	0.24535	0.11028	0.0282299	0	0.0029167	0.0247055	0.0660194	0.116537
600	0.131124	0.177222	0.180074	0.203831	0.20565	0.21512	0.266032	0.474282	0.787909	1	0.931116	0.69404	0.507273	0.512929	0.648184	0.80494	0.901655	0.922036	0.875929	0.80293	0.734932	0.68178	0.59911	0.489455	0.382331	0.330246	0.311604	0.250307	0.155947	0.0384443	0.00110899	0	0.0430701	0.0794849	0.092466	0.119948
601	0.728478	0.384003	0.112107	0.0208977	0	0.0208977	0.0703119	0.144324	0.1764	0.152769	0.0959823	0.0852091	0.124279	0.18076	0.214532	0.226305	0.265426	0.309539	0.41888	0.452904	0.434809	0.277113	0.18329	0.321938	0.640699	0.934901	0.896629	0.797513	0.72591	0.779352	0.792436	0.81807	0.86403	0.933142	1	0.974191
602	0.112438	0.139724	0.126135	0.0788648	0.0312733	0	0.0142674	0.0870992	0.221038	0.362935	0.482133	0.560126	0.611858	0.627516	0.605098	0.578543	0.588266	0.668648	0.794218	0.929562	1	0.964335	0.835	0.687228	0.60747	0.624196	0.69253	0.698847	0.587676	0.409428	0.274225	0.200743	0.150798	0.0903918	0.0554319	0.0669698
603	0.169729	0.195306	0.338305	0.53035	0.661978	0.664224	0.544554	0.394487	0.348815	0.429148	0.617439	0.816684	0.979781	1	0.844071	0.6054	0.395601	0.309338	0.325423	0.402478	0.441945	0.363291	0.238796	0.145591	0.11943	0.0607931	0	0.00297386	0.130757	0.30147	0.485609	0.626428	0.699059	0.633818	0.463552	0.278816
604	0.171232	0.21145	0.224046	0.236378	0.235016	0.203701	0.13243	0.0578094	0.0531671	0.193973	0.433665	0.630711	0.718513	0.769993	0.84893	0.942178	1	0.993207	0.922575	0.812421	0.737179	0.707986	0.705014	0.682476	0.638792	0.577004	0.47854	0.36022	0.251392	0.195318	0.166216	0.120958	0.054188	0	0.016303	0.0892313
605	0.084362	0.0171394	0.0331856	0.13379	0.293694	0.521582	0.755342	0.907491	0.909213	0.754172	0.504872	0.252835	0.0821762	0.0145611	0	0.00556633	0.0368845	0.128664	0.259561	0.421847	0.616207	0.815596	0.956636	1	0.952739	0.827329	0.646938	0.479237	0.404489	0.424882	0.464638	0.458675	0.423976	0.40439	0.34817	0.234919
606	0.361262	0.25949	0.145771	0.0547078	0.0879389	0.266289	0.55629	0.815724	0.936481	0.9943	1	0.979593	0.812726	0.654494	0.588001	0.664201	0.734233	0.763881	0.745222	0.731352	0.662816	0.535351	0.348814	0.192852	0.103345	0.0510004	0.019904	0	0.0123306	0.0410904	0.0807105	0.140448	0.207726	0.287076	0.356836	0.389892
607	0.862324	0.9712	1	0.968583	0.873663	0.736432	0.598803	0.551053	0.582804	0.625148	0.59605	0.524923	0.427881	0.333993	0.254558	0.208846	0.194949	0.195407	0.210242	0.215686	0.183547	0.161609	0.242052	0.445329	0.626949	0.615446	0.406084	0.159687	0.025988	0	0.00560867	0.0403879	0.154864	0.339988	0.535116	0.711297
608	0.055434	0.000633251	0	0.0531325	0.0810418	0.087861	0.0787173	0.0916387	0.0722336	0.0558409	0.153949	0.406317	0.711486	0.792969	0.706633	0.539321	0.492567	0.52907	0.67102	0.868482	1	0.957807	0.772608	0.62439	0.631756	0.699227	0.751576	0.709766	0.633443	0.487254	0.394013	0.367642	0.392416	0.340492	0.243149	0.14008
609	0.513922	0.466143	0.402702	0.258442	0.0933176	0	4.12934e-18	0.0654405	0.228552	0.444034	0.716841	0.913467	0.982694	0.872326	0.713328	0.57168	0.442895	0.291003	0.241902	0.465397	0.823611	1	0.751461	0.36928	0.0906097	0.0617203	0.0621699	0.128904	0.170768	0.309416	0.367241	0.437438	0.487746	0.601523	0.652584	0.597084
610	0.60622	0.577246	0.492858	0.375697	0.26873	0.207926	0.185917	0.18082	0.180469	0.184806	0.187446	0.176487	0.141259	0.0854847	0.0299767	0	0.022902	0.123851	0.319069	0.563433	0.787277	0.928251	0.990812	1	0.973135	0.902733	0.779351	0.630777	0.501257	0.429104	0.401846	0.397552	0.408887	0.452898	0.521289	0.583811
611	0.58805	0.630981	0.718888	0.840351	0.970354	1	0.903719	0.711344	0.51378	0.334012	0.217039	0.125164	0.0786052	0.0203338	0	0.0790611	0.270228	0.498342	0.592794	0.543963	0.405875	0.32968	0.308538	0.289604	0.22146	0.168598	0.173301	0.22838	0.322676	0.433637	0.526946	0.548794	0.519555	0.479021	0.49087	0.527108
612	0.22298	0.319548	0.381442	0.493573	0.709396	0.915529	1	0.975689	0.80903	0.550658	0.25748	0.111602	0.099009	0.193963	0.330905	0.470064	0.533851	0.504296	0.425631	0.308496	0.216322	0.247768	0.44366	0.697575	0.854732	0.851733	0.698661	0.475241	0.292213	0.243211	0.291196	0.319699	0.213624	0.0724825	0	0.0805041
613	0.0285445	0.00768497	0.0461878	0.118239	0.149814	0.164261	0.153055	0.133786	0.116471	0.222865	0.495181	0.788576	0.918544	0.835212	0.78339	0.795658	0.836708	0.748225	0.589107	0.467023	0.480088	0.671233	0.890713	1	0.916673	0.715882	0.495589	0.351445	0.351358	0.421578	0.439837	0.286189	0.104287	0	0.0363938	0.0553775
614	0.234202	0.174451	0.109458	0.0521296	0.0101485	0	0.0195349	0.0780412	0.1713	0.280186	0.357143	0.403053	0.455523	0.548355	0.661344	0.787445	0.901992	0.984998	1	0.964279	0.909939	0.844224	0.771623	0.684604	0.591421	0.503434	0.42223	0.364109	0.317765	0.304143	0.304903	0.301716	0.286747	0.273968	0.278521	0.269969
615	0.311457	0.136004	0.165889	0.288325	0.407939	0.473651	0.471366	0.354037	0.153816	0.0140123	0.0859521	0.393003	0.758154	0.959804	0.873166	0.573012	0.251061	0.110699	0.216231	0.508052	0.79924	0.915865	0.768894	0.440515	0.128326	0	0.0627981	0.189523	0.252327	0.270367	0.341368	0.558611	0.830895	1	0.925236	0.636086
616	0.190397	0.144498	0.0658012	0	0.00131389	0.0856514	0.225396	0.42016	0.632848	0.789308	0.8782	0.925086	0.98191	0.986872	0.977892	0.993045	1	0.899654	0.707693	0.554343	0.475516	0.3986	0.296617	0.225728	0.209152	0.241033	0.261463	0.271797	0.230852	0.200465	0.204528	0.243565	0.258189	0.238217	0.213389	0.201303
617	0.581166	0.8202	0.921922	0.792614	0.574788	0.390228	0.270762	0.212153	0.1904	0.167264	0.0796924	0	0.0190439	0.172575	0.355429	0.467734	0.45431	0.357466	0.296593	0.306914	0.320504	0.269286	0.24993	0.333194	0.478801	0.545184	0.483832	0.371137	0.324778	0.438957	0.676548	0.921124	1	0.821124	0.54927	0.419182
618	0.129004	0.179745	0.189977	0.163875	0.143018	0.153769	0.215041	0.290027	0.353874	0.392676	0.427472	0.479844	0.581203	0.730304	0.883834	0.982269	1	0.951234	0.872187	0.789938	0.723028	0.669695	0.629649	0.59515	0.558933	0.513459	0.458218	0.402651	0.350831	0.299053	0.238359	0.163097	0.0801166	0.0119389	0	0.0493116
619	1	0.867125	0.766301	0.823905	0.904002	0.88687	0.730016	0.521005	0.39271	0.406669	0.454595	0.455985	0.496334	0.638145	0.779678	0.784923	0.618882	0.357389	0.111803	0	0.0264287	0.0931234	0.129989	0.139178	0.141351	0.124741	0.102059	0.0946378	0.129484	0.204474	0.266005	0.255168	0.182134	0.275843	0.583844	0.933892
620	0.326591	0.347926	0.36638	0.347964	0.288031	0.205674	0.166846	0.200472	0.290325	0.312839	0.222705	0.068944	0	0.0877688	0.278111	0.446433	0.534855	0.561491	0.567421	0.543314	0.468719	0.378989	0.356396	0.466868	0.677379	0.885628	1	0.986513	0.871458	0.724852	0.598001	0.523079	0.470673	0.422145	0.37012	0.330072
621	0.0699401	0.0458247	0.07525	0.117447	0.119078	0.0903803	0.0413464	0	0.0432953	0.187877	0.392331	0.532185	0.636738	0.710793	0.817592	0.89819	0.96739	1	0.993149	0.934053	0.846714	0.767989	0.694301	0.644894	0.609983	0.592679	0.549127	0.488166	0.398774	0.308152	0.226191	0.189055	0.178565	0.195276	0.187256	0.146189
622	1	0.948071	0.836196	0.68414	0.576276	0.543141	0.528928	0.489343	0.417198	0.360343	0.327166	0.311255	0.250737	0.137098	0.0302164	0	0.025896	0.0593774	0.0908214	0.167955	0.271238	0.345985	0.352642	0.324073	0.32269	0.356334	0.381531	0.3685	0.333346	0.363209	0.455445	0.589504	0.711892	0.825118	0.927849	0.983468
623	0.816665	0.833275	0.871968	0.931287	0.983684	1	0.918643	0.76939	0.576548	0.443624	0.309322	0.167859	0.0353871	0.0513537	0.193592	0.311465	0.252285	0.102188	0	0.00902456	0.0553328	0.130791	0.213738	0.25904	0.227258	0.16813	0.146035	0.159127	0.213282	0.3058	0.448081	0.599156	0.736017	0.812433	0.832044	0.819254
624	0.413327	0.526017	0.529785	0.469758	0.388965	0.360635	0.437083	0.609808	0.792148	0.864682	0.792437	0.616816	0.479825	0.407411	0.414527	0.408577	0.367971	0.236558	0.128241	0.109167	0.208789	0.313052	0.443268	0.621684	0.869679	1	0.935465	0.699608	0.459235	0.273842	0.12549	0.0426823	0	0.0254332	0.086778	0.244861
625	0.137167	0.228371	0.304417	0.374659	0.427139	0.463133	0.458174	0.421245	0.389209	0.381995	0.387412	0.349552	0.328435	0.371	0.494868	0.629082	0.747972	0.859442	0.952663	1	0.977368	0.912272	0.829417	0.744968	0.639913	0.515509	0.373408	0.238382	0.127561	0.0936384	0.137788	0.181165	0.142399	0.0443264	0	0.0444417
626	0.175756	0.0231338	0	0.0731687	0.200737	0.296237	0.366038	0.343953	0.312106	0.310467	0.362953	0.364635	0.288593	0.28507	0.478409	0.7921	1	0.982784	0.835599	0.664029	0.525276	0.431961	0.392863	0.425033	0.472445	0.488841	0.470053	0.467069	0.458044	0.411629	0.36202	0.440986	0.585967	0.671233	0.585117	0.393337
627	0.38859	0.566299	0.737251	0.87708	0.96394	0.994084	0.941878	0.859847	0.825407	0.904208	1	0.975284	0.827553	0.669609	0.571171	0.474742	0.353076	0.262648	0.253642	0.316602	0.371286	0.362216	0.259727	0.125133	0.0301335	0	0.000559252	0.0219746	0.0734481	0.117393	0.107693	0.0561821	0.0333037	0.0607872	0.131787	0.236931
628	0.391447	0.311596	0.355408	0.534943	0.728123	0.82573	0.873044	0.912642	0.986392	1	0.968206	0.87797	0.761287	0.542877	0.280602	0.0655618	0	0.0229928	0.0752302	0.106345	0.121267	0.107963	0.0836129	0.0872407	0.122867	0.198793	0.298138	0.419737	0.523488	0.56961	0.538749	0.440999	0.352334	0.360491	0.434962	0.473785
629	0.0963002	0.188343	0.282126	0.377018	0.500515	0.620871	0.701376	0.710584	0.678569	0.680879	0.778712	0.909374	1	0.999015	0.949276	0.86109	0.72183	0.567915	0.398897	0.281684	0.174819	0.115448	0.0978196	0.165516	0.303389	0.444615	0.511179	0.474691	0.375741	0.292392	0.209108	0.152931	0.0752141	0.0337167	0	0.0261114
630	0.4397	0.616192	0.765499	0.867136	0.937395	0.981654	1	0.993819	0.957367	0.894548	0.811241	0.736022	0.673697	0.623001	0.575663	0.534722	0.497581	0.457868	0.410883	0.356294	0.297218	0.237614	0.181641	0.132614	0.0930856	0.0636331	0.0431531	0.0282103	0.0159386	0.00542195	0	0.00610844	0.0295626	0.0730372	0.149669	0.270564
631	0.367846	0.222412	0.0730554	0	0.0977117	0.224915	0.285908	0.229104	0.177831	0.230864	0.349908	0.496868	0.649551	0.828038	0.947344	0.988199	0.988316	0.99878	1	0.922468	0.751279	0.529055	0.348447	0.255437	0.226298	0.236804	0.283682	0.380653	0.474177	0.492748	0.403754	0.271516	0.186371	0.191704	0.283785	0.364567
632	0.283578	0.200855	0.281134	0.538982	0.726104	0.803545	0.738824	0.587206	0.362962	0.167995	0.0245244	0	0.0332013	0.135382	0.170092	0.233016	0.25295	0.359386	0.433015	0.475757	0.472783	0.499222	0.64142	0.845632	0.987207	1	0.772629	0.565718	0.392417	0.446613	0.46222	0.444694	0.313675	0.309563	0.372708	0.426491
633	0.430078	0.529126	0.705655	0.854375	0.957021	1	0.986314	0.907774	0.830211	0.803976	0.829177	0.858003	0.804961	0.730932	0.654023	0.583531	0.432914	0.251538	0.161727	0.135301	0.108256	0.0357067	0	0.0152309	0.0610912	0.126556	0.194124	0.217996	0.174088	0.0872976	0.0353339	0.0407138	0.144431	0.279272	0.392732	0.404132
634	0.31426	0.218012	0.121574	0.045683	0	0.0222298	0.0919958	0.204731	0.359705	0.570449	0.797831	0.958312	1	0.940092	0.817017	0.687311	0.600164	0.593283	0.636014	0.656924	0.618276	0.536965	0.453056	0.382226	0.329414	0.286653	0.259272	0.238469	0.246892	0.282584	0.34376	0.399115	0.439642	0.464906	0.456521	0.404327
635	0.884938	0.953408	1	0.993685	0.974577	0.919262	0.840031	0.695033	0.501274	0.278345	0.0969466	0.00229633	0	0.0419067	0.0834668	0.11331	0.168387	0.214285	0.234209	0.218742	0.23132	0.268132	0.301265	0.338019	0.352912	0.337838	0.307636	0.324616	0.353912	0.352364	0.345629	0.41153	0.519354	0.62436	0.705792	0.790117
636	0.223531	0.078228	0	0.00269763	0.0626142	0.153156	0.253081	0.310153	0.327507	0.327671	0.344862	0.343445	0.352013	0.368452	0.406197	0.379118	0.311536	0.253504	0.262221	0.312169	0.390127	0.495747	0.639673	0.803013	0.941885	1	0.93318	0.775358	0.622207	0.563468	0.60434	0.675206	0.685042	0.644149	0.53767	0.404482
637	0.780671	0.743473	0.625063	0.48716	0.375686	0.364202	0.487679	0.663896	0.763205	0.827959	0.902914	1	0.924134	0.666635	0.334627	0.130964	0.114676	0.253841	0.463877	0.620385	0.611053	0.458696	0.263738	0.160723	0.120785	0.0897615	0.0286389	0	0.0271409	0.0686251	0.135648	0.232758	0.354651	0.447075	0.563145	0.699872
638	0.534338	0.418095	0.302031	0.216006	0.160648	0.0935214	0.0322813	0	0.0370251	0.0807541	0.0899635	0.0652231	0.0787934	0.194935	0.348734	0.42458	0.35084	0.202923	0.103908	0.108695	0.199513	0.313004	0.445446	0.603696	0.787973	0.92958	1	0.997499	0.968606	0.923919	0.891264	0.868455	0.850685	0.804195	0.729248	0.638003
639	0.212259	0.329643	0.508963	0.710942	0.874484	0.968778	1	0.96655	0.923426	0.922727	0.944283	0.926279	0.843935	0.739924	0.628664	0.497706	0.384608	0.276538	0.201338	0.0980772	0	0.0341714	0.215679	0.421817	0.432377	0.311749	0.19736	0.154149	0.183181	0.21641	0.221529	0.148329	0.0621767	0.0321701	0.0690727	0.136011
640	0.10488	0.307076	0.475847	0.529388	0.479261	0.379591	0.26518	0.165126	0.128261	0.125673	0.177311	0.191786	0.186864	0.0997086	0.0185783	0.0252737	0.146883	0.311539	0.428508	0.559037	0.728687	0.890046	0.951482	0.874974	0.769809	0.72535	0.786264	0.896469	0.982108	1	0.870619	0.635922	0.375279	0.17713	0.0436008	0
641	0.278151	0.212865	0.262292	0.369284	0.43639	0.375532	0.247087	0.0961247	0.00085935	0	0.0973942	0.254141	0.381928	0.507259	0.613769	0.751772	0.885804	0.978019	1	0.930038	0.809042	0.645315	0.550593	0.550394	0.561046	0.51771	0.449736	0.45104	0.432423	0.363888	0.249037	0.210969	0.244516	0.336059	0.394699	0.370842
642	0.209863	0.201021	0.311138	0.437025	0.513028	0.54547	0.52667	0.462058	0.350798	0.271466	0.287951	0.403641	0.487907	0.534904	0.571291	0.712452	0.782866	0.764993	0.538669	0.336464	0.116016	0.0362578	0	0.0923979	0.257136	0.493046	0.814529	1	0.91552	0.546329	0.238025	0.215976	0.382653	0.561332	0.535067	0.375496
643	0.190564	0.0681299	0	0.00397779	0.0602137	0.100668	0.10062	0.069283	0.0473089	0.0757142	0.185449	0.322717	0.499569	0.666155	0.869792	0.983232	1	0.903173	0.827225	0.756631	0.665729	0.64956	0.711138	0.7587	0.587135	0.427207	0.378033	0.453757	0.408978	0.330823	0.287821	0.422486	0.55593	0.619795	0.502957	0.347498
644	0.232777	0.166017	0.230006	0.331985	0.502237	0.676164	0.931788	1	0.882043	0.697275	0.663548	0.697242	0.723156	0.723023	0.717126	0.732532	0.74378	0.725247	0.577634	0.394078	0.292701	0.297728	0.315086	0.196376	0.0608819	0	0.0734856	0.147415	0.105091	0.0706468	0.139228	0.337373	0.439401	0.406489	0.332702	0.27859
645	0.696856	0.523224	0.482215	0.533533	0.573076	0.623901	0.667134	0.739062	0.804811	0.78008	0.630472	0.421493	0.290258	0.225098	0.213338	0.184008	0.164907	0.107627	0.0570579	0	0.0169781	0.129441	0.327158	0.518445	0.598856	0.555405	0.461171	0.349134	0.262088	0.175943	0.181563	0.28415	0.510903	0.811456	1	0.944889
646	0.0270304	0.0310875	0.0244054	0.0187164	0.0227272	0.0334848	0.0481694	0.0689952	0.197408	0.394704	0.590372	0.641236	0.65678	0.686552	0.77236	0.861091	0.954032	1	0.956087	0.846578	0.763616	0.761101	0.816189	0.857111	0.819176	0.743286	0.66439	0.592685	0.452509	0.295271	0.134835	0.0577511	0	0.011604	0.0110509	0.0337687
647	0.708303	0.76542	0.809946	0.799201	0.721813	0.619546	0.487331	0.350696	0.199647	0.0734373	0	0.0189259	0.113438	0.209174	0.243772	0.21365	0.162807	0.129555	0.154794	0.223034	0.263658	0.200194	0.0934061	0.0465771	0.14207	0.330978	0.513838	0.599758	0.644815	0.74686	0.899566	1	0.985184	0.89295	0.780451	0.705583
648	0.509922	0.769593	0.952815	0.96781	0.87055	0.719631	0.613042	0.530194	0.48162	0.48866	0.639792	0.852979	1	0.939025	0.736005	0.50569	0.351871	0.25646	0.193174	0.152615	0.161694	0.21062	0.2941	0.381275	0.446743	0.445544	0.385167	0.291861	0.20229	0.116237	0.056006	0.0154301	0.00561839	0	0.0731295	0.233617
649	1	0.946908	0.829478	0.654426	0.474345	0.322151	0.224516	0.166335	0.129384	0.0945301	0.0473333	0.00954046	0	0.0684486	0.21581	0.410909	0.53123	0.54327	0.47784	0.407617	0.337806	0.283535	0.261985	0.27442	0.296227	0.31428	0.331277	0.380465	0.452096	0.534204	0.593746	0.675875	0.77062	0.867725	0.936799	0.985956
650	0.0660666	0.0322351	0.0033069	0	0.0182979	0.037672	0.0847974	0.19456	0.425322	0.710745	0.940845	1	0.936137	0.853216	0.814548	0.797414	0.791468	0.775096	0.739309	0.664987	0.619895	0.615364	0.628281	0.615063	0.594131	0.577129	0.513177	0.38031	0.233644	0.163889	0.186993	0.226974	0.224876	0.177588	0.127745	0.0961509
651	0.226592	0.394564	0.560275	0.665573	0.744142	0.812256	0.913739	1	0.973072	0.791104	0.53329	0.35315	0.27945	0.29745	0.358109	0.432465	0.475966	0.498977	0.542966	0.6243	0.698198	0.717642	0.664494	0.591043	0.514913	0.411011	0.251244	0.111726	0.0679515	0.0935141	0.103306	0.0630286	0.0187001	0	0.0229885	0.0891988
652	0.665058	0.571944	0.364241	0.243713	0.25291	0.379689	0.567905	0.719329	0.777796	0.701352	0.514808	0.325238	0.206112	0.136338	0.0622048	0	0.0483836	0.13606	0.199395	0.183763	0.146775	0.164363	0.260036	0.436196	0.544856	0.531524	0.42702	0.384068	0.573855	0.779042	1	0.936735	0.844551	0.631906	0.577558	0.629016
653	0.303243	0.48659	0.627426	0.746885	0.8504	0.956914	1	0.950054	0.757832	0.522339	0.330438	0.307381	0.378715	0.480845	0.548202	0.602216	0.627971	0.620003	0.622682	0.642358	0.596048	0.440641	0.259072	0.174449	0.18524	0.195713	0.128819	0.0192271	0	0.127611	0.321302	0.402428	0.324692	0.172722	0.0904685	0.146705
654	0.244463	0.0673523	0	0.0186395	0.0356005	0.0412065	0.0392996	0.0394138	0.0945866	0.194585	0.329128	0.364381	0.316259	0.215947	0.209904	0.32562	0.518789	0.674881	0.720433	0.696971	0.695762	0.769122	0.901686	1	0.999877	0.880002	0.754091	0.697504	0.666763	0.587199	0.463927	0.401201	0.427642	0.52696	0.566487	0.468298
655	0.123614	0.0317972	0	0.0390685	0.134683	0.279693	0.448128	0.582562	0.632966	0.609957	0.529363	0.480492	0.490095	0.531116	0.558988	0.491254	0.415313	0.318324	0.296512	0.334549	0.386887	0.455187	0.567028	0.762279	0.948984	1	0.937166	0.771989	0.61307	0.445555	0.326643	0.255325	0.270195	0.316348	0.32265	0.246744
656	0.831134	0.761686	0.769539	0.767707	0.730335	0.666182	0.625173	0.541166	0.40305	0.224647	0.110004	0.11841	0.216021	0.328271	0.353228	0.277118	0.156375	0.110963	0.219624	0.441066	0.629335	0.65221	0.497137	0.303345	0.221467	0.297996	0.426067	0.458801	0.325399	0.113057	0	0.129483	0.469327	0.825239	1	0.955869
657	0.196592	0.107963	0.0361665	0	0.00980327	0.0450154	0.113155	0.215463	0.388872	0.611199	0.822283	0.942178	0.98727	1	0.998958	0.970318	0.935391	0.902608	0.843647	0.722248	0.582429	0.504101	0.526919	0.592513	0.597563	0.496205	0.333373	0.204448	0.1487	0.140351	0.128801	0.109053	0.112229	0.161766	0.225592	0.24477
658	0.14516	0.0415966	0.16188	0.409126	0.674946	0.904393	1	0.949658	0.854986	0.841593	0.84045	0.732653	0.488489	0.278259	0.157278	0.118546	0.109223	0.112283	0.12397	0.0554799	0	0.026592	0.175872	0.340678	0.460353	0.52432	0.591503	0.645166	0.706011	0.634625	0.495268	0.363953	0.42889	0.565324	0.600414	0.399066
659	0.230011	0.161576	0.134358	0.162907	0.201163	0.202822	0.1532	0.067487	0	0.0293754	0.186337	0.400414	0.598571	0.734068	0.809949	0.781596	0.694636	0.610029	0.588919	0.558833	0.471805	0.353141	0.286413	0.259627	0.260892	0.303102	0.408466	0.572728	0.724326	0.896323	0.993276	1	0.827497	0.599379	0.406898	0.304074
660	0.127016	0.27488	0.358854	0.328342	0.23166	0.133489	0.0878615	0.110204	0.145631	0.18284	0.244079	0.380271	0.560224	0.688194	0.704299	0.643708	0.647369	0.755395	0.912078	1	0.987635	0.941712	0.90208	0.869156	0.772559	0.632294	0.496008	0.409089	0.36677	0.326813	0.282233	0.224714	0.171492	0.0812714	0.00649071	0
661	0.136885	0.0465916	0	0.000796728	0.0336174	0.114296	0.242796	0.380174	0.461986	0.468493	0.46341	0.547139	0.757699	0.96019	1	0.807192	0.54567	0.377354	0.416852	0.610549	0.823064	0.868961	0.721728	0.52635	0.439319	0.443601	0.450109	0.42974	0.417629	0.432868	0.441905	0.413867	0.358815	0.318807	0.292006	0.237283
662	0.744348	0.471218	0.201817	0.0437145	0.0114494	0.124895	0.325953	0.550218	0.694765	0.75621	0.760812	0.749734	0.730587	0.705864	0.661448	0.581668	0.460563	0.313081	0.164405	0.0513431	0	0.0100483	0.0618301	0.128602	0.197808	0.254472	0.295832	0.321905	0.349233	0.40118	0.50144	0.65312	0.819216	0.951761	1	0.939059
663	0.768055	0.916559	0.998571	1	0.995395	0.956211	0.878139	0.799597	0.75835	0.801008	0.796402	0.671714	0.406981	0.193353	0.116109	0.157109	0.231587	0.266937	0.227648	0.118188	0.0199678	0	0.0878176	0.23531	0.37947	0.397801	0.345941	0.278101	0.287998	0.262542	0.211613	0.14318	0.166235	0.221658	0.362406	0.53236
664	0.311065	0.439585	0.568779	0.666325	0.759718	0.780493	0.753811	0.68215	0.562909	0.357826	0.185427	0.22708	0.45145	0.638945	0.657886	0.58949	0.580742	0.695105	0.878019	1	0.972836	0.819338	0.630395	0.455923	0.303502	0.178467	0.0688781	0.0147176	0	0.0468263	0.0989553	0.136733	0.117831	0.0862187	0.0982159	0.176389
665	0.618339	0.748131	0.76233	0.629375	0.445462	0.359026	0.412619	0.568349	0.73117	0.871661	0.960261	1	0.964823	0.847833	0.671769	0.501587	0.391449	0.359649	0.382252	0.412969	0.408741	0.351073	0.255177	0.148027	0.0591122	0.0088432	0	0.0289749	0.0875265	0.161356	0.222221	0.250712	0.261893	0.288302	0.354542	0.466503
666	0.744068	0.478754	0.243452	0.12682	0.065887	0.0439544	0.0439544	0.065887	0.0976981	0.104299	0.0669671	0	0.0290727	0.104366	0.231389	0.24043	0.290139	0.35759	0.557583	0.690186	0.734084	0.642459	0.531107	0.466532	0.480164	0.597928	0.784235	0.925383	1	0.930994	0.814597	0.609942	0.519488	0.622074	0.829008	0.923046
667	0.647805	0.663888	0.655376	0.681536	0.746953	0.848918	0.951888	1	0.905323	0.687928	0.452354	0.334776	0.347641	0.424849	0.471977	0.47123	0.44161	0.394327	0.307946	0.183229	0.0616355	0	0.0103637	0.0665657	0.137138	0.212001	0.285875	0.348668	0.389516	0.401551	0.38339	0.350163	0.335504	0.368692	0.459013	0.571396
668	0.701972	0.761039	0.745852	0.745377	0.814871	0.927116	1	0.983328	0.849263	0.64679	0.442083	0.309416	0.254275	0.265309	0.319626	0.415312	0.478841	0.485843	0.443694	0.420065	0.383025	0.326589	0.244855	0.15366	0.0534836	0	0.0119211	0.0762018	0.15735	0.268955	0.367305	0.389808	0.345133	0.304408	0.377766	0.535824
669	0.410956	0.358881	0.305165	0.284989	0.261612	0.21456	0.171817	0.134521	0.10143	0.0450834	0	0.0172849	0.0779275	0.155664	0.189342	0.218449	0.21364	0.22701	0.275398	0.414135	0.555649	0.624962	0.594575	0.608871	0.709852	0.869333	0.916995	0.854838	0.723994	0.718173	0.82988	1	0.98287	0.833259	0.611828	0.501443
670	0.403142	0.508204	0.540726	0.549713	0.594307	0.65337	0.681348	0.662721	0.622723	0.588021	0.513441	0.421426	0.331454	0.293362	0.270568	0.248125	0.228865	0.182988	0.0899026	0	0.0106806	0.147077	0.32093	0.467662	0.556921	0.635107	0.742803	0.893991	1	0.961729	0.765308	0.485639	0.2316	0.0829634	0.0953468	0.232978
671	0.656718	0.645708	0.612582	0.655501	0.724848	0.845902	0.933752	1	0.860951	0.607986	0.28403	0.0918713	0	0.0556867	0.214618	0.42434	0.595562	0.683289	0.710266	0.642128	0.482067	0.287087	0.129395	0.101054	0.192323	0.335434	0.370438	0.265569	0.113562	0.058608	0.140142	0.294603	0.412198	0.465825	0.518707	0.603621
672	0.409874	0.268062	0.146429	0.0564971	0	0.0191579	0.078918	0.189018	0.320678	0.463262	0.521499	0.508647	0.479726	0.49274	0.486397	0.416792	0.312087	0.224949	0.16695	0.143968	0.195827	0.333654	0.475224	0.536842	0.518073	0.490098	0.494985	0.54755	0.659274	0.806513	0.9343	0.999672	1	0.933766	0.787642	0.598619
673	0.546764	0.260612	0.0665013	0	0.0551735	0.16801	0.317845	0.465746	0.599041	0.693972	0.785039	0.868504	0.893507	0.800405	0.654901	0.524981	0.430205	0.328259	0.253419	0.25766	0.294382	0.266925	0.171772	0.129425	0.240127	0.42091	0.53685	0.474569	0.302838	0.157436	0.178829	0.395958	0.699377	0.955268	1	0.843468
674	0.395739	0.620606	0.843733	0.966431	1	0.939878	0.858243	0.783085	0.765903	0.755774	0.743858	0.740499	0.757425	0.751205	0.657643	0.523801	0.433512	0.38319	0.32118	0.196642	0.075641	0	0.0173673	0.134671	0.257367	0.288221	0.169558	0.0476628	0.0268082	0.118227	0.220042	0.271165	0.275895	0.244533	0.21666	0.2437
675	0.368707	0.47362	0.535382	0.534343	0.468543	0.410874	0.385904	0.441936	0.574261	0.723256	0.823057	0.808875	0.811264	0.888564	1	0.955409	0.758645	0.54521	0.463871	0.46024	0.46064	0.373805	0.22966	0.0716795	0	0.0400058	0.1537	0.278022	0.346997	0.326088	0.23569	0.172407	0.181216	0.220869	0.248891	0.284848
676	0.514381	0.516689	0.488266	0.412323	0.298625	0.183554	0.08035	0.0159389	0	0.0243536	0.0690053	0.109404	0.133363	0.130462	0.167537	0.264794	0.40825	0.486364	0.486075	0.443375	0.42176	0.415987	0.430507	0.494716	0.57556	0.620883	0.611101	0.633473	0.70812	0.815014	0.911309	0.992493	1	0.903045	0.721336	0.577904
677	0.243154	0.161679	0.0771376	0.0138602	0	0.0469619	0.131399	0.210054	0.291608	0.386664	0.491562	0.551571	0.543252	0.532593	0.526161	0.523676	0.439225	0.346759	0.306829	0.388508	0.54568	0.691688	0.758098	0.760731	0.785208	0.887511	0.980162	1	0.897757	0.72157	0.50204	0.303614	0.217881	0.228234	0.285556	0.288227
678	0.937192	0.767356	0.552751	0.34799	0.184908	0.0740315	0.0281387	0	0.0255305	0.0616875	0.142378	0.153333	0.167558	0.143301	0.102463	0.0276612	0.0243112	0.157086	0.400443	0.62446	0.729734	0.723439	0.649188	0.554913	0.470352	0.460157	0.518615	0.583888	0.61069	0.618718	0.659856	0.753187	0.872354	0.951397	0.999602	1
679	0.469659	0.388123	0.359694	0.495667	0.725642	0.943543	1	0.866979	0.57789	0.282057	0.0874163	0.0117207	0	0.0167086	0.0494645	0.0789915	0.119253	0.193697	0.308655	0.415078	0.46959	0.465665	0.450123	0.470714	0.521741	0.562665	0.562434	0.551552	0.557598	0.584933	0.606966	0.607112	0.591882	0.578022	0.564099	0.543635
680	0.987901	1	0.871686	0.698303	0.64248	0.680311	0.727404	0.681281	0.561988	0.418189	0.301667	0.199309	0.0898169	0.00707269	0	0.0647252	0.119181	0.120487	0.0865167	0.0684713	0.0675786	0.071945	0.0740965	0.111264	0.214046	0.372871	0.534196	0.644045	0.69866	0.723819	0.732985	0.711726	0.659006	0.624534	0.683301	0.832107
681	0.0105529	0	0.0149774	0.0784312	0.211516	0.375073	0.516692	0.585635	0.562212	0.467667	0.368658	0.349735	0.414537	0.511902	0.580093	0.637415	0.714481	0.831014	0.945045	1	0.968323	0.891387	0.828845	0.803784	0.773145	0.686761	0.53648	0.380359	0.291306	0.246501	0.214727	0.139397	0.0812672	0.0332059	0.0247881	0.0134309
682	0.221091	0.333517	0.380029	0.361334	0.244439	0.131327	0.0309802	0	0.0332116	0.136646	0.29431	0.381691	0.370927	0.229309	0.187699	0.315461	0.612854	0.867349	0.99815	1	0.885222	0.73781	0.621904	0.629264	0.674918	0.700601	0.689638	0.710839	0.730317	0.704069	0.60998	0.489954	0.343605	0.198713	0.111773	0.132782
683	0.601723	0.83605	0.971895	0.987889	0.88336	0.701396	0.546679	0.495279	0.575639	0.715934	0.869846	0.965747	1	0.960808	0.860342	0.719446	0.571365	0.440743	0.334539	0.249944	0.181443	0.118094	0.0784023	0.0943792	0.158951	0.224291	0.214047	0.136952	0.0483068	0.0103115	0.00219406	0	0.00346487	0.0449382	0.150416	0.347485
684	0.632033	0.649773	0.639123	0.65369	0.716685	0.847976	0.927334	0.96956	0.979915	1	0.92674	0.796005	0.651413	0.548819	0.447289	0.364302	0.318896	0.328405	0.359751	0.378615	0.340615	0.235221	0.111785	0.0502617	0.084435	0.163229	0.212206	0.178155	0.0926656	0.0143052	0	0.0476325	0.141613	0.282304	0.443311	0.571761
685	0.345328	0.458544	0.577172	0.699353	0.783983	0.787508	0.689942	0.557754	0.496006	0.5786	0.761746	0.951424	1	0.915521	0.662455	0.464436	0.359759	0.414611	0.49532	0.594088	0.65038	0.634865	0.515908	0.363046	0.1999	0.0835018	0	0.00226836	0.0547541	0.118251	0.137141	0.113831	0.109682	0.124102	0.173296	0.240829
686	0.20269	0.339586	0.505455	0.710661	0.898563	1	0.97661	0.861092	0.68835	0.500058	0.449431	0.548886	0.701647	0.69496	0.571335	0.474414	0.422802	0.418957	0.379927	0.394906	0.443501	0.533218	0.59569	0.575266	0.506785	0.413658	0.349901	0.285939	0.222895	0.153009	0.100739	0.0580741	0.0209754	0	0.0201348	0.0955045
687	0.487728	0.382042	0.366639	0.409138	0.527377	0.638393	0.719701	0.711139	0.657844	0.547078	0.42494	0.300498	0.207115	0.123212	0.0536138	0	0.0104531	0.0341689	0.0586036	0.0369731	0.0438807	0.0832226	0.149852	0.220862	0.306764	0.427185	0.579063	0.725072	0.870669	0.959426	1	0.948979	0.88854	0.827581	0.759623	0.628907
688	0.382619	0.408483	0.365765	0.354489	0.444017	0.627216	0.834915	0.975999	1	0.916211	0.818461	0.756655	0.741246	0.731001	0.702372	0.647755	0.582576	0.531611	0.5166	0.523372	0.520908	0.484997	0.428167	0.365282	0.300644	0.238624	0.182948	0.13163	0.081883	0.0383604	0.00920552	0	0.0145147	0.0566402	0.144119	0.27163
689	0.307483	0.251498	0.269775	0.348075	0.399869	0.440461	0.448942	0.438593	0.379582	0.303801	0.188964	0.0654129	0	0.0375621	0.142807	0.193235	0.171537	0.138046	0.201575	0.379807	0.558967	0.638476	0.57823	0.447944	0.331584	0.334428	0.493484	0.724613	0.899222	0.953421	0.967926	0.985672	1	0.913088	0.710335	0.486735
690	0.576963	0.694868	0.709925	0.686838	0.64476	0.591106	0.509324	0.416932	0.378172	0.431316	0.579581	0.719669	0.843861	0.938469	1	0.985285	0.909181	0.793974	0.638006	0.453816	0.294928	0.206849	0.161971	0.124901	0.0724803	0.0319692	0.00551175	0	0.00502058	0.0530091	0.15244	0.266596	0.306713	0.273938	0.274624	0.39885
691	0	0.0218112	0.0743612	0.164706	0.240814	0.302416	0.380787	0.519111	0.71231	0.892362	1	0.961327	0.821633	0.676969	0.635243	0.64089	0.590683	0.47523	0.432195	0.533967	0.700657	0.781241	0.740574	0.653588	0.593247	0.58731	0.587235	0.534569	0.380684	0.203058	0.0904791	0.0735571	0.0655346	0.0447647	0.012423	0.00656817
692	0	0.020732	0.0890247	0.177708	0.260481	0.336917	0.412601	0.499751	0.629691	0.804474	0.959851	1	0.926354	0.823544	0.780862	0.788189	0.784463	0.717068	0.604758	0.501663	0.450563	0.460759	0.51073	0.582424	0.636105	0.63543	0.552472	0.407128	0.248354	0.123346	0.0613299	0.058263	0.085688	0.0985026	0.0750819	0.0294825
693	0.280938	0.0936942	0.00197115	0	0.018297	0.0519108	0.0887304	0.147569	0.20312	0.215141	0.175766	0.150589	0.186604	0.242696	0.26591	0.280921	0.315751	0.410876	0.525691	0.67638	0.783639	0.801329	0.703278	0.576678	0.507843	0.51518	0.568863	0.668648	0.748796	0.83837	0.909404	0.992715	1	0.914052	0.746794	0.526091
694	0.0162959	0.0354462	0.0854545	0.140208	0.224009	0.363563	0.537042	0.69641	0.777086	0.728621	0.585456	0.510249	0.616261	0.843975	1	0.982609	0.796248	0.530366	0.285186	0.110342	0.0231214	0	0.0555339	0.176083	0.320526	0.44712	0.549693	0.656395	0.751924	0.802234	0.775523	0.666859	0.50402	0.320633	0.165636	0.0546808
695	0.505572	0.533515	0.532698	0.542693	0.599761	0.711946	0.860026	0.993995	1	0.931854	0.843573	0.818132	0.765957	0.703703	0.583542	0.455117	0.346701	0.296742	0.267504	0.183137	0.122309	0.140419	0.227346	0.278898	0.286807	0.33494	0.428283	0.464969	0.349651	0.146005	0.0107974	0	0.0672002	0.151608	0.267879	0.39731
696	0.893602	0.750617	0.627865	0.578159	0.586442	0.62227	0.646895	0.643684	0.592682	0.492657	0.379792	0.323179	0.336238	0.39085	0.457193	0.515558	0.524965	0.441995	0.290501	0.137256	0.0446478	0.0114343	0.00595174	0.00164602	0	0.0289511	0.102824	0.219986	0.334597	0.418893	0.493762	0.601838	0.7547	0.906173	1	0.997116
697	0.500778	0.548422	0.567186	0.490263	0.340901	0.210027	0.180105	0.284117	0.46092	0.672427	0.866929	1	0.971216	0.779601	0.449043	0.130547	0	0.111802	0.367815	0.579672	0.717285	0.702983	0.569693	0.369429	0.239261	0.179297	0.163368	0.191543	0.251283	0.330642	0.390561	0.452217	0.518633	0.548623	0.533318	0.485373
698	0.979084	1	0.934624	0.885173	0.847657	0.832744	0.753863	0.625411	0.410181	0.214938	0.0962888	0.122524	0.189465	0.192018	0.102163	0.01122	0	0.0490199	0.0923183	0.112635	0.148381	0.220498	0.284643	0.288112	0.24764	0.232987	0.306705	0.440817	0.595151	0.700807	0.741723	0.699991	0.628725	0.612116	0.701581	0.865279
699	0.0361559	0.053925	0.0607046	0.0671086	0.112732	0.135767	0.12674	0.0500715	0.0134073	0.0513926	0.218702	0.394731	0.552144	0.643004	0.715779	0.749598	0.730939	0.675255	0.569721	0.56418	0.6289	0.800645	0.903276	0.993208	1	0.93775	0.815148	0.705032	0.66231	0.6418	0.609359	0.503381	0.314522	0.120785	0.00857312	0
700	0.53472	0.611683	0.649563	0.664019	0.714833	0.792742	0.889263	0.973021	1	0.923554	0.773694	0.614793	0.494697	0.382621	0.285374	0.217184	0.229287	0.27615	0.316416	0.295291	0.227436	0.142599	0.0648147	0.0128106	0	0.0547344	0.163605	0.295618	0.399373	0.468952	0.49714	0.500228	0.469375	0.414621	0.390315	0.42915
701	0.37964	0.403661	0.51191	0.670458	0.804018	0.911367	0.977497	1	0.936244	0.817896	0.677686	0.583628	0.569147	0.625101	0.691571	0.703984	0.646218	0.548546	0.463836	0.412619	0.379575	0.327049	0.24449	0.149932	0.0719197	0.0249611	0.00437698	0	0.00818044	0.0257391	0.0608618	0.128576	0.23317	0.348325	0.414311	0.413361
702	0.55295	0.283986	0.0747662	0	0.0120795	0.0574488	0.109339	0.157574	0.153192	0.134232	0.158201	0.237996	0.336887	0.368963	0.423858	0.460281	0.53369	0.602863	0.673219	0.668469	0.573691	0.535313	0.580872	0.709384	0.772172	0.781332	0.645238	0.454824	0.291488	0.259113	0.365256	0.591902	0.838566	1	0.964665	0.817387
703	0.714496	0.46189	0.237616	0.0721292	0	0.00176633	0.057446	0.0947439	0.10071	0.082472	0.0526282	0.0418987	0.0759724	0.203898	0.421439	0.684939	0.897219	0.959099	0.873548	0.722456	0.615726	0.5503	0.464837	0.325381	0.2073	0.194746	0.290334	0.414291	0.516774	0.592992	0.681331	0.784282	0.897445	0.979975	1	0.909538
704	0.186226	0.11125	0.231907	0.402273	0.584454	0.714319	0.819968	0.810588	0.819187	0.862865	1	0.959226	0.733977	0.412731	0.166567	0.0929744	0.0156674	0.00443064	0	0.0517077	0.16281	0.225292	0.345353	0.433805	0.589862	0.64362	0.698448	0.773682	0.911684	0.87015	0.663655	0.310345	0.0936911	0.0435407	0.198583	0.240632
705	0.697422	0.842371	0.952113	1	0.989534	0.94853	0.913409	0.893062	0.827757	0.71255	0.572153	0.489216	0.452562	0.443012	0.430633	0.411356	0.38205	0.335833	0.290391	0.248266	0.223668	0.218072	0.234794	0.250068	0.244826	0.222167	0.2012	0.181267	0.128827	0.0495084	0	0.0367977	0.147509	0.273842	0.402768	0.539108
706	0.603086	0.850283	0.971262	0.986479	0.999512	1	0.982548	0.913714	0.779662	0.548544	0.293371	0.132706	0.156603	0.279472	0.367804	0.368813	0.364602	0.387698	0.407593	0.402769	0.406633	0.494083	0.615185	0.648408	0.49785	0.272988	0.149151	0.145717	0.19121	0.216811	0.208127	0.145413	0.0538709	0	0.0714617	0.286097
707	0.125146	0.102399	0.0543112	0	0.0350332	0.202741	0.430834	0.632445	0.78677	0.917192	1	0.988709	0.878577	0.723334	0.56738	0.441935	0.364616	0.367404	0.430249	0.516306	0.583933	0.624916	0.635396	0.605656	0.54734	0.487751	0.456477	0.432503	0.391266	0.31057	0.240531	0.232398	0.290277	0.329477	0.279338	0.186347
708	0.169105	0.0664865	0.0300827	0.0400683	0.0316293	0.0174624	0.0133072	0.00335958	0	0.0501848	0.208049	0.419297	0.571053	0.657457	0.740541	0.901072	1	0.966091	0.76491	0.577145	0.434133	0.374725	0.347861	0.419292	0.552803	0.716774	0.850066	0.884845	0.778805	0.615045	0.510961	0.532737	0.555032	0.569714	0.480188	0.353027
709	0.3186	0.350915	0.420587	0.411747	0.385402	0.269721	0.170437	0.0508791	0.0173091	0.0564266	0.128889	0.0996616	0.000126852	0	0.193051	0.489041	0.680521	0.676039	0.598943	0.563183	0.621627	0.708019	0.876951	0.999398	1	0.821308	0.753937	0.814166	0.942342	0.890954	0.734917	0.478491	0.269209	0.0996178	0.124138	0.191988
710	0.911892	1	0.987757	0.88625	0.752453	0.584719	0.394946	0.232308	0.219099	0.312992	0.451244	0.5038	0.555907	0.613588	0.707506	0.748364	0.765358	0.727094	0.648543	0.499813	0.387707	0.307563	0.268081	0.212029	0.154825	0.120423	0.0930029	0.0654951	0.0281305	0	0.0410607	0.101162	0.238244	0.375909	0.571278	0.743487
711	0.0369902	0	0.000718003	0.0287763	0.0531048	0.0472972	0.0330917	0.0312967	0.105957	0.260419	0.464781	0.589285	0.582908	0.496201	0.439253	0.448505	0.483149	0.541287	0.631299	0.697028	0.670465	0.611766	0.64563	0.812704	0.962588	1	0.89221	0.776046	0.710176	0.701734	0.651578	0.573553	0.475341	0.384809	0.252116	0.132178
712	0.66709	0.587979	0.547294	0.602191	0.749778	0.903301	0.999845	1	0.932009	0.80803	0.66383	0.503762	0.369724	0.269662	0.214181	0.169809	0.111769	0.0499587	0.00581046	0	0.0110074	0.0290674	0.0543292	0.115473	0.204098	0.316092	0.412085	0.476994	0.490441	0.483257	0.476932	0.495352	0.528424	0.599821	0.66965	0.708788
713	0.444765	0.614346	0.689047	0.614346	0.476966	0.325022	0.286783	0.307173	0.370372	0.416182	0.46436	0.465474	0.430019	0.382251	0.370609	0.410005	0.496012	0.603605	0.713032	0.823108	0.925502	0.992488	1	0.935532	0.812424	0.650294	0.470251	0.287959	0.13233	0.038344	0.00342129	0	0	0	0.0644007	0.216682
714	0.836432	0.989418	1	0.799096	0.558656	0.334396	0.17511	0.0532878	0	0.0422734	0.130168	0.187527	0.128474	0.0531813	0.0679398	0.215199	0.442277	0.557725	0.55754	0.444516	0.433605	0.529764	0.655031	0.638679	0.550461	0.598828	0.802968	0.909157	0.71918	0.346313	0.175366	0.222815	0.456398	0.495038	0.546187	0.587796
715	0.147775	0.322332	0.475282	0.506121	0.388024	0.28509	0.246292	0.319942	0.450321	0.649352	0.798543	0.828574	0.769697	0.714614	0.68489	0.649162	0.63573	0.693508	0.816115	0.936837	1	0.976377	0.868663	0.690549	0.476118	0.269505	0.111785	0.0251941	0	0.019308	0.0596763	0.0979508	0.10949	0.0969239	0.0676459	0.0708089
716	0.353469	0.548059	0.7464	0.913577	1	0.980421	0.873734	0.744839	0.671437	0.694229	0.79606	0.885532	0.901827	0.842301	0.742667	0.635647	0.527993	0.438384	0.350554	0.261372	0.182917	0.151403	0.175826	0.22942	0.275346	0.290551	0.266917	0.21587	0.151442	0.0927875	0.046053	0.0151074	0	0.00864501	0.066587	0.183037
717	0.209864	0.148396	0.173929	0.263633	0.33385	0.320649	0.334447	0.440503	0.66068	0.870074	1	0.982307	0.82805	0.613055	0.41012	0.267408	0.136409	0.0366269	0	0.109103	0.299409	0.460098	0.501022	0.483549	0.522942	0.618334	0.672009	0.60176	0.53036	0.529147	0.588349	0.588777	0.539182	0.474338	0.402278	0.314371
718	0.317492	0.2388	0.150637	0.0742761	0.0160317	0	0.0136459	0.0560042	0.111663	0.172274	0.222727	0.276576	0.349076	0.447111	0.565029	0.689668	0.811696	0.916916	0.983684	1	0.955363	0.88613	0.798276	0.71479	0.645791	0.597016	0.568099	0.52914	0.483401	0.421284	0.365611	0.341891	0.356843	0.396306	0.409833	0.385462
719	0.0498752	0.152555	0.290122	0.424461	0.548231	0.663079	0.778884	0.892139	0.974538	1	0.957023	0.865997	0.773408	0.69779	0.651015	0.585224	0.530795	0.485385	0.469325	0.440998	0.417673	0.404521	0.402663	0.385436	0.35286	0.332043	0.319163	0.309786	0.289984	0.275745	0.244533	0.179336	0.0983329	0.0335961	0.00276438	0
720	0.633394	0.869168	0.999141	1	0.90028	0.826562	0.797483	0.845815	0.907357	0.972565	0.918068	0.698798	0.420484	0.240499	0.214078	0.211147	0.174565	0.0923482	0.0188026	0	0.0515209	0.135712	0.164609	0.143652	0.139165	0.195178	0.291095	0.346994	0.396857	0.437342	0.506338	0.478409	0.378389	0.244838	0.243501	0.385337
721	0.943198	0.698669	0.41503	0.195601	0.100265	0.0532118	0.0279061	0	0.0701111	0.201076	0.369401	0.42575	0.428032	0.408942	0.448607	0.488035	0.429713	0.30463	0.198179	0.256809	0.374496	0.496657	0.525326	0.572326	0.594989	0.620235	0.534979	0.440246	0.397384	0.48931	0.632207	0.710619	0.739947	0.781771	0.912772	1
722	0.0715985	0.0335624	0	0.0051643	0.0317799	0.0727179	0.0956885	0.0989094	0.0948344	0.151165	0.296783	0.529991	0.705127	0.804062	0.839522	0.885993	0.872215	0.818352	0.790744	0.826249	0.872474	0.834595	0.707436	0.496073	0.301731	0.2402	0.371441	0.665018	0.926461	1	0.802534	0.489026	0.22502	0.119574	0.103459	0.110158
723	0.336221	0.548013	0.689098	0.750079	0.77407	0.822902	0.873482	0.949097	1	0.987919	0.905426	0.742268	0.619513	0.532486	0.511699	0.510582	0.500462	0.457791	0.368807	0.279006	0.212424	0.172846	0.146106	0.133197	0.160475	0.233705	0.309408	0.350852	0.369646	0.354834	0.301098	0.185491	0.0866771	0	0.00870096	0.109256
724	0.266463	0.147621	0.0956994	0.0432801	0.00233102	0	0.0270168	0.0709444	0.125878	0.262796	0.512658	0.788501	0.958185	0.999444	1	0.961257	0.865222	0.73284	0.624952	0.526932	0.411929	0.322763	0.343299	0.410507	0.429667	0.337831	0.252995	0.248796	0.342355	0.461071	0.53601	0.595484	0.68329	0.754401	0.690202	0.472862
725	0.219396	0.217645	0.245653	0.217174	0.146751	0.0639584	0.025146	0	0.00516459	0.0376027	0.127642	0.210924	0.259406	0.267936	0.284033	0.320114	0.363256	0.393317	0.41418	0.447234	0.508244	0.597426	0.693384	0.781213	0.827547	0.840697	0.843009	0.873284	0.924903	0.980908	1	0.953472	0.82679	0.644537	0.452402	0.292815
726	0.0926665	0.240828	0.447155	0.659421	0.815435	0.90893	0.940651	0.960158	0.975555	1	0.988115	0.91782	0.788311	0.645093	0.566925	0.561969	0.584549	0.564874	0.487917	0.444235	0.434662	0.425832	0.328177	0.195321	0.10822	0.0997583	0.141581	0.196027	0.242513	0.24583	0.175222	0.0810842	0.0120799	0	0.00571831	0.0274779
727	0.0619238	0.167602	0.254339	0.273879	0.221558	0.153375	0.111131	0.129091	0.219312	0.388991	0.617783	0.806933	0.911896	0.920779	0.903444	0.913354	0.940505	0.975311	0.983568	1	0.980122	0.909778	0.788624	0.640287	0.477695	0.291192	0.117487	0.00406997	0	0.0920659	0.216956	0.297097	0.289407	0.188772	0.0685229	0.0105169
728	0.322977	0.51152	0.669463	0.730404	0.685955	0.504087	0.271079	0.0869478	0.0142489	0.024563	0.0479617	0.0341024	0	0.0388584	0.237722	0.55695	0.839583	0.933266	0.832453	0.664675	0.585988	0.636124	0.768241	0.912139	1	0.98256	0.845242	0.646274	0.426614	0.283731	0.239549	0.286151	0.270248	0.184706	0.104749	0.153263
729	0.0239442	0	0.0544391	0.163851	0.264109	0.307668	0.267449	0.168296	0.157619	0.305886	0.564779	0.695419	0.722013	0.724464	0.819334	0.847625	0.808647	0.761695	0.818754	0.932053	1	0.948784	0.808608	0.690643	0.626676	0.557955	0.407087	0.219033	0.0603477	0.00493538	0.0702034	0.240329	0.393021	0.432658	0.316393	0.156355
730	0.565909	0.588353	0.53203	0.417315	0.300481	0.252779	0.281749	0.388474	0.51646	0.603169	0.619829	0.537373	0.386503	0.168835	0.0199078	0	0.108626	0.236326	0.318454	0.392218	0.526785	0.749259	0.955926	1	0.837627	0.59574	0.430385	0.378682	0.379773	0.382995	0.395199	0.433365	0.484292	0.514437	0.515838	0.528983
731	0.102214	0.20722	0.286369	0.337029	0.269732	0.160618	0.0340436	0	0.112388	0.323822	0.562961	0.665396	0.735741	0.80891	0.944595	1	0.930793	0.833684	0.781781	0.768416	0.669618	0.493619	0.361734	0.339659	0.463336	0.632875	0.782922	0.769144	0.630814	0.450757	0.311119	0.207638	0.123003	0.0945952	0.0675847	0.0812776
732	0.113463	0.0344129	0.0281879	0	0.0851564	0.177362	0.279715	0.368626	0.522576	0.703173	0.79793	0.883689	0.910391	0.989731	0.957906	1	0.990221	0.896552	0.611363	0.345139	0.232983	0.239841	0.265207	0.297252	0.37774	0.461139	0.531246	0.527787	0.489931	0.411832	0.346854	0.302388	0.325381	0.337945	0.318813	0.184026
733	0.380894	0.189739	0.0661162	0.0241013	0.0121507	0	0.0022232	0.0354459	0.107052	0.18371	0.240083	0.275168	0.307403	0.344021	0.387939	0.432157	0.478761	0.497309	0.5014	0.492545	0.519303	0.574266	0.667877	0.761344	0.848333	0.927627	0.995487	1	0.903573	0.743153	0.610452	0.539446	0.538108	0.584767	0.61865	0.559353
734	0.52241	0.688265	0.764618	0.754209	0.750033	0.78759	0.868831	0.949508	1	0.97324	0.875667	0.728073	0.621016	0.559376	0.545844	0.543079	0.552268	0.550425	0.491157	0.399675	0.305835	0.250996	0.198872	0.131104	0.0514944	0.00651957	0	0.0306568	0.0571599	0.0938806	0.124842	0.171868	0.203236	0.219068	0.241853	0.340355
735	0.378192	0.542522	0.627333	0.648612	0.727145	0.84276	0.953352	1	0.99125	0.91168	0.805266	0.729755	0.707562	0.681947	0.65108	0.60174	0.546373	0.448037	0.355465	0.303457	0.30163	0.320656	0.32244	0.311262	0.286362	0.245151	0.175022	0.116528	0.119844	0.162049	0.171378	0.109135	0.0383552	0	0.0488785	0.174069
736	0.792105	0.923235	1	0.990568	0.920837	0.826082	0.782166	0.803733	0.879468	0.938196	0.913212	0.748371	0.506918	0.279115	0.140665	0.0596043	0.0241494	0.0175544	0.039814	0.0530933	0.0415819	0.0128402	0	0.00359589	0.0133538	0.0142673	0.0195461	0.0314859	0.0799382	0.260917	0.585956	0.867714	0.892478	0.699589	0.574459	0.623717
737	0.864091	1	0.959297	0.781527	0.589284	0.470043	0.489643	0.631307	0.782736	0.822638	0.775542	0.737694	0.766594	0.783576	0.703456	0.496218	0.237408	0.0466237	0	0.102881	0.226608	0.264171	0.186516	0.113298	0.119444	0.160559	0.187227	0.193819	0.221642	0.253924	0.285731	0.322642	0.359505	0.373007	0.442466	0.614963
738	0.944943	0.888091	0.66324	0.426033	0.206222	0.0606541	0	0.0717839	0.275424	0.552077	0.827865	0.960799	1	0.928646	0.877794	0.779368	0.648846	0.457995	0.30093	0.243585	0.331705	0.47125	0.585879	0.542942	0.45674	0.353159	0.287431	0.186566	0.10453	0.0945715	0.134272	0.143857	0.124653	0.204952	0.453337	0.777292
739	0.291131	0.536101	0.757783	0.914482	0.998702	1	0.93279	0.820843	0.733703	0.695784	0.710247	0.712179	0.693541	0.663532	0.653948	0.65108	0.639007	0.608954	0.559455	0.481597	0.371137	0.249039	0.148006	0.0823142	0.0346181	0.0003881	0	0.0485376	0.131599	0.218871	0.282549	0.288678	0.217676	0.104568	0.039107	0.101105
740	0.414623	0.288886	0.234326	0.244103	0.257125	0.256227	0.226954	0.189637	0.147478	0.100389	0.0516154	0.014868	0	0.00877534	0.0478564	0.113104	0.203112	0.285278	0.400111	0.501717	0.605757	0.624137	0.629572	0.616249	0.662939	0.729986	0.812585	0.858757	0.858727	0.816585	0.811492	0.886812	0.995941	1	0.851974	0.625501
741	0.444485	0.31635	0.237403	0.22986	0.246904	0.247116	0.212049	0.168881	0.164921	0.163042	0.125634	0.0360992	0	0.0767704	0.223626	0.338397	0.368432	0.400429	0.438841	0.516535	0.604299	0.767224	0.939794	1	0.885899	0.663822	0.526037	0.530765	0.647371	0.768843	0.824829	0.787282	0.689696	0.622621	0.600409	0.559118
742	0.430446	0.700944	0.930669	1	0.945977	0.818437	0.698355	0.617485	0.611425	0.616434	0.561703	0.418905	0.305781	0.348815	0.550679	0.777126	0.900943	0.893484	0.808925	0.671622	0.50033	0.345908	0.261298	0.229237	0.169211	0.0760941	0	0.016413	0.101697	0.19811	0.215754	0.162226	0.10797	0.0784616	0.113075	0.202369
743	0.674437	0.789305	0.875836	0.937126	0.97958	0.989139	0.979075	0.968564	0.980921	1	0.999578	0.971069	0.8823	0.713362	0.502445	0.329049	0.212565	0.139417	0.106583	0.124469	0.143219	0.144671	0.133711	0.141728	0.132394	0.089109	0.0278644	0	0.017849	0.0463749	0.0666477	0.0791926	0.117582	0.210945	0.355082	0.525955
744	0.0899186	0.0642499	0.0315355	0.000260523	0	0.0736915	0.225213	0.39173	0.469104	0.43467	0.359448	0.375044	0.512559	0.687625	0.774522	0.714645	0.583004	0.480191	0.507694	0.678504	0.905874	1	0.887616	0.683608	0.558265	0.518436	0.503134	0.493934	0.522467	0.582999	0.616303	0.577522	0.455093	0.310156	0.191624	0.127166
745	1	0.970362	0.803208	0.598145	0.373505	0.195178	0.0669271	0.0143958	0	0.00796079	0.03211	0.0729507	0.140643	0.221784	0.302061	0.358288	0.411786	0.479213	0.517388	0.49086	0.431989	0.417114	0.44902	0.462246	0.457216	0.491307	0.574693	0.636516	0.630453	0.613453	0.627745	0.63594	0.620076	0.636868	0.744799	0.910319
746	0.164859	0.183073	0.158125	0.140429	0.183227	0.305381	0.489284	0.700013	0.884853	0.98635	1	0.977197	0.935591	0.873001	0.794193	0.737075	0.738506	0.766596	0.782998	0.734592	0.639065	0.531301	0.45774	0.426587	0.409297	0.368051	0.294807	0.21191	0.143988	0.0878268	0.0335971	0	0.00255453	0.0438264	0.084945	0.129896
747	0.55585	0.262741	0.0458313	0	0.0229359	0.0755041	0.110441	0.139879	0.165967	0.186051	0.1999	0.214721	0.254839	0.294112	0.276782	0.202301	0.150282	0.182509	0.261457	0.336247	0.427096	0.557261	0.675987	0.71173	0.723833	0.799046	0.887988	0.895468	0.82074	0.758623	0.733961	0.765446	0.85974	0.986108	1	0.862708
748	0.0618105	0	0.06019	0.180488	0.341094	0.505725	0.689351	0.85481	0.966584	1	0.963372	0.884503	0.767734	0.616805	0.46736	0.374996	0.371276	0.438515	0.542226	0.655524	0.735795	0.717951	0.580102	0.380517	0.222894	0.12982	0.0800944	0.0636517	0.119331	0.242828	0.379625	0.473301	0.504399	0.470154	0.365225	0.20445
749	1	0.994157	0.942751	0.927975	0.959802	0.979345	0.950385	0.876128	0.756458	0.569823	0.35178	0.138659	0.0457042	0.0302223	0.0837225	0.0880372	0.114838	0.113095	0.0980096	0.00808154	0	0.123567	0.379791	0.535722	0.500404	0.316586	0.199766	0.207896	0.28554	0.303652	0.307258	0.353089	0.488721	0.655135	0.80524	0.932767
750	0.493828	0.305191	0.191486	0.139042	0.112126	0.0807654	0.0406348	0	0.00240225	0.05032	0.112585	0.122704	0.0891621	0.0656666	0.0960985	0.171521	0.251084	0.296904	0.33	0.361725	0.397088	0.433175	0.512522	0.681838	0.873184	0.98357	0.976227	0.898193	0.873155	0.904128	0.956023	0.990648	0.994089	1	0.906149	0.732799
751	0.580537	0.736349	0.848265	0.895819	0.923518	0.982867	1	0.908641	0.686835	0.469184	0.281309	0.14132	0.00947199	0	0.108418	0.273124	0.384674	0.459251	0.508804	0.489952	0.3961	0.244841	0.117968	0.0225382	0.0104914	0.0752853	0.230278	0.427135	0.584716	0.643832	0.610986	0.559753	0.502998	0.445882	0.412818	0.453273
752	0.49719	0.419992	0.408128	0.46542	0.573878	0.704187	0.844844	0.962019	1	0.927724	0.74823	0.526506	0.33667	0.210744	0.125343	0.0458638	0	0.010077	0.0802561	0.157966	0.223464	0.257868	0.26275	0.237575	0.20245	0.212235	0.279104	0.388816	0.481569	0.556343	0.639526	0.73748	0.806848	0.795728	0.715946	0.604707
753	0.317372	0.214313	0.16382	0.215845	0.34692	0.527977	0.715838	0.872642	0.968182	1	0.965512	0.893012	0.798298	0.718379	0.656944	0.63851	0.642446	0.638729	0.606207	0.549165	0.485807	0.409676	0.32737	0.235433	0.146981	0.060668	0	0.00991795	0.104587	0.242268	0.325535	0.331077	0.298231	0.302579	0.35232	0.375177
754	0.469509	0.228407	0.0534957	0	0.116861	0.359705	0.633504	0.862433	0.990326	1	0.887436	0.741439	0.624764	0.578101	0.564959	0.55339	0.513247	0.453851	0.379313	0.293109	0.245407	0.305046	0.464799	0.609356	0.627079	0.515434	0.342524	0.185506	0.0701419	0.0259104	0.0706354	0.22551	0.443878	0.646891	0.739022	0.664401
755	0.349086	0.205357	0.108864	0.0563081	0.0265828	0.00122806	0	0.0332739	0.129209	0.246028	0.327492	0.320834	0.271719	0.241068	0.229691	0.202695	0.178758	0.204686	0.279521	0.366625	0.461696	0.581597	0.696099	0.776631	0.838578	0.923811	0.999692	1	0.947228	0.927043	0.954	0.9368	0.837542	0.721311	0.619222	0.503828
756	0.548627	0.716734	0.782105	0.717225	0.584272	0.448806	0.376352	0.356518	0.348617	0.318487	0.249382	0.151702	0.0450713	0	0.078234	0.305706	0.567669	0.772265	0.89209	0.977515	1	0.933114	0.799021	0.667753	0.574214	0.491081	0.403803	0.312385	0.272229	0.276262	0.31308	0.31011	0.253233	0.166653	0.17882	0.319914
757	0.39197	0.3431	0.314606	0.331629	0.357528	0.342964	0.247147	0.109657	0.0136414	0	0.0660639	0.133547	0.170909	0.173855	0.200947	0.266192	0.350119	0.41542	0.451787	0.487636	0.545979	0.62795	0.691215	0.724611	0.741545	0.796557	0.893277	0.987891	1	0.906795	0.758576	0.630954	0.558906	0.527876	0.497174	0.453083
758	0.0663657	0.0182961	0.124148	0.285056	0.3323	0.265775	0.19149	0.184568	0.229091	0.216667	0.164372	0.0646028	0.0133297	0	0.0850437	0.215211	0.394527	0.521639	0.586727	0.57961	0.594087	0.5984	0.595124	0.603791	0.712955	0.873134	0.973269	0.954819	0.926189	0.956878	1	0.941996	0.803671	0.662732	0.494113	0.281681
759	0.591746	0.32984	0.113858	0.00934986	0	0.0379714	0.0588505	0.0379714	0.0408339	0.142218	0.316406	0.404913	0.336577	0.155282	0.0204967	0.0311897	0.151639	0.26638	0.313227	0.3937	0.52042	0.588443	0.587307	0.595564	0.732959	0.883665	1	0.986165	0.908837	0.820692	0.801687	0.828883	0.864013	0.91408	0.911666	0.820824
760	0.360456	0.396843	0.442136	0.491132	0.411563	0.292542	0.108315	0	0.0237664	0.20856	0.38404	0.422278	0.403171	0.458442	0.572176	0.649118	0.613355	0.566575	0.533461	0.623881	0.681747	0.727211	0.763714	0.901922	1	0.896262	0.658329	0.428694	0.275037	0.121147	0.0283728	0.136549	0.372694	0.567762	0.547842	0.452339
761	0.2922	0.133602	0.0282192	0	0.0501567	0.161014	0.301109	0.409888	0.454398	0.456701	0.462665	0.48218	0.504929	0.536257	0.561556	0.549605	0.480436	0.384967	0.288712	0.235298	0.238764	0.304673	0.391703	0.453033	0.450363	0.415835	0.444904	0.592865	0.787065	0.939528	1	0.992295	0.904601	0.766296	0.612363	0.455801
762	0.835471	0.961054	1	0.957652	0.902618	0.855868	0.846402	0.859572	0.86962	0.821774	0.734151	0.631987	0.536313	0.432448	0.326837	0.23475	0.158403	0.0909805	0.0326617	0	0.000896236	0.0346268	0.0883169	0.15847	0.233542	0.297847	0.326453	0.311695	0.267514	0.223164	0.22053	0.272027	0.363195	0.44347	0.5353	0.661727
763	0.835822	0.689044	0.597774	0.596831	0.673184	0.768069	0.811998	0.770472	0.615285	0.381038	0.143184	0.0124972	0	0.0341111	0.0481419	0.0507816	0.0892062	0.15236	0.202993	0.219447	0.230761	0.252459	0.286268	0.309468	0.316624	0.316429	0.35316	0.456291	0.587994	0.675797	0.686672	0.699948	0.778964	0.917567	1	0.966704
764	0.380612	0.651721	0.867578	0.986527	1	0.883168	0.677549	0.459739	0.283694	0.182294	0.165143	0.223305	0.290542	0.345666	0.394482	0.466767	0.529711	0.574774	0.597295	0.62302	0.633098	0.62543	0.5991	0.575643	0.538438	0.48231	0.411732	0.380642	0.391224	0.411035	0.371029	0.265164	0.127915	0.0156087	0	0.125805
765	0.358297	0.535148	0.667817	0.760365	0.850284	0.935653	0.971895	0.924773	0.825088	0.750837	0.713392	0.665696	0.59283	0.639822	0.785925	0.986407	1	0.894431	0.644303	0.405191	0.210134	0.125287	0.0960847	0.0848318	0.102317	0.160084	0.214611	0.210483	0.142824	0.0599324	0.011293	0	0.00307422	0.00063686	0.0453617	0.166539
766	0.291092	0.0950876	0.0135269	0.0673951	0.189935	0.290737	0.293579	0.217171	0.103884	0.0154923	0	0.085075	0.219714	0.355621	0.478629	0.594075	0.657294	0.643136	0.605543	0.574315	0.542054	0.469751	0.402896	0.373045	0.431182	0.552637	0.67421	0.720065	0.718516	0.746489	0.824835	0.928517	1	0.982488	0.822079	0.563152
767	0.915692	0.981246	0.992576	0.984007	0.982709	0.989541	1	0.993062	0.916429	0.759608	0.562541	0.405457	0.296056	0.227951	0.170427	0.123565	0.0739756	0.0287645	0	0.00323873	0.034645	0.0740278	0.102905	0.114802	0.124736	0.145461	0.184303	0.234886	0.296188	0.361799	0.42207	0.471562	0.519287	0.581686	0.675638	0.7983
768	0.37073	0.430693	0.580777	0.793562	0.943024	1	0.932619	0.814847	0.686992	0.606674	0.530782	0.446174	0.381653	0.397306	0.521754	0.63617	0.661459	0.570793	0.506829	0.511614	0.556857	0.55801	0.520309	0.475697	0.418206	0.322594	0.208608	0.119716	0.0782792	0.0526186	0.0197752	0	0.0432506	0.175353	0.308344	0.375032
769	0.751338	0.942807	1	0.956517	0.891253	0.834636	0.792397	0.750257	0.663706	0.558285	0.449465	0.395306	0.362668	0.362234	0.373551	0.455885	0.583548	0.710211	0.748919	0.703608	0.572604	0.418883	0.280272	0.262681	0.259987	0.259569	0.188841	0.137239	0.0792229	0.0193715	0	0.00376308	0.0476394	0.0787446	0.213881	0.452402
770	0.645396	0.848579	0.983173	1	0.957158	0.896884	0.861515	0.849843	0.817221	0.729416	0.575626	0.427201	0.33394	0.333272	0.382447	0.434261	0.450265	0.448462	0.431496	0.41822	0.399787	0.41153	0.41069	0.396217	0.321994	0.216725	0.0890405	0.00719673	0	0.0626985	0.138978	0.18221	0.197139	0.205745	0.277992	0.420065
771	0.0352914	0	0.0194451	0.0892643	0.269683	0.501031	0.702861	0.77519	0.679991	0.478228	0.242913	0.0757883	0.00675761	0.0872585	0.308967	0.587267	0.74744	0.757059	0.761254	0.87749	1	0.986762	0.828578	0.642388	0.522537	0.489217	0.500649	0.485538	0.420276	0.347587	0.364134	0.48053	0.575325	0.501119	0.303354	0.112028
772	0.342491	0.228548	0.128021	0.073936	0.0377191	0.0133617	0	0.00525713	0.0708849	0.185265	0.318529	0.377608	0.373022	0.354342	0.408372	0.523179	0.62938	0.642584	0.594795	0.512884	0.494335	0.501087	0.60391	0.675891	0.718306	0.692783	0.767779	0.895132	1	0.970763	0.865719	0.707356	0.546051	0.453361	0.435423	0.430493
773	0.281368	0.395198	0.49396	0.608849	0.708747	0.838215	0.926974	0.951237	0.828179	0.713493	0.719206	0.879272	1	0.970067	0.835672	0.636789	0.453578	0.316103	0.310413	0.347745	0.377005	0.393301	0.40848	0.378486	0.264014	0.162792	0.102233	0.0592738	0.00636201	0	0.10663	0.22505	0.283813	0.226982	0.178274	0.195917
774	0.155036	0.103772	0.0274389	0	0.0219341	0.0969489	0.148113	0.207947	0.294816	0.434124	0.517229	0.46716	0.364624	0.417436	0.623373	0.845595	0.934468	1	0.997371	0.891057	0.660935	0.473586	0.442591	0.447199	0.445354	0.377698	0.370198	0.408485	0.528509	0.681949	0.797964	0.795578	0.665278	0.459715	0.28887	0.19373
775	0.0789637	0.248909	0.490327	0.681873	0.859248	0.97398	1	0.914592	0.791343	0.751175	0.788284	0.766547	0.635665	0.40718	0.267965	0.175082	0.212675	0.237694	0.379584	0.536552	0.666909	0.558558	0.327919	0.069864	0	0.0271794	0.0921409	0.085687	0.152831	0.389548	0.715866	0.875369	0.778313	0.465474	0.179955	0.00331966
776	0.252636	0.163731	0.103511	0.0567466	0.0220603	0	0.00945023	0.0142859	0.0375917	0.0580238	0.093279	0.137618	0.223628	0.304898	0.360566	0.413944	0.532275	0.678791	0.7724	0.77916	0.774507	0.836026	0.94193	1	0.988846	0.96311	0.950459	0.884518	0.756584	0.635137	0.570139	0.540502	0.501611	0.462242	0.41613	0.350719
777	0.962971	1	0.941201	0.807666	0.623784	0.444562	0.259718	0.0844675	0	0.0618715	0.248974	0.431738	0.548258	0.586261	0.585428	0.551361	0.492118	0.424327	0.387537	0.393264	0.426843	0.451782	0.446889	0.416951	0.375487	0.343415	0.331483	0.337297	0.337172	0.310834	0.274749	0.277196	0.353295	0.511383	0.696593	0.863382
778	0	0.0259506	0.238217	0.512633	0.681915	0.660402	0.538738	0.404037	0.280201	0.200804	0.191538	0.366154	0.654349	0.916351	0.876697	0.55626	0.163073	0.0415353	0.221941	0.420433	0.380556	0.188836	0.0960489	0.136828	0.281074	0.503768	0.824202	1	0.930152	0.711225	0.667628	0.813287	0.888676	0.706652	0.385784	0.125091
779	0.551866	0.664042	0.62248	0.457036	0.256033	0.0996468	0	0.00883323	0.110721	0.220432	0.264168	0.340744	0.519131	0.637943	0.473216	0.126579	0.0252176	0.343098	0.79734	1	0.964536	0.914069	0.882112	0.821974	0.718112	0.633988	0.530437	0.386789	0.247013	0.187852	0.290731	0.487486	0.615005	0.552499	0.425267	0.419533
780	0.848917	0.841609	0.803567	0.784668	0.802393	0.863219	0.939262	1	0.996131	0.912009	0.770004	0.647369	0.575021	0.542387	0.494692	0.414214	0.306073	0.212625	0.169877	0.179689	0.198124	0.169709	0.0969112	0.0229889	0	0.0233688	0.0623989	0.0825728	0.0823446	0.0776742	0.106876	0.197845	0.349721	0.529951	0.690169	0.804071
781	0.300564	0.25734	0.191042	0.218836	0.289735	0.394244	0.481569	0.563822	0.584658	0.503803	0.336535	0.138716	0.0201633	0	0.120813	0.303913	0.526622	0.668924	0.73535	0.684072	0.673672	0.746555	0.923138	1	0.904404	0.688942	0.535465	0.495219	0.54036	0.608422	0.617817	0.525324	0.326755	0.207932	0.200103	0.292947
782	0.26356	0.338305	0.365192	0.398339	0.444725	0.540484	0.619349	0.675018	0.696946	0.736089	0.825425	0.932468	1	0.963647	0.920255	0.917715	0.945398	0.9089	0.796011	0.680391	0.571004	0.452813	0.289811	0.120552	0.0189035	0	0.0404299	0.0662061	0.0792839	0.11433	0.157305	0.179694	0.138379	0.109648	0.114959	0.188534
783	0.110864	0.381024	0.608121	0.656866	0.633555	0.577541	0.53551	0.513406	0.673575	0.879233	1	0.991787	0.921381	0.766396	0.384017	0.201226	0.256061	0.448641	0.450703	0.371316	0.357131	0.405225	0.497051	0.598683	0.632533	0.57789	0.438535	0.329844	0.224931	0.0968929	0	0.10439	0.330536	0.415588	0.218142	0.0304416
784	0.459566	0.722555	0.874619	0.876652	0.805769	0.739674	0.735889	0.787023	0.861081	0.911631	0.978663	1	0.977687	0.851108	0.741699	0.628568	0.542237	0.457359	0.420476	0.366026	0.281383	0.177043	0.148683	0.155742	0.185204	0.18125	0.174616	0.146077	0.103357	0.0589594	0.023935	0.0176757	0.00532673	0	0.0375202	0.190762
785	0.083419	0	0.00524566	0.0720225	0.19125	0.276492	0.324096	0.30236	0.277435	0.307554	0.420094	0.557484	0.638291	0.652228	0.631138	0.597802	0.566656	0.554635	0.603398	0.703943	0.833163	0.937254	1	0.998317	0.94819	0.855951	0.747223	0.61346	0.44802	0.277029	0.165895	0.155022	0.209744	0.252407	0.247576	0.175691
786	0.272204	0.375256	0.481321	0.475101	0.376145	0.238298	0.104544	0.0123085	0	0.118884	0.422596	0.770269	1	0.929162	0.686719	0.446463	0.369202	0.441938	0.530555	0.580579	0.555723	0.513074	0.446006	0.447254	0.53094	0.659259	0.73119	0.777382	0.778907	0.689671	0.479517	0.299249	0.267937	0.299256	0.298572	0.235953
787	0.550969	0.703764	0.835969	0.922367	0.935177	0.919013	0.906912	0.948301	0.991276	1	0.944392	0.848077	0.694791	0.507391	0.410494	0.464154	0.563742	0.511121	0.296975	0.0763069	0.00989709	0.0635284	0.147763	0.163868	0.124464	0.0576891	0	0.00804138	0.0711704	0.16077	0.217599	0.238867	0.265552	0.300541	0.355114	0.434073
788	0.0416271	0.0335367	0.000521685	0	0.0908595	0.27473	0.532539	0.794793	0.972591	1	0.897309	0.754202	0.636998	0.565412	0.513454	0.478687	0.471312	0.507562	0.571229	0.640317	0.683362	0.690847	0.658881	0.591867	0.489607	0.381087	0.31293	0.30782	0.346076	0.401247	0.479329	0.532547	0.489986	0.322198	0.138778	0.0484066
789	0.388647	0.243004	0.198456	0.182062	0.133175	0.0597427	0.00440606	0	0.062426	0.168714	0.268305	0.325642	0.33967	0.339856	0.331349	0.313242	0.288341	0.27431	0.301548	0.357049	0.429058	0.483827	0.536284	0.576608	0.615707	0.662373	0.746234	0.838854	0.899319	0.91317	0.921332	0.956922	1	0.9974	0.870756	0.638295
790	0.466749	0.697756	0.889594	0.992496	1	0.899542	0.760928	0.637513	0.580925	0.610235	0.712416	0.806903	0.835639	0.786675	0.697312	0.591269	0.498427	0.437146	0.413435	0.416972	0.414732	0.389926	0.345669	0.312304	0.285113	0.249357	0.195674	0.144939	0.110322	0.0885707	0.0650453	0.033805	0.00589849	0	0.0676609	0.227173
791	0.295454	0.164926	0.114785	0.143412	0.203754	0.26219	0.304436	0.304083	0.227966	0.118809	0.00761251	0	0.0662471	0.16624	0.166808	0.11351	0.13986	0.317136	0.590188	0.797696	0.909882	0.962699	1	0.975089	0.85046	0.693463	0.633117	0.672351	0.749117	0.774396	0.778884	0.76309	0.730807	0.661473	0.569459	0.446787
792	0.231571	0.334819	0.43271	0.535526	0.650334	0.807561	0.940931	1	0.901969	0.690594	0.508151	0.43873	0.402893	0.300247	0.122634	0	0.00323137	0.153007	0.340603	0.482766	0.528108	0.502584	0.450062	0.44923	0.522167	0.635531	0.69058	0.673516	0.58516	0.487127	0.391026	0.351894	0.350893	0.330384	0.258598	0.197534
793	0.614022	0.573565	0.382101	0.178651	0.047578	0	0.0208785	0.133442	0.325886	0.571217	0.791418	0.936092	0.945546	0.858945	0.723319	0.649072	0.646906	0.768697	0.914921	1	0.876026	0.642394	0.39317	0.236789	0.113308	0.0716032	0.142515	0.32792	0.505569	0.579939	0.517403	0.339871	0.144746	0.0662274	0.198755	0.444505
794	0.793005	0.887247	0.953677	1	0.995897	0.985742	0.913596	0.831955	0.705757	0.550011	0.345129	0.158671	0.0845717	0.149202	0.326672	0.497197	0.562414	0.51131	0.410452	0.362281	0.375991	0.404694	0.390282	0.30974	0.239844	0.208434	0.218506	0.19919	0.126143	0.0418546	0	0.0758218	0.247131	0.469704	0.628027	0.727269
795	0.349816	0.532204	0.688448	0.791427	0.873608	0.945266	0.993042	1	0.954235	0.861059	0.730899	0.614524	0.521123	0.485543	0.426616	0.346852	0.214783	0.136425	0.127196	0.206689	0.301133	0.39946	0.470527	0.51992	0.527573	0.508506	0.499816	0.478185	0.405871	0.235173	0.0697739	0	0.0425417	0.0994022	0.137256	0.200879
796	0.730244	0.499107	0.26131	0.0866691	0.0108498	0.0356818	0.143041	0.272905	0.383576	0.47408	0.557617	0.568407	0.557671	0.598417	0.772633	0.947961	1	0.899845	0.740193	0.643373	0.637562	0.716164	0.755749	0.6983	0.528541	0.349107	0.211636	0.135166	0.0799793	0.023609	0	0.0624802	0.258452	0.510963	0.739862	0.818255
797	0.708737	0.792325	0.830484	0.822353	0.797719	0.841504	0.923532	1	0.960653	0.792783	0.546921	0.378326	0.319565	0.321384	0.297952	0.272815	0.3014	0.361264	0.359843	0.255047	0.112164	0.0167773	0	0.0470957	0.137739	0.241065	0.324981	0.365393	0.341816	0.276948	0.246684	0.316016	0.476115	0.60818	0.660108	0.666621
798	0.171088	0.118784	0.0321833	0	0.0143924	0.055422	0.113467	0.243703	0.46008	0.711807	0.92177	1	0.991516	0.93495	0.925143	0.938782	0.906026	0.821358	0.706565	0.665937	0.638889	0.634625	0.642355	0.693217	0.72026	0.668947	0.541939	0.400562	0.271257	0.19182	0.135901	0.106804	0.0618163	0.0519494	0.0817447	0.154126
799	0.853362	0.697626	0.442527	0.189664	0.0478036	0.0268169	0.17308	0.478738	0.831682	1	0.928293	0.681703	0.451974	0.316656	0.341381	0.472973	0.576687	0.607605	0.570598	0.559094	0.529429	0.527116	0.541209	0.599269	0.567872	0.361137	0.119642	0	0.126768	0.26226	0.336914	0.297797	0.314504	0.436943	0.64637	0.819365
800	0.240586	0.198491	0.097984	0.0291222	0	0	0	0	0.0290024	0.12835	0.299875	0.489486	0.55089	0.48842	0.363129	0.42836	0.58625	0.737863	0.692146	0.589607	0.512255	0.649312	0.859851	1	0.885639	0.72228	0.74223	0.784135	0.875608	0.783321	0.800833	0.688131	0.568905	0.389268	0.272433	0.257682
801	0.993264	1	0.974751	0.925419	0.848776	0.723493	0.569894	0.417289	0.303823	0.243513	0.211354	0.166616	0.0923343	0.0308952	0	0.000219457	0.0150973	0.066867	0.14865	0.236398	0.277105	0.288653	0.315923	0.388782	0.456896	0.47383	0.442715	0.423273	0.454055	0.532037	0.60997	0.679784	0.751039	0.830986	0.899346	0.955339
802	0.547577	0.302501	0.0709112	0	0.103871	0.329968	0.570323	0.733352	0.70362	0.480181	0.187819	0.0325563	0.0776425	0.233219	0.404864	0.525454	0.667382	0.821371	0.950201	0.886119	0.645399	0.34617	0.193703	0.164277	0.179313	0.16684	0.201796	0.292064	0.391222	0.476939	0.615438	0.828368	0.977669	1	0.891971	0.758251
803	0.503191	0.515694	0.566926	0.665901	0.799214	0.920596	1	0.990516	0.931864	0.803514	0.6558	0.499693	0.434097	0.430388	0.43066	0.38547	0.344398	0.293317	0.236971	0.202282	0.287237	0.415499	0.446283	0.307662	0.116965	0	0.0178553	0.109404	0.240507	0.31174	0.379572	0.426136	0.509472	0.537496	0.538061	0.512647
804	0.490198	0.410354	0.184908	0.0711534	0.197381	0.470751	0.778353	0.950255	0.877209	0.644067	0.423754	0.386435	0.443024	0.549656	0.603216	0.663102	0.796338	0.971324	1	0.795772	0.624953	0.686768	0.770583	0.659607	0.498585	0.491479	0.467269	0.300459	0.0624707	0.0117772	0	0.0577544	0.0030556	0.0144091	0.0856307	0.331385
805	0.996387	1	0.740274	0.359856	0.0657651	0	0.148488	0.413121	0.602564	0.602406	0.441474	0.310371	0.333268	0.503072	0.681207	0.772337	0.750629	0.697397	0.657813	0.633696	0.557371	0.417817	0.254458	0.142687	0.124972	0.171569	0.230662	0.260524	0.285359	0.330277	0.403877	0.470463	0.502595	0.518087	0.60569	0.799723
806	0.725916	0.574387	0.430985	0.319051	0.215697	0.128306	0.0608807	0.0209659	0	3.82025e-05	0.0188862	0.0505949	0.0954053	0.152719	0.215738	0.27079	0.314104	0.347961	0.375442	0.400538	0.426508	0.458826	0.499801	0.548243	0.599463	0.647969	0.700997	0.762144	0.828703	0.890762	0.94506	0.986527	1	0.983101	0.935716	0.855959
807	0.655316	0.868716	1	0.97684	0.831847	0.666866	0.586693	0.644694	0.808777	0.971964	0.993115	0.857655	0.641704	0.448738	0.288565	0.156375	0.0515074	0	0.0135316	0.0812208	0.178639	0.28088	0.389526	0.490927	0.554485	0.533778	0.45025	0.359468	0.307902	0.277759	0.244132	0.189642	0.150707	0.155965	0.256841	0.427006
808	0.0566096	0.0424878	0.0133674	0	0.0227367	0.0931284	0.199886	0.383137	0.625051	0.844661	0.951455	0.981807	1	0.979022	0.84837	0.614952	0.383823	0.239535	0.209225	0.28082	0.416563	0.552726	0.632334	0.660313	0.680157	0.710495	0.740547	0.742386	0.698245	0.602864	0.489432	0.389045	0.301258	0.208363	0.124151	0.0745204
809	0.307938	0.492468	0.715567	0.898228	1	0.994535	0.906	0.7489	0.636213	0.625054	0.719974	0.809087	0.850546	0.850852	0.808748	0.750745	0.689448	0.614439	0.475452	0.305387	0.209558	0.218354	0.285026	0.319062	0.319578	0.283396	0.234844	0.16214	0.111409	0.0884521	0.0768407	0.0352285	0	0.00847246	0.0794349	0.170996
810	0.363142	0.195666	0.071373	0.0133214	0	0.0422265	0.112282	0.173852	0.194478	0.192305	0.174228	0.164436	0.175189	0.206447	0.239086	0.275468	0.327178	0.385764	0.44098	0.50146	0.569251	0.629642	0.676878	0.716867	0.781399	0.862581	0.95667	1	0.986259	0.929601	0.880965	0.841146	0.79365	0.737708	0.656259	0.538146
811	0.480019	0.381093	0.194559	0.0382162	0	0.0472738	0.154462	0.248635	0.333795	0.427027	0.579922	0.740399	0.836529	0.843026	0.791545	0.731069	0.664778	0.579722	0.442059	0.283966	0.19047	0.199772	0.259393	0.283693	0.26653	0.317413	0.519971	0.820148	1	0.968332	0.809488	0.658273	0.515674	0.397593	0.36648	0.437921
812	0.271832	0.313245	0.410727	0.530051	0.565515	0.51486	0.375985	0.270685	0.322037	0.573949	0.884184	0.945816	0.778305	0.631869	0.749298	0.966894	1	0.848778	0.749382	0.790559	0.814144	0.663862	0.429418	0.274261	0.230189	0.203752	0.138062	0.0819434	0.0468369	0.0070151	0	0.105795	0.27935	0.383079	0.363487	0.299289
813	0	0.017496	0.15568	0.33571	0.537196	0.689789	0.768923	0.804829	0.844119	0.897381	0.911617	0.906624	0.879433	0.889165	0.899789	0.918203	0.957881	1	0.984988	0.833924	0.612266	0.393821	0.248321	0.178337	0.148988	0.127031	0.0931958	0.0949775	0.0942748	0.0924376	0.0461067	0.0268577	0.0698703	0.137147	0.155843	0.0626608
814	0.792835	0.460454	0.155292	0	0.039852	0.173605	0.241036	0.193909	0.135079	0.18232	0.331463	0.480439	0.589923	0.640539	0.632097	0.549511	0.414731	0.278824	0.185373	0.176685	0.260471	0.396263	0.529765	0.626255	0.679839	0.693919	0.662596	0.611398	0.565491	0.545348	0.539667	0.563846	0.659787	0.839716	0.998077	1
815	0.599964	0.521485	0.352107	0.173153	0.0649824	0.0574657	0.178767	0.310976	0.44898	0.50956	0.623009	0.694347	0.804151	0.809865	0.797097	0.76592	0.800031	0.945312	1	0.958857	0.612282	0.33385	0.190205	0.439282	0.730685	0.829603	0.615807	0.294626	0.142515	0.074161	0.0688483	0	0.0309578	0.151905	0.358554	0.540817
816	0.0675506	0.00892694	0	0.0359084	0.0826666	0.113894	0.144164	0.213562	0.368555	0.57609	0.782908	0.912045	0.976487	1	0.996999	0.950042	0.869578	0.785125	0.700064	0.604768	0.503695	0.427341	0.39935	0.425843	0.472925	0.503097	0.503569	0.498333	0.501332	0.498676	0.467994	0.41129	0.346218	0.292412	0.232714	0.156106
817	1	0.924459	0.690591	0.367747	0.0913404	0	0.0819212	0.28331	0.469348	0.563493	0.513897	0.381474	0.25966	0.209007	0.248838	0.385438	0.600846	0.827644	0.954081	0.962863	0.867809	0.721456	0.522167	0.316211	0.167998	0.116536	0.14266	0.184999	0.204834	0.200042	0.214417	0.316287	0.499947	0.709099	0.864717	0.965979
818	0.130806	0.107204	0.0836673	0.0700645	0.0603929	0.0502759	0.0260776	0	0.0171595	0.110431	0.299642	0.539617	0.789163	0.972636	1	0.863502	0.637461	0.522775	0.557369	0.679768	0.730293	0.691891	0.626117	0.624544	0.689622	0.784845	0.820155	0.814446	0.785044	0.762375	0.678118	0.503835	0.317858	0.189888	0.154246	0.142335
819	0.655113	0.340037	0.0853386	0	0.062338	0.192525	0.344761	0.479578	0.536762	0.514075	0.459979	0.407497	0.357859	0.316502	0.300612	0.328725	0.41106	0.517698	0.58856	0.585145	0.534037	0.465154	0.393979	0.342389	0.327399	0.323975	0.314038	0.326708	0.410947	0.54776	0.705111	0.851156	0.960363	1	0.978707	0.873873
820	0.00528711	0	0.0931696	0.166468	0.181271	0.156015	0.227174	0.3579	0.573924	0.700103	0.73541	0.609154	0.471855	0.372004	0.415319	0.51315	0.613588	0.674451	0.772448	0.895793	1	0.985753	0.9042	0.791773	0.684817	0.507914	0.342652	0.268482	0.328931	0.364725	0.389128	0.398807	0.453528	0.428046	0.316434	0.140165
821	0.366707	0.178107	0.101579	0.101383	0.118061	0.102905	0.0618721	0.0132939	0	0.0439535	0.175155	0.380462	0.632477	0.855658	0.981437	1	0.948522	0.885734	0.810324	0.70509	0.544544	0.34003	0.156702	0.0875233	0.141793	0.257986	0.344015	0.428875	0.536023	0.676232	0.797112	0.875575	0.908912	0.891778	0.79644	0.603043
822	0.473192	0.372997	0.259334	0.133598	0.0385937	0	0.0447697	0.125022	0.230395	0.3366	0.425922	0.459251	0.473485	0.512059	0.581908	0.676911	0.806571	0.942166	1	0.901544	0.686392	0.452587	0.314271	0.269868	0.260587	0.237447	0.245744	0.346053	0.518009	0.683685	0.790726	0.798477	0.735369	0.62969	0.568295	0.524546
823	0.193073	0.149052	0.102401	0.0437696	0	0.0126803	0.112011	0.280473	0.417664	0.495522	0.505359	0.527454	0.507479	0.466992	0.437171	0.494353	0.638914	0.744477	0.737624	0.590599	0.428439	0.35272	0.347167	0.41921	0.532035	0.733919	0.905836	1	0.97898	0.858903	0.70738	0.568089	0.502	0.44233	0.359907	0.262453
824	0.550193	0.785038	0.970802	1	0.890306	0.682344	0.438421	0.223584	0.06915	0	0.0230514	0.163855	0.346358	0.427765	0.393474	0.3249	0.366303	0.503846	0.70823	0.807055	0.764088	0.573825	0.408722	0.262536	0.189633	0.201948	0.337162	0.470636	0.519645	0.512103	0.551202	0.603034	0.591068	0.469039	0.36629	0.37509
825	0.63662	0.512925	0.441674	0.392085	0.339688	0.247324	0.166109	0.106587	0.0653202	0.0199583	0	0.103426	0.332456	0.574287	0.626687	0.491557	0.309452	0.216252	0.211021	0.207451	0.255601	0.428739	0.728222	0.966781	1	0.902964	0.798932	0.729911	0.662901	0.606706	0.603087	0.597432	0.593523	0.617157	0.688923	0.707182
826	0.708005	0.708554	0.649926	0.619522	0.635753	0.735634	0.875859	1	0.96139	0.783879	0.53873	0.400422	0.313549	0.260265	0.174381	0.0798847	0	0.00922993	0.150073	0.351364	0.514252	0.570709	0.498196	0.326013	0.181377	0.18813	0.315139	0.481609	0.587583	0.645884	0.571462	0.425016	0.282682	0.294779	0.436533	0.61672
827	0.215958	0.387444	0.50677	0.57163	0.616991	0.651515	0.644378	0.595958	0.590509	0.690084	0.881355	1	0.975302	0.821133	0.646195	0.508533	0.439952	0.425871	0.423665	0.410294	0.394659	0.418235	0.512825	0.665731	0.762962	0.702122	0.535217	0.375031	0.264278	0.141516	0.0431544	0	0.0103471	0.00295693	0.00133302	0.063909
828	0.404982	0.219334	0.0660215	0.0123069	0	0	0.0123069	0.0537146	0.137006	0.223381	0.271062	0.295401	0.30305	0.312553	0.284674	0.298135	0.327829	0.407627	0.47464	0.544759	0.63746	0.748318	0.88796	0.887705	0.771143	0.582569	0.525874	0.685116	0.913964	1	0.90475	0.803448	0.808456	0.7937	0.715611	0.583847
829	0.923252	1	0.888994	0.609543	0.343536	0.125757	0.0221703	0	0.103689	0.242434	0.383104	0.399661	0.423392	0.443023	0.536954	0.56642	0.614707	0.672303	0.750705	0.690709	0.518562	0.312647	0.238688	0.268471	0.367604	0.493554	0.635103	0.727606	0.681197	0.562602	0.422615	0.327585	0.248662	0.268261	0.419651	0.674782
830	0.536889	0.613083	0.63664	0.558169	0.453183	0.380479	0.385111	0.400033	0.416317	0.401422	0.365643	0.308016	0.339376	0.58302	0.800928	1	0.909956	0.801471	0.598992	0.564856	0.535369	0.345512	0.127693	0	0.0622526	0.211949	0.528083	0.871543	0.976655	0.710206	0.367841	0.12366	0.111524	0.169949	0.305469	0.410327
831	0.747625	0.629531	0.436206	0.236249	0.0914866	0.0209611	0	0	0.00340619	0.0408951	0.114704	0.245339	0.317723	0.35253	0.332793	0.354499	0.321456	0.217278	0.130544	0.189895	0.403778	0.657296	0.76582	0.792179	0.673806	0.726651	0.797107	1	0.989156	0.914733	0.769061	0.728801	0.708486	0.711487	0.7309	0.765986
832	0.359048	0.457801	0.571204	0.669267	0.68393	0.622067	0.505024	0.412033	0.390623	0.477884	0.661389	0.865659	1	0.99935	0.905979	0.789287	0.692142	0.598169	0.499164	0.449953	0.476271	0.522959	0.502603	0.375967	0.20058	0.0500647	0	0.0695624	0.20669	0.321208	0.333459	0.268182	0.207244	0.21441	0.257909	0.306968
833	0.863869	0.939298	1	0.960431	0.940056	0.848764	0.758131	0.612406	0.543687	0.536048	0.583483	0.603036	0.595237	0.549484	0.479953	0.350053	0.168179	0.0243054	0	0.0764453	0.135776	0.12114	0.0816502	0.0857755	0.154092	0.254474	0.34554	0.384904	0.373396	0.3436	0.347735	0.391205	0.466606	0.570281	0.672082	0.765851
834	0.489416	0.217572	0.0238536	0	0.115601	0.23983	0.289293	0.238152	0.162797	0.124365	0.14751	0.166051	0.151677	0.112839	0.0925703	0.110501	0.1617	0.221392	0.264753	0.308991	0.383579	0.494445	0.61486	0.723678	0.817356	0.895219	0.947382	0.974921	0.986573	0.994988	1	0.996575	0.973311	0.927208	0.849141	0.714332
835	0.100085	0.0312586	0.000966226	0	0.0188135	0.0768258	0.182207	0.306807	0.396474	0.43566	0.470713	0.56369	0.737254	0.883707	0.896517	0.727902	0.519197	0.406134	0.487102	0.713967	0.944443	1	0.866526	0.694807	0.632201	0.664416	0.717537	0.711901	0.636528	0.501722	0.372451	0.286776	0.257311	0.258741	0.245732	0.18862
836	0.150346	0.182911	0.189993	0.203418	0.202728	0.187295	0.160608	0.164905	0.264114	0.488264	0.774476	0.955368	1	0.971519	0.924892	0.875934	0.823004	0.806575	0.781978	0.747964	0.691418	0.627867	0.588239	0.589816	0.609801	0.549554	0.438049	0.377199	0.399922	0.417882	0.361106	0.242279	0.11678	0.00928425	0	0.0628232
837	0.800813	0.928513	1	0.999629	0.969264	0.934741	0.92626	0.932328	0.894619	0.783417	0.615279	0.456143	0.350405	0.311312	0.318808	0.334932	0.330099	0.305671	0.258898	0.180878	0.0756635	0	0.00315627	0.0651221	0.122423	0.144418	0.167892	0.237681	0.344322	0.431142	0.448678	0.411963	0.376803	0.389443	0.480536	0.625591
838	0.0372219	0.00576417	0.00842612	0.0190856	0.0161879	0	0.00206383	0.0458216	0.151651	0.321522	0.531255	0.714631	0.848432	0.940247	1	0.991967	0.918446	0.81537	0.738199	0.686767	0.638464	0.586276	0.54061	0.535665	0.575004	0.668025	0.745307	0.752945	0.654722	0.534723	0.449158	0.42487	0.396478	0.331451	0.221553	0.112795
839	0.621978	0.809296	0.924914	0.909679	0.812655	0.708715	0.690012	0.758192	0.910627	1	0.957061	0.701269	0.467923	0.378203	0.492578	0.614525	0.616562	0.479872	0.359469	0.328983	0.38595	0.443277	0.485975	0.462767	0.357441	0.225015	0.122979	0.082572	0.0754757	0.0768532	0.0600856	0.0118947	0	0.046042	0.196047	0.387864
840	0.649832	0.683336	0.583911	0.347578	0.095434	0	0.0644577	0.355804	0.651063	0.874999	0.908762	0.875467	0.857581	0.918362	1	0.931987	0.685319	0.395022	0.263059	0.264837	0.299714	0.347743	0.327288	0.343785	0.31629	0.375884	0.367316	0.336978	0.281733	0.260195	0.290567	0.310015	0.353752	0.374149	0.447796	0.522899
841	0.507594	0.277983	0.142495	0.0837068	0.0416411	0.0183343	0.0151008	0	0.0285203	0.14143	0.325995	0.442175	0.424306	0.329288	0.308574	0.369752	0.452272	0.43527	0.357239	0.258517	0.266822	0.338417	0.463525	0.523492	0.587053	0.672014	0.822189	0.913073	0.956779	0.958156	1	0.969951	0.935692	0.917612	0.907214	0.774884
842	0.252701	0.212708	0.246687	0.266515	0.195298	0.090128	0.038309	0.122938	0.327152	0.590509	0.79943	0.875303	0.827433	0.781633	0.794566	0.799923	0.666235	0.415675	0.174344	0.0340038	0	0.0412999	0.142964	0.251367	0.347447	0.425105	0.493163	0.556506	0.639219	0.764877	0.906349	1	0.992313	0.857004	0.638476	0.407463
843	0.268585	0.14041	0.0427813	0.00381875	0	0.0253885	0.0512926	0.0860892	0.129097	0.192485	0.260718	0.315952	0.352419	0.369334	0.358861	0.313994	0.261948	0.244315	0.283109	0.369072	0.49206	0.634319	0.76693	0.855625	0.90089	0.926951	0.953889	0.98229	1	0.99412	0.96019	0.903989	0.823596	0.715702	0.574076	0.423517
844	0	0.0842649	0.210433	0.32081	0.356606	0.315836	0.227734	0.158023	0.159738	0.219898	0.280185	0.338313	0.414916	0.52341	0.559424	0.51026	0.435115	0.444966	0.555486	0.698143	0.798379	0.834002	0.844306	0.884813	0.945253	1	0.991093	0.917	0.787273	0.65314	0.532424	0.423099	0.303279	0.180965	0.0695417	0.000882267
845	0.162582	0.273612	0.362502	0.375741	0.293135	0.177793	0.11991	0.154936	0.317911	0.600192	0.894566	1	0.931274	0.857292	0.879104	0.88324	0.824885	0.711482	0.621781	0.548075	0.516426	0.505024	0.485382	0.47321	0.468186	0.502809	0.527086	0.545199	0.527587	0.488968	0.416306	0.297006	0.15664	0.0302451	0	0.0490395
846	0.510087	0.556609	0.662579	0.783608	0.947063	1	0.987525	0.875372	0.796053	0.715929	0.672951	0.578739	0.430559	0.255172	0.118381	0.072341	0.10212	0.176246	0.202584	0.162665	0.0793399	0.0230664	0	0.0127943	0.0554715	0.128956	0.22603	0.367511	0.569863	0.790692	0.903751	0.872681	0.735311	0.60638	0.516769	0.484222
847	0.759701	0.824337	0.909695	0.975542	0.995515	1	0.945959	0.876405	0.78469	0.711695	0.581099	0.434841	0.287984	0.184449	0.10686	0.0577479	0.0288298	0.0092131	0	0.000773028	0.00924816	0.0238302	0.0561049	0.112732	0.192452	0.272639	0.336655	0.391355	0.459596	0.547989	0.61989	0.658422	0.673322	0.695748	0.722113	0.735586
848	0.300546	0.388595	0.405759	0.372067	0.303262	0.227742	0.159879	0.169023	0.253615	0.436746	0.658125	0.869453	0.981221	1	0.955464	0.917451	0.904203	0.928861	0.955739	0.960228	0.936208	0.883105	0.805003	0.682783	0.524226	0.348357	0.195431	0.084796	0.0226849	0	0.00765622	0.0198527	0.0275789	0.0403059	0.0850043	0.18159
849	0	0.00990054	0.0368024	0.0603451	0.0602937	0.0397344	0.0172478	0.0311442	0.118146	0.2685	0.432127	0.559143	0.645237	0.720607	0.786054	0.842995	0.880146	0.919142	0.958082	0.990878	1	0.975822	0.923916	0.85278	0.774953	0.70724	0.651099	0.597454	0.53001	0.450664	0.367915	0.288969	0.219133	0.155971	0.0898677	0.0324285
850	0.427424	0.667357	0.826354	0.816542	0.687366	0.510894	0.411019	0.447068	0.610066	0.81483	0.958043	1	0.980523	0.948253	0.908509	0.839441	0.76006	0.699811	0.663374	0.629283	0.56803	0.472023	0.35192	0.248818	0.183787	0.142087	0.0963201	0.0485169	0.0191384	0.0101992	0.00824903	0.00375587	0.00197938	0	0.0503105	0.184008
851	0.512389	0.46864	0.431574	0.348797	0.265002	0.148183	0.0679579	0	0.0493557	0.243838	0.539971	0.728729	0.744693	0.680902	0.642012	0.674356	0.764328	0.91665	1	0.992594	0.866337	0.680056	0.491538	0.39548	0.419551	0.430124	0.371306	0.297495	0.2969	0.362678	0.381378	0.333263	0.271	0.296847	0.40436	0.484634
852	0.0362563	0.0031063	0	0.000489873	0.0227412	0.0787737	0.182297	0.310991	0.475826	0.636776	0.806339	0.898627	0.930998	0.848737	0.751699	0.625343	0.545134	0.534131	0.656486	0.862083	1	0.94456	0.692143	0.393776	0.198514	0.186254	0.362136	0.628027	0.813986	0.773431	0.578139	0.381123	0.295672	0.252218	0.197244	0.105075
853	0.150867	0.109222	0.10975	0.0905035	0.0451754	0	0.0054466	0.0683449	0.246022	0.487137	0.695434	0.749297	0.655767	0.571487	0.584253	0.737742	0.900026	1	0.980671	0.950615	0.832251	0.723004	0.570519	0.574618	0.571055	0.603366	0.548377	0.530168	0.507164	0.476948	0.386992	0.293252	0.29668	0.348493	0.356049	0.252874
854	0.427332	0.271216	0.193729	0.195514	0.16932	0.16393	0.145418	0.115879	0.0578755	0.0144298	0	0.00861491	0.0258899	0.0630259	0.154167	0.288737	0.400757	0.467201	0.511922	0.535983	0.526535	0.530971	0.628686	0.794554	0.925234	0.909184	0.810767	0.715075	0.750819	0.847019	0.957994	1	0.976996	0.931596	0.827039	0.670432
855	0.376624	0.180285	0.187274	0.386376	0.65373	0.847333	0.910362	0.853479	0.67586	0.446536	0.247494	0.205123	0.179224	0.194563	0.175445	0.411125	0.646562	0.797119	0.575809	0.296293	0.135389	0.176916	0.245398	0.152549	0.0150772	0	0.263898	0.613696	0.811421	0.717739	0.578905	0.605494	0.84896	1	0.938774	0.666934
856	0.109101	0.210751	0.245685	0.253217	0.205121	0.196686	0.199914	0.247787	0.384603	0.629178	0.881471	1	0.936603	0.771497	0.640254	0.573576	0.543892	0.490337	0.446245	0.396544	0.350124	0.347049	0.445636	0.611289	0.753424	0.825362	0.830138	0.796774	0.730479	0.654613	0.55531	0.414591	0.234211	0.0748159	0	0.0369081
857	0.809426	0.913809	0.941994	0.987472	1	0.978792	0.864534	0.678624	0.418585	0.176565	0.109351	0.21553	0.399185	0.414243	0.292786	0.0907722	0	0.0143184	0.119409	0.265165	0.452721	0.63996	0.72586	0.66098	0.512491	0.363331	0.251586	0.184159	0.187383	0.275508	0.411877	0.517371	0.523121	0.480156	0.502428	0.651533
858	0.272678	0.113284	0.0500966	0.0244061	0.00725384	0	0	0	0.021834	0.0809225	0.164109	0.238592	0.301349	0.382895	0.455948	0.518697	0.569734	0.654672	0.746746	0.799304	0.795301	0.739027	0.728134	0.799116	0.943509	1	0.88522	0.662535	0.536104	0.576192	0.67007	0.695849	0.69765	0.717698	0.681301	0.503787
859	0.013362	0.148165	0.344145	0.446531	0.448176	0.391328	0.359356	0.373435	0.466622	0.597935	0.642737	0.532027	0.359994	0.269903	0.278854	0.303971	0.292172	0.268912	0.285452	0.391639	0.592003	0.837769	0.998919	1	0.866986	0.734464	0.691044	0.729448	0.756155	0.701592	0.594597	0.492865	0.413963	0.286936	0.132572	0
860	0.550443	0.764696	0.885119	0.900292	0.880657	0.883346	0.933422	0.998946	1	0.916867	0.776667	0.687684	0.665246	0.672372	0.631208	0.551492	0.492672	0.488287	0.499513	0.466616	0.384044	0.297275	0.234139	0.189677	0.15854	0.137953	0.128371	0.128869	0.125581	0.115547	0.079673	0.0377951	0	0.00371222	0.0974962	0.291051
861	0.451448	0.721511	0.915483	0.965758	0.940565	0.868297	0.808175	0.764157	0.796244	0.899538	1	0.975415	0.832072	0.719194	0.700876	0.747363	0.697073	0.55384	0.347811	0.195012	0.0905164	0.0671845	0.096119	0.147428	0.148821	0.101437	0.0364256	0	0.0349081	0.146836	0.273384	0.323107	0.262863	0.144437	0.0931594	0.192128
862	0.595053	0.719462	0.86701	0.959402	0.954974	0.891789	0.81268	0.788109	0.804228	0.859867	0.915878	0.988678	1	0.892576	0.646825	0.362139	0.134919	0.018337	0	0.0393157	0.0914462	0.109605	0.0913691	0.0627308	0.0576638	0.084593	0.12738	0.187296	0.234093	0.25585	0.257097	0.286615	0.379131	0.48989	0.549952	0.556927
863	0.625294	0.467959	0.333946	0.239773	0.175994	0.102658	0.0361065	0	0.0275961	0.0929133	0.143266	0.137611	0.101394	0.093094	0.137446	0.228679	0.312725	0.357515	0.338034	0.319233	0.342788	0.430147	0.52908	0.630432	0.758099	0.897317	0.995105	1	0.954313	0.922426	0.931915	0.964076	0.961517	0.913529	0.838897	0.746283
864	0.105545	0.0381128	0	0.0111618	0.0559684	0.132042	0.216157	0.295875	0.391251	0.531644	0.712796	0.868469	0.967411	1	0.973437	0.893102	0.794952	0.725747	0.697621	0.691048	0.687752	0.663668	0.625928	0.583662	0.572474	0.576994	0.570095	0.520593	0.451025	0.388286	0.337755	0.274085	0.21092	0.178827	0.179504	0.164593
865	0.701966	0.659366	0.745286	0.923877	1	0.928385	0.741554	0.553285	0.335632	0.171498	0.0395061	0	0.00602328	0.0475663	0.0694423	0.073996	0.107635	0.199516	0.344613	0.490353	0.590359	0.629966	0.627701	0.599098	0.539013	0.446508	0.333255	0.248635	0.242364	0.345303	0.510934	0.672078	0.769469	0.806921	0.811617	0.780824
866	0.799913	0.922083	0.991477	1	0.969252	0.923379	0.876813	0.846545	0.855252	0.885743	0.884437	0.809156	0.682739	0.552236	0.439523	0.340054	0.247994	0.17861	0.138535	0.123141	0.109618	0.0832761	0.0503754	0.0196871	0.00239839	0	0.0260907	0.0855165	0.171208	0.260318	0.329032	0.378233	0.420108	0.476757	0.555415	0.667625
867	0.256563	0.375545	0.483015	0.527048	0.509408	0.449228	0.364165	0.25966	0.161437	0.113533	0.176276	0.382988	0.696866	0.949996	0.981913	0.77046	0.503268	0.376852	0.448794	0.565902	0.603268	0.560573	0.550603	0.664834	0.849505	0.999344	1	0.867769	0.660796	0.443135	0.248351	0.101488	0.0150325	0	0.0505196	0.141345
868	0.148343	0.0398373	0.0508309	0.208459	0.504656	0.817707	1	0.997798	0.883181	0.709179	0.533064	0.418528	0.399705	0.445117	0.50812	0.557952	0.607175	0.679934	0.787825	0.874652	0.877658	0.765476	0.584433	0.399201	0.249702	0.13423	0.0426382	0	0.0361655	0.159257	0.313652	0.44214	0.521923	0.563386	0.50508	0.347225
869	0.126682	0.27048	0.402847	0.429091	0.497794	0.607704	0.777789	0.834966	0.831556	0.816114	0.795931	0.642379	0.361638	0.189994	0.250352	0.453202	0.55076	0.497326	0.285793	0.141922	0.101535	0.272328	0.410745	0.507987	0.549914	0.702287	0.899975	1	0.947353	0.747084	0.54803	0.346306	0.218942	0.082881	0.0169761	0
870	0.470584	0.767394	0.963887	1	0.939705	0.837194	0.763898	0.753148	0.784037	0.802319	0.768727	0.704427	0.629382	0.546302	0.479102	0.411497	0.376336	0.352364	0.362876	0.375741	0.39453	0.411486	0.406747	0.384614	0.346722	0.327563	0.316877	0.318381	0.306785	0.262761	0.192886	0.112881	0.0489688	0	0.0281404	0.18041
871	0.267247	0.205609	0.129458	0.0497664	0	0.0350376	0.150517	0.303632	0.437383	0.538911	0.619415	0.716865	0.83886	0.966641	1	0.892777	0.70667	0.531184	0.436282	0.401486	0.394835	0.364008	0.251658	0.166753	0.183581	0.379372	0.601467	0.751839	0.743968	0.707422	0.695714	0.715923	0.657803	0.540608	0.415999	0.33031
872	0.165514	0.0393644	0	0.000389776	0.0321671	0.0668094	0.103939	0.129797	0.180007	0.246872	0.30289	0.321728	0.335929	0.402299	0.505696	0.571943	0.584974	0.611273	0.694737	0.838351	0.96315	1	0.890619	0.720118	0.605454	0.582318	0.643355	0.716605	0.779815	0.757482	0.679234	0.603427	0.585124	0.595152	0.530688	0.363742
873	0.497597	0.730624	0.902082	0.984676	1	0.988987	0.977134	0.981396	0.982158	0.923297	0.807914	0.652823	0.464041	0.237395	0.0573011	0	0.0736064	0.234329	0.423169	0.572039	0.64093	0.656435	0.62941	0.542713	0.40525	0.278473	0.163839	0.0827856	0.0692577	0.133274	0.17052	0.145863	0.11116	0.135231	0.194726	0.31139
874	1	0.970629	0.801781	0.593153	0.488629	0.491598	0.580485	0.67236	0.727536	0.663777	0.558069	0.392984	0.258574	0.115449	0.0410377	0	0.0401914	0.110504	0.189488	0.274557	0.368513	0.452394	0.416785	0.342089	0.237094	0.22445	0.263364	0.363994	0.428681	0.476292	0.556726	0.694284	0.791581	0.829831	0.843561	0.917531
875	0.463721	0.389428	0.266511	0.18228	0.209833	0.386856	0.641891	0.881843	1	0.973211	0.866725	0.742832	0.657956	0.609168	0.623832	0.700443	0.810643	0.898983	0.909558	0.816861	0.625965	0.372565	0.146469	0.0152792	0	0.029108	0.0669822	0.102362	0.160766	0.229664	0.303644	0.362292	0.398674	0.418575	0.444989	0.47214
876	0.31712	0.440635	0.564875	0.668178	0.713193	0.696326	0.632958	0.551569	0.565359	0.681314	0.872688	0.974628	1	0.929309	0.851663	0.775499	0.773449	0.756066	0.687856	0.499657	0.29602	0.126214	0.111744	0.186049	0.303374	0.316394	0.281671	0.261712	0.318233	0.353457	0.271624	0.117597	0.000262214	0	0.0851384	0.201634
877	0.0459932	0.00725056	0.014554	0.0442342	0.0497229	0.0329168	0.00608027	0	0.0629856	0.222899	0.444186	0.658941	0.833814	0.954833	1	0.966983	0.896823	0.836124	0.790059	0.756079	0.716512	0.675706	0.619552	0.576859	0.586081	0.667113	0.758642	0.783479	0.732221	0.640836	0.5331	0.411612	0.309242	0.246429	0.195732	0.126966
878	0.673852	0.704799	0.704461	0.65481	0.589184	0.524699	0.494114	0.461924	0.395247	0.277223	0.145898	0.0459583	0	0.00237441	0.029452	0.0626498	0.101348	0.152619	0.217399	0.282351	0.337713	0.375897	0.397496	0.424165	0.493107	0.624374	0.779897	0.910188	0.982962	1	0.951866	0.846899	0.719686	0.62373	0.595442	0.62089
879	0.36193	0.146932	0.0504557	0.045936	0.06043	0.0763677	0.0689109	0.0497682	0.0169549	0	0.0330826	0.16413	0.340996	0.480396	0.528116	0.519309	0.486884	0.454404	0.449742	0.492021	0.554843	0.57978	0.563414	0.543072	0.578344	0.6674	0.778342	0.856402	0.900355	0.926598	0.939508	0.952491	0.975632	1	0.907914	0.672282
880	0.261502	0.378165	0.500132	0.56345	0.509337	0.344606	0.13053	0	0.00821537	0.136891	0.310856	0.493176	0.663988	0.819743	0.942038	1	0.968335	0.844205	0.694858	0.575364	0.551301	0.593714	0.691999	0.79838	0.874113	0.858186	0.722401	0.515278	0.309126	0.155307	0.0737069	0.0813113	0.157864	0.233379	0.240397	0.224962
881	0.387407	0.603828	0.724084	0.715272	0.564003	0.396786	0.270317	0.233653	0.267688	0.404956	0.595059	0.682982	0.660245	0.637044	0.715132	0.774522	0.668685	0.393103	0.103384	0	0.109451	0.402434	0.741339	1	0.986775	0.762293	0.525464	0.405981	0.354073	0.314032	0.344368	0.4071	0.409989	0.292097	0.180926	0.208531
882	0.363305	0.567726	0.764786	0.906119	0.985263	1	0.9758	0.934883	0.926321	0.947407	0.967154	0.896319	0.719665	0.509316	0.379032	0.368949	0.407559	0.43466	0.428358	0.433017	0.426237	0.395635	0.322805	0.270769	0.270941	0.3088	0.329373	0.292575	0.217154	0.136156	0.0787045	0.0338766	0.00427612	0	0.0607718	0.179759
883	0.070251	0.00216124	0	0.0694374	0.20703	0.364174	0.492856	0.540935	0.544698	0.540784	0.586176	0.674007	0.792642	0.902085	0.978054	1	0.959439	0.87685	0.781937	0.704595	0.641118	0.580466	0.526313	0.499683	0.49302	0.47406	0.428441	0.379118	0.347395	0.325093	0.300638	0.274852	0.257765	0.253519	0.229754	0.165366
884	0.775012	0.570304	0.36233	0.184978	0.0775561	0.024527	0	0.00215116	0.0276915	0.143131	0.309505	0.483056	0.535063	0.50635	0.442226	0.472195	0.553714	0.617509	0.575884	0.500386	0.456558	0.452721	0.48947	0.540092	0.615622	0.626554	0.570184	0.433977	0.3349	0.374098	0.566444	0.803708	0.957499	1	0.980946	0.90081
885	0.0388074	0	0.00891418	0.0744117	0.16743	0.279902	0.381797	0.465394	0.521299	0.577671	0.633101	0.698851	0.820037	0.942243	1	0.871068	0.692207	0.537311	0.516103	0.53004	0.569039	0.606122	0.676755	0.708369	0.690705	0.589397	0.50196	0.407923	0.393809	0.39479	0.393814	0.387696	0.375131	0.378029	0.278577	0.162457
886	0.506954	0.413189	0.407549	0.506801	0.744934	0.93969	1	0.81654	0.614632	0.484715	0.601307	0.68712	0.72438	0.566684	0.465758	0.572481	0.831426	0.995677	0.714635	0.357104	0.128877	0.236583	0.318733	0.343401	0.26522	0.247241	0.280446	0.363041	0.364928	0.230837	0.0673409	0	0.131102	0.314867	0.495687	0.534377
887	0.663497	0.508101	0.371332	0.283323	0.189841	0.103218	0.0291085	0	0.0106694	0.0574421	0.105214	0.118339	0.0999181	0.0882596	0.124327	0.1919	0.265684	0.301678	0.311772	0.336854	0.414312	0.530536	0.642905	0.727291	0.779384	0.811101	0.843247	0.897545	0.956189	1	0.996472	0.968666	0.933788	0.918547	0.886809	0.811426
888	0.965409	1	0.868288	0.72328	0.704999	0.778701	0.902336	0.983273	0.957789	0.832577	0.726132	0.625568	0.571085	0.504273	0.56327	0.641163	0.662868	0.510125	0.328813	0.233097	0.373521	0.551423	0.610647	0.359043	0.131173	0.0239358	0.076649	0.0593998	0.0112155	0	0.0483377	0.0711626	0.0187512	0.00885142	0.230243	0.628455
889	0.575544	0.399462	0.328569	0.3295	0.339289	0.272454	0.178984	0.0793751	0.0282318	0	0.058478	0.140337	0.165092	0.0922792	0.120736	0.354889	0.627128	0.751396	0.776423	0.862163	0.975369	1	0.903455	0.723898	0.470983	0.274952	0.216664	0.335454	0.452433	0.530138	0.604994	0.763463	0.914191	0.974573	0.916055	0.76972
890	0.129877	0.200933	0.253824	0.307278	0.396447	0.466532	0.496988	0.49392	0.516574	0.561725	0.655645	0.786056	0.925117	1	0.996096	0.952832	0.906547	0.859305	0.786621	0.684456	0.564481	0.457492	0.402238	0.40764	0.452618	0.487284	0.48166	0.429918	0.363479	0.308853	0.256128	0.178784	0.083888	0.013382	0	0.0454232
891	0.844455	1	0.897138	0.600518	0.274487	0.0956401	0.0936126	0.220606	0.367453	0.475518	0.532236	0.565713	0.595282	0.657845	0.761523	0.883904	0.94554	0.911051	0.802156	0.679827	0.576967	0.505533	0.436743	0.363173	0.306853	0.31198	0.379998	0.451181	0.440134	0.305804	0.118761	0	0.0086145	0.0974532	0.274797	0.540608
892	0.402538	0.244827	0.10533	0.0255514	0	0.0205437	0.0499155	0.0909696	0.14745	0.23805	0.317741	0.360458	0.362772	0.376279	0.401697	0.418083	0.399843	0.374775	0.384096	0.4507	0.573377	0.73011	0.884356	0.976218	1	0.973608	0.951263	0.908693	0.846015	0.758343	0.687384	0.627699	0.589706	0.569549	0.564112	0.516724
893	0.14151	0.0346555	0	0.0537674	0.148204	0.240494	0.280101	0.255982	0.180263	0.11091	0.094356	0.160393	0.274787	0.370453	0.412845	0.438208	0.526753	0.637878	0.687416	0.64388	0.635904	0.74871	0.916383	1	0.937024	0.841702	0.784321	0.799827	0.811651	0.824487	0.803602	0.734694	0.616842	0.50281	0.39897	0.284125
894	0.0905468	0.00258754	0	0.0780176	0.19746	0.286146	0.326515	0.330267	0.399657	0.528352	0.680563	0.792435	0.864285	0.872326	0.809641	0.844695	0.936219	1	0.814124	0.598025	0.464023	0.468323	0.457765	0.405787	0.380918	0.432547	0.519148	0.543425	0.470982	0.371071	0.317588	0.379176	0.473191	0.521346	0.42136	0.260081
895	0.0899889	0.0517532	0.024758	0.00692113	0	0.0116295	0.035274	0.0693879	0.161255	0.357939	0.630442	0.846627	0.945672	0.976842	1	0.999491	0.945704	0.878347	0.831224	0.816523	0.80573	0.790313	0.751847	0.689047	0.607035	0.525682	0.463663	0.431868	0.418903	0.409706	0.393788	0.376249	0.34779	0.294295	0.220658	0.145689
896	0.503475	0.283254	0.18686	0.19971	0.339082	0.515456	0.677699	0.692172	0.557016	0.312788	0.0851075	0	0.0605358	0.198117	0.307331	0.374447	0.444316	0.579604	0.77877	0.956841	1	0.882938	0.680244	0.547238	0.530318	0.574249	0.559049	0.452468	0.303061	0.210581	0.244169	0.394018	0.594972	0.769289	0.834087	0.728027
897	0.100527	0.0594343	0.0231767	0	0.0447806	0.110134	0.165526	0.182741	0.22479	0.290855	0.366635	0.434336	0.534965	0.686598	0.85382	0.968067	1	0.960929	0.895648	0.824467	0.76409	0.716181	0.693149	0.686439	0.675294	0.644035	0.606575	0.59099	0.600454	0.600829	0.559518	0.478056	0.386474	0.297338	0.215477	0.143963
898	0.11285	0	0.0729818	0.307074	0.619211	0.88704	1	0.906127	0.684111	0.455239	0.291775	0.209141	0.190099	0.200979	0.217634	0.265698	0.362175	0.484654	0.575447	0.622415	0.643254	0.676496	0.737124	0.799074	0.800847	0.710109	0.561375	0.428946	0.359679	0.372965	0.439086	0.513743	0.549983	0.544202	0.472494	0.313564
899	0.173544	0.103959	0.0387093	0	0.00316332	0.0513448	0.147888	0.288605	0.494648	0.713208	0.904194	0.98623	1	0.978552	0.961073	0.923959	0.868209	0.834182	0.820587	0.80704	0.753845	0.681215	0.578821	0.500382	0.450555	0.434829	0.393325	0.371056	0.373195	0.382152	0.31567	0.229695	0.178805	0.198291	0.225966	0.221701
900	1	0.981028	0.921977	0.766372	0.584981	0.39297	0.272514	0.239151	0.340912	0.548695	0.806011	0.93739	0.89054	0.717746	0.539362	0.422699	0.39941	0.41013	0.397746	0.314996	0.242392	0.13821	0.0438079	0	0.0716243	0.183693	0.213501	0.168541	0.116671	0.162768	0.313234	0.499602	0.689706	0.80688	0.90916	0.944394
901	0.513665	0.454618	0.391799	0.338065	0.282973	0.213801	0.132467	0.0479442	0	0.0483391	0.154879	0.360298	0.580744	0.798666	0.809699	0.64892	0.403597	0.277999	0.334854	0.511895	0.651948	0.676098	0.618445	0.571962	0.504157	0.43458	0.455856	0.686727	0.931624	1	0.833628	0.657115	0.531383	0.497129	0.502119	0.531011
902	0.545655	0.332939	0.130311	0	0.0319135	0.270412	0.598197	0.880957	1	0.983991	0.854605	0.725142	0.64443	0.617589	0.592451	0.539378	0.47834	0.406627	0.342458	0.298307	0.275418	0.263732	0.236178	0.233126	0.24645	0.287467	0.31507	0.359786	0.393223	0.431644	0.486342	0.586246	0.71097	0.788391	0.799339	0.706268
903	0.185939	0.241174	0.306355	0.400203	0.502617	0.607176	0.721702	0.844922	0.951633	1	0.992109	0.924449	0.839734	0.766469	0.73773	0.729337	0.728148	0.707526	0.666969	0.594581	0.525814	0.482202	0.449671	0.414518	0.363424	0.334413	0.307447	0.287051	0.243349	0.190297	0.121902	0.0561439	0.00458364	0	0.0454283	0.121471
904	0.0721725	0.113203	0.316119	0.515407	0.60768	0.49796	0.412631	0.372588	0.333415	0.208123	0.0283226	0	0.119285	0.32592	0.418987	0.392317	0.401949	0.451459	0.553271	0.622776	0.77429	0.940523	1	0.834423	0.640034	0.597998	0.741256	0.884355	0.989755	0.979602	0.83295	0.562818	0.353418	0.228167	0.176212	0.0996091
905	0.938775	0.799207	0.546569	0.255715	0.0246277	0	0.117263	0.352082	0.577673	0.714734	0.710139	0.595486	0.493714	0.461027	0.539494	0.63887	0.714716	0.66203	0.524462	0.376921	0.327389	0.347617	0.371041	0.381352	0.359715	0.344824	0.290165	0.261871	0.229616	0.277696	0.34683	0.454243	0.606938	0.806478	0.968582	1
906	0.592509	0.456689	0.272486	0.0792077	0	0.0340679	0.164112	0.276775	0.307502	0.258567	0.18521	0.168586	0.186242	0.27424	0.381936	0.490196	0.513899	0.540089	0.649264	0.843164	0.997862	1	0.869476	0.683007	0.56104	0.555918	0.629036	0.668823	0.588625	0.476501	0.461865	0.570464	0.679436	0.696837	0.672995	0.637877
907	0.729686	0.94542	1	0.818711	0.544394	0.315821	0.257594	0.324034	0.432058	0.496074	0.492845	0.491847	0.534891	0.618797	0.655607	0.605145	0.478786	0.351561	0.313927	0.380505	0.524022	0.671368	0.762987	0.759095	0.711112	0.67504	0.644793	0.556432	0.396949	0.222539	0.090177	0.0185499	0	0.0269176	0.172426	0.41212
908	0.445149	0.479088	0.311792	0.140766	0.141172	0.318983	0.488232	0.590339	0.692712	0.841643	0.966252	0.946764	0.841103	0.727785	0.649811	0.5549	0.483842	0.51134	0.588046	0.593832	0.437611	0.21444	0.0445007	0	0.043876	0.17875	0.422269	0.749501	1	0.999404	0.737998	0.412533	0.211627	0.169096	0.196118	0.312437
909	0.555533	0.720524	0.85027	0.877426	0.890295	0.911462	0.969926	1	0.974951	0.841206	0.636157	0.469443	0.409124	0.449247	0.513562	0.57214	0.597892	0.604724	0.588753	0.554029	0.490623	0.398613	0.291156	0.182785	0.120194	0.127032	0.188614	0.221663	0.168129	0.0625894	0	0.0379573	0.150757	0.261434	0.342519	0.41609
910	0.401676	0.638961	0.84718	0.983013	1	0.932529	0.817176	0.720562	0.648665	0.630678	0.6279	0.58746	0.502282	0.431511	0.389459	0.348524	0.283475	0.229074	0.217681	0.272609	0.383135	0.511376	0.616839	0.676539	0.690059	0.670482	0.634458	0.568744	0.454231	0.294751	0.144942	0.0438722	0.00195924	0	0.0566444	0.190494
911	0.474995	0.382031	0.350835	0.370326	0.42742	0.43889	0.384415	0.261382	0.13676	0.0345745	0	0.0370587	0.151608	0.304439	0.438648	0.509769	0.471932	0.462505	0.550587	0.779379	0.886746	0.850949	0.67008	0.562111	0.482281	0.426226	0.328053	0.299237	0.398444	0.600689	0.824374	0.964976	1	0.882446	0.731608	0.574481
912	0.455606	0.716748	0.912779	1	0.998896	0.929047	0.835239	0.755412	0.726426	0.738501	0.765344	0.740632	0.651265	0.534876	0.46542	0.47476	0.518237	0.558026	0.56549	0.575392	0.557189	0.53564	0.477368	0.451296	0.408177	0.347696	0.234137	0.121222	0.0486471	0.0213593	0.0304185	0.036668	0.0222187	0	0.0426179	0.198682
913	0.0874155	0.0235468	0	0.0179241	0.0647417	0.110638	0.168556	0.272761	0.467321	0.691962	0.884974	0.977245	1	0.964934	0.884169	0.777933	0.691018	0.654842	0.644667	0.62877	0.598823	0.572527	0.548923	0.525669	0.510191	0.517706	0.557862	0.582004	0.569665	0.508556	0.44661	0.399806	0.363239	0.31961	0.252643	0.170363
914	0.057716	0.0333994	0.0250468	0.00870952	0	0.0182883	0.0909497	0.22267	0.382603	0.53308	0.655021	0.771205	0.898768	0.994664	1	0.915398	0.836977	0.840637	0.894418	0.92696	0.887069	0.822216	0.744905	0.693514	0.6466	0.593419	0.499986	0.40334	0.340948	0.325591	0.309047	0.294367	0.273847	0.241916	0.178816	0.104118
915	0.527257	0.658059	0.677723	0.621201	0.687944	0.816831	0.970281	1	0.882007	0.651466	0.459526	0.392725	0.435152	0.550986	0.676862	0.757468	0.701141	0.538966	0.351776	0.242354	0.204449	0.209965	0.232845	0.276403	0.314155	0.360611	0.463507	0.593306	0.65015	0.568944	0.390801	0.200192	0.0624896	0	0.0781927	0.262435
916	0.326449	0.292291	0.444081	0.697566	0.919307	1	0.973642	0.899607	0.781661	0.672915	0.566415	0.508555	0.488859	0.488422	0.491085	0.403484	0.290604	0.258842	0.383109	0.524568	0.561822	0.581381	0.680586	0.785086	0.727819	0.491925	0.272691	0.130983	0.0632965	0	0.0295684	0.156045	0.31029	0.416081	0.455607	0.415717
917	0.386044	0.37264	0.360505	0.366908	0.378063	0.412762	0.45546	0.530779	0.656168	0.8203	0.968503	1	0.910336	0.750365	0.615959	0.541823	0.521964	0.540909	0.571911	0.590107	0.583443	0.549119	0.502727	0.438533	0.35126	0.229639	0.0919927	0	0.0149701	0.149793	0.341631	0.496047	0.557929	0.536326	0.475437	0.42318
918	1	0.953333	0.755009	0.444407	0.139496	0	0.000301309	0.104581	0.197114	0.303081	0.382864	0.51233	0.681306	0.816318	0.767982	0.536801	0.29663	0.17077	0.158285	0.199592	0.255573	0.29075	0.261846	0.22247	0.239172	0.331581	0.459082	0.554529	0.64361	0.702048	0.762601	0.792262	0.824559	0.864048	0.913215	0.969424
919	0.528029	0.372427	0.243612	0.187289	0.138736	0.0892058	0.00799828	0	0.178926	0.483892	0.788968	0.892331	0.853163	0.682567	0.495858	0.356264	0.336692	0.419571	0.487005	0.459151	0.351499	0.26771	0.28919	0.361098	0.3938	0.355937	0.334167	0.438474	0.672794	0.904565	1	0.946072	0.873823	0.835871	0.799223	0.695716
920	0	0.0818633	0.290751	0.518469	0.666529	0.713017	0.736928	0.775011	0.868082	0.953327	1	0.960032	0.882005	0.798979	0.764094	0.771215	0.801454	0.808744	0.758904	0.66584	0.558033	0.455532	0.347478	0.227234	0.12535	0.058661	0.0449614	0.072738	0.137271	0.215039	0.286579	0.333113	0.333593	0.281551	0.175679	0.0587774
921	0.255005	0.364941	0.427766	0.513231	0.612708	0.745917	0.865848	0.938005	0.947241	0.937364	0.925302	0.875063	0.805409	0.804681	0.905319	1	0.950617	0.760522	0.552216	0.417798	0.358821	0.317865	0.276684	0.216884	0.144813	0.0837603	0.0736606	0.139512	0.233355	0.307438	0.305075	0.234479	0.107775	0.00629681	0	0.116018
922	0.575099	0.655632	0.634178	0.527468	0.403124	0.333331	0.327923	0.403154	0.519987	0.64118	0.729942	0.80917	0.878253	0.931823	0.97298	1	0.994802	0.936679	0.859414	0.777444	0.685726	0.562706	0.430666	0.315614	0.223982	0.142986	0.0715914	0.0208031	0	0.00183474	0.0189403	0.0520757	0.11405	0.208426	0.322732	0.449851
923	0.291273	0.132238	0.0191105	0	0.0168814	0.0532468	0.0893264	0.115071	0.138891	0.210919	0.396746	0.663838	0.905059	0.977782	0.933115	0.833666	0.755703	0.665721	0.586108	0.564835	0.592819	0.637672	0.646407	0.67362	0.771388	0.923563	1	0.863228	0.582677	0.358974	0.312956	0.341101	0.334987	0.343796	0.391465	0.411225
924	0.808096	0.693366	0.596175	0.538552	0.497858	0.473677	0.450883	0.417943	0.35736	0.275519	0.205389	0.168895	0.141009	0.091835	0.029399	0	0.0153473	0.0612628	0.112227	0.188331	0.283947	0.382283	0.454411	0.515923	0.562105	0.586642	0.59265	0.630275	0.719959	0.847793	0.945048	0.993761	0.992443	1	0.980683	0.926756
925	0.879851	0.681504	0.458296	0.260863	0.11701	0.0320988	0	0.0252402	0.112324	0.275899	0.464838	0.5915	0.612339	0.566392	0.538371	0.521626	0.467408	0.35871	0.297905	0.342761	0.454659	0.521446	0.488123	0.372799	0.225845	0.135569	0.174404	0.370887	0.611675	0.797624	0.886472	0.946702	0.975648	0.994205	1	0.980447
926	0.1617	0.26061	0.427354	0.653249	0.862248	1	0.995747	0.894308	0.792247	0.789329	0.852051	0.900255	0.908287	0.91311	0.925433	0.901747	0.806162	0.665869	0.54812	0.520323	0.556252	0.562143	0.460006	0.290926	0.145748	0.0526693	0.0127657	0.0273129	0.107495	0.162017	0.137977	0.0502122	0	0.0162829	0.0688429	0.114939
927	0.702792	0.450073	0.233602	0.115462	0.0663727	0.101076	0.134019	0.107134	0.0203384	0	0.0485111	0.160104	0.257459	0.355085	0.403238	0.482647	0.58193	0.658272	0.607285	0.48688	0.374956	0.332114	0.351864	0.476759	0.643111	0.771839	0.72415	0.696628	0.738529	0.870486	0.901356	0.8918	0.909866	0.975349	1	0.916757
928	0.120183	0.261363	0.366865	0.3637	0.270709	0.160547	0.10436	0.0983525	0.162014	0.282295	0.486776	0.647374	0.744606	0.686777	0.649616	0.630955	0.675799	0.712928	0.806702	0.943051	1	0.895026	0.694788	0.613048	0.672362	0.761759	0.754326	0.713448	0.669687	0.588296	0.443463	0.302172	0.17366	0.0734344	0	0.0201234
929	0.116964	0	0.0123518	0.0956248	0.188369	0.23816	0.260306	0.306802	0.450439	0.688789	0.907153	1	0.93942	0.830315	0.711643	0.629101	0.559905	0.593079	0.677407	0.757973	0.733141	0.653632	0.56599	0.493504	0.412624	0.324377	0.254842	0.24273	0.330079	0.452994	0.557352	0.580223	0.597531	0.579343	0.500432	0.315668
930	0.443843	0.562304	0.6704	0.738626	0.69222	0.563511	0.406983	0.30654	0.23022	0.164057	0.0719801	0	0.0118717	0.153884	0.347854	0.447579	0.390425	0.266433	0.202557	0.238089	0.330618	0.423814	0.507818	0.589382	0.665072	0.739364	0.824887	0.934416	1	0.980603	0.914647	0.827593	0.693394	0.501098	0.365504	0.357121
931	0.57504	0.417442	0.333985	0.282204	0.237266	0.179469	0.111642	0.0448801	0	0.00617798	0.0432174	0.0628209	0.0654121	0.144118	0.32498	0.441782	0.41981	0.297096	0.272258	0.337256	0.48233	0.618095	0.735047	0.835406	0.944288	1	0.930976	0.804637	0.713185	0.751592	0.812782	0.882421	0.918917	0.921326	0.879596	0.737331
932	0.237403	0.21469	0.132658	0.0481057	0	0.0232669	0.115291	0.293448	0.521003	0.748397	0.91514	0.995053	1	0.954754	0.894374	0.825028	0.755552	0.686126	0.637489	0.622764	0.634509	0.649588	0.648532	0.632078	0.609503	0.587055	0.557328	0.508096	0.438356	0.35809	0.282281	0.227216	0.201322	0.196075	0.201058	0.221706
933	0.715146	0.460623	0.257378	0.19103	0.314575	0.44688	0.568046	0.596915	0.560679	0.394651	0.210709	0.0626672	0.00572046	0	0.0411854	0.124912	0.235298	0.330875	0.375929	0.373174	0.370601	0.405024	0.458294	0.483307	0.466715	0.469849	0.538334	0.680749	0.826114	0.939578	0.988349	1	0.979384	0.943049	0.913483	0.848849
934	0.217987	0.0875638	0.0205319	0	0.00940542	0.00975921	0.00686118	0.000468511	0.0415135	0.176906	0.403833	0.649187	0.803101	0.83469	0.745617	0.654439	0.619986	0.659346	0.647085	0.582364	0.5063	0.486483	0.491068	0.504544	0.551203	0.672443	0.857985	1	0.998152	0.856117	0.701982	0.631262	0.628188	0.613838	0.527732	0.381276
935	0.414101	0.528343	0.67369	0.735098	0.657936	0.47186	0.256521	0.089753	0.000731987	0	0.0369366	0.0667384	0.0698503	0.0551065	0.0245464	0.0119575	0.0850005	0.283061	0.536619	0.767029	0.916274	1	0.983246	0.880309	0.771225	0.724802	0.717645	0.674967	0.642009	0.670796	0.746041	0.789353	0.757696	0.646708	0.503006	0.398388
936	0.509739	0.463607	0.484525	0.547898	0.622262	0.708886	0.821398	0.94764	1	0.884594	0.612984	0.355198	0.245353	0.326368	0.478763	0.606238	0.633009	0.549622	0.393015	0.204669	0.0668124	0	0.018563	0.0722941	0.131653	0.159748	0.16804	0.184657	0.258987	0.401198	0.606263	0.811781	0.946937	0.937653	0.808062	0.635379
937	0.336994	0.18886	0.116605	0.120078	0.113689	0.0854258	0.0388301	0	0.0430914	0.204137	0.444609	0.652032	0.739498	0.762864	0.766967	0.843112	0.941247	1	0.949718	0.825176	0.726428	0.675516	0.645845	0.610192	0.56494	0.51714	0.442855	0.365713	0.327166	0.36104	0.427146	0.486678	0.529691	0.605845	0.618773	0.537199
938	0.61214	0.76364	0.872721	0.934311	0.981565	1	0.968223	0.88942	0.794064	0.701154	0.637395	0.623724	0.646653	0.655367	0.62934	0.595608	0.582595	0.575339	0.532583	0.454576	0.371483	0.316006	0.27374	0.21633	0.134854	0.0554497	0.00908616	0	0.0202682	0.0632348	0.124242	0.191571	0.25374	0.306453	0.366666	0.463835
939	0.136919	0.213352	0.310284	0.400866	0.495755	0.567107	0.571413	0.476065	0.310284	0.129068	0.0127212	0	0.0727849	0.176296	0.289137	0.407907	0.518538	0.599902	0.649633	0.680436	0.69991	0.709908	0.691573	0.661737	0.66551	0.747796	0.873071	0.968036	1	0.974636	0.881585	0.709356	0.481765	0.279752	0.150705	0.105971
940	0.976984	0.913684	0.837893	0.784856	0.722373	0.659183	0.571705	0.492791	0.436121	0.406138	0.368938	0.335736	0.342164	0.396938	0.459629	0.504931	0.543866	0.558201	0.510535	0.396289	0.295537	0.276447	0.339058	0.397346	0.363402	0.226952	0.0691305	0	0.0623668	0.217786	0.376227	0.496855	0.608951	0.762097	0.914724	1
941	0.155762	0.325447	0.51179	0.692626	0.81376	0.831825	0.763006	0.675369	0.612281	0.564788	0.529872	0.521099	0.496805	0.427116	0.32765	0.387918	0.632424	0.90988	1	0.91966	0.81262	0.724613	0.656533	0.601921	0.594739	0.605529	0.57987	0.465214	0.288451	0.118982	0.0236237	0.00154883	0.00772669	0.00657979	0	0.0422463
942	0.511385	0.731016	0.927671	1	0.954054	0.827941	0.663809	0.537898	0.516428	0.614643	0.71629	0.735757	0.675969	0.568746	0.446142	0.309019	0.178339	0.0696531	0.00758034	0	0.0490365	0.148021	0.279685	0.398518	0.488215	0.545606	0.579007	0.567934	0.563005	0.583278	0.609399	0.547667	0.416703	0.287187	0.259011	0.330511
943	1	0.948851	0.788065	0.608662	0.440464	0.339032	0.306448	0.39983	0.577205	0.817619	0.952194	0.966137	0.90667	0.877972	0.816839	0.649008	0.391214	0.171375	0.101831	0.181673	0.330191	0.476032	0.581193	0.605612	0.499022	0.3217	0.144886	0.0446559	0	0.0177743	0.0774271	0.150289	0.247159	0.399747	0.642273	0.88203
944	0.100249	0.0644273	0	0.0222924	0.10443	0.20313	0.253991	0.300919	0.428163	0.594741	0.643897	0.488278	0.223397	0.0481571	0.0576648	0.209753	0.488989	0.752246	0.982413	1	0.964898	0.84824	0.777911	0.719038	0.774856	0.878579	0.911717	0.839916	0.708068	0.712825	0.730973	0.734671	0.501151	0.307679	0.139816	0.146049
945	0.544403	0.593668	0.631079	0.674548	0.758841	0.860681	0.963072	1	0.93201	0.793965	0.660966	0.606216	0.602535	0.610845	0.561797	0.471757	0.395699	0.375185	0.371208	0.324856	0.210211	0.0745118	0	0.0199872	0.0865369	0.121544	0.136108	0.20379	0.352556	0.52215	0.620491	0.623177	0.564429	0.483309	0.446924	0.470554
946	0.939082	0.720901	0.475041	0.221992	0.0707605	0.066347	0.196082	0.426384	0.578607	0.588427	0.453327	0.402166	0.466074	0.539211	0.507172	0.361914	0.166099	0.0268272	0	0.113251	0.193084	0.249088	0.302233	0.367715	0.420582	0.479865	0.661322	0.851783	0.915467	0.830103	0.748159	0.72958	0.786953	0.851549	0.977235	1
947	0.17068	0.0649262	0	0.0394262	0.146265	0.300321	0.453005	0.631528	0.777397	0.859704	0.854135	0.749851	0.58843	0.421441	0.438562	0.609437	0.812608	0.902889	0.954548	1	0.959011	0.813153	0.64095	0.5339	0.46084	0.399745	0.363748	0.330723	0.289812	0.240327	0.232439	0.279018	0.341467	0.38436	0.355594	0.287559
948	0.939408	1	0.993326	0.962791	0.919718	0.844316	0.721167	0.57381	0.41576	0.263031	0.125023	0.0330445	0	0.0085033	0.033428	0.0531413	0.101326	0.186496	0.308725	0.432844	0.535434	0.597931	0.629683	0.628912	0.599208	0.542774	0.500001	0.478229	0.46538	0.437771	0.413653	0.419131	0.468937	0.559057	0.678189	0.818385
949	0.834162	0.795954	0.753996	0.75356	0.778858	0.829732	0.843405	0.802392	0.68347	0.524909	0.36431	0.235897	0.129203	0.0492873	0	0.0101927	0.0588548	0.133459	0.203685	0.275001	0.319749	0.313515	0.251979	0.182233	0.14581	0.163885	0.226654	0.33288	0.474306	0.641567	0.806268	0.933666	0.998141	1	0.950061	0.893785
950	0.310955	0.0804064	0	0.0416081	0.122635	0.211316	0.293369	0.362309	0.411041	0.43468	0.446941	0.480448	0.582519	0.74716	0.901967	0.898137	0.760142	0.596242	0.513123	0.498529	0.499125	0.556067	0.548552	0.504681	0.372325	0.276251	0.271846	0.374519	0.504881	0.503083	0.521828	0.641028	0.885134	1	0.911833	0.634516
951	0.519036	0.338719	0.17107	0.040205	0	0.0422196	0.14349	0.242843	0.277221	0.245893	0.17687	0.137724	0.118327	0.119056	0.144778	0.216309	0.334508	0.459304	0.564166	0.624013	0.654763	0.670112	0.683913	0.687842	0.687618	0.691479	0.72295	0.785445	0.864678	0.937745	0.982025	1	0.984142	0.927417	0.824117	0.680175
952	0.312301	0.478857	0.681913	0.870388	1	0.975745	0.839097	0.621201	0.449517	0.315437	0.249969	0.214163	0.26815	0.428107	0.60964	0.650146	0.532713	0.405652	0.390449	0.47907	0.603457	0.705749	0.806993	0.917483	0.992827	0.92135	0.693768	0.436217	0.252936	0.154187	0.08522	0.0235079	0	0.0357408	0.107494	0.196487
953	0.30649	0.21174	0.178277	0.176957	0.161832	0.115311	0.0423844	0	0.0255382	0.103026	0.187131	0.258471	0.305047	0.321975	0.292483	0.273166	0.313699	0.448731	0.624866	0.79894	0.929696	1	0.988829	0.885448	0.74969	0.669509	0.693189	0.747428	0.745923	0.708839	0.705453	0.783315	0.865265	0.868194	0.719639	0.500938
954	0.541147	0.815679	0.971214	0.997635	1	0.975891	0.926231	0.797994	0.592419	0.381927	0.257464	0.249689	0.33933	0.476672	0.597802	0.617801	0.561605	0.516494	0.539501	0.639901	0.702056	0.686692	0.542562	0.379415	0.300461	0.301035	0.351736	0.342469	0.341894	0.279306	0.232268	0.150543	0.091825	0	0.0213627	0.198073
955	0.277228	0.361564	0.513713	0.651152	0.731103	0.798952	0.872386	0.961247	1	0.963638	0.792198	0.592285	0.460097	0.442724	0.44024	0.361305	0.209938	0.0620743	0	0.0490317	0.179332	0.333267	0.461035	0.550339	0.611117	0.63861	0.624728	0.585434	0.540278	0.495837	0.439465	0.389293	0.36238	0.35222	0.330407	0.285895
956	0.0772043	0	0	0	0	0	0	0	0	0.0440846	0.152077	0.33857	0.45877	0.555217	0.559255	0.630512	0.687988	0.82087	0.85917	0.803167	0.766022	0.842983	0.967866	0.878815	0.833076	0.83617	1	0.987714	0.934323	0.829102	0.751729	0.64241	0.543204	0.423891	0.330866	0.174968
957	0.530595	0.685118	0.755515	0.758021	0.752525	0.781789	0.860908	0.963642	1	0.956727	0.853855	0.800346	0.746094	0.664032	0.507425	0.357342	0.248607	0.198594	0.183958	0.195507	0.244139	0.315239	0.386132	0.412741	0.420107	0.430334	0.458772	0.477783	0.470015	0.420476	0.306092	0.147146	0.0186927	0	0.114716	0.314069
958	0.0736304	0.0140307	0	0.0107915	0.027707	0.0332674	0.0324526	0.0458191	0.129371	0.311211	0.542988	0.716698	0.795458	0.821597	0.855556	0.907871	0.962235	1	0.994154	0.930683	0.824114	0.718586	0.64599	0.611227	0.598736	0.593052	0.584129	0.567169	0.562163	0.573209	0.574268	0.523398	0.427763	0.328989	0.243495	0.157673
959	0.608921	0.694407	0.783922	0.857024	0.882743	0.865598	0.808296	0.764695	0.722272	0.704036	0.678161	0.717527	0.849393	0.989138	1	0.822205	0.614607	0.455694	0.370016	0.278892	0.176067	0.0769501	0.0154637	0	0.0147186	0.0347988	0.0565989	0.0860157	0.135892	0.201124	0.273622	0.339812	0.397773	0.44227	0.485385	0.536921
960	0.554415	0.357065	0.368952	0.541323	0.764944	0.933193	1	0.919961	0.704096	0.395322	0.12131	0	0.0193205	0.0826322	0.149402	0.235407	0.340624	0.464214	0.582333	0.669704	0.671836	0.584972	0.434982	0.267886	0.149939	0.129326	0.235548	0.443902	0.610955	0.638187	0.540905	0.514993	0.641989	0.867233	0.967391	0.840297
961	0.347253	0.414016	0.533537	0.694482	0.853841	0.959152	1	0.989145	0.962755	0.917116	0.855122	0.793782	0.725146	0.66204	0.650112	0.711143	0.784382	0.756651	0.637348	0.494701	0.398001	0.323795	0.274138	0.247658	0.242542	0.218262	0.179334	0.140916	0.112228	0.0749754	0.0230975	0	0.0397511	0.155258	0.258863	0.322927
962	0.205038	0.111878	0.000943114	0	0.178093	0.530096	0.858848	1	0.903331	0.713025	0.570332	0.578896	0.663316	0.728886	0.733339	0.694847	0.652379	0.593702	0.540419	0.508009	0.523632	0.628179	0.773647	0.877735	0.850786	0.72809	0.593294	0.473618	0.358266	0.224291	0.129082	0.094296	0.114841	0.161511	0.213389	0.245944
963	0.617995	0.659608	0.783566	0.911132	0.947694	0.896162	0.785733	0.636767	0.527669	0.538199	0.541734	0.415137	0.146098	0	0.0182597	0.101403	0.0638687	0.000742403	0.00410145	0.0756513	0.0774788	0.068526	0.165735	0.393595	0.684566	0.908923	1	0.904418	0.687315	0.476296	0.341788	0.422257	0.625985	0.816429	0.809502	0.70702
964	0.751371	0.677214	0.681983	0.773817	0.856611	0.877153	0.777045	0.606502	0.480139	0.368682	0.284974	0.129699	0.0613275	0	0.028366	0.0701398	0.156684	0.186675	0.123922	0.0555149	0.0695302	0.167441	0.266976	0.322387	0.371476	0.4292	0.527287	0.652899	0.791991	0.924499	1	0.962968	0.861472	0.804309	0.834709	0.833109
965	0.445979	0.311872	0.180837	0.0975823	0.0505532	0.025131	0.0106948	0.00317864	0	0.00349651	0.0442853	0.133688	0.272897	0.435327	0.55362	0.587527	0.560137	0.590439	0.669548	0.731238	0.756663	0.829058	0.946148	1	0.919673	0.800025	0.766186	0.822864	0.828995	0.754761	0.667178	0.644677	0.627919	0.600815	0.568836	0.5364
966	0.590571	0.406671	0.253711	0.172813	0.103714	0.0523732	0.013179	0	0.0241504	0.079097	0.168352	0.26908	0.421111	0.556742	0.61194	0.54413	0.424258	0.318747	0.283101	0.290413	0.340983	0.411418	0.543755	0.688997	0.795678	0.815746	0.800408	0.806571	0.88667	0.967621	1	0.936435	0.860582	0.811277	0.79478	0.741449
967	0.0047725	0	0.049362	0.125029	0.241434	0.409355	0.635534	0.827359	0.953082	1	0.990441	0.953205	0.874035	0.76463	0.621835	0.487309	0.422225	0.459977	0.60315	0.758492	0.844774	0.838058	0.779645	0.752334	0.757305	0.743215	0.63299	0.428659	0.219529	0.0705405	0.0287326	0.054733	0.114411	0.150372	0.130839	0.0695786
968	0.697894	0.4258	0.242932	0.23864	0.39307	0.59579	0.705659	0.69881	0.650036	0.652896	0.675859	0.651479	0.58362	0.499598	0.369732	0.222139	0.152997	0.259354	0.462767	0.649777	0.719754	0.614179	0.413653	0.17508	0.0590162	0	0.0802316	0.207356	0.387916	0.473067	0.54395	0.635262	0.80964	0.944383	1	0.905778
969	0.616525	0.644598	0.621084	0.556426	0.492118	0.391543	0.26908	0.131964	0.0319473	0	0.0859997	0.254807	0.427853	0.497207	0.500458	0.532186	0.660008	0.816677	0.925951	0.976586	1	0.961655	0.816699	0.591013	0.386248	0.256395	0.207939	0.229023	0.331831	0.465738	0.572185	0.587848	0.529768	0.455683	0.452055	0.522875
970	0.0467263	0.0941973	0.227998	0.445055	0.683759	0.847677	0.874268	0.778655	0.692837	0.710711	0.83483	0.942179	1	0.96808	0.872814	0.707844	0.566779	0.487902	0.504418	0.583676	0.69542	0.748363	0.714202	0.616951	0.523651	0.443438	0.36684	0.285893	0.210114	0.142638	0.0821709	0.0304438	0	0.00548146	0.0266719	0.0414313
971	0.0218672	0.103374	0.204584	0.316438	0.452816	0.620642	0.790492	0.922853	0.970436	0.92309	0.806695	0.704517	0.66503	0.706962	0.812313	0.934924	1	0.932941	0.724	0.442455	0.198973	0.0780806	0.0888436	0.179069	0.287329	0.394635	0.49541	0.581018	0.615113	0.576603	0.480729	0.357484	0.240788	0.133178	0.0447892	0
972	0.0105756	0	0.0139075	0.0206993	0.0220405	0.0351808	0.0705096	0.15167	0.305051	0.522477	0.691494	0.718962	0.626617	0.54678	0.573052	0.653537	0.679839	0.590919	0.454683	0.390918	0.471398	0.664403	0.866642	0.993125	1	0.899459	0.739144	0.607763	0.576171	0.645297	0.764561	0.821199	0.750846	0.541015	0.291583	0.0981821
973	0.734725	0.576055	0.42517	0.320467	0.245023	0.195878	0.14161	0.0786853	0.0252914	0	0.00611872	0.0285547	0.059026	0.0924611	0.125659	0.159471	0.212763	0.306382	0.45118	0.620462	0.782973	0.912509	0.994777	1	0.926746	0.80513	0.706042	0.652758	0.637465	0.637847	0.658296	0.723633	0.822414	0.920475	0.944177	0.880562
974	0.998833	1	0.888573	0.699802	0.53294	0.450026	0.48494	0.60182	0.745542	0.872884	0.947437	0.910978	0.760472	0.566774	0.40723	0.276183	0.152571	0.0556933	0.0216337	0.033669	0.03223	0.00853515	0	0.0518168	0.163882	0.331765	0.501173	0.590599	0.544684	0.451252	0.411398	0.463384	0.554763	0.649428	0.763499	0.888728
975	0.213418	0.202785	0.234342	0.275486	0.272166	0.223621	0.130889	0.0373956	0	0.0541816	0.18952	0.315772	0.41798	0.48459	0.576316	0.703231	0.844682	0.968358	1	0.96476	0.86529	0.767801	0.679215	0.628984	0.638765	0.711611	0.821437	0.875	0.823944	0.682147	0.53324	0.424081	0.359822	0.328376	0.303879	0.263439
976	0.145454	0	0.00826939	0.129118	0.296385	0.491223	0.704998	0.896914	1	0.987038	0.90434	0.83459	0.803536	0.77107	0.708722	0.592595	0.443544	0.384174	0.504645	0.700804	0.759592	0.652767	0.560819	0.558111	0.543716	0.412619	0.233118	0.112671	0.100656	0.127923	0.18105	0.270465	0.433874	0.583942	0.583309	0.401256
977	0.517045	0.188049	0.0114773	0.137558	0.439738	0.749012	0.931328	1	0.905898	0.667404	0.375185	0.250688	0.321727	0.572601	0.753248	0.811493	0.629756	0.514599	0.532212	0.759818	0.892598	0.880746	0.654065	0.470525	0.234206	0.112188	0	0.193489	0.36003	0.439205	0.227546	0.115474	0.182283	0.487111	0.73477	0.771081
978	0.691839	0.384615	0.130183	0.00638385	0	0.113774	0.293619	0.496957	0.620356	0.661976	0.613379	0.498788	0.375148	0.256486	0.188676	0.120498	0.0771972	0.0861491	0.233493	0.465124	0.648335	0.689943	0.668937	0.670067	0.726215	0.751479	0.694663	0.554088	0.431575	0.447525	0.598084	0.805843	0.931821	0.99988	1	0.919099
979	0.553201	0.608514	0.67575	0.714882	0.749675	0.783691	0.836113	0.896473	0.959881	1	0.984077	0.914857	0.809786	0.697399	0.59111	0.507752	0.444838	0.392384	0.33856	0.28283	0.222277	0.157614	0.0930336	0.0397903	0.00666573	0	0.0255195	0.0851769	0.175934	0.286312	0.39955	0.49037	0.538159	0.541799	0.52772	0.521364
980	0.758753	0.765216	0.742931	0.728735	0.74066	0.794099	0.873567	0.957947	1	0.979664	0.893143	0.791475	0.713636	0.665171	0.611614	0.537652	0.4629	0.413171	0.392155	0.379836	0.357181	0.312228	0.242365	0.153824	0.0672351	0.0111979	0	0.0277373	0.0646129	0.0961274	0.127546	0.188569	0.292118	0.432647	0.57992	0.698355
981	0.288044	0.388321	0.586202	0.798186	0.922037	0.974679	0.990515	1	0.959367	0.871078	0.739044	0.560159	0.346706	0.115071	0	0.0224773	0.181934	0.326625	0.424952	0.501478	0.589346	0.716872	0.792673	0.816822	0.702171	0.536542	0.36114	0.262192	0.223003	0.220128	0.228613	0.24238	0.269358	0.302161	0.309643	0.289128
982	0.847056	0.97977	0.98974	0.961589	0.972801	1	0.996364	0.952768	0.866464	0.739374	0.601762	0.505439	0.459031	0.45111	0.464745	0.495943	0.526153	0.539628	0.527963	0.486228	0.417174	0.330993	0.252912	0.200683	0.18837	0.205398	0.231443	0.239577	0.212927	0.153901	0.0715779	0.00400608	0	0.0968832	0.308112	0.584823
983	0.134838	0.000650114	0	0.090883	0.182498	0.235548	0.226707	0.179492	0.131486	0.142991	0.248323	0.454561	0.717813	0.939649	1	0.85866	0.624612	0.468542	0.471525	0.565534	0.617445	0.573729	0.502084	0.511099	0.617165	0.723088	0.726927	0.629368	0.52513	0.523439	0.634705	0.795475	0.891993	0.857266	0.669182	0.394916
984	0.790253	0.751702	0.755735	0.845432	0.950865	1	0.972344	0.90694	0.808748	0.707191	0.564877	0.42719	0.320417	0.318352	0.376275	0.379639	0.302997	0.191652	0.130447	0.115155	0.104573	0.0691532	0.0281854	0	0.000144196	0.0454931	0.177001	0.351297	0.540722	0.690886	0.785797	0.730577	0.633833	0.605516	0.699541	0.788771
985	0	0.0029049	0.0540747	0.132717	0.224591	0.296794	0.359791	0.397581	0.413874	0.383799	0.348321	0.322444	0.325595	0.334986	0.338766	0.330887	0.328431	0.376812	0.512114	0.709407	0.879036	0.937424	0.89235	0.81752	0.77569	0.775218	0.797496	0.841321	0.917903	0.993963	1	0.864933	0.625829	0.35814	0.160173	0.04118
986	0.0396326	0	0.00789298	0.056751	0.194566	0.399025	0.620436	0.82636	0.953329	1	0.915925	0.820623	0.7511	0.807282	0.863135	0.870055	0.753968	0.650148	0.561187	0.565122	0.554471	0.615941	0.611847	0.624051	0.555222	0.52451	0.449805	0.38709	0.273613	0.177769	0.131612	0.209661	0.333535	0.369918	0.27476	0.123996
987	0.598954	0.486776	0.496055	0.635637	0.795561	0.929007	0.996689	1	0.937402	0.850307	0.737912	0.604593	0.46798	0.374326	0.334698	0.334507	0.357866	0.386089	0.396505	0.37682	0.334569	0.277787	0.206909	0.123504	0.0471787	0	0.00140082	0.0480576	0.138016	0.26354	0.430169	0.617576	0.780656	0.878428	0.870911	0.770344
988	0.714001	0.880818	1	0.98645	0.8289	0.563704	0.288123	0.0694742	0	0.111384	0.312776	0.416736	0.419998	0.407254	0.478747	0.537547	0.633065	0.654137	0.645231	0.514493	0.42138	0.391363	0.456435	0.518146	0.476372	0.399891	0.395083	0.504	0.583241	0.539939	0.493061	0.447374	0.453766	0.39971	0.434127	0.524341
989	0.128163	0.0491183	0.0111264	0	0.0272574	0.0768482	0.125471	0.182282	0.275758	0.405542	0.523592	0.579113	0.592115	0.579752	0.557248	0.524228	0.510118	0.521643	0.546023	0.569112	0.594911	0.621021	0.64987	0.69043	0.758317	0.846837	0.943772	1	0.996186	0.927875	0.823888	0.694027	0.562685	0.442553	0.339477	0.225639
990	0.606623	0.674227	0.681149	0.654259	0.621133	0.614172	0.638168	0.693143	0.725978	0.720861	0.690058	0.711612	0.791326	0.89676	0.967416	1	0.989105	0.904699	0.742749	0.552528	0.422753	0.352314	0.29633	0.202616	0.0954614	0.0173424	0	0.0255813	0.0682051	0.0969888	0.109354	0.117217	0.14957	0.231071	0.351645	0.491147
991	1	0.870266	0.572239	0.24927	0.15595	0.369762	0.725469	0.982752	0.991345	0.788745	0.441999	0.151792	0	0.087777	0.30907	0.608288	0.840734	0.969955	0.938348	0.837063	0.661542	0.488074	0.300313	0.299833	0.391136	0.498061	0.387963	0.254557	0.118885	0.114753	0.0786685	0.130851	0.228037	0.449394	0.701147	0.915638
992	0.682699	0.663552	0.705123	0.816653	0.933634	1	0.978391	0.873348	0.713857	0.561406	0.46123	0.422426	0.385257	0.331994	0.291331	0.291004	0.299686	0.249962	0.150975	0.0484022	0	0.0223044	0.0839322	0.157553	0.221457	0.278643	0.336838	0.401924	0.500354	0.601618	0.676865	0.722046	0.750624	0.784179	0.777042	0.744357
993	0.419639	0.502974	0.503232	0.536671	0.577518	0.577518	0.51166	0.444093	0.522221	0.658636	0.710234	0.574052	0.416577	0.338124	0.276948	0.26668	0.319035	0.499899	0.718345	0.886863	0.948141	0.848113	0.70555	0.50144	0.35869	0.407917	0.710011	1	0.901148	0.525415	0.240802	0.176505	0.125087	0	0.0105461	0.211085
994	0.188475	0.0601325	0	0.0777912	0.236933	0.413598	0.511318	0.561686	0.522787	0.414627	0.300284	0.324754	0.501921	0.739707	0.920005	1	0.9747	0.91504	0.890393	0.921716	0.948676	0.939102	0.84775	0.686329	0.499167	0.37205	0.302164	0.255213	0.21519	0.207003	0.224996	0.296902	0.392598	0.476213	0.453339	0.345861
995	0.622174	0.517907	0.578378	0.681295	0.724048	0.622122	0.428038	0.203163	0.0635357	0.0146954	0.0261551	0.0414479	0.0420594	0.0115965	0	0.0229825	0.115208	0.233601	0.362561	0.441303	0.491961	0.523866	0.590056	0.648604	0.680044	0.701121	0.771503	0.894915	0.95936	0.906062	0.759099	0.690593	0.759589	0.947523	1	0.864842
996	0.242023	0.58952	0.880887	1	0.958005	0.799807	0.623213	0.524677	0.536304	0.609723	0.676915	0.729776	0.770848	0.792363	0.76806	0.733627	0.687259	0.601357	0.433595	0.235273	0.0992773	0.0574341	0.120605	0.263836	0.465894	0.60591	0.622683	0.508527	0.403536	0.355889	0.381512	0.387665	0.318172	0.156168	0	0.00607495
997	0.264526	0.151349	0.0602369	0.0179032	0	0.0716129	0.240947	0.548284	0.830668	1	0.961938	0.856319	0.768799	0.697272	0.588193	0.544092	0.635283	0.76199	0.726642	0.622727	0.571086	0.597256	0.618758	0.68049	0.749014	0.726451	0.56851	0.423737	0.366164	0.36387	0.335836	0.285483	0.270244	0.313841	0.368882	0.359069
998	0.118789	0.0993199	0.0836519	0.0182839	0	0.0943089	0.318746	0.549589	0.594125	0.489695	0.386357	0.472913	0.592136	0.649183	0.627188	0.67118	0.777612	0.851759	0.780667	0.544125	0.275679	0.14878	0.258077	0.485813	0.676716	0.719626	0.659303	0.552859	0.557054	0.683768	0.897431	1	0.949427	0.719455	0.440601	0.205358
999	0.278618	0.162635	0.05903	0.00905961	0	0.00979136	0.0214848	0.0523853	0.18908	0.440919	0.733655	0.867351	0.838055	0.697163	0.602257	0.543477	0.552224	0.552923	0.566598	0.587817	0.64883	0.677475	0.614955	0.51867	0.468474	0.490764	0.490991	0.489694	0.54161	0.70206	0.893426	1	0.941084	0.760601	0.556081	0.406206
1000	0.381275	0.284975	0.227061	0.149231	0.0815643	0.112462	0.249998	0.431401	0.523688	0.437027	0.206416	0	0.0165158	0.237011	0.51923	0.652624	0.623689	0.582526	0.586695	0.601565	0.467276	0.333085	0.33684	0.551045	0.827736	0.969795	1	0.960708	0.990408	0.983948	0.919693	0.69962	0.546055	0.475511	0.526009	0.473038
1001	0.272041	0.102221	0	0.0597907	0.328141	0.705926	0.954044	0.955723	0.689489	0.332692	0.0499452	0.0259689	0.193024	0.342844	0.337436	0.232691	0.204365	0.245036	0.289252	0.288326	0.352991	0.561921	0.838888	1	0.925615	0.709818	0.546686	0.577599	0.761486	0.911416	0.922204	0.817523	0.730203	0.668273	0.59023	0.446461
1002	0.234232	0.217269	0.168592	0.152653	0.135846	0.211877	0.350021	0.568994	0.762781	0.882486	0.900332	0.891817	0.894242	0.9087	0.927947	0.964375	1	0.984598	0.890786	0.745274	0.604826	0.517532	0.500403	0.521919	0.545707	0.528144	0.457454	0.324951	0.161778	0.0307155	0	0.0663113	0.163936	0.234025	0.257899	0.26356
1003	0.190989	0.240516	0.261796	0.290066	0.345267	0.462062	0.589211	0.688095	0.758753	0.831567	0.911978	0.913231	0.889669	0.819201	0.739021	0.606668	0.509963	0.464832	0.427134	0.389379	0.4256	0.586766	0.782332	0.928151	1	0.951209	0.722543	0.376101	0.100585	0	0.0366004	0.122831	0.174914	0.165909	0.130123	0.14069
1004	0.211814	0.0745608	0.00920478	0.00439369	0.0146085	0.0200542	0.00568169	0	0.0579754	0.190699	0.354095	0.474665	0.529078	0.539956	0.546431	0.555459	0.541696	0.508605	0.507908	0.572834	0.662016	0.728219	0.755447	0.796838	0.870567	0.960602	1	0.959366	0.857972	0.75912	0.710179	0.723773	0.744952	0.71804	0.596768	0.411699
1005	0.332027	0.184596	0.236927	0.433009	0.677668	0.845807	0.932337	0.898929	0.837704	0.825378	0.926	1	0.998027	0.92663	0.884032	0.860139	0.780843	0.604742	0.390737	0.247213	0.201108	0.224024	0.275387	0.322818	0.327545	0.269258	0.169656	0.064907	0.000253376	0	0.0751264	0.208898	0.378746	0.528746	0.596846	0.510357
1006	0.0647503	0.0038963	0	0.0408471	0.117964	0.180414	0.21953	0.210377	0.207436	0.226635	0.315006	0.399096	0.458089	0.482411	0.523077	0.587022	0.666406	0.749282	0.82792	0.904486	0.970994	1	0.978727	0.925936	0.883391	0.860813	0.844066	0.802795	0.71633	0.594179	0.499444	0.449137	0.439556	0.384097	0.290404	0.161714
1007	0.34998	0.388825	0.560541	0.714935	0.78914	0.67739	0.547932	0.418192	0.453867	0.524503	0.626552	0.473413	0.228307	0.0178115	0.194109	0.572062	0.937395	1	0.896754	0.664691	0.339085	0.0432603	0	0.201732	0.453781	0.561461	0.623429	0.607859	0.645802	0.649071	0.573747	0.481056	0.403782	0.481376	0.473691	0.421143
1008	0.101863	0.00596943	0	0.041311	0.0870624	0.124639	0.154496	0.183131	0.227549	0.302769	0.381651	0.435901	0.450448	0.449463	0.450899	0.468898	0.499918	0.538407	0.58788	0.633185	0.670018	0.708766	0.774127	0.86352	0.941638	0.993691	1	0.960705	0.885704	0.804551	0.740464	0.680129	0.6242	0.543394	0.428682	0.262654
1009	0.216204	0.303372	0.374873	0.414751	0.444822	0.447854	0.486252	0.53199	0.543184	0.506396	0.494417	0.509135	0.507159	0.480113	0.48984	0.572956	0.707428	0.846158	0.952328	1	0.988572	0.952216	0.902491	0.84453	0.772286	0.714021	0.642237	0.49919	0.32209	0.180354	0.124394	0.0831026	0.038782	0	0.0206895	0.0989649
1010	0.536777	0.521511	0.504647	0.53408	0.577918	0.630714	0.680895	0.755135	0.786988	0.789662	0.754361	0.800732	0.89141	1	0.969677	0.848986	0.672291	0.591483	0.545865	0.523074	0.383926	0.177788	0	0.0284987	0.244615	0.467436	0.530965	0.441222	0.281545	0.160382	0.0889821	0.0879874	0.130114	0.230738	0.367857	0.492582
1011	0.0947009	0.0207482	0	0.0355573	0.135876	0.298151	0.470612	0.614234	0.705681	0.754805	0.761111	0.761009	0.776878	0.817835	0.870589	0.923884	0.973728	1	0.968892	0.867588	0.724296	0.598629	0.493247	0.40384	0.333776	0.314073	0.318843	0.319792	0.306227	0.318942	0.353501	0.393042	0.403177	0.379623	0.312501	0.206313
1012	0.701761	0.670287	0.599283	0.590234	0.628384	0.685909	0.645542	0.552667	0.432776	0.390573	0.383585	0.391025	0.347833	0.258628	0.134464	0.036684	0	0.0277567	0.0868773	0.184574	0.305879	0.418873	0.454029	0.418262	0.381236	0.433907	0.587819	0.775654	0.925628	1	0.995426	0.902687	0.762587	0.64156	0.617412	0.665891
1013	0.0364362	0.0122164	0	0.00111473	0.0225167	0.0573716	0.0839269	0.101872	0.142644	0.252502	0.434332	0.653594	0.839077	0.960234	0.999248	1	0.970348	0.938588	0.883977	0.813015	0.722216	0.648385	0.618369	0.634028	0.651777	0.661368	0.666978	0.675915	0.654551	0.607026	0.57136	0.551386	0.496849	0.367836	0.211845	0.0936987
1014	0.862803	0.997442	1	0.82426	0.59456	0.367024	0.197151	0.0974881	0.082831	0.0836886	0.0556636	0	0.00150014	0.0829652	0.249153	0.477073	0.725771	0.902421	0.946871	0.916559	0.912154	0.920419	0.903911	0.804698	0.690603	0.550109	0.436067	0.365816	0.379897	0.43956	0.403252	0.278547	0.175995	0.240304	0.43003	0.643612
1015	0.257669	0.176312	0.0934276	0.0342849	0	0.00409247	0.0451828	0.123648	0.266606	0.489293	0.753433	0.942603	1	0.980331	0.937634	0.890975	0.821929	0.781851	0.762853	0.742328	0.683227	0.632206	0.626285	0.642076	0.63518	0.589428	0.544363	0.506289	0.493552	0.470744	0.431126	0.362807	0.327721	0.329445	0.344554	0.321437
1016	0.338011	0.0743701	0	0.0907216	0.266534	0.446604	0.565492	0.565677	0.436961	0.25648	0.168376	0.202015	0.266053	0.222437	0.149058	0.194253	0.432216	0.683339	0.807299	0.767653	0.704818	0.656159	0.598498	0.463725	0.294434	0.246144	0.423546	0.745232	0.969447	1	0.915219	0.859362	0.860503	0.885967	0.844704	0.646993
1017	0	0.00579905	0.0648807	0.164004	0.261203	0.359617	0.435428	0.53293	0.620054	0.663643	0.598868	0.501122	0.436493	0.449234	0.497203	0.524899	0.488614	0.413694	0.361215	0.371972	0.426521	0.478407	0.503577	0.52233	0.5837	0.692603	0.80619	0.884922	0.934571	0.980016	1	0.933414	0.746092	0.489171	0.247741	0.0829479
1018	0.631853	0.509395	0.463478	0.530444	0.668803	0.838434	0.969023	1	0.922634	0.788706	0.655255	0.565863	0.484949	0.437012	0.361677	0.310199	0.294403	0.378176	0.473181	0.472548	0.366559	0.200906	0.0791261	0.00136528	0	0.0417084	0.116949	0.186726	0.246787	0.344995	0.500235	0.706186	0.860783	0.950563	0.915382	0.806697
1019	0.754426	0.866466	0.906628	0.88051	0.881548	0.923885	0.982898	1	0.904356	0.724799	0.539985	0.442908	0.423161	0.45702	0.541357	0.624247	0.637427	0.558574	0.443943	0.353639	0.267317	0.166741	0.0674596	0.0127082	0	0.0203041	0.0889846	0.201074	0.295917	0.335822	0.358683	0.402414	0.45464	0.475928	0.512589	0.599329
1020	0.419134	0.212506	0.0456831	0.0176507	0.0716454	0.110233	0.109197	0.0460577	0	0.00469578	0.174946	0.431766	0.714012	0.9	0.994494	1	0.874111	0.624886	0.390576	0.340421	0.465901	0.609831	0.680548	0.673942	0.622345	0.544853	0.495625	0.54343	0.637964	0.742346	0.802074	0.878201	0.871806	0.805143	0.678888	0.581049
1021	0.483838	0.777766	0.965866	1	0.953119	0.901739	0.910494	0.949841	0.935827	0.86147	0.774881	0.728197	0.660882	0.571302	0.530869	0.589658	0.669881	0.660277	0.563012	0.45754	0.383866	0.334143	0.306824	0.319869	0.351277	0.344345	0.284454	0.204963	0.15078	0.117341	0.0810221	0.0470912	0.0128712	0	0.0372147	0.199252
1022	0.737934	0.764049	0.693861	0.557095	0.398985	0.258807	0.135805	0.0363503	0	0.096216	0.289741	0.453244	0.495714	0.484067	0.437379	0.349495	0.209914	0.125607	0.163425	0.268935	0.373398	0.443624	0.558308	0.726374	0.906445	1	0.989692	0.921277	0.857545	0.808715	0.75317	0.659748	0.553605	0.482387	0.515776	0.622896
1023	0.232657	0.20491	0.239777	0.374967	0.595817	0.818691	0.970398	1	0.922081	0.803669	0.726169	0.733224	0.7973	0.873099	0.907057	0.883402	0.811401	0.728368	0.663198	0.634926	0.63785	0.641987	0.607525	0.521375	0.403174	0.285905	0.188371	0.113493	0.0540884	0.0136068	0	0.0254367	0.08518	0.16498	0.230513	0.254161
1024	0.309084	0.329779	0.398783	0.54549	0.691099	0.78465	0.848221	0.918156	1	0.98497	0.821793	0.578249	0.462199	0.484311	0.471242	0.361598	0.297335	0.312748	0.282636	0.144118	0.0290625	0	0.0562243	0.15205	0.2788	0.415011	0.576009	0.725412	0.796177	0.786071	0.751277	0.721787	0.635437	0.503253	0.375419	0.325379
1025	0.326757	0.203699	0.118809	0.0761068	0.0346315	0	0.00468787	0.0460867	0.167609	0.318069	0.473351	0.529907	0.550587	0.560319	0.614698	0.652454	0.666528	0.62731	0.590981	0.596884	0.695478	0.843781	0.964926	1	0.932134	0.816517	0.701331	0.618017	0.573052	0.547737	0.559624	0.568823	0.580319	0.578903	0.548654	0.469614
1026	0.697967	0.525037	0.354196	0.212566	0.106992	0.0354331	0	0.00924672	0.0723037	0.151207	0.230841	0.285101	0.337217	0.387264	0.417218	0.442477	0.460131	0.489548	0.495486	0.481465	0.438038	0.401356	0.399694	0.471152	0.574007	0.703999	0.845896	0.971655	1	0.934316	0.85374	0.839064	0.877296	0.923344	0.917382	0.839581
1027	0.490682	0.514159	0.597304	0.755297	0.862351	0.871926	0.763836	0.631922	0.587054	0.687116	0.871409	1	0.993241	0.871792	0.715805	0.582727	0.469147	0.338586	0.214898	0.167009	0.19624	0.237135	0.286183	0.409462	0.566163	0.667264	0.657063	0.557927	0.353145	0.130554	0	0.00757301	0.0827487	0.211312	0.360212	0.474479
1028	0.197709	0.282511	0.409735	0.505454	0.495263	0.3762	0.193466	0.0431154	0	0.0522988	0.147948	0.233368	0.306592	0.370412	0.431168	0.480812	0.516766	0.539378	0.551884	0.558426	0.569726	0.600893	0.659167	0.738587	0.8223	0.899694	0.960801	0.997797	1	0.964454	0.884692	0.763832	0.615644	0.467097	0.324134	0.222436
1029	0.618642	0.825544	0.950546	1	0.970864	0.95326	0.955576	0.94577	0.862209	0.725299	0.617815	0.586664	0.589468	0.600571	0.621896	0.666992	0.678164	0.61612	0.474071	0.314981	0.198056	0.173376	0.231482	0.326083	0.360515	0.296714	0.153293	0.0302364	0	0.0723592	0.185318	0.257812	0.276519	0.282937	0.322914	0.445254
1030	0.20668	0.110075	0.0553937	0.0467621	0.0550384	0.0626285	0.0478696	0.0249601	0	0.037299	0.209573	0.504773	0.781284	0.941027	0.989539	1	0.973301	0.975891	0.937635	0.857528	0.702488	0.637831	0.64667	0.660856	0.617602	0.556719	0.522374	0.47911	0.500566	0.599956	0.747937	0.775322	0.686727	0.534194	0.42295	0.312525
1031	0.377399	0.345386	0.299712	0.23844	0.144063	0.0540689	0	0.0315723	0.12845	0.327631	0.55243	0.789555	0.886226	0.865948	0.732816	0.693828	0.734297	0.837611	0.839429	0.848168	0.880148	0.960786	1	0.96054	0.856526	0.681188	0.50495	0.345962	0.234061	0.179507	0.176519	0.2344	0.299863	0.375728	0.406065	0.412017
1032	0.537343	0.342367	0.349595	0.444056	0.494962	0.504707	0.485872	0.457415	0.446149	0.458436	0.403997	0.250259	0.0501804	0	0.0709035	0.211315	0.287865	0.363111	0.448777	0.541527	0.604765	0.592967	0.59654	0.598142	0.632961	0.603033	0.585624	0.570817	0.625879	0.678019	0.731024	0.731088	0.800063	0.919924	1	0.836129
1033	0.10632	0.104953	0.0522942	0	0	0.0728693	0.175699	0.272434	0.394714	0.615877	0.860041	0.998994	0.930499	0.833366	0.78787	0.874544	0.957177	1	0.994214	0.987695	0.941849	0.741515	0.432049	0.190717	0.153818	0.273475	0.466054	0.686827	0.879629	0.916568	0.76254	0.479114	0.210107	0.0424463	0.0064726	0.0548532
1034	0	0.0302208	0.0975182	0.169931	0.24039	0.346262	0.513312	0.721484	0.908331	1	0.966658	0.857345	0.743405	0.657946	0.585066	0.506939	0.441591	0.409059	0.431347	0.498716	0.586032	0.650758	0.66774	0.647457	0.631068	0.636822	0.651255	0.636821	0.592295	0.544631	0.524089	0.498821	0.421024	0.278758	0.133513	0.0323898
1035	0.733785	0.437811	0.142543	0	0.0201497	0.197649	0.405981	0.581916	0.71161	0.806989	0.833382	0.727891	0.490018	0.248335	0.162893	0.283712	0.523505	0.726541	0.773758	0.631881	0.413168	0.251144	0.20848	0.277689	0.38167	0.432875	0.365858	0.275336	0.291735	0.463016	0.708006	0.877879	0.950979	0.978295	1	0.946916
1036	0.745474	0.492002	0.339476	0.370595	0.44048	0.442616	0.284652	0.110076	0	0.0570799	0.168557	0.352835	0.533694	0.716739	0.784189	0.741617	0.604753	0.505425	0.521455	0.624516	0.695741	0.670284	0.575883	0.463131	0.354575	0.287824	0.275282	0.29578	0.369688	0.472914	0.61364	0.697888	0.787915	0.902492	1	0.966897
1037	0.241362	0.173279	0.139868	0.135908	0.150796	0.208793	0.269697	0.353732	0.47833	0.599907	0.652965	0.663341	0.732201	0.848295	0.943889	0.976838	0.995414	1	0.993591	0.972913	0.951208	0.890284	0.77498	0.576692	0.350108	0.129522	0.00987586	0	0.0806404	0.196437	0.305686	0.431884	0.539827	0.596407	0.527155	0.382991
1038	0.878406	0.850372	0.753649	0.590371	0.482521	0.390477	0.339174	0.298198	0.296846	0.371404	0.554142	0.825565	0.977762	1	0.888645	0.851898	0.75554	0.631973	0.434975	0.362554	0.414603	0.575746	0.665228	0.636069	0.470185	0.291025	0.129928	0.0434308	0	0.00965806	0.0571723	0.160715	0.328105	0.503685	0.672936	0.785258
1039	0.809159	0.719639	0.666801	0.628351	0.532164	0.396947	0.2575	0.175647	0.147544	0.137681	0.143158	0.186817	0.266337	0.385416	0.494414	0.629176	0.648546	0.552015	0.29542	0.0733122	0	0.0975378	0.291402	0.453854	0.579375	0.650254	0.766228	0.875226	0.855632	0.69472	0.5543	0.622813	0.800291	0.96801	1	0.93639
1040	0.461183	0.316958	0.155045	0.0368762	0	0.0289812	0.0988561	0.190132	0.276574	0.337976	0.367546	0.362397	0.3654	0.430081	0.610275	0.81372	0.92967	0.88472	0.760863	0.612502	0.505487	0.429136	0.413183	0.422998	0.440498	0.467397	0.540789	0.673913	0.825213	0.947662	1	0.951131	0.821034	0.681963	0.596089	0.54385
1041	0.358904	0.47754	0.564379	0.641756	0.689407	0.717757	0.718691	0.681635	0.580116	0.412634	0.212181	0.0677467	0	0.0189549	0.0701893	0.195447	0.368732	0.560613	0.708195	0.825924	0.925788	1	0.991656	0.89315	0.741699	0.617689	0.575519	0.609985	0.646937	0.619598	0.513588	0.39687	0.278446	0.206628	0.180532	0.254468
1042	0.361798	0.396859	0.346693	0.362188	0.412628	0.588028	0.786212	1	0.982544	0.813106	0.58171	0.559549	0.605024	0.609255	0.483575	0.32015	0.198623	0.0849864	0	0.00973679	0.120427	0.283936	0.412389	0.533732	0.638376	0.637578	0.565699	0.50991	0.571246	0.670284	0.824432	0.903306	0.872312	0.602237	0.375679	0.300339
1043	0.846972	0.987747	1	0.928451	0.846274	0.776559	0.733827	0.707678	0.708379	0.766192	0.842661	0.884024	0.81233	0.692909	0.580837	0.532738	0.509306	0.496176	0.473812	0.492381	0.537568	0.57381	0.509206	0.360753	0.191562	0.0610381	0.00188297	0	0.0384838	0.0583944	0.0655112	0.0751046	0.110381	0.188197	0.349913	0.598325
1044	0.119507	0.0356765	0	0.0252038	0.0722311	0.149336	0.246488	0.378156	0.501172	0.560186	0.568583	0.572733	0.614692	0.702064	0.809372	0.913391	0.979031	1	0.973543	0.836859	0.664111	0.538274	0.554934	0.631201	0.675259	0.645027	0.531853	0.422071	0.373527	0.437566	0.510874	0.560885	0.558642	0.516413	0.405525	0.257523
1045	0.485739	0.209121	0.0508299	0	0.0275985	0.0845121	0.150436	0.190049	0.248844	0.352842	0.475708	0.55939	0.647584	0.780646	0.929236	0.960377	0.88288	0.731144	0.611717	0.539389	0.545341	0.540316	0.475447	0.324592	0.180967	0.123462	0.208728	0.401718	0.612998	0.744656	0.782548	0.802973	0.889576	1	0.993476	0.797633
1046	0.769312	0.565112	0.385604	0.348394	0.371459	0.348236	0.242351	0.187331	0.153589	0.151398	0.18193	0.296981	0.44704	0.544568	0.582398	0.629623	0.744327	0.897448	0.99532	1	0.95134	0.928735	0.927297	0.872992	0.709359	0.469058	0.234552	0.0683038	0	0.0384377	0.166532	0.345171	0.517844	0.659022	0.779143	0.836349
1047	0.948651	1	0.820851	0.532598	0.348156	0.350345	0.560323	0.78217	0.820828	0.618375	0.364896	0.252705	0.287452	0.30945	0.256303	0.326597	0.486749	0.708392	0.825281	0.865342	0.684716	0.341183	0.0825681	0	0.035865	0.0275781	0.0380915	0.112179	0.314497	0.537697	0.810318	0.963867	0.978248	0.718378	0.571542	0.671307
1048	0.0604948	0.00471587	0	0.0740418	0.183971	0.305981	0.440865	0.594559	0.744778	0.866221	0.955948	1	0.989375	0.907035	0.788823	0.686776	0.655817	0.678854	0.687632	0.640495	0.564474	0.535402	0.581107	0.653928	0.674849	0.614795	0.519824	0.452192	0.4328	0.434218	0.421781	0.374223	0.303327	0.228962	0.173026	0.12396
1049	0.384576	0.396749	0.465847	0.542887	0.607736	0.599546	0.514977	0.375446	0.240519	0.121153	0.0371822	0	0.0265876	0.113008	0.232795	0.360286	0.486684	0.605951	0.690706	0.670438	0.562805	0.470331	0.514272	0.693821	0.893534	1	0.96815	0.836439	0.702052	0.616636	0.613131	0.648598	0.688218	0.663828	0.567521	0.444707
1050	0.393617	0.48399	0.468069	0.339656	0.180172	0.0516307	0	0.0385349	0.155539	0.315391	0.467473	0.565496	0.615838	0.660895	0.706255	0.745832	0.762963	0.806227	0.882532	0.965513	1	0.933285	0.826532	0.719582	0.687907	0.71959	0.780649	0.785633	0.651136	0.469245	0.319564	0.240833	0.168584	0.103887	0.124275	0.229981
1051	0.205421	0.332332	0.425969	0.462883	0.457985	0.426288	0.388563	0.35949	0.364861	0.403106	0.465421	0.530565	0.615181	0.725655	0.852637	0.954457	1	0.983444	0.930115	0.873682	0.829136	0.79736	0.766831	0.737513	0.703236	0.656155	0.585946	0.491026	0.381814	0.271659	0.173702	0.0949674	0.0364538	0	0.0106212	0.0804285
1052	0.397643	0.338642	0.224377	0.109788	0.113075	0.232843	0.472222	0.663936	0.747817	0.695013	0.57382	0.409937	0.254241	0.128467	0.0446162	0	0.0353901	0.162608	0.369709	0.586621	0.77133	0.902232	0.970097	0.949077	0.872668	0.829978	0.875519	0.962185	1	0.938301	0.784169	0.591098	0.417612	0.308973	0.298112	0.354122
1053	0.564385	0.691613	0.78645	0.773373	0.75141	0.75141	0.773373	0.78645	0.691613	0.476319	0.186753	0.0809443	0.110012	0.287423	0.310212	0.289288	0.111862	0	0.187856	0.617602	1	0.800331	0.480834	0.395598	0.620278	0.660167	0.426548	0.228069	0.173265	0.406556	0.694532	0.974174	0.859652	0.612933	0.413855	0.421084
1054	0.469234	0.216119	0.0454603	0	0.0222101	0.06077	0.0740122	0.0556777	0.0364676	0.057057	0.142447	0.265986	0.386958	0.451017	0.448608	0.363355	0.269684	0.207398	0.251002	0.390106	0.584163	0.751458	0.833139	0.857007	0.848952	0.863247	0.893756	0.949563	0.98622	1	0.992597	0.992322	0.992141	0.988234	0.911074	0.740265
1055	0.710958	0.702964	0.693002	0.660607	0.54352	0.381605	0.163034	0.0208495	0	0.125671	0.276108	0.408403	0.532837	0.657434	0.855989	0.993418	1	0.790157	0.596838	0.525216	0.575058	0.592237	0.523787	0.376671	0.229935	0.196389	0.294055	0.402867	0.482363	0.514088	0.55727	0.505498	0.494158	0.569994	0.702898	0.752946
1056	0.148053	0.161229	0.147545	0.0936209	0.0330435	0	0.00367987	0.0279887	0.0425005	0.0498219	0.124109	0.310398	0.553784	0.719552	0.794397	0.854448	0.917036	0.945043	0.879774	0.809809	0.786051	0.853054	0.932683	0.932329	0.869955	0.838751	0.924433	1	0.930635	0.712796	0.499734	0.40673	0.378284	0.332233	0.236307	0.164357
1057	0.0103608	0	0.0334173	0.121639	0.218367	0.289673	0.304766	0.284945	0.28842	0.410086	0.605619	0.764674	0.781643	0.73019	0.693141	0.728107	0.81026	0.901664	0.974606	1	0.969402	0.889761	0.816787	0.803909	0.827373	0.83599	0.777618	0.677777	0.543031	0.405385	0.286074	0.215128	0.172399	0.130129	0.08227	0.0433191
1058	0.285518	0.129331	0.0246752	0	0.0276934	0.0665598	0.103661	0.124788	0.12949	0.122956	0.144706	0.208615	0.315646	0.443919	0.56941	0.659545	0.700407	0.721463	0.756452	0.834196	0.925229	0.995554	1	0.953807	0.886546	0.830352	0.782576	0.744071	0.710169	0.698142	0.681143	0.663677	0.625754	0.592681	0.534131	0.43815
1059	0.399987	0.192038	0.0936162	0.0630164	0.034604	0.0130932	0.00171418	0	0.0193686	0.0805095	0.220638	0.426675	0.627982	0.709553	0.63657	0.480288	0.346404	0.289139	0.306938	0.384178	0.487828	0.583645	0.65965	0.71793	0.76842	0.801398	0.842541	0.89897	0.971908	1	0.962157	0.910387	0.91956	0.971861	0.915386	0.699864
1060	0.173349	0.0744859	0.0286925	0.0263515	0.0268422	0.0263758	0	0.00882698	0.141887	0.427804	0.763858	0.966653	1	0.947215	0.909082	0.873404	0.836282	0.806372	0.792502	0.745619	0.728567	0.749486	0.811496	0.830626	0.82885	0.816699	0.75497	0.61223	0.432844	0.314222	0.25866	0.268181	0.313149	0.404095	0.415421	0.327707
1061	0.170572	0.0738039	0.0868566	0.218779	0.401498	0.537287	0.579549	0.525661	0.420665	0.261022	0.124401	0.0266927	0.0144054	0	0.0425418	0.161574	0.374689	0.587324	0.726547	0.788697	0.782155	0.766283	0.749574	0.748458	0.773934	0.814189	0.89533	0.95358	1	0.974941	0.92107	0.835292	0.727645	0.604987	0.465471	0.322073
1062	0.514794	0.457614	0.328271	0.168928	0.0456526	0	0.0295961	0.128092	0.247512	0.382862	0.473145	0.560257	0.606054	0.620984	0.590032	0.552297	0.507334	0.456641	0.572081	0.794316	1	0.882967	0.705436	0.568998	0.625892	0.698392	0.733831	0.73375	0.687432	0.676772	0.620625	0.577555	0.495731	0.458937	0.458618	0.497665
1063	0	0.0129904	0.105196	0.266523	0.450798	0.598335	0.677622	0.684466	0.664155	0.699593	0.790302	0.892878	0.865222	0.77868	0.631296	0.545713	0.469912	0.47926	0.478695	0.469364	0.389597	0.327053	0.285924	0.331963	0.470783	0.710509	0.9323	1	0.867356	0.655615	0.501175	0.453609	0.411953	0.32004	0.179068	0.0616963
1064	0.231	0.266209	0.349642	0.36878	0.287129	0.139687	0.0240397	0	0.117867	0.328729	0.542438	0.638474	0.620687	0.577699	0.626766	0.764159	0.920289	1	0.992891	0.92438	0.839553	0.768636	0.702347	0.662999	0.641866	0.627104	0.58816	0.545018	0.512301	0.487007	0.451068	0.424657	0.425918	0.419942	0.372132	0.279875
1065	0.978945	0.895426	0.667721	0.455502	0.335795	0.41961	0.582888	0.81489	0.960704	0.980764	0.85204	0.695585	0.590852	0.570497	0.586675	0.567915	0.476943	0.337678	0.204991	0.117463	0.0845373	0.0714076	0.0677306	0.042899	0.026877	0	0.0125994	0.083745	0.239057	0.432366	0.628357	0.788158	0.924287	0.984952	1	0.991994
1066	0	0	0	0	0	0	0	0.090439	0.304782	0.623638	0.86134	0.976913	0.991506	0.996719	1	1	0.996719	0.991506	0.985524	0.978239	0.968334	0.955079	0.939615	0.923254	0.894151	0.833622	0.725471	0.580074	0.416159	0.258174	0.127883	0.0446511	0.00847866	0	0	0
1067	0.319579	0.38419	0.452378	0.517236	0.598426	0.663331	0.70195	0.706174	0.691927	0.645554	0.575059	0.524923	0.499447	0.445685	0.338798	0.254543	0.288929	0.459256	0.643644	0.763873	0.817152	0.903648	1	0.999587	0.843846	0.607229	0.464517	0.472506	0.54364	0.49736	0.295573	0.0825953	0	0.0610156	0.162875	0.248987
1068	0.03707	0.126827	0.200935	0.295476	0.402263	0.535403	0.646845	0.786998	0.929646	1	0.96731	0.905585	0.879298	0.880337	0.879633	0.875967	0.869339	0.860967	0.850311	0.826929	0.77795	0.696246	0.592944	0.480887	0.377882	0.297205	0.250362	0.229982	0.222759	0.214818	0.198615	0.168374	0.124095	0.0715556	0.0174215	0
1069	0.468882	0.611168	0.731064	0.76664	0.708389	0.627512	0.56064	0.549605	0.571052	0.576525	0.492922	0.35189	0.237485	0.210557	0.215506	0.173405	0.0771624	0	0.0056205	0.0874856	0.216243	0.368788	0.528532	0.662525	0.755323	0.819093	0.886532	0.959776	1	0.945727	0.806751	0.653754	0.551402	0.483887	0.424766	0.404053
1070	0.111911	0.266117	0.455999	0.634722	0.794684	0.906536	0.969237	0.961256	0.94716	0.9541	0.997112	1	0.90915	0.72039	0.50801	0.348247	0.288729	0.339539	0.506559	0.747057	0.949143	0.985733	0.811089	0.511797	0.224788	0.0472795	0	0.0509943	0.154809	0.257122	0.315091	0.309486	0.247546	0.152839	0.0658548	0.0410734
1071	0.363977	0.408306	0.434646	0.426698	0.410949	0.408449	0.419667	0.407654	0.392068	0.408161	0.526232	0.674373	0.851704	0.960279	1	0.91528	0.775129	0.655224	0.602388	0.625048	0.669532	0.736065	0.767697	0.787301	0.795638	0.800689	0.721252	0.52977	0.282125	0.10014	0.00750269	0	0.0350689	0.109014	0.202075	0.286652
1072	0.043461	0	0.00623936	0.0736235	0.179999	0.291146	0.403476	0.518018	0.608386	0.645245	0.622867	0.564817	0.501542	0.461525	0.457276	0.473701	0.493722	0.503099	0.500219	0.506819	0.552491	0.640894	0.731951	0.798756	0.849358	0.903593	0.960461	1	0.983326	0.887415	0.726147	0.559707	0.421305	0.309482	0.206087	0.116036
1073	0.0808105	0.205871	0.497748	0.782776	0.913742	0.881263	0.678899	0.447144	0.31057	0.374045	0.533803	0.705133	0.777724	0.748345	0.608361	0.424884	0.214337	0.0640791	0	0.0518107	0.156172	0.264689	0.340214	0.411799	0.554759	0.751946	0.936857	1	0.973679	0.879295	0.77842	0.657263	0.552189	0.453063	0.331505	0.16746
1074	0.29037	0.258296	0.230533	0.329183	0.526111	0.773072	0.85946	0.795542	0.597977	0.450917	0.386469	0.401208	0.4196	0.479671	0.623627	0.787494	0.826269	0.74752	0.710354	0.822469	0.97862	1	0.811834	0.57469	0.388133	0.262742	0.111177	0.00461915	0	0.13781	0.312949	0.533701	0.627953	0.61861	0.465734	0.366309
1075	0.446637	0.261536	0.115504	0.045443	0.00847093	0	0	0	0.0532969	0.140847	0.329161	0.525874	0.793824	0.937272	1	0.898073	0.806789	0.768458	0.754255	0.70228	0.5864	0.561478	0.599992	0.63369	0.560893	0.465777	0.438322	0.560122	0.69442	0.75695	0.666916	0.605781	0.620612	0.743013	0.761724	0.670349
1076	0.102059	0.0895701	0.0710996	0.0243188	0	0.0534418	0.187937	0.334205	0.399819	0.397694	0.380032	0.417327	0.485284	0.574984	0.696894	0.832825	0.950365	1	0.983788	0.911144	0.856179	0.863793	0.912812	0.9446	0.930219	0.871219	0.73922	0.578391	0.455344	0.40714	0.410892	0.431229	0.438088	0.382799	0.269018	0.156344
1077	0.0274307	0	0.00884767	0.0882826	0.287203	0.560342	0.844774	1	0.981669	0.805732	0.596286	0.43587	0.366304	0.335683	0.282417	0.18218	0.0760835	0.0701668	0.23436	0.517429	0.747283	0.808497	0.756529	0.730516	0.795476	0.882027	0.904153	0.865999	0.839413	0.860749	0.864159	0.767831	0.551995	0.297696	0.121753	0.0458032
1078	0.552178	0.558065	0.477285	0.397229	0.39482	0.489621	0.667391	0.875694	1	0.987268	0.86716	0.757509	0.703241	0.717669	0.763018	0.834157	0.865424	0.872897	0.797231	0.713582	0.614586	0.556783	0.511068	0.448531	0.32927	0.17568	0.0439191	0	0.0200247	0.0794074	0.12737	0.158794	0.181904	0.22923	0.323897	0.453601
1079	0.392585	0.394531	0.434324	0.517201	0.584929	0.625998	0.657926	0.650724	0.611353	0.551208	0.498065	0.430502	0.328998	0.272458	0.27346	0.353558	0.506762	0.710895	0.855304	0.863067	0.791437	0.781296	0.852401	0.968849	1	0.896009	0.667636	0.406597	0.18309	0.0441864	0	0.0784824	0.198506	0.339367	0.403367	0.427891
1080	0.186904	0.0552793	0	0.080309	0.26432	0.474257	0.588011	0.557035	0.382772	0.165201	0.0128381	0.0247318	0.157458	0.280222	0.321197	0.349466	0.471247	0.625305	0.688007	0.603415	0.502947	0.510541	0.659784	0.845764	0.953737	1	0.998123	0.993746	0.943215	0.917837	0.894702	0.850621	0.73825	0.61818	0.487956	0.354332
1081	0.384413	0.214838	0.120768	0.0696473	0.0187886	0	0.0348939	0.105628	0.243822	0.447886	0.667951	0.729287	0.600207	0.414016	0.310569	0.285498	0.273065	0.298446	0.406496	0.60268	0.785753	0.876134	0.802868	0.638265	0.485217	0.47329	0.633534	0.860089	1	0.984436	0.89677	0.833837	0.829929	0.839119	0.78015	0.610992
1082	0.347075	0.579185	0.782544	0.93726	1	0.981109	0.867556	0.69802	0.488503	0.367162	0.415764	0.584851	0.683288	0.632083	0.568123	0.591706	0.656211	0.656834	0.62027	0.599259	0.597765	0.579265	0.552675	0.545643	0.561236	0.570247	0.526628	0.437252	0.341321	0.259117	0.198074	0.122187	0.0580415	0	0.0219294	0.14013
1083	0.627355	0.745519	0.836177	0.903271	0.883167	0.743951	0.478496	0.198819	0.0286566	0	0.074178	0.164624	0.287518	0.426683	0.55722	0.651507	0.723924	0.786231	0.808223	0.831527	0.909965	1	0.967354	0.751872	0.45078	0.261125	0.268148	0.376564	0.400535	0.308163	0.223652	0.229913	0.302946	0.38288	0.448568	0.532177
1084	0.203414	0.089915	0	0.00113444	0.0921832	0.230553	0.387672	0.534789	0.647596	0.721932	0.805635	0.908971	0.996482	1	0.9178	0.797199	0.700844	0.640949	0.616587	0.610285	0.612637	0.621564	0.633248	0.643235	0.637346	0.613511	0.57018	0.513228	0.455174	0.414518	0.389998	0.371051	0.339168	0.306624	0.287968	0.268065
1085	0.293187	0.371285	0.50749	0.603273	0.71216	0.777579	0.806342	0.777479	0.759031	0.780148	0.868828	0.970768	1	0.953234	0.836573	0.710169	0.555294	0.359931	0.146362	0	0.00887805	0.133476	0.267039	0.312259	0.300968	0.310665	0.387683	0.447458	0.459398	0.434388	0.450376	0.492696	0.550692	0.523329	0.428477	0.291493
1086	0.517077	0.436703	0.398588	0.386102	0.306434	0.212214	0.0739659	0	0.00323556	0.154649	0.36666	0.563799	0.674228	0.764085	0.87712	0.997465	1	0.87982	0.676573	0.531982	0.452043	0.445826	0.468589	0.537832	0.614993	0.718375	0.773642	0.797667	0.68802	0.495109	0.262188	0.178174	0.334465	0.599233	0.740817	0.671364
1087	0.243406	0.342353	0.475396	0.567723	0.56646	0.443775	0.268057	0.0817574	0	0.0706414	0.278551	0.513192	0.724594	0.864748	0.951924	0.966098	1	0.991276	0.973266	0.864342	0.756169	0.69119	0.68115	0.688458	0.638818	0.606074	0.575202	0.538781	0.442429	0.341013	0.302794	0.317993	0.289372	0.21505	0.157133	0.177545
1088	0.501617	0.180758	0	0.0160435	0.0753591	0.144275	0.191742	0.237282	0.284548	0.351162	0.464222	0.568332	0.677811	0.704269	0.703142	0.576144	0.485232	0.407076	0.417268	0.378964	0.333317	0.326124	0.398815	0.488325	0.514497	0.524037	0.562696	0.676204	0.787722	0.908002	0.953155	0.970237	0.949971	1	0.994884	0.854043
1089	0.105838	0	0.0213098	0.154983	0.27149	0.343657	0.386234	0.43581	0.478223	0.475818	0.40586	0.303892	0.222907	0.223975	0.303574	0.444395	0.569113	0.660858	0.72248	0.825138	0.935654	1	0.959217	0.887516	0.837038	0.808547	0.744478	0.655243	0.58745	0.562752	0.575036	0.608574	0.637028	0.623638	0.508361	0.325195
1090	0.555141	0.555133	0.551866	0.584037	0.641844	0.717707	0.725092	0.63168	0.410553	0.187904	0.0371561	0	0.00178653	0.0123479	0.0614732	0.157232	0.257688	0.283838	0.295167	0.353392	0.473184	0.585301	0.682353	0.793544	0.917852	1	0.987438	0.876735	0.749329	0.675305	0.702769	0.739138	0.717909	0.615716	0.543555	0.532921
1091	0.821753	0.925249	0.873493	0.630637	0.375209	0.169606	0.150816	0.252678	0.450079	0.593514	0.688843	0.654662	0.538959	0.412723	0.36768	0.358052	0.268116	0.130588	0	0.066386	0.241717	0.45282	0.507492	0.473276	0.43186	0.443102	0.499843	0.553241	0.594432	0.666749	0.795542	0.945758	1	0.882225	0.725651	0.67914
1092	0.811815	0.847678	0.927666	0.990031	0.973155	0.854464	0.646055	0.404236	0.232113	0.160172	0.180624	0.235236	0.288717	0.309625	0.290168	0.237876	0.164486	0.0943236	0.0409749	0.0117813	0	0.000294451	0.0298821	0.135734	0.361908	0.666138	0.91956	0.985457	0.87613	0.72725	0.69215	0.78763	0.921282	1	0.964291	0.878453
1093	0.332886	0.216927	0.101243	0.0187049	0	0.0466783	0.177328	0.36439	0.581582	0.802864	0.928136	0.977555	0.978891	1	0.99799	0.917385	0.757269	0.550366	0.401565	0.329006	0.345018	0.456895	0.63036	0.785161	0.800028	0.762257	0.722517	0.695789	0.558829	0.392437	0.30089	0.326834	0.344176	0.334078	0.342391	0.370327
1094	0.163574	0.13506	0.122988	0.0849282	0.0398411	0	0.00387035	0.0919273	0.286172	0.53456	0.748024	0.8822	0.956393	0.9907	1	0.97756	0.92604	0.854566	0.77796	0.715689	0.675832	0.66107	0.654098	0.642984	0.624823	0.606478	0.581067	0.554678	0.53129	0.521939	0.510004	0.482823	0.434592	0.369246	0.296253	0.216068
1095	0.385314	0.445561	0.63239	0.852518	1	0.939239	0.667676	0.303423	0.0420664	0	0.134267	0.296579	0.376424	0.379869	0.393295	0.459288	0.555599	0.591778	0.56767	0.527849	0.536296	0.559148	0.549178	0.535009	0.565448	0.649752	0.68023	0.630532	0.546472	0.524597	0.570468	0.617634	0.637759	0.58403	0.50945	0.408936
1096	0.560873	0.672404	0.682254	0.625674	0.496287	0.299626	0.212483	0.310186	0.620188	0.846861	0.864274	0.594859	0.309824	0.194782	0.304109	0.47263	0.605197	0.601807	0.512403	0.374848	0.443968	0.637689	0.913936	1	0.979177	0.865277	0.784123	0.764214	0.67848	0.536866	0.276415	0.106804	0	0.0216343	0.135945	0.351725
1097	0.571213	0.63198	0.788661	0.927822	1	0.933108	0.810923	0.670563	0.563083	0.495115	0.501264	0.53655	0.555997	0.552918	0.574213	0.598868	0.593167	0.581353	0.602059	0.668112	0.697696	0.641168	0.480465	0.275548	0.105296	0.0116077	0	0.0529517	0.116018	0.205735	0.285109	0.403277	0.502945	0.577497	0.593598	0.564563
1098	0.195802	0.236588	0.283464	0.375409	0.522017	0.673621	0.767549	0.760632	0.704191	0.659766	0.638951	0.623744	0.596667	0.604253	0.673399	0.798985	0.920443	1	0.990659	0.909022	0.762985	0.72588	0.735145	0.776406	0.670951	0.555012	0.431024	0.34786	0.251099	0.159386	0.0934548	0.0400369	0.000762226	0	0.0501378	0.13548
1099	0.384985	0.459825	0.496303	0.452726	0.323373	0.167226	0.0350699	0	0.102122	0.325901	0.63005	0.885489	1	0.925616	0.740023	0.595053	0.529808	0.512325	0.479564	0.554801	0.74603	0.919318	0.951157	0.926546	0.965597	0.960447	0.834264	0.59126	0.38884	0.261464	0.222679	0.215686	0.227147	0.250233	0.285895	0.324941
1100	0.377562	0.417096	0.347537	0.233047	0.125874	0.0313557	0	0.071211	0.289617	0.537096	0.783721	0.875155	0.832985	0.696049	0.623025	0.631044	0.637082	0.554945	0.433774	0.364066	0.383655	0.427727	0.488089	0.549014	0.61779	0.676282	0.744734	0.836706	0.946122	1	0.928385	0.737492	0.532363	0.371069	0.284671	0.296746
1101	0.623281	0.279996	0.0530885	0	0.0826412	0.20829	0.292255	0.272529	0.227445	0.256457	0.388344	0.536883	0.645379	0.715851	0.777505	0.849476	0.942355	1	0.928824	0.714138	0.481857	0.386563	0.457618	0.597802	0.666336	0.615321	0.490615	0.382024	0.325028	0.322789	0.364552	0.460154	0.621822	0.833005	0.974698	0.910698
1102	0.186872	0.0850082	0.0186843	0	0.0373686	0.144414	0.339624	0.585746	0.823858	0.98322	1	0.900037	0.779916	0.730727	0.756379	0.783345	0.76231	0.696389	0.628721	0.598492	0.594297	0.600934	0.596873	0.579486	0.54122	0.486251	0.43204	0.404303	0.436494	0.505064	0.568593	0.555525	0.489765	0.412386	0.353358	0.28825
1103	0.479151	0.706791	0.879399	0.979819	1	0.946739	0.81946	0.666447	0.536693	0.471074	0.499919	0.587812	0.664392	0.642314	0.522751	0.360847	0.25932	0.270761	0.387233	0.545794	0.70192	0.821813	0.887089	0.873161	0.791201	0.657199	0.508696	0.367799	0.245132	0.138789	0.0518772	0.00367305	0	0.0365099	0.117412	0.265365
1104	0.605206	0.33075	0.104132	0.00475461	0	0.0588094	0.144286	0.229243	0.292354	0.317988	0.318568	0.310832	0.319509	0.351256	0.397637	0.455807	0.532706	0.627223	0.713599	0.767656	0.784574	0.771666	0.730443	0.662218	0.589587	0.544152	0.539409	0.555107	0.585111	0.647598	0.757351	0.879356	0.96544	1	0.965658	0.844334
1105	0.517033	0.542	0.616815	0.732039	0.87387	0.969608	1	0.927566	0.775273	0.562857	0.401429	0.363917	0.433763	0.505879	0.498288	0.41618	0.301536	0.183232	0.0717111	0	0.0210442	0.141781	0.307593	0.442323	0.524117	0.569501	0.584749	0.585231	0.590872	0.626871	0.654174	0.650071	0.622934	0.59611	0.564807	0.530126
1106	0.814261	0.940673	1	0.963937	0.884648	0.808128	0.785254	0.814921	0.852817	0.853455	0.798333	0.722799	0.639804	0.564289	0.510461	0.488378	0.475975	0.45704	0.455149	0.471747	0.467602	0.426621	0.387075	0.373453	0.356478	0.314264	0.247677	0.154519	0.0523992	0	0.0331635	0.103966	0.178329	0.272946	0.435832	0.625286
1107	1	0.957405	0.848075	0.719264	0.667962	0.652714	0.698145	0.737295	0.787978	0.83069	0.857589	0.858442	0.765944	0.62812	0.460908	0.361252	0.326235	0.377187	0.442281	0.487393	0.472831	0.429446	0.377788	0.341228	0.296981	0.216653	0.107328	0.030675	0	0.0248501	0.0803196	0.207889	0.380245	0.59562	0.78541	0.937175
1108	0.423582	0.57846	0.653162	0.616917	0.544099	0.489074	0.451322	0.377722	0.231459	0.0744079	0	0.126494	0.424185	0.76338	0.965197	1	0.94892	0.930202	0.955503	0.971683	0.914901	0.804982	0.70998	0.667728	0.650479	0.590865	0.476737	0.354131	0.292259	0.306239	0.339813	0.324756	0.248163	0.155768	0.147572	0.24172
1109	0.700306	0.870063	0.971746	1	0.933766	0.814897	0.68553	0.608575	0.628999	0.700726	0.789467	0.811815	0.821662	0.81289	0.805593	0.764807	0.720281	0.675076	0.624836	0.545797	0.445797	0.362863	0.326641	0.321721	0.293972	0.200327	0.0908765	0.00977875	0	0.0378161	0.101238	0.149856	0.164316	0.189509	0.297904	0.487868
1110	0.791166	0.565619	0.327918	0.262994	0.378681	0.573969	0.681904	0.602012	0.373321	0.125485	0	0.0132251	0.101454	0.18754	0.24308	0.262355	0.271488	0.300336	0.372074	0.460138	0.543296	0.63758	0.764836	0.909991	1	0.997928	0.910325	0.810767	0.733028	0.659419	0.565743	0.490957	0.5156	0.645146	0.804197	0.885211
1111	0.484542	0.504813	0.611706	0.785328	0.898759	0.913538	0.820823	0.71368	0.564191	0.426672	0.339621	0.440719	0.661186	0.802513	0.659205	0.288008	0	0.0174676	0.295554	0.525653	0.499367	0.283577	0.173881	0.35874	0.750703	1	0.936006	0.611597	0.320729	0.228738	0.304502	0.441541	0.505906	0.542539	0.536513	0.522492
1112	1	0.984943	0.899271	0.80379	0.732369	0.65977	0.5746	0.531271	0.578169	0.646032	0.64207	0.5699	0.510016	0.563386	0.65079	0.684591	0.523254	0.28918	0.0869525	0	0.018101	0.108602	0.25351	0.366933	0.443674	0.459633	0.47988	0.526905	0.608781	0.606475	0.467079	0.283493	0.230386	0.406341	0.675454	0.908244
1113	0.237818	0.121704	0.0439774	0.0290323	0.0217542	0.0106952	0	0.0183342	0.117702	0.28513	0.476845	0.564723	0.545426	0.477975	0.484497	0.545007	0.596056	0.621044	0.635727	0.648926	0.63397	0.645412	0.71569	0.841533	0.948737	1	0.991086	0.939109	0.876023	0.81982	0.781774	0.762213	0.718949	0.665083	0.542127	0.410392
1114	0.652851	0.538802	0.316204	0.20561	0.26524	0.439011	0.604694	0.698164	0.640699	0.450151	0.274329	0.237751	0.378534	0.495141	0.64854	0.775577	0.970543	1	0.890184	0.643601	0.385455	0.150794	0	0.0516817	0.265345	0.509962	0.6259	0.59958	0.543729	0.464161	0.491862	0.613215	0.765588	0.793104	0.704822	0.686376
1115	0.422379	0.374618	0.526281	0.760937	0.906478	0.904751	0.770347	0.584147	0.421936	0.430899	0.547738	0.607496	0.419198	0.134606	0	0.0468322	0.171206	0.220927	0.326675	0.482682	0.637842	0.614948	0.477895	0.456532	0.656217	0.930465	1	0.871471	0.651019	0.461383	0.296178	0.275102	0.421769	0.649491	0.733442	0.611839
1116	0.33517	0.480616	0.708905	0.874162	1	0.955432	0.823957	0.599804	0.514911	0.555148	0.662037	0.649555	0.550217	0.435737	0.351482	0.261428	0.131678	0.0262346	0	0.0737077	0.231202	0.465176	0.717256	0.852815	0.821396	0.704378	0.622731	0.61857	0.67357	0.721397	0.693875	0.561792	0.397549	0.270685	0.229581	0.237492
1117	0.968053	0.920728	0.777938	0.5531	0.350217	0.205436	0.104453	0.0235605	0	0.0200804	0.0260042	0.00687744	0.0389112	0.17555	0.304616	0.333499	0.273228	0.2649	0.324056	0.404868	0.457659	0.526346	0.635359	0.77351	0.923261	1	0.948783	0.787357	0.689851	0.710339	0.777359	0.819708	0.852757	0.913502	0.951052	0.967364
1118	0.972684	0.972208	0.989738	1	0.973771	0.931287	0.912174	0.968848	0.970983	0.798351	0.439486	0.131844	0	0.0439924	0.0761459	0.161615	0.265258	0.436352	0.450376	0.472052	0.46232	0.502746	0.426344	0.308423	0.19656	0.173515	0.19731	0.243486	0.276799	0.349101	0.379895	0.403813	0.478976	0.653185	0.854116	0.940445
1119	0.400135	0.424192	0.542705	0.705061	0.84574	0.956907	1	0.978007	0.889994	0.803751	0.725212	0.688637	0.696142	0.733109	0.791877	0.865146	0.916615	0.882626	0.770315	0.654845	0.558884	0.463061	0.344149	0.252512	0.221455	0.225943	0.20479	0.153701	0.121307	0.119616	0.0938516	0.0248059	0	0.0996308	0.278791	0.382512
1120	0.542109	0.652477	0.678631	0.641022	0.643528	0.695158	0.798903	0.897215	0.950632	0.901309	0.768416	0.629987	0.580092	0.636444	0.755768	0.863842	0.94251	0.990204	1	0.941383	0.771552	0.533454	0.282182	0.1357	0.0939906	0.137171	0.177056	0.186121	0.138035	0.0560968	0	0.00606723	0.0688142	0.132097	0.227377	0.362088
1121	0.351174	0.237311	0.114381	0.0293947	0	0.0407067	0.158277	0.355315	0.60482	0.833284	0.970505	1	0.969667	0.935729	0.913125	0.892127	0.858997	0.817093	0.76942	0.71728	0.659594	0.600982	0.549531	0.514879	0.496186	0.47844	0.448113	0.403005	0.362465	0.340963	0.347172	0.370449	0.397615	0.422556	0.436954	0.421933
1122	0.197096	0.203971	0.201433	0.225564	0.259173	0.285939	0.336668	0.388218	0.438994	0.44863	0.493253	0.56451	0.676257	0.751192	0.81591	0.885978	0.967096	0.989657	0.974758	0.948457	0.979078	1	0.976937	0.856545	0.684751	0.553299	0.539323	0.586622	0.559969	0.413309	0.260177	0.151052	0.0687284	0	0.0240959	0.120255
1123	0.697938	0.53895	0.455648	0.448715	0.437482	0.39285	0.297284	0.16916	0.0506958	0	0.0359694	0.106645	0.187202	0.275266	0.373307	0.471479	0.570899	0.638217	0.618243	0.504979	0.408222	0.426766	0.568579	0.73923	0.8153	0.779165	0.696436	0.667097	0.673928	0.675896	0.667457	0.722459	0.845528	0.979716	1	0.894164
1124	0.0857545	0.0448583	0.0605307	0.0571774	0.0379884	0	0.00766318	0.0815161	0.208838	0.416077	0.654847	0.923401	1	0.911435	0.713883	0.704599	0.808561	0.899831	0.779418	0.644042	0.513167	0.477463	0.466134	0.551643	0.62331	0.616705	0.578631	0.633979	0.782878	0.929078	0.948974	0.857189	0.704694	0.542558	0.37162	0.193712
1125	0.83507	0.957975	0.959549	0.88855	0.862052	0.814522	0.753549	0.661885	0.604302	0.480146	0.280016	0.0783468	0	0.0114906	0.0312525	0.0980108	0.258987	0.414332	0.425232	0.267856	0.13405	0.108477	0.19835	0.286235	0.40577	0.566035	0.763816	0.878827	0.935976	0.977733	1	0.884813	0.625518	0.408507	0.397788	0.593386
1126	0.889064	0.745224	0.599861	0.432701	0.310865	0.29936	0.411113	0.54487	0.604513	0.572693	0.432963	0.244572	0.0786797	0	0.00564123	0.0850473	0.234629	0.405109	0.517651	0.569605	0.594436	0.638284	0.661303	0.651954	0.63705	0.660553	0.670855	0.607885	0.49173	0.434842	0.492905	0.630802	0.790357	0.920613	1	0.981229
1127	0.471861	0.382844	0.317435	0.266633	0.195684	0.11671	0.0438075	0	0.00692423	0.0631569	0.146823	0.215791	0.265585	0.303549	0.341878	0.377671	0.410948	0.446182	0.488757	0.545411	0.616948	0.697227	0.772254	0.833957	0.882863	0.923874	0.958255	0.985262	1	0.99696	0.969374	0.918693	0.849995	0.775208	0.687371	0.586389
1128	0.856588	1	0.947491	0.744876	0.636637	0.606657	0.68234	0.728639	0.758636	0.755792	0.790931	0.86017	0.885953	0.84856	0.700531	0.533845	0.321405	0.14046	0	0.0333175	0.21577	0.413087	0.426941	0.271313	0.142137	0.151134	0.274356	0.398538	0.51821	0.593844	0.59896	0.49904	0.371666	0.27647	0.333021	0.54561
1129	0.304193	0.116781	0.00115935	0	0.0791614	0.203602	0.322252	0.393271	0.412992	0.428124	0.449452	0.461297	0.448605	0.425915	0.416655	0.441308	0.502986	0.587626	0.67528	0.758152	0.820308	0.868731	0.916881	0.969495	1	0.99654	0.941718	0.838581	0.68676	0.552485	0.465383	0.445818	0.45637	0.497632	0.51937	0.467551
1130	0.0657201	0	0.0163167	0.14945	0.371148	0.606727	0.791503	0.923758	1	0.973823	0.82383	0.655907	0.545132	0.517804	0.525924	0.553665	0.579517	0.588697	0.580025	0.563008	0.547084	0.532946	0.513271	0.487196	0.466401	0.470767	0.508386	0.570704	0.62902	0.656384	0.638668	0.585796	0.511284	0.423814	0.3128	0.187803
1131	0.263484	0.0868651	0	0.00946609	0.0560135	0.0848797	0.088341	0.0864792	0.11698	0.181551	0.269344	0.369955	0.485235	0.594153	0.643366	0.610696	0.53996	0.507204	0.519319	0.540804	0.549573	0.577245	0.651854	0.76597	0.883361	0.966421	1	0.998636	0.980035	0.954889	0.919434	0.878947	0.82566	0.760377	0.646335	0.479026
1132	0.302597	0.183368	0.0618382	0	0.0172073	0.137418	0.358775	0.628054	0.848383	0.966939	1	0.952345	0.868674	0.780311	0.760544	0.783534	0.812527	0.790201	0.728777	0.661091	0.596743	0.518511	0.413772	0.348598	0.379613	0.490845	0.577237	0.561661	0.486437	0.423936	0.427567	0.44008	0.433671	0.401882	0.385647	0.367694
1133	0.883007	0.959781	1	0.997424	0.985945	0.969998	0.94628	0.891799	0.791783	0.656086	0.511951	0.399417	0.321083	0.265947	0.208279	0.142345	0.076014	0.0243664	0	0.0154803	0.0702664	0.158478	0.251448	0.334174	0.406188	0.466663	0.506997	0.515497	0.526628	0.554994	0.602108	0.631489	0.655108	0.672818	0.717421	0.785505
1134	0.154591	0.168941	0.14718	0.105629	0.0625383	0.0232608	0	0.0547784	0.240364	0.488219	0.706753	0.778571	0.736471	0.66769	0.703345	0.824053	0.947022	1	0.986391	0.922774	0.842842	0.790272	0.794317	0.836203	0.878972	0.875865	0.815663	0.720119	0.629754	0.540822	0.432188	0.32022	0.23586	0.18572	0.152252	0.139533
1135	0.609255	0.482573	0.402282	0.475939	0.627545	0.753497	0.747551	0.595546	0.365265	0.144315	0.0163463	0	0.0807212	0.202782	0.305036	0.403905	0.499403	0.556792	0.600534	0.705333	0.896359	1	0.912415	0.680065	0.500126	0.459608	0.507869	0.589254	0.635607	0.652862	0.566739	0.49586	0.481275	0.583929	0.672212	0.702114
1136	0.191319	0.271036	0.351503	0.453182	0.56117	0.670408	0.783225	0.921508	0.994183	0.942856	0.775731	0.602624	0.506413	0.51317	0.62752	0.808449	0.962569	1	0.901511	0.750977	0.630835	0.572059	0.55982	0.567168	0.578169	0.573658	0.528519	0.445742	0.332857	0.221032	0.121032	0.0435577	0.00129324	0	0.038676	0.109248
1137	0.177593	0.374326	0.491732	0.461988	0.32311	0.147282	0.0302394	0.0492219	0.244035	0.528413	0.781395	0.915964	0.9533	0.94449	0.930484	0.935333	0.969079	0.998729	1	0.949575	0.881447	0.799659	0.730827	0.66569	0.592335	0.520265	0.470568	0.44494	0.399622	0.337618	0.292635	0.263079	0.200413	0.0879725	0	0.0213883
1138	0.53614	0.332272	0.126511	0	0.000287293	0.0671816	0.145529	0.185684	0.183635	0.140144	0.095502	0.0933931	0.147283	0.227867	0.316905	0.405595	0.500871	0.582553	0.67206	0.762751	0.859459	0.892354	0.863348	0.793029	0.755199	0.766775	0.828158	0.912881	0.983232	1	0.956779	0.875886	0.796005	0.744367	0.714813	0.662598
1139	0.238695	0.178063	0.0782211	0.0170356	0	0.0593826	0.175522	0.362594	0.572488	0.781911	0.928616	1	0.965392	0.868187	0.756227	0.698698	0.687497	0.690671	0.68603	0.689783	0.708636	0.721001	0.718116	0.708893	0.704747	0.6971	0.674873	0.638773	0.586909	0.51908	0.439377	0.357892	0.28589	0.242371	0.234918	0.254938
1140	0.260605	0.250709	0.323632	0.445457	0.482302	0.527264	0.636416	0.820253	0.85109	0.862435	0.846793	0.812428	0.627625	0.463819	0.49405	0.626242	0.860551	0.943628	1	0.888345	0.784935	0.615574	0.462721	0.325055	0.302488	0.311919	0.338422	0.279773	0.197683	0.0742529	0	0.144497	0.429232	0.654406	0.581702	0.405396
1141	0.447176	0.591136	0.69383	0.713614	0.676703	0.605114	0.544635	0.508539	0.510355	0.526702	0.550501	0.585858	0.64829	0.749059	0.868588	0.9684	1	0.953068	0.858273	0.76743	0.715563	0.700125	0.690637	0.649853	0.562636	0.438872	0.30995	0.195772	0.101989	0.0315308	0	0.0200388	0.0801077	0.148009	0.218608	0.309599
1142	0.373579	0.233672	0.106726	0.0311554	0	0.0163186	0.0746879	0.166077	0.287398	0.419702	0.537988	0.599236	0.595492	0.547101	0.499287	0.472933	0.474572	0.494666	0.521633	0.558344	0.635753	0.779678	0.931041	1	0.95645	0.866611	0.80023	0.756148	0.726734	0.705356	0.70959	0.707161	0.675179	0.622781	0.564632	0.494347
1143	0.410789	0.246933	0.159428	0.125347	0.103573	0.073653	0.049332	0.0278145	0.0241545	0.0121885	0	0.0150778	0.090266	0.190447	0.296981	0.458033	0.68446	0.882451	0.951949	0.954689	0.974407	1	0.97243	0.917799	0.907841	0.935717	0.934504	0.860111	0.742123	0.673299	0.687786	0.741463	0.768343	0.765069	0.719908	0.598687
1144	0.340593	0.427081	0.507074	0.618303	0.651335	0.662045	0.531938	0.414448	0.341027	0.44342	0.585889	0.790831	0.929349	1	0.839987	0.574862	0.286328	0.0829785	0	0.0195067	0.118212	0.224215	0.359736	0.536987	0.635209	0.652537	0.509478	0.443978	0.446431	0.655465	0.854277	0.996542	0.918579	0.720831	0.483509	0.355513
1145	0.158877	0	0.0287995	0.217322	0.525141	0.809296	1	0.960382	0.788934	0.590964	0.406129	0.237792	0.0980168	0.121146	0.259328	0.338402	0.275369	0.100301	0.0876485	0.243758	0.556702	0.810202	0.954454	0.98774	0.983985	0.990905	0.998956	0.938023	0.803604	0.612575	0.492163	0.467547	0.530892	0.604477	0.571415	0.410694
1146	0.821277	0.858271	0.73133	0.531054	0.391027	0.37842	0.506538	0.703068	0.818306	0.77185	0.609283	0.426278	0.294595	0.178164	0.146924	0.300176	0.621538	0.908034	1	0.999652	0.990274	0.952082	0.788761	0.527304	0.264486	0.0685827	0	0.0181474	0.0804817	0.153797	0.295377	0.484253	0.594908	0.564718	0.537411	0.646472
1147	0.550969	0.468952	0.400417	0.373686	0.4872	0.661854	0.816015	0.8468	0.76669	0.623634	0.504964	0.514609	0.599191	0.714724	0.789786	0.893449	0.974485	1	0.952804	0.797065	0.575635	0.274459	0.0713439	0	0.0951823	0.206961	0.241293	0.253804	0.264897	0.312176	0.32586	0.389428	0.489089	0.562196	0.595492	0.572378
1148	0.849226	0.903145	0.929874	0.946478	0.972289	0.999061	1	0.967296	0.902061	0.819624	0.731285	0.65477	0.587268	0.527928	0.479546	0.452166	0.43002	0.381531	0.291642	0.18025	0.0826155	0.018174	0	0.023819	0.0736148	0.120955	0.164417	0.217688	0.282457	0.351552	0.421808	0.502377	0.58237	0.650724	0.710621	0.777099
1149	0.0860212	0.00681368	0	0.00831132	0.0636454	0.190548	0.426226	0.708508	0.911025	1	0.942802	0.836961	0.692887	0.57756	0.492364	0.453326	0.483	0.52143	0.564309	0.570802	0.621513	0.660301	0.729714	0.776742	0.837862	0.817654	0.712943	0.604652	0.551679	0.580366	0.581561	0.56185	0.505486	0.424779	0.32503	0.189499
1150	0.125758	0.0638592	0.0720736	0.0931262	0.0652387	0.019173	0	0.103893	0.290629	0.491853	0.621561	0.689106	0.728335	0.758299	0.815633	0.909976	0.996092	1	0.930189	0.836919	0.761761	0.667003	0.59304	0.541787	0.565234	0.648192	0.726166	0.756293	0.705913	0.658986	0.580154	0.522453	0.49148	0.492783	0.425479	0.274317
1151	0.341849	0.466424	0.596675	0.742889	0.852149	0.9131	0.883638	0.83789	0.850712	0.933823	1	0.961382	0.839057	0.720452	0.661588	0.659163	0.690703	0.762555	0.84438	0.859924	0.750481	0.533257	0.312505	0.177697	0.159319	0.203705	0.252513	0.254433	0.19683	0.0980438	0.015271	0	0.0496277	0.133868	0.201134	0.267548
1152	0.851994	0.855001	0.862436	0.880477	0.837425	0.759358	0.631892	0.51193	0.45195	0.471754	0.539841	0.605681	0.785498	0.972957	1	0.713534	0.400298	0.233943	0.216171	0.136682	0.0444006	0	0.0746105	0.222576	0.390981	0.456412	0.350891	0.162062	0.0942166	0.198928	0.406526	0.595185	0.732838	0.831164	0.868445	0.880015
1153	0.477031	0.305472	0.186247	0.184967	0.299421	0.509892	0.671957	0.711585	0.628441	0.483064	0.340034	0.285115	0.390245	0.569786	0.777495	0.861911	0.910251	0.875963	0.853764	0.778801	0.700585	0.62412	0.59056	0.546935	0.438159	0.237122	0.0558748	0	0.0616829	0.168273	0.35672	0.629827	0.902937	1	0.908372	0.705593
1154	0.20518	0.118551	0.0367239	0	0.00249025	0.037038	0.0725743	0.136392	0.283118	0.509786	0.72468	0.816749	0.814443	0.767491	0.726889	0.674702	0.645538	0.641929	0.656906	0.655207	0.651927	0.665478	0.687414	0.700095	0.731853	0.824288	0.948388	1	0.92408	0.759954	0.604358	0.507162	0.452336	0.409008	0.351324	0.288634
1155	0.41178	0.464977	0.57981	0.744853	0.886607	0.973531	1	0.97516	0.895545	0.820902	0.797155	0.821117	0.838366	0.822839	0.798155	0.796499	0.777714	0.70656	0.54343	0.35981	0.189056	0.072507	0	0.0205104	0.110716	0.258409	0.351604	0.364436	0.339148	0.314338	0.32455	0.297068	0.300759	0.319729	0.365643	0.396375
1156	0.251848	0.0942138	0	0.00248271	0.0856995	0.228915	0.419588	0.641463	0.863908	0.983462	1	0.90054	0.807313	0.745373	0.761479	0.834731	0.902641	0.920142	0.83622	0.735913	0.625514	0.509077	0.360312	0.278536	0.277689	0.352614	0.43357	0.502862	0.56676	0.568383	0.534559	0.413156	0.373376	0.391622	0.450219	0.395434
1157	0.00579071	0	0.043314	0.156923	0.277204	0.42044	0.535276	0.670852	0.786074	0.901446	0.967178	1	0.987643	0.959196	0.902228	0.822196	0.720395	0.653017	0.636902	0.64441	0.626099	0.572804	0.521082	0.484032	0.465852	0.452219	0.43707	0.431714	0.455566	0.49724	0.517292	0.484884	0.414805	0.317165	0.197805	0.0861109
1158	0.330884	0.310477	0.325234	0.336062	0.30402	0.206916	0.0836996	0	0.0176673	0.119518	0.246421	0.338412	0.399919	0.449832	0.500312	0.537782	0.55565	0.557261	0.555812	0.570886	0.614006	0.681791	0.75325	0.815797	0.870494	0.923956	0.971215	1	0.993674	0.94787	0.867578	0.771661	0.671063	0.571573	0.475321	0.389353
1159	0.256864	0.190589	0.139829	0.102916	0.1005	0.115943	0.119557	0.0790184	0.0315651	0	0.0464165	0.162161	0.367856	0.594067	0.785732	0.90831	0.970322	1	0.996232	0.978136	0.960731	0.94826	0.931485	0.87282	0.797065	0.758053	0.766428	0.798345	0.769176	0.695514	0.581931	0.510938	0.488595	0.479134	0.429681	0.337727
1160	0.639144	0.792987	0.799474	0.693311	0.654735	0.721278	0.862427	0.992199	1	0.848377	0.596834	0.466564	0.48661	0.56317	0.571275	0.589741	0.653644	0.713821	0.660447	0.533357	0.369918	0.247721	0.112624	0.0438842	0	0.0729348	0.206649	0.40459	0.565668	0.646201	0.632662	0.546636	0.416098	0.293465	0.272705	0.404396
1161	0.775576	0.55556	0.309696	0.100108	0	0.0529444	0.256822	0.533396	0.73413	0.824046	0.827564	0.887058	0.961893	1	0.958727	0.838679	0.768926	0.720859	0.68995	0.558976	0.390752	0.259255	0.212955	0.261059	0.35449	0.43753	0.481963	0.427605	0.292753	0.141134	0.137322	0.291766	0.524428	0.735666	0.880106	0.897826
1162	0.407896	0.525755	0.517524	0.425678	0.363753	0.390841	0.47885	0.570813	0.630491	0.652666	0.662759	0.68123	0.727342	0.801715	0.87232	0.896062	0.875012	0.876296	0.933937	0.992523	1	0.955101	0.897428	0.79964	0.625135	0.397257	0.216045	0.146494	0.154408	0.145303	0.0907231	0.0266613	0	0.0224149	0.0945445	0.233101
1163	0.866431	0.680564	0.503883	0.362526	0.207195	0.0697135	0	0.00358292	0.0675033	0.197012	0.351091	0.504227	0.55804	0.56848	0.545697	0.539408	0.496028	0.413494	0.307683	0.252458	0.272703	0.386797	0.574335	0.764854	0.845473	0.78963	0.734466	0.764769	0.822685	0.822722	0.751936	0.682158	0.665176	0.783602	0.935935	1
1164	0.630631	0.733518	0.854217	0.955525	0.996501	1	0.98928	0.981298	0.914421	0.819699	0.686536	0.573036	0.417433	0.301014	0.214226	0.159684	0.0863514	0.0190726	0	0.0541021	0.150013	0.240062	0.277636	0.320126	0.416515	0.590059	0.725261	0.768128	0.685409	0.593806	0.517796	0.477165	0.447174	0.449833	0.496356	0.554182
1165	0.946757	0.892124	0.743738	0.527796	0.263286	0.0897104	0	0.0154535	0.0838125	0.324018	0.600096	0.861306	0.867906	0.821505	0.682672	0.610588	0.475395	0.40768	0.335177	0.295887	0.226305	0.198642	0.208503	0.395982	0.681794	0.955317	1	0.94803	0.849236	0.727582	0.484418	0.276517	0.239809	0.441	0.714992	0.909477
1166	0.285142	0.187772	0.147834	0.126905	0.0969654	0.0566367	0.0198255	0	0.0535157	0.247289	0.554707	0.845841	0.998371	1	0.89857	0.774004	0.680535	0.647406	0.627277	0.597082	0.560395	0.544818	0.556568	0.583326	0.634627	0.674634	0.690852	0.66454	0.666564	0.69453	0.754527	0.77235	0.765852	0.696046	0.585189	0.427413
1167	0.410811	0.383018	0.297532	0.169847	0.061816	0	0.031055	0.163392	0.434344	0.758469	0.98988	1	0.87289	0.791053	0.816226	0.897212	0.882921	0.763196	0.607825	0.535524	0.579854	0.674049	0.774345	0.78877	0.698961	0.524853	0.404631	0.368159	0.390816	0.388729	0.402594	0.442564	0.493188	0.480997	0.432098	0.406886
1168	0.450469	0.313339	0.17193	0.056007	0	0.054953	0.211092	0.414637	0.574361	0.631823	0.562558	0.440414	0.331575	0.289395	0.30796	0.369119	0.440809	0.504248	0.567437	0.640357	0.71708	0.788001	0.860387	0.93809	0.996924	1	0.936413	0.82138	0.687328	0.569722	0.511833	0.523898	0.581038	0.637423	0.640167	0.576563
1169	0.240562	0.161579	0.104264	0.0574378	0.0179281	0.000507637	0	0.0114986	0.0749187	0.176084	0.276447	0.352848	0.479294	0.642449	0.773605	0.767152	0.687358	0.612335	0.641766	0.754764	0.862055	0.893421	0.862218	0.899955	0.977097	1	0.901279	0.818732	0.840793	0.873976	0.80092	0.653636	0.552548	0.520016	0.464491	0.364951
1170	0.127981	0.0196293	0	0.0676844	0.191142	0.340172	0.45933	0.50712	0.466426	0.362417	0.251011	0.205675	0.275333	0.463932	0.683151	0.862296	0.953182	0.993095	1	0.972235	0.94841	0.949575	0.93162	0.839709	0.681701	0.600418	0.59888	0.615403	0.574461	0.530288	0.494442	0.486304	0.470945	0.485152	0.427823	0.30341
1171	0.297934	0.405776	0.420219	0.412812	0.461992	0.5397	0.598664	0.609211	0.629727	0.720698	0.865739	0.984811	1	0.949643	0.877281	0.8559	0.865958	0.878494	0.83556	0.754772	0.638854	0.496734	0.35009	0.25151	0.227681	0.280085	0.41264	0.542237	0.568327	0.466397	0.35489	0.270297	0.170501	0.039713	0	0.11223
1172	0.310882	0.465868	0.598117	0.659305	0.622019	0.484939	0.289761	0.100553	0	0.0116434	0.125563	0.260698	0.370375	0.436518	0.491812	0.56045	0.654208	0.756198	0.847442	0.914236	0.957043	0.982919	1	0.99548	0.945793	0.846301	0.750089	0.690417	0.645218	0.566142	0.460889	0.376963	0.317769	0.256222	0.198906	0.20782
1173	0.981358	0.915293	0.868947	0.84684	0.798775	0.719193	0.626918	0.520058	0.398172	0.287676	0.204201	0.154992	0.120225	0.11009	0.10801	0.0842951	0.0373059	0	0.0341176	0.107567	0.225498	0.35387	0.503916	0.581747	0.598027	0.617985	0.706104	0.816698	0.867784	0.866605	0.833422	0.785093	0.762088	0.807306	0.920794	1
1174	0	0.0890248	0.312967	0.559292	0.744361	0.85418	0.915808	0.956445	1	0.973377	0.868701	0.719927	0.652888	0.653666	0.689124	0.66071	0.565874	0.4321	0.343215	0.321466	0.375629	0.434959	0.461786	0.411827	0.362893	0.380567	0.493628	0.629533	0.688611	0.651456	0.541474	0.441306	0.364666	0.317712	0.217414	0.0855933
1175	0.860852	0.955485	1	0.929787	0.812339	0.684709	0.592272	0.499412	0.402634	0.311396	0.222673	0.143103	0.0597091	0.00769416	0	0.0784917	0.242032	0.448017	0.59147	0.627659	0.569415	0.511829	0.516289	0.55234	0.542462	0.429863	0.312458	0.285021	0.42087	0.632593	0.81938	0.890187	0.87598	0.812595	0.77072	0.774048
1176	0.781509	0.895649	0.970627	0.958857	0.973767	1	0.999749	0.949396	0.87475	0.735716	0.517673	0.223776	0.0544285	0	0.074611	0.123787	0.257213	0.355728	0.43788	0.382721	0.358942	0.320727	0.332194	0.324236	0.36968	0.402102	0.430136	0.417311	0.41315	0.43852	0.528082	0.624279	0.692134	0.669535	0.649191	0.650744
1177	0.253545	0.150431	0.0711867	0.0179348	0	0.0412758	0.14283	0.294074	0.464876	0.597402	0.63521	0.598615	0.555567	0.553273	0.568716	0.581407	0.58044	0.569054	0.539301	0.515806	0.527694	0.575639	0.626145	0.653325	0.663207	0.681028	0.739466	0.848997	0.962136	1	0.94438	0.851625	0.767589	0.676665	0.546692	0.395801
1178	0.375784	0.200724	0.0557497	0	0.0206108	0.0880973	0.157895	0.206646	0.255299	0.309294	0.422138	0.543458	0.663134	0.671334	0.618315	0.548101	0.527789	0.525118	0.534704	0.615429	0.785232	0.961163	1	0.910959	0.810445	0.788031	0.793009	0.760541	0.704868	0.668655	0.658118	0.647531	0.627919	0.619387	0.593318	0.525287
1179	0.45798	0.408595	0.292567	0.212377	0.276314	0.412123	0.554687	0.617667	0.640817	0.674667	0.785837	0.883774	0.877411	0.764634	0.679829	0.701799	0.824171	0.960766	1	0.870122	0.645112	0.493802	0.452743	0.390626	0.226334	0.057032	0	0.0367775	0.114282	0.285934	0.563409	0.806146	0.812468	0.604244	0.425695	0.401333
1180	0.177983	0.0265841	0	0.0769041	0.156872	0.191587	0.163695	0.102644	0.0777731	0.115479	0.209199	0.30039	0.408015	0.54962	0.725192	0.87558	0.971514	1	0.960407	0.876712	0.830824	0.844577	0.905527	0.898944	0.83814	0.724114	0.635204	0.557661	0.534504	0.588584	0.698805	0.761234	0.748717	0.687624	0.586834	0.407557
1181	0.446343	0.245275	0.0724385	0	0.0576557	0.224181	0.465643	0.737805	0.895431	0.863797	0.666599	0.506708	0.447752	0.458401	0.479672	0.437284	0.383812	0.294294	0.189372	0.0552235	0.00796252	0.126658	0.382687	0.656452	0.869298	0.990999	1	0.942849	0.841209	0.833708	0.882195	0.918564	0.841939	0.736296	0.668372	0.593758
1182	0.347631	0.245273	0.135716	0.0492096	0.000357871	0	0.0461298	0.154374	0.285114	0.380812	0.376958	0.321112	0.288231	0.334975	0.44761	0.586642	0.705995	0.782787	0.824452	0.863829	0.903752	0.948832	0.981297	1	0.984847	0.944336	0.889301	0.827553	0.761507	0.691304	0.628092	0.568756	0.525233	0.497055	0.471687	0.42675
1183	0.98815	1	0.96071	0.901104	0.908337	0.905554	0.865212	0.699169	0.456295	0.189898	0.0321395	0	0.0640973	0.15316	0.240684	0.311054	0.363665	0.403415	0.433599	0.448927	0.441889	0.410452	0.371155	0.343376	0.341315	0.362778	0.401234	0.452069	0.516161	0.591273	0.665497	0.724696	0.76419	0.790192	0.833427	0.904454
1184	0.621888	0.903509	1	0.962164	0.901547	0.876035	0.867441	0.868742	0.837947	0.778473	0.730505	0.686097	0.697988	0.735041	0.802956	0.755826	0.606593	0.417106	0.30324	0.213711	0.138369	0.0765305	0.0810257	0.128153	0.190621	0.285724	0.421594	0.560872	0.645575	0.652681	0.597543	0.441584	0.210489	0.00310527	0	0.242393
1185	0.293736	0.304696	0.359374	0.410803	0.3935	0.308721	0.175418	0.0558254	0	0.0361893	0.113973	0.18061	0.219362	0.256375	0.304111	0.368957	0.449997	0.549074	0.655028	0.764576	0.869404	0.953855	1	0.999916	0.96927	0.921291	0.875187	0.845624	0.851518	0.882549	0.897762	0.852669	0.736931	0.59169	0.453183	0.351746
1186	0.23264	0.0707835	0	0.00499543	0.0498545	0.09975	0.154315	0.174039	0.202691	0.279064	0.439015	0.584513	0.6379	0.573991	0.465485	0.414624	0.460322	0.580027	0.695723	0.766649	0.796366	0.797826	0.793626	0.775806	0.772873	0.813932	0.906525	1	0.996639	0.903242	0.778213	0.712226	0.680178	0.649746	0.567744	0.423458
1187	0.0353128	0.118813	0.279191	0.455677	0.657015	0.792541	0.86558	0.792541	0.711601	0.680343	0.802663	0.938352	1	0.914252	0.748045	0.603121	0.564612	0.653115	0.805506	0.926565	0.928827	0.779595	0.535607	0.328759	0.254089	0.325037	0.471601	0.596442	0.617602	0.511376	0.334753	0.166114	0.0575653	0.0109249	0	0
1188	0.0182315	0	0.0848978	0.272104	0.487041	0.659275	0.759171	0.789041	0.797089	0.821018	0.859176	0.86893	0.859225	0.861559	0.896776	0.953204	0.996087	1	0.93999	0.834683	0.689362	0.526353	0.395073	0.342278	0.368119	0.408033	0.41438	0.399351	0.381976	0.378467	0.354053	0.302978	0.224866	0.15879	0.115504	0.074278
1189	0.867979	0.981506	1	0.900457	0.812439	0.796659	0.800666	0.791063	0.81217	0.865311	0.890372	0.832052	0.801086	0.824438	0.85247	0.786227	0.653108	0.540474	0.476994	0.45086	0.429	0.37538	0.278266	0.161225	0.103799	0.0829614	0.0620315	0.0158415	0	0.0351205	0.087014	0.139054	0.222844	0.351371	0.52714	0.687842
1190	0.40655	0.240017	0.2241	0.30294	0.350108	0.437667	0.539324	0.655783	0.649323	0.547013	0.378013	0.291681	0.250334	0.202148	0.109903	0.0217476	0	0.0265279	0.117344	0.268509	0.470381	0.654318	0.765823	0.811509	0.802452	0.794854	0.82117	0.874503	0.900201	0.889377	0.91569	0.954665	0.999229	1	0.922552	0.701967
1191	0.0129747	0	0.0575792	0.133629	0.166925	0.158664	0.130391	0.120219	0.21535	0.428829	0.704523	0.858873	0.884218	0.865899	0.925219	1	0.990405	0.861823	0.696757	0.557179	0.500589	0.506466	0.577854	0.670648	0.773894	0.850347	0.910975	0.947165	0.934705	0.816164	0.622244	0.447019	0.348379	0.298108	0.220396	0.11056
1192	0.479018	0.532648	0.485354	0.381605	0.274554	0.23874	0.341144	0.592852	0.861967	0.974209	0.870593	0.671413	0.544249	0.526732	0.577459	0.638232	0.676508	0.669069	0.636019	0.662594	0.762243	0.897975	0.98029	1	0.925392	0.758649	0.559252	0.418077	0.354642	0.295817	0.201138	0.0880098	0.00212505	0	0.117317	0.31234
1193	0.889451	0.80675	0.695446	0.561966	0.424572	0.262239	0.114696	0.0139205	0	0.0433022	0.120235	0.14584	0.147223	0.167113	0.295631	0.452331	0.619059	0.70681	0.756776	0.700725	0.587592	0.43392	0.334682	0.3447	0.419051	0.500529	0.575495	0.713568	0.854915	0.964381	0.992521	1	0.957987	0.912082	0.896207	0.899967
1194	0	0.0375837	0.187722	0.419269	0.688059	0.88752	0.99139	0.992749	0.96651	0.958982	0.985498	1	0.969803	0.90111	0.854449	0.855822	0.897465	0.908483	0.865301	0.773733	0.677212	0.576199	0.457257	0.319965	0.203982	0.148842	0.168683	0.232325	0.29187	0.301266	0.261364	0.199176	0.145798	0.104988	0.0664941	0.0220481
1195	0.829369	0.935813	0.996712	0.95236	0.854598	0.755899	0.704507	0.693389	0.684981	0.640366	0.545824	0.377997	0.186769	0.0178324	0	0.115249	0.282843	0.334927	0.289858	0.232239	0.251005	0.291398	0.307177	0.300258	0.306474	0.353905	0.430298	0.615322	0.830239	1	0.946373	0.781925	0.61465	0.56178	0.605001	0.69229
1196	0.650766	0.417192	0.208753	0.0749656	0.00872655	0	0.0651266	0.210264	0.395138	0.527548	0.540076	0.445012	0.336379	0.260017	0.173844	0.0898813	0.0873341	0.271765	0.571147	0.841756	0.973364	0.993024	0.987519	0.982878	0.961407	0.858952	0.676847	0.482054	0.407757	0.500851	0.692815	0.880506	0.982326	1	0.945395	0.83458
1197	0.334282	0.169996	0.0438382	0	0.0403669	0.151256	0.250684	0.287748	0.277783	0.280912	0.309644	0.325762	0.32128	0.306488	0.286273	0.285403	0.350558	0.488667	0.663524	0.829403	0.95302	1	0.961656	0.911346	0.888659	0.876356	0.82301	0.755749	0.744737	0.807452	0.886853	0.92263	0.876947	0.778075	0.645571	0.500766
1198	0.770804	0.626071	0.371938	0.128969	0.00422482	0	0.0796143	0.204065	0.297781	0.366964	0.402575	0.438375	0.414086	0.372713	0.330783	0.317945	0.286053	0.223428	0.190216	0.256722	0.439929	0.660422	0.833698	0.914835	0.938804	0.931329	0.947179	0.981941	1	0.990129	0.930961	0.859645	0.7561	0.67504	0.67642	0.740566
1199	0.453305	0.275184	0.132959	0.0619719	0.0249495	0.00383194	0	0.0631389	0.243613	0.522238	0.800495	0.962316	1	0.964425	0.911179	0.853242	0.796442	0.743167	0.689271	0.635606	0.589525	0.560595	0.549104	0.547396	0.542294	0.535696	0.5376	0.55634	0.574473	0.576754	0.567874	0.571887	0.60311	0.650848	0.666942	0.606386
1200	0.528071	0.402144	0.251322	0.201407	0.256436	0.407549	0.524812	0.567341	0.639659	0.804042	0.970281	1	0.954442	0.899845	0.887682	0.819123	0.728741	0.663111	0.732689	0.799176	0.72373	0.563737	0.482735	0.45692	0.315177	0.11696	0	0.0851047	0.225564	0.3492	0.335443	0.365378	0.432026	0.595202	0.646608	0.650082
1201	0.12684	0.0323848	0	0.040252	0.120561	0.22561	0.337373	0.426316	0.515096	0.634055	0.799673	0.93841	1	0.957171	0.906008	0.869443	0.875137	0.813556	0.704281	0.577478	0.541018	0.581753	0.672325	0.727398	0.727379	0.675241	0.617718	0.564683	0.51163	0.470056	0.451949	0.458576	0.454184	0.431383	0.363958	0.262089
1202	0.271601	0.0846687	0	0.0374388	0.161549	0.305915	0.442583	0.535595	0.544253	0.465447	0.349424	0.307048	0.323131	0.335249	0.293288	0.307187	0.425265	0.535171	0.532612	0.478151	0.506547	0.606704	0.706727	0.772382	0.842487	0.928901	1	0.989581	0.883967	0.808863	0.843306	0.937931	0.931463	0.811075	0.6466	0.469409
1203	0.441086	0.313606	0.16671	0.0474846	0	0.0358702	0.120518	0.234356	0.373362	0.518287	0.635384	0.713461	0.765779	0.791288	0.784193	0.733915	0.668458	0.576804	0.48138	0.354277	0.258833	0.228272	0.316622	0.449749	0.599979	0.741126	0.899207	0.999999	1	0.917612	0.842333	0.801403	0.759767	0.697563	0.621892	0.542177
1204	0.136982	0.171098	0.215016	0.225135	0.199265	0.127888	0.0536719	0	0.0418208	0.175829	0.37552	0.562323	0.711567	0.830074	0.900611	0.915208	0.875022	0.839692	0.833057	0.841207	0.868716	0.931582	0.99322	1	0.911884	0.813497	0.741219	0.708442	0.662135	0.601664	0.549455	0.506992	0.434751	0.332403	0.217124	0.150812
1205	0.622191	0.352848	0.130933	0.0181061	0	0.0575074	0.13614	0.237811	0.350326	0.471443	0.553754	0.592905	0.57725	0.52096	0.446193	0.396408	0.374655	0.369918	0.373767	0.393805	0.427996	0.478778	0.544174	0.615001	0.673205	0.727397	0.784294	0.845781	0.884298	0.897875	0.89708	0.915101	0.95386	1	0.985175	0.863007
1206	0.265968	0.112833	0.0355245	0.0134243	0	0.00311312	0.0329321	0.0857993	0.140884	0.209636	0.293158	0.358474	0.393872	0.40506	0.419842	0.457031	0.534386	0.644695	0.760318	0.859518	0.93401	0.982641	1	0.968047	0.890836	0.806481	0.769141	0.784653	0.831157	0.878378	0.909937	0.91224	0.874249	0.790303	0.650964	0.465601
1207	0.0878944	0.0178266	0.0022229	0	0.00235584	0.0363286	0.102547	0.210313	0.383616	0.606686	0.819986	0.921338	0.935925	0.89474	0.891877	0.939275	1	0.993281	0.900389	0.79719	0.714128	0.670367	0.668188	0.715513	0.749179	0.736097	0.692002	0.650423	0.579791	0.504007	0.460765	0.458659	0.448487	0.387478	0.307426	0.189627
1208	0.73562	0.494639	0.278096	0.144658	0.0949125	0.101136	0.173862	0.278181	0.375835	0.396889	0.338527	0.221111	0.0997443	0.0102567	0	0.0587004	0.173015	0.293458	0.417999	0.525849	0.642656	0.758798	0.882986	0.962361	1	0.983322	0.947592	0.9128	0.900051	0.892637	0.874015	0.857046	0.871164	0.920765	0.955122	0.908638
1209	0.981665	1	0.840688	0.706662	0.620694	0.560655	0.47357	0.364417	0.217318	0.0734349	0	0.0200671	0.125131	0.287631	0.447524	0.519592	0.503025	0.462401	0.451276	0.500589	0.614357	0.716733	0.714637	0.637879	0.630113	0.754415	0.890843	0.900702	0.779229	0.655761	0.587833	0.518002	0.397038	0.330365	0.454319	0.753789
1210	0.138886	0.235544	0.295613	0.278274	0.197632	0.121092	0.0524701	0.00864793	0	0.0832733	0.250542	0.430605	0.554595	0.615691	0.66278	0.71731	0.767991	0.831344	0.900365	0.981171	1	0.960986	0.877002	0.805221	0.747089	0.689406	0.662816	0.674505	0.731842	0.757943	0.784023	0.805371	0.778676	0.60971	0.34087	0.155835
1211	0.804501	0.911205	1	0.995217	0.903354	0.793819	0.701195	0.646347	0.561696	0.464178	0.362626	0.337178	0.325935	0.380163	0.458272	0.571943	0.554585	0.375528	0.140617	0	0.0271612	0.181401	0.376625	0.531307	0.571778	0.591767	0.605286	0.597401	0.549506	0.496564	0.491288	0.501531	0.566157	0.658175	0.726269	0.748748
1212	0.705802	0.868807	0.88997	0.747921	0.498859	0.247218	0.0688034	0	0.062327	0.269048	0.579623	0.868046	1	0.909405	0.672087	0.489846	0.478314	0.539989	0.546379	0.47622	0.477512	0.508223	0.536261	0.530897	0.581989	0.649088	0.644851	0.607606	0.607504	0.64817	0.622806	0.534231	0.429019	0.360664	0.371021	0.4978
1213	0.777703	0.731347	0.669861	0.599958	0.550065	0.535425	0.57668	0.676821	0.815649	0.939821	1	0.987021	0.917771	0.81895	0.705623	0.594148	0.495299	0.40977	0.330855	0.252847	0.179426	0.114696	0.0619018	0.021484	0	0.0100344	0.0620804	0.160127	0.294409	0.451361	0.611731	0.754835	0.853903	0.886719	0.863636	0.818313
1214	0.786873	0.844967	0.940558	0.987126	1	0.95835	0.904744	0.818351	0.708414	0.603775	0.511094	0.370887	0.173564	0	0.042073	0.240141	0.516793	0.675301	0.721183	0.610331	0.45048	0.284377	0.214733	0.206297	0.231995	0.220139	0.192261	0.180941	0.237898	0.373352	0.571383	0.73611	0.828695	0.825499	0.800704	0.763697
1215	0.419103	0.246926	0.123724	0.0500538	0.0159519	0	0.0014804	0.0112877	0.0629945	0.168467	0.316748	0.441878	0.522309	0.548342	0.540136	0.516507	0.501393	0.51638	0.534117	0.562479	0.610602	0.680622	0.735695	0.754272	0.771692	0.826027	0.909874	0.968091	0.969097	0.952344	0.965945	1	0.988236	0.914053	0.778681	0.612779
1216	0.405387	0.509302	0.513355	0.433995	0.349249	0.232365	0.105812	0	0.103911	0.464815	0.848631	1	0.941336	0.927217	0.978158	0.863131	0.665085	0.578047	0.769458	0.897326	0.799781	0.556473	0.425059	0.417417	0.440097	0.572455	0.762075	0.852858	0.712532	0.501756	0.441272	0.413179	0.371352	0.237133	0.192261	0.256949
1217	0.309304	0.498568	0.600433	0.66682	0.647671	0.589107	0.48679	0.482588	0.619485	0.842307	1	0.959467	0.765313	0.55679	0.504584	0.63701	0.835804	0.910012	0.792048	0.597205	0.494181	0.481028	0.491207	0.494692	0.56665	0.67888	0.710482	0.519439	0.200807	0	0.0824895	0.326521	0.45258	0.36549	0.196445	0.180868
1218	0.783039	0.713654	0.533601	0.304211	0.123477	0.0109016	0	0.0878169	0.242615	0.420039	0.545228	0.63986	0.690195	0.727458	0.760126	0.818992	0.912949	0.989796	1	0.921552	0.815322	0.714972	0.627386	0.521283	0.417048	0.344811	0.317486	0.315637	0.33634	0.382688	0.451234	0.511719	0.553564	0.602157	0.665836	0.750513
1219	0.744377	0.415276	0.152054	0.0154105	0	0.0665786	0.183375	0.305695	0.393597	0.433949	0.431063	0.405639	0.373013	0.382692	0.476704	0.630644	0.754471	0.786385	0.760831	0.747126	0.761013	0.775137	0.744388	0.700372	0.664853	0.660998	0.661819	0.636893	0.586278	0.511019	0.467817	0.490198	0.621724	0.831401	1	0.981888
1220	0.43771	0.282471	0.106705	0.00282017	0	0.0371788	0.100408	0.161624	0.213482	0.280771	0.403512	0.608617	0.810332	0.969595	1	0.930515	0.766162	0.635211	0.637461	0.750882	0.833487	0.770452	0.6804	0.654143	0.702234	0.709519	0.668677	0.647918	0.68825	0.748623	0.73542	0.644252	0.529321	0.462483	0.462167	0.482255
1221	0.988497	0.782927	0.56962	0.471604	0.493698	0.549056	0.649863	0.780041	0.850357	0.766224	0.608284	0.497527	0.430261	0.319595	0.138535	0	0.033071	0.196299	0.318586	0.295915	0.236587	0.22458	0.206146	0.183765	0.242922	0.456356	0.713796	0.897223	0.961102	0.947231	0.871425	0.751212	0.636059	0.657795	0.830527	1
1222	0.190899	0.112133	0.0881338	0.080827	0.0696461	0.0468905	0.0169682	0	0.0469727	0.181888	0.386624	0.556072	0.661714	0.725138	0.812077	0.910236	0.991641	1	0.951745	0.877622	0.857229	0.863769	0.860829	0.78933	0.674074	0.574588	0.534219	0.554587	0.595451	0.650213	0.710988	0.771282	0.794866	0.724581	0.556879	0.346558
1223	0.503201	0.414025	0.390906	0.445601	0.550463	0.623018	0.625789	0.545741	0.373659	0.156259	0	0.0035995	0.123151	0.231979	0.264822	0.285377	0.34392	0.405489	0.410879	0.412794	0.494641	0.66387	0.836311	0.94506	0.989315	0.996758	1	0.988787	0.919071	0.777294	0.643765	0.612983	0.66097	0.688225	0.659283	0.583783
1224	0.166308	0.178823	0.235964	0.377038	0.566802	0.755969	0.857968	0.873678	0.854879	0.865051	0.920641	0.978778	1	0.950029	0.825839	0.691953	0.613749	0.619385	0.660751	0.710763	0.747011	0.73463	0.62439	0.415792	0.184	0.0238973	0	0.0892551	0.236744	0.369675	0.475553	0.532795	0.518698	0.420293	0.2914	0.203076
1225	0.5867	0.337084	0.140175	0.0293107	0	0.0132084	0.0455363	0.0623362	0.0726162	0.0937917	0.144732	0.19703	0.248651	0.296411	0.345034	0.383395	0.428235	0.502192	0.586584	0.661675	0.710275	0.751018	0.782268	0.835066	0.908031	0.975449	0.988549	0.958284	0.92858	0.924389	0.946073	0.976882	1	0.992256	0.935422	0.800957
1226	0.519866	0.409664	0.329293	0.223672	0.114155	0.0268511	0	0.0260466	0.0622089	0.0706962	0.095881	0.184663	0.396842	0.624523	0.776855	0.820327	0.836465	0.821861	0.732194	0.640217	0.607714	0.636225	0.659062	0.759975	0.907696	1	0.952059	0.838751	0.771224	0.721494	0.735026	0.698531	0.708052	0.649615	0.654807	0.578016
1227	0.895165	0.758976	0.644968	0.59079	0.577523	0.571216	0.553764	0.521125	0.51034	0.524861	0.535911	0.470864	0.325936	0.151575	0.0185589	0	0.065106	0.135918	0.116662	0.0950328	0.155883	0.366622	0.596988	0.776045	0.82918	0.905694	0.988308	1	0.868377	0.699506	0.611171	0.560674	0.593272	0.720429	0.895064	0.96891
1228	0.458695	0.305248	0.235819	0.235612	0.279153	0.336418	0.399597	0.422094	0.428322	0.457633	0.505327	0.500795	0.445446	0.50419	0.708595	0.882545	0.785531	0.486144	0.197512	0.0442518	0	0.0936578	0.33745	0.655999	0.844708	0.867033	0.797614	0.781784	0.844371	0.941742	1	0.94172	0.834844	0.738376	0.696373	0.606692
1229	0.233806	0.186337	0.131019	0.0743157	0.0335751	0	0.00196227	0.0884857	0.309573	0.6073	0.855502	0.972665	1	0.961767	0.849154	0.63987	0.448356	0.368301	0.448103	0.615297	0.770027	0.873297	0.879465	0.812174	0.70155	0.630548	0.629243	0.656802	0.71372	0.763407	0.790916	0.747393	0.646784	0.507543	0.375589	0.284367
1230	0.373005	0.346261	0.372573	0.483218	0.616652	0.762239	0.851546	0.87599	0.752397	0.522778	0.251519	0.0393738	0	0.105857	0.318967	0.427777	0.486285	0.49208	0.579654	0.67879	0.837311	0.97403	1	0.845992	0.629882	0.512039	0.480618	0.491106	0.489073	0.568183	0.65315	0.711535	0.645292	0.551907	0.464929	0.420432
1231	0.950842	1	0.929321	0.780257	0.603899	0.516734	0.518444	0.582697	0.576934	0.471409	0.424788	0.497998	0.656475	0.61402	0.519857	0.460868	0.633514	0.819918	0.901648	0.850825	0.794793	0.809871	0.761018	0.617817	0.425584	0.331345	0.289114	0.239583	0.161513	0.0825845	0.0257886	0	0.0885144	0.296955	0.573903	0.803646
1232	0.353525	0.404929	0.389409	0.293185	0.159182	0.0360121	0	0.0438214	0.116021	0.218346	0.388605	0.61447	0.760432	0.822641	0.850044	0.943157	1	0.996137	0.952985	0.893482	0.789175	0.630553	0.539486	0.562853	0.649186	0.738154	0.757874	0.754382	0.738691	0.769011	0.771061	0.643521	0.429301	0.213533	0.165293	0.228899
1233	0.986827	0.899802	0.827473	0.805006	0.805579	0.821522	0.855318	0.917108	0.958649	0.934637	0.824311	0.694707	0.602068	0.537058	0.445878	0.313904	0.172084	0.0649578	0.0161532	0	0.00784353	0.0481791	0.161445	0.316764	0.453574	0.512471	0.489481	0.424479	0.369893	0.353247	0.381948	0.448433	0.559198	0.717872	0.891737	1
1234	0.288418	0.0831369	0	0.0869325	0.264068	0.483293	0.689742	0.854287	0.916705	0.877494	0.772952	0.679796	0.628445	0.560682	0.543472	0.575331	0.669339	0.668575	0.613455	0.662069	0.834085	1	0.921273	0.740186	0.565233	0.516757	0.476785	0.414646	0.362682	0.356646	0.37729	0.361143	0.358196	0.424355	0.510957	0.483193
1235	0.0565482	0.134225	0.233867	0.354859	0.446836	0.498925	0.55496	0.645141	0.799464	0.946456	1	0.896061	0.715687	0.601374	0.621493	0.735716	0.83794	0.872998	0.852249	0.834	0.825519	0.800404	0.721209	0.60468	0.493188	0.4319	0.413379	0.424115	0.459578	0.510241	0.519653	0.429017	0.255456	0.0860212	0	0.00850621
1236	0.164624	0.324544	0.496813	0.673628	0.800638	0.931444	0.974646	1	0.975474	0.912589	0.793183	0.632479	0.617969	0.563142	0.486861	0.271453	0.186531	0.167333	0.10282	0	0.0275499	0.284095	0.591716	0.805092	0.902335	0.8731	0.753481	0.659844	0.711186	0.771049	0.684078	0.485204	0.331246	0.293846	0.218593	0.16534
1237	0.267734	0.09609	0	0.00482218	0.0801932	0.166262	0.234206	0.28995	0.382197	0.500778	0.632395	0.714703	0.776969	0.832803	0.925494	1	0.998831	0.914053	0.809727	0.799128	0.827491	0.812945	0.692058	0.581315	0.541349	0.54952	0.54973	0.528838	0.481417	0.445831	0.451484	0.525724	0.592317	0.620496	0.570129	0.448958
1238	0.386209	0.39618	0.25032	0.107237	0.165463	0.394412	0.662762	0.829385	0.803112	0.589109	0.285323	0.0809598	0	0.0548919	0.15864	0.328958	0.529463	0.743179	0.941439	1	0.937389	0.815066	0.784009	0.790383	0.859875	0.901847	0.954624	0.882311	0.830128	0.748739	0.711132	0.602847	0.461294	0.265811	0.170888	0.227273
1239	0.0402301	0.189955	0.353576	0.437469	0.447703	0.386815	0.282662	0.200307	0.221254	0.303993	0.387674	0.428155	0.452883	0.47398	0.506241	0.578798	0.709805	0.854754	0.983548	1	0.943148	0.83077	0.780644	0.816962	0.905941	0.977397	0.980215	0.945479	0.887932	0.785988	0.615504	0.421319	0.272948	0.174232	0.0736338	0
1240	0.405359	0.496324	0.673528	0.82388	0.86275	0.758876	0.548495	0.315747	0.139058	0.0700956	0.0795591	0.0936924	0.0352285	0	0.17382	0.545418	0.863006	0.902413	0.745963	0.586513	0.551937	0.623063	0.654635	0.579647	0.452313	0.417962	0.479725	0.584584	0.741492	0.911082	1	0.950782	0.833089	0.720194	0.585978	0.458569
1241	0.331309	0.188126	0.0659177	0	0.0228292	0.115133	0.267495	0.445523	0.625211	0.763126	0.881278	0.954884	1	0.976176	0.921595	0.85808	0.818074	0.781998	0.743045	0.721436	0.72205	0.690892	0.596156	0.478251	0.402014	0.382087	0.395665	0.42511	0.462677	0.514024	0.558593	0.57654	0.552614	0.51883	0.487238	0.430858
1242	0.10113	0.214171	0.3361	0.446257	0.545183	0.62248	0.677965	0.730489	0.775199	0.8136	0.822741	0.870854	0.933982	0.986596	0.937276	0.833477	0.721006	0.647353	0.648127	0.725557	0.86553	0.976049	1	0.897161	0.709366	0.508599	0.348879	0.253943	0.188365	0.153811	0.126468	0.116016	0.0886207	0.0377782	0	0.014721
1243	0.681248	0.693845	0.562016	0.349597	0.134919	0.00741164	0	0.101898	0.228026	0.339483	0.403245	0.45192	0.480966	0.50861	0.514105	0.501955	0.468709	0.421624	0.413512	0.459944	0.560749	0.645821	0.670972	0.686601	0.715602	0.83048	0.927515	1	0.992797	0.966314	0.910566	0.813331	0.665898	0.52135	0.479274	0.567065
1244	0.0763935	0.209946	0.38515	0.552293	0.693766	0.802775	0.91036	0.979921	1	0.914089	0.774645	0.642962	0.58664	0.596794	0.630286	0.650276	0.66886	0.708198	0.768821	0.799471	0.774054	0.714809	0.663325	0.64537	0.6432	0.633335	0.59551	0.525194	0.434658	0.327399	0.212274	0.10542	0.0325315	0.00629991	0	0.0164881
1245	0.024428	0	0.121781	0.313767	0.491122	0.567154	0.558823	0.488151	0.462896	0.500297	0.591672	0.658313	0.694803	0.698362	0.700664	0.72142	0.759576	0.77708	0.74604	0.707755	0.720956	0.806368	0.907304	0.982429	1	0.953311	0.818714	0.626643	0.444783	0.338615	0.300866	0.289688	0.276949	0.2684	0.230184	0.136145
1246	0.429566	0.314384	0.171364	0.0729394	0	0.00897464	0.0676249	0.159	0.22418	0.285162	0.325684	0.349541	0.360216	0.417475	0.557499	0.718309	0.807838	0.774193	0.714163	0.697935	0.721019	0.735944	0.739862	0.752282	0.770776	0.813706	0.887236	0.970579	1	0.969065	0.881625	0.771787	0.646033	0.559969	0.519635	0.505662
1247	0.57136	0.352117	0.186287	0.0882271	0.0301884	0.00566596	0	0.00264897	0.0221896	0.0703402	0.146974	0.232766	0.308124	0.366234	0.428562	0.502249	0.587352	0.666952	0.728636	0.758337	0.749792	0.742264	0.753555	0.772889	0.788128	0.798091	0.832357	0.865487	0.890513	0.895189	0.904749	0.933188	0.972179	1	0.95045	0.804245
1248	0.201743	0.135956	0.0764572	0.0572875	0.0354947	0.00507165	0	0.0690748	0.283806	0.596271	0.896219	1	0.923693	0.761026	0.650497	0.594199	0.573035	0.609026	0.705734	0.8254	0.860464	0.830359	0.804187	0.863291	0.946265	0.985705	0.937085	0.847298	0.744711	0.648137	0.552168	0.461673	0.373057	0.319092	0.281067	0.267353
1249	0.375945	0.130435	0.021817	0.027455	0.0719453	0.112297	0.119273	0.0906358	0.0391716	0.000297517	0	0.0634902	0.202225	0.360469	0.481483	0.546037	0.571522	0.624682	0.660337	0.75187	0.782487	0.868973	0.917455	0.983548	0.938633	0.894764	0.859679	0.894454	0.897184	0.941198	0.958765	1	0.988902	0.984059	0.890858	0.678798
1250	0.43986	0.481546	0.51548	0.40443	0.200683	0	0.0281619	0.243473	0.539099	0.636075	0.58058	0.498795	0.527096	0.575954	0.608557	0.683761	0.802017	0.885738	0.916309	0.962678	1	0.91476	0.699602	0.472008	0.340732	0.334789	0.374964	0.510092	0.656818	0.792241	0.749188	0.600574	0.481382	0.434336	0.442099	0.413506
1251	0.325414	0.188744	0.0759003	0.0130098	0	0.0407256	0.10318	0.174236	0.246927	0.329508	0.412823	0.477718	0.507827	0.505787	0.491577	0.492213	0.524224	0.58831	0.666435	0.740876	0.798461	0.837465	0.859953	0.881537	0.923467	0.970781	1	0.971761	0.909356	0.833183	0.778441	0.731188	0.685558	0.634052	0.565451	0.463321
1252	0.746548	0.785245	0.880797	0.959701	1	0.986982	0.982984	0.956403	0.917883	0.84691	0.812796	0.833951	0.870278	0.847878	0.688884	0.538288	0.535997	0.632011	0.63257	0.391369	0.204742	0.176187	0.258272	0.192934	0.0494312	0	0.0457236	0.0768854	0.0186297	0.00264506	0.0664181	0.248225	0.449806	0.640088	0.731353	0.746925
1253	0.975552	1	0.904937	0.719776	0.558305	0.470876	0.466836	0.500711	0.512174	0.429107	0.264976	0.0992	0.0144769	0	0.0390846	0.126376	0.284423	0.433721	0.526363	0.552945	0.610968	0.692304	0.754783	0.774226	0.768517	0.762682	0.726792	0.677934	0.612033	0.570821	0.539071	0.54977	0.578874	0.653576	0.747945	0.867871
1254	1	0.974782	0.761701	0.485304	0.330599	0.329203	0.466573	0.648086	0.803315	0.871702	0.855034	0.768945	0.652041	0.554542	0.522599	0.589737	0.682566	0.725346	0.648789	0.547512	0.520879	0.61268	0.692795	0.621901	0.377625	0.112415	0	0.0805365	0.244945	0.352221	0.374727	0.357947	0.370344	0.43162	0.590939	0.81518
1255	0.926835	0.986701	1	0.913859	0.736409	0.511947	0.264538	0.0631786	0	0.0746574	0.178658	0.241407	0.267724	0.291951	0.316162	0.340254	0.364223	0.389901	0.419958	0.456473	0.497836	0.540028	0.577721	0.607373	0.628982	0.645595	0.658175	0.665258	0.669687	0.680667	0.707162	0.747445	0.794651	0.842808	0.873212	0.89382
1256	0.319443	0.112499	0	0.0128445	0.131279	0.259116	0.326643	0.304108	0.28614	0.37416	0.597101	0.773324	0.752728	0.551639	0.368108	0.319899	0.360313	0.408415	0.446374	0.49736	0.54932	0.646645	0.791372	0.945479	1	0.959703	0.927088	0.942864	0.967876	0.938893	0.850388	0.740779	0.642121	0.60247	0.579844	0.493943
1257	0.596893	0.520266	0.462786	0.390518	0.312103	0.253051	0.205219	0.153294	0.123466	0.127949	0.11999	0.0629926	0	0.0309238	0.209531	0.46165	0.637066	0.630045	0.536892	0.525188	0.670195	0.863416	0.982279	1	0.969543	0.927709	0.869312	0.814814	0.771235	0.756339	0.754906	0.793436	0.845979	0.871958	0.821675	0.711679
1258	0.841702	0.801355	0.858444	0.946244	1	0.971964	0.899838	0.832902	0.777945	0.707745	0.608071	0.503023	0.41346	0.333347	0.232345	0.120884	0.0305087	0	0.0180548	0.0696019	0.155612	0.273618	0.407466	0.526981	0.599749	0.609311	0.547441	0.455368	0.379236	0.361184	0.424319	0.555277	0.735669	0.893272	0.968034	0.924946
1259	0.461357	0.349882	0.241054	0.129514	0.0487841	0	0.0105013	0.0731494	0.20125	0.376315	0.575007	0.739977	0.857834	0.93205	0.982728	1	0.962738	0.863803	0.746575	0.650624	0.591082	0.538596	0.487787	0.466326	0.504423	0.587252	0.674891	0.723624	0.731184	0.705667	0.662705	0.624243	0.597524	0.59121	0.579676	0.53811
1260	0.348798	0.519613	0.644092	0.707294	0.682913	0.50823	0.291653	0.126752	0.0981298	0.166729	0.325483	0.481569	0.662222	0.8478	0.998172	1	0.878266	0.758429	0.736737	0.82803	0.926839	0.959163	0.91199	0.861542	0.82754	0.79292	0.717482	0.594621	0.447339	0.339519	0.289303	0.243338	0.144356	0.0193455	0	0.127327
[truncated: 329 more rows]

## Sheet: Fig. 1c
		Match score							Match score for all behaviours
[truncated: 1,364 more rows]

[truncated: 2 more sheets: Fig. 1e, Fig. 1f]
