# Supplementary material for: The dynamic state of a prefrontal–hypothalamic–midbrain circuit commands behavioral transitions
Source: Nat Neurosci. 2024 Mar 18;27(5):952–63. doi: 10.1038/s41593-024-01598-3 (PMC11089001; doi:10.1038/s41593-024-01598-3)
Supplement: Supplementary file 10 — Statistical source data. [file 41593_2024_1598_MOESM10_ESM.xlsx]

## Sheet: Fig. 2a
Transition to Feeding
Bin centers are in degrees
Bins	F	S	E	All
117	0.728153	0.655528	0.7585	0.806534
135	0.730241	0.595418	0.882	0.902373
153	0.7395	0.557523	0.601185	0.733251
171	0.786367	0.793461	0.572955	0.879418
189	0.592356	0.866207	0.637106	0.887102
207	0.608501	0.544085	0.810264	0.824198
225	0.570721	0.585071	0.846284	0.849886
243	0.631	0.755	0.573519	0.757047
Mean	0.673355	0.669037	0.710226	0.829976
SEM	0.0288098	0.0427718	0.045341	0.0217957

## Sheet: Fig. 2b
Transition to Social
Bin centers are in degrees
Bins	F	S	E	All
117	0.865602	0.82048	0.579689	0.936398
135	0.71243	0.68306	0.71229	0.822608
153	0.564364	0.673971	0.65352	0.740191
171	0.619489	0.611	0.541845	0.666949
189	0.65974	0.576797	0.556638	0.684478
207	0.776593	0.692	0.533077	0.832013
225	0.764085	0.774452	0.603867	0.8417
243	0.79301	0.795962	0.748351	0.896648
Mean	0.719414	0.703465	0.616159	0.802623
SEM	0.0352763	0.0308508	0.0285234	0.0342756

## Sheet: Fig. 2c
Transition to Obj.expl.
Bin centers are in degrees
Bins	F	S	E	All
117	0.594529	0.552296	0.561446	0.634763
135	0.538701	0.60557	0.845	0.863385
153	0.547193	0.568993	0.703	0.728465
171	0.680976	0.680048	0.852104	0.90425
189	0.575769	0.594996	0.82149	0.838433
207	0.761584	0.549014	0.576454	0.759004
225	0.561041	0.53383	0.561332	0.605645
243	0.664802	0.766018	0.672849	0.813315
Mean	0.615574	0.606346	0.699209	0.768408
SEM	0.027905	0.0280047	0.0449904	0.0378979

## Sheet: Fig. 2d
Transition to Feeding						Transition to Social						Transition to Obj.expl.
Decoding accuracies for induvidual phase signatures
	F	S	E				F	S	E				F	S	E
Original	0.7715	0.8125	0.882			Original	0.801	0.7745	0.7025			Original	0.734	0.6745	0.83
Phase-shuffled (averaged)	0.547413	0.496697	0.490667			Phase-shuffled (averaged)	0.521798	0.531793	0.543631			Phase-shuffled (averaged)	0.489615	0.501691	0.542885
Decoding accuracies averaged across three phase signatures(F, S, E)
Original	﻿0.822					Original	﻿0.759333					Original	0.746167
Phase-shuffled	﻿0.496167					Phase-shuffled	﻿0.584167					Phase-shuffled	﻿0.501333
	0.470667						0.476833						0.455
	0.472667						0.514667						0.554667
	0.433833						0.556833						0.551667
	0.566						0.642333						0.512833
	0.425833						0.507						0.5545
	0.459333						0.6425						0.494333
	0.571333						0.619						0.479
	0.458						0.560667						0.498333
	0.498833						0.500833						0.56
	0.504667						0.5715						0.490167
	0.4695						0.7035						0.518833
	0.537167						0.571667						0.4795
	0.458833						0.405833						0.558
	0.524						0.626333						0.619833
	0.47						0.6715						0.493833
	0.438667						0.52						0.566167
	0.479						0.578						0.466167
	0.534167						0.559833						0.563667
	0.536333						0.489333						0.590833
	0.499333						0.589667						0.505667
	0.610333						0.565667						0.478
	0.541333						0.358833						0.488
	0.450667						0.604						0.529167
	0.471167						0.5405						0.468167
	0.580667						0.5095						0.443
	0.549667						0.547167						0.538167
	0.527667						0.492667						0.629333
	0.61						0.443667						0.5095
	0.582						0.473667						0.477667
	0.468333						0.5835						0.453333
	0.566						0.616667						0.453333
	0.4285						0.5835						0.473167
	0.513333						0.5515						0.518333
	0.5545						0.438333						0.521167
	0.519333						0.464167						0.4795
	0.6325						0.622833						0.529333
	0.452						0.465667						0.502667
	0.481167						0.454167						0.407667
	0.552167						0.474						0.551
	0.5105						0.407667						0.584167
	0.5305						0.514667						0.432667
	0.474333						0.497667						0.568833
	0.456667						0.471167						0.490833
	0.512833						0.6125						0.534667
	0.435667						0.492833						0.5265
	0.486						0.597167						0.487167
	0.5625						0.511333						0.5875
	0.549833						0.6005						0.487833
	0.577167						0.572667						0.5655
	0.4655						0.5405						0.488333
	0.469833						0.527333						0.4385
	0.4915						0.5155						0.491667
	0.479						0.4775						0.4495
	0.525333						0.514						0.481
	0.579333						0.507833						0.5765
	0.517167						0.514167						0.426833
	0.6655						0.527667						0.573667
	0.505167						0.594						0.439167
	0.468333						0.5775						0.478667
	0.56						0.589						0.4945
	0.528667						0.583						0.516833
	0.524333						0.511667						0.501833
	0.556						0.581667						0.496667
	0.5085						0.473833						0.521167
	0.628						0.571167						0.572
	0.456						0.482167						0.447167
	0.562						0.56						0.554833
	0.58						0.557333						0.499833
	0.362833						0.594167						0.486833
	0.661333						0.570167						0.474
	0.474167						0.471						0.465333
	0.430833						0.577333						0.459833
	0.459667						0.4935						0.412
	0.507						0.551833						0.5525
	0.4945						0.455667						0.658167
	0.441						0.4085						0.471667
	0.473667						0.485833						0.5845
	0.5825						0.451						0.582
	0.603333						0.455						0.562667
	0.556833						0.495333						0.499833
	0.465333						0.5545						0.554667
	0.489833						0.502333						0.533833
	0.4735						0.504667						0.4675
	0.492						0.456167						0.592333
	0.558667						0.455167						0.544333
	0.535						0.498667						0.4915
	0.511						0.5655						0.5205
	0.5705						0.559833						0.503167
	0.5475						0.579333						0.488833
	0.457833						0.529333						0.504833
	0.496						0.545						0.431667
	0.5225						0.471						0.435167
	0.484833						0.512167						0.5105
	0.581333						0.496333						0.521333
	0.496667						0.582667						0.4925
	0.536333						0.573333						0.455
	0.551						0.546167						0.488333
	0.446833						0.397167						0.477833
	0.5035						0.5055						0.551333
	0.602833						0.745333						0.573833
	0.498667						0.451						0.587
	0.458667						0.58						0.498333
	0.495167						0.448333						0.432667
	0.496333						0.5815						0.483833
	0.5635						0.67						0.522
	0.500333						0.536667						0.539833
	0.502833						0.474333						0.541167
	0.425833						0.629833						0.472833
	0.511167						0.553333						0.501
	0.544167						0.462833						0.601833
	0.566333						0.547						0.567
	0.564667						0.523167						0.525
	0.4935						0.498667						0.579
	0.472833						0.533833						0.524833
	0.507833						0.593167						0.492333
	0.589833						0.618333						0.558833
	0.496167						0.637667						0.551167
	0.565333						0.489333						0.473667
	0.565333						0.489						0.4975
	0.439167						0.448667						0.470333
	0.501167						0.493167						0.6035
	0.453333						0.564667						0.4905
	0.505333						0.441333						0.524
	0.431167						0.4545						0.469333
	0.603833						0.5115						0.507333
	0.400833						0.570667						0.6105
	0.5325						0.494333						0.472
	0.530167						0.580167						0.495333
	0.427833						0.5315						0.479167
	0.533						0.581167						0.594667
	0.499						0.417						0.56
	0.660667						0.513667						0.514333
	0.484167						0.503833						0.485833
	0.5235						0.514333						0.461167
	0.5505						0.463167						0.526667
	0.469833						0.451167						0.485167
	0.4565						0.357167						0.44
	0.4845						0.489						0.4795
	0.480333						0.5095						0.470667
	0.540667						0.519						0.4985
	0.482						0.589						0.516333
	0.482667						0.483333						0.496667
	0.501167						0.5575						0.541833
	0.501167						0.502833						0.468
	0.505667						0.476667						0.514333
	0.526833						0.558						0.5685
	0.501667						0.648167						0.5275
	0.527833						0.616333						0.514667
	0.487167						0.5545						0.5555
	0.432333						0.519667						0.590333
	0.627833						0.601						0.526167
	0.437167						0.467833						0.598167
	0.539						0.620667						0.504167
	0.654167						0.521833						0.503833
	0.484						0.6185						0.559667
	0.611167						0.531						0.548333
	0.551						0.738667						0.571333
	0.549167						0.497667						0.434
	0.4835						0.56						0.471667
	0.426333						0.586167						0.4915
	0.46						0.575167						0.476833
	0.5275						0.630167						0.4985
	0.570333						0.557333						0.565333
	0.560833						0.5795						0.499167
	0.454667						0.583833						0.473333
	0.6045						0.625333						0.532167
	0.5285						0.478						0.454
	0.433						0.5945						0.4475
	0.4675						0.468						0.622167
	0.464						0.4795						0.429667
	0.500833						0.527667						0.548
	0.453833						0.532						0.5885
	0.449333						0.584833						0.514333
	0.458167						0.5625						0.516333
	0.494167						0.600667						0.575333
	0.568667						0.6145						0.4405
	0.4845						0.559333						0.4305
	0.471667						0.6395						0.550333
	0.501833						0.571833						0.511667
	0.501333						0.572833						0.4525
	0.4465						0.612667						0.4885
	0.497						0.4795						0.442167
	0.528333						0.431333						0.469167
	0.5325						0.464						0.433167
	0.604						0.4335						0.603
	0.5085						0.598						0.455167
	0.568333						0.672						0.555333
	0.503333						0.547333						0.47
	0.4865						0.672						0.4505
	0.446333						0.576667						0.521
	0.4145						0.5275						0.511167
	0.554333						0.441						0.551333
	0.496667						0.542667						0.439333
	0.486167						0.600333						0.468333
	0.512						0.391						0.494833
	0.527167						0.5305						0.526333
	0.529						0.4285						0.4665
	0.452667						0.581167						0.514
	0.392333						0.477167						0.521167
	0.502667						0.470333						0.500667
	0.562667						0.586167						0.487
	0.531167						0.501833						0.623333
	0.432						0.479833						0.421333
	0.692						0.467833						0.489167
	0.533333						0.510667						0.536833
	0.5405						0.360333						0.551167
	0.474667						0.4465						0.513833
	0.601						0.544833						0.526167
	0.497167						0.5785						0.620167
	0.572167						0.539167						0.415833
	0.5995						0.633667						0.5485
	0.586333						0.578						0.430667
	0.561333						0.548667						0.4785
	0.448667						0.573833						0.477833
	0.5255						0.505833						0.599333
	0.458						0.517333						0.520833
	0.517						0.508667						0.471333
	0.48						0.458667						0.456
	0.457167						0.555333						0.473833
	0.4975						0.471333						0.503167
	0.491						0.505333						0.456
	0.578833						0.5775						0.461333
	0.472667						0.653667						0.473667
	0.512833						0.4825						0.527667
	0.571333						0.4395						0.594833
	0.4595						0.665833						0.492
	0.489833						0.637						0.530667
	0.451333						0.572833						0.512333
	0.468667						0.462667						0.494333
	0.478333						0.630833						0.4925
	0.4685						0.516333						0.5455
	0.433333						0.508667						0.487167
	0.574						0.603						0.5015
	0.6215						0.651						0.512167
	0.557						0.615167						0.4185
	0.523						0.539						0.403333
	0.545333						0.6345						0.447833
	0.491333						0.652333						0.416333
	0.549333						0.476						0.545667
	0.541667						0.437667						0.482
	0.462						0.381667						0.4315
	0.434333						0.489667						0.558
	0.545167						0.579667						0.491333
	0.5395						0.513833						0.480667
	0.462						0.504667						0.568333
	0.460333						0.467						0.463833
	0.636167						0.553833						0.506167
	0.492333						0.4895						0.5085
	0.586						0.612						0.588667
	0.462833						0.527						0.501
	0.536						0.5265						0.527333
	0.5685						0.4545						0.519167
	0.5775						0.457333						0.538833
	0.456833						0.488						0.484667
	0.570167						0.513833						0.426
	0.5195						0.516333						0.486833
	0.504833						0.592167						0.417667
	0.406333						0.520167						0.488833
	0.467167						0.463333						0.6445
	0.461167						0.536333						0.529667
	0.462667						0.390833						0.499
	0.623167						0.494667						0.511167
	0.499167						0.662667						0.545667
	0.5165						0.57						0.609833
	0.478333						0.603						0.486333
	0.462667						0.629167						0.549167
	0.471667						0.497667						0.523833
	0.4775						0.606833						0.503833
	0.557167						0.497833						0.527667
	0.512667						0.771333						0.471
	0.5255						0.462333						0.479833
	0.4415						0.463833						0.459
	0.512						0.5135						0.540833
	0.468667						0.559167						0.4425
	0.5395						0.618833						0.489167
	0.499667						0.546167						0.574
	0.466167						0.5215						0.551
	0.485						0.473333						0.4515
	0.454						0.497						0.500333
	0.5055						0.4615						0.4575
	0.457333						0.518						0.489667
	0.6375						0.5815						0.484
	0.542333						0.514833						0.496833
	0.540833						0.616833						0.453667
	0.487						0.503333						0.618167
	0.565667						0.449333						0.4875
	0.475167						0.489167						0.449667
	0.493667						0.534167						0.494667
	0.585						0.496						0.459833
	0.4625						0.5295						0.590833
	0.5						0.555167						0.659
	0.537						0.614833						0.5685
	0.5685						0.454333						0.521167
	0.454333						0.612833						0.546167
	0.543167						0.524						0.502167
	0.523						0.61						0.460667
	0.513333						0.4815						0.520667
	0.5965						0.617333						0.563833
	0.527833						0.507333						0.6945
	0.6005						0.573333						0.466667
	0.498333						0.5005						0.67
	0.481833						0.535833						0.554167
	0.457167						0.469333						0.422333
	0.463333						0.702						0.516
	0.479						0.625						0.562
	0.521667						0.465833						0.532167
	0.477667						0.459833						0.479
	0.520333						0.573667						0.523
	0.456667						0.739167						0.534333
	0.5265						0.549833						0.515667
	0.4625						0.459833						0.513833
	0.5325						0.515333						0.471333
	0.481						0.491667						0.486
	0.497667						0.523667						0.444667
	0.504167						0.5305						0.417667
	0.490833						0.660667						0.477167
	0.491833						0.474167						0.452333
	0.504833						0.590667						0.600167
	0.479667						0.643						0.488167
	0.520833						0.495333						0.6145
	0.477833						0.5735						0.466167
	0.489167						0.639						0.578
	0.5005						0.532667						0.537167
	0.439						0.4555						0.441667
	0.6055						0.597						0.516333
	0.525						0.5195						0.445167
	0.429833						0.602167						0.593
	0.550833						0.428167						0.507833
	0.530167						0.6195						0.518833
	0.513333						0.634833						0.517333
	0.567						0.594						0.603333
	0.4725						0.5255						0.546833
	0.581						0.447167						0.541
	0.481167						0.597333						0.481833
	0.464						0.492667						0.502333
	0.479667						0.4975						0.5385
	0.473833						0.537333						0.595167
	0.501333						0.524333						0.470833
	0.427						0.461167						0.488333
	0.512667						0.449333						0.516667
	0.561						0.549						0.561167
	0.588						0.6525						0.474833
	0.6145						0.556167						0.528167
	0.4595						0.5095						0.496833
	0.520333						0.4695						0.475167
	0.415833						0.5855						0.572833
	0.468						0.642667						0.484667
	0.462667						0.434167						0.493167
	0.540667						0.452167						0.44
	0.540167						0.556167						0.486667
	0.4785						0.472167						0.517833
	0.500667						0.570833						0.568
	0.505833						0.523667						0.576833
	0.464833						0.5765						0.499
	0.455167						0.44						0.543333
	0.6145						0.491						0.471667
	0.392667						0.486667						0.541333
	0.475333						0.553						0.559
	0.574833						0.554667						0.489833
	0.459667						0.579833						0.466667
	0.556667						0.4455						0.479167
	0.589						0.501						0.581667
	0.388833						0.529167						0.461667
	0.552833						0.542						0.507833
	0.488167						0.436667						0.4475
	0.598167						0.489833						0.505833
	0.452						0.453667						0.511833
	0.471167						0.542833						0.503833
	0.499167						0.597						0.503167
	0.5025						0.445167						0.463333
	0.438667						0.564						0.471167
	0.492667						0.555167						0.476833
	0.461						0.469167						0.503167
	0.482167						0.473333						0.515333
	0.485833						0.509833						0.415
	0.505167						0.591833						0.416667
	0.512667						0.443						0.526833
	0.55						0.609667						0.407333
	0.483333						0.457333						0.365333
	0.547333						0.503833						0.5045
	0.486						0.4855						0.5255
	0.5135						0.549333						0.486333
	0.596833						0.657833						0.432
	0.521333						0.484333						0.463333
	0.513						0.481667						0.434167
	0.474833						0.429667						0.479167
	0.565						0.586						0.509833
	0.5685						0.5405						0.602833
	0.522667						0.707667						0.470333
	0.501833						0.517333						0.490667
	0.5495						0.6055						0.557667
	0.590667						0.491333						0.558333
	0.413667						0.483667						0.453
	0.589833						0.503833						0.505
	0.496333						0.496333						0.614667
	0.5975						0.389833						0.541833
	0.637333						0.5135						0.503
	0.500333						0.589333						0.636833
	0.506167						0.598667						0.613667
	0.483833						0.604						0.479333
	0.513833						0.666667						0.464833
	0.507						0.572833						0.5495
	0.518167						0.425167						0.553
	0.593833						0.464167						0.5815
	0.456333						0.4715						0.486833
	0.624167						0.606667						0.480333
	0.515667						0.3605						0.460833
	0.4835						0.584167						0.504167
	0.486667						0.674833						0.481667
	0.479667						0.44						0.550167
	0.523833						0.4565						0.506333
	0.565167						0.448833						0.603667
	0.475						0.475333						0.443
	0.472667						0.4585						0.475333
	0.5345						0.438333						0.545
	0.5955						0.579833						0.480667
	0.6145						0.425						0.406167
	0.525						0.549833						0.485
	0.471333						0.5055						0.507333
	0.4515						0.530833						0.523167
	0.460667						0.567667						0.484833
	0.4825						0.5845						0.516167
	0.4845						0.576833						0.544
	0.561167						0.585333						0.543667
	0.4465						0.482167						0.4625
	0.462						0.508667						0.608667
	0.449333						0.514333						0.534833
	0.448						0.682167						0.573833
	0.599						0.418667						0.463333
	0.478833						0.5585						0.594333
	0.556333						0.568167						0.462833
	0.496						0.5625						0.4995
	0.5045						0.564667						0.547
	0.533333						0.467						0.4935
	0.486167						0.497						0.5435
	0.503667						0.594667						0.438833
	0.625167						0.541667						0.440667
	0.586333						0.552167						0.597
	0.46						0.624						0.597333
	0.472167						0.630833						0.537
	0.451833						0.517						0.562
	0.464833						0.513						0.585667
	0.6325						0.539167						0.493833
	0.5145						0.568333						0.5035
	0.486						0.677833						0.443667
	0.515667						0.509						0.445167
	0.468333						0.517333						0.515167
	0.454						0.476333						0.529333
	0.412						0.4995						0.526667
	0.531						0.588167						0.441167
	0.480167						0.533167						0.547833
	0.539833						0.487833						0.4565
	0.555333						0.541667						0.582
	0.577333						0.508333						0.463833
	0.556						0.436667						0.521333
	0.528667						0.51						0.459833
	0.488667						0.636						0.463667
	0.5355						0.488						0.488167
	0.517333						0.472833						0.490833
	0.5045						0.543833						0.6685
	0.442333						0.392833						0.604167
	0.549333						0.603833						0.549333
	0.4385						0.689833						0.4975
	0.58						0.5225						0.492167
	0.482167						0.587						0.439167
	0.47						0.520167						0.601333
	0.585167						0.466						0.462833
	0.5355						0.633167						0.572
	0.505						0.568833						0.605667
	0.472333						0.446333						0.487167
	0.453333						0.512833						0.508
	0.5775						0.587						0.532333
	0.467667						0.489333						0.5105
	0.473						0.617667						0.426667
	0.471167						0.564167						0.4625
	0.5515						0.530333						0.497
	0.404833						0.451167						0.583167
	0.5685						0.519167						0.454833
	0.450833						0.520167						0.627833
	0.5535						0.521333						0.455
	0.409333						0.5425						0.531333
	0.480333						0.539333						0.4775
	0.4585						0.598333						0.6655
	0.478833						0.4665						0.426
	0.467667						0.550333						0.475333
	0.509						0.460167						0.581333
	0.459333						0.542167						0.584
	0.526						0.5275						0.610333
	0.413167						0.605						0.4525
	0.473333						0.690833						0.487833
	0.537167						0.426833						0.4915
	0.605833						0.6675						0.495
	0.489833						0.3915						0.433
	0.506						0.436167						0.542667
	0.540333						0.531667						0.459833
	0.5265						0.452						0.585833
	0.518						0.57						0.535833
	0.4755						0.323167						0.541167
	0.544833						0.484						0.569167
	0.517167						0.628167						0.498
	0.563						0.582667						0.625333
	0.521667						0.603333						0.4955
	0.502333						0.365667						0.482
	0.658333						0.4155						0.5505
	0.539						0.464667						0.521667
	0.450667						0.477						0.490333
	0.496667						0.557333						0.486
	0.681333						0.569						0.5225
	0.502333						0.633						0.513667
	0.534833						0.5475						0.472667
	0.539						0.6215						0.524667
	0.479833						0.563						0.479833
	0.476833						0.581833						0.454167
	0.516167						0.445167						0.421167
	0.560333						0.645167						0.521833
	0.525						0.482167						0.442833
	0.5725						0.583333						0.489167
	0.596167						0.627333						0.536167
	0.49						0.572667						0.4265
	0.5545						0.444333						0.5435
	0.440167						0.579833						0.493
	0.491333						0.525833						0.696667
	0.526333						0.5285						0.522167
	0.5135						0.430667						0.637667
	0.523833						0.639						0.5215
	0.589167						0.460333						0.691667
	0.561333						0.638833						0.489833
	0.536167						0.5685						0.5635
	0.45						0.432						0.463167
	0.614167						0.5655						0.477333
	0.560167						0.441833						0.56
	0.486833						0.531333						0.565
	0.5675						0.415167						0.536833
	0.490667						0.507833						0.457167
	0.48						0.495						0.389667
	0.557						0.540167						0.616333
	0.489667						0.5345						0.4485
	0.562667						0.469333						0.544833
	0.491167						0.578833						0.578833
	0.484167						0.435						0.506833
	0.573333						0.549833						0.546833
	0.514167						0.596167						0.4945
	0.421						0.449667						0.54
	0.494333						0.5725						0.579167
	0.634333						0.578167						0.444833
	0.431833						0.5235						0.540667
	0.542						0.5155						0.5735
	0.452167						0.459333						0.496
	0.502						0.511667						0.456667
	0.494667						0.592667						0.526333
	0.569						0.494667						0.494833
	0.456667						0.534						0.461167
	0.472167						0.511667						0.520333
	0.4155						0.546833						0.487167
	0.4245						0.606167						0.441833
	0.544667						0.543333						0.498333
	0.481667						0.720833						0.511833
	0.483167						0.547833						0.493667
	0.4935						0.5685						0.529333
	0.622333						0.466667						0.4915
	0.529						0.5745						0.584667
	0.5195						0.609667						0.487167
	0.468833						0.504833						0.471167
	0.493333						0.534833						0.489333
	0.545						0.4665						0.4545
	0.644167						0.529333						0.5615
	0.4415						0.595667						0.4815
	0.502333						0.691333						0.578333
	0.4555						0.6175						0.4925
	0.472833						0.468167						0.547333
	0.524167						0.398167						0.511167
	0.510167						0.507						0.612667
	0.479167						0.6915						0.496
	0.538						0.525833						0.519167
	0.5025						0.632333						0.543
	0.5135						0.492333						0.4565
	0.483833						0.513333						0.498167
	0.484167						0.5245						0.505333
	0.466833						0.457167						0.553833
	0.554833						0.416833						0.534167
	0.4785						0.59						0.417333
	0.553						0.476667						0.494167
	0.611167						0.507333						0.594667
	0.540667						0.550333						0.486
	0.5175						0.559833						0.432833
	0.485833						0.598						0.484167
	0.490333						0.5245						0.44
	0.579667						0.475667						0.580333
	0.529667						0.442167						0.491
	0.455833						0.512333						0.498333
	0.4625						0.462167						0.5615
	0.485167						0.573667						0.4365
	0.5015						0.517333						0.488167
	0.566167						0.413833						0.4705
	0.478						0.381667						0.466667
	0.5765						0.456333						0.51
	0.552						0.642167						0.6145
	0.445833						0.5025						0.5235
	0.4475						0.444667						0.49
	0.576333						0.5095						0.544167
	0.5355						0.482833						0.520333
	0.561667						0.438667						0.424
	0.5365						0.496333						0.469167
	0.467333						0.663333						0.520833
	0.558833						0.585167						0.469333
	0.534667						0.519833						0.463667
	0.528667						0.5005						0.513333
	0.471167						0.612667						0.483167
	0.518667						0.535333						0.570833
	0.49						0.489833						0.465
	0.569167						0.537167						0.568167
	0.484833						0.475						0.563667
	0.486667						0.583333						0.525333
	0.506333						0.431						0.4205
	0.500333						0.528167						0.476667
	0.401333						0.538333						0.438167
	0.5435						0.664333						0.498667
	0.5285						0.499667						0.536833
	0.499167						0.425						0.504167
	0.449333						0.5855						0.5685
	0.689667						0.545667						0.457167
	0.533667						0.367667						0.560333
	0.482333						0.694167						0.526333
	0.581						0.558167						0.521333
	0.5195						0.554333						0.479167
	0.503						0.490667						0.5825
	0.504167						0.585167						0.444333
	0.420167						0.6135						0.434333
	0.4565						0.579333						0.466833
	0.554167						0.504167						0.572833
	0.514667						0.508333						0.552167
	0.465333						0.541833						0.588167
	0.555333						0.535667						0.483167
	0.569833						0.540333						0.558167
	0.485167						0.59						0.516667
	0.523833						0.609167						0.517833
	0.571167						0.443667						0.493
	0.549						0.489						0.463833
	0.515667						0.550667						0.478333
	0.6015						0.397667						0.4855
	0.504333						0.580167						0.476167
	0.486						0.5115						0.488
	0.542167						0.649833						0.483167
	0.5405						0.432167						0.461167
	0.4965						0.587667						0.500333
	0.485833						0.509667						0.568833
	0.561167						0.519167						0.4665
	0.455667						0.624667						0.523167
	0.580833						0.522833						0.495
	0.639667						0.599333						0.445
	0.496						0.556667						0.452333
	0.666167						0.454333						0.5085
	0.480333						0.592833						0.459333
	0.603167						0.708167						0.4655
	0.509167						0.605167						0.523167
	0.594667						0.507667						0.5425
	0.5045						0.561						0.435
	0.443667						0.655667						0.581
	0.596333						0.466333						0.526
	0.455167						0.593667						0.4515
	0.493167						0.467833						0.469833
	0.452833						0.483667						0.435167
	0.5225						0.461833						0.482333
	0.470667						0.516667						0.5565
	0.5655						0.527833						0.4615
	0.479						0.558						0.5735
	0.485						0.419						0.5625
	0.469667						0.527667						0.599333
	0.542333						0.5795						0.543167
	0.470833						0.583667						0.682
	0.502333						0.489167						0.528
	0.517833						0.495167						0.525
	0.473667						0.577667						0.552333
	0.469333						0.6215						0.426
	0.48						0.503833						0.462
	0.4725						0.525						0.498333
	0.556667						0.498833						0.586167
	0.484333						0.568667						0.667
	0.497333						0.499833						0.445833
	0.435667						0.538333						0.473167
	0.592167						0.521667						0.527
	0.512833						0.540167						0.496833
	0.5135						0.639667						0.485833
	0.543						0.476667						0.517833
	0.4485						0.5005						0.465333
	0.5935						0.554833						0.457333
	0.4765						0.456667						0.496333
	0.530833						0.503						0.516
	0.389833						0.445167						0.523333
	0.5355						0.702667						0.4785
	0.541						0.557						0.581167
	0.551167						0.453833						0.470167
	0.461						0.613167						0.534167
	0.483833						0.604667						0.581333
	0.499333						0.629						0.519833
	0.627						0.560833						0.453833
	0.464833						0.5465						0.585333
	0.526167						0.567333						0.553667
	0.465667						0.636833						0.596333
	0.501167						0.582833						0.437
	0.562333						0.539667						0.436667
	0.541						0.470167						0.488
	0.534167						0.569						0.509333
	0.546667						0.4355						0.629167
	0.563667						0.4815						0.506667
	0.3955						0.551167						0.560167
	0.5035						0.476667						0.442667
	0.479667						0.492833						0.459333
	0.497833						0.505667						0.525
	0.5215						0.6905						0.440833
	0.472167						0.5475						0.455667
	0.503167						0.590333						0.582
	0.451667						0.616333						0.488833
	0.566667						0.5655						0.511
	0.451						0.591						0.492667
	0.465167						0.477						0.5445
	0.433333						0.595167						0.455333
	0.4605						0.475833						0.522
	0.527833						0.498						0.498833
	0.4935						0.5215						0.509667
	0.505						0.454167						0.485833
	0.553333						0.514667						0.519333
	0.525667						0.494333						0.539333
	0.497833						0.536167						0.4875
	0.472167						0.441667						0.565167
	0.525667						0.434833						0.548333
	0.489667						0.532833						0.4955
	0.5425						0.510167						0.470167
	0.522667						0.429167						0.499833
	0.499833						0.565333						0.604667
	0.469833						0.575833						0.592333
	0.555667						0.5345						0.5475
	0.446833						0.4905						0.527
	0.5765						0.4155						0.527833
	0.4795						0.585167						0.489167
	0.489167						0.5995						0.492167
	0.506						0.445						0.442167
	0.546167						0.5655						0.606167
	0.459667						0.507167						0.5205
	0.507						0.564333						0.483
	0.546333						0.505333						0.4945
	0.480167						0.5285						0.437167
	0.504833						0.499167						0.469167
	0.512						0.507667						0.474167
	0.566						0.520167						0.4445
	0.557833						0.527833						0.6125
	0.582833						0.582167						0.501
	0.5095						0.5835						0.570333
	0.629333						0.480833						0.550667
	0.5595						0.553						0.547333
	0.443333						0.435833						0.534167
	0.575						0.506667						0.481167
	0.518833						0.470167						0.649167
	0.644667						0.635167						0.4795
	0.501833						0.545333						0.505167
	0.586667						0.569667						0.456333
	0.578833						0.463						0.483667
	0.535833						0.584333						0.4715
	0.545333						0.4555						0.593833
	0.487167						0.585333						0.446
	0.581833						0.5315						0.475667
	0.596833						0.515						0.564167
	0.619333						0.643833						0.638833
	0.4735						0.555833						0.5175
	0.565333						0.4985						0.4865
	0.498333						0.475667						0.520833
	0.4925						0.604333						0.486667
	0.503833						0.5435						0.483333
	0.455333						0.542667						0.577667
	0.465667						0.477667						0.598167
	0.499833						0.59						0.496167
	0.575						0.495833						0.534333
	0.507167						0.574333						0.588167
	0.536833						0.5665						0.476
	0.5105						0.497						0.549
	0.498833						0.4875						0.552167
	0.549667						0.445167						0.548667
	0.600667						0.500167						0.488833
	0.5735						0.435667						0.511
	0.4395						0.566						0.590333
	0.4815						0.601333						0.51
	0.455						0.45						0.416167
	0.447						0.5895						0.537833
	0.447						0.603333						0.563667
	0.562167						0.554						0.4755
	0.4635						0.685						0.468833
	0.4985						0.5695						0.4685
	0.585833						0.594667						0.477667
	0.499333						0.582333						0.594833
	0.524833						0.427						0.461667
	0.454333						0.550333						0.473333
	0.551						0.6065						0.479
	0.510833						0.6465						0.520833
	0.4625						0.5135						0.483167
	0.485333						0.5255						0.5665
	0.548833						0.498833						0.516333
	0.509167						0.561167						0.508333
	0.450667						0.548667						0.515667
	0.524167						0.573833						0.4565
	0.479						0.5305						0.620333
	0.5575						0.509667						0.368167
	0.552833						0.508167						0.4625
	0.5825						0.532833						0.565
	0.499333						0.532167						0.4925
	0.500667						0.4835						0.433667
	0.521						0.57						0.473333
	0.4365						0.587167						0.401833
	0.454						0.4505						0.6605
	0.4755						0.522						0.522333
	0.62						0.423667						0.497167
	0.582						0.47						0.504833
	0.576						0.4465						0.679667
	0.543667						0.372						0.427
	0.479333						0.614						0.573167
	0.461						0.5415						0.533
	0.442167						0.615167						0.4645
	0.4645						0.479						0.510833
	0.537333						0.5						0.505333
	0.504						0.622						0.496667
	0.496						0.466167						0.553667
	0.424833						0.493333						0.431667
	0.449333						0.489						0.440667
	0.497						0.4605						0.4945
	0.492						0.547833						0.6025
	0.506167						0.638667						0.496
	0.601833						0.4865						0.4335
	0.639667						0.4885						0.628667
	0.546167						0.410833						0.537833
	0.522667						0.558667						0.439167
	0.526333						0.487667						0.439833
	0.485167						0.451						0.4585
	0.491833						0.396						0.556167
	0.499167						0.612667						0.551333
	0.465167						0.494						0.491833
	0.565						0.539167						0.5895
	0.537						0.468333						0.474333
	0.451833						0.514667						0.4825
	0.4985						0.468333						0.450667
	0.471167						0.530167						0.614833
	0.547667						0.627167						0.57
	0.57						0.617						0.5885
	0.564833						0.648167						0.523333
	0.515167						0.5735						0.494833
	0.533167						0.555667						0.528
	0.461						0.4915						0.542833
	0.567167						0.45						0.559833
	0.462333						0.545						0.492333
	0.515167						0.5205						0.491
	0.5745						0.704667						0.459
	0.6105						0.512						0.471167
	0.576						0.648167						0.405167
	0.535333						0.528						0.567167
	0.456						0.401667						0.489333
	0.499833						0.547667						0.5635
	0.449833						0.550833						0.529833
	0.507						0.507833						0.506667
	0.492667						0.483667						0.548333
	0.550667						0.530167						0.439833
	0.470833						0.500333						0.572167
	0.5255						0.571167						0.487333
	0.493167						0.595667						0.451167
	0.514833						0.508667						0.550333
	0.556667						0.613						0.564333
	0.542833						0.46						0.4775
	0.560833						0.597333						0.466667
	0.432667						0.505667						0.4895
	0.4665						0.491667						0.5
	0.465						0.578833						0.4985
	0.467167						0.442333						0.535333
	0.473333						0.532167						0.450833
	0.577167						0.583833						0.544833
	0.556667						0.478833						0.512667
	0.519333						0.595167						0.512167
	0.479167						0.519167						0.526
	0.479667						0.5315						0.561833
	0.509167						0.406833						0.538167
	0.565833						0.498167						0.469
	0.455833						0.555333						0.581833
	0.565167						0.535667						0.510167
	0.459667						0.569						0.439667
	0.556167						0.433333						0.495
	0.397667						0.495833						0.4635
	0.458833						0.583333						0.442833
	0.422						0.498833						0.53
	0.452167						0.4275						0.5775
	0.575167						0.547333						0.576833
	0.612333						0.617167						0.531333
	0.476833						0.459						0.444167
	0.577333						0.556667						0.4865
	0.462833						0.451333						0.486667
	0.509833						0.633333						0.507833
	0.4915						0.6785						0.4815
	0.469						0.624667						0.537833
	0.489667						0.537333						0.5815
	0.5505						0.546667						0.510167
	0.562167						0.408						0.563
	0.516833						0.500667						0.544667
	0.561333						0.4235						0.507167
	0.474167						0.4975						0.523167
	0.622667						0.467667						0.452
	0.4235						0.534833						0.546333
	0.547833						0.501167						0.444833
	0.5515						0.571167						0.4715
	0.489						0.5775						0.442167
	0.676						0.481833						0.495667
	0.485667						0.5575						0.546667
	0.477667						0.513833						0.500167
	0.53						0.567						0.5
	0.489833						0.607667						0.569333
	0.518667						0.6415						0.549667
	0.472667						0.537167						0.4905
	0.586333						0.6355						0.559
	0.481167						0.462667						0.446167
	0.4705						0.525833						0.544333
	0.49						0.5265						0.504833
	0.4605						0.594167						0.497
	0.460333						0.457333						0.493167
	0.537167						0.607333						0.524333
	0.578667						0.4995						0.4745
	0.436						0.489833						0.466333
	0.471333						0.539333						0.528833
	0.480667						0.426						0.557833
	0.507833						0.478						0.513
	0.449333						0.466833						0.4865
	0.499333						0.524167						0.483833
	0.480833						0.542333						0.523667
	0.478167						0.600333						0.490667
	0.557						0.491833						0.465
	0.458						0.541167						0.682667
	0.532333						0.569167						0.567667
	0.490833						0.4405						0.4655
	0.517667						0.605167						0.546667
	0.4615						0.5395						0.618333
	0.432667						0.5285						0.494167
	0.468						0.604333						0.4455
	0.566833						0.6415						0.4775
	0.499						0.588						0.481
	0.575333						0.562						0.455167
	0.42						0.4885						0.527667
	0.5305						0.505333						0.542
	0.546						0.5105						0.522667
	0.4805						0.528167						0.452667
	0.505667						0.521333						0.478
	0.596						0.5415						0.581667
	0.452						0.6375						0.495
	0.483						0.541						0.4585
	0.496						0.5065						0.5145
	0.5185						0.537833						0.561167
	0.463						0.520167						0.481833
	0.523833						0.542167						0.54
	0.448667						0.516833						0.512
	0.521333						0.5215						0.549833
	0.567						0.511667						0.482333
	0.506833						0.447833						0.401333
	0.559667						0.635833						0.5075
	0.494667						0.550333						0.586833
	0.495167						0.494667						0.5765
	0.488833						0.465167						0.681833
	0.470333						0.497						0.607
	0.527333						0.595						0.535333
	0.614						0.5015						0.476167
	0.473333						0.494167						0.5795
	0.492167						0.5955						0.552167
	0.4865						0.5935						0.597333
	0.4445						0.488833						0.607833
	0.481						0.5855						0.591833
	0.531						0.443833						0.609167
	0.480667						0.534667						0.4575
	0.489						0.4915						0.461
	0.531167						0.581333						0.421
	0.496						0.554333						0.531
	0.503167						0.540667						0.4945
	0.470333						0.5245						0.497167
	0.626667						0.592667						0.509667
	0.442833						0.474167						0.535667
	0.554						0.651667						0.451667
	0.5505						0.547167						0.566667
	0.563						0.617667						0.434333
	0.586167						0.533						0.562667
	0.449833						0.489833						0.464167
	0.558						0.518833						0.5315
	0.428667						0.511667						0.574667
	0.535167						0.525						0.585
	0.460833						0.408167						0.467333
	0.654833						0.443333						0.502333
	0.627						0.573667						0.486833
	0.449667						0.5785						0.494667
	0.5355						0.4395						0.483333
	0.460833						0.547						0.480167
	0.542333						0.520333						0.479167
	0.465833						0.462667						0.5175
	0.482333						0.505833						0.556167
	0.5175						0.5915						0.498833
	0.489333						0.534167						0.460833
	0.512						0.489833						0.458333
	0.5505						0.458333						0.538833
	0.559						0.536833						0.447833
	0.446333						0.561667						0.452167
	0.467						0.543						0.549667

## Sheet: Fig. 2e
Transition to F - All phase signature			Bin centers are in degrees								Transition to S - All phase signature											Transition to E - All phase signature
cross-validations Bin	-72	-54	-36	-18	18	36	54	72			cross-validations Bin	-72	-54	-36	-18	18	36	54	72			cross-validations Bin	-72	-54	-36	-18	18	36	54	72
1	0.8	0.92	0.755	0.905	0.905	0.835	0.835	0.78			1	0.955	0.85	0.745	0.65	0.66	0.815	0.86	0.92			1	0.595	0.89	0.71	0.87	0.855	0.775	0.645	0.805
2	0.815	0.92	0.78	0.875	0.865	0.83	0.89	0.77			2	0.945	0.735	0.735	0.705	0.69	0.86	0.835	0.89			2	0.6	0.86	0.76	0.925	0.82	0.755	0.605	0.77
3	0.835	0.89	0.72	0.92	0.895	0.82	0.88	0.72			3	0.95	0.82	0.735	0.69	0.69	0.825	0.85	0.87			3	0.67	0.805	0.75	0.955	0.85	0.795	0.61	0.81
4	0.755	0.89	0.745	0.85	0.9	0.82	0.8	0.77			4	0.935	0.835	0.76	0.69	0.69	0.82	0.855	0.93			4	0.65	0.895	0.705	0.915	0.84	0.765	0.575	0.84
5	0.845	0.885	0.725	0.905	0.855	0.83	0.83	0.755			5	0.915	0.83	0.74	0.655	0.695	0.84	0.825	0.895			5	0.645	0.84	0.72	0.93	0.855	0.75	0.625	0.815
6	0.815	0.915	0.73	0.86	0.895	0.795	0.86	0.775			6	0.915	0.815	0.77	0.7	0.69	0.815	0.815	0.91			6	0.625	0.84	0.735	0.91	0.79	0.77	0.635	0.805
7	0.825	0.91	0.765	0.855	0.885	0.81	0.835	0.7			7	0.95	0.815	0.715	0.66	0.705	0.855	0.865	0.885			7	0.635	0.895	0.75	0.865	0.835	0.715	0.58	0.85
8	0.73	0.885	0.675	0.86	0.885	0.85	0.86	0.77			8	0.935	0.835	0.69	0.59	0.69	0.82	0.805	0.885			8	0.62	0.825	0.735	0.865	0.82	0.73	0.61	0.845
9	0.835	0.895	0.715	0.905	0.905	0.82	0.865	0.735			9	0.96	0.845	0.725	0.69	0.67	0.82	0.84	0.865			9	0.655	0.835	0.71	0.95	0.885	0.77	0.575	0.795
10	0.81	0.915	0.715	0.875	0.895	0.82	0.855	0.795			10	0.92	0.86	0.78	0.63	0.69	0.84	0.855	0.925			10	0.65	0.925	0.745	0.85	0.83	0.75	0.57	0.805
11	0.825	0.875	0.725	0.89	0.9	0.83	0.855	0.8			11	0.925	0.84	0.675	0.705	0.625	0.84	0.825	0.915			11	0.665	0.88	0.7	0.915	0.805	0.77	0.615	0.81
12	0.815	0.94	0.725	0.88	0.9	0.79	0.87	0.715			12	0.93	0.79	0.755	0.68	0.705	0.815	0.845	0.9			12	0.59	0.865	0.72	0.905	0.83	0.745	0.615	0.77
13	0.83	0.895	0.72	0.885	0.895	0.83	0.845	0.71			13	0.905	0.795	0.785	0.605	0.74	0.79	0.785	0.85			13	0.63	0.915	0.71	0.92	0.84	0.73	0.59	0.83
14	0.73	0.885	0.745	0.89	0.88	0.785	0.83	0.8			14	0.96	0.78	0.73	0.62	0.71	0.84	0.84	0.865			14	0.63	0.85	0.775	0.91	0.865	0.74	0.595	0.785
15	0.84	0.89	0.7	0.88	0.89	0.86	0.845	0.78			15	0.94	0.81	0.75	0.59	0.6	0.875	0.865	0.925			15	0.635	0.855	0.705	0.885	0.825	0.74	0.63	0.845
16	0.805	0.91	0.785	0.875	0.865	0.835	0.86	0.74			16	0.895	0.845	0.715	0.675	0.66	0.85	0.855	0.88			16	0.66	0.81	0.755	0.895	0.845	0.79	0.6	0.835
17	0.795	0.88	0.775	0.885	0.86	0.83	0.855	0.695			17	0.945	0.84	0.715	0.72	0.695	0.79	0.875	0.885			17	0.565	0.86	0.78	0.915	0.885	0.83	0.61	0.81
18	0.82	0.935	0.7	0.84	0.9	0.785	0.88	0.795			18	0.955	0.88	0.735	0.65	0.675	0.85	0.87	0.94			18	0.625	0.86	0.715	0.915	0.82	0.73	0.61	0.78
19	0.81	0.92	0.76	0.88	0.89	0.855	0.84	0.795			19	0.94	0.81	0.775	0.695	0.705	0.82	0.815	0.91			19	0.71	0.855	0.705	0.91	0.81	0.745	0.61	0.8
20	0.8	0.905	0.695	0.895	0.875	0.85	0.825	0.74			20	0.97	0.83	0.755	0.715	0.715	0.835	0.855	0.885			20	0.6	0.89	0.71	0.89	0.825	0.77	0.57	0.845
21	0.78	0.895	0.72	0.845	0.84	0.85	0.85	0.76			21	0.92	0.78	0.76	0.705	0.66	0.82	0.825	0.91			21	0.64	0.895	0.75	0.895	0.825	0.74	0.63	0.835
22	0.85	0.91	0.74	0.865	0.895	0.785	0.84	0.765			22	0.935	0.81	0.755	0.68	0.68	0.835	0.88	0.91			22	0.66	0.85	0.705	0.91	0.83	0.7	0.565	0.82
23	0.815	0.89	0.755	0.895	0.92	0.855	0.855	0.73			23	0.945	0.835	0.65	0.66	0.72	0.81	0.83	0.945			23	0.62	0.855	0.74	0.89	0.845	0.785	0.615	0.805
24	0.75	0.89	0.75	0.865	0.84	0.795	0.875	0.735			24	0.9	0.845	0.755	0.69	0.675	0.845	0.865	0.895			24	0.625	0.87	0.76	0.93	0.84	0.775	0.57	0.75
25	0.82	0.91	0.715	0.92	0.92	0.835	0.815	0.77			25	0.935	0.81	0.755	0.61	0.675	0.795	0.835	0.86			25	0.62	0.86	0.76	0.91	0.795	0.73	0.58	0.8
26	0.87	0.885	0.745	0.87	0.905	0.835	0.86	0.765			26	0.935	0.855	0.755	0.65	0.73	0.855	0.865	0.89			26	0.595	0.83	0.69	0.925	0.845	0.79	0.61	0.795
27	0.82	0.9	0.725	0.915	0.9	0.85	0.87	0.755			27	0.96	0.79	0.745	0.675	0.675	0.855	0.86	0.855			27	0.66	0.85	0.735	0.93	0.875	0.78	0.62	0.83
28	0.8	0.91	0.745	0.92	0.865	0.86	0.87	0.75			28	0.93	0.82	0.77	0.665	0.715	0.835	0.845	0.905			28	0.65	0.83	0.73	0.895	0.855	0.74	0.635	0.835
29	0.805	0.925	0.71	0.865	0.915	0.8	0.86	0.79			29	0.96	0.84	0.73	0.685	0.645	0.825	0.8	0.9			29	0.625	0.875	0.73	0.875	0.825	0.775	0.575	0.84
30	0.775	0.91	0.725	0.86	0.875	0.81	0.815	0.775			30	0.945	0.845	0.7	0.615	0.685	0.86	0.81	0.885			30	0.645	0.905	0.71	0.885	0.83	0.8	0.635	0.835
31	0.8	0.91	0.745	0.87	0.88	0.805	0.84	0.745			31	0.94	0.81	0.71	0.635	0.725	0.815	0.825	0.9			31	0.63	0.865	0.685	0.895	0.85	0.775	0.685	0.85
32	0.83	0.895	0.735	0.87	0.88	0.825	0.85	0.735			32	0.945	0.815	0.77	0.69	0.635	0.9	0.845	0.88			32	0.625	0.865	0.74	0.925	0.815	0.725	0.57	0.83
33	0.805	0.88	0.775	0.88	0.895	0.815	0.785	0.785			33	0.92	0.83	0.685	0.63	0.725	0.82	0.83	0.855			33	0.605	0.84	0.675	0.885	0.825	0.77	0.64	0.755
34	0.76	0.885	0.73	0.91	0.86	0.78	0.845	0.745			34	0.935	0.815	0.72	0.66	0.62	0.81	0.865	0.89			34	0.63	0.87	0.74	0.915	0.855	0.755	0.635	0.82
35	0.825	0.885	0.745	0.86	0.88	0.82	0.845	0.775			35	0.935	0.84	0.76	0.665	0.715	0.81	0.795	0.925			35	0.61	0.865	0.715	0.925	0.855	0.78	0.62	0.815
36	0.805	0.935	0.715	0.865	0.9	0.825	0.83	0.765			36	0.915	0.785	0.73	0.735	0.64	0.835	0.855	0.9			36	0.67	0.905	0.76	0.87	0.825	0.805	0.565	0.81
37	0.85	0.93	0.74	0.855	0.9	0.86	0.885	0.775			37	0.955	0.77	0.8	0.625	0.73	0.88	0.885	0.905			37	0.705	0.84	0.705	0.89	0.83	0.79	0.525	0.83
38	0.825	0.85	0.74	0.89	0.915	0.87	0.84	0.7			38	0.925	0.835	0.745	0.69	0.68	0.815	0.86	0.875			38	0.655	0.88	0.76	0.88	0.81	0.685	0.6	0.82
39	0.825	0.92	0.715	0.89	0.895	0.845	0.925	0.765			39	0.955	0.885	0.74	0.665	0.715	0.83	0.81	0.905			39	0.64	0.84	0.755	0.93	0.85	0.725	0.635	0.815
40	0.765	0.935	0.71	0.905	0.86	0.81	0.86	0.78			40	0.935	0.835	0.755	0.67	0.7	0.805	0.86	0.91			40	0.605	0.875	0.735	0.93	0.875	0.765	0.585	0.805
41	0.835	0.935	0.735	0.895	0.855	0.815	0.815	0.75			41	0.94	0.83	0.75	0.655	0.625	0.825	0.805	0.92			41	0.615	0.86	0.67	0.92	0.825	0.805	0.635	0.825
42	0.805	0.89	0.735	0.87	0.895	0.8	0.865	0.715			42	0.915	0.795	0.67	0.71	0.655	0.825	0.875	0.85			42	0.69	0.86	0.69	0.9	0.835	0.76	0.61	0.77
43	0.81	0.885	0.675	0.885	0.9	0.815	0.85	0.755			43	0.95	0.855	0.71	0.695	0.695	0.83	0.865	0.9			43	0.64	0.88	0.725	0.9	0.875	0.745	0.565	0.83
44	0.825	0.88	0.735	0.86	0.885	0.82	0.84	0.79			44	0.94	0.81	0.79	0.665	0.655	0.83	0.835	0.92			44	0.635	0.885	0.755	0.89	0.81	0.76	0.56	0.81
45	0.785	0.905	0.735	0.84	0.88	0.785	0.825	0.775			45	0.94	0.78	0.715	0.68	0.69	0.795	0.845	0.905			45	0.63	0.875	0.76	0.9	0.825	0.755	0.565	0.83
46	0.805	0.895	0.785	0.87	0.89	0.85	0.885	0.74			46	0.92	0.825	0.72	0.67	0.665	0.835	0.82	0.905			46	0.635	0.865	0.755	0.915	0.835	0.735	0.705	0.775
47	0.815	0.905	0.74	0.875	0.9	0.785	0.84	0.755			47	0.94	0.815	0.77	0.64	0.725	0.87	0.82	0.885			47	0.575	0.825	0.76	0.94	0.825	0.735	0.58	0.835
48	0.785	0.91	0.745	0.895	0.9	0.845	0.825	0.77			48	0.925	0.875	0.745	0.7	0.68	0.825	0.845	0.88			48	0.655	0.85	0.69	0.885	0.86	0.815	0.65	0.815
49	0.785	0.935	0.715	0.89	0.89	0.86	0.87	0.745			49	0.955	0.84	0.75	0.68	0.685	0.83	0.845	0.905			49	0.685	0.89	0.72	0.895	0.875	0.74	0.595	0.82
50	0.79	0.87	0.735	0.89	0.885	0.86	0.875	0.805			50	0.95	0.815	0.79	0.6	0.71	0.855	0.85	0.9			50	0.62	0.87	0.725	0.89	0.825	0.705	0.625	0.815
51	0.78	0.88	0.735	0.905	0.875	0.81	0.785	0.77			51	0.94	0.845	0.78	0.66	0.71	0.845	0.83	0.875			51	0.69	0.885	0.73	0.9	0.835	0.725	0.6	0.81
52	0.805	0.9	0.745	0.88	0.85	0.805	0.85	0.765			52	0.93	0.86	0.74	0.65	0.65	0.765	0.795	0.92			52	0.62	0.835	0.705	0.88	0.83	0.795	0.56	0.82
53	0.805	0.895	0.705	0.845	0.865	0.79	0.84	0.745			53	0.925	0.815	0.7	0.665	0.725	0.84	0.855	0.89			53	0.65	0.86	0.695	0.895	0.81	0.775	0.595	0.83
54	0.815	0.875	0.725	0.885	0.905	0.855	0.835	0.795			54	0.935	0.775	0.76	0.695	0.72	0.85	0.85	0.905			54	0.585	0.885	0.76	0.94	0.835	0.74	0.625	0.8
55	0.825	0.89	0.74	0.88	0.91	0.815	0.84	0.745			55	0.935	0.85	0.73	0.695	0.64	0.855	0.835	0.9			55	0.65	0.9	0.735	0.89	0.855	0.755	0.62	0.775
56	0.79	0.92	0.79	0.91	0.895	0.81	0.845	0.76			56	0.945	0.815	0.73	0.66	0.72	0.855	0.825	0.92			56	0.61	0.82	0.73	0.915	0.86	0.72	0.655	0.82
57	0.795	0.905	0.735	0.875	0.855	0.82	0.905	0.755			57	0.935	0.82	0.72	0.64	0.74	0.845	0.84	0.88			57	0.645	0.85	0.7	0.925	0.795	0.75	0.595	0.85
58	0.81	0.915	0.765	0.88	0.905	0.83	0.865	0.765			58	0.945	0.885	0.775	0.635	0.655	0.785	0.86	0.895			58	0.605	0.865	0.8	0.895	0.82	0.72	0.58	0.815
59	0.815	0.94	0.71	0.885	0.87	0.845	0.87	0.72			59	0.94	0.785	0.725	0.66	0.6	0.83	0.86	0.91			59	0.6	0.835	0.685	0.895	0.865	0.835	0.565	0.82
60	0.84	0.905	0.67	0.86	0.94	0.845	0.86	0.725			60	0.93	0.805	0.73	0.645	0.705	0.865	0.88	0.89			60	0.685	0.905	0.735	0.915	0.84	0.775	0.605	0.8
61	0.83	0.905	0.76	0.845	0.905	0.78	0.845	0.76			61	0.94	0.815	0.73	0.7	0.69	0.82	0.835	0.905			61	0.66	0.895	0.685	0.915	0.86	0.72	0.7	0.8
62	0.83	0.89	0.72	0.905	0.925	0.9	0.855	0.755			62	0.935	0.805	0.72	0.615	0.645	0.825	0.89	0.93			62	0.635	0.88	0.75	0.9	0.84	0.805	0.595	0.815
63	0.835	0.87	0.75	0.905	0.88	0.83	0.845	0.765			63	0.93	0.815	0.72	0.67	0.66	0.795	0.85	0.895			63	0.64	0.89	0.695	0.88	0.87	0.78	0.585	0.82
64	0.805	0.91	0.75	0.85	0.935	0.835	0.875	0.775			64	0.91	0.825	0.695	0.67	0.765	0.795	0.79	0.9			64	0.655	0.88	0.725	0.935	0.815	0.72	0.595	0.8
65	0.79	0.885	0.73	0.865	0.88	0.78	0.85	0.715			65	0.94	0.86	0.71	0.62	0.66	0.825	0.805	0.895			65	0.6	0.885	0.76	0.91	0.825	0.745	0.635	0.815
66	0.765	0.915	0.745	0.895	0.88	0.865	0.81	0.73			66	0.935	0.87	0.795	0.665	0.685	0.85	0.845	0.885			66	0.62	0.84	0.75	0.91	0.855	0.775	0.6	0.795
67	0.78	0.915	0.715	0.855	0.88	0.78	0.83	0.8			67	0.92	0.785	0.74	0.695	0.7	0.835	0.84	0.855			67	0.655	0.845	0.73	0.935	0.825	0.735	0.59	0.805
68	0.83	0.93	0.695	0.865	0.865	0.78	0.87	0.74			68	0.955	0.825	0.78	0.63	0.66	0.85	0.86	0.9			68	0.665	0.845	0.73	0.905	0.825	0.755	0.52	0.83
69	0.805	0.935	0.695	0.91	0.88	0.82	0.855	0.725			69	0.95	0.79	0.775	0.745	0.635	0.855	0.86	0.895			69	0.57	0.85	0.69	0.88	0.84	0.795	0.63	0.845
70	0.78	0.885	0.76	0.895	0.85	0.855	0.85	0.8			70	0.965	0.84	0.735	0.68	0.66	0.845	0.835	0.905			70	0.64	0.82	0.745	0.865	0.85	0.79	0.595	0.8
71	0.79	0.89	0.715	0.865	0.9	0.825	0.825	0.775			71	0.94	0.81	0.705	0.72	0.695	0.775	0.83	0.91			71	0.645	0.86	0.765	0.935	0.85	0.73	0.61	0.86
72	0.785	0.895	0.77	0.88	0.89	0.835	0.82	0.74			72	0.915	0.81	0.72	0.68	0.655	0.82	0.865	0.88			72	0.655	0.85	0.705	0.925	0.815	0.76	0.625	0.81
73	0.79	0.93	0.755	0.9	0.875	0.795	0.835	0.745			73	0.945	0.845	0.77	0.65	0.68	0.87	0.835	0.835			73	0.65	0.88	0.735	0.895	0.835	0.78	0.605	0.835
74	0.795	0.91	0.695	0.87	0.875	0.81	0.875	0.79			74	0.92	0.825	0.73	0.64	0.68	0.845	0.835	0.915			74	0.63	0.84	0.75	0.87	0.85	0.79	0.58	0.79
75	0.79	0.91	0.73	0.885	0.885	0.825	0.87	0.735			75	0.955	0.835	0.75	0.63	0.675	0.83	0.845	0.91			75	0.58	0.87	0.71	0.915	0.83	0.755	0.63	0.815
76	0.85	0.94	0.715	0.885	0.87	0.825	0.9	0.755			76	0.94	0.85	0.755	0.72	0.67	0.845	0.825	0.885			76	0.605	0.87	0.73	0.89	0.845	0.695	0.595	0.79
77	0.765	0.895	0.74	0.895	0.88	0.815	0.845	0.74			77	0.94	0.79	0.77	0.685	0.715	0.805	0.835	0.9			77	0.67	0.885	0.77	0.89	0.795	0.78	0.61	0.785
78	0.795	0.88	0.75	0.895	0.93	0.825	0.795	0.755			78	0.935	0.84	0.745	0.69	0.715	0.87	0.885	0.925			78	0.655	0.85	0.695	0.935	0.86	0.85	0.57	0.845
79	0.825	0.91	0.765	0.855	0.875	0.805	0.85	0.77			79	0.95	0.815	0.705	0.63	0.68	0.815	0.805	0.895			79	0.665	0.855	0.705	0.86	0.91	0.73	0.585	0.825
80	0.84	0.88	0.695	0.885	0.89	0.86	0.84	0.765			80	0.935	0.805	0.765	0.64	0.68	0.84	0.875	0.935			80	0.6	0.855	0.69	0.93	0.805	0.71	0.645	0.78
81	0.83	0.91	0.725	0.87	0.91	0.845	0.86	0.78			81	0.95	0.82	0.72	0.675	0.725	0.825	0.835	0.925			81	0.66	0.885	0.68	0.955	0.825	0.765	0.595	0.785
82	0.83	0.905	0.74	0.875	0.84	0.835	0.85	0.685			82	0.96	0.82	0.71	0.69	0.74	0.845	0.83	0.88			82	0.63	0.88	0.74	0.89	0.84	0.805	0.61	0.77
83	0.82	0.91	0.77	0.89	0.885	0.815	0.87	0.8			83	0.92	0.805	0.76	0.675	0.65	0.84	0.855	0.92			83	0.64	0.87	0.77	0.885	0.875	0.75	0.595	0.825
84	0.785	0.88	0.715	0.86	0.905	0.805	0.82	0.725			84	0.925	0.885	0.705	0.665	0.68	0.84	0.825	0.89			84	0.655	0.89	0.7	0.885	0.84	0.745	0.595	0.79
85	0.78	0.92	0.7	0.87	0.88	0.83	0.885	0.805			85	0.945	0.875	0.77	0.61	0.64	0.865	0.81	0.9			85	0.59	0.865	0.705	0.885	0.875	0.74	0.61	0.84
86	0.84	0.84	0.79	0.88	0.92	0.81	0.855	0.735			86	0.935	0.815	0.815	0.635	0.68	0.84	0.865	0.895			86	0.68	0.86	0.695	0.915	0.815	0.765	0.61	0.85
87	0.815	0.905	0.7	0.905	0.9	0.795	0.83	0.725			87	0.96	0.79	0.765	0.67	0.67	0.79	0.875	0.92			87	0.64	0.82	0.75	0.925	0.82	0.76	0.59	0.8
88	0.8	0.935	0.73	0.875	0.845	0.85	0.86	0.785			88	0.915	0.765	0.715	0.665	0.665	0.815	0.85	0.87			88	0.575	0.875	0.735	0.92	0.79	0.785	0.64	0.85
89	0.8	0.91	0.725	0.9	0.915	0.795	0.825	0.77			89	0.91	0.82	0.735	0.665	0.715	0.82	0.825	0.895			89	0.635	0.845	0.735	0.895	0.82	0.725	0.575	0.815
90	0.78	0.9	0.72	0.885	0.865	0.85	0.845	0.76			90	0.93	0.815	0.72	0.7	0.69	0.815	0.845	0.885			90	0.65	0.825	0.775	0.91	0.875	0.735	0.62	0.82
91	0.845	0.915	0.735	0.845	0.895	0.855	0.835	0.785			91	0.93	0.81	0.75	0.65	0.665	0.82	0.85	0.875			91	0.63	0.9	0.745	0.915	0.85	0.78	0.55	0.78
92	0.785	0.91	0.69	0.85	0.9	0.875	0.855	0.72			92	0.92	0.82	0.735	0.675	0.73	0.86	0.845	0.915			92	0.58	0.85	0.755	0.94	0.825	0.73	0.595	0.81
93	0.78	0.9	0.78	0.86	0.89	0.8	0.835	0.785			93	0.945	0.87	0.75	0.63	0.69	0.825	0.855	0.895			93	0.65	0.86	0.705	0.89	0.8	0.77	0.6	0.835
94	0.86	0.92	0.74	0.895	0.86	0.825	0.84	0.75			94	0.925	0.765	0.72	0.655	0.715	0.805	0.89	0.885			94	0.63	0.86	0.71	0.895	0.87	0.785	0.6	0.795
95	0.82	0.92	0.71	0.895	0.885	0.83	0.85	0.77			95	0.93	0.835	0.805	0.68	0.715	0.845	0.84	0.88			95	0.615	0.85	0.74	0.905	0.835	0.8	0.585	0.825
96	0.81	0.915	0.8	0.895	0.895	0.82	0.865	0.775			96	0.94	0.805	0.71	0.675	0.645	0.785	0.86	0.89			96	0.675	0.825	0.72	0.915	0.82	0.75	0.67	0.815
97	0.77	0.895	0.72	0.89	0.905	0.85	0.835	0.725			97	0.95	0.84	0.72	0.73	0.685	0.86	0.83	0.915			97	0.605	0.86	0.725	0.905	0.84	0.775	0.595	0.82
98	0.805	0.88	0.725	0.895	0.895	0.76	0.86	0.735			98	0.96	0.855	0.72	0.645	0.705	0.835	0.84	0.915			98	0.645	0.895	0.765	0.865	0.83	0.695	0.615	0.855
99	0.8	0.895	0.67	0.87	0.885	0.805	0.875	0.77			99	0.905	0.845	0.74	0.645	0.65	0.835	0.815	0.935			99	0.64	0.875	0.745	0.885	0.865	0.745	0.615	0.81
100	0.805	0.885	0.745	0.9	0.875	0.825	0.83	0.765			100	0.955	0.775	0.73	0.645	0.655	0.83	0.77	0.875			100	0.66	0.875	0.725	0.935	0.83	0.75	0.635	0.815
101	0.875	0.885	0.74	0.91	0.88	0.83	0.845	0.755			101	0.925	0.815	0.735	0.705	0.665	0.8	0.815	0.87			101	0.655	0.815	0.8	0.905	0.835	0.775	0.6	0.82
102	0.805	0.875	0.715	0.885	0.87	0.82	0.875	0.75			102	0.945	0.81	0.72	0.7	0.735	0.825	0.885	0.89			102	0.605	0.875	0.725	0.9	0.855	0.71	0.615	0.795
103	0.815	0.885	0.715	0.885	0.925	0.835	0.88	0.77			103	0.93	0.83	0.71	0.63	0.72	0.855	0.83	0.865			103	0.615	0.91	0.7	0.89	0.79	0.795	0.57	0.84
104	0.75	0.895	0.715	0.875	0.89	0.805	0.87	0.735			104	0.945	0.83	0.71	0.695	0.64	0.81	0.835	0.89			104	0.645	0.885	0.68	0.91	0.865	0.725	0.61	0.815
105	0.75	0.84	0.76	0.865	0.89	0.84	0.815	0.72			105	0.93	0.815	0.77	0.65	0.675	0.89	0.855	0.88			105	0.61	0.85	0.725	0.905	0.855	0.76	0.61	0.84
106	0.75	0.915	0.69	0.855	0.83	0.805	0.825	0.775			106	0.925	0.81	0.725	0.64	0.655	0.825	0.835	0.9			106	0.63	0.81	0.695	0.895	0.83	0.775	0.68	0.875
107	0.81	0.94	0.735	0.91	0.92	0.815	0.82	0.755			107	0.97	0.795	0.735	0.65	0.68	0.8	0.865	0.9			107	0.695	0.9	0.715	0.93	0.85	0.745	0.545	0.795
108	0.865	0.95	0.71	0.875	0.905	0.775	0.855	0.75			108	0.945	0.845	0.715	0.66	0.645	0.8	0.83	0.93			108	0.575	0.875	0.755	0.95	0.86	0.795	0.615	0.825
109	0.825	0.895	0.77	0.88	0.875	0.85	0.915	0.75			109	0.92	0.85	0.805	0.63	0.72	0.875	0.81	0.925			109	0.665	0.845	0.745	0.845	0.79	0.74	0.605	0.785
110	0.805	0.915	0.76	0.88	0.865	0.84	0.82	0.805			110	0.94	0.825	0.695	0.69	0.675	0.835	0.865	0.915			110	0.63	0.875	0.755	0.93	0.865	0.75	0.62	0.73
111	0.74	0.905	0.73	0.88	0.91	0.835	0.835	0.75			111	0.955	0.825	0.73	0.645	0.68	0.865	0.82	0.895			111	0.55	0.875	0.755	0.89	0.91	0.75	0.625	0.85
112	0.795	0.865	0.74	0.865	0.87	0.785	0.835	0.76			112	0.91	0.79	0.77	0.72	0.735	0.815	0.805	0.92			112	0.655	0.86	0.75	0.895	0.835	0.75	0.615	0.81
113	0.8	0.935	0.675	0.875	0.895	0.845	0.88	0.715			113	0.94	0.815	0.775	0.7	0.67	0.845	0.83	0.88			113	0.64	0.855	0.755	0.935	0.805	0.775	0.61	0.795
114	0.835	0.88	0.745	0.905	0.895	0.81	0.81	0.715			114	0.935	0.86	0.79	0.7	0.695	0.845	0.835	0.935			114	0.65	0.9	0.735	0.905	0.825	0.765	0.57	0.805
115	0.845	0.895	0.75	0.895	0.895	0.83	0.865	0.765			115	0.94	0.845	0.71	0.665	0.635	0.825	0.84	0.895			115	0.635	0.83	0.725	0.915	0.835	0.8	0.59	0.82
116	0.79	0.885	0.785	0.875	0.91	0.825	0.865	0.75			116	0.91	0.795	0.695	0.64	0.715	0.83	0.865	0.895			116	0.65	0.875	0.725	0.9	0.855	0.765	0.63	0.82
117	0.82	0.9	0.775	0.895	0.875	0.845	0.835	0.775			117	0.955	0.825	0.75	0.62	0.675	0.835	0.815	0.88			117	0.645	0.845	0.745	0.925	0.81	0.755	0.64	0.775
118	0.825	0.91	0.7	0.9	0.905	0.835	0.87	0.745			118	0.955	0.84	0.75	0.645	0.72	0.835	0.865	0.905			118	0.73	0.92	0.73	0.9	0.855	0.745	0.555	0.87
119	0.82	0.94	0.71	0.835	0.875	0.83	0.85	0.775			119	0.915	0.82	0.7	0.675	0.64	0.86	0.875	0.875			119	0.595	0.83	0.685	0.875	0.815	0.715	0.565	0.795
120	0.785	0.9	0.735	0.875	0.84	0.815	0.835	0.795			120	0.945	0.84	0.765	0.63	0.665	0.79	0.84	0.9			120	0.615	0.85	0.7	0.915	0.85	0.76	0.645	0.8
121	0.8	0.895	0.68	0.875	0.9	0.81	0.84	0.835			121	0.92	0.81	0.71	0.66	0.685	0.835	0.84	0.895			121	0.625	0.88	0.76	0.965	0.835	0.72	0.65	0.795
122	0.825	0.91	0.705	0.925	0.91	0.81	0.825	0.745			122	0.915	0.79	0.73	0.625	0.72	0.845	0.835	0.87			122	0.625	0.865	0.71	0.91	0.85	0.75	0.595	0.835
123	0.775	0.895	0.77	0.92	0.885	0.825	0.825	0.76			123	0.97	0.87	0.715	0.72	0.71	0.8	0.81	0.86			123	0.655	0.89	0.7	0.91	0.865	0.79	0.615	0.84
124	0.82	0.88	0.775	0.905	0.865	0.845	0.85	0.775			124	0.915	0.82	0.765	0.63	0.66	0.865	0.81	0.915			124	0.625	0.875	0.725	0.895	0.835	0.795	0.56	0.8
125	0.795	0.91	0.735	0.855	0.885	0.82	0.88	0.76			125	0.945	0.815	0.695	0.67	0.7	0.82	0.855	0.905			125	0.57	0.865	0.77	0.885	0.855	0.79	0.6	0.795
126	0.83	0.91	0.735	0.905	0.895	0.82	0.86	0.725			126	0.94	0.805	0.775	0.685	0.68	0.85	0.84	0.895			126	0.645	0.83	0.72	0.885	0.785	0.8	0.655	0.795
127	0.855	0.91	0.71	0.875	0.88	0.85	0.815	0.705			127	0.935	0.85	0.8	0.635	0.72	0.84	0.875	0.94			127	0.62	0.875	0.705	0.9	0.815	0.72	0.595	0.855
128	0.795	0.915	0.745	0.855	0.88	0.785	0.88	0.735			128	0.925	0.83	0.755	0.685	0.635	0.855	0.88	0.89			128	0.645	0.89	0.725	0.89	0.835	0.76	0.6	0.785
129	0.82	0.9	0.725	0.845	0.92	0.87	0.865	0.75			129	0.96	0.86	0.735	0.65	0.69	0.79	0.84	0.895			129	0.635	0.86	0.745	0.895	0.855	0.725	0.595	0.805
130	0.755	0.89	0.775	0.855	0.885	0.815	0.89	0.775			130	0.93	0.775	0.735	0.715	0.65	0.815	0.845	0.905			130	0.65	0.845	0.705	0.915	0.845	0.72	0.645	0.815
131	0.79	0.9	0.69	0.885	0.895	0.825	0.84	0.795			131	0.96	0.785	0.665	0.675	0.675	0.815	0.845	0.93			131	0.65	0.885	0.715	0.92	0.82	0.795	0.6	0.8
132	0.805	0.885	0.74	0.875	0.93	0.82	0.875	0.765			132	0.935	0.825	0.775	0.635	0.685	0.835	0.88	0.91			132	0.7	0.88	0.715	0.945	0.865	0.75	0.585	0.765
133	0.795	0.88	0.76	0.88	0.87	0.825	0.88	0.74			133	0.935	0.81	0.75	0.58	0.67	0.82	0.875	0.935			133	0.61	0.865	0.745	0.89	0.84	0.72	0.595	0.81
134	0.795	0.905	0.725	0.835	0.85	0.81	0.835	0.76			134	0.94	0.865	0.775	0.64	0.655	0.83	0.85	0.885			134	0.645	0.885	0.775	0.905	0.87	0.785	0.65	0.82
135	0.865	0.92	0.65	0.845	0.915	0.85	0.875	0.765			135	0.925	0.875	0.735	0.605	0.71	0.84	0.81	0.855			135	0.615	0.83	0.76	0.905	0.835	0.76	0.64	0.85
136	0.78	0.905	0.785	0.875	0.845	0.795	0.855	0.73			136	0.935	0.78	0.71	0.73	0.705	0.78	0.83	0.89			136	0.575	0.795	0.735	0.9	0.815	0.785	0.625	0.85
137	0.825	0.925	0.77	0.89	0.885	0.765	0.86	0.795			137	0.925	0.81	0.71	0.64	0.655	0.855	0.82	0.87			137	0.695	0.905	0.695	0.89	0.795	0.715	0.615	0.82
138	0.82	0.885	0.67	0.88	0.86	0.84	0.81	0.785			138	0.95	0.85	0.8	0.67	0.69	0.825	0.82	0.905			138	0.62	0.83	0.705	0.885	0.825	0.775	0.58	0.855
139	0.82	0.93	0.82	0.885	0.895	0.86	0.82	0.735			139	0.945	0.83	0.725	0.73	0.68	0.875	0.855	0.89			139	0.675	0.865	0.735	0.885	0.835	0.745	0.57	0.795
140	0.765	0.89	0.72	0.905	0.905	0.84	0.85	0.73			140	0.925	0.82	0.705	0.715	0.715	0.835	0.845	0.905			140	0.565	0.925	0.71	0.915	0.875	0.76	0.62	0.8
141	0.83	0.885	0.82	0.86	0.9	0.805	0.855	0.745			141	0.96	0.84	0.71	0.68	0.635	0.84	0.84	0.92			141	0.585	0.875	0.775	0.91	0.825	0.795	0.64	0.845
142	0.825	0.9	0.67	0.835	0.915	0.78	0.865	0.76			142	0.94	0.78	0.72	0.67	0.69	0.825	0.87	0.925			142	0.615	0.875	0.705	0.9	0.88	0.72	0.675	0.79
143	0.81	0.92	0.67	0.9	0.855	0.835	0.79	0.795			143	0.94	0.81	0.8	0.625	0.655	0.85	0.82	0.87			143	0.65	0.845	0.7	0.9	0.85	0.75	0.575	0.77
144	0.795	0.915	0.76	0.89	0.885	0.815	0.86	0.755			144	0.91	0.86	0.76	0.68	0.7	0.83	0.835	0.87			144	0.625	0.86	0.735	0.91	0.83	0.69	0.595	0.825
145	0.84	0.9	0.76	0.88	0.885	0.84	0.86	0.68			145	0.92	0.8	0.71	0.7	0.725	0.86	0.82	0.9			145	0.66	0.88	0.75	0.895	0.85	0.765	0.61	0.81
146	0.77	0.915	0.675	0.89	0.89	0.86	0.87	0.735			146	0.925	0.785	0.77	0.69	0.655	0.84	0.83	0.885			146	0.63	0.83	0.65	0.925	0.85	0.735	0.59	0.86
147	0.835	0.905	0.745	0.895	0.895	0.795	0.875	0.745			147	0.94	0.84	0.725	0.68	0.715	0.78	0.87	0.905			147	0.575	0.845	0.71	0.925	0.835	0.82	0.64	0.845
148	0.795	0.905	0.75	0.875	0.895	0.835	0.815	0.76			148	0.935	0.86	0.78	0.65	0.695	0.81	0.82	0.88			148	0.665	0.845	0.705	0.91	0.845	0.775	0.59	0.775
149	0.8	0.9	0.725	0.895	0.895	0.835	0.89	0.78			149	0.94	0.82	0.705	0.7	0.71	0.845	0.845	0.915			149	0.605	0.885	0.8	0.88	0.825	0.78	0.64	0.81
150	0.775	0.895	0.77	0.86	0.845	0.855	0.84	0.805			150	0.94	0.83	0.71	0.605	0.665	0.84	0.855	0.885			150	0.675	0.905	0.72	0.89	0.79	0.765	0.55	0.815
151	0.815	0.885	0.7	0.89	0.905	0.825	0.835	0.735			151	0.97	0.83	0.745	0.675	0.67	0.87	0.84	0.91			151	0.645	0.875	0.76	0.91	0.87	0.84	0.575	0.82
152	0.765	0.94	0.675	0.89	0.9	0.84	0.865	0.745			152	0.92	0.81	0.725	0.64	0.69	0.825	0.82	0.9			152	0.64	0.85	0.685	0.905	0.85	0.79	0.66	0.81
153	0.81	0.87	0.755	0.885	0.895	0.835	0.835	0.78			153	0.935	0.805	0.765	0.68	0.7	0.835	0.9	0.89			153	0.595	0.84	0.75	0.905	0.81	0.8	0.595	0.795
154	0.85	0.91	0.715	0.875	0.9	0.795	0.87	0.76			154	0.93	0.81	0.77	0.63	0.65	0.855	0.79	0.905			154	0.575	0.885	0.74	0.91	0.845	0.72	0.605	0.81
155	0.78	0.885	0.75	0.865	0.91	0.825	0.84	0.75			155	0.955	0.85	0.76	0.66	0.7	0.825	0.86	0.895			155	0.63	0.865	0.73	0.93	0.805	0.76	0.6	0.86
156	0.76	0.9	0.75	0.855	0.87	0.83	0.89	0.745			156	0.965	0.825	0.655	0.685	0.74	0.755	0.84	0.87			156	0.695	0.87	0.68	0.87	0.82	0.76	0.64	0.81
157	0.815	0.905	0.75	0.9	0.875	0.845	0.825	0.785			157	0.915	0.83	0.75	0.705	0.67	0.835	0.84	0.9			157	0.655	0.895	0.735	0.9	0.87	0.735	0.595	0.75
158	0.765	0.92	0.775	0.905	0.88	0.815	0.84	0.735			158	0.92	0.815	0.695	0.67	0.685	0.84	0.8	0.92			158	0.63	0.84	0.715	0.895	0.84	0.775	0.615	0.845
159	0.84	0.89	0.7	0.87	0.875	0.825	0.835	0.77			159	0.92	0.835	0.77	0.69	0.715	0.84	0.845	0.91			159	0.635	0.85	0.76	0.915	0.83	0.72	0.57	0.835
160	0.83	0.91	0.78	0.87	0.855	0.81	0.875	0.765			160	0.925	0.795	0.765	0.69	0.645	0.85	0.845	0.89			160	0.645	0.875	0.74	0.905	0.845	0.7	0.63	0.81
161	0.83	0.905	0.72	0.875	0.865	0.86	0.85	0.74			161	0.935	0.885	0.7	0.63	0.665	0.86	0.85	0.905			161	0.59	0.855	0.755	0.89	0.8	0.73	0.595	0.8
162	0.795	0.92	0.71	0.895	0.89	0.81	0.845	0.735			162	0.93	0.815	0.74	0.66	0.665	0.84	0.88	0.91			162	0.635	0.855	0.7	0.89	0.84	0.785	0.575	0.83
163	0.76	0.89	0.765	0.87	0.915	0.81	0.88	0.765			163	0.945	0.785	0.74	0.655	0.675	0.85	0.855	0.895			163	0.635	0.84	0.715	0.915	0.84	0.785	0.625	0.775
164	0.825	0.915	0.735	0.87	0.89	0.84	0.84	0.76			164	0.945	0.84	0.77	0.65	0.715	0.81	0.805	0.875			164	0.635	0.905	0.705	0.875	0.85	0.7	0.625	0.8
165	0.75	0.9	0.76	0.9	0.875	0.86	0.845	0.775			165	0.895	0.82	0.73	0.675	0.665	0.875	0.83	0.915			165	0.59	0.84	0.75	0.94	0.87	0.775	0.59	0.815
166	0.8	0.905	0.74	0.865	0.885	0.805	0.835	0.735			166	0.95	0.855	0.735	0.725	0.64	0.845	0.815	0.91			166	0.615	0.86	0.76	0.87	0.83	0.745	0.59	0.82
167	0.845	0.86	0.73	0.91	0.865	0.815	0.865	0.76			167	0.935	0.795	0.69	0.67	0.665	0.795	0.815	0.89			167	0.655	0.87	0.725	0.93	0.845	0.74	0.595	0.825
168	0.83	0.895	0.68	0.84	0.89	0.82	0.875	0.73			168	0.965	0.795	0.775	0.735	0.74	0.83	0.845	0.89			168	0.645	0.88	0.72	0.905	0.815	0.74	0.62	0.775
169	0.8	0.91	0.76	0.885	0.87	0.815	0.805	0.785			169	0.94	0.845	0.725	0.65	0.71	0.815	0.87	0.91			169	0.665	0.84	0.715	0.905	0.835	0.825	0.625	0.825
170	0.815	0.905	0.71	0.88	0.92	0.82	0.875	0.81			170	0.93	0.8	0.79	0.655	0.68	0.81	0.855	0.85			170	0.695	0.91	0.725	0.91	0.84	0.76	0.575	0.825
171	0.79	0.895	0.735	0.895	0.905	0.78	0.845	0.815			171	0.93	0.87	0.76	0.64	0.715	0.82	0.835	0.855			171	0.66	0.865	0.75	0.835	0.86	0.78	0.55	0.845
172	0.8	0.86	0.755	0.905	0.87	0.845	0.88	0.74			172	0.96	0.825	0.725	0.63	0.665	0.84	0.845	0.935			172	0.615	0.89	0.74	0.92	0.815	0.79	0.625	0.83
173	0.735	0.9	0.71	0.895	0.88	0.83	0.9	0.77			173	0.925	0.82	0.74	0.66	0.695	0.845	0.82	0.915			173	0.645	0.855	0.685	0.915	0.825	0.725	0.59	0.82
174	0.765	0.885	0.75	0.87	0.86	0.83	0.845	0.78			174	0.9	0.85	0.7	0.68	0.655	0.8	0.855	0.91			174	0.705	0.885	0.8	0.925	0.82	0.765	0.645	0.8
175	0.845	0.895	0.73	0.855	0.885	0.83	0.855	0.72			175	0.935	0.795	0.765	0.685	0.72	0.815	0.805	0.91			175	0.605	0.815	0.71	0.86	0.865	0.785	0.62	0.785
176	0.845	0.91	0.76	0.9	0.87	0.82	0.825	0.765			176	0.94	0.81	0.775	0.71	0.655	0.82	0.865	0.9			176	0.645	0.85	0.71	0.92	0.855	0.725	0.6	0.815
177	0.805	0.915	0.705	0.88	0.875	0.83	0.83	0.77			177	0.955	0.795	0.72	0.67	0.725	0.875	0.815	0.89			177	0.61	0.855	0.705	0.925	0.815	0.78	0.58	0.79
178	0.85	0.925	0.73	0.89	0.915	0.81	0.865	0.735			178	0.945	0.815	0.785	0.705	0.67	0.79	0.855	0.885			178	0.65	0.89	0.745	0.92	0.835	0.73	0.58	0.845
179	0.84	0.96	0.73	0.865	0.885	0.875	0.82	0.69			179	0.935	0.795	0.745	0.66	0.685	0.87	0.85	0.875			179	0.65	0.85	0.74	0.92	0.875	0.715	0.585	0.83
180	0.82	0.895	0.755	0.845	0.93	0.8	0.835	0.8			180	0.95	0.87	0.71	0.645	0.675	0.82	0.84	0.89			180	0.585	0.855	0.69	0.91	0.825	0.815	0.61	0.79
181	0.835	0.895	0.785	0.9	0.89	0.805	0.835	0.765			181	0.94	0.875	0.755	0.645	0.7	0.875	0.845	0.895			181	0.64	0.88	0.77	0.91	0.85	0.805	0.61	0.835
182	0.845	0.9	0.68	0.87	0.9	0.805	0.845	0.77			182	0.915	0.825	0.705	0.675	0.665	0.81	0.855	0.9			182	0.575	0.87	0.715	0.865	0.8	0.765	0.62	0.83
183	0.815	0.94	0.69	0.85	0.89	0.82	0.895	0.78			183	0.91	0.815	0.735	0.69	0.695	0.845	0.86	0.885			183	0.655	0.9	0.77	0.93	0.845	0.735	0.555	0.805
184	0.785	0.86	0.715	0.885	0.875	0.85	0.86	0.725			184	0.95	0.79	0.755	0.67	0.655	0.825	0.8	0.91			184	0.62	0.855	0.7	0.945	0.805	0.76	0.665	0.755
185	0.8	0.91	0.745	0.895	0.87	0.84	0.84	0.74			185	0.945	0.775	0.75	0.68	0.685	0.835	0.84	0.865			185	0.64	0.855	0.73	0.915	0.86	0.75	0.6	0.83
186	0.775	0.885	0.725	0.87	0.885	0.825	0.845	0.74			186	0.955	0.835	0.72	0.695	0.685	0.82	0.845	0.92			186	0.63	0.85	0.775	0.92	0.84	0.74	0.565	0.845
187	0.82	0.915	0.775	0.865	0.9	0.8	0.855	0.77			187	0.95	0.825	0.72	0.655	0.705	0.845	0.855	0.895			187	0.665	0.82	0.7	0.92	0.83	0.775	0.645	0.79
188	0.75	0.89	0.73	0.875	0.885	0.84	0.87	0.79			188	0.95	0.82	0.805	0.66	0.74	0.785	0.83	0.88			188	0.675	0.845	0.735	0.875	0.855	0.745	0.59	0.835
189	0.84	0.9	0.72	0.855	0.87	0.85	0.81	0.705			189	0.93	0.82	0.71	0.7	0.65	0.845	0.87	0.9			189	0.7	0.905	0.705	0.91	0.875	0.765	0.59	0.805
190	0.795	0.935	0.74	0.925	0.9	0.77	0.845	0.78			190	0.91	0.85	0.735	0.64	0.67	0.83	0.815	0.89			190	0.62	0.83	0.685	0.87	0.82	0.735	0.635	0.825
191	0.8	0.92	0.765	0.895	0.9	0.81	0.825	0.795			191	0.93	0.82	0.74	0.7	0.67	0.82	0.84	0.875			191	0.645	0.835	0.71	0.905	0.83	0.77	0.58	0.825
192	0.815	0.89	0.74	0.89	0.91	0.78	0.845	0.755			192	0.945	0.84	0.775	0.685	0.66	0.865	0.855	0.895			192	0.66	0.895	0.78	0.88	0.83	0.72	0.575	0.805
193	0.81	0.935	0.79	0.91	0.875	0.815	0.875	0.75			193	0.935	0.865	0.77	0.7	0.67	0.825	0.865	0.895			193	0.69	0.835	0.715	0.895	0.805	0.735	0.635	0.785
194	0.795	0.93	0.75	0.865	0.895	0.855	0.88	0.7			194	0.955	0.76	0.73	0.645	0.73	0.83	0.825	0.85			194	0.555	0.86	0.76	0.915	0.86	0.745	0.665	0.835
195	0.86	0.89	0.7	0.845	0.885	0.815	0.84	0.77			195	0.955	0.82	0.695	0.615	0.685	0.85	0.85	0.92			195	0.595	0.825	0.72	0.91	0.825	0.805	0.565	0.815
196	0.795	0.895	0.695	0.91	0.895	0.84	0.805	0.72			196	0.93	0.88	0.73	0.67	0.68	0.805	0.795	0.915			196	0.62	0.9	0.72	0.905	0.85	0.78	0.6	0.8
197	0.8	0.915	0.73	0.895	0.895	0.815	0.875	0.815			197	0.92	0.78	0.775	0.705	0.685	0.83	0.875	0.92			197	0.655	0.89	0.76	0.93	0.87	0.775	0.59	0.815
198	0.8	0.84	0.72	0.87	0.86	0.845	0.885	0.715			198	0.945	0.855	0.765	0.72	0.68	0.845	0.83	0.87			198	0.585	0.875	0.675	0.855	0.825	0.735	0.65	0.835
199	0.8	0.89	0.735	0.875	0.89	0.835	0.835	0.735			199	0.92	0.81	0.705	0.6	0.725	0.825	0.84	0.875			199	0.68	0.89	0.71	0.905	0.845	0.78	0.62	0.83
200	0.82	0.915	0.7	0.855	0.865	0.82	0.835	0.78			200	0.925	0.82	0.725	0.645	0.66	0.835	0.845	0.93			200	0.69	0.85	0.72	0.935	0.84	0.755	0.615	0.79
201	0.8	0.89	0.75	0.885	0.905	0.815	0.83	0.79			201	0.91	0.805	0.725	0.635	0.675	0.855	0.86	0.91			201	0.605	0.84	0.715	0.92	0.8	0.76	0.61	0.84
202	0.805	0.915	0.71	0.885	0.865	0.8	0.885	0.735			202	0.95	0.82	0.78	0.655	0.71	0.825	0.825	0.91			202	0.675	0.905	0.76	0.905	0.85	0.735	0.625	0.78
203	0.8	0.9	0.745	0.835	0.9	0.8	0.84	0.75			203	0.935	0.795	0.72	0.62	0.65	0.85	0.835	0.915			203	0.635	0.86	0.745	0.9	0.87	0.72	0.585	0.83
204	0.835	0.89	0.785	0.875	0.865	0.84	0.85	0.77			204	0.94	0.835	0.725	0.7	0.685	0.835	0.865	0.845			204	0.65	0.88	0.73	0.905	0.815	0.78	0.63	0.785
205	0.775	0.87	0.7	0.89	0.86	0.87	0.84	0.76			205	0.95	0.82	0.765	0.64	0.69	0.82	0.82	0.905			205	0.585	0.9	0.715	0.875	0.865	0.79	0.59	0.865
206	0.81	0.925	0.73	0.915	0.92	0.865	0.835	0.755			206	0.95	0.79	0.73	0.655	0.695	0.81	0.845	0.885			206	0.68	0.865	0.735	0.885	0.855	0.745	0.6	0.805
207	0.81	0.895	0.735	0.865	0.865	0.815	0.83	0.745			207	0.935	0.835	0.715	0.68	0.68	0.815	0.845	0.93			207	0.58	0.87	0.76	0.9	0.8	0.73	0.63	0.78
208	0.8	0.915	0.695	0.85	0.895	0.825	0.87	0.75			208	0.925	0.835	0.815	0.73	0.73	0.835	0.845	0.865			208	0.66	0.84	0.72	0.92	0.85	0.76	0.58	0.815
209	0.795	0.89	0.75	0.87	0.92	0.795	0.87	0.8			209	0.935	0.84	0.685	0.68	0.715	0.855	0.835	0.89			209	0.61	0.865	0.7	0.915	0.845	0.765	0.61	0.855
210	0.82	0.905	0.705	0.89	0.88	0.82	0.855	0.715			210	0.925	0.86	0.745	0.665	0.63	0.795	0.85	0.89			210	0.68	0.815	0.705	0.89	0.835	0.795	0.62	0.785
211	0.8	0.92	0.735	0.87	0.91	0.805	0.845	0.745			211	0.925	0.845	0.79	0.74	0.645	0.865	0.77	0.9			211	0.63	0.905	0.68	0.895	0.8	0.81	0.62	0.8
212	0.795	0.895	0.725	0.855	0.885	0.84	0.865	0.795			212	0.9	0.77	0.735	0.645	0.67	0.835	0.875	0.875			212	0.63	0.86	0.725	0.91	0.825	0.71	0.575	0.78
213	0.79	0.93	0.73	0.905	0.91	0.865	0.845	0.8			213	0.93	0.795	0.745	0.715	0.695	0.83	0.815	0.895			213	0.66	0.835	0.705	0.895	0.845	0.725	0.64	0.83
214	0.755	0.865	0.74	0.885	0.88	0.78	0.81	0.775			214	0.955	0.87	0.745	0.605	0.715	0.865	0.86	0.87			214	0.615	0.815	0.685	0.89	0.855	0.745	0.6	0.815
215	0.825	0.92	0.705	0.905	0.865	0.84	0.845	0.755			215	0.965	0.84	0.755	0.67	0.67	0.87	0.87	0.905			215	0.63	0.88	0.77	0.915	0.815	0.795	0.625	0.81
216	0.85	0.915	0.705	0.885	0.905	0.845	0.9	0.735			216	0.955	0.82	0.745	0.625	0.695	0.775	0.83	0.89			216	0.58	0.82	0.71	0.91	0.885	0.725	0.585	0.775
217	0.8	0.915	0.715	0.88	0.88	0.84	0.875	0.69			217	0.935	0.795	0.72	0.69	0.69	0.81	0.835	0.885			217	0.635	0.88	0.725	0.88	0.82	0.77	0.645	0.79
218	0.83	0.89	0.77	0.9	0.915	0.79	0.83	0.765			218	0.92	0.825	0.735	0.68	0.67	0.83	0.84	0.875			218	0.645	0.87	0.8	0.91	0.87	0.77	0.575	0.86
219	0.81	0.885	0.735	0.885	0.835	0.83	0.825	0.77			219	0.935	0.815	0.71	0.665	0.705	0.82	0.865	0.955			219	0.6	0.92	0.73	0.945	0.83	0.76	0.58	0.81
220	0.8	0.9	0.765	0.83	0.885	0.835	0.865	0.745			220	0.955	0.84	0.72	0.65	0.685	0.825	0.84	0.905			220	0.705	0.875	0.755	0.9	0.82	0.77	0.595	0.865
221	0.78	0.905	0.755	0.895	0.875	0.83	0.825	0.72			221	0.92	0.78	0.775	0.675	0.7	0.845	0.87	0.88			221	0.665	0.855	0.73	0.92	0.8	0.77	0.58	0.81
222	0.865	0.905	0.725	0.885	0.87	0.795	0.87	0.76			222	0.92	0.815	0.73	0.7	0.7	0.83	0.85	0.915			222	0.57	0.845	0.74	0.87	0.845	0.76	0.63	0.845
223	0.82	0.86	0.72	0.89	0.895	0.865	0.85	0.8			223	0.935	0.835	0.77	0.64	0.665	0.825	0.83	0.83			223	0.65	0.91	0.745	0.92	0.83	0.765	0.64	0.835
224	0.835	0.87	0.74	0.905	0.86	0.835	0.855	0.76			224	0.915	0.835	0.7	0.675	0.6	0.82	0.825	0.93			224	0.675	0.855	0.73	0.88	0.815	0.76	0.585	0.82
225	0.825	0.9	0.76	0.875	0.94	0.82	0.825	0.83			225	0.955	0.795	0.74	0.665	0.705	0.86	0.85	0.895			225	0.64	0.835	0.765	0.935	0.86	0.75	0.625	0.815
226	0.765	0.925	0.69	0.84	0.88	0.815	0.815	0.78			226	0.965	0.83	0.705	0.68	0.675	0.8	0.84	0.895			226	0.65	0.89	0.655	0.9	0.835	0.74	0.59	0.84
227	0.81	0.93	0.72	0.905	0.915	0.805	0.855	0.68			227	0.94	0.8	0.745	0.645	0.665	0.82	0.805	0.885			227	0.65	0.85	0.7	0.92	0.865	0.76	0.59	0.795
228	0.8	0.905	0.8	0.865	0.905	0.85	0.855	0.745			228	0.945	0.855	0.78	0.675	0.745	0.845	0.855	0.895			228	0.595	0.86	0.76	0.925	0.795	0.78	0.595	0.785
229	0.805	0.915	0.695	0.88	0.91	0.815	0.855	0.765			229	0.935	0.82	0.815	0.655	0.67	0.845	0.82	0.905			229	0.635	0.87	0.7	0.905	0.875	0.755	0.56	0.785
230	0.77	0.915	0.73	0.84	0.815	0.835	0.89	0.705			230	0.95	0.865	0.67	0.63	0.695	0.83	0.87	0.925			230	0.625	0.865	0.745	0.865	0.87	0.745	0.63	0.81
231	0.82	0.935	0.735	0.92	0.9	0.8	0.83	0.76			231	0.945	0.81	0.685	0.695	0.675	0.805	0.845	0.88			231	0.645	0.825	0.75	0.925	0.87	0.765	0.61	0.82
232	0.795	0.88	0.75	0.895	0.905	0.82	0.92	0.76			232	0.925	0.835	0.78	0.725	0.69	0.81	0.88	0.885			232	0.72	0.84	0.765	0.88	0.835	0.79	0.645	0.815
233	0.85	0.88	0.75	0.885	0.88	0.85	0.805	0.765			233	0.925	0.795	0.735	0.655	0.66	0.825	0.86	0.91			233	0.655	0.86	0.755	0.935	0.83	0.785	0.61	0.785
234	0.78	0.925	0.725	0.875	0.915	0.795	0.855	0.835			234	0.955	0.84	0.7	0.7	0.695	0.845	0.815	0.89			234	0.59	0.875	0.74	0.92	0.845	0.78	0.575	0.82
235	0.8	0.87	0.73	0.89	0.885	0.825	0.865	0.765			235	0.93	0.815	0.755	0.585	0.755	0.855	0.86	0.925			235	0.6	0.89	0.725	0.88	0.805	0.755	0.57	0.8
236	0.79	0.895	0.7	0.85	0.89	0.85	0.84	0.73			236	0.91	0.8	0.715	0.65	0.69	0.85	0.84	0.9			236	0.62	0.845	0.73	0.89	0.88	0.705	0.59	0.835
237	0.825	0.925	0.705	0.91	0.9	0.825	0.825	0.73			237	0.94	0.815	0.795	0.65	0.635	0.8	0.82	0.895			237	0.64	0.87	0.68	0.91	0.84	0.765	0.59	0.83
238	0.82	0.9	0.735	0.865	0.88	0.83	0.865	0.785			238	0.93	0.81	0.745	0.625	0.645	0.825	0.83	0.88			238	0.61	0.89	0.675	0.9	0.855	0.7	0.615	0.795
239	0.805	0.9	0.725	0.86	0.83	0.835	0.835	0.69			239	0.96	0.835	0.77	0.725	0.695	0.845	0.825	0.875			239	0.675	0.885	0.745	0.905	0.8	0.745	0.615	0.815
240	0.805	0.915	0.785	0.85	0.89	0.835	0.85	0.74			240	0.93	0.88	0.72	0.67	0.665	0.865	0.855	0.94			240	0.635	0.835	0.725	0.9	0.845	0.785	0.585	0.815
241	0.765	0.89	0.73	0.88	0.875	0.795	0.835	0.725			241	0.935	0.82	0.695	0.59	0.685	0.81	0.815	0.925			241	0.64	0.855	0.73	0.92	0.865	0.76	0.6	0.835
242	0.775	0.945	0.72	0.885	0.915	0.84	0.84	0.745			242	0.92	0.865	0.705	0.605	0.64	0.815	0.85	0.905			242	0.635	0.885	0.73	0.915	0.845	0.795	0.575	0.795
243	0.83	0.915	0.745	0.885	0.89	0.77	0.85	0.755			243	0.945	0.84	0.74	0.68	0.7	0.845	0.875	0.915			243	0.625	0.88	0.78	0.9	0.875	0.77	0.615	0.845
244	0.765	0.89	0.745	0.875	0.905	0.835	0.875	0.77			244	0.94	0.83	0.76	0.655	0.725	0.82	0.81	0.875			244	0.655	0.865	0.73	0.89	0.855	0.715	0.68	0.8
245	0.835	0.87	0.68	0.86	0.885	0.865	0.87	0.765			245	0.92	0.845	0.73	0.65	0.705	0.84	0.82	0.875			245	0.64	0.89	0.675	0.925	0.85	0.75	0.605	0.8
246	0.815	0.885	0.76	0.91	0.9	0.825	0.815	0.755			246	0.975	0.79	0.73	0.665	0.66	0.815	0.85	0.925			246	0.655	0.85	0.715	0.86	0.84	0.75	0.595	0.84
247	0.8	0.89	0.74	0.875	0.91	0.82	0.825	0.785			247	0.945	0.85	0.72	0.64	0.7	0.825	0.835	0.855			247	0.655	0.88	0.675	0.9	0.775	0.77	0.61	0.83
248	0.83	0.92	0.725	0.875	0.865	0.805	0.89	0.81			248	0.925	0.795	0.74	0.75	0.67	0.855	0.835	0.91			248	0.605	0.85	0.765	0.91	0.805	0.765	0.595	0.835
249	0.84	0.9	0.79	0.865	0.865	0.88	0.87	0.745			249	0.955	0.81	0.775	0.71	0.675	0.85	0.815	0.91			249	0.65	0.825	0.725	0.915	0.845	0.745	0.57	0.805
250	0.83	0.92	0.71	0.885	0.87	0.82	0.845	0.71			250	0.915	0.785	0.815	0.695	0.68	0.83	0.855	0.885			250	0.54	0.87	0.75	0.905	0.81	0.805	0.645	0.77
251	0.83	0.925	0.76	0.875	0.9	0.8	0.865	0.77			251	0.955	0.84	0.73	0.665	0.665	0.805	0.835	0.89			251	0.635	0.88	0.73	0.91	0.89	0.745	0.615	0.78
252	0.78	0.885	0.75	0.89	0.895	0.81	0.88	0.72			252	0.915	0.865	0.74	0.64	0.695	0.8	0.855	0.91			252	0.645	0.83	0.785	0.92	0.83	0.73	0.685	0.785
253	0.775	0.915	0.725	0.875	0.88	0.85	0.83	0.76			253	0.915	0.835	0.76	0.715	0.645	0.845	0.8	0.9			253	0.61	0.855	0.73	0.895	0.83	0.745	0.65	0.84
254	0.805	0.91	0.745	0.9	0.9	0.84	0.86	0.805			254	0.95	0.785	0.725	0.655	0.69	0.845	0.845	0.925			254	0.58	0.86	0.72	0.9	0.885	0.83	0.59	0.765
255	0.795	0.88	0.71	0.885	0.885	0.82	0.84	0.76			255	0.905	0.82	0.755	0.63	0.705	0.82	0.85	0.885			255	0.685	0.91	0.77	0.905	0.845	0.81	0.59	0.81
256	0.815	0.88	0.765	0.9	0.915	0.79	0.825	0.77			256	0.945	0.8	0.745	0.67	0.66	0.835	0.83	0.88			256	0.645	0.885	0.665	0.895	0.82	0.73	0.605	0.86
257	0.825	0.895	0.675	0.88	0.895	0.81	0.82	0.785			257	0.96	0.775	0.76	0.665	0.715	0.84	0.855	0.865			257	0.64	0.91	0.73	0.92	0.82	0.75	0.56	0.82
258	0.83	0.925	0.72	0.86	0.875	0.83	0.83	0.76			258	0.945	0.85	0.72	0.645	0.7	0.86	0.87	0.91			258	0.64	0.82	0.69	0.89	0.84	0.76	0.57	0.81
259	0.805	0.925	0.71	0.89	0.845	0.85	0.89	0.7			259	0.96	0.82	0.76	0.715	0.67	0.815	0.835	0.9			259	0.61	0.845	0.73	0.895	0.82	0.735	0.59	0.83
260	0.82	0.88	0.755	0.84	0.885	0.84	0.865	0.755			260	0.91	0.845	0.725	0.675	0.68	0.86	0.85	0.89			260	0.685	0.85	0.75	0.915	0.81	0.745	0.59	0.835
261	0.8	0.94	0.72	0.85	0.885	0.845	0.805	0.75			261	0.915	0.815	0.735	0.64	0.66	0.825	0.83	0.895			261	0.61	0.895	0.7	0.925	0.83	0.745	0.625	0.82
262	0.795	0.925	0.705	0.89	0.885	0.82	0.835	0.81			262	0.955	0.87	0.685	0.68	0.7	0.835	0.905	0.895			262	0.655	0.875	0.75	0.9	0.885	0.755	0.625	0.815
263	0.8	0.895	0.74	0.9	0.865	0.825	0.845	0.75			263	0.915	0.795	0.735	0.645	0.675	0.855	0.815	0.9			263	0.615	0.885	0.765	0.895	0.835	0.78	0.605	0.835
264	0.83	0.9	0.75	0.885	0.895	0.83	0.875	0.72			264	0.92	0.795	0.775	0.64	0.64	0.84	0.865	0.86			264	0.675	0.805	0.72	0.88	0.85	0.77	0.615	0.785
265	0.815	0.915	0.75	0.9	0.89	0.815	0.855	0.745			265	0.96	0.805	0.815	0.695	0.755	0.835	0.86	0.89			265	0.7	0.815	0.705	0.915	0.82	0.78	0.55	0.8
266	0.815	0.905	0.75	0.87	0.915	0.79	0.91	0.785			266	0.94	0.83	0.76	0.655	0.675	0.845	0.835	0.925			266	0.59	0.89	0.765	0.89	0.855	0.755	0.59	0.825
267	0.77	0.89	0.725	0.875	0.865	0.83	0.875	0.755			267	0.91	0.835	0.76	0.67	0.68	0.88	0.845	0.915			267	0.675	0.875	0.675	0.925	0.75	0.75	0.615	0.84
268	0.79	0.9	0.7	0.83	0.905	0.84	0.825	0.705			268	0.935	0.84	0.715	0.645	0.69	0.8	0.81	0.915			268	0.585	0.825	0.765	0.885	0.87	0.76	0.61	0.81
269	0.815	0.855	0.745	0.92	0.885	0.81	0.85	0.74			269	0.94	0.765	0.71	0.71	0.71	0.815	0.835	0.9			269	0.61	0.89	0.735	0.915	0.855	0.74	0.605	0.76
270	0.8	0.895	0.745	0.875	0.885	0.825	0.85	0.8			270	0.975	0.85	0.735	0.685	0.635	0.785	0.82	0.865			270	0.615	0.86	0.7	0.9	0.86	0.75	0.585	0.865
271	0.785	0.855	0.705	0.89	0.89	0.82	0.82	0.785			271	0.965	0.825	0.745	0.675	0.65	0.87	0.845	0.875			271	0.615	0.86	0.715	0.865	0.815	0.74	0.58	0.815
272	0.795	0.925	0.755	0.865	0.85	0.785	0.83	0.755			272	0.93	0.87	0.75	0.645	0.665	0.82	0.845	0.875			272	0.645	0.85	0.71	0.905	0.815	0.785	0.595	0.845
273	0.835	0.905	0.75	0.92	0.86	0.855	0.895	0.765			273	0.925	0.855	0.755	0.69	0.71	0.835	0.835	0.88			273	0.655	0.825	0.725	0.93	0.855	0.74	0.605	0.82
274	0.81	0.93	0.685	0.855	0.93	0.79	0.845	0.73			274	0.915	0.775	0.755	0.675	0.685	0.775	0.83	0.9			274	0.615	0.895	0.74	0.92	0.815	0.735	0.625	0.82
275	0.825	0.915	0.725	0.87	0.85	0.81	0.805	0.775			275	0.96	0.81	0.705	0.615	0.73	0.825	0.83	0.89			275	0.635	0.89	0.71	0.89	0.85	0.755	0.655	0.845
276	0.84	0.875	0.775	0.92	0.905	0.91	0.875	0.79			276	0.93	0.855	0.72	0.665	0.74	0.87	0.81	0.935			276	0.6	0.855	0.755	0.905	0.875	0.765	0.645	0.805
277	0.815	0.875	0.715	0.87	0.895	0.81	0.85	0.75			277	0.96	0.85	0.78	0.675	0.63	0.815	0.845	0.895			277	0.665	0.86	0.735	0.915	0.825	0.76	0.585	0.81
278	0.77	0.905	0.775	0.895	0.93	0.875	0.885	0.775			278	0.92	0.805	0.715	0.715	0.69	0.835	0.855	0.865			278	0.6	0.89	0.73	0.895	0.83	0.72	0.59	0.77
279	0.785	0.925	0.72	0.865	0.865	0.77	0.835	0.735			279	0.925	0.805	0.745	0.655	0.66	0.84	0.865	0.92			279	0.62	0.88	0.705	0.9	0.84	0.725	0.545	0.84
280	0.82	0.91	0.71	0.86	0.875	0.81	0.855	0.735			280	0.93	0.81	0.74	0.685	0.675	0.84	0.86	0.91			280	0.665	0.83	0.745	0.925	0.845	0.86	0.605	0.77
281	0.845	0.925	0.69	0.91	0.9	0.865	0.83	0.75			281	0.92	0.845	0.795	0.675	0.705	0.875	0.865	0.865			281	0.71	0.88	0.76	0.885	0.85	0.76	0.625	0.83
282	0.755	0.895	0.775	0.875	0.91	0.805	0.865	0.735			282	0.965	0.84	0.765	0.71	0.655	0.81	0.8	0.91			282	0.665	0.9	0.735	0.885	0.855	0.715	0.62	0.8
283	0.78	0.905	0.745	0.9	0.865	0.8	0.87	0.76			283	0.93	0.825	0.755	0.655	0.68	0.805	0.835	0.89			283	0.65	0.815	0.725	0.905	0.85	0.795	0.635	0.815
284	0.79	0.895	0.715	0.87	0.91	0.82	0.835	0.775			284	0.945	0.83	0.79	0.66	0.685	0.815	0.845	0.88			284	0.605	0.875	0.715	0.905	0.79	0.715	0.595	0.795
285	0.79	0.915	0.695	0.88	0.88	0.81	0.81	0.74			285	0.925	0.84	0.71	0.65	0.685	0.855	0.87	0.9			285	0.655	0.86	0.705	0.9	0.825	0.79	0.56	0.835
286	0.78	0.875	0.705	0.84	0.875	0.825	0.815	0.765			286	0.95	0.845	0.655	0.645	0.72	0.825	0.87	0.875			286	0.645	0.87	0.695	0.945	0.83	0.745	0.6	0.8
287	0.805	0.905	0.695	0.885	0.89	0.83	0.865	0.71			287	0.935	0.795	0.76	0.64	0.63	0.845	0.84	0.9			287	0.575	0.84	0.745	0.89	0.875	0.78	0.57	0.815
288	0.835	0.925	0.76	0.88	0.885	0.84	0.875	0.76			288	0.905	0.83	0.745	0.685	0.685	0.82	0.83	0.905			288	0.61	0.895	0.765	0.93	0.835	0.765	0.565	0.805
289	0.84	0.9	0.77	0.86	0.855	0.82	0.865	0.765			289	0.935	0.76	0.72	0.72	0.69	0.805	0.815	0.925			289	0.6	0.865	0.67	0.9	0.81	0.765	0.585	0.825
290	0.815	0.905	0.78	0.9	0.905	0.84	0.875	0.77			290	0.935	0.83	0.715	0.675	0.705	0.88	0.865	0.905			290	0.655	0.87	0.765	0.9	0.84	0.745	0.665	0.83
291	0.835	0.87	0.76	0.895	0.875	0.805	0.855	0.725			291	0.955	0.83	0.775	0.69	0.7	0.84	0.84	0.905			291	0.645	0.895	0.705	0.915	0.835	0.795	0.62	0.795
292	0.815	0.865	0.795	0.88	0.88	0.81	0.875	0.825			292	0.96	0.84	0.725	0.625	0.695	0.78	0.805	0.895			292	0.615	0.855	0.765	0.905	0.835	0.745	0.565	0.84
293	0.825	0.92	0.725	0.86	0.89	0.82	0.815	0.74			293	0.955	0.83	0.785	0.615	0.7	0.85	0.835	0.93			293	0.66	0.83	0.655	0.91	0.805	0.805	0.65	0.8
294	0.81	0.91	0.745	0.865	0.885	0.815	0.895	0.77			294	0.935	0.785	0.75	0.635	0.655	0.85	0.855	0.905			294	0.65	0.865	0.72	0.905	0.84	0.735	0.56	0.815
295	0.8	0.93	0.675	0.885	0.915	0.815	0.825	0.815			295	0.945	0.845	0.71	0.63	0.66	0.83	0.89	0.9			295	0.655	0.87	0.715	0.9	0.85	0.79	0.625	0.835
296	0.805	0.88	0.725	0.88	0.845	0.835	0.845	0.74			296	0.91	0.795	0.745	0.68	0.715	0.84	0.835	0.885			296	0.625	0.855	0.76	0.88	0.8	0.785	0.635	0.805
297	0.795	0.905	0.745	0.905	0.915	0.87	0.85	0.725			297	0.905	0.835	0.73	0.71	0.69	0.85	0.84	0.88			297	0.62	0.875	0.74	0.93	0.85	0.74	0.61	0.83
298	0.795	0.94	0.675	0.905	0.875	0.845	0.87	0.715			298	0.95	0.815	0.725	0.68	0.67	0.855	0.845	0.905			298	0.655	0.865	0.7	0.92	0.865	0.765	0.55	0.79
299	0.795	0.9	0.77	0.875	0.9	0.775	0.825	0.71			299	0.92	0.83	0.725	0.71	0.695	0.79	0.87	0.885			299	0.575	0.85	0.74	0.865	0.84	0.7	0.58	0.825
300	0.83	0.905	0.705	0.845	0.895	0.84	0.83	0.785			300	0.94	0.805	0.73	0.7	0.67	0.84	0.805	0.87			300	0.645	0.88	0.735	0.925	0.815	0.71	0.63	0.77
301	0.87	0.915	0.75	0.885	0.87	0.805	0.805	0.75			301	0.945	0.885	0.72	0.67	0.725	0.87	0.815	0.88			301	0.64	0.86	0.715	0.855	0.875	0.735	0.55	0.765
302	0.83	0.905	0.685	0.87	0.915	0.805	0.855	0.74			302	0.935	0.815	0.755	0.65	0.67	0.845	0.835	0.89			302	0.59	0.87	0.72	0.92	0.86	0.77	0.7	0.815
303	0.835	0.92	0.765	0.87	0.88	0.78	0.84	0.77			303	0.915	0.775	0.75	0.7	0.695	0.835	0.85	0.93			303	0.63	0.9	0.725	0.93	0.845	0.745	0.59	0.795
304	0.805	0.885	0.73	0.89	0.92	0.87	0.835	0.78			304	0.93	0.82	0.77	0.655	0.62	0.81	0.865	0.85			304	0.685	0.84	0.765	0.905	0.795	0.74	0.61	0.79
305	0.785	0.885	0.76	0.95	0.87	0.81	0.85	0.765			305	0.905	0.805	0.755	0.655	0.73	0.8	0.83	0.91			305	0.585	0.855	0.69	0.875	0.83	0.765	0.64	0.83
306	0.815	0.89	0.75	0.885	0.89	0.81	0.87	0.7			306	0.935	0.855	0.71	0.665	0.66	0.845	0.87	0.865			306	0.63	0.83	0.695	0.95	0.835	0.745	0.585	0.785
307	0.79	0.875	0.775	0.88	0.855	0.85	0.89	0.815			307	0.93	0.795	0.695	0.69	0.685	0.855	0.875	0.925			307	0.62	0.825	0.73	0.925	0.82	0.755	0.64	0.835
308	0.745	0.91	0.74	0.885	0.915	0.825	0.825	0.7			308	0.955	0.8	0.715	0.68	0.735	0.84	0.795	0.91			308	0.66	0.885	0.715	0.89	0.845	0.81	0.585	0.825
309	0.795	0.9	0.67	0.855	0.865	0.835	0.885	0.81			309	0.96	0.83	0.765	0.67	0.68	0.805	0.815	0.925			309	0.615	0.88	0.75	0.94	0.81	0.77	0.625	0.865
310	0.82	0.935	0.715	0.84	0.885	0.845	0.83	0.735			310	0.94	0.84	0.78	0.645	0.66	0.81	0.875	0.89			310	0.67	0.885	0.74	0.86	0.835	0.75	0.565	0.81
311	0.78	0.92	0.72	0.895	0.895	0.84	0.845	0.745			311	0.94	0.81	0.76	0.68	0.65	0.835	0.855	0.89			311	0.63	0.88	0.715	0.895	0.865	0.72	0.61	0.81
312	0.8	0.905	0.74	0.865	0.89	0.805	0.9	0.755			312	0.93	0.815	0.71	0.64	0.615	0.83	0.845	0.91			312	0.58	0.855	0.655	0.91	0.845	0.745	0.61	0.76
313	0.825	0.905	0.7	0.86	0.88	0.845	0.78	0.77			313	0.915	0.83	0.745	0.71	0.725	0.825	0.82	0.895			313	0.6	0.865	0.785	0.915	0.85	0.785	0.575	0.815
314	0.79	0.915	0.755	0.85	0.85	0.92	0.845	0.82			314	0.94	0.795	0.7	0.695	0.695	0.825	0.82	0.89			314	0.63	0.85	0.7	0.915	0.85	0.78	0.6	0.8
315	0.84	0.93	0.715	0.855	0.875	0.815	0.875	0.76			315	0.945	0.81	0.785	0.685	0.65	0.795	0.865	0.89			315	0.68	0.9	0.72	0.895	0.845	0.78	0.635	0.805
316	0.81	0.875	0.675	0.925	0.95	0.8	0.87	0.795			316	0.925	0.8	0.775	0.63	0.66	0.85	0.835	0.88			316	0.665	0.855	0.705	0.87	0.84	0.745	0.57	0.845
317	0.785	0.87	0.765	0.88	0.885	0.835	0.805	0.715			317	0.925	0.855	0.705	0.66	0.685	0.845	0.855	0.915			317	0.64	0.855	0.745	0.9	0.795	0.74	0.57	0.84
318	0.79	0.92	0.77	0.875	0.88	0.79	0.84	0.75			318	0.925	0.875	0.77	0.64	0.745	0.845	0.875	0.905			318	0.635	0.84	0.715	0.92	0.86	0.735	0.65	0.815
319	0.835	0.875	0.785	0.895	0.89	0.81	0.86	0.75			319	0.97	0.825	0.74	0.695	0.705	0.815	0.815	0.885			319	0.62	0.88	0.775	0.905	0.815	0.82	0.64	0.83
320	0.815	0.92	0.715	0.905	0.87	0.815	0.875	0.725			320	0.94	0.83	0.7	0.65	0.685	0.845	0.835	0.9			320	0.64	0.86	0.75	0.915	0.81	0.745	0.605	0.81
321	0.81	0.89	0.715	0.855	0.9	0.83	0.845	0.78			321	0.955	0.83	0.75	0.675	0.66	0.815	0.85	0.895			321	0.615	0.86	0.75	0.9	0.77	0.74	0.6	0.805
322	0.825	0.915	0.71	0.9	0.93	0.84	0.84	0.78			322	0.93	0.805	0.715	0.635	0.66	0.78	0.85	0.92			322	0.64	0.87	0.785	0.905	0.87	0.775	0.59	0.82
323	0.795	0.9	0.72	0.885	0.835	0.755	0.85	0.74			323	0.95	0.81	0.74	0.645	0.65	0.86	0.86	0.935			323	0.625	0.855	0.64	0.885	0.84	0.76	0.625	0.805
324	0.76	0.9	0.795	0.89	0.88	0.815	0.83	0.685			324	0.915	0.78	0.735	0.67	0.65	0.83	0.81	0.905			324	0.66	0.85	0.725	0.885	0.85	0.785	0.63	0.8
325	0.815	0.91	0.73	0.885	0.89	0.81	0.86	0.785			325	0.915	0.84	0.745	0.685	0.675	0.855	0.875	0.92			325	0.6	0.845	0.725	0.905	0.835	0.725	0.635	0.82
326	0.84	0.89	0.695	0.87	0.875	0.835	0.9	0.745			326	0.935	0.83	0.715	0.65	0.715	0.86	0.84	0.855			326	0.615	0.87	0.74	0.925	0.865	0.755	0.605	0.79
327	0.86	0.91	0.755	0.88	0.86	0.835	0.88	0.76			327	0.93	0.835	0.78	0.67	0.72	0.85	0.84	0.905			327	0.65	0.87	0.72	0.86	0.865	0.72	0.59	0.835
328	0.815	0.935	0.715	0.885	0.905	0.835	0.885	0.76			328	0.93	0.845	0.735	0.69	0.66	0.87	0.845	0.85			328	0.665	0.855	0.71	0.905	0.83	0.77	0.61	0.79
329	0.795	0.885	0.725	0.885	0.89	0.845	0.795	0.775			329	0.965	0.865	0.77	0.685	0.71	0.8	0.81	0.925			329	0.6	0.875	0.72	0.92	0.84	0.745	0.6	0.815
330	0.775	0.895	0.73	0.845	0.895	0.825	0.815	0.75			330	0.955	0.795	0.725	0.66	0.725	0.835	0.825	0.85			330	0.655	0.9	0.735	0.93	0.83	0.785	0.555	0.85
331	0.83	0.9	0.69	0.905	0.9	0.815	0.85	0.765			331	0.94	0.805	0.73	0.71	0.69	0.85	0.84	0.9			331	0.605	0.855	0.73	0.91	0.845	0.76	0.64	0.78
332	0.805	0.885	0.735	0.84	0.895	0.84	0.865	0.77			332	0.935	0.815	0.72	0.675	0.69	0.805	0.845	0.9			332	0.65	0.89	0.74	0.93	0.845	0.755	0.645	0.84
333	0.82	0.88	0.735	0.84	0.86	0.815	0.9	0.7			333	0.915	0.83	0.77	0.685	0.68	0.83	0.845	0.88			333	0.64	0.855	0.78	0.9	0.815	0.79	0.65	0.82
334	0.785	0.91	0.79	0.91	0.89	0.8	0.86	0.765			334	0.94	0.84	0.78	0.69	0.695	0.855	0.855	0.905			334	0.635	0.905	0.75	0.9	0.885	0.8	0.555	0.855
335	0.81	0.895	0.71	0.87	0.935	0.81	0.86	0.755			335	0.97	0.82	0.755	0.655	0.695	0.875	0.825	0.88			335	0.6	0.855	0.73	0.925	0.82	0.7	0.585	0.855
336	0.8	0.9	0.71	0.895	0.875	0.82	0.83	0.73			336	0.94	0.84	0.705	0.635	0.71	0.82	0.81	0.91			336	0.625	0.835	0.685	0.915	0.835	0.705	0.565	0.82
337	0.825	0.895	0.71	0.87	0.875	0.885	0.865	0.795			337	0.93	0.865	0.725	0.625	0.675	0.85	0.81	0.885			337	0.655	0.88	0.73	0.905	0.845	0.76	0.625	0.805
338	0.785	0.94	0.76	0.86	0.905	0.855	0.82	0.78			338	0.905	0.785	0.715	0.66	0.68	0.81	0.875	0.93			338	0.62	0.91	0.71	0.89	0.785	0.745	0.575	0.79
339	0.795	0.92	0.785	0.905	0.905	0.83	0.855	0.74			339	0.95	0.795	0.77	0.6	0.665	0.795	0.875	0.885			339	0.675	0.855	0.72	0.86	0.865	0.77	0.605	0.79
340	0.8	0.89	0.72	0.885	0.85	0.775	0.795	0.76			340	0.955	0.835	0.73	0.71	0.68	0.83	0.85	0.89			340	0.605	0.805	0.74	0.9	0.83	0.8	0.6	0.79
341	0.825	0.935	0.775	0.855	0.905	0.8	0.875	0.775			341	0.935	0.845	0.74	0.65	0.68	0.835	0.815	0.915			341	0.615	0.86	0.795	0.905	0.825	0.72	0.655	0.83
342	0.8	0.905	0.745	0.9	0.9	0.835	0.87	0.72			342	0.93	0.82	0.705	0.685	0.725	0.83	0.855	0.915			342	0.625	0.865	0.695	0.9	0.85	0.785	0.6	0.845
343	0.87	0.89	0.695	0.9	0.855	0.82	0.855	0.745			343	0.945	0.865	0.75	0.69	0.63	0.82	0.845	0.895			343	0.69	0.855	0.67	0.9	0.85	0.75	0.555	0.73
344	0.8	0.89	0.73	0.885	0.905	0.82	0.805	0.79			344	0.945	0.81	0.77	0.655	0.675	0.835	0.85	0.89			344	0.66	0.865	0.7	0.895	0.825	0.75	0.635	0.79
345	0.81	0.87	0.72	0.87	0.855	0.81	0.815	0.8			345	0.91	0.835	0.72	0.665	0.67	0.85	0.835	0.915			345	0.655	0.885	0.755	0.94	0.875	0.76	0.55	0.78
346	0.755	0.94	0.73	0.86	0.84	0.815	0.82	0.705			346	0.945	0.82	0.72	0.715	0.65	0.81	0.86	0.89			346	0.58	0.855	0.72	0.935	0.845	0.745	0.595	0.84
347	0.79	0.9	0.67	0.875	0.91	0.84	0.885	0.71			347	0.915	0.78	0.73	0.655	0.685	0.845	0.835	0.885			347	0.655	0.85	0.765	0.88	0.83	0.765	0.54	0.815
348	0.82	0.895	0.755	0.89	0.905	0.855	0.85	0.74			348	0.93	0.805	0.76	0.615	0.705	0.86	0.835	0.88			348	0.595	0.86	0.715	0.88	0.855	0.8	0.67	0.83
349	0.785	0.88	0.78	0.905	0.9	0.8	0.87	0.815			349	0.965	0.805	0.755	0.675	0.725	0.805	0.84	0.91			349	0.61	0.905	0.725	0.91	0.855	0.765	0.65	0.85
350	0.815	0.915	0.74	0.85	0.91	0.83	0.85	0.77			350	0.935	0.805	0.735	0.62	0.695	0.805	0.835	0.885			350	0.62	0.83	0.73	0.885	0.785	0.73	0.61	0.85
351	0.81	0.905	0.675	0.87	0.905	0.84	0.85	0.755			351	0.96	0.815	0.72	0.665	0.7	0.83	0.84	0.935			351	0.695	0.85	0.69	0.915	0.83	0.78	0.565	0.805
352	0.82	0.92	0.715	0.905	0.9	0.85	0.87	0.735			352	0.94	0.795	0.73	0.6	0.73	0.81	0.84	0.905			352	0.625	0.835	0.715	0.915	0.83	0.725	0.61	0.78
353	0.8	0.905	0.82	0.9	0.87	0.825	0.84	0.785			353	0.91	0.83	0.775	0.665	0.685	0.85	0.83	0.9			353	0.61	0.905	0.735	0.895	0.855	0.74	0.66	0.84
354	0.83	0.925	0.735	0.89	0.865	0.84	0.855	0.745			354	0.955	0.825	0.73	0.73	0.69	0.81	0.835	0.88			354	0.665	0.885	0.755	0.855	0.84	0.755	0.595	0.805
355	0.815	0.895	0.71	0.87	0.875	0.86	0.82	0.74			355	0.935	0.8	0.74	0.725	0.695	0.845	0.845	0.825			355	0.585	0.84	0.76	0.925	0.865	0.82	0.645	0.8
356	0.755	0.915	0.705	0.855	0.905	0.79	0.865	0.76			356	0.93	0.845	0.765	0.69	0.655	0.86	0.825	0.9			356	0.645	0.85	0.7	0.905	0.815	0.755	0.6	0.81
357	0.805	0.91	0.775	0.9	0.855	0.795	0.84	0.8			357	0.925	0.795	0.745	0.64	0.615	0.85	0.81	0.9			357	0.635	0.875	0.77	0.91	0.84	0.77	0.57	0.805
358	0.83	0.875	0.74	0.855	0.905	0.845	0.825	0.78			358	0.955	0.81	0.745	0.655	0.675	0.785	0.855	0.92			358	0.61	0.885	0.715	0.915	0.83	0.74	0.54	0.805
359	0.815	0.87	0.74	0.885	0.89	0.81	0.87	0.735			359	0.925	0.84	0.75	0.6	0.69	0.85	0.87	0.9			359	0.665	0.86	0.72	0.895	0.835	0.76	0.635	0.84
360	0.76	0.905	0.695	0.865	0.9	0.79	0.865	0.745			360	0.945	0.805	0.71	0.65	0.665	0.84	0.9	0.895			360	0.62	0.875	0.725	0.9	0.835	0.71	0.615	0.845
361	0.8	0.88	0.735	0.9	0.93	0.815	0.825	0.8			361	0.935	0.845	0.69	0.665	0.68	0.84	0.805	0.91			361	0.645	0.88	0.72	0.925	0.81	0.745	0.595	0.78
362	0.835	0.905	0.69	0.87	0.88	0.815	0.84	0.735			362	0.915	0.82	0.785	0.66	0.685	0.89	0.875	0.925			362	0.605	0.875	0.73	0.88	0.845	0.78	0.645	0.865
363	0.815	0.885	0.69	0.895	0.885	0.815	0.82	0.745			363	0.965	0.825	0.745	0.67	0.66	0.82	0.86	0.925			363	0.62	0.875	0.765	0.905	0.845	0.75	0.61	0.82
364	0.85	0.915	0.755	0.835	0.865	0.86	0.865	0.745			364	0.94	0.815	0.75	0.695	0.67	0.82	0.805	0.895			364	0.675	0.9	0.77	0.925	0.86	0.74	0.625	0.805
365	0.76	0.875	0.74	0.875	0.93	0.825	0.84	0.765			365	0.95	0.795	0.76	0.665	0.645	0.82	0.85	0.9			365	0.665	0.83	0.7	0.905	0.865	0.775	0.61	0.82
366	0.79	0.905	0.775	0.86	0.92	0.86	0.88	0.73			366	0.91	0.82	0.7	0.66	0.68	0.84	0.815	0.855			366	0.61	0.895	0.71	0.875	0.86	0.725	0.615	0.8
367	0.775	0.88	0.74	0.905	0.895	0.835	0.86	0.785			367	0.94	0.805	0.73	0.645	0.7	0.855	0.885	0.86			367	0.67	0.82	0.71	0.915	0.84	0.77	0.585	0.815
368	0.8	0.92	0.725	0.895	0.825	0.79	0.84	0.69			368	0.93	0.845	0.685	0.69	0.705	0.83	0.85	0.905			368	0.61	0.86	0.73	0.895	0.83	0.775	0.585	0.815
369	0.81	0.94	0.77	0.895	0.9	0.825	0.88	0.81			369	0.93	0.795	0.79	0.65	0.71	0.795	0.845	0.92			369	0.605	0.855	0.735	0.895	0.835	0.805	0.66	0.815
370	0.79	0.93	0.72	0.88	0.865	0.805	0.815	0.77			370	0.95	0.86	0.75	0.66	0.715	0.835	0.845	0.87			370	0.635	0.87	0.705	0.93	0.815	0.7	0.55	0.795
371	0.82	0.91	0.645	0.885	0.875	0.865	0.84	0.735			371	0.945	0.835	0.755	0.655	0.66	0.86	0.875	0.92			371	0.595	0.86	0.745	0.9	0.79	0.745	0.585	0.83
372	0.815	0.9	0.72	0.85	0.905	0.805	0.855	0.775			372	0.92	0.885	0.765	0.645	0.705	0.875	0.845	0.925			372	0.61	0.865	0.745	0.89	0.82	0.765	0.635	0.81
373	0.85	0.905	0.73	0.88	0.9	0.82	0.875	0.78			373	0.935	0.82	0.785	0.665	0.765	0.825	0.79	0.885			373	0.705	0.89	0.765	0.875	0.855	0.805	0.675	0.82
374	0.76	0.91	0.745	0.85	0.875	0.88	0.85	0.78			374	0.925	0.855	0.72	0.645	0.67	0.835	0.815	0.875			374	0.68	0.865	0.69	0.905	0.82	0.68	0.63	0.805
375	0.805	0.915	0.705	0.88	0.895	0.78	0.845	0.76			375	0.935	0.815	0.72	0.705	0.675	0.835	0.855	0.885			375	0.63	0.88	0.755	0.915	0.875	0.8	0.575	0.765
376	0.805	0.92	0.775	0.86	0.88	0.805	0.86	0.78			376	0.95	0.815	0.715	0.655	0.71	0.84	0.885	0.895			376	0.65	0.87	0.735	0.91	0.835	0.745	0.62	0.835
377	0.82	0.895	0.74	0.905	0.87	0.78	0.85	0.73			377	0.935	0.78	0.725	0.725	0.64	0.815	0.825	0.895			377	0.665	0.87	0.67	0.86	0.86	0.745	0.57	0.84
378	0.775	0.88	0.77	0.885	0.855	0.825	0.84	0.715			378	0.925	0.83	0.75	0.605	0.655	0.815	0.845	0.89			378	0.67	0.85	0.705	0.92	0.85	0.8	0.615	0.825
379	0.82	0.875	0.75	0.905	0.895	0.85	0.855	0.81			379	0.93	0.81	0.73	0.705	0.67	0.785	0.88	0.88			379	0.59	0.86	0.735	0.93	0.88	0.71	0.58	0.825
380	0.815	0.915	0.755	0.89	0.915	0.8	0.825	0.72			380	0.95	0.79	0.74	0.645	0.65	0.845	0.81	0.915			380	0.64	0.845	0.76	0.96	0.8	0.795	0.56	0.78
381	0.79	0.87	0.74	0.88	0.86	0.825	0.83	0.765			381	0.94	0.815	0.775	0.695	0.705	0.815	0.825	0.91			381	0.69	0.845	0.725	0.9	0.845	0.735	0.57	0.81
382	0.755	0.9	0.65	0.86	0.895	0.795	0.8	0.755			382	0.96	0.815	0.735	0.635	0.675	0.85	0.86	0.895			382	0.585	0.84	0.69	0.9	0.905	0.77	0.6	0.785
383	0.78	0.905	0.76	0.89	0.9	0.81	0.85	0.75			383	0.945	0.825	0.67	0.69	0.64	0.805	0.83	0.905			383	0.685	0.86	0.71	0.905	0.8	0.76	0.625	0.835
384	0.81	0.915	0.77	0.865	0.89	0.82	0.84	0.835			384	0.905	0.805	0.74	0.605	0.63	0.825	0.86	0.905			384	0.675	0.91	0.735	0.94	0.8	0.765	0.645	0.81
385	0.815	0.865	0.74	0.865	0.845	0.815	0.865	0.725			385	0.935	0.79	0.715	0.675	0.72	0.855	0.855	0.895			385	0.585	0.87	0.725	0.91	0.86	0.765	0.585	0.84
386	0.845	0.87	0.76	0.905	0.91	0.84	0.845	0.755			386	0.925	0.83	0.78	0.73	0.735	0.825	0.85	0.91			386	0.645	0.85	0.69	0.9	0.79	0.775	0.6	0.83
387	0.77	0.94	0.75	0.9	0.875	0.835	0.855	0.77			387	0.93	0.825	0.72	0.655	0.735	0.835	0.825	0.9			387	0.64	0.86	0.785	0.91	0.845	0.77	0.62	0.82
388	0.81	0.91	0.735	0.875	0.905	0.835	0.845	0.74			388	0.94	0.82	0.74	0.64	0.745	0.83	0.835	0.885			388	0.645	0.84	0.765	0.875	0.845	0.755	0.62	0.82
389	0.84	0.915	0.71	0.905	0.855	0.84	0.86	0.735			389	0.935	0.84	0.73	0.71	0.695	0.835	0.825	0.9			389	0.55	0.895	0.765	0.91	0.83	0.765	0.64	0.735
390	0.83	0.92	0.73	0.875	0.91	0.82	0.895	0.745			390	0.94	0.865	0.78	0.63	0.63	0.825	0.86	0.865			390	0.69	0.84	0.72	0.885	0.865	0.725	0.6	0.86
391	0.78	0.935	0.725	0.9	0.84	0.835	0.81	0.765			391	0.94	0.85	0.81	0.635	0.73	0.855	0.855	0.905			391	0.665	0.875	0.755	0.85	0.84	0.77	0.61	0.865
392	0.805	0.885	0.76	0.895	0.925	0.83	0.855	0.76			392	0.93	0.825	0.79	0.7	0.71	0.85	0.82	0.895			392	0.57	0.845	0.75	0.915	0.83	0.76	0.615	0.8
393	0.82	0.925	0.75	0.9	0.88	0.815	0.87	0.75			393	0.94	0.81	0.73	0.65	0.63	0.83	0.835	0.855			393	0.65	0.875	0.69	0.905	0.835	0.76	0.59	0.805
394	0.845	0.9	0.765	0.92	0.925	0.825	0.85	0.715			394	0.905	0.815	0.76	0.56	0.685	0.82	0.85	0.93			394	0.645	0.895	0.715	0.875	0.845	0.705	0.58	0.805
395	0.785	0.85	0.725	0.855	0.88	0.87	0.815	0.745			395	0.975	0.805	0.7	0.655	0.675	0.81	0.875	0.905			395	0.635	0.86	0.71	0.92	0.875	0.755	0.575	0.835
396	0.83	0.875	0.74	0.9	0.88	0.79	0.84	0.74			396	0.91	0.805	0.715	0.73	0.685	0.81	0.835	0.895			396	0.625	0.85	0.745	0.935	0.845	0.77	0.64	0.855
397	0.85	0.93	0.695	0.895	0.86	0.825	0.885	0.74			397	0.955	0.83	0.755	0.71	0.72	0.835	0.85	0.895			397	0.655	0.88	0.745	0.89	0.82	0.71	0.595	0.785
398	0.79	0.9	0.71	0.88	0.89	0.84	0.85	0.76			398	0.94	0.815	0.68	0.66	0.68	0.87	0.825	0.91			398	0.625	0.86	0.66	0.905	0.83	0.78	0.62	0.8
399	0.8	0.91	0.7	0.82	0.875	0.81	0.83	0.785			399	0.93	0.875	0.74	0.64	0.68	0.86	0.87	0.885			399	0.615	0.87	0.745	0.9	0.86	0.79	0.665	0.76
400	0.78	0.905	0.76	0.855	0.88	0.835	0.88	0.79			400	0.945	0.82	0.71	0.715	0.665	0.775	0.83	0.905			400	0.685	0.82	0.77	0.94	0.81	0.78	0.58	0.825
401	0.8	0.895	0.735	0.9	0.85	0.835	0.805	0.73			401	0.925	0.865	0.7	0.655	0.685	0.82	0.83	0.905			401	0.68	0.885	0.715	0.875	0.83	0.75	0.565	0.82
402	0.83	0.89	0.695	0.86	0.87	0.855	0.845	0.73			402	0.955	0.795	0.77	0.69	0.76	0.81	0.8	0.89			402	0.65	0.89	0.765	0.93	0.81	0.785	0.63	0.79
403	0.78	0.91	0.76	0.87	0.9	0.875	0.84	0.755			403	0.95	0.79	0.71	0.68	0.645	0.775	0.825	0.905			403	0.655	0.885	0.72	0.93	0.835	0.755	0.625	0.815
404	0.825	0.88	0.765	0.89	0.88	0.83	0.855	0.77			404	0.935	0.84	0.77	0.67	0.685	0.84	0.805	0.88			404	0.57	0.82	0.74	0.895	0.835	0.725	0.685	0.805
405	0.84	0.915	0.75	0.87	0.85	0.795	0.87	0.74			405	0.905	0.83	0.725	0.67	0.645	0.785	0.89	0.91			405	0.64	0.88	0.73	0.93	0.85	0.73	0.63	0.825
406	0.77	0.9	0.7	0.875	0.86	0.8	0.885	0.81			406	0.89	0.82	0.775	0.66	0.69	0.87	0.88	0.885			406	0.595	0.865	0.7	0.9	0.845	0.805	0.6	0.835
407	0.765	0.92	0.68	0.87	0.885	0.83	0.81	0.73			407	0.965	0.85	0.755	0.67	0.675	0.82	0.835	0.93			407	0.625	0.815	0.76	0.91	0.825	0.77	0.57	0.82
408	0.815	0.885	0.74	0.835	0.925	0.785	0.88	0.765			408	0.955	0.795	0.715	0.675	0.64	0.85	0.865	0.885			408	0.655	0.865	0.725	0.89	0.845	0.725	0.575	0.805
409	0.785	0.9	0.77	0.915	0.935	0.785	0.88	0.8			409	0.93	0.815	0.765	0.705	0.675	0.87	0.85	0.89			409	0.615	0.87	0.76	0.86	0.825	0.79	0.615	0.84
410	0.845	0.92	0.745	0.905	0.91	0.865	0.83	0.735			410	0.96	0.835	0.71	0.625	0.72	0.86	0.825	0.89			410	0.65	0.85	0.69	0.915	0.87	0.785	0.585	0.78
411	0.835	0.87	0.74	0.88	0.88	0.79	0.825	0.765			411	0.91	0.82	0.7	0.675	0.65	0.855	0.84	0.885			411	0.64	0.84	0.735	0.915	0.795	0.77	0.59	0.79
412	0.77	0.915	0.725	0.89	0.875	0.835	0.845	0.77			412	0.94	0.88	0.775	0.68	0.685	0.8	0.83	0.92			412	0.615	0.85	0.715	0.9	0.795	0.775	0.69	0.825
413	0.81	0.9	0.725	0.89	0.905	0.835	0.85	0.775			413	0.96	0.81	0.765	0.625	0.66	0.875	0.845	0.88			413	0.675	0.88	0.77	0.925	0.84	0.8	0.61	0.825
414	0.8	0.945	0.74	0.845	0.93	0.865	0.84	0.745			414	0.935	0.8	0.795	0.67	0.635	0.815	0.86	0.91			414	0.73	0.9	0.705	0.92	0.875	0.81	0.51	0.805
415	0.8	0.91	0.75	0.885	0.9	0.81	0.835	0.775			415	0.925	0.84	0.72	0.675	0.7	0.82	0.865	0.88			415	0.57	0.865	0.74	0.885	0.845	0.765	0.615	0.82
416	0.805	0.895	0.725	0.895	0.87	0.79	0.83	0.745			416	0.92	0.79	0.69	0.6	0.695	0.825	0.86	0.92			416	0.655	0.83	0.765	0.91	0.83	0.715	0.625	0.835
417	0.835	0.89	0.72	0.85	0.855	0.79	0.855	0.745			417	0.955	0.81	0.775	0.71	0.7	0.83	0.84	0.885			417	0.57	0.875	0.745	0.885	0.885	0.71	0.61	0.785
418	0.775	0.905	0.765	0.895	0.89	0.815	0.89	0.775			418	0.945	0.845	0.725	0.715	0.685	0.85	0.83	0.86			418	0.615	0.85	0.715	0.925	0.83	0.75	0.61	0.835
419	0.81	0.93	0.7	0.875	0.895	0.875	0.84	0.68			419	0.935	0.825	0.695	0.615	0.69	0.87	0.825	0.915			419	0.68	0.875	0.7	0.885	0.855	0.755	0.57	0.815
420	0.845	0.85	0.76	0.87	0.885	0.82	0.9	0.785			420	0.94	0.805	0.74	0.7	0.715	0.795	0.825	0.91			420	0.615	0.87	0.695	0.9	0.845	0.755	0.615	0.825
421	0.8	0.92	0.725	0.85	0.865	0.8	0.855	0.74			421	0.915	0.81	0.71	0.695	0.615	0.875	0.835	0.885			421	0.655	0.865	0.725	0.92	0.845	0.755	0.565	0.77
422	0.825	0.895	0.715	0.875	0.94	0.825	0.88	0.785			422	0.935	0.725	0.765	0.65	0.665	0.825	0.83	0.895			422	0.65	0.865	0.7	0.9	0.83	0.755	0.615	0.825
423	0.785	0.92	0.73	0.865	0.85	0.85	0.865	0.76			423	0.965	0.855	0.745	0.685	0.71	0.855	0.88	0.91			423	0.605	0.82	0.735	0.91	0.825	0.775	0.595	0.81
424	0.81	0.91	0.775	0.9	0.87	0.82	0.85	0.755			424	0.94	0.865	0.72	0.655	0.69	0.805	0.845	0.9			424	0.63	0.875	0.72	0.88	0.825	0.765	0.635	0.84
425	0.795	0.885	0.695	0.88	0.89	0.855	0.815	0.745			425	0.945	0.81	0.775	0.645	0.705	0.86	0.82	0.885			425	0.66	0.875	0.745	0.895	0.835	0.765	0.585	0.785
426	0.81	0.915	0.68	0.855	0.9	0.845	0.88	0.77			426	0.95	0.85	0.72	0.64	0.735	0.82	0.84	0.86			426	0.67	0.86	0.75	0.915	0.85	0.71	0.62	0.775
427	0.85	0.895	0.77	0.92	0.89	0.81	0.855	0.735			427	0.925	0.845	0.78	0.63	0.695	0.785	0.86	0.885			427	0.63	0.88	0.69	0.925	0.88	0.745	0.57	0.825
428	0.795	0.905	0.725	0.885	0.92	0.845	0.82	0.785			428	0.93	0.82	0.755	0.715	0.675	0.835	0.84	0.89			428	0.655	0.895	0.695	0.88	0.775	0.75	0.635	0.82
429	0.755	0.87	0.74	0.895	0.89	0.77	0.845	0.735			429	0.935	0.84	0.71	0.69	0.645	0.805	0.81	0.935			429	0.625	0.84	0.74	0.94	0.85	0.76	0.645	0.865
430	0.84	0.895	0.77	0.865	0.87	0.82	0.83	0.77			430	0.93	0.8	0.735	0.67	0.675	0.83	0.84	0.895			430	0.595	0.855	0.775	0.885	0.865	0.775	0.565	0.825
431	0.79	0.935	0.725	0.88	0.885	0.815	0.905	0.79			431	0.945	0.875	0.775	0.685	0.7	0.84	0.815	0.895			431	0.65	0.83	0.745	0.855	0.88	0.74	0.645	0.785
432	0.795	0.875	0.74	0.885	0.84	0.87	0.845	0.745			432	0.92	0.8	0.78	0.645	0.685	0.81	0.85	0.89			432	0.705	0.84	0.68	0.93	0.855	0.785	0.56	0.83
433	0.76	0.915	0.76	0.86	0.905	0.815	0.82	0.71			433	0.92	0.815	0.745	0.69	0.685	0.825	0.835	0.885			433	0.615	0.835	0.76	0.895	0.855	0.765	0.605	0.795
434	0.79	0.885	0.735	0.9	0.905	0.845	0.865	0.795			434	0.96	0.825	0.715	0.6	0.76	0.855	0.88	0.91			434	0.61	0.87	0.725	0.925	0.805	0.785	0.555	0.8
435	0.825	0.895	0.7	0.885	0.895	0.8	0.895	0.815			435	0.945	0.8	0.76	0.67	0.68	0.785	0.815	0.87			435	0.58	0.84	0.715	0.895	0.835	0.75	0.605	0.77
436	0.8	0.91	0.725	0.89	0.87	0.82	0.855	0.765			436	0.93	0.8	0.78	0.67	0.71	0.845	0.83	0.91			436	0.675	0.9	0.775	0.915	0.85	0.73	0.57	0.81
437	0.845	0.91	0.75	0.895	0.89	0.81	0.805	0.75			437	0.95	0.81	0.685	0.665	0.64	0.825	0.885	0.915			437	0.61	0.88	0.695	0.905	0.795	0.76	0.59	0.855
438	0.815	0.885	0.715	0.885	0.91	0.815	0.815	0.705			438	0.94	0.86	0.76	0.65	0.635	0.83	0.8	0.855			438	0.66	0.89	0.765	0.89	0.895	0.8	0.63	0.835
439	0.78	0.91	0.755	0.855	0.875	0.815	0.825	0.735			439	0.955	0.87	0.695	0.685	0.685	0.88	0.88	0.905			439	0.63	0.835	0.755	0.925	0.81	0.755	0.64	0.815
440	0.87	0.91	0.735	0.875	0.89	0.82	0.84	0.76			440	0.9	0.785	0.725	0.66	0.69	0.82	0.82	0.945			440	0.63	0.915	0.73	0.89	0.825	0.735	0.635	0.835
441	0.765	0.9	0.72	0.875	0.86	0.8	0.85	0.77			441	0.93	0.845	0.735	0.67	0.715	0.885	0.82	0.9			441	0.615	0.855	0.72	0.865	0.845	0.765	0.665	0.815
442	0.855	0.9	0.72	0.89	0.88	0.835	0.825	0.785			442	0.94	0.825	0.745	0.62	0.705	0.865	0.83	0.875			442	0.61	0.865	0.735	0.9	0.83	0.76	0.59	0.805
443	0.855	0.9	0.71	0.9	0.91	0.795	0.855	0.72			443	0.92	0.79	0.705	0.645	0.655	0.855	0.855	0.875			443	0.68	0.88	0.725	0.92	0.86	0.775	0.515	0.845
444	0.825	0.905	0.71	0.88	0.885	0.85	0.875	0.72			444	0.955	0.83	0.81	0.67	0.67	0.8	0.84	0.855			444	0.635	0.87	0.685	0.885	0.88	0.745	0.675	0.81
445	0.83	0.88	0.76	0.885	0.885	0.83	0.84	0.725			445	0.945	0.855	0.755	0.685	0.67	0.84	0.825	0.935			445	0.645	0.83	0.765	0.94	0.83	0.715	0.565	0.855
446	0.76	0.88	0.755	0.875	0.9	0.825	0.855	0.765			446	0.925	0.83	0.76	0.7	0.675	0.815	0.83	0.895			446	0.645	0.88	0.705	0.875	0.84	0.75	0.605	0.795
447	0.83	0.945	0.75	0.86	0.91	0.835	0.81	0.77			447	0.95	0.8	0.785	0.65	0.725	0.845	0.895	0.915			447	0.645	0.895	0.705	0.9	0.85	0.795	0.635	0.76
448	0.79	0.905	0.7	0.87	0.9	0.815	0.845	0.85			448	0.945	0.83	0.725	0.71	0.72	0.845	0.83	0.89			448	0.64	0.865	0.735	0.92	0.825	0.695	0.62	0.825
449	0.78	0.905	0.74	0.865	0.865	0.83	0.87	0.735			449	0.935	0.805	0.685	0.64	0.665	0.78	0.82	0.925			449	0.64	0.86	0.815	0.94	0.855	0.745	0.575	0.81
450	0.795	0.905	0.77	0.915	0.895	0.835	0.85	0.735			450	0.925	0.83	0.715	0.7	0.645	0.815	0.875	0.905			450	0.65	0.81	0.69	0.91	0.805	0.835	0.61	0.83
451	0.8	0.91	0.69	0.855	0.865	0.825	0.875	0.81			451	0.95	0.835	0.71	0.665	0.705	0.825	0.8	0.915			451	0.615	0.845	0.82	0.885	0.86	0.785	0.615	0.855
452	0.81	0.94	0.725	0.905	0.905	0.79	0.815	0.81			452	0.905	0.81	0.75	0.675	0.745	0.81	0.865	0.885			452	0.695	0.87	0.74	0.89	0.86	0.765	0.635	0.8
453	0.8	0.91	0.735	0.905	0.855	0.82	0.86	0.78			453	0.91	0.795	0.75	0.68	0.635	0.83	0.875	0.89			453	0.61	0.865	0.7	0.915	0.87	0.725	0.63	0.805
454	0.82	0.9	0.75	0.925	0.885	0.86	0.835	0.745			454	0.945	0.83	0.745	0.645	0.68	0.86	0.835	0.885			454	0.56	0.865	0.735	0.915	0.825	0.765	0.585	0.82
455	0.82	0.885	0.775	0.84	0.895	0.85	0.86	0.735			455	0.945	0.83	0.75	0.63	0.7	0.86	0.78	0.9			455	0.61	0.895	0.77	0.88	0.775	0.78	0.595	0.79
456	0.835	0.89	0.75	0.855	0.88	0.805	0.85	0.72			456	0.92	0.775	0.7	0.695	0.665	0.82	0.86	0.91			456	0.665	0.845	0.7	0.915	0.83	0.765	0.595	0.815
457	0.815	0.885	0.735	0.905	0.92	0.855	0.85	0.745			457	0.94	0.85	0.775	0.64	0.66	0.785	0.795	0.895			457	0.65	0.88	0.66	0.895	0.855	0.715	0.595	0.805
458	0.79	0.905	0.75	0.875	0.885	0.79	0.865	0.75			458	0.965	0.855	0.76	0.64	0.69	0.87	0.835	0.915			458	0.645	0.85	0.735	0.915	0.86	0.74	0.585	0.835
459	0.77	0.905	0.72	0.895	0.93	0.815	0.845	0.805			459	0.96	0.795	0.715	0.665	0.71	0.815	0.885	0.895			459	0.61	0.86	0.695	0.91	0.845	0.785	0.6	0.81
460	0.8	0.905	0.705	0.845	0.87	0.835	0.84	0.725			460	0.91	0.865	0.75	0.7	0.67	0.835	0.89	0.88			460	0.695	0.875	0.735	0.905	0.82	0.735	0.61	0.78
461	0.79	0.86	0.745	0.88	0.835	0.84	0.89	0.755			461	0.955	0.83	0.77	0.665	0.65	0.805	0.835	0.89			461	0.635	0.835	0.735	0.91	0.8	0.76	0.59	0.815
462	0.81	0.915	0.725	0.845	0.855	0.81	0.83	0.745			462	0.93	0.87	0.73	0.67	0.63	0.855	0.825	0.91			462	0.605	0.855	0.745	0.875	0.81	0.81	0.56	0.83
463	0.78	0.905	0.725	0.845	0.915	0.875	0.83	0.725			463	0.89	0.815	0.715	0.635	0.7	0.825	0.815	0.91			463	0.68	0.865	0.77	0.945	0.88	0.755	0.58	0.8
464	0.815	0.93	0.695	0.89	0.885	0.82	0.825	0.785			464	0.92	0.795	0.745	0.695	0.64	0.83	0.86	0.895			464	0.65	0.83	0.765	0.905	0.79	0.74	0.575	0.805
465	0.825	0.915	0.72	0.87	0.89	0.83	0.865	0.725			465	0.925	0.795	0.765	0.67	0.68	0.85	0.825	0.86			465	0.625	0.835	0.645	0.92	0.855	0.755	0.625	0.78
466	0.82	0.895	0.73	0.865	0.92	0.825	0.865	0.795			466	0.935	0.815	0.745	0.635	0.7	0.865	0.865	0.905			466	0.59	0.875	0.77	0.885	0.82	0.735	0.58	0.76
467	0.775	0.925	0.745	0.915	0.85	0.855	0.835	0.765			467	0.95	0.83	0.71	0.665	0.68	0.805	0.84	0.855			467	0.64	0.885	0.73	0.94	0.845	0.785	0.635	0.785
468	0.875	0.925	0.79	0.9	0.925	0.835	0.825	0.76			468	0.96	0.8	0.74	0.665	0.705	0.79	0.855	0.9			468	0.605	0.885	0.725	0.875	0.885	0.76	0.63	0.825
469	0.775	0.89	0.76	0.875	0.87	0.765	0.845	0.725			469	0.945	0.795	0.735	0.71	0.69	0.865	0.86	0.91			469	0.67	0.88	0.68	0.9	0.865	0.77	0.65	0.85
470	0.795	0.87	0.685	0.895	0.93	0.8	0.88	0.76			470	0.94	0.865	0.725	0.675	0.725	0.855	0.825	0.925			470	0.67	0.885	0.74	0.88	0.845	0.71	0.62	0.86
471	0.845	0.925	0.735	0.85	0.84	0.8	0.835	0.745			471	0.935	0.795	0.775	0.7	0.675	0.765	0.84	0.875			471	0.595	0.845	0.73	0.94	0.825	0.73	0.615	0.77
472	0.835	0.915	0.74	0.875	0.905	0.82	0.85	0.75			472	0.96	0.84	0.75	0.635	0.685	0.835	0.81	0.9			472	0.625	0.875	0.72	0.89	0.815	0.775	0.61	0.855
473	0.77	0.87	0.71	0.88	0.895	0.765	0.845	0.68			473	0.915	0.87	0.735	0.675	0.69	0.875	0.85	0.9			473	0.665	0.855	0.725	0.895	0.845	0.74	0.56	0.83
474	0.79	0.9	0.745	0.86	0.84	0.84	0.81	0.685			474	0.945	0.765	0.7	0.635	0.67	0.845	0.885	0.9			474	0.65	0.88	0.735	0.87	0.8	0.765	0.65	0.815
475	0.805	0.91	0.735	0.855	0.9	0.83	0.865	0.775			475	0.91	0.82	0.71	0.7	0.675	0.86	0.855	0.89			475	0.65	0.805	0.735	0.93	0.845	0.75	0.59	0.795
476	0.815	0.92	0.755	0.87	0.89	0.82	0.835	0.765			476	0.96	0.84	0.765	0.65	0.68	0.835	0.86	0.9			476	0.635	0.89	0.72	0.92	0.825	0.76	0.625	0.83
477	0.825	0.91	0.705	0.935	0.925	0.86	0.855	0.755			477	0.96	0.795	0.72	0.67	0.75	0.83	0.855	0.89			477	0.585	0.875	0.71	0.895	0.865	0.775	0.615	0.79
478	0.83	0.885	0.725	0.875	0.9	0.85	0.86	0.775			478	0.915	0.855	0.765	0.655	0.685	0.815	0.82	0.925			478	0.67	0.885	0.735	0.925	0.86	0.75	0.62	0.805
479	0.77	0.875	0.765	0.86	0.92	0.82	0.87	0.78			479	0.925	0.8	0.745	0.705	0.635	0.79	0.855	0.925			479	0.625	0.865	0.755	0.905	0.83	0.745	0.625	0.835
480	0.78	0.925	0.74	0.91	0.86	0.835	0.89	0.825			480	0.94	0.83	0.725	0.725	0.68	0.855	0.825	0.855			480	0.63	0.84	0.73	0.885	0.87	0.795	0.575	0.81
481	0.785	0.9	0.775	0.895	0.865	0.82	0.795	0.735			481	0.94	0.835	0.73	0.635	0.66	0.825	0.885	0.915			481	0.655	0.865	0.775	0.91	0.825	0.745	0.575	0.85
482	0.8	0.905	0.71	0.885	0.91	0.815	0.825	0.77			482	0.92	0.83	0.71	0.705	0.645	0.81	0.865	0.865			482	0.665	0.895	0.765	0.92	0.855	0.765	0.605	0.8
483	0.84	0.9	0.74	0.84	0.875	0.785	0.835	0.72			483	0.91	0.79	0.715	0.69	0.685	0.855	0.87	0.9			483	0.615	0.855	0.72	0.935	0.86	0.75	0.575	0.82
484	0.8	0.905	0.735	0.925	0.915	0.83	0.85	0.81			484	0.95	0.825	0.71	0.62	0.715	0.835	0.87	0.9			484	0.6	0.89	0.725	0.92	0.845	0.785	0.645	0.785
485	0.8	0.89	0.695	0.875	0.855	0.835	0.865	0.735			485	0.925	0.835	0.755	0.68	0.72	0.815	0.84	0.9			485	0.615	0.855	0.735	0.905	0.825	0.725	0.61	0.785
486	0.815	0.9	0.775	0.865	0.86	0.845	0.88	0.74			486	0.965	0.825	0.71	0.635	0.695	0.86	0.785	0.905			486	0.635	0.855	0.705	0.895	0.815	0.795	0.61	0.825
487	0.785	0.95	0.74	0.9	0.925	0.835	0.875	0.735			487	0.93	0.765	0.78	0.645	0.665	0.805	0.835	0.89			487	0.66	0.87	0.71	0.885	0.81	0.745	0.675	0.8
488	0.85	0.9	0.71	0.86	0.89	0.81	0.885	0.775			488	0.95	0.82	0.715	0.71	0.685	0.815	0.815	0.925			488	0.565	0.835	0.695	0.925	0.885	0.73	0.62	0.815
489	0.79	0.88	0.665	0.86	0.89	0.825	0.865	0.775			489	0.94	0.85	0.805	0.705	0.685	0.82	0.855	0.895			489	0.6	0.875	0.765	0.85	0.87	0.755	0.615	0.835
490	0.79	0.91	0.765	0.9	0.9	0.815	0.825	0.77			490	0.935	0.82	0.75	0.665	0.69	0.88	0.81	0.865			490	0.65	0.865	0.715	0.915	0.825	0.79	0.575	0.81
491	0.815	0.9	0.75	0.89	0.875	0.83	0.845	0.785			491	0.935	0.815	0.71	0.7	0.7	0.8	0.845	0.86			491	0.62	0.875	0.705	0.9	0.815	0.745	0.64	0.775
492	0.88	0.91	0.76	0.89	0.89	0.765	0.895	0.825			492	0.915	0.81	0.735	0.635	0.655	0.86	0.86	0.93			492	0.625	0.86	0.78	0.905	0.875	0.795	0.575	0.815
493	0.83	0.935	0.755	0.87	0.88	0.88	0.85	0.735			493	0.955	0.805	0.745	0.675	0.725	0.86	0.83	0.93			493	0.62	0.87	0.725	0.91	0.875	0.71	0.565	0.81
494	0.805	0.9	0.71	0.88	0.89	0.81	0.815	0.74			494	0.895	0.85	0.765	0.635	0.625	0.795	0.815	0.89			494	0.605	0.82	0.775	0.93	0.845	0.765	0.57	0.775
495	0.8	0.89	0.725	0.875	0.92	0.84	0.84	0.745			495	0.96	0.8	0.73	0.66	0.68	0.84	0.82	0.92			495	0.63	0.89	0.685	0.92	0.84	0.74	0.62	0.835
496	0.81	0.875	0.725	0.845	0.86	0.815	0.875	0.775			496	0.915	0.845	0.765	0.67	0.685	0.835	0.835	0.925			496	0.66	0.825	0.715	0.905	0.83	0.74	0.65	0.835
497	0.79	0.91	0.725	0.905	0.92	0.865	0.84	0.73			497	0.935	0.805	0.68	0.68	0.695	0.83	0.855	0.875			497	0.65	0.875	0.755	0.87	0.82	0.73	0.6	0.785
498	0.8	0.915	0.745	0.885	0.855	0.84	0.85	0.74			498	0.915	0.805	0.755	0.65	0.705	0.885	0.895	0.865			498	0.63	0.88	0.705	0.895	0.85	0.765	0.635	0.82
499	0.76	0.89	0.735	0.875	0.9	0.815	0.87	0.73			499	0.97	0.895	0.76	0.625	0.645	0.84	0.845	0.9			499	0.66	0.835	0.735	0.885	0.845	0.79	0.59	0.835
500	0.8	0.905	0.72	0.88	0.905	0.775	0.82	0.75			500	0.965	0.815	0.735	0.725	0.77	0.805	0.835	0.875			500	0.63	0.875	0.695	0.915	0.825	0.805	0.66	0.845
501	0.785	0.89	0.725	0.87	0.855	0.83	0.86	0.765			501	0.94	0.82	0.735	0.635	0.72	0.825	0.82	0.905			501	0.625	0.805	0.755	0.91	0.84	0.78	0.58	0.79
502	0.835	0.9	0.71	0.855	0.88	0.8	0.875	0.78			502	0.935	0.82	0.795	0.69	0.68	0.83	0.82	0.875			502	0.655	0.86	0.76	0.91	0.88	0.775	0.635	0.84
503	0.795	0.86	0.78	0.9	0.905	0.855	0.885	0.71			503	0.965	0.79	0.755	0.675	0.715	0.85	0.835	0.87			503	0.65	0.84	0.69	0.91	0.855	0.74	0.62	0.815
504	0.8	0.9	0.735	0.86	0.875	0.795	0.89	0.78			504	0.92	0.865	0.655	0.675	0.645	0.83	0.84	0.89			504	0.64	0.87	0.73	0.9	0.835	0.79	0.615	0.845
505	0.8	0.92	0.78	0.895	0.9	0.81	0.82	0.695			505	0.915	0.815	0.745	0.615	0.675	0.82	0.86	0.915			505	0.62	0.85	0.72	0.925	0.825	0.785	0.58	0.855
506	0.765	0.935	0.715	0.845	0.875	0.815	0.835	0.745			506	0.94	0.805	0.77	0.675	0.72	0.84	0.865	0.905			506	0.66	0.895	0.755	0.86	0.815	0.7	0.635	0.82
507	0.83	0.905	0.685	0.89	0.925	0.82	0.84	0.77			507	0.93	0.82	0.75	0.65	0.64	0.775	0.81	0.885			507	0.635	0.91	0.75	0.92	0.815	0.77	0.62	0.775
508	0.815	0.9	0.72	0.91	0.88	0.855	0.84	0.775			508	0.935	0.805	0.725	0.65	0.69	0.855	0.86	0.9			508	0.625	0.82	0.73	0.885	0.81	0.745	0.605	0.785
509	0.82	0.91	0.745	0.895	0.87	0.83	0.83	0.75			509	0.935	0.845	0.74	0.735	0.655	0.79	0.855	0.915			509	0.615	0.87	0.72	0.92	0.875	0.74	0.605	0.805
510	0.795	0.895	0.73	0.88	0.92	0.84	0.815	0.8			510	0.945	0.835	0.755	0.685	0.675	0.875	0.83	0.905			510	0.65	0.9	0.69	0.89	0.815	0.77	0.545	0.805
511	0.81	0.92	0.775	0.87	0.885	0.84	0.875	0.765			511	0.915	0.785	0.685	0.675	0.665	0.84	0.83	0.9			511	0.655	0.88	0.715	0.895	0.865	0.73	0.635	0.79
512	0.765	0.89	0.715	0.885	0.88	0.845	0.85	0.76			512	0.93	0.83	0.765	0.69	0.75	0.865	0.885	0.855			512	0.665	0.895	0.735	0.875	0.84	0.8	0.57	0.815
513	0.79	0.9	0.705	0.885	0.905	0.805	0.83	0.705			513	0.955	0.825	0.72	0.64	0.69	0.835	0.845	0.94			513	0.615	0.845	0.785	0.9	0.84	0.715	0.67	0.83
514	0.785	0.905	0.7	0.87	0.905	0.795	0.85	0.735			514	0.96	0.84	0.715	0.68	0.675	0.84	0.815	0.92			514	0.57	0.87	0.74	0.915	0.785	0.76	0.625	0.795
515	0.82	0.92	0.77	0.895	0.87	0.83	0.875	0.75			515	0.915	0.835	0.735	0.685	0.67	0.8	0.835	0.89			515	0.665	0.855	0.665	0.9	0.84	0.795	0.585	0.82
516	0.78	0.905	0.71	0.9	0.835	0.79	0.855	0.805			516	0.93	0.83	0.74	0.61	0.72	0.815	0.86	0.93			516	0.565	0.88	0.735	0.92	0.85	0.77	0.63	0.8
517	0.84	0.88	0.745	0.855	0.91	0.865	0.865	0.78			517	0.95	0.785	0.765	0.73	0.675	0.815	0.84	0.865			517	0.635	0.9	0.74	0.92	0.85	0.795	0.565	0.84
518	0.85	0.9	0.735	0.9	0.91	0.835	0.87	0.75			518	0.925	0.845	0.73	0.645	0.67	0.81	0.825	0.91			518	0.635	0.86	0.675	0.915	0.825	0.735	0.595	0.805
519	0.785	0.91	0.73	0.85	0.89	0.81	0.83	0.71			519	0.945	0.865	0.83	0.68	0.695	0.855	0.85	0.87			519	0.665	0.875	0.74	0.935	0.845	0.77	0.555	0.775
520	0.83	0.905	0.755	0.87	0.895	0.805	0.795	0.83			520	0.94	0.8	0.725	0.66	0.66	0.845	0.83	0.895			520	0.67	0.805	0.75	0.895	0.85	0.74	0.63	0.845
521	0.855	0.945	0.745	0.885	0.87	0.805	0.9	0.74			521	0.89	0.805	0.73	0.7	0.69	0.8	0.81	0.87			521	0.615	0.87	0.73	0.9	0.835	0.785	0.6	0.815
522	0.835	0.905	0.74	0.86	0.875	0.84	0.85	0.69			522	0.945	0.845	0.765	0.685	0.64	0.85	0.8	0.89			522	0.635	0.805	0.715	0.92	0.835	0.725	0.61	0.785
523	0.8	0.9	0.72	0.89	0.885	0.795	0.88	0.705			523	0.95	0.865	0.755	0.7	0.68	0.84	0.865	0.905			523	0.635	0.84	0.73	0.905	0.83	0.74	0.56	0.815
524	0.785	0.86	0.755	0.915	0.9	0.81	0.825	0.805			524	0.95	0.84	0.745	0.62	0.74	0.835	0.86	0.94			524	0.66	0.86	0.71	0.89	0.845	0.745	0.61	0.785
525	0.81	0.92	0.7	0.885	0.89	0.825	0.83	0.78			525	0.93	0.835	0.71	0.675	0.695	0.825	0.83	0.845			525	0.655	0.865	0.75	0.905	0.865	0.77	0.61	0.815
526	0.76	0.91	0.675	0.9	0.895	0.805	0.845	0.755			526	0.955	0.81	0.76	0.655	0.68	0.865	0.89	0.92			526	0.63	0.835	0.755	0.91	0.865	0.76	0.635	0.825
527	0.8	0.875	0.73	0.86	0.885	0.845	0.825	0.8			527	0.96	0.8	0.775	0.68	0.705	0.845	0.855	0.875			527	0.675	0.885	0.695	0.925	0.83	0.785	0.635	0.825
528	0.835	0.875	0.765	0.87	0.895	0.835	0.81	0.735			528	0.93	0.775	0.7	0.665	0.685	0.815	0.87	0.915			528	0.59	0.9	0.71	0.87	0.835	0.74	0.575	0.83
529	0.77	0.91	0.765	0.865	0.875	0.845	0.855	0.79			529	0.93	0.795	0.695	0.615	0.675	0.79	0.81	0.9			529	0.66	0.88	0.77	0.88	0.86	0.79	0.625	0.825
530	0.785	0.905	0.785	0.87	0.885	0.835	0.84	0.745			530	0.925	0.825	0.755	0.7	0.695	0.825	0.82	0.905			530	0.62	0.875	0.715	0.925	0.81	0.75	0.6	0.8
531	0.755	0.915	0.73	0.86	0.9	0.865	0.87	0.775			531	0.935	0.84	0.77	0.69	0.68	0.825	0.845	0.905			531	0.66	0.87	0.755	0.89	0.825	0.76	0.605	0.85
532	0.835	0.93	0.795	0.915	0.9	0.815	0.84	0.695			532	0.95	0.81	0.695	0.685	0.735	0.85	0.88	0.905			532	0.63	0.865	0.77	0.88	0.855	0.73	0.565	0.815
533	0.75	0.88	0.725	0.89	0.86	0.805	0.845	0.78			533	0.935	0.82	0.705	0.73	0.725	0.835	0.825	0.91			533	0.615	0.855	0.685	0.91	0.855	0.79	0.61	0.835
534	0.84	0.91	0.755	0.915	0.895	0.815	0.84	0.715			534	0.915	0.795	0.775	0.635	0.7	0.79	0.805	0.875			534	0.66	0.875	0.77	0.915	0.87	0.77	0.61	0.79
535	0.85	0.89	0.705	0.87	0.91	0.895	0.85	0.785			535	0.975	0.855	0.765	0.64	0.72	0.84	0.83	0.885			535	0.59	0.855	0.69	0.915	0.83	0.735	0.6	0.815
536	0.82	0.885	0.77	0.885	0.875	0.82	0.86	0.835			536	0.94	0.82	0.745	0.61	0.6	0.865	0.875	0.92			536	0.715	0.865	0.72	0.905	0.825	0.795	0.605	0.815
537	0.845	0.89	0.735	0.865	0.91	0.765	0.81	0.76			537	0.925	0.815	0.75	0.65	0.69	0.865	0.83	0.875			537	0.645	0.875	0.75	0.95	0.815	0.725	0.595	0.775
538	0.77	0.92	0.67	0.83	0.87	0.875	0.885	0.73			538	0.94	0.805	0.73	0.665	0.665	0.81	0.835	0.935			538	0.61	0.84	0.77	0.915	0.86	0.7	0.59	0.815
539	0.82	0.9	0.755	0.865	0.905	0.825	0.845	0.745			539	0.91	0.8	0.725	0.665	0.655	0.87	0.865	0.9			539	0.61	0.895	0.665	0.885	0.845	0.77	0.615	0.805
540	0.765	0.915	0.71	0.89	0.875	0.77	0.85	0.715			540	0.93	0.85	0.755	0.665	0.675	0.77	0.82	0.85			540	0.605	0.85	0.715	0.885	0.83	0.8	0.65	0.8
541	0.82	0.9	0.745	0.9	0.895	0.865	0.84	0.755			541	0.945	0.79	0.725	0.705	0.735	0.815	0.82	0.865			541	0.525	0.855	0.735	0.88	0.76	0.78	0.63	0.855
542	0.815	0.885	0.73	0.885	0.915	0.8	0.865	0.75			542	0.92	0.82	0.745	0.65	0.6	0.83	0.855	0.89			542	0.625	0.9	0.74	0.935	0.855	0.78	0.57	0.835
543	0.785	0.905	0.75	0.875	0.895	0.845	0.85	0.77			543	0.955	0.83	0.75	0.66	0.725	0.825	0.835	0.885			543	0.71	0.88	0.69	0.925	0.86	0.765	0.585	0.765
544	0.77	0.92	0.735	0.85	0.875	0.75	0.825	0.695			544	0.925	0.795	0.715	0.64	0.695	0.825	0.81	0.86			544	0.665	0.89	0.7	0.88	0.83	0.77	0.66	0.835
545	0.82	0.9	0.71	0.86	0.86	0.825	0.865	0.745			545	0.935	0.79	0.75	0.665	0.655	0.81	0.88	0.91			545	0.645	0.84	0.74	0.89	0.835	0.72	0.58	0.805
546	0.795	0.925	0.7	0.865	0.905	0.855	0.83	0.785			546	0.94	0.86	0.77	0.64	0.705	0.83	0.825	0.9			546	0.665	0.855	0.71	0.91	0.81	0.78	0.555	0.805
547	0.86	0.9	0.715	0.875	0.89	0.84	0.86	0.79			547	0.965	0.835	0.725	0.645	0.69	0.845	0.885	0.9			547	0.67	0.86	0.725	0.88	0.835	0.755	0.65	0.805
548	0.825	0.895	0.73	0.87	0.885	0.845	0.835	0.725			548	0.94	0.825	0.735	0.675	0.665	0.835	0.82	0.88			548	0.595	0.825	0.745	0.885	0.84	0.71	0.595	0.805
549	0.805	0.91	0.745	0.885	0.87	0.785	0.86	0.765			549	0.89	0.875	0.74	0.69	0.695	0.845	0.87	0.93			549	0.605	0.86	0.745	0.915	0.885	0.78	0.605	0.79
550	0.77	0.9	0.765	0.935	0.895	0.83	0.87	0.79			550	0.935	0.795	0.725	0.685	0.705	0.87	0.825	0.91			550	0.615	0.865	0.715	0.935	0.875	0.755	0.6	0.85
551	0.85	0.895	0.75	0.91	0.91	0.82	0.825	0.78			551	0.93	0.78	0.7	0.675	0.67	0.875	0.885	0.9			551	0.625	0.86	0.75	0.91	0.785	0.765	0.575	0.8
552	0.815	0.885	0.75	0.87	0.89	0.825	0.83	0.71			552	0.96	0.815	0.775	0.655	0.67	0.81	0.815	0.92			552	0.645	0.865	0.75	0.895	0.825	0.76	0.575	0.815
553	0.81	0.915	0.695	0.87	0.9	0.805	0.855	0.78			553	0.92	0.82	0.75	0.66	0.76	0.81	0.825	0.885			553	0.635	0.91	0.725	0.91	0.82	0.74	0.645	0.755
554	0.76	0.905	0.745	0.88	0.88	0.85	0.825	0.78			554	0.955	0.85	0.765	0.63	0.71	0.88	0.84	0.88			554	0.66	0.85	0.725	0.875	0.84	0.78	0.675	0.84
555	0.78	0.9	0.745	0.895	0.895	0.84	0.89	0.815			555	0.9	0.82	0.75	0.695	0.71	0.82	0.87	0.905			555	0.65	0.88	0.745	0.915	0.88	0.805	0.555	0.775
556	0.775	0.885	0.75	0.875	0.875	0.805	0.835	0.745			556	0.925	0.845	0.72	0.67	0.635	0.825	0.82	0.9			556	0.645	0.87	0.715	0.9	0.85	0.77	0.58	0.805
557	0.835	0.905	0.715	0.875	0.86	0.79	0.895	0.725			557	0.95	0.845	0.71	0.665	0.62	0.815	0.82	0.89			557	0.59	0.84	0.695	0.925	0.865	0.785	0.61	0.83
558	0.815	0.905	0.795	0.9	0.9	0.89	0.875	0.73			558	0.925	0.85	0.785	0.7	0.68	0.83	0.855	0.905			558	0.64	0.815	0.71	0.915	0.87	0.755	0.63	0.815
559	0.805	0.905	0.75	0.875	0.87	0.835	0.83	0.735			559	0.95	0.83	0.72	0.7	0.685	0.82	0.835	0.875			559	0.65	0.825	0.705	0.9	0.83	0.72	0.575	0.88
560	0.815	0.925	0.655	0.855	0.865	0.81	0.855	0.765			560	0.95	0.82	0.745	0.64	0.68	0.835	0.855	0.905			560	0.63	0.91	0.76	0.885	0.83	0.725	0.63	0.835
561	0.81	0.885	0.69	0.865	0.845	0.795	0.87	0.71			561	0.95	0.79	0.77	0.69	0.735	0.83	0.845	0.87			561	0.65	0.905	0.705	0.89	0.85	0.8	0.635	0.83
562	0.835	0.925	0.735	0.9	0.935	0.78	0.845	0.785			562	0.925	0.815	0.74	0.655	0.695	0.82	0.83	0.91			562	0.625	0.87	0.705	0.9	0.83	0.745	0.625	0.78
563	0.775	0.885	0.755	0.945	0.885	0.87	0.835	0.75			563	0.91	0.845	0.695	0.69	0.65	0.855	0.85	0.915			563	0.58	0.825	0.68	0.925	0.82	0.77	0.595	0.82
564	0.815	0.9	0.735	0.85	0.915	0.835	0.85	0.77			564	0.935	0.89	0.705	0.67	0.695	0.825	0.8	0.89			564	0.645	0.865	0.77	0.92	0.815	0.75	0.625	0.815
565	0.83	0.9	0.735	0.89	0.89	0.87	0.875	0.795			565	0.955	0.82	0.73	0.695	0.66	0.835	0.81	0.905			565	0.66	0.865	0.715	0.89	0.855	0.76	0.605	0.835
566	0.815	0.94	0.755	0.9	0.865	0.795	0.865	0.715			566	0.94	0.76	0.755	0.63	0.67	0.81	0.83	0.87			566	0.595	0.885	0.775	0.885	0.855	0.725	0.595	0.855
567	0.8	0.895	0.75	0.875	0.91	0.825	0.845	0.765			567	0.945	0.8	0.75	0.63	0.645	0.775	0.8	0.905			567	0.625	0.875	0.745	0.885	0.815	0.765	0.59	0.81
568	0.775	0.87	0.78	0.88	0.895	0.825	0.855	0.78			568	0.945	0.84	0.695	0.665	0.68	0.885	0.84	0.9			568	0.635	0.835	0.765	0.935	0.845	0.78	0.615	0.815
569	0.805	0.94	0.68	0.84	0.905	0.84	0.84	0.71			569	0.92	0.85	0.765	0.735	0.72	0.855	0.91	0.9			569	0.635	0.87	0.715	0.905	0.85	0.75	0.545	0.815
570	0.79	0.875	0.72	0.855	0.83	0.8	0.81	0.8			570	0.935	0.845	0.775	0.63	0.685	0.855	0.885	0.91			570	0.705	0.855	0.72	0.895	0.855	0.755	0.615	0.79
571	0.785	0.945	0.77	0.845	0.925	0.845	0.88	0.78			571	0.97	0.785	0.72	0.63	0.675	0.84	0.855	0.875			571	0.635	0.89	0.755	0.9	0.83	0.73	0.615	0.805
572	0.81	0.915	0.755	0.885	0.9	0.82	0.895	0.78			572	0.915	0.81	0.75	0.68	0.695	0.87	0.855	0.905			572	0.665	0.83	0.745	0.88	0.795	0.725	0.605	0.86
573	0.815	0.905	0.745	0.895	0.85	0.84	0.865	0.775			573	0.93	0.805	0.78	0.68	0.615	0.83	0.855	0.865			573	0.63	0.88	0.715	0.91	0.855	0.73	0.645	0.815
574	0.795	0.9	0.755	0.885	0.875	0.835	0.875	0.75			574	0.935	0.895	0.715	0.605	0.695	0.855	0.87	0.91			574	0.635	0.89	0.725	0.905	0.825	0.76	0.585	0.84
575	0.8	0.875	0.73	0.84	0.88	0.83	0.82	0.805			575	0.92	0.83	0.795	0.68	0.705	0.83	0.875	0.89			575	0.61	0.825	0.755	0.91	0.84	0.745	0.595	0.765
576	0.78	0.915	0.74	0.9	0.89	0.84	0.86	0.72			576	0.95	0.805	0.74	0.71	0.695	0.755	0.815	0.88			576	0.675	0.9	0.735	0.925	0.88	0.77	0.64	0.835
577	0.84	0.92	0.69	0.9	0.865	0.81	0.835	0.71			577	0.92	0.85	0.765	0.715	0.695	0.865	0.865	0.915			577	0.6	0.86	0.725	0.91	0.855	0.79	0.585	0.8
578	0.805	0.91	0.745	0.885	0.885	0.815	0.845	0.73			578	0.915	0.82	0.715	0.665	0.69	0.805	0.815	0.895			578	0.64	0.88	0.66	0.9	0.83	0.74	0.585	0.78
579	0.805	0.865	0.715	0.855	0.905	0.81	0.805	0.76			579	0.96	0.815	0.72	0.69	0.735	0.805	0.82	0.91			579	0.655	0.85	0.69	0.885	0.855	0.805	0.605	0.845
580	0.835	0.87	0.735	0.9	0.9	0.82	0.815	0.77			580	0.945	0.835	0.71	0.625	0.66	0.865	0.8	0.91			580	0.63	0.83	0.755	0.9	0.835	0.79	0.605	0.81
581	0.825	0.915	0.735	0.865	0.845	0.82	0.895	0.745			581	0.955	0.795	0.745	0.685	0.715	0.815	0.835	0.9			581	0.67	0.84	0.765	0.86	0.86	0.745	0.61	0.84
582	0.765	0.905	0.7	0.905	0.93	0.85	0.86	0.765			582	0.905	0.815	0.76	0.645	0.715	0.88	0.84	0.915			582	0.61	0.89	0.735	0.915	0.79	0.82	0.56	0.82
583	0.835	0.9	0.71	0.85	0.86	0.79	0.89	0.69			583	0.955	0.84	0.76	0.64	0.665	0.81	0.89	0.91			583	0.67	0.84	0.705	0.855	0.805	0.73	0.615	0.815
584	0.835	0.945	0.79	0.905	0.915	0.785	0.81	0.775			584	0.965	0.865	0.7	0.695	0.675	0.825	0.84	0.92			584	0.63	0.9	0.73	0.945	0.87	0.77	0.64	0.815
585	0.82	0.88	0.74	0.89	0.88	0.79	0.82	0.745			585	0.96	0.805	0.7	0.62	0.675	0.785	0.835	0.875			585	0.66	0.89	0.725	0.91	0.87	0.755	0.625	0.79
586	0.795	0.92	0.745	0.91	0.87	0.84	0.805	0.73			586	0.945	0.83	0.74	0.685	0.7	0.85	0.81	0.905			586	0.62	0.875	0.75	0.925	0.845	0.775	0.61	0.83
587	0.825	0.9	0.775	0.88	0.88	0.855	0.885	0.775			587	0.92	0.805	0.775	0.655	0.655	0.84	0.85	0.875			587	0.675	0.865	0.74	0.935	0.845	0.7	0.6	0.84
588	0.79	0.905	0.74	0.855	0.91	0.84	0.85	0.755			588	0.915	0.82	0.74	0.67	0.655	0.85	0.84	0.89			588	0.6	0.85	0.72	0.88	0.845	0.76	0.58	0.79
589	0.765	0.865	0.7	0.895	0.855	0.81	0.82	0.795			589	0.91	0.83	0.72	0.63	0.705	0.835	0.805	0.9			589	0.635	0.85	0.685	0.915	0.84	0.79	0.585	0.82
590	0.815	0.895	0.72	0.865	0.925	0.855	0.875	0.79			590	0.92	0.835	0.76	0.74	0.655	0.845	0.87	0.9			590	0.625	0.845	0.725	0.91	0.79	0.735	0.59	0.76
591	0.785	0.87	0.745	0.86	0.93	0.8	0.85	0.77			591	0.93	0.835	0.745	0.68	0.67	0.805	0.87	0.9			591	0.65	0.855	0.71	0.92	0.835	0.79	0.64	0.83
592	0.82	0.93	0.725	0.89	0.885	0.81	0.855	0.77			592	0.945	0.8	0.755	0.665	0.64	0.805	0.83	0.885			592	0.61	0.885	0.725	0.865	0.835	0.73	0.63	0.765
593	0.805	0.925	0.755	0.89	0.87	0.83	0.885	0.755			593	0.95	0.84	0.665	0.685	0.725	0.87	0.825	0.94			593	0.655	0.895	0.685	0.9	0.805	0.725	0.56	0.8
594	0.825	0.9	0.7	0.865	0.92	0.855	0.81	0.815			594	0.935	0.785	0.745	0.655	0.675	0.875	0.885	0.88			594	0.645	0.895	0.76	0.915	0.86	0.755	0.56	0.81
595	0.74	0.91	0.755	0.87	0.85	0.86	0.81	0.805			595	0.935	0.84	0.77	0.645	0.73	0.825	0.83	0.93			595	0.59	0.87	0.78	0.93	0.82	0.725	0.645	0.82
596	0.825	0.895	0.76	0.885	0.88	0.795	0.845	0.73			596	0.935	0.825	0.745	0.7	0.635	0.81	0.84	0.825			596	0.68	0.84	0.685	0.91	0.82	0.75	0.615	0.8
597	0.815	0.895	0.675	0.88	0.86	0.82	0.855	0.7			597	0.95	0.805	0.78	0.63	0.675	0.84	0.825	0.92			597	0.675	0.865	0.72	0.88	0.85	0.78	0.63	0.815
598	0.835	0.915	0.775	0.885	0.89	0.835	0.865	0.735			598	0.965	0.82	0.75	0.7	0.74	0.835	0.785	0.845			598	0.63	0.79	0.74	0.87	0.86	0.74	0.585	0.795
599	0.79	0.87	0.705	0.885	0.905	0.83	0.835	0.74			599	0.925	0.84	0.76	0.66	0.695	0.855	0.89	0.93			599	0.62	0.85	0.715	0.925	0.85	0.76	0.63	0.845
600	0.82	0.915	0.715	0.875	0.875	0.82	0.855	0.765			600	0.905	0.82	0.72	0.65	0.625	0.81	0.84	0.9			600	0.635	0.855	0.745	0.93	0.835	0.805	0.635	0.835
601	0.785	0.935	0.75	0.905	0.905	0.83	0.845	0.725			601	0.94	0.815	0.73	0.69	0.68	0.865	0.85	0.865			601	0.68	0.885	0.665	0.94	0.845	0.805	0.62	0.815
602	0.82	0.89	0.705	0.88	0.89	0.845	0.885	0.78			602	0.93	0.82	0.785	0.66	0.655	0.835	0.86	0.865			602	0.675	0.845	0.73	0.895	0.835	0.785	0.64	0.825
603	0.765	0.925	0.725	0.88	0.87	0.84	0.86	0.785			603	0.955	0.84	0.76	0.71	0.645	0.86	0.855	0.9			603	0.65	0.88	0.715	0.89	0.79	0.75	0.545	0.815
604	0.815	0.89	0.76	0.845	0.85	0.84	0.845	0.73			604	0.925	0.79	0.725	0.705	0.665	0.81	0.86	0.885			604	0.64	0.845	0.715	0.91	0.81	0.76	0.595	0.85
605	0.85	0.92	0.715	0.86	0.9	0.84	0.845	0.75			605	0.965	0.815	0.685	0.63	0.645	0.83	0.825	0.91			605	0.625	0.85	0.715	0.88	0.86	0.755	0.61	0.84
606	0.835	0.9	0.755	0.88	0.885	0.82	0.855	0.77			606	0.94	0.805	0.755	0.615	0.71	0.795	0.835	0.91			606	0.605	0.905	0.735	0.915	0.835	0.73	0.58	0.805
607	0.82	0.92	0.72	0.89	0.95	0.775	0.855	0.695			607	0.95	0.85	0.745	0.595	0.735	0.825	0.82	0.91			607	0.585	0.87	0.745	0.89	0.855	0.76	0.64	0.825
608	0.795	0.855	0.72	0.88	0.875	0.84	0.825	0.78			608	0.91	0.835	0.735	0.7	0.685	0.835	0.83	0.92			608	0.63	0.85	0.77	0.9	0.835	0.765	0.59	0.765
609	0.805	0.89	0.755	0.875	0.85	0.835	0.835	0.78			609	0.92	0.815	0.73	0.71	0.715	0.82	0.835	0.885			609	0.615	0.835	0.795	0.92	0.845	0.75	0.585	0.77
610	0.775	0.915	0.72	0.885	0.885	0.81	0.83	0.74			610	0.93	0.835	0.75	0.645	0.71	0.84	0.845	0.91			610	0.64	0.855	0.7	0.905	0.845	0.73	0.625	0.84
611	0.81	0.93	0.755	0.87	0.89	0.86	0.875	0.76			611	0.91	0.82	0.805	0.595	0.695	0.865	0.825	0.86			611	0.71	0.885	0.7	0.925	0.83	0.73	0.59	0.775
612	0.82	0.885	0.755	0.845	0.835	0.855	0.82	0.76			612	0.955	0.875	0.75	0.695	0.625	0.77	0.86	0.915			612	0.655	0.88	0.7	0.92	0.845	0.79	0.635	0.82
613	0.785	0.88	0.75	0.87	0.85	0.82	0.87	0.805			613	0.955	0.825	0.725	0.68	0.715	0.805	0.87	0.89			613	0.65	0.87	0.67	0.94	0.85	0.805	0.595	0.815
614	0.805	0.89	0.68	0.905	0.89	0.81	0.85	0.775			614	0.94	0.795	0.725	0.64	0.71	0.86	0.8	0.895			614	0.6	0.865	0.765	0.905	0.845	0.745	0.605	0.85
615	0.835	0.925	0.645	0.88	0.91	0.84	0.845	0.72			615	0.95	0.83	0.685	0.64	0.715	0.815	0.855	0.925			615	0.595	0.85	0.74	0.895	0.84	0.795	0.58	0.815
616	0.77	0.915	0.745	0.91	0.89	0.82	0.85	0.75			616	0.9	0.815	0.755	0.655	0.695	0.845	0.875	0.895			616	0.635	0.895	0.775	0.87	0.82	0.77	0.64	0.805
617	0.765	0.915	0.77	0.84	0.925	0.82	0.83	0.835			617	0.93	0.82	0.75	0.685	0.7	0.84	0.83	0.905			617	0.61	0.83	0.715	0.91	0.86	0.695	0.595	0.81
618	0.845	0.895	0.74	0.9	0.88	0.835	0.835	0.695			618	0.94	0.795	0.715	0.685	0.69	0.79	0.815	0.905			618	0.66	0.835	0.78	0.88	0.835	0.775	0.575	0.805
619	0.8	0.9	0.745	0.885	0.89	0.805	0.915	0.72			619	0.925	0.795	0.78	0.7	0.675	0.88	0.83	0.86			619	0.625	0.84	0.745	0.885	0.815	0.74	0.645	0.845
620	0.835	0.885	0.745	0.89	0.915	0.795	0.82	0.735			620	0.95	0.855	0.695	0.65	0.66	0.84	0.82	0.93			620	0.61	0.885	0.71	0.915	0.85	0.75	0.61	0.805
621	0.805	0.92	0.74	0.885	0.91	0.82	0.88	0.745			621	0.95	0.84	0.735	0.645	0.675	0.81	0.835	0.9			621	0.64	0.875	0.705	0.915	0.795	0.75	0.605	0.82
622	0.78	0.915	0.715	0.87	0.875	0.82	0.865	0.705			622	0.96	0.815	0.745	0.695	0.635	0.81	0.785	0.915			622	0.635	0.835	0.705	0.915	0.85	0.74	0.57	0.78
623	0.81	0.88	0.735	0.895	0.84	0.775	0.82	0.75			623	0.95	0.775	0.69	0.63	0.65	0.815	0.795	0.9			623	0.625	0.875	0.725	0.915	0.835	0.785	0.675	0.8
624	0.8	0.905	0.705	0.875	0.91	0.835	0.855	0.78			624	0.945	0.845	0.72	0.685	0.705	0.81	0.875	0.9			624	0.665	0.825	0.74	0.915	0.835	0.77	0.61	0.835
625	0.835	0.925	0.74	0.855	0.875	0.85	0.835	0.79			625	0.945	0.81	0.805	0.715	0.72	0.83	0.815	0.905			625	0.595	0.8	0.795	0.895	0.845	0.74	0.6	0.795
626	0.82	0.87	0.735	0.875	0.895	0.86	0.805	0.74			626	0.92	0.81	0.72	0.675	0.68	0.875	0.88	0.895			626	0.64	0.87	0.705	0.865	0.845	0.755	0.62	0.79
627	0.795	0.92	0.7	0.83	0.855	0.795	0.86	0.74			627	0.905	0.795	0.74	0.625	0.685	0.86	0.82	0.885			627	0.675	0.885	0.745	0.89	0.82	0.735	0.58	0.825
628	0.815	0.905	0.785	0.945	0.875	0.805	0.885	0.775			628	0.925	0.87	0.72	0.69	0.645	0.83	0.85	0.915			628	0.625	0.885	0.765	0.895	0.845	0.755	0.575	0.85
629	0.79	0.895	0.685	0.87	0.915	0.835	0.86	0.795			629	0.905	0.825	0.755	0.675	0.725	0.83	0.89	0.89			629	0.635	0.87	0.7	0.925	0.87	0.825	0.63	0.82
630	0.83	0.88	0.79	0.885	0.93	0.86	0.85	0.75			630	0.96	0.835	0.76	0.62	0.715	0.855	0.88	0.87			630	0.61	0.895	0.695	0.9	0.865	0.74	0.58	0.82
631	0.825	0.89	0.7	0.88	0.89	0.775	0.875	0.775			631	0.95	0.845	0.74	0.665	0.635	0.835	0.865	0.87			631	0.655	0.885	0.75	0.9	0.85	0.73	0.595	0.785
632	0.775	0.905	0.785	0.885	0.845	0.845	0.82	0.71			632	0.935	0.89	0.73	0.7	0.665	0.815	0.83	0.92			632	0.66	0.84	0.69	0.915	0.855	0.81	0.645	0.835
633	0.835	0.93	0.715	0.895	0.91	0.885	0.89	0.77			633	0.93	0.81	0.795	0.655	0.66	0.875	0.85	0.915			633	0.65	0.895	0.77	0.865	0.84	0.745	0.65	0.75
634	0.81	0.915	0.74	0.88	0.945	0.84	0.815	0.765			634	0.97	0.77	0.8	0.69	0.73	0.82	0.89	0.905			634	0.64	0.83	0.76	0.925	0.85	0.755	0.655	0.855
635	0.82	0.87	0.765	0.865	0.84	0.805	0.83	0.74			635	0.905	0.845	0.71	0.69	0.74	0.85	0.83	0.895			635	0.62	0.845	0.73	0.9	0.86	0.745	0.605	0.815
636	0.82	0.89	0.74	0.895	0.85	0.8	0.855	0.725			636	0.93	0.795	0.795	0.645	0.755	0.79	0.815	0.89			636	0.615	0.875	0.7	0.905	0.845	0.78	0.54	0.81
637	0.79	0.92	0.73	0.835	0.875	0.865	0.86	0.81			637	0.93	0.81	0.675	0.645	0.645	0.785	0.82	0.92			637	0.65	0.915	0.69	0.94	0.82	0.81	0.57	0.82
638	0.795	0.895	0.75	0.9	0.865	0.805	0.83	0.74			638	0.93	0.795	0.76	0.685	0.67	0.9	0.885	0.885			638	0.625	0.86	0.735	0.905	0.785	0.69	0.61	0.835
639	0.83	0.91	0.69	0.89	0.905	0.77	0.875	0.76			639	0.925	0.825	0.745	0.665	0.675	0.84	0.81	0.91			639	0.615	0.84	0.72	0.895	0.835	0.77	0.575	0.83
640	0.785	0.9	0.73	0.86	0.925	0.86	0.86	0.75			640	0.94	0.85	0.685	0.65	0.655	0.825	0.86	0.845			640	0.6	0.855	0.745	0.88	0.85	0.755	0.635	0.805
641	0.79	0.9	0.765	0.87	0.87	0.84	0.86	0.735			641	0.945	0.8	0.74	0.635	0.665	0.825	0.845	0.905			641	0.58	0.84	0.71	0.9	0.885	0.765	0.69	0.83
642	0.845	0.905	0.74	0.89	0.91	0.83	0.86	0.82			642	0.925	0.8	0.73	0.695	0.715	0.82	0.82	0.89			642	0.595	0.885	0.79	0.895	0.865	0.835	0.54	0.77
643	0.79	0.89	0.695	0.89	0.875	0.825	0.82	0.79			643	0.905	0.845	0.745	0.635	0.715	0.87	0.835	0.845			643	0.595	0.83	0.745	0.915	0.86	0.72	0.545	0.82
644	0.755	0.925	0.715	0.89	0.91	0.83	0.885	0.7			644	0.965	0.82	0.73	0.69	0.705	0.825	0.835	0.93			644	0.61	0.87	0.71	0.91	0.84	0.8	0.595	0.785
645	0.825	0.905	0.765	0.87	0.885	0.805	0.795	0.755			645	0.945	0.83	0.8	0.655	0.68	0.86	0.79	0.9			645	0.685	0.835	0.775	0.91	0.865	0.72	0.635	0.75
646	0.835	0.92	0.77	0.875	0.89	0.82	0.845	0.77			646	0.955	0.875	0.715	0.67	0.715	0.875	0.82	0.845			646	0.7	0.865	0.77	0.885	0.795	0.78	0.645	0.815
647	0.845	0.87	0.735	0.89	0.905	0.8	0.875	0.725			647	0.935	0.845	0.73	0.705	0.67	0.81	0.845	0.895			647	0.675	0.835	0.665	0.93	0.815	0.7	0.59	0.83
648	0.805	0.92	0.725	0.86	0.87	0.8	0.83	0.745			648	0.94	0.83	0.72	0.66	0.635	0.815	0.88	0.925			648	0.605	0.89	0.7	0.915	0.84	0.765	0.635	0.89
649	0.81	0.905	0.74	0.88	0.865	0.81	0.835	0.77			649	0.905	0.81	0.76	0.66	0.67	0.835	0.885	0.91			649	0.67	0.87	0.705	0.915	0.835	0.77	0.57	0.845
650	0.745	0.89	0.715	0.895	0.885	0.86	0.89	0.775			650	0.94	0.795	0.73	0.64	0.69	0.805	0.845	0.93			650	0.615	0.9	0.73	0.88	0.815	0.73	0.55	0.79
651	0.845	0.915	0.765	0.875	0.86	0.825	0.89	0.76			651	0.925	0.85	0.77	0.685	0.695	0.815	0.88	0.87			651	0.655	0.84	0.675	0.91	0.835	0.805	0.62	0.815
652	0.81	0.925	0.68	0.875	0.9	0.805	0.845	0.795			652	0.955	0.79	0.735	0.675	0.655	0.86	0.88	0.895			652	0.67	0.86	0.7	0.9	0.78	0.765	0.6	0.81
653	0.79	0.92	0.745	0.855	0.87	0.815	0.83	0.73			653	0.885	0.825	0.735	0.69	0.71	0.825	0.8	0.88			653	0.65	0.9	0.755	0.93	0.835	0.78	0.595	0.81
654	0.805	0.88	0.705	0.915	0.88	0.825	0.88	0.735			654	0.91	0.8	0.73	0.65	0.655	0.855	0.835	0.9			654	0.625	0.845	0.7	0.93	0.87	0.785	0.6	0.82
655	0.83	0.86	0.75	0.895	0.89	0.81	0.845	0.725			655	0.97	0.775	0.735	0.635	0.685	0.855	0.87	0.885			655	0.605	0.845	0.73	0.87	0.86	0.74	0.645	0.81
656	0.77	0.93	0.74	0.87	0.885	0.885	0.815	0.78			656	0.93	0.855	0.765	0.685	0.63	0.835	0.81	0.905			656	0.61	0.85	0.73	0.87	0.835	0.725	0.595	0.81
657	0.81	0.9	0.755	0.865	0.91	0.825	0.855	0.775			657	0.93	0.825	0.755	0.65	0.74	0.83	0.79	0.93			657	0.685	0.86	0.795	0.91	0.84	0.77	0.54	0.815
658	0.81	0.915	0.74	0.88	0.92	0.865	0.87	0.74			658	0.94	0.835	0.715	0.63	0.685	0.845	0.845	0.865			658	0.63	0.875	0.725	0.915	0.825	0.795	0.65	0.8
659	0.845	0.89	0.73	0.895	0.885	0.815	0.825	0.775			659	0.955	0.79	0.735	0.68	0.66	0.79	0.84	0.92			659	0.635	0.89	0.76	0.905	0.875	0.715	0.595	0.82
660	0.76	0.885	0.71	0.88	0.87	0.8	0.845	0.77			660	0.96	0.875	0.75	0.715	0.69	0.835	0.885	0.915			660	0.63	0.87	0.72	0.9	0.84	0.745	0.635	0.835
661	0.8	0.935	0.73	0.88	0.92	0.82	0.895	0.78			661	0.95	0.8	0.79	0.655	0.715	0.845	0.865	0.885			661	0.585	0.86	0.695	0.935	0.81	0.735	0.565	0.775
662	0.83	0.89	0.715	0.87	0.92	0.83	0.855	0.785			662	0.92	0.845	0.72	0.67	0.7	0.81	0.85	0.91			662	0.635	0.87	0.75	0.89	0.895	0.72	0.565	0.805
663	0.795	0.915	0.71	0.855	0.915	0.87	0.83	0.73			663	0.95	0.8	0.725	0.675	0.665	0.785	0.825	0.84			663	0.63	0.86	0.74	0.905	0.82	0.735	0.66	0.825
664	0.795	0.84	0.67	0.9	0.89	0.87	0.85	0.785			664	0.935	0.835	0.745	0.685	0.65	0.815	0.83	0.905			664	0.635	0.895	0.77	0.91	0.875	0.74	0.565	0.81
665	0.83	0.93	0.73	0.825	0.84	0.805	0.865	0.715			665	0.94	0.85	0.735	0.685	0.67	0.8	0.825	0.885			665	0.62	0.885	0.675	0.9	0.83	0.795	0.6	0.835
666	0.75	0.915	0.795	0.885	0.87	0.835	0.825	0.76			666	0.935	0.815	0.735	0.655	0.67	0.855	0.835	0.915			666	0.645	0.865	0.74	0.87	0.845	0.745	0.63	0.795
667	0.825	0.905	0.74	0.875	0.885	0.755	0.87	0.75			667	0.935	0.815	0.675	0.715	0.715	0.845	0.825	0.92			667	0.63	0.84	0.705	0.895	0.795	0.805	0.6	0.8
668	0.8	0.88	0.775	0.89	0.865	0.82	0.83	0.72			668	0.94	0.84	0.775	0.67	0.695	0.835	0.84	0.9			668	0.66	0.87	0.755	0.905	0.84	0.765	0.59	0.83
669	0.855	0.9	0.71	0.91	0.88	0.825	0.865	0.715			669	0.925	0.85	0.715	0.61	0.685	0.875	0.825	0.885			669	0.71	0.815	0.735	0.91	0.83	0.785	0.585	0.8
670	0.75	0.895	0.73	0.91	0.885	0.825	0.8	0.805			670	0.95	0.795	0.805	0.67	0.67	0.855	0.885	0.905			670	0.575	0.875	0.74	0.93	0.82	0.775	0.635	0.855
671	0.8	0.9	0.72	0.885	0.87	0.855	0.82	0.735			671	0.94	0.825	0.73	0.685	0.72	0.815	0.865	0.9			671	0.655	0.84	0.74	0.925	0.86	0.75	0.61	0.805
672	0.82	0.865	0.75	0.875	0.89	0.82	0.815	0.77			672	0.95	0.77	0.78	0.67	0.65	0.825	0.85	0.88			672	0.62	0.88	0.69	0.89	0.85	0.745	0.66	0.84
673	0.84	0.915	0.745	0.91	0.915	0.83	0.865	0.72			673	0.95	0.855	0.705	0.65	0.705	0.85	0.855	0.9			673	0.64	0.87	0.72	0.93	0.78	0.795	0.63	0.76
674	0.77	0.92	0.74	0.89	0.885	0.82	0.88	0.75			674	0.915	0.87	0.76	0.67	0.72	0.875	0.815	0.91			674	0.61	0.86	0.72	0.85	0.885	0.77	0.595	0.805
675	0.79	0.895	0.75	0.83	0.9	0.83	0.9	0.76			675	0.93	0.83	0.705	0.665	0.69	0.795	0.815	0.885			675	0.655	0.85	0.765	0.925	0.83	0.73	0.635	0.825
676	0.785	0.94	0.72	0.835	0.83	0.81	0.86	0.765			676	0.91	0.83	0.745	0.695	0.655	0.845	0.84	0.93			676	0.565	0.85	0.705	0.875	0.82	0.755	0.61	0.835
677	0.825	0.9	0.695	0.895	0.9	0.78	0.835	0.795			677	0.935	0.805	0.715	0.68	0.695	0.835	0.84	0.895			677	0.67	0.91	0.715	0.9	0.87	0.765	0.575	0.855
678	0.8	0.9	0.725	0.895	0.88	0.84	0.83	0.72			678	0.94	0.815	0.725	0.65	0.655	0.81	0.87	0.875			678	0.625	0.84	0.735	0.935	0.82	0.8	0.555	0.82
679	0.84	0.885	0.725	0.85	0.88	0.845	0.85	0.77			679	0.95	0.79	0.79	0.67	0.68	0.81	0.855	0.925			679	0.655	0.89	0.705	0.89	0.855	0.735	0.575	0.83
680	0.81	0.905	0.76	0.935	0.92	0.84	0.86	0.77			680	0.935	0.845	0.76	0.665	0.71	0.845	0.83	0.87			680	0.615	0.855	0.77	0.9	0.84	0.715	0.61	0.78
681	0.85	0.925	0.675	0.875	0.895	0.845	0.845	0.77			681	0.935	0.805	0.77	0.695	0.69	0.835	0.84	0.88			681	0.61	0.86	0.695	0.9	0.875	0.73	0.6	0.825
682	0.795	0.89	0.71	0.865	0.9	0.855	0.84	0.755			682	0.93	0.855	0.775	0.65	0.63	0.81	0.875	0.88			682	0.655	0.825	0.74	0.915	0.81	0.75	0.635	0.8
683	0.795	0.93	0.715	0.855	0.865	0.785	0.845	0.77			683	0.93	0.85	0.76	0.67	0.625	0.85	0.835	0.905			683	0.65	0.865	0.67	0.89	0.83	0.785	0.61	0.8
684	0.77	0.87	0.72	0.89	0.895	0.83	0.905	0.74			684	0.95	0.82	0.725	0.665	0.74	0.825	0.82	0.895			684	0.58	0.86	0.725	0.86	0.835	0.765	0.62	0.8
685	0.805	0.93	0.73	0.885	0.875	0.82	0.835	0.785			685	0.935	0.83	0.71	0.665	0.66	0.845	0.88	0.88			685	0.605	0.845	0.78	0.9	0.85	0.755	0.625	0.845
686	0.81	0.93	0.775	0.85	0.88	0.765	0.9	0.745			686	0.94	0.835	0.725	0.7	0.71	0.845	0.835	0.9			686	0.605	0.86	0.755	0.905	0.85	0.745	0.61	0.84
687	0.84	0.895	0.74	0.885	0.905	0.865	0.865	0.735			687	0.965	0.815	0.77	0.69	0.66	0.88	0.835	0.9			687	0.675	0.915	0.765	0.905	0.85	0.765	0.565	0.78
688	0.795	0.885	0.8	0.865	0.885	0.84	0.845	0.765			688	0.96	0.83	0.71	0.65	0.735	0.805	0.84	0.955			688	0.665	0.86	0.695	0.93	0.8	0.785	0.61	0.84
689	0.79	0.89	0.745	0.91	0.885	0.84	0.795	0.74			689	0.92	0.81	0.725	0.67	0.675	0.855	0.845	0.875			689	0.63	0.88	0.73	0.925	0.845	0.765	0.565	0.82
690	0.8	0.895	0.74	0.895	0.895	0.81	0.835	0.78			690	0.91	0.79	0.745	0.57	0.715	0.785	0.805	0.9			690	0.67	0.88	0.725	0.915	0.825	0.75	0.635	0.795
691	0.865	0.905	0.74	0.86	0.9	0.835	0.84	0.725			691	0.94	0.845	0.715	0.685	0.71	0.805	0.825	0.895			691	0.59	0.88	0.685	0.875	0.83	0.75	0.565	0.83
692	0.805	0.93	0.74	0.92	0.855	0.805	0.84	0.81			692	0.915	0.785	0.75	0.62	0.695	0.865	0.83	0.855			692	0.665	0.845	0.785	0.92	0.87	0.78	0.63	0.8
693	0.825	0.9	0.745	0.92	0.9	0.8	0.845	0.79			693	0.935	0.83	0.765	0.68	0.665	0.855	0.855	0.915			693	0.655	0.865	0.715	0.9	0.855	0.73	0.67	0.84
694	0.835	0.9	0.765	0.885	0.89	0.85	0.87	0.735			694	0.93	0.77	0.72	0.64	0.655	0.865	0.88	0.89			694	0.585	0.83	0.74	0.915	0.85	0.805	0.585	0.79
695	0.785	0.895	0.725	0.855	0.88	0.785	0.835	0.775			695	0.955	0.855	0.74	0.625	0.64	0.81	0.87	0.88			695	0.62	0.84	0.735	0.895	0.775	0.755	0.615	0.87
696	0.82	0.925	0.705	0.915	0.895	0.84	0.86	0.7			696	0.97	0.835	0.725	0.65	0.7	0.82	0.825	0.885			696	0.64	0.885	0.705	0.9	0.855	0.75	0.655	0.83
697	0.815	0.915	0.71	0.88	0.9	0.855	0.88	0.69			697	0.925	0.825	0.75	0.685	0.68	0.8	0.805	0.88			697	0.6	0.865	0.735	0.905	0.795	0.735	0.635	0.78
698	0.775	0.875	0.755	0.88	0.88	0.8	0.845	0.79			698	0.94	0.845	0.735	0.66	0.685	0.84	0.82	0.94			698	0.665	0.855	0.745	0.925	0.875	0.78	0.575	0.805
699	0.795	0.905	0.71	0.855	0.885	0.85	0.86	0.78			699	0.935	0.81	0.715	0.72	0.705	0.85	0.91	0.9			699	0.65	0.88	0.73	0.895	0.845	0.81	0.545	0.79
700	0.755	0.885	0.765	0.86	0.89	0.82	0.815	0.75			700	0.92	0.825	0.795	0.72	0.685	0.805	0.81	0.92			700	0.66	0.885	0.71	0.915	0.825	0.685	0.585	0.785
701	0.835	0.93	0.72	0.88	0.85	0.805	0.875	0.785			701	0.94	0.83	0.74	0.64	0.7	0.845	0.86	0.88			701	0.615	0.875	0.715	0.91	0.85	0.725	0.64	0.785
702	0.79	0.93	0.74	0.915	0.86	0.85	0.82	0.755			702	0.935	0.825	0.76	0.66	0.725	0.845	0.86	0.885			702	0.635	0.825	0.78	0.905	0.845	0.75	0.61	0.815
703	0.795	0.895	0.745	0.89	0.93	0.825	0.88	0.735			703	0.93	0.8	0.77	0.665	0.675	0.83	0.835	0.9			703	0.655	0.85	0.755	0.9	0.87	0.805	0.585	0.86
704	0.835	0.9	0.725	0.875	0.89	0.755	0.815	0.795			704	0.94	0.82	0.735	0.605	0.67	0.835	0.855	0.93			704	0.63	0.86	0.685	0.89	0.845	0.715	0.585	0.835
705	0.79	0.895	0.76	0.91	0.915	0.79	0.82	0.78			705	0.93	0.84	0.765	0.74	0.71	0.83	0.84	0.875			705	0.685	0.84	0.69	0.935	0.83	0.68	0.625	0.845
706	0.83	0.89	0.7	0.915	0.9	0.84	0.845	0.77			706	0.935	0.82	0.72	0.645	0.66	0.78	0.805	0.885			706	0.605	0.875	0.76	0.89	0.87	0.79	0.655	0.805
707	0.805	0.895	0.73	0.835	0.87	0.815	0.88	0.755			707	0.95	0.835	0.765	0.685	0.715	0.835	0.82	0.875			707	0.63	0.855	0.695	0.92	0.815	0.755	0.585	0.795
708	0.79	0.895	0.715	0.855	0.905	0.895	0.835	0.685			708	0.96	0.83	0.705	0.65	0.715	0.85	0.835	0.945			708	0.595	0.87	0.725	0.885	0.815	0.78	0.54	0.795
709	0.84	0.915	0.76	0.865	0.895	0.845	0.855	0.745			709	0.92	0.815	0.7	0.685	0.645	0.83	0.84	0.9			709	0.685	0.885	0.72	0.915	0.835	0.795	0.61	0.79
710	0.77	0.89	0.725	0.84	0.855	0.805	0.885	0.74			710	0.915	0.825	0.76	0.66	0.65	0.83	0.88	0.91			710	0.625	0.895	0.735	0.885	0.81	0.79	0.66	0.83
711	0.81	0.94	0.74	0.84	0.91	0.815	0.91	0.71			711	0.915	0.85	0.765	0.66	0.715	0.835	0.835	0.905			711	0.67	0.86	0.705	0.905	0.825	0.78	0.615	0.795
712	0.845	0.885	0.73	0.88	0.9	0.79	0.81	0.735			712	0.92	0.845	0.76	0.665	0.7	0.835	0.785	0.875			712	0.6	0.825	0.69	0.91	0.825	0.845	0.615	0.815
713	0.77	0.875	0.73	0.86	0.915	0.815	0.86	0.79			713	0.96	0.815	0.705	0.69	0.64	0.79	0.875	0.89			713	0.57	0.86	0.755	0.885	0.835	0.815	0.68	0.84
714	0.83	0.9	0.71	0.88	0.9	0.855	0.85	0.745			714	0.915	0.84	0.72	0.645	0.735	0.835	0.86	0.93			714	0.69	0.88	0.695	0.875	0.84	0.725	0.58	0.845
715	0.785	0.935	0.725	0.88	0.84	0.82	0.855	0.735			715	0.945	0.815	0.7	0.675	0.695	0.875	0.78	0.89			715	0.66	0.9	0.74	0.895	0.845	0.75	0.59	0.82
716	0.775	0.925	0.76	0.92	0.9	0.825	0.795	0.79			716	0.91	0.805	0.745	0.63	0.63	0.845	0.885	0.875			716	0.67	0.85	0.78	0.92	0.88	0.78	0.625	0.785
717	0.83	0.895	0.755	0.855	0.85	0.845	0.87	0.745			717	0.925	0.785	0.745	0.71	0.705	0.815	0.84	0.905			717	0.57	0.875	0.78	0.905	0.855	0.685	0.585	0.82
718	0.815	0.905	0.75	0.895	0.89	0.83	0.865	0.775			718	0.97	0.855	0.745	0.675	0.67	0.835	0.84	0.9			718	0.62	0.825	0.69	0.91	0.83	0.735	0.55	0.78
719	0.815	0.88	0.705	0.895	0.915	0.815	0.845	0.785			719	0.945	0.855	0.735	0.64	0.69	0.825	0.85	0.885			719	0.685	0.87	0.75	0.935	0.78	0.745	0.62	0.805
720	0.805	0.885	0.745	0.885	0.86	0.8	0.85	0.76			720	0.945	0.765	0.78	0.7	0.69	0.85	0.87	0.91			720	0.625	0.88	0.695	0.895	0.85	0.76	0.59	0.835
721	0.84	0.915	0.74	0.895	0.91	0.795	0.87	0.775			721	0.945	0.835	0.715	0.655	0.665	0.82	0.83	0.92			721	0.63	0.85	0.74	0.91	0.835	0.72	0.585	0.81
722	0.835	0.895	0.755	0.85	0.93	0.88	0.85	0.72			722	0.96	0.81	0.745	0.685	0.68	0.805	0.84	0.88			722	0.57	0.865	0.8	0.915	0.83	0.755	0.565	0.805
723	0.8	0.905	0.7	0.855	0.915	0.835	0.845	0.73			723	0.93	0.815	0.755	0.67	0.66	0.82	0.835	0.89			723	0.64	0.86	0.71	0.885	0.825	0.745	0.64	0.795
724	0.705	0.905	0.73	0.87	0.88	0.8	0.83	0.735			724	0.925	0.83	0.785	0.625	0.7	0.83	0.845	0.865			724	0.645	0.885	0.79	0.92	0.835	0.775	0.6	0.845
725	0.825	0.94	0.76	0.93	0.865	0.805	0.84	0.75			725	0.93	0.82	0.69	0.66	0.675	0.86	0.835	0.915			725	0.65	0.825	0.76	0.89	0.86	0.725	0.585	0.785
726	0.835	0.935	0.74	0.875	0.895	0.845	0.84	0.785			726	0.94	0.81	0.75	0.69	0.72	0.84	0.82	0.905			726	0.66	0.885	0.74	0.91	0.835	0.75	0.64	0.8
727	0.77	0.88	0.76	0.875	0.85	0.82	0.865	0.765			727	0.935	0.84	0.77	0.655	0.675	0.83	0.86	0.915			727	0.665	0.855	0.665	0.89	0.865	0.78	0.63	0.825
728	0.855	0.875	0.755	0.89	0.87	0.865	0.86	0.805			728	0.93	0.795	0.68	0.67	0.68	0.855	0.84	0.88			728	0.63	0.875	0.71	0.91	0.865	0.785	0.61	0.855
729	0.78	0.875	0.74	0.86	0.895	0.82	0.87	0.755			729	0.925	0.84	0.725	0.655	0.665	0.86	0.845	0.925			729	0.655	0.85	0.7	0.915	0.835	0.825	0.635	0.805
730	0.82	0.895	0.68	0.915	0.875	0.805	0.865	0.74			730	0.945	0.84	0.77	0.705	0.675	0.82	0.87	0.855			730	0.585	0.89	0.71	0.895	0.825	0.77	0.56	0.825
731	0.81	0.905	0.745	0.885	0.885	0.845	0.85	0.765			731	0.925	0.88	0.715	0.685	0.675	0.85	0.85	0.94			731	0.66	0.865	0.67	0.9	0.85	0.775	0.645	0.845
732	0.785	0.89	0.72	0.915	0.91	0.84	0.825	0.79			732	0.94	0.855	0.73	0.655	0.68	0.825	0.875	0.9			732	0.685	0.875	0.725	0.94	0.895	0.76	0.64	0.83
733	0.775	0.935	0.725	0.88	0.875	0.8	0.845	0.77			733	0.92	0.76	0.71	0.705	0.7	0.83	0.845	0.88			733	0.62	0.835	0.745	0.895	0.83	0.74	0.62	0.805
734	0.81	0.89	0.725	0.84	0.865	0.815	0.87	0.755			734	0.94	0.825	0.77	0.685	0.66	0.82	0.84	0.895			734	0.6	0.855	0.74	0.92	0.825	0.78	0.615	0.805
735	0.815	0.88	0.725	0.85	0.875	0.85	0.86	0.775			735	0.95	0.835	0.73	0.605	0.69	0.83	0.85	0.895			735	0.66	0.87	0.74	0.905	0.835	0.745	0.64	0.82
736	0.79	0.915	0.74	0.905	0.895	0.805	0.85	0.77			736	0.93	0.835	0.735	0.64	0.69	0.825	0.86	0.91			736	0.655	0.87	0.745	0.88	0.8	0.765	0.51	0.805
737	0.83	0.885	0.7	0.86	0.91	0.86	0.87	0.74			737	0.965	0.845	0.76	0.68	0.685	0.82	0.83	0.88			737	0.61	0.885	0.77	0.94	0.82	0.74	0.57	0.835
738	0.8	0.92	0.745	0.865	0.865	0.815	0.835	0.705			738	0.905	0.815	0.735	0.665	0.7	0.87	0.86	0.885			738	0.615	0.865	0.695	0.865	0.84	0.79	0.605	0.805
739	0.8	0.915	0.765	0.895	0.88	0.785	0.85	0.77			739	0.925	0.79	0.775	0.66	0.7	0.875	0.83	0.915			739	0.68	0.865	0.72	0.92	0.865	0.785	0.63	0.795
740	0.83	0.885	0.725	0.89	0.885	0.825	0.87	0.77			740	0.96	0.805	0.775	0.66	0.705	0.75	0.77	0.88			740	0.62	0.845	0.755	0.87	0.855	0.725	0.61	0.78
741	0.83	0.93	0.725	0.9	0.925	0.79	0.83	0.7			741	0.925	0.81	0.73	0.66	0.67	0.85	0.81	0.88			741	0.63	0.87	0.73	0.935	0.815	0.735	0.63	0.76
742	0.77	0.9	0.725	0.93	0.905	0.8	0.87	0.785			742	0.94	0.79	0.76	0.705	0.72	0.855	0.89	0.915			742	0.605	0.885	0.705	0.92	0.885	0.745	0.64	0.815
743	0.805	0.92	0.78	0.865	0.845	0.83	0.835	0.73			743	0.905	0.805	0.755	0.675	0.665	0.85	0.805	0.895			743	0.64	0.84	0.71	0.89	0.84	0.77	0.6	0.825
744	0.795	0.915	0.745	0.865	0.87	0.825	0.835	0.76			744	0.955	0.81	0.8	0.65	0.695	0.86	0.86	0.92			744	0.675	0.85	0.73	0.92	0.78	0.765	0.58	0.805
745	0.8	0.84	0.735	0.92	0.885	0.85	0.865	0.755			745	0.94	0.83	0.725	0.725	0.68	0.8	0.815	0.925			745	0.59	0.855	0.745	0.92	0.845	0.775	0.645	0.87
746	0.83	0.875	0.71	0.885	0.9	0.825	0.835	0.79			746	0.945	0.84	0.785	0.65	0.675	0.835	0.865	0.89			746	0.61	0.875	0.67	0.865	0.795	0.745	0.62	0.825
747	0.79	0.895	0.75	0.87	0.88	0.84	0.86	0.77			747	0.955	0.83	0.74	0.66	0.695	0.86	0.875	0.91			747	0.615	0.835	0.775	0.89	0.905	0.76	0.645	0.81
748	0.81	0.91	0.745	0.865	0.895	0.79	0.86	0.74			748	0.945	0.845	0.66	0.645	0.68	0.805	0.84	0.905			748	0.635	0.86	0.745	0.905	0.865	0.77	0.56	0.805
749	0.83	0.915	0.72	0.89	0.87	0.855	0.82	0.77			749	0.935	0.835	0.75	0.665	0.7	0.81	0.835	0.85			749	0.655	0.88	0.71	0.875	0.85	0.775	0.625	0.82
750	0.81	0.925	0.73	0.825	0.895	0.82	0.875	0.77			750	0.925	0.8	0.72	0.655	0.69	0.805	0.835	0.88			750	0.665	0.88	0.755	0.925	0.81	0.755	0.62	0.795
751	0.805	0.88	0.715	0.86	0.925	0.8	0.82	0.675			751	0.915	0.755	0.72	0.625	0.725	0.88	0.86	0.905			751	0.675	0.865	0.68	0.865	0.815	0.73	0.63	0.785
752	0.82	0.91	0.76	0.89	0.885	0.845	0.85	0.77			752	0.94	0.86	0.75	0.66	0.75	0.83	0.795	0.92			752	0.615	0.83	0.75	0.9	0.78	0.785	0.63	0.835
753	0.85	0.895	0.725	0.87	0.84	0.855	0.85	0.765			753	0.96	0.865	0.715	0.7	0.635	0.83	0.84	0.91			753	0.63	0.845	0.745	0.935	0.865	0.745	0.65	0.85
754	0.815	0.92	0.775	0.885	0.89	0.86	0.875	0.765			754	0.94	0.79	0.71	0.7	0.66	0.82	0.805	0.9			754	0.65	0.885	0.675	0.89	0.835	0.78	0.575	0.79
755	0.785	0.89	0.73	0.89	0.865	0.815	0.805	0.765			755	0.95	0.82	0.8	0.635	0.645	0.815	0.865	0.915			755	0.615	0.89	0.775	0.9	0.85	0.76	0.61	0.785
756	0.8	0.92	0.695	0.895	0.885	0.83	0.82	0.77			756	0.905	0.855	0.71	0.65	0.64	0.835	0.825	0.87			756	0.665	0.865	0.68	0.905	0.83	0.7	0.6	0.825
757	0.805	0.905	0.76	0.88	0.9	0.81	0.845	0.735			757	0.955	0.79	0.745	0.705	0.675	0.85	0.885	0.915			757	0.61	0.895	0.735	0.955	0.82	0.775	0.64	0.85
758	0.785	0.93	0.74	0.87	0.895	0.81	0.85	0.82			758	0.93	0.845	0.715	0.725	0.685	0.83	0.88	0.88			758	0.635	0.84	0.77	0.87	0.86	0.765	0.59	0.775
759	0.815	0.89	0.75	0.895	0.895	0.805	0.895	0.745			759	0.93	0.835	0.78	0.59	0.72	0.82	0.825	0.91			759	0.62	0.855	0.74	0.87	0.84	0.785	0.565	0.83
760	0.795	0.89	0.69	0.88	0.89	0.835	0.885	0.745			760	0.945	0.78	0.72	0.665	0.69	0.84	0.84	0.845			760	0.605	0.88	0.775	0.92	0.86	0.765	0.6	0.82
761	0.765	0.885	0.73	0.84	0.92	0.805	0.895	0.79			761	0.935	0.79	0.75	0.655	0.705	0.86	0.845	0.885			761	0.64	0.84	0.715	0.875	0.81	0.77	0.62	0.835
762	0.825	0.915	0.71	0.895	0.88	0.795	0.88	0.785			762	0.93	0.81	0.71	0.635	0.705	0.84	0.84	0.875			762	0.645	0.825	0.735	0.925	0.8	0.825	0.605	0.795
763	0.815	0.9	0.7	0.915	0.9	0.835	0.825	0.74			763	0.92	0.76	0.715	0.65	0.665	0.845	0.865	0.875			763	0.565	0.875	0.73	0.885	0.845	0.75	0.605	0.795
764	0.775	0.92	0.755	0.885	0.89	0.835	0.87	0.745			764	0.93	0.85	0.71	0.71	0.695	0.795	0.86	0.905			764	0.645	0.885	0.76	0.9	0.8	0.755	0.61	0.825
765	0.835	0.905	0.73	0.915	0.92	0.835	0.86	0.735			765	0.955	0.82	0.745	0.665	0.7	0.835	0.855	0.915			765	0.615	0.855	0.725	0.9	0.865	0.675	0.62	0.82
766	0.795	0.87	0.68	0.88	0.845	0.825	0.805	0.775			766	0.945	0.845	0.745	0.665	0.72	0.86	0.815	0.92			766	0.635	0.865	0.755	0.915	0.86	0.765	0.585	0.795
767	0.85	0.945	0.735	0.895	0.875	0.835	0.83	0.74			767	0.945	0.85	0.8	0.65	0.61	0.805	0.85	0.945			767	0.665	0.865	0.69	0.905	0.88	0.76	0.585	0.82
768	0.8	0.89	0.775	0.87	0.885	0.78	0.835	0.78			768	0.95	0.83	0.73	0.705	0.665	0.815	0.84	0.865			768	0.61	0.895	0.775	0.935	0.835	0.74	0.6	0.8
769	0.805	0.86	0.795	0.855	0.88	0.845	0.86	0.76			769	0.945	0.83	0.78	0.7	0.685	0.845	0.825	0.895			769	0.625	0.865	0.715	0.885	0.835	0.775	0.585	0.84
770	0.83	0.925	0.73	0.85	0.87	0.825	0.815	0.71			770	0.905	0.86	0.73	0.64	0.675	0.82	0.81	0.89			770	0.685	0.855	0.71	0.92	0.85	0.78	0.6	0.805
771	0.795	0.895	0.725	0.865	0.89	0.82	0.845	0.755			771	0.935	0.85	0.79	0.71	0.67	0.765	0.87	0.88			771	0.625	0.885	0.71	0.925	0.82	0.74	0.595	0.775
772	0.8	0.895	0.76	0.89	0.885	0.825	0.865	0.785			772	0.93	0.85	0.745	0.72	0.695	0.85	0.86	0.915			772	0.63	0.855	0.74	0.915	0.865	0.74	0.7	0.805
773	0.775	0.9	0.775	0.905	0.855	0.87	0.85	0.73			773	0.915	0.815	0.73	0.67	0.645	0.895	0.83	0.88			773	0.705	0.865	0.74	0.925	0.86	0.775	0.53	0.845
774	0.8	0.895	0.73	0.88	0.885	0.845	0.875	0.735			774	0.915	0.82	0.79	0.645	0.66	0.855	0.84	0.91			774	0.645	0.88	0.78	0.885	0.85	0.74	0.56	0.815
775	0.815	0.88	0.7	0.925	0.89	0.835	0.805	0.755			775	0.96	0.83	0.695	0.69	0.695	0.805	0.815	0.91			775	0.64	0.87	0.715	0.9	0.895	0.765	0.59	0.805
776	0.81	0.91	0.705	0.87	0.905	0.835	0.845	0.745			776	0.92	0.805	0.765	0.665	0.67	0.83	0.845	0.89			776	0.63	0.85	0.735	0.895	0.84	0.76	0.575	0.8
777	0.82	0.925	0.72	0.86	0.89	0.86	0.86	0.73			777	0.935	0.805	0.675	0.61	0.75	0.785	0.8	0.9			777	0.645	0.825	0.75	0.92	0.83	0.785	0.635	0.825
778	0.8	0.92	0.725	0.925	0.87	0.76	0.875	0.83			778	0.945	0.82	0.755	0.675	0.705	0.86	0.825	0.885			778	0.62	0.85	0.695	0.925	0.805	0.745	0.625	0.76
779	0.82	0.91	0.775	0.825	0.92	0.825	0.86	0.79			779	0.965	0.815	0.75	0.6	0.685	0.86	0.86	0.93			779	0.645	0.865	0.7	0.86	0.835	0.76	0.575	0.855
780	0.815	0.91	0.675	0.835	0.865	0.775	0.805	0.7			780	0.93	0.85	0.76	0.69	0.675	0.82	0.855	0.89			780	0.64	0.875	0.74	0.875	0.815	0.77	0.625	0.835
781	0.805	0.91	0.745	0.92	0.89	0.765	0.885	0.745			781	0.915	0.815	0.75	0.66	0.715	0.835	0.83	0.86			781	0.66	0.825	0.695	0.895	0.845	0.78	0.64	0.8
782	0.8	0.925	0.695	0.85	0.89	0.86	0.88	0.76			782	0.925	0.845	0.74	0.69	0.705	0.85	0.835	0.885			782	0.615	0.905	0.735	0.905	0.835	0.745	0.57	0.815
783	0.775	0.9	0.7	0.89	0.88	0.82	0.865	0.755			783	0.935	0.84	0.715	0.605	0.72	0.85	0.865	0.895			783	0.64	0.84	0.72	0.89	0.825	0.69	0.62	0.82
784	0.845	0.92	0.72	0.93	0.87	0.82	0.815	0.765			784	0.935	0.815	0.735	0.615	0.655	0.815	0.865	0.895			784	0.645	0.89	0.745	0.915	0.81	0.82	0.59	0.83
785	0.84	0.91	0.735	0.86	0.895	0.845	0.845	0.785			785	0.93	0.805	0.735	0.715	0.67	0.8	0.86	0.915			785	0.64	0.84	0.715	0.915	0.83	0.76	0.615	0.795
786	0.805	0.88	0.745	0.865	0.89	0.765	0.85	0.72			786	0.94	0.805	0.745	0.655	0.615	0.835	0.8	0.905			786	0.665	0.88	0.725	0.905	0.86	0.805	0.64	0.835
787	0.755	0.895	0.715	0.855	0.91	0.89	0.835	0.775			787	0.96	0.81	0.735	0.7	0.745	0.825	0.83	0.91			787	0.635	0.85	0.7	0.925	0.835	0.765	0.615	0.795
788	0.825	0.91	0.79	0.835	0.84	0.83	0.84	0.715			788	0.945	0.835	0.725	0.685	0.695	0.855	0.83	0.915			788	0.63	0.885	0.765	0.895	0.82	0.75	0.57	0.82
789	0.79	0.9	0.785	0.89	0.885	0.825	0.85	0.77			789	0.94	0.795	0.76	0.63	0.62	0.805	0.85	0.885			789	0.57	0.885	0.78	0.915	0.88	0.725	0.585	0.8
790	0.84	0.875	0.725	0.87	0.9	0.85	0.845	0.765			790	0.935	0.84	0.745	0.66	0.685	0.83	0.855	0.895			790	0.605	0.85	0.705	0.89	0.82	0.745	0.62	0.805
791	0.785	0.885	0.725	0.885	0.875	0.8	0.87	0.77			791	0.94	0.845	0.66	0.65	0.645	0.85	0.85	0.885			791	0.62	0.845	0.74	0.92	0.75	0.8	0.615	0.825
792	0.815	0.92	0.79	0.88	0.9	0.845	0.87	0.755			792	0.925	0.825	0.755	0.675	0.665	0.84	0.83	0.915			792	0.605	0.885	0.75	0.86	0.82	0.695	0.555	0.8
793	0.835	0.9	0.69	0.865	0.905	0.815	0.84	0.765			793	0.945	0.795	0.72	0.65	0.72	0.845	0.835	0.885			793	0.63	0.85	0.7	0.93	0.88	0.73	0.67	0.825
794	0.825	0.915	0.725	0.91	0.865	0.79	0.82	0.72			794	0.915	0.855	0.79	0.665	0.65	0.785	0.87	0.845			794	0.66	0.89	0.735	0.905	0.845	0.75	0.65	0.78
795	0.81	0.89	0.74	0.85	0.885	0.865	0.845	0.785			795	0.95	0.785	0.73	0.695	0.655	0.83	0.87	0.905			795	0.64	0.86	0.705	0.895	0.87	0.805	0.655	0.76
796	0.8	0.93	0.695	0.875	0.87	0.845	0.845	0.77			796	0.95	0.83	0.76	0.735	0.7	0.875	0.85	0.925			796	0.665	0.87	0.73	0.93	0.825	0.74	0.6	0.82
797	0.79	0.895	0.745	0.865	0.9	0.855	0.865	0.77			797	0.935	0.835	0.765	0.645	0.72	0.87	0.835	0.875			797	0.63	0.85	0.68	0.91	0.845	0.83	0.55	0.83
798	0.825	0.905	0.75	0.895	0.875	0.785	0.825	0.745			798	0.91	0.835	0.735	0.615	0.72	0.81	0.83	0.92			798	0.61	0.885	0.745	0.885	0.84	0.74	0.585	0.82
799	0.75	0.905	0.725	0.915	0.895	0.82	0.885	0.755			799	0.96	0.825	0.725	0.685	0.66	0.83	0.8	0.885			799	0.66	0.84	0.735	0.91	0.825	0.78	0.575	0.805
800	0.83	0.9	0.735	0.85	0.91	0.81	0.81	0.72			800	0.92	0.795	0.76	0.655	0.69	0.79	0.84	0.91			800	0.635	0.875	0.755	0.9	0.865	0.715	0.58	0.84
801	0.805	0.885	0.725	0.85	0.88	0.82	0.875	0.77			801	0.96	0.83	0.76	0.645	0.655	0.85	0.8	0.93			801	0.625	0.89	0.72	0.89	0.855	0.73	0.635	0.785
802	0.81	0.91	0.725	0.825	0.895	0.865	0.875	0.77			802	0.925	0.845	0.78	0.625	0.815	0.88	0.855	0.88			802	0.625	0.86	0.71	0.895	0.81	0.78	0.56	0.785
803	0.78	0.91	0.775	0.895	0.9	0.815	0.9	0.765			803	0.92	0.8	0.755	0.685	0.735	0.825	0.81	0.89			803	0.655	0.825	0.745	0.89	0.84	0.815	0.665	0.79
804	0.81	0.915	0.73	0.895	0.855	0.815	0.86	0.77			804	0.915	0.835	0.72	0.67	0.655	0.805	0.835	0.92			804	0.645	0.85	0.75	0.885	0.84	0.77	0.585	0.81
805	0.825	0.91	0.76	0.905	0.885	0.81	0.845	0.765			805	0.93	0.805	0.755	0.68	0.645	0.845	0.825	0.875			805	0.63	0.85	0.74	0.915	0.845	0.8	0.59	0.805
806	0.83	0.895	0.715	0.86	0.86	0.83	0.855	0.76			806	0.945	0.84	0.745	0.7	0.685	0.85	0.82	0.91			806	0.615	0.845	0.72	0.9	0.895	0.79	0.575	0.79
807	0.75	0.9	0.745	0.905	0.895	0.815	0.815	0.765			807	0.92	0.805	0.7	0.59	0.655	0.84	0.84	0.92			807	0.655	0.925	0.7	0.93	0.825	0.73	0.595	0.86
808	0.845	0.915	0.74	0.87	0.895	0.865	0.845	0.725			808	0.95	0.81	0.765	0.67	0.69	0.795	0.86	0.895			808	0.705	0.85	0.71	0.9	0.81	0.73	0.615	0.815
809	0.795	0.91	0.695	0.88	0.895	0.81	0.825	0.745			809	0.945	0.83	0.685	0.71	0.645	0.82	0.84	0.91			809	0.605	0.86	0.745	0.93	0.84	0.74	0.615	0.865
810	0.82	0.895	0.745	0.885	0.895	0.82	0.8	0.735			810	0.94	0.825	0.745	0.655	0.655	0.8	0.885	0.86			810	0.63	0.875	0.74	0.915	0.82	0.705	0.65	0.84
811	0.815	0.885	0.74	0.87	0.855	0.815	0.845	0.74			811	0.945	0.845	0.745	0.595	0.705	0.83	0.87	0.88			811	0.66	0.86	0.725	0.92	0.885	0.785	0.585	0.825
812	0.785	0.925	0.765	0.865	0.915	0.86	0.87	0.75			812	0.915	0.82	0.785	0.67	0.695	0.845	0.885	0.9			812	0.595	0.865	0.715	0.9	0.83	0.77	0.61	0.8
813	0.76	0.88	0.77	0.9	0.915	0.76	0.845	0.74			813	0.94	0.84	0.685	0.65	0.685	0.8	0.855	0.88			813	0.655	0.845	0.77	0.895	0.85	0.715	0.62	0.825
814	0.795	0.925	0.71	0.885	0.875	0.855	0.875	0.765			814	0.955	0.805	0.76	0.665	0.675	0.8	0.79	0.885			814	0.7	0.905	0.7	0.87	0.85	0.735	0.645	0.79
815	0.845	0.88	0.705	0.9	0.875	0.84	0.84	0.79			815	0.95	0.835	0.74	0.685	0.635	0.825	0.79	0.93			815	0.62	0.865	0.695	0.91	0.815	0.735	0.555	0.825
816	0.83	0.935	0.69	0.89	0.9	0.815	0.845	0.8			816	0.95	0.79	0.735	0.685	0.68	0.82	0.83	0.875			816	0.585	0.88	0.775	0.915	0.81	0.735	0.535	0.79
817	0.82	0.905	0.74	0.88	0.855	0.82	0.875	0.74			817	0.9	0.835	0.76	0.705	0.645	0.835	0.895	0.885			817	0.635	0.85	0.745	0.925	0.8	0.745	0.675	0.835
818	0.82	0.9	0.755	0.885	0.91	0.805	0.82	0.735			818	0.95	0.83	0.74	0.62	0.72	0.855	0.83	0.925			818	0.64	0.825	0.72	0.905	0.83	0.82	0.605	0.815
819	0.78	0.89	0.74	0.86	0.89	0.85	0.84	0.795			819	0.93	0.825	0.72	0.69	0.665	0.815	0.83	0.91			819	0.575	0.88	0.71	0.88	0.87	0.815	0.59	0.85
820	0.82	0.885	0.715	0.865	0.89	0.83	0.87	0.735			820	0.915	0.81	0.71	0.665	0.7	0.88	0.85	0.89			820	0.62	0.855	0.71	0.925	0.84	0.75	0.625	0.795
821	0.79	0.9	0.75	0.865	0.905	0.845	0.805	0.755			821	0.935	0.8	0.78	0.65	0.71	0.84	0.85	0.9			821	0.58	0.89	0.75	0.89	0.795	0.82	0.62	0.795
822	0.805	0.91	0.75	0.865	0.885	0.815	0.87	0.775			822	0.935	0.84	0.735	0.59	0.66	0.825	0.845	0.915			822	0.655	0.855	0.715	0.93	0.87	0.76	0.615	0.85
823	0.76	0.885	0.715	0.92	0.89	0.83	0.815	0.815			823	0.955	0.815	0.69	0.62	0.69	0.82	0.835	0.86			823	0.65	0.85	0.735	0.87	0.855	0.765	0.62	0.79
824	0.815	0.91	0.72	0.87	0.92	0.8	0.85	0.755			824	0.955	0.835	0.7	0.725	0.665	0.84	0.845	0.89			824	0.615	0.865	0.68	0.905	0.865	0.7	0.58	0.855
825	0.855	0.925	0.755	0.88	0.88	0.84	0.865	0.755			825	0.965	0.77	0.71	0.69	0.66	0.79	0.855	0.91			825	0.655	0.83	0.715	0.935	0.84	0.75	0.59	0.865
826	0.79	0.91	0.745	0.885	0.89	0.81	0.835	0.73			826	0.91	0.815	0.75	0.685	0.71	0.84	0.83	0.91			826	0.66	0.85	0.73	0.9	0.795	0.75	0.625	0.815
827	0.78	0.9	0.685	0.915	0.865	0.85	0.88	0.77			827	0.925	0.795	0.8	0.7	0.705	0.85	0.885	0.915			827	0.585	0.88	0.685	0.9	0.86	0.8	0.62	0.785
828	0.84	0.885	0.735	0.835	0.855	0.86	0.865	0.73			828	0.935	0.86	0.75	0.695	0.68	0.87	0.84	0.895			828	0.665	0.87	0.785	0.89	0.815	0.74	0.59	0.8
829	0.78	0.89	0.755	0.865	0.89	0.86	0.855	0.745			829	0.92	0.835	0.755	0.63	0.695	0.825	0.84	0.895			829	0.63	0.88	0.725	0.9	0.87	0.76	0.615	0.82
830	0.825	0.895	0.74	0.895	0.875	0.75	0.87	0.76			830	0.945	0.86	0.74	0.655	0.695	0.8	0.81	0.855			830	0.67	0.88	0.785	0.905	0.85	0.735	0.56	0.77
831	0.8	0.875	0.72	0.875	0.865	0.835	0.83	0.725			831	0.95	0.825	0.695	0.695	0.69	0.83	0.885	0.915			831	0.655	0.86	0.725	0.92	0.86	0.78	0.595	0.82
832	0.835	0.915	0.745	0.855	0.89	0.865	0.855	0.77			832	0.96	0.795	0.73	0.635	0.69	0.805	0.79	0.905			832	0.675	0.865	0.79	0.895	0.86	0.74	0.595	0.825
833	0.765	0.905	0.725	0.9	0.895	0.85	0.855	0.745			833	0.935	0.79	0.775	0.695	0.69	0.805	0.835	0.89			833	0.68	0.86	0.745	0.92	0.835	0.805	0.615	0.775
834	0.785	0.895	0.75	0.875	0.915	0.825	0.805	0.765			834	0.95	0.81	0.755	0.67	0.69	0.905	0.845	0.92			834	0.555	0.845	0.785	0.9	0.8	0.76	0.58	0.805
835	0.885	0.905	0.755	0.9	0.89	0.805	0.865	0.77			835	0.95	0.825	0.765	0.655	0.685	0.815	0.84	0.9			835	0.66	0.86	0.7	0.91	0.845	0.77	0.58	0.83
836	0.765	0.9	0.76	0.865	0.885	0.845	0.825	0.775			836	0.885	0.83	0.715	0.645	0.67	0.815	0.835	0.92			836	0.595	0.87	0.72	0.89	0.855	0.74	0.65	0.81
837	0.785	0.92	0.725	0.89	0.875	0.825	0.885	0.79			837	0.925	0.83	0.76	0.635	0.705	0.84	0.85	0.86			837	0.635	0.875	0.69	0.885	0.82	0.69	0.565	0.82
838	0.82	0.92	0.735	0.9	0.875	0.8	0.855	0.745			838	0.935	0.835	0.725	0.665	0.74	0.845	0.87	0.88			838	0.67	0.85	0.7	0.88	0.855	0.74	0.66	0.82
839	0.82	0.895	0.725	0.885	0.85	0.845	0.875	0.75			839	0.935	0.875	0.735	0.69	0.675	0.83	0.845	0.875			839	0.58	0.85	0.72	0.9	0.815	0.74	0.645	0.815
840	0.785	0.91	0.71	0.86	0.92	0.75	0.885	0.735			840	0.96	0.835	0.76	0.69	0.635	0.82	0.815	0.88			840	0.645	0.89	0.745	0.915	0.85	0.82	0.56	0.81
841	0.81	0.915	0.74	0.88	0.855	0.845	0.895	0.735			841	0.95	0.775	0.76	0.705	0.635	0.87	0.81	0.88			841	0.665	0.87	0.72	0.9	0.83	0.75	0.565	0.82
842	0.825	0.92	0.725	0.86	0.87	0.855	0.845	0.71			842	0.965	0.82	0.71	0.7	0.705	0.86	0.85	0.89			842	0.63	0.89	0.69	0.915	0.85	0.785	0.645	0.815
843	0.79	0.925	0.725	0.86	0.895	0.805	0.865	0.77			843	0.92	0.81	0.72	0.635	0.69	0.8	0.835	0.905			843	0.595	0.835	0.725	0.89	0.83	0.72	0.63	0.81
844	0.85	0.935	0.785	0.875	0.91	0.825	0.865	0.785			844	0.93	0.795	0.795	0.71	0.7	0.87	0.83	0.915			844	0.615	0.835	0.725	0.915	0.85	0.75	0.58	0.84
845	0.83	0.92	0.73	0.905	0.915	0.84	0.825	0.775			845	0.91	0.835	0.73	0.69	0.71	0.82	0.865	0.875			845	0.595	0.865	0.71	0.9	0.845	0.75	0.595	0.795
846	0.78	0.91	0.67	0.875	0.86	0.85	0.855	0.775			846	0.945	0.875	0.74	0.65	0.62	0.825	0.825	0.895			846	0.655	0.83	0.7	0.89	0.82	0.81	0.6	0.785
847	0.75	0.89	0.75	0.85	0.875	0.8	0.835	0.695			847	0.935	0.825	0.7	0.66	0.725	0.84	0.83	0.95			847	0.64	0.88	0.765	0.92	0.85	0.72	0.645	0.775
848	0.82	0.925	0.685	0.89	0.88	0.81	0.845	0.78			848	0.935	0.845	0.755	0.675	0.735	0.785	0.835	0.895			848	0.645	0.855	0.735	0.91	0.845	0.755	0.575	0.86
849	0.82	0.845	0.8	0.9	0.905	0.825	0.825	0.76			849	0.95	0.84	0.745	0.61	0.695	0.84	0.86	0.89			849	0.655	0.86	0.73	0.865	0.775	0.79	0.585	0.805
850	0.795	0.86	0.74	0.92	0.91	0.785	0.845	0.775			850	0.915	0.8	0.74	0.635	0.66	0.83	0.84	0.87			850	0.67	0.89	0.755	0.92	0.895	0.745	0.63	0.795
851	0.785	0.91	0.745	0.88	0.87	0.84	0.84	0.8			851	0.925	0.79	0.725	0.68	0.69	0.83	0.875	0.92			851	0.675	0.87	0.725	0.92	0.805	0.77	0.64	0.8
852	0.81	0.92	0.725	0.885	0.895	0.82	0.84	0.73			852	0.935	0.79	0.71	0.72	0.68	0.855	0.835	0.895			852	0.64	0.82	0.71	0.915	0.855	0.77	0.56	0.79
853	0.8	0.865	0.765	0.895	0.915	0.785	0.87	0.735			853	0.93	0.87	0.7	0.635	0.655	0.81	0.85	0.885			853	0.655	0.92	0.745	0.895	0.89	0.74	0.64	0.795
854	0.795	0.915	0.685	0.895	0.855	0.785	0.885	0.74			854	0.95	0.845	0.78	0.68	0.675	0.83	0.815	0.9			854	0.62	0.855	0.755	0.905	0.845	0.775	0.59	0.795
855	0.785	0.93	0.755	0.88	0.91	0.805	0.855	0.705			855	0.94	0.8	0.76	0.68	0.685	0.8	0.835	0.895			855	0.625	0.88	0.685	0.87	0.865	0.79	0.585	0.815
856	0.855	0.855	0.73	0.895	0.91	0.825	0.83	0.785			856	0.94	0.815	0.73	0.66	0.71	0.83	0.855	0.925			856	0.625	0.875	0.77	0.92	0.775	0.755	0.575	0.83
857	0.785	0.9	0.74	0.82	0.885	0.845	0.83	0.73			857	0.96	0.845	0.735	0.635	0.65	0.82	0.825	0.89			857	0.65	0.835	0.68	0.91	0.81	0.78	0.65	0.81
858	0.825	0.9	0.78	0.89	0.89	0.85	0.82	0.765			858	0.925	0.81	0.775	0.66	0.735	0.845	0.84	0.865			858	0.62	0.845	0.695	0.895	0.875	0.765	0.605	0.84
859	0.82	0.93	0.745	0.9	0.86	0.835	0.855	0.795			859	0.92	0.885	0.785	0.705	0.63	0.87	0.845	0.88			859	0.67	0.83	0.78	0.9	0.845	0.75	0.61	0.825
860	0.795	0.915	0.655	0.875	0.9	0.845	0.87	0.78			860	0.94	0.785	0.735	0.62	0.74	0.84	0.865	0.92			860	0.605	0.89	0.74	0.91	0.825	0.705	0.595	0.82
861	0.815	0.905	0.76	0.885	0.905	0.795	0.84	0.75			861	0.95	0.85	0.77	0.68	0.735	0.875	0.865	0.935			861	0.64	0.84	0.75	0.91	0.88	0.8	0.585	0.85
862	0.795	0.885	0.77	0.895	0.89	0.835	0.855	0.785			862	0.905	0.785	0.74	0.72	0.635	0.87	0.865	0.895			862	0.66	0.88	0.725	0.93	0.825	0.805	0.605	0.795
863	0.8	0.92	0.78	0.92	0.895	0.84	0.83	0.765			863	0.95	0.845	0.735	0.625	0.655	0.825	0.81	0.905			863	0.65	0.845	0.685	0.9	0.835	0.735	0.585	0.815
864	0.775	0.9	0.75	0.87	0.89	0.845	0.82	0.745			864	0.93	0.785	0.81	0.67	0.67	0.795	0.84	0.92			864	0.61	0.87	0.76	0.91	0.835	0.715	0.58	0.78
865	0.795	0.895	0.67	0.88	0.925	0.83	0.87	0.73			865	0.95	0.805	0.72	0.645	0.7	0.82	0.8	0.89			865	0.525	0.865	0.725	0.93	0.815	0.77	0.595	0.87
866	0.84	0.91	0.74	0.895	0.865	0.83	0.825	0.72			866	0.925	0.8	0.705	0.69	0.66	0.81	0.805	0.855			866	0.685	0.855	0.725	0.915	0.82	0.73	0.57	0.805
867	0.77	0.93	0.705	0.865	0.89	0.8	0.855	0.78			867	0.925	0.815	0.76	0.67	0.695	0.86	0.845	0.89			867	0.63	0.89	0.755	0.885	0.815	0.76	0.7	0.785
868	0.83	0.9	0.695	0.825	0.86	0.825	0.87	0.735			868	0.95	0.825	0.715	0.63	0.755	0.795	0.865	0.83			868	0.605	0.855	0.695	0.885	0.825	0.77	0.62	0.825
869	0.785	0.86	0.725	0.88	0.895	0.85	0.875	0.775			869	0.97	0.855	0.75	0.68	0.685	0.83	0.86	0.925			869	0.635	0.87	0.71	0.875	0.88	0.765	0.59	0.805
870	0.845	0.905	0.72	0.89	0.865	0.79	0.865	0.74			870	0.92	0.88	0.675	0.63	0.65	0.84	0.87	0.93			870	0.69	0.865	0.74	0.91	0.865	0.75	0.56	0.8
871	0.87	0.915	0.74	0.845	0.92	0.86	0.84	0.77			871	0.9	0.84	0.73	0.665	0.7	0.85	0.865	0.91			871	0.645	0.85	0.75	0.87	0.82	0.765	0.6	0.84
872	0.805	0.905	0.73	0.88	0.885	0.85	0.81	0.74			872	0.955	0.845	0.735	0.66	0.67	0.785	0.845	0.925			872	0.585	0.87	0.71	0.91	0.845	0.775	0.595	0.785
873	0.77	0.9	0.735	0.84	0.865	0.825	0.815	0.735			873	0.93	0.825	0.74	0.72	0.695	0.85	0.855	0.875			873	0.625	0.87	0.695	0.93	0.845	0.74	0.62	0.8
874	0.81	0.93	0.76	0.885	0.83	0.83	0.875	0.74			874	0.935	0.815	0.81	0.65	0.695	0.82	0.855	0.88			874	0.68	0.88	0.71	0.91	0.845	0.73	0.58	0.805
875	0.865	0.885	0.705	0.845	0.86	0.855	0.875	0.72			875	0.945	0.815	0.745	0.615	0.62	0.865	0.805	0.915			875	0.635	0.87	0.76	0.905	0.855	0.755	0.63	0.825
876	0.795	0.9	0.735	0.9	0.9	0.835	0.89	0.775			876	0.955	0.835	0.785	0.625	0.695	0.855	0.845	0.865			876	0.61	0.83	0.73	0.87	0.815	0.77	0.575	0.785
877	0.78	0.92	0.705	0.885	0.885	0.775	0.86	0.775			877	0.95	0.79	0.69	0.68	0.69	0.81	0.815	0.89			877	0.635	0.835	0.68	0.94	0.83	0.745	0.655	0.815
878	0.81	0.875	0.73	0.88	0.9	0.8	0.875	0.765			878	0.95	0.82	0.76	0.665	0.685	0.84	0.84	0.895			878	0.64	0.865	0.765	0.88	0.84	0.765	0.61	0.81
879	0.78	0.9	0.71	0.895	0.9	0.79	0.815	0.745			879	0.93	0.82	0.705	0.69	0.66	0.81	0.825	0.905			879	0.605	0.905	0.77	0.905	0.855	0.74	0.585	0.85
880	0.81	0.895	0.755	0.905	0.92	0.825	0.86	0.77			880	0.915	0.8	0.725	0.695	0.695	0.83	0.855	0.89			880	0.64	0.865	0.72	0.93	0.82	0.825	0.58	0.805
881	0.81	0.91	0.75	0.88	0.87	0.815	0.835	0.74			881	0.935	0.78	0.74	0.675	0.675	0.845	0.805	0.9			881	0.63	0.89	0.74	0.875	0.82	0.77	0.565	0.825
882	0.835	0.895	0.76	0.895	0.855	0.825	0.885	0.7			882	0.92	0.815	0.8	0.66	0.655	0.8	0.89	0.925			882	0.58	0.875	0.745	0.935	0.875	0.825	0.62	0.835
883	0.81	0.92	0.735	0.9	0.91	0.805	0.885	0.785			883	0.93	0.84	0.735	0.605	0.735	0.82	0.835	0.855			883	0.645	0.845	0.72	0.895	0.84	0.73	0.59	0.84
884	0.805	0.9	0.75	0.89	0.855	0.81	0.82	0.74			884	0.94	0.83	0.745	0.64	0.72	0.83	0.825	0.885			884	0.66	0.875	0.76	0.93	0.83	0.735	0.58	0.8
885	0.795	0.91	0.72	0.86	0.905	0.825	0.885	0.765			885	0.95	0.845	0.71	0.695	0.67	0.805	0.8	0.895			885	0.595	0.88	0.7	0.895	0.825	0.73	0.635	0.785
886	0.81	0.88	0.71	0.89	0.9	0.83	0.85	0.78			886	0.945	0.81	0.735	0.72	0.695	0.88	0.865	0.925			886	0.67	0.835	0.675	0.87	0.845	0.795	0.635	0.835
887	0.825	0.905	0.735	0.86	0.925	0.895	0.8	0.785			887	0.935	0.795	0.8	0.68	0.675	0.84	0.84	0.895			887	0.65	0.85	0.74	0.885	0.855	0.78	0.58	0.81
888	0.79	0.9	0.7	0.9	0.865	0.82	0.825	0.75			888	0.91	0.86	0.725	0.675	0.695	0.815	0.815	0.89			888	0.625	0.875	0.72	0.9	0.83	0.725	0.645	0.795
889	0.78	0.89	0.73	0.84	0.88	0.85	0.87	0.785			889	0.965	0.805	0.695	0.685	0.67	0.825	0.86	0.905			889	0.655	0.84	0.74	0.915	0.825	0.76	0.56	0.77
890	0.805	0.91	0.73	0.88	0.895	0.79	0.85	0.75			890	0.93	0.83	0.72	0.66	0.68	0.855	0.835	0.875			890	0.64	0.86	0.715	0.945	0.845	0.74	0.645	0.845
891	0.825	0.915	0.725	0.87	0.855	0.805	0.82	0.74			891	0.9	0.845	0.68	0.565	0.685	0.795	0.87	0.93			891	0.67	0.85	0.76	0.885	0.825	0.765	0.605	0.78
892	0.805	0.905	0.695	0.875	0.87	0.8	0.845	0.75			892	0.92	0.825	0.76	0.695	0.71	0.885	0.835	0.9			892	0.695	0.84	0.705	0.92	0.84	0.775	0.66	0.8
893	0.79	0.89	0.7	0.865	0.88	0.795	0.885	0.735			893	0.94	0.815	0.725	0.645	0.69	0.8	0.86	0.895			893	0.635	0.87	0.755	0.945	0.885	0.74	0.615	0.795
894	0.8	0.895	0.71	0.915	0.885	0.815	0.85	0.755			894	0.945	0.835	0.735	0.645	0.695	0.825	0.825	0.865			894	0.65	0.9	0.765	0.91	0.855	0.765	0.61	0.82
895	0.785	0.895	0.72	0.86	0.895	0.865	0.83	0.775			895	0.965	0.85	0.815	0.73	0.71	0.825	0.845	0.895			895	0.655	0.845	0.665	0.87	0.83	0.78	0.59	0.835
896	0.8	0.89	0.73	0.9	0.86	0.845	0.83	0.76			896	0.905	0.845	0.8	0.715	0.68	0.855	0.835	0.905			896	0.625	0.865	0.72	0.92	0.825	0.735	0.6	0.81
897	0.75	0.87	0.725	0.9	0.885	0.82	0.835	0.725			897	0.96	0.815	0.715	0.63	0.685	0.84	0.835	0.89			897	0.595	0.85	0.705	0.89	0.815	0.775	0.58	0.83
898	0.835	0.93	0.735	0.85	0.89	0.835	0.87	0.78			898	0.92	0.845	0.71	0.695	0.665	0.825	0.85	0.905			898	0.62	0.885	0.71	0.9	0.83	0.725	0.57	0.805
899	0.81	0.91	0.77	0.88	0.92	0.84	0.83	0.755			899	0.955	0.805	0.725	0.72	0.66	0.86	0.84	0.92			899	0.585	0.855	0.755	0.9	0.85	0.775	0.655	0.81
900	0.875	0.93	0.83	0.895	0.915	0.83	0.885	0.75			900	0.945	0.77	0.74	0.65	0.665	0.805	0.84	0.87			900	0.58	0.845	0.76	0.9	0.86	0.755	0.57	0.85
901	0.845	0.9	0.75	0.835	0.87	0.865	0.865	0.74			901	0.945	0.795	0.73	0.655	0.685	0.84	0.83	0.855			901	0.64	0.84	0.675	0.9	0.87	0.725	0.605	0.82
902	0.84	0.87	0.77	0.88	0.9	0.825	0.905	0.77			902	0.89	0.835	0.755	0.66	0.645	0.86	0.87	0.905			902	0.58	0.795	0.765	0.9	0.84	0.75	0.665	0.845
903	0.795	0.915	0.7	0.88	0.91	0.805	0.865	0.77			903	0.925	0.78	0.695	0.715	0.63	0.815	0.815	0.9			903	0.64	0.875	0.715	0.88	0.83	0.805	0.575	0.805
904	0.825	0.895	0.73	0.87	0.84	0.79	0.85	0.835			904	0.94	0.825	0.74	0.625	0.665	0.795	0.825	0.875			904	0.65	0.905	0.74	0.905	0.79	0.785	0.585	0.79
905	0.805	0.9	0.73	0.915	0.875	0.825	0.845	0.715			905	0.95	0.86	0.73	0.69	0.69	0.8	0.825	0.91			905	0.62	0.865	0.795	0.92	0.835	0.72	0.615	0.805
906	0.825	0.915	0.72	0.875	0.865	0.805	0.83	0.78			906	0.95	0.79	0.745	0.66	0.675	0.795	0.86	0.945			906	0.61	0.87	0.74	0.9	0.805	0.75	0.58	0.79
907	0.78	0.895	0.735	0.945	0.935	0.83	0.835	0.7			907	0.935	0.85	0.735	0.64	0.77	0.835	0.865	0.885			907	0.65	0.855	0.765	0.925	0.865	0.735	0.64	0.8
908	0.76	0.9	0.76	0.905	0.935	0.865	0.845	0.75			908	0.94	0.79	0.735	0.67	0.73	0.865	0.81	0.925			908	0.595	0.865	0.685	0.91	0.9	0.755	0.575	0.81
909	0.815	0.895	0.735	0.85	0.89	0.825	0.82	0.78			909	0.925	0.84	0.76	0.705	0.67	0.85	0.86	0.89			909	0.58	0.855	0.715	0.885	0.815	0.775	0.57	0.825
910	0.8	0.91	0.72	0.84	0.845	0.8	0.845	0.76			910	0.95	0.86	0.785	0.665	0.655	0.865	0.86	0.88			910	0.69	0.875	0.725	0.91	0.835	0.76	0.605	0.825
911	0.815	0.915	0.735	0.875	0.875	0.8	0.84	0.78			911	0.935	0.79	0.74	0.645	0.61	0.855	0.85	0.895			911	0.625	0.86	0.735	0.91	0.855	0.765	0.635	0.855
912	0.78	0.91	0.76	0.9	0.855	0.825	0.835	0.705			912	0.94	0.81	0.7	0.665	0.685	0.77	0.85	0.86			912	0.69	0.89	0.735	0.905	0.875	0.8	0.66	0.805
913	0.815	0.92	0.71	0.885	0.905	0.81	0.85	0.77			913	0.94	0.82	0.725	0.695	0.735	0.845	0.855	0.935			913	0.59	0.845	0.705	0.895	0.82	0.755	0.61	0.775
914	0.785	0.895	0.67	0.875	0.9	0.88	0.855	0.73			914	0.94	0.84	0.77	0.655	0.695	0.85	0.835	0.925			914	0.57	0.865	0.7	0.88	0.815	0.74	0.57	0.815
915	0.805	0.935	0.745	0.865	0.89	0.86	0.865	0.77			915	0.93	0.82	0.77	0.685	0.75	0.86	0.855	0.895			915	0.645	0.85	0.695	0.92	0.87	0.75	0.645	0.835
916	0.85	0.885	0.765	0.87	0.91	0.83	0.875	0.8			916	0.935	0.83	0.725	0.675	0.685	0.85	0.855	0.88			916	0.59	0.835	0.74	0.895	0.82	0.775	0.615	0.805
917	0.8	0.92	0.695	0.885	0.87	0.84	0.815	0.745			917	0.93	0.835	0.785	0.665	0.71	0.76	0.855	0.86			917	0.66	0.84	0.755	0.915	0.86	0.78	0.565	0.85
918	0.82	0.9	0.74	0.91	0.865	0.83	0.85	0.81			918	0.935	0.825	0.785	0.7	0.69	0.85	0.81	0.905			918	0.625	0.885	0.745	0.91	0.845	0.835	0.565	0.805
919	0.83	0.875	0.75	0.88	0.885	0.78	0.845	0.76			919	0.94	0.8	0.71	0.665	0.67	0.81	0.825	0.91			919	0.665	0.87	0.715	0.935	0.83	0.77	0.575	0.81
920	0.785	0.86	0.775	0.865	0.915	0.77	0.89	0.675			920	0.94	0.85	0.705	0.635	0.625	0.89	0.82	0.895			920	0.645	0.91	0.74	0.885	0.795	0.615	0.585	0.775
921	0.865	0.91	0.7	0.875	0.855	0.8	0.88	0.765			921	0.96	0.845	0.71	0.675	0.67	0.815	0.825	0.905			921	0.64	0.91	0.73	0.895	0.815	0.775	0.56	0.82
922	0.78	0.91	0.72	0.885	0.905	0.79	0.845	0.765			922	0.95	0.85	0.72	0.615	0.7	0.825	0.875	0.89			922	0.605	0.845	0.735	0.885	0.875	0.755	0.565	0.82
923	0.81	0.92	0.755	0.88	0.855	0.825	0.875	0.735			923	0.95	0.825	0.71	0.625	0.73	0.85	0.84	0.88			923	0.64	0.815	0.755	0.935	0.81	0.72	0.675	0.8
924	0.775	0.905	0.765	0.865	0.91	0.805	0.91	0.73			924	0.91	0.74	0.735	0.725	0.68	0.865	0.845	0.885			924	0.625	0.87	0.74	0.905	0.835	0.745	0.58	0.83
925	0.805	0.905	0.735	0.84	0.88	0.81	0.795	0.775			925	0.925	0.835	0.715	0.7	0.675	0.8	0.845	0.915			925	0.645	0.855	0.745	0.92	0.89	0.775	0.645	0.79
926	0.79	0.895	0.765	0.9	0.905	0.81	0.825	0.76			926	0.95	0.855	0.715	0.66	0.71	0.835	0.835	0.91			926	0.67	0.85	0.715	0.875	0.845	0.825	0.615	0.79
927	0.84	0.915	0.71	0.875	0.88	0.82	0.835	0.78			927	0.915	0.795	0.715	0.645	0.69	0.88	0.84	0.9			927	0.64	0.865	0.69	0.88	0.83	0.765	0.61	0.845
928	0.815	0.885	0.74	0.92	0.935	0.86	0.84	0.785			928	0.94	0.83	0.8	0.605	0.665	0.815	0.885	0.905			928	0.625	0.865	0.745	0.915	0.855	0.755	0.555	0.795
929	0.79	0.89	0.73	0.9	0.85	0.9	0.835	0.72			929	0.92	0.895	0.805	0.665	0.655	0.845	0.83	0.88			929	0.63	0.88	0.69	0.91	0.81	0.73	0.59	0.805
930	0.81	0.895	0.76	0.875	0.895	0.84	0.865	0.765			930	0.935	0.775	0.765	0.73	0.655	0.81	0.815	0.91			930	0.605	0.895	0.745	0.915	0.8	0.74	0.635	0.82
931	0.83	0.885	0.71	0.895	0.89	0.825	0.85	0.805			931	0.93	0.8	0.715	0.64	0.67	0.82	0.865	0.895			931	0.64	0.9	0.725	0.935	0.905	0.775	0.61	0.805
932	0.82	0.875	0.78	0.855	0.88	0.805	0.8	0.78			932	0.915	0.85	0.745	0.67	0.64	0.83	0.83	0.905			932	0.62	0.85	0.705	0.875	0.84	0.81	0.6	0.84
933	0.745	0.935	0.74	0.88	0.86	0.81	0.83	0.735			933	0.93	0.825	0.735	0.685	0.67	0.835	0.84	0.915			933	0.615	0.865	0.805	0.915	0.84	0.7	0.65	0.835
934	0.795	0.905	0.71	0.865	0.88	0.825	0.88	0.73			934	0.93	0.815	0.77	0.69	0.725	0.83	0.815	0.875			934	0.705	0.87	0.65	0.885	0.86	0.795	0.59	0.82
935	0.775	0.92	0.725	0.905	0.885	0.83	0.855	0.735			935	0.945	0.84	0.74	0.66	0.705	0.84	0.835	0.885			935	0.64	0.86	0.755	0.905	0.83	0.75	0.59	0.74
936	0.795	0.93	0.735	0.87	0.885	0.825	0.86	0.72			936	0.955	0.835	0.745	0.65	0.705	0.825	0.83	0.905			936	0.685	0.845	0.75	0.885	0.845	0.785	0.56	0.83
937	0.825	0.855	0.71	0.875	0.91	0.855	0.855	0.76			937	0.945	0.81	0.77	0.635	0.695	0.88	0.85	0.925			937	0.61	0.88	0.69	0.91	0.8	0.775	0.59	0.84
938	0.81	0.885	0.755	0.895	0.915	0.825	0.845	0.705			938	0.93	0.815	0.7	0.67	0.69	0.81	0.85	0.91			938	0.625	0.855	0.705	0.935	0.855	0.765	0.59	0.805
939	0.855	0.915	0.7	0.885	0.855	0.795	0.87	0.75			939	0.935	0.825	0.735	0.67	0.65	0.81	0.835	0.895			939	0.615	0.835	0.74	0.925	0.825	0.725	0.6	0.81
940	0.83	0.93	0.75	0.87	0.91	0.86	0.83	0.825			940	0.94	0.805	0.745	0.655	0.68	0.83	0.85	0.86			940	0.615	0.86	0.735	0.875	0.815	0.72	0.665	0.805
941	0.815	0.925	0.735	0.9	0.885	0.85	0.855	0.77			941	0.96	0.8	0.755	0.61	0.72	0.82	0.835	0.93			941	0.58	0.88	0.725	0.88	0.84	0.755	0.57	0.81
942	0.8	0.885	0.745	0.875	0.915	0.825	0.875	0.71			942	0.905	0.825	0.72	0.71	0.65	0.845	0.855	0.875			942	0.595	0.865	0.765	0.89	0.87	0.745	0.665	0.85
943	0.76	0.885	0.725	0.805	0.865	0.82	0.845	0.78			943	0.895	0.785	0.735	0.64	0.68	0.805	0.855	0.9			943	0.655	0.875	0.695	0.895	0.81	0.785	0.65	0.835
944	0.81	0.895	0.8	0.865	0.86	0.855	0.865	0.775			944	0.92	0.815	0.735	0.725	0.635	0.865	0.8	0.87			944	0.685	0.805	0.745	0.88	0.845	0.805	0.605	0.835
945	0.79	0.91	0.755	0.88	0.885	0.845	0.855	0.785			945	0.95	0.85	0.725	0.67	0.725	0.815	0.875	0.915			945	0.63	0.865	0.725	0.94	0.85	0.74	0.62	0.805
946	0.8	0.885	0.725	0.88	0.9	0.81	0.83	0.77			946	0.965	0.865	0.74	0.65	0.615	0.79	0.83	0.875			946	0.605	0.84	0.715	0.88	0.845	0.765	0.605	0.81
947	0.785	0.915	0.675	0.845	0.895	0.81	0.825	0.71			947	0.96	0.83	0.735	0.715	0.655	0.805	0.845	0.89			947	0.67	0.87	0.73	0.9	0.84	0.72	0.55	0.8
948	0.835	0.92	0.725	0.93	0.89	0.785	0.85	0.75			948	0.94	0.82	0.76	0.65	0.725	0.86	0.835	0.87			948	0.595	0.865	0.695	0.935	0.845	0.795	0.64	0.78
949	0.845	0.91	0.69	0.905	0.895	0.8	0.845	0.78			949	0.94	0.83	0.7	0.68	0.635	0.85	0.865	0.91			949	0.68	0.89	0.755	0.925	0.84	0.71	0.585	0.81
950	0.86	0.9	0.75	0.89	0.895	0.845	0.84	0.75			950	0.935	0.795	0.81	0.61	0.72	0.865	0.815	0.915			950	0.655	0.855	0.725	0.915	0.83	0.785	0.59	0.805
951	0.825	0.895	0.73	0.9	0.895	0.805	0.845	0.77			951	0.93	0.855	0.74	0.715	0.69	0.785	0.795	0.905			951	0.63	0.85	0.705	0.9	0.86	0.77	0.615	0.82
952	0.815	0.895	0.745	0.87	0.875	0.815	0.83	0.7			952	0.965	0.81	0.76	0.61	0.705	0.825	0.835	0.9			952	0.675	0.84	0.695	0.915	0.84	0.79	0.58	0.81
953	0.83	0.93	0.695	0.895	0.88	0.84	0.82	0.765			953	0.9	0.82	0.77	0.65	0.66	0.855	0.855	0.915			953	0.565	0.845	0.725	0.925	0.815	0.75	0.605	0.805
954	0.79	0.885	0.785	0.91	0.915	0.805	0.84	0.785			954	0.955	0.785	0.74	0.685	0.695	0.84	0.835	0.89			954	0.675	0.875	0.73	0.92	0.845	0.765	0.645	0.835
955	0.835	0.91	0.725	0.89	0.85	0.77	0.865	0.75			955	0.935	0.85	0.705	0.66	0.67	0.81	0.86	0.91			955	0.635	0.855	0.71	0.945	0.82	0.775	0.58	0.805
956	0.79	0.865	0.72	0.83	0.885	0.825	0.855	0.73			956	0.915	0.815	0.725	0.67	0.62	0.845	0.88	0.865			956	0.63	0.885	0.72	0.905	0.865	0.74	0.615	0.785
957	0.79	0.905	0.75	0.89	0.88	0.845	0.885	0.77			957	0.93	0.835	0.75	0.64	0.71	0.845	0.855	0.89			957	0.635	0.86	0.725	0.88	0.845	0.72	0.58	0.845
958	0.815	0.96	0.715	0.885	0.915	0.805	0.845	0.805			958	0.945	0.81	0.765	0.62	0.715	0.865	0.825	0.905			958	0.635	0.88	0.75	0.9	0.84	0.78	0.6	0.765
959	0.81	0.88	0.765	0.87	0.865	0.875	0.845	0.775			959	0.935	0.845	0.77	0.705	0.685	0.83	0.87	0.875			959	0.59	0.88	0.75	0.865	0.825	0.76	0.64	0.82
960	0.775	0.9	0.725	0.87	0.895	0.835	0.85	0.71			960	0.955	0.805	0.705	0.69	0.675	0.83	0.83	0.915			960	0.625	0.865	0.77	0.895	0.84	0.73	0.605	0.845
961	0.8	0.935	0.705	0.87	0.875	0.82	0.8	0.675			961	0.91	0.825	0.78	0.675	0.685	0.825	0.835	0.925			961	0.61	0.865	0.78	0.92	0.83	0.81	0.615	0.8
962	0.82	0.905	0.685	0.885	0.86	0.805	0.89	0.76			962	0.95	0.87	0.715	0.685	0.74	0.88	0.82	0.885			962	0.605	0.88	0.71	0.86	0.815	0.745	0.605	0.78
963	0.83	0.875	0.735	0.88	0.875	0.81	0.88	0.77			963	0.945	0.82	0.74	0.71	0.675	0.82	0.81	0.905			963	0.615	0.83	0.705	0.89	0.825	0.73	0.605	0.785
964	0.795	0.905	0.725	0.865	0.91	0.88	0.855	0.795			964	0.94	0.82	0.65	0.615	0.66	0.825	0.83	0.87			964	0.575	0.83	0.755	0.895	0.825	0.74	0.6	0.835
965	0.795	0.93	0.76	0.895	0.905	0.8	0.825	0.765			965	0.95	0.8	0.72	0.655	0.665	0.83	0.835	0.905			965	0.65	0.855	0.7	0.94	0.82	0.805	0.6	0.83
966	0.84	0.91	0.735	0.895	0.88	0.875	0.85	0.765			966	0.94	0.825	0.77	0.675	0.64	0.83	0.835	0.885			966	0.645	0.905	0.755	0.91	0.86	0.76	0.665	0.835
967	0.83	0.885	0.755	0.845	0.905	0.835	0.875	0.78			967	0.93	0.84	0.71	0.665	0.685	0.815	0.875	0.9			967	0.665	0.89	0.72	0.94	0.805	0.69	0.625	0.785
968	0.775	0.885	0.76	0.905	0.88	0.775	0.835	0.765			968	0.915	0.845	0.795	0.67	0.645	0.89	0.845	0.92			968	0.605	0.845	0.75	0.905	0.86	0.795	0.605	0.83
969	0.795	0.89	0.715	0.875	0.865	0.81	0.85	0.745			969	0.945	0.815	0.765	0.655	0.715	0.81	0.875	0.895			969	0.7	0.86	0.705	0.91	0.885	0.75	0.54	0.815
970	0.81	0.92	0.735	0.895	0.885	0.835	0.845	0.76			970	0.93	0.83	0.7	0.7	0.725	0.82	0.855	0.885			970	0.65	0.885	0.685	0.89	0.86	0.77	0.61	0.85
971	0.785	0.875	0.735	0.84	0.89	0.86	0.845	0.75			971	0.92	0.8	0.715	0.715	0.71	0.8	0.875	0.91			971	0.675	0.835	0.79	0.91	0.865	0.7	0.625	0.805
972	0.8	0.905	0.715	0.915	0.845	0.855	0.835	0.755			972	0.95	0.86	0.745	0.65	0.73	0.87	0.865	0.9			972	0.595	0.855	0.74	0.875	0.835	0.745	0.565	0.845
973	0.825	0.925	0.69	0.885	0.87	0.81	0.86	0.77			973	0.93	0.82	0.755	0.615	0.63	0.84	0.835	0.905			973	0.64	0.9	0.77	0.895	0.83	0.75	0.59	0.79
974	0.84	0.89	0.74	0.9	0.94	0.81	0.875	0.78			974	0.93	0.84	0.705	0.66	0.635	0.855	0.82	0.92			974	0.61	0.86	0.715	0.885	0.81	0.76	0.59	0.815
975	0.77	0.92	0.755	0.855	0.86	0.805	0.855	0.74			975	0.94	0.82	0.78	0.675	0.73	0.835	0.85	0.875			975	0.675	0.875	0.66	0.92	0.84	0.775	0.62	0.795
976	0.83	0.9	0.76	0.86	0.885	0.775	0.815	0.805			976	0.935	0.785	0.71	0.685	0.695	0.83	0.785	0.89			976	0.64	0.83	0.7	0.93	0.845	0.8	0.61	0.815
977	0.8	0.88	0.76	0.87	0.9	0.82	0.84	0.78			977	0.945	0.805	0.755	0.665	0.69	0.82	0.85	0.895			977	0.595	0.89	0.79	0.91	0.84	0.705	0.665	0.8
978	0.82	0.885	0.74	0.885	0.91	0.84	0.865	0.785			978	0.93	0.83	0.72	0.71	0.66	0.885	0.825	0.91			978	0.67	0.885	0.705	0.915	0.87	0.77	0.63	0.79
979	0.8	0.92	0.725	0.86	0.875	0.815	0.845	0.7			979	0.945	0.83	0.79	0.645	0.71	0.82	0.85	0.9			979	0.625	0.835	0.68	0.92	0.815	0.76	0.565	0.805
980	0.785	0.925	0.74	0.92	0.905	0.85	0.845	0.72			980	0.935	0.84	0.75	0.65	0.695	0.795	0.85	0.875			980	0.63	0.88	0.745	0.89	0.845	0.815	0.59	0.845
981	0.82	0.905	0.745	0.88	0.86	0.86	0.875	0.755			981	0.935	0.85	0.725	0.645	0.72	0.82	0.89	0.89			981	0.645	0.88	0.705	0.895	0.845	0.78	0.62	0.8
982	0.82	0.88	0.685	0.865	0.915	0.81	0.875	0.735			982	0.96	0.815	0.765	0.68	0.715	0.82	0.83	0.94			982	0.63	0.85	0.68	0.89	0.85	0.755	0.605	0.785
983	0.8	0.89	0.765	0.88	0.86	0.765	0.81	0.72			983	0.945	0.8	0.72	0.655	0.705	0.82	0.81	0.885			983	0.605	0.86	0.685	0.915	0.835	0.75	0.635	0.82
984	0.785	0.895	0.71	0.855	0.875	0.85	0.86	0.775			984	0.95	0.835	0.74	0.66	0.63	0.84	0.81	0.87			984	0.64	0.87	0.735	0.89	0.835	0.785	0.58	0.885
985	0.81	0.905	0.745	0.895	0.875	0.84	0.825	0.8			985	0.915	0.81	0.78	0.68	0.685	0.83	0.855	0.87			985	0.58	0.86	0.725	0.915	0.825	0.75	0.605	0.825
986	0.745	0.9	0.72	0.885	0.905	0.845	0.835	0.745			986	0.93	0.805	0.765	0.645	0.645	0.835	0.84	0.855			986	0.695	0.9	0.78	0.905	0.825	0.72	0.62	0.825
987	0.82	0.94	0.75	0.87	0.885	0.81	0.85	0.78			987	0.94	0.8	0.725	0.62	0.73	0.82	0.89	0.91			987	0.655	0.835	0.69	0.905	0.865	0.73	0.58	0.775
988	0.82	0.88	0.735	0.87	0.905	0.845	0.88	0.775			988	0.93	0.82	0.725	0.68	0.67	0.84	0.83	0.895			988	0.655	0.87	0.755	0.935	0.825	0.785	0.56	0.805
989	0.82	0.905	0.795	0.91	0.895	0.82	0.84	0.73			989	0.93	0.82	0.785	0.705	0.65	0.835	0.835	0.92			989	0.605	0.865	0.77	0.88	0.875	0.72	0.62	0.78
990	0.82	0.93	0.695	0.85	0.88	0.795	0.845	0.725			990	0.925	0.85	0.685	0.685	0.685	0.86	0.8	0.93			990	0.64	0.85	0.755	0.9	0.79	0.79	0.615	0.835
991	0.815	0.87	0.76	0.865	0.855	0.785	0.805	0.71			991	0.935	0.8	0.695	0.66	0.7	0.855	0.845	0.875			991	0.675	0.905	0.7	0.9	0.84	0.805	0.62	0.805
992	0.81	0.92	0.685	0.905	0.91	0.785	0.855	0.74			992	0.925	0.85	0.68	0.65	0.66	0.81	0.85	0.89			992	0.665	0.865	0.77	0.9	0.85	0.7	0.53	0.79
993	0.82	0.92	0.74	0.915	0.905	0.855	0.915	0.77			993	0.95	0.83	0.795	0.645	0.7	0.87	0.825	0.905			993	0.58	0.79	0.705	0.91	0.87	0.805	0.615	0.825
994	0.81	0.885	0.765	0.855	0.91	0.875	0.84	0.77			994	0.945	0.77	0.74	0.66	0.75	0.82	0.865	0.905			994	0.61	0.835	0.665	0.92	0.835	0.745	0.57	0.81
995	0.81	0.885	0.725	0.89	0.875	0.845	0.84	0.745			995	0.95	0.88	0.66	0.66	0.69	0.8	0.87	0.905			995	0.635	0.855	0.765	0.895	0.82	0.75	0.63	0.84
996	0.815	0.895	0.75	0.91	0.92	0.85	0.875	0.79			996	0.93	0.79	0.75	0.67	0.635	0.795	0.84	0.895			996	0.62	0.87	0.755	0.935	0.85	0.71	0.595	0.855
997	0.81	0.9	0.735	0.845	0.845	0.825	0.85	0.785			997	0.955	0.835	0.745	0.67	0.72	0.845	0.85	0.915			997	0.62	0.855	0.775	0.88	0.82	0.75	0.655	0.815
998	0.78	0.915	0.7	0.865	0.915	0.805	0.855	0.745			998	0.915	0.855	0.745	0.69	0.63	0.86	0.835	0.9			998	0.625	0.86	0.705	0.885	0.825	0.76	0.595	0.815
999	0.855	0.91	0.735	0.87	0.87	0.85	0.865	0.755			999	0.925	0.83	0.795	0.68	0.67	0.815	0.78	0.88			999	0.665	0.855	0.74	0.9	0.835	0.78	0.57	0.79
1000	0.745	0.92	0.775	0.895	0.87	0.795	0.825	0.74			1000	0.945	0.79	0.785	0.685	0.705	0.84	0.865	0.89			1000	0.65	0.91	0.67	0.915	0.83	0.74	0.65	0.805
1001	0.805	0.875	0.77	0.86	0.88	0.8	0.825	0.785			1001	0.935	0.835	0.77	0.695	0.67	0.81	0.86	0.875			1001	0.63	0.825	0.76	0.92	0.825	0.705	0.645	0.83
1002	0.81	0.91	0.705	0.88	0.87	0.82	0.845	0.74			1002	0.94	0.805	0.77	0.705	0.655	0.845	0.885	0.88			1002	0.615	0.865	0.715	0.915	0.85	0.775	0.565	0.83
1003	0.795	0.91	0.68	0.88	0.925	0.815	0.86	0.725			1003	0.925	0.83	0.705	0.665	0.66	0.855	0.875	0.875			1003	0.665	0.875	0.75	0.88	0.86	0.795	0.66	0.81
1004	0.85	0.905	0.7	0.865	0.885	0.835	0.845	0.775			1004	0.93	0.815	0.705	0.64	0.715	0.86	0.825	0.92			1004	0.645	0.87	0.74	0.915	0.87	0.765	0.58	0.79
1005	0.79	0.9	0.715	0.865	0.875	0.815	0.82	0.72			1005	0.945	0.805	0.725	0.67	0.685	0.865	0.805	0.92			1005	0.63	0.9	0.78	0.91	0.865	0.785	0.61	0.81
1006	0.77	0.905	0.74	0.86	0.885	0.825	0.85	0.745			1006	0.96	0.855	0.805	0.67	0.705	0.82	0.855	0.865			1006	0.695	0.85	0.75	0.895	0.835	0.78	0.625	0.765
1007	0.83	0.93	0.725	0.895	0.9	0.85	0.86	0.77			1007	0.965	0.84	0.75	0.655	0.69	0.835	0.83	0.915			1007	0.675	0.87	0.72	0.93	0.85	0.76	0.6	0.815
1008	0.83	0.89	0.785	0.88	0.92	0.82	0.89	0.795			1008	0.94	0.845	0.795	0.655	0.655	0.785	0.835	0.94			1008	0.615	0.845	0.725	0.885	0.88	0.73	0.64	0.835
1009	0.8	0.925	0.755	0.875	0.86	0.835	0.88	0.775			1009	0.895	0.765	0.66	0.63	0.675	0.805	0.835	0.885			1009	0.625	0.835	0.645	0.91	0.785	0.75	0.595	0.825
1010	0.8	0.88	0.75	0.9	0.89	0.795	0.85	0.74			1010	0.93	0.855	0.755	0.68	0.705	0.835	0.82	0.915			1010	0.625	0.89	0.715	0.885	0.78	0.75	0.605	0.81
1011	0.765	0.875	0.77	0.89	0.88	0.835	0.835	0.73			1011	0.905	0.815	0.72	0.7	0.67	0.86	0.825	0.88			1011	0.625	0.875	0.74	0.905	0.83	0.735	0.595	0.805
1012	0.845	0.945	0.65	0.885	0.895	0.755	0.885	0.745			1012	0.945	0.845	0.73	0.665	0.695	0.845	0.845	0.88			1012	0.65	0.855	0.74	0.905	0.855	0.8	0.6	0.86
1013	0.81	0.915	0.735	0.9	0.89	0.84	0.83	0.73			1013	0.92	0.86	0.71	0.69	0.695	0.84	0.85	0.905			1013	0.635	0.87	0.75	0.95	0.835	0.72	0.6	0.835
1014	0.775	0.915	0.74	0.84	0.89	0.855	0.865	0.735			1014	0.95	0.83	0.72	0.705	0.635	0.83	0.835	0.905			1014	0.64	0.85	0.685	0.925	0.87	0.785	0.705	0.825
1015	0.82	0.855	0.715	0.885	0.89	0.835	0.82	0.82			1015	0.965	0.83	0.73	0.675	0.705	0.815	0.84	0.9			1015	0.68	0.895	0.765	0.905	0.815	0.815	0.61	0.815
1016	0.85	0.905	0.765	0.875	0.89	0.79	0.85	0.775			1016	0.93	0.835	0.775	0.66	0.645	0.82	0.84	0.92			1016	0.67	0.88	0.715	0.89	0.825	0.745	0.555	0.795
1017	0.775	0.865	0.77	0.86	0.9	0.8	0.84	0.79			1017	0.925	0.82	0.715	0.58	0.69	0.815	0.84	0.87			1017	0.64	0.89	0.695	0.875	0.825	0.805	0.61	0.8
1018	0.815	0.915	0.715	0.875	0.835	0.82	0.835	0.745			1018	0.955	0.795	0.815	0.715	0.71	0.805	0.865	0.895			1018	0.65	0.83	0.735	0.9	0.835	0.765	0.57	0.795
1019	0.825	0.92	0.745	0.86	0.885	0.825	0.865	0.74			1019	0.945	0.83	0.72	0.61	0.69	0.83	0.82	0.9			1019	0.61	0.835	0.715	0.94	0.895	0.7	0.56	0.81
1020	0.8	0.89	0.745	0.925	0.92	0.87	0.89	0.74			1020	0.93	0.775	0.76	0.66	0.685	0.85	0.86	0.895			1020	0.575	0.855	0.745	0.825	0.81	0.75	0.59	0.805
1021	0.73	0.905	0.71	0.87	0.895	0.825	0.84	0.76			1021	0.95	0.835	0.765	0.68	0.655	0.815	0.86	0.86			1021	0.675	0.865	0.71	0.92	0.845	0.735	0.595	0.82
1022	0.8	0.9	0.785	0.835	0.875	0.795	0.825	0.74			1022	0.945	0.845	0.73	0.69	0.695	0.825	0.825	0.9			1022	0.625	0.88	0.73	0.935	0.83	0.77	0.585	0.875
1023	0.81	0.915	0.73	0.91	0.885	0.835	0.85	0.765			1023	0.92	0.83	0.775	0.68	0.695	0.84	0.79	0.9			1023	0.66	0.855	0.76	0.875	0.855	0.775	0.61	0.765
1024	0.835	0.905	0.765	0.885	0.9	0.825	0.825	0.74			1024	0.945	0.79	0.75	0.68	0.69	0.82	0.85	0.87			1024	0.64	0.855	0.745	0.895	0.85	0.79	0.645	0.835
1025	0.805	0.91	0.72	0.85	0.89	0.815	0.89	0.775			1025	0.93	0.825	0.72	0.54	0.7	0.87	0.81	0.93			1025	0.555	0.84	0.68	0.895	0.845	0.78	0.625	0.855
1026	0.785	0.88	0.71	0.865	0.945	0.775	0.865	0.755			1026	0.945	0.825	0.71	0.61	0.66	0.8	0.84	0.9			1026	0.595	0.865	0.775	0.925	0.85	0.815	0.675	0.76
1027	0.825	0.895	0.705	0.895	0.845	0.795	0.865	0.71			1027	0.925	0.79	0.7	0.655	0.695	0.855	0.85	0.92			1027	0.655	0.87	0.675	0.93	0.86	0.75	0.59	0.865
1028	0.81	0.865	0.72	0.9	0.89	0.845	0.88	0.765			1028	0.965	0.8	0.775	0.7	0.695	0.835	0.84	0.89			1028	0.655	0.87	0.745	0.865	0.83	0.65	0.57	0.79
1029	0.845	0.93	0.745	0.89	0.865	0.875	0.86	0.79			1029	0.935	0.855	0.765	0.685	0.705	0.865	0.855	0.915			1029	0.635	0.865	0.7	0.875	0.805	0.755	0.61	0.8
1030	0.83	0.91	0.75	0.88	0.88	0.835	0.785	0.745			1030	0.915	0.835	0.735	0.705	0.665	0.785	0.855	0.885			1030	0.64	0.86	0.74	0.91	0.82	0.78	0.595	0.77
1031	0.78	0.915	0.7	0.89	0.88	0.835	0.84	0.74			1031	0.93	0.81	0.735	0.635	0.685	0.865	0.85	0.895			1031	0.64	0.88	0.735	0.915	0.875	0.735	0.615	0.82
1032	0.79	0.915	0.75	0.86	0.89	0.835	0.87	0.735			1032	0.935	0.845	0.69	0.7	0.66	0.845	0.84	0.92			1032	0.635	0.87	0.79	0.92	0.835	0.79	0.615	0.825
1033	0.85	0.91	0.72	0.88	0.9	0.815	0.85	0.74			1033	0.955	0.815	0.725	0.715	0.66	0.835	0.85	0.89			1033	0.675	0.87	0.795	0.9	0.87	0.735	0.59	0.83
1034	0.8	0.875	0.745	0.895	0.875	0.845	0.83	0.745			1034	0.94	0.87	0.7	0.67	0.73	0.795	0.81	0.9			1034	0.645	0.85	0.72	0.91	0.84	0.785	0.605	0.81
1035	0.84	0.91	0.755	0.87	0.9	0.835	0.865	0.735			1035	0.92	0.81	0.745	0.71	0.69	0.83	0.825	0.9			1035	0.62	0.865	0.71	0.865	0.81	0.73	0.565	0.825
1036	0.84	0.875	0.775	0.855	0.885	0.825	0.81	0.755			1036	0.935	0.815	0.74	0.66	0.625	0.865	0.87	0.855			1036	0.66	0.805	0.715	0.89	0.845	0.8	0.605	0.85
1037	0.78	0.91	0.705	0.905	0.87	0.825	0.825	0.74			1037	0.945	0.825	0.735	0.64	0.705	0.78	0.855	0.895			1037	0.615	0.865	0.79	0.91	0.81	0.78	0.625	0.825
1038	0.785	0.92	0.74	0.91	0.89	0.8	0.885	0.84			1038	0.925	0.775	0.785	0.625	0.705	0.825	0.82	0.925			1038	0.585	0.875	0.72	0.92	0.88	0.79	0.68	0.805
1039	0.79	0.9	0.78	0.875	0.895	0.82	0.86	0.74			1039	0.94	0.83	0.805	0.665	0.66	0.845	0.845	0.9			1039	0.655	0.85	0.66	0.905	0.84	0.735	0.59	0.795
1040	0.825	0.915	0.675	0.86	0.895	0.805	0.855	0.775			1040	0.945	0.825	0.72	0.63	0.71	0.865	0.855	0.88			1040	0.59	0.895	0.695	0.905	0.8	0.74	0.645	0.78
1041	0.83	0.85	0.72	0.93	0.875	0.815	0.845	0.725			1041	0.95	0.77	0.715	0.63	0.7	0.815	0.795	0.875			1041	0.64	0.86	0.7	0.9	0.86	0.745	0.585	0.8
1042	0.835	0.94	0.74	0.865	0.905	0.86	0.845	0.75			1042	0.95	0.81	0.735	0.64	0.73	0.825	0.85	0.905			1042	0.615	0.865	0.765	0.92	0.83	0.775	0.67	0.78
1043	0.75	0.91	0.76	0.88	0.91	0.84	0.835	0.735			1043	0.92	0.85	0.76	0.64	0.695	0.88	0.865	0.925			1043	0.645	0.87	0.77	0.875	0.825	0.745	0.615	0.84
1044	0.86	0.915	0.745	0.89	0.875	0.785	0.825	0.78			1044	0.94	0.81	0.73	0.65	0.67	0.82	0.815	0.895			1044	0.62	0.85	0.725	0.915	0.855	0.75	0.575	0.81
1045	0.83	0.895	0.755	0.85	0.87	0.865	0.865	0.72			1045	0.915	0.85	0.795	0.615	0.64	0.81	0.87	0.89			1045	0.65	0.87	0.73	0.87	0.77	0.7	0.57	0.835
1046	0.805	0.905	0.74	0.88	0.895	0.76	0.88	0.82			1046	0.955	0.8	0.775	0.725	0.66	0.84	0.85	0.875			1046	0.625	0.885	0.675	0.91	0.815	0.77	0.595	0.78
1047	0.8	0.92	0.715	0.905	0.845	0.805	0.835	0.77			1047	0.945	0.84	0.75	0.695	0.68	0.83	0.79	0.89			1047	0.625	0.86	0.73	0.895	0.835	0.76	0.565	0.85
1048	0.825	0.91	0.73	0.865	0.87	0.885	0.87	0.77			1048	0.925	0.81	0.735	0.715	0.675	0.84	0.895	0.895			1048	0.67	0.855	0.715	0.91	0.89	0.765	0.61	0.83
1049	0.805	0.92	0.695	0.875	0.885	0.815	0.82	0.725			1049	0.93	0.805	0.735	0.665	0.68	0.84	0.86	0.88			1049	0.655	0.875	0.73	0.955	0.865	0.795	0.6	0.795
1050	0.72	0.865	0.73	0.855	0.89	0.79	0.88	0.775			1050	0.94	0.865	0.675	0.64	0.71	0.84	0.815	0.915			1050	0.56	0.84	0.72	0.915	0.85	0.78	0.65	0.835
1051	0.8	0.925	0.74	0.875	0.89	0.8	0.84	0.75			1051	0.965	0.82	0.775	0.665	0.715	0.84	0.81	0.88			1051	0.605	0.88	0.73	0.875	0.845	0.685	0.705	0.835
1052	0.78	0.9	0.735	0.89	0.84	0.85	0.87	0.765			1052	0.955	0.8	0.72	0.69	0.635	0.77	0.84	0.925			1052	0.6	0.855	0.775	0.92	0.905	0.72	0.625	0.795
1053	0.795	0.88	0.73	0.9	0.895	0.85	0.91	0.715			1053	0.915	0.865	0.755	0.705	0.695	0.85	0.865	0.845			1053	0.595	0.865	0.7	0.93	0.84	0.715	0.63	0.805
1054	0.805	0.86	0.775	0.885	0.905	0.835	0.78	0.75			1054	0.94	0.845	0.68	0.655	0.66	0.82	0.85	0.92			1054	0.655	0.875	0.78	0.9	0.84	0.765	0.555	0.79
1055	0.82	0.91	0.75	0.875	0.9	0.815	0.865	0.73			1055	0.925	0.815	0.79	0.65	0.685	0.83	0.825	0.91			1055	0.645	0.845	0.75	0.895	0.86	0.735	0.565	0.845
1056	0.8	0.905	0.69	0.855	0.88	0.77	0.84	0.76			1056	0.945	0.87	0.765	0.68	0.68	0.84	0.845	0.91			1056	0.625	0.885	0.71	0.95	0.81	0.735	0.62	0.81
1057	0.8	0.915	0.705	0.925	0.915	0.87	0.885	0.765			1057	0.935	0.795	0.685	0.6	0.645	0.825	0.825	0.895			1057	0.625	0.89	0.68	0.905	0.8	0.815	0.59	0.815
1058	0.79	0.895	0.695	0.815	0.88	0.77	0.825	0.79			1058	0.915	0.82	0.74	0.67	0.71	0.815	0.84	0.93			1058	0.67	0.9	0.725	0.875	0.83	0.75	0.58	0.82
1059	0.805	0.915	0.72	0.865	0.91	0.85	0.865	0.79			1059	0.945	0.785	0.755	0.68	0.665	0.88	0.855	0.85			1059	0.615	0.82	0.705	0.915	0.845	0.82	0.61	0.79
1060	0.8	0.92	0.775	0.91	0.88	0.825	0.825	0.765			1060	0.945	0.83	0.73	0.64	0.74	0.825	0.85	0.905			1060	0.68	0.845	0.68	0.88	0.8	0.82	0.605	0.83
1061	0.8	0.905	0.745	0.85	0.83	0.78	0.835	0.735			1061	0.94	0.85	0.755	0.665	0.695	0.825	0.84	0.91			1061	0.685	0.905	0.66	0.91	0.865	0.805	0.58	0.795
1062	0.81	0.92	0.7	0.895	0.91	0.8	0.85	0.75			1062	0.95	0.81	0.73	0.68	0.75	0.805	0.86	0.88			1062	0.62	0.85	0.755	0.875	0.815	0.75	0.565	0.81
1063	0.83	0.9	0.785	0.875	0.89	0.85	0.805	0.76			1063	0.93	0.8	0.685	0.615	0.655	0.895	0.82	0.95			1063	0.59	0.865	0.715	0.905	0.87	0.79	0.56	0.86
1064	0.775	0.905	0.77	0.87	0.92	0.815	0.88	0.79			1064	0.915	0.81	0.72	0.715	0.65	0.815	0.82	0.895			1064	0.63	0.89	0.76	0.93	0.87	0.795	0.67	0.8
1065	0.8	0.91	0.75	0.865	0.875	0.845	0.855	0.77			1065	0.945	0.87	0.745	0.71	0.68	0.83	0.855	0.915			1065	0.67	0.905	0.785	0.92	0.86	0.74	0.54	0.795
1066	0.815	0.925	0.67	0.94	0.9	0.785	0.885	0.77			1066	0.92	0.805	0.74	0.64	0.685	0.855	0.86	0.86			1066	0.665	0.835	0.725	0.885	0.825	0.76	0.62	0.82
1067	0.805	0.91	0.755	0.88	0.865	0.825	0.84	0.75			1067	0.95	0.83	0.705	0.67	0.695	0.835	0.82	0.91			1067	0.625	0.83	0.695	0.89	0.83	0.77	0.65	0.83
1068	0.81	0.905	0.725	0.855	0.875	0.86	0.835	0.755			1068	0.94	0.865	0.745	0.685	0.69	0.825	0.86	0.875			1068	0.66	0.855	0.705	0.9	0.785	0.735	0.615	0.815
1069	0.775	0.875	0.74	0.87	0.88	0.88	0.885	0.7			1069	0.945	0.8	0.78	0.66	0.68	0.82	0.88	0.875			1069	0.605	0.88	0.755	0.91	0.865	0.745	0.605	0.835
1070	0.835	0.88	0.705	0.88	0.905	0.805	0.835	0.77			1070	0.945	0.79	0.785	0.665	0.67	0.835	0.835	0.87			1070	0.66	0.84	0.71	0.91	0.785	0.69	0.65	0.765
1071	0.82	0.93	0.735	0.865	0.895	0.82	0.865	0.795			1071	0.945	0.805	0.715	0.66	0.67	0.835	0.835	0.895			1071	0.625	0.83	0.765	0.895	0.845	0.79	0.68	0.79
1072	0.755	0.86	0.775	0.875	0.895	0.815	0.82	0.74			1072	0.93	0.795	0.785	0.69	0.74	0.815	0.81	0.9			1072	0.625	0.89	0.72	0.93	0.86	0.76	0.67	0.795
1073	0.795	0.92	0.675	0.905	0.885	0.82	0.85	0.735			1073	0.925	0.81	0.68	0.68	0.655	0.86	0.85	0.9			1073	0.65	0.84	0.695	0.905	0.86	0.75	0.59	0.815
1074	0.82	0.885	0.71	0.88	0.88	0.775	0.885	0.81			1074	0.965	0.815	0.71	0.69	0.735	0.865	0.86	0.925			1074	0.675	0.875	0.67	0.945	0.835	0.735	0.585	0.845
1075	0.79	0.895	0.8	0.935	0.84	0.835	0.795	0.8			1075	0.93	0.86	0.74	0.64	0.625	0.825	0.875	0.89			1075	0.585	0.855	0.745	0.89	0.86	0.79	0.64	0.83
1076	0.79	0.92	0.735	0.815	0.91	0.845	0.865	0.71			1076	0.93	0.84	0.72	0.645	0.66	0.77	0.76	0.885			1076	0.575	0.875	0.725	0.865	0.805	0.745	0.545	0.82
1077	0.85	0.885	0.77	0.875	0.91	0.86	0.85	0.79			1077	0.96	0.82	0.76	0.695	0.685	0.885	0.86	0.885			1077	0.68	0.87	0.72	0.91	0.81	0.775	0.59	0.82
1078	0.845	0.915	0.725	0.895	0.89	0.84	0.865	0.77			1078	0.925	0.84	0.72	0.72	0.7	0.8	0.83	0.91			1078	0.695	0.885	0.73	0.93	0.84	0.82	0.57	0.78
1079	0.81	0.895	0.685	0.885	0.905	0.8	0.855	0.705			1079	0.96	0.825	0.795	0.625	0.695	0.825	0.87	0.855			1079	0.61	0.86	0.705	0.865	0.865	0.71	0.615	0.815
1080	0.79	0.905	0.73	0.845	0.87	0.835	0.86	0.74			1080	0.9	0.815	0.765	0.675	0.68	0.83	0.87	0.915			1080	0.595	0.835	0.775	0.89	0.835	0.725	0.645	0.81
1081	0.805	0.89	0.76	0.89	0.895	0.76	0.825	0.78			1081	0.965	0.85	0.72	0.685	0.665	0.855	0.855	0.885			1081	0.56	0.86	0.74	0.925	0.82	0.76	0.595	0.815
1082	0.775	0.89	0.775	0.835	0.88	0.82	0.865	0.74			1082	0.925	0.785	0.765	0.69	0.695	0.81	0.86	0.87			1082	0.685	0.9	0.73	0.92	0.815	0.775	0.575	0.84
1083	0.795	0.9	0.7	0.86	0.87	0.865	0.885	0.785			1083	0.94	0.83	0.74	0.61	0.65	0.85	0.83	0.92			1083	0.6	0.845	0.69	0.895	0.84	0.795	0.605	0.8
1084	0.82	0.88	0.725	0.905	0.895	0.83	0.81	0.725			1084	0.935	0.82	0.675	0.61	0.715	0.86	0.855	0.89			1084	0.6	0.82	0.695	0.885	0.81	0.74	0.61	0.785
1085	0.825	0.905	0.735	0.92	0.925	0.84	0.845	0.785			1085	0.9	0.83	0.675	0.645	0.735	0.8	0.84	0.925			1085	0.625	0.845	0.73	0.905	0.84	0.745	0.545	0.805
1086	0.82	0.925	0.77	0.89	0.835	0.87	0.895	0.785			1086	0.95	0.82	0.705	0.62	0.705	0.85	0.85	0.89			1086	0.645	0.885	0.73	0.915	0.865	0.705	0.625	0.85
1087	0.8	0.915	0.695	0.89	0.89	0.84	0.865	0.745			1087	0.94	0.865	0.815	0.68	0.645	0.82	0.83	0.905			1087	0.655	0.895	0.77	0.895	0.85	0.745	0.61	0.83
1088	0.825	0.905	0.72	0.86	0.89	0.825	0.865	0.755			1088	0.93	0.795	0.75	0.675	0.645	0.81	0.805	0.88			1088	0.665	0.875	0.72	0.895	0.85	0.82	0.64	0.765
1089	0.855	0.915	0.695	0.87	0.905	0.795	0.82	0.72			1089	0.945	0.8	0.77	0.715	0.69	0.82	0.845	0.9			1089	0.625	0.865	0.735	0.9	0.84	0.755	0.6	0.84
1090	0.755	0.895	0.755	0.86	0.89	0.815	0.84	0.765			1090	0.94	0.845	0.79	0.735	0.7	0.86	0.845	0.895			1090	0.64	0.84	0.735	0.895	0.855	0.745	0.655	0.775
1091	0.82	0.89	0.7	0.915	0.92	0.78	0.83	0.775			1091	0.96	0.87	0.76	0.695	0.655	0.85	0.845	0.875			1091	0.61	0.84	0.695	0.915	0.825	0.76	0.625	0.79
1092	0.795	0.885	0.775	0.83	0.88	0.85	0.87	0.755			1092	0.95	0.77	0.77	0.66	0.655	0.875	0.79	0.92			1092	0.61	0.87	0.77	0.92	0.87	0.755	0.6	0.82
1093	0.805	0.915	0.695	0.875	0.89	0.76	0.87	0.74			1093	0.945	0.815	0.73	0.645	0.715	0.875	0.845	0.9			1093	0.675	0.875	0.715	0.875	0.84	0.735	0.585	0.81
1094	0.82	0.89	0.7	0.885	0.9	0.845	0.84	0.74			1094	0.93	0.845	0.755	0.705	0.705	0.86	0.835	0.935			1094	0.665	0.89	0.74	0.91	0.85	0.805	0.6	0.865
1095	0.78	0.88	0.75	0.85	0.87	0.84	0.895	0.815			1095	0.935	0.82	0.74	0.68	0.67	0.805	0.855	0.88			1095	0.59	0.845	0.78	0.9	0.85	0.755	0.65	0.835
1096	0.795	0.87	0.745	0.87	0.9	0.84	0.82	0.79			1096	0.88	0.825	0.75	0.68	0.71	0.745	0.895	0.9			1096	0.635	0.86	0.715	0.935	0.85	0.76	0.555	0.79
1097	0.835	0.94	0.715	0.865	0.875	0.875	0.855	0.735			1097	0.96	0.81	0.735	0.655	0.715	0.84	0.855	0.885			1097	0.63	0.86	0.71	0.905	0.785	0.77	0.605	0.82
1098	0.78	0.89	0.75	0.89	0.9	0.84	0.86	0.75			1098	0.93	0.825	0.755	0.695	0.625	0.84	0.835	0.885			1098	0.63	0.89	0.75	0.885	0.825	0.765	0.58	0.815
1099	0.81	0.915	0.745	0.915	0.885	0.82	0.82	0.725			1099	0.94	0.865	0.655	0.585	0.665	0.815	0.81	0.93			1099	0.65	0.88	0.725	0.91	0.86	0.705	0.62	0.795
1100	0.81	0.955	0.75	0.91	0.88	0.79	0.82	0.765			1100	0.955	0.83	0.755	0.695	0.705	0.835	0.845	0.865			1100	0.64	0.84	0.7	0.88	0.815	0.76	0.64	0.795
1101	0.785	0.865	0.705	0.9	0.875	0.815	0.83	0.785			1101	0.965	0.805	0.755	0.7	0.685	0.825	0.865	0.915			1101	0.585	0.875	0.69	0.905	0.865	0.785	0.605	0.795
1102	0.81	0.91	0.75	0.875	0.87	0.81	0.855	0.79			1102	0.95	0.795	0.745	0.665	0.665	0.82	0.85	0.875			1102	0.665	0.875	0.695	0.915	0.855	0.805	0.63	0.825
1103	0.83	0.89	0.725	0.895	0.89	0.795	0.84	0.725			1103	0.915	0.84	0.785	0.67	0.71	0.855	0.85	0.885			1103	0.65	0.795	0.765	0.925	0.84	0.785	0.62	0.795
1104	0.79	0.925	0.735	0.845	0.915	0.835	0.86	0.78			1104	0.925	0.865	0.775	0.67	0.695	0.81	0.79	0.905			1104	0.615	0.85	0.77	0.84	0.815	0.72	0.56	0.825
1105	0.775	0.92	0.75	0.895	0.9	0.845	0.805	0.745			1105	0.945	0.855	0.765	0.635	0.72	0.785	0.83	0.855			1105	0.63	0.865	0.715	0.92	0.855	0.755	0.65	0.835
1106	0.775	0.875	0.65	0.865	0.885	0.885	0.865	0.73			1106	0.965	0.805	0.73	0.705	0.71	0.835	0.875	0.925			1106	0.645	0.91	0.745	0.895	0.81	0.76	0.665	0.805
1107	0.83	0.905	0.755	0.885	0.87	0.825	0.885	0.755			1107	0.915	0.855	0.725	0.645	0.625	0.825	0.82	0.905			1107	0.66	0.845	0.74	0.955	0.855	0.75	0.59	0.77
1108	0.785	0.88	0.77	0.89	0.905	0.84	0.82	0.775			1108	0.93	0.815	0.69	0.6	0.695	0.825	0.84	0.91			1108	0.61	0.85	0.74	0.895	0.855	0.775	0.58	0.88
1109	0.83	0.9	0.77	0.865	0.875	0.815	0.89	0.75			1109	0.93	0.785	0.745	0.665	0.715	0.885	0.865	0.855			1109	0.665	0.9	0.695	0.9	0.815	0.695	0.625	0.79
1110	0.835	0.95	0.735	0.89	0.895	0.77	0.85	0.735			1110	0.93	0.83	0.715	0.69	0.65	0.855	0.825	0.925			1110	0.64	0.87	0.72	0.895	0.81	0.75	0.58	0.83
1111	0.81	0.9	0.7	0.88	0.895	0.83	0.855	0.77			1111	0.94	0.855	0.755	0.66	0.695	0.825	0.825	0.9			1111	0.645	0.895	0.68	0.915	0.85	0.77	0.575	0.785
1112	0.81	0.93	0.71	0.895	0.86	0.755	0.84	0.765			1112	0.935	0.82	0.775	0.685	0.605	0.84	0.825	0.915			1112	0.64	0.905	0.77	0.93	0.835	0.74	0.635	0.81
1113	0.855	0.915	0.755	0.895	0.91	0.825	0.91	0.755			1113	0.93	0.795	0.755	0.655	0.685	0.82	0.825	0.87			1113	0.64	0.885	0.73	0.88	0.86	0.71	0.65	0.785
1114	0.785	0.93	0.7	0.86	0.895	0.84	0.805	0.745			1114	0.935	0.805	0.74	0.68	0.755	0.845	0.85	0.925			1114	0.65	0.865	0.72	0.895	0.795	0.77	0.58	0.81
1115	0.805	0.905	0.775	0.845	0.905	0.825	0.83	0.735			1115	0.94	0.85	0.74	0.655	0.72	0.825	0.855	0.91			1115	0.635	0.81	0.775	0.885	0.835	0.81	0.6	0.815
1116	0.775	0.885	0.76	0.865	0.87	0.825	0.84	0.755			1116	0.94	0.845	0.715	0.7	0.69	0.835	0.845	0.895			1116	0.66	0.88	0.7	0.9	0.875	0.77	0.62	0.825
1117	0.82	0.88	0.8	0.86	0.915	0.84	0.825	0.775			1117	0.955	0.805	0.695	0.68	0.655	0.86	0.87	0.905			1117	0.565	0.855	0.735	0.915	0.83	0.765	0.585	0.835
1118	0.815	0.89	0.68	0.885	0.885	0.83	0.855	0.715			1118	0.955	0.83	0.78	0.64	0.69	0.81	0.825	0.865			1118	0.61	0.815	0.74	0.9	0.85	0.755	0.625	0.835
1119	0.835	0.905	0.72	0.93	0.865	0.85	0.89	0.755			1119	0.905	0.82	0.735	0.69	0.655	0.83	0.845	0.875			1119	0.62	0.84	0.725	0.905	0.83	0.765	0.585	0.815
1120	0.755	0.9	0.725	0.865	0.895	0.835	0.87	0.795			1120	0.925	0.8	0.73	0.625	0.7	0.845	0.855	0.905			1120	0.65	0.89	0.705	0.905	0.825	0.73	0.615	0.84
1121	0.83	0.93	0.785	0.9	0.895	0.81	0.825	0.775			1121	0.935	0.83	0.79	0.685	0.685	0.82	0.825	0.88			1121	0.6	0.85	0.7	0.885	0.875	0.78	0.64	0.805
1122	0.82	0.91	0.685	0.875	0.875	0.84	0.84	0.77			1122	0.925	0.86	0.765	0.68	0.68	0.83	0.85	0.89			1122	0.585	0.83	0.74	0.875	0.82	0.76	0.555	0.82
1123	0.82	0.875	0.73	0.89	0.9	0.835	0.905	0.755			1123	0.94	0.815	0.715	0.68	0.69	0.85	0.87	0.88			1123	0.64	0.89	0.74	0.925	0.85	0.75	0.535	0.835
1124	0.795	0.915	0.725	0.845	0.885	0.835	0.865	0.755			1124	0.97	0.82	0.72	0.61	0.645	0.835	0.82	0.905			1124	0.65	0.865	0.73	0.92	0.83	0.74	0.62	0.825
1125	0.785	0.89	0.74	0.89	0.92	0.79	0.83	0.755			1125	0.915	0.805	0.71	0.64	0.755	0.885	0.82	0.91			1125	0.6	0.87	0.745	0.92	0.81	0.8	0.61	0.785
1126	0.755	0.915	0.805	0.915	0.885	0.83	0.85	0.74			1126	0.945	0.86	0.735	0.63	0.695	0.85	0.845	0.9			1126	0.675	0.86	0.71	0.905	0.84	0.75	0.625	0.84
1127	0.825	0.9	0.705	0.87	0.875	0.85	0.845	0.735			1127	0.935	0.825	0.755	0.68	0.72	0.825	0.85	0.905			1127	0.63	0.86	0.75	0.895	0.82	0.735	0.615	0.765
1128	0.855	0.915	0.72	0.885	0.91	0.81	0.805	0.765			1128	0.935	0.825	0.765	0.685	0.645	0.835	0.83	0.88			1128	0.655	0.85	0.775	0.925	0.815	0.76	0.635	0.82
1129	0.8	0.9	0.765	0.82	0.875	0.815	0.88	0.75			1129	0.945	0.82	0.715	0.71	0.655	0.8	0.865	0.915			1129	0.64	0.885	0.675	0.885	0.875	0.745	0.595	0.815
1130	0.785	0.875	0.705	0.885	0.855	0.845	0.855	0.78			1130	0.91	0.785	0.72	0.655	0.665	0.77	0.805	0.91			1130	0.65	0.895	0.72	0.915	0.845	0.76	0.6	0.81
1131	0.81	0.865	0.765	0.85	0.865	0.835	0.865	0.745			1131	0.935	0.815	0.78	0.715	0.675	0.87	0.81	0.915			1131	0.69	0.84	0.71	0.88	0.845	0.75	0.605	0.755
1132	0.84	0.91	0.765	0.87	0.895	0.835	0.84	0.81			1132	0.94	0.82	0.77	0.675	0.69	0.815	0.835	0.885			1132	0.615	0.815	0.76	0.92	0.865	0.805	0.575	0.82
1133	0.785	0.9	0.71	0.915	0.91	0.83	0.825	0.75			1133	0.945	0.835	0.78	0.645	0.715	0.84	0.855	0.895			1133	0.61	0.855	0.71	0.915	0.82	0.78	0.595	0.81
1134	0.8	0.925	0.7	0.86	0.9	0.82	0.885	0.765			1134	0.935	0.8	0.77	0.705	0.705	0.83	0.845	0.885			1134	0.635	0.855	0.765	0.92	0.82	0.735	0.575	0.82
1135	0.78	0.925	0.735	0.905	0.935	0.825	0.835	0.73			1135	0.955	0.89	0.72	0.675	0.615	0.825	0.83	0.865			1135	0.66	0.905	0.71	0.925	0.86	0.755	0.57	0.84
1136	0.795	0.905	0.7	0.89	0.885	0.805	0.875	0.785			1136	0.955	0.81	0.715	0.625	0.665	0.785	0.835	0.87			1136	0.63	0.865	0.66	0.855	0.84	0.775	0.59	0.82
1137	0.8	0.935	0.71	0.91	0.895	0.805	0.83	0.72			1137	0.92	0.82	0.705	0.585	0.685	0.845	0.84	0.91			1137	0.575	0.885	0.77	0.9	0.815	0.725	0.615	0.795
1138	0.815	0.9	0.755	0.87	0.875	0.855	0.83	0.705			1138	0.925	0.815	0.745	0.645	0.73	0.84	0.865	0.915			1138	0.63	0.855	0.75	0.88	0.815	0.78	0.685	0.86
1139	0.84	0.895	0.735	0.84	0.885	0.835	0.86	0.755			1139	0.91	0.82	0.705	0.695	0.635	0.81	0.86	0.915			1139	0.68	0.84	0.685	0.95	0.89	0.735	0.645	0.795
1140	0.8	0.875	0.74	0.89	0.835	0.815	0.85	0.79			1140	0.945	0.81	0.755	0.685	0.72	0.855	0.84	0.915			1140	0.63	0.89	0.745	0.9	0.8	0.74	0.645	0.82
1141	0.84	0.925	0.685	0.865	0.875	0.885	0.84	0.745			1141	0.925	0.85	0.735	0.68	0.685	0.82	0.835	0.875			1141	0.635	0.86	0.7	0.9	0.855	0.775	0.62	0.815
1142	0.85	0.875	0.71	0.88	0.865	0.865	0.855	0.76			1142	0.925	0.805	0.73	0.7	0.73	0.855	0.83	0.885			1142	0.665	0.885	0.75	0.92	0.845	0.795	0.57	0.77
1143	0.805	0.89	0.745	0.865	0.905	0.81	0.86	0.76			1143	0.955	0.815	0.775	0.63	0.745	0.82	0.84	0.885			1143	0.665	0.835	0.71	0.925	0.8	0.75	0.605	0.865
1144	0.775	0.915	0.735	0.88	0.885	0.82	0.85	0.77			1144	0.945	0.81	0.745	0.73	0.67	0.81	0.835	0.895			1144	0.61	0.855	0.785	0.875	0.83	0.755	0.595	0.8
1145	0.8	0.895	0.725	0.915	0.88	0.825	0.85	0.755			1145	0.93	0.86	0.775	0.685	0.71	0.805	0.825	0.885			1145	0.615	0.84	0.715	0.915	0.83	0.76	0.55	0.805
1146	0.83	0.9	0.725	0.86	0.9	0.865	0.865	0.795			1146	0.95	0.815	0.71	0.63	0.68	0.87	0.815	0.92			1146	0.655	0.86	0.74	0.895	0.845	0.76	0.63	0.825
1147	0.8	0.92	0.795	0.86	0.865	0.775	0.865	0.76			1147	0.89	0.855	0.73	0.655	0.625	0.835	0.89	0.925			1147	0.615	0.835	0.76	0.9	0.86	0.765	0.655	0.78
1148	0.83	0.905	0.77	0.895	0.9	0.835	0.82	0.725			1148	0.965	0.795	0.745	0.69	0.66	0.84	0.87	0.89			1148	0.645	0.87	0.715	0.915	0.84	0.785	0.63	0.805
1149	0.755	0.895	0.725	0.9	0.905	0.76	0.835	0.76			1149	0.955	0.8	0.755	0.65	0.665	0.8	0.84	0.92			1149	0.645	0.915	0.72	0.89	0.83	0.73	0.595	0.82
1150	0.79	0.885	0.725	0.85	0.875	0.825	0.86	0.735			1150	0.925	0.8	0.73	0.675	0.71	0.875	0.815	0.88			1150	0.645	0.885	0.705	0.915	0.835	0.72	0.57	0.84
1151	0.8	0.925	0.755	0.875	0.91	0.81	0.87	0.73			1151	0.935	0.825	0.78	0.685	0.65	0.82	0.785	0.91			1151	0.665	0.85	0.705	0.855	0.81	0.79	0.595	0.87
1152	0.79	0.885	0.73	0.845	0.89	0.84	0.87	0.755			1152	0.955	0.775	0.77	0.65	0.64	0.84	0.88	0.9			1152	0.655	0.845	0.735	0.89	0.83	0.73	0.65	0.79
1153	0.85	0.91	0.71	0.895	0.925	0.78	0.845	0.77			1153	0.95	0.76	0.72	0.665	0.69	0.825	0.815	0.875			1153	0.64	0.85	0.76	0.91	0.83	0.77	0.555	0.815
1154	0.76	0.905	0.77	0.905	0.89	0.855	0.865	0.725			1154	0.95	0.8	0.71	0.665	0.73	0.8	0.815	0.875			1154	0.625	0.86	0.72	0.915	0.835	0.745	0.645	0.855
1155	0.785	0.92	0.73	0.87	0.85	0.84	0.82	0.79			1155	0.93	0.82	0.78	0.66	0.74	0.815	0.845	0.875			1155	0.66	0.865	0.74	0.92	0.865	0.745	0.595	0.765
1156	0.795	0.91	0.715	0.85	0.89	0.85	0.825	0.76			1156	0.91	0.835	0.755	0.63	0.69	0.825	0.895	0.905			1156	0.605	0.87	0.72	0.855	0.805	0.735	0.61	0.805
1157	0.815	0.885	0.76	0.91	0.91	0.835	0.84	0.72			1157	0.925	0.86	0.72	0.64	0.71	0.835	0.85	0.915			1157	0.615	0.855	0.725	0.925	0.845	0.77	0.63	0.845
1158	0.81	0.87	0.725	0.85	0.895	0.8	0.83	0.77			1158	0.93	0.825	0.75	0.725	0.68	0.87	0.855	0.93			1158	0.6	0.915	0.765	0.93	0.88	0.795	0.565	0.775
1159	0.805	0.9	0.74	0.895	0.88	0.785	0.875	0.79			1159	0.96	0.86	0.7	0.67	0.64	0.86	0.86	0.89			1159	0.64	0.845	0.695	0.91	0.83	0.74	0.605	0.8
1160	0.825	0.915	0.725	0.89	0.835	0.86	0.865	0.735			1160	0.925	0.875	0.735	0.7	0.7	0.82	0.815	0.885			1160	0.66	0.855	0.72	0.935	0.845	0.765	0.595	0.825
1161	0.8	0.91	0.77	0.9	0.87	0.87	0.815	0.765			1161	0.93	0.825	0.73	0.67	0.65	0.85	0.825	0.88			1161	0.62	0.855	0.715	0.885	0.84	0.765	0.59	0.77
1162	0.8	0.9	0.7	0.915	0.875	0.82	0.82	0.755			1162	0.93	0.795	0.745	0.665	0.69	0.83	0.845	0.895			1162	0.65	0.86	0.75	0.89	0.855	0.78	0.575	0.76
1163	0.81	0.89	0.76	0.895	0.87	0.815	0.865	0.71			1163	0.955	0.81	0.775	0.72	0.705	0.85	0.85	0.95			1163	0.6	0.86	0.68	0.935	0.785	0.755	0.585	0.81
1164	0.83	0.925	0.695	0.845	0.875	0.81	0.86	0.735			1164	0.935	0.84	0.705	0.635	0.63	0.82	0.825	0.905			1164	0.645	0.895	0.76	0.895	0.855	0.765	0.585	0.785
1165	0.82	0.93	0.74	0.89	0.91	0.81	0.82	0.775			1165	0.92	0.8	0.735	0.695	0.695	0.825	0.83	0.86			1165	0.605	0.86	0.815	0.94	0.835	0.845	0.61	0.815
1166	0.815	0.895	0.7	0.915	0.885	0.82	0.875	0.765			1166	0.95	0.85	0.735	0.635	0.68	0.86	0.865	0.905			1166	0.62	0.815	0.745	0.885	0.855	0.735	0.605	0.855
1167	0.75	0.9	0.76	0.86	0.915	0.865	0.85	0.755			1167	0.915	0.78	0.77	0.71	0.65	0.845	0.825	0.885			1167	0.705	0.885	0.745	0.9	0.825	0.745	0.635	0.84
1168	0.78	0.89	0.715	0.875	0.88	0.815	0.85	0.795			1168	0.94	0.835	0.715	0.655	0.68	0.77	0.86	0.885			1168	0.625	0.85	0.695	0.91	0.825	0.72	0.605	0.79
1169	0.83	0.895	0.735	0.85	0.92	0.8	0.84	0.73			1169	0.91	0.83	0.745	0.65	0.695	0.825	0.83	0.895			1169	0.65	0.875	0.715	0.895	0.875	0.75	0.65	0.88
1170	0.805	0.885	0.76	0.855	0.865	0.835	0.895	0.78			1170	0.97	0.855	0.76	0.675	0.725	0.85	0.87	0.915			1170	0.66	0.84	0.675	0.905	0.83	0.735	0.605	0.82
1171	0.82	0.87	0.72	0.885	0.895	0.86	0.86	0.7			1171	0.94	0.805	0.75	0.74	0.735	0.86	0.885	0.93			1171	0.62	0.885	0.785	0.905	0.845	0.75	0.645	0.835
1172	0.755	0.895	0.735	0.865	0.855	0.825	0.845	0.785			1172	0.915	0.82	0.72	0.715	0.645	0.82	0.85	0.9			1172	0.655	0.855	0.695	0.895	0.785	0.76	0.59	0.78
1173	0.82	0.89	0.73	0.815	0.88	0.84	0.815	0.775			1173	0.94	0.825	0.71	0.695	0.64	0.87	0.825	0.875			1173	0.6	0.885	0.735	0.905	0.845	0.76	0.6	0.78
1174	0.815	0.935	0.78	0.875	0.85	0.82	0.865	0.75			1174	0.915	0.84	0.735	0.66	0.72	0.805	0.86	0.895			1174	0.58	0.86	0.755	0.91	0.835	0.775	0.625	0.795
1175	0.845	0.9	0.715	0.9	0.91	0.805	0.83	0.78			1175	0.92	0.855	0.81	0.64	0.66	0.84	0.815	0.9			1175	0.655	0.865	0.705	0.925	0.82	0.71	0.57	0.81
1176	0.785	0.895	0.7	0.85	0.965	0.845	0.915	0.75			1176	0.945	0.79	0.715	0.665	0.7	0.855	0.83	0.9			1176	0.735	0.855	0.73	0.89	0.875	0.71	0.545	0.79
1177	0.82	0.895	0.7	0.905	0.88	0.81	0.835	0.74			1177	0.93	0.81	0.795	0.685	0.69	0.775	0.9	0.865			1177	0.635	0.87	0.725	0.885	0.87	0.75	0.61	0.85
1178	0.785	0.92	0.73	0.865	0.9	0.81	0.875	0.78			1178	0.96	0.85	0.73	0.645	0.71	0.825	0.835	0.9			1178	0.69	0.86	0.715	0.895	0.845	0.805	0.62	0.85
1179	0.86	0.925	0.73	0.9	0.88	0.795	0.815	0.75			1179	0.935	0.82	0.765	0.64	0.63	0.85	0.825	0.91			1179	0.59	0.84	0.74	0.92	0.785	0.75	0.655	0.875
1180	0.775	0.91	0.78	0.91	0.875	0.84	0.86	0.78			1180	0.975	0.825	0.74	0.665	0.69	0.81	0.815	0.905			1180	0.685	0.855	0.685	0.92	0.855	0.78	0.59	0.785
1181	0.79	0.87	0.745	0.935	0.88	0.815	0.785	0.72			1181	0.915	0.845	0.76	0.685	0.685	0.84	0.855	0.87			1181	0.645	0.86	0.75	0.86	0.815	0.765	0.59	0.815
1182	0.84	0.87	0.78	0.845	0.88	0.865	0.85	0.745			1182	0.95	0.795	0.74	0.695	0.64	0.855	0.88	0.925			1182	0.595	0.885	0.705	0.895	0.805	0.75	0.565	0.78
1183	0.805	0.915	0.66	0.87	0.875	0.815	0.9	0.785			1183	0.91	0.855	0.775	0.69	0.715	0.85	0.83	0.925			1183	0.68	0.82	0.75	0.89	0.89	0.75	0.6	0.8
1184	0.84	0.935	0.705	0.9	0.885	0.82	0.845	0.745			1184	0.945	0.835	0.765	0.68	0.7	0.84	0.84	0.88			1184	0.645	0.86	0.745	0.915	0.8	0.765	0.675	0.805
1185	0.83	0.935	0.71	0.895	0.9	0.795	0.865	0.77			1185	0.97	0.795	0.745	0.665	0.71	0.765	0.865	0.89			1185	0.61	0.865	0.695	0.9	0.86	0.785	0.545	0.845
1186	0.815	0.895	0.74	0.87	0.92	0.815	0.875	0.75			1186	0.915	0.755	0.71	0.685	0.7	0.91	0.875	0.86			1186	0.635	0.875	0.755	0.915	0.83	0.74	0.59	0.81
1187	0.79	0.875	0.765	0.85	0.875	0.775	0.88	0.75			1187	0.925	0.785	0.74	0.7	0.69	0.78	0.835	0.885			1187	0.645	0.885	0.715	0.91	0.84	0.76	0.57	0.85
1188	0.79	0.915	0.725	0.885	0.91	0.82	0.82	0.745			1188	0.92	0.855	0.72	0.635	0.665	0.82	0.795	0.895			1188	0.675	0.87	0.73	0.945	0.855	0.745	0.67	0.8
1189	0.79	0.905	0.755	0.87	0.86	0.845	0.84	0.755			1189	0.95	0.83	0.705	0.645	0.67	0.845	0.86	0.935			1189	0.585	0.85	0.74	0.895	0.88	0.74	0.645	0.81
1190	0.785	0.89	0.755	0.88	0.895	0.865	0.835	0.8			1190	0.955	0.865	0.745	0.615	0.685	0.82	0.8	0.895			1190	0.66	0.87	0.715	0.935	0.84	0.79	0.585	0.79
1191	0.815	0.915	0.755	0.89	0.88	0.88	0.88	0.725			1191	0.905	0.85	0.73	0.74	0.695	0.85	0.83	0.915			1191	0.655	0.855	0.745	0.915	0.87	0.745	0.605	0.86
1192	0.795	0.89	0.725	0.885	0.88	0.8	0.83	0.775			1192	0.93	0.83	0.77	0.675	0.71	0.835	0.87	0.905			1192	0.645	0.845	0.725	0.9	0.825	0.745	0.55	0.78
1193	0.78	0.89	0.655	0.885	0.85	0.835	0.79	0.82			1193	0.945	0.78	0.68	0.7	0.69	0.87	0.83	0.91			1193	0.62	0.845	0.76	0.905	0.855	0.705	0.62	0.85
1194	0.81	0.905	0.785	0.915	0.855	0.8	0.87	0.735			1194	0.94	0.84	0.73	0.705	0.67	0.755	0.85	0.885			1194	0.635	0.855	0.775	0.905	0.85	0.775	0.655	0.86
1195	0.8	0.92	0.8	0.875	0.915	0.725	0.865	0.76			1195	0.925	0.775	0.76	0.67	0.645	0.86	0.875	0.905			1195	0.565	0.87	0.735	0.87	0.83	0.73	0.64	0.88
1196	0.845	0.91	0.765	0.9	0.94	0.84	0.86	0.725			1196	0.97	0.815	0.795	0.62	0.67	0.76	0.82	0.865			1196	0.63	0.845	0.715	0.94	0.85	0.77	0.58	0.755
1197	0.81	0.89	0.715	0.905	0.88	0.8	0.785	0.775			1197	0.96	0.83	0.75	0.62	0.67	0.805	0.82	0.875			1197	0.66	0.89	0.69	0.91	0.81	0.75	0.59	0.785
1198	0.825	0.865	0.745	0.86	0.895	0.87	0.91	0.73			1198	0.905	0.805	0.67	0.66	0.685	0.9	0.85	0.925			1198	0.655	0.875	0.71	0.885	0.865	0.805	0.6	0.785
1199	0.8	0.895	0.65	0.815	0.855	0.805	0.85	0.73			1199	0.925	0.855	0.775	0.66	0.665	0.795	0.83	0.88			1199	0.595	0.855	0.715	0.905	0.795	0.755	0.595	0.765
1200	0.775	0.925	0.725	0.86	0.925	0.875	0.88	0.79			1200	0.97	0.865	0.775	0.64	0.705	0.89	0.855	0.915			1200	0.705	0.88	0.685	0.895	0.825	0.785	0.62	0.85
1201	0.835	0.93	0.685	0.925	0.905	0.855	0.845	0.75			1201	0.91	0.835	0.725	0.735	0.735	0.82	0.84	0.885			1201	0.61	0.85	0.73	0.925	0.835	0.705	0.65	0.805
1202	0.82	0.895	0.75	0.88	0.895	0.795	0.835	0.745			1202	0.93	0.8	0.755	0.615	0.635	0.87	0.84	0.93			1202	0.635	0.875	0.66	0.875	0.855	0.72	0.62	0.805
1203	0.79	0.895	0.705	0.875	0.89	0.795	0.855	0.73			1203	0.95	0.83	0.755	0.65	0.68	0.83	0.84	0.875			1203	0.64	0.895	0.735	0.885	0.81	0.755	0.62	0.805
1204	0.81	0.91	0.77	0.86	0.92	0.83	0.86	0.8			1204	0.915	0.81	0.705	0.625	0.635	0.83	0.86	0.895			1204	0.595	0.85	0.735	0.89	0.87	0.77	0.56	0.835
1205	0.81	0.865	0.77	0.89	0.875	0.845	0.835	0.75			1205	0.94	0.865	0.78	0.68	0.72	0.835	0.815	0.9			1205	0.62	0.9	0.72	0.91	0.835	0.765	0.625	0.835
1206	0.805	0.88	0.7	0.86	0.855	0.825	0.87	0.795			1206	0.945	0.79	0.745	0.685	0.725	0.865	0.825	0.875			1206	0.68	0.84	0.745	0.895	0.815	0.76	0.635	0.83
1207	0.835	0.885	0.73	0.87	0.9	0.835	0.83	0.75			1207	0.94	0.81	0.705	0.675	0.68	0.82	0.83	0.89			1207	0.615	0.88	0.755	0.935	0.83	0.78	0.6	0.83
1208	0.755	0.91	0.745	0.9	0.89	0.835	0.895	0.785			1208	0.925	0.845	0.72	0.64	0.695	0.82	0.845	0.895			1208	0.685	0.865	0.735	0.905	0.865	0.765	0.565	0.825
1209	0.8	0.94	0.755	0.835	0.825	0.805	0.85	0.71			1209	0.945	0.795	0.765	0.68	0.705	0.815	0.885	0.935			1209	0.625	0.855	0.765	0.905	0.83	0.755	0.57	0.78
1210	0.77	0.915	0.745	0.905	0.9	0.795	0.855	0.785			1210	0.95	0.84	0.75	0.665	0.62	0.8	0.87	0.895			1210	0.665	0.845	0.71	0.9	0.845	0.795	0.575	0.81
1211	0.8	0.915	0.77	0.9	0.87	0.825	0.84	0.725			1211	0.945	0.815	0.805	0.65	0.735	0.865	0.835	0.895			1211	0.6	0.86	0.7	0.9	0.815	0.755	0.65	0.845
1212	0.855	0.915	0.725	0.9	0.895	0.865	0.855	0.765			1212	0.92	0.765	0.775	0.675	0.64	0.825	0.885	0.905			1212	0.72	0.91	0.755	0.91	0.855	0.77	0.595	0.82
1213	0.825	0.89	0.72	0.875	0.895	0.815	0.89	0.765			1213	0.95	0.805	0.725	0.665	0.7	0.77	0.84	0.85			1213	0.635	0.87	0.71	0.91	0.865	0.7	0.58	0.765
1214	0.76	0.91	0.73	0.83	0.91	0.83	0.845	0.78			1214	0.93	0.84	0.71	0.625	0.695	0.825	0.82	0.91			1214	0.64	0.875	0.76	0.89	0.86	0.76	0.61	0.765
1215	0.825	0.87	0.75	0.86	0.855	0.865	0.86	0.76			1215	0.96	0.845	0.715	0.66	0.655	0.815	0.845	0.905			1215	0.645	0.88	0.69	0.925	0.78	0.76	0.64	0.84
1216	0.8	0.92	0.725	0.84	0.895	0.825	0.865	0.79			1216	0.94	0.87	0.7	0.665	0.59	0.84	0.81	0.9			1216	0.68	0.875	0.725	0.915	0.86	0.775	0.625	0.795
1217	0.79	0.925	0.73	0.9	0.915	0.8	0.86	0.745			1217	0.915	0.825	0.705	0.675	0.71	0.84	0.83	0.9			1217	0.62	0.82	0.725	0.88	0.805	0.805	0.555	0.82
1218	0.79	0.87	0.71	0.895	0.9	0.82	0.795	0.76			1218	0.945	0.825	0.75	0.69	0.7	0.855	0.87	0.885			1218	0.665	0.865	0.695	0.905	0.895	0.72	0.625	0.825
1219	0.81	0.9	0.715	0.9	0.875	0.76	0.845	0.775			1219	0.925	0.865	0.73	0.625	0.735	0.85	0.84	0.91			1219	0.55	0.82	0.745	0.905	0.82	0.765	0.59	0.825
1220	0.805	0.91	0.75	0.885	0.86	0.81	0.825	0.695			1220	0.935	0.78	0.765	0.725	0.65	0.835	0.85	0.905			1220	0.62	0.875	0.7	0.895	0.825	0.785	0.585	0.83
1221	0.8	0.895	0.745	0.85	0.83	0.865	0.885	0.76			1221	0.95	0.855	0.735	0.71	0.635	0.845	0.84	0.89			1221	0.68	0.83	0.715	0.885	0.855	0.745	0.545	0.81
1222	0.79	0.915	0.715	0.905	0.895	0.805	0.855	0.78			1222	0.94	0.85	0.755	0.66	0.7	0.815	0.86	0.91			1222	0.65	0.88	0.705	0.895	0.82	0.695	0.655	0.79
1223	0.765	0.91	0.79	0.885	0.87	0.86	0.895	0.705			1223	0.915	0.805	0.755	0.655	0.685	0.795	0.84	0.905			1223	0.62	0.85	0.745	0.885	0.825	0.745	0.63	0.805
1224	0.825	0.87	0.78	0.875	0.92	0.82	0.87	0.83			1224	0.93	0.855	0.79	0.71	0.705	0.855	0.815	0.885			1224	0.66	0.855	0.69	0.89	0.825	0.775	0.655	0.865
1225	0.84	0.915	0.675	0.91	0.9	0.825	0.835	0.765			1225	0.935	0.795	0.695	0.64	0.71	0.79	0.865	0.895			1225	0.635	0.855	0.74	0.905	0.875	0.785	0.565	0.82
1226	0.82	0.91	0.705	0.86	0.875	0.82	0.835	0.71			1226	0.945	0.79	0.775	0.72	0.715	0.855	0.85	0.88			1226	0.615	0.86	0.735	0.93	0.805	0.745	0.635	0.8
1227	0.78	0.93	0.72	0.87	0.87	0.835	0.8	0.72			1227	0.955	0.795	0.715	0.645	0.645	0.85	0.81	0.925			1227	0.665	0.88	0.73	0.915	0.82	0.765	0.555	0.805
1228	0.835	0.885	0.74	0.87	0.9	0.765	0.855	0.785			1228	0.925	0.83	0.69	0.65	0.645	0.855	0.855	0.875			1228	0.625	0.825	0.64	0.915	0.865	0.78	0.62	0.82
1229	0.82	0.88	0.71	0.895	0.91	0.79	0.84	0.795			1229	0.93	0.825	0.725	0.61	0.705	0.86	0.835	0.925			1229	0.615	0.895	0.795	0.895	0.795	0.74	0.595	0.825
1230	0.83	0.915	0.755	0.86	0.915	0.87	0.835	0.705			1230	0.935	0.81	0.75	0.67	0.705	0.8	0.835	0.865			1230	0.625	0.87	0.77	0.93	0.895	0.79	0.61	0.81
1231	0.765	0.915	0.75	0.87	0.885	0.82	0.895	0.72			1231	0.925	0.88	0.675	0.69	0.66	0.82	0.82	0.895			1231	0.615	0.895	0.74	0.9	0.83	0.74	0.63	0.805
1232	0.795	0.895	0.705	0.855	0.925	0.825	0.83	0.755			1232	0.955	0.82	0.74	0.63	0.765	0.825	0.835	0.89			1232	0.64	0.795	0.725	0.93	0.855	0.79	0.565	0.795
1233	0.815	0.895	0.72	0.905	0.9	0.825	0.83	0.77			1233	0.95	0.835	0.695	0.69	0.635	0.79	0.85	0.89			1233	0.61	0.855	0.75	0.91	0.815	0.79	0.585	0.79
1234	0.795	0.91	0.78	0.895	0.92	0.84	0.855	0.795			1234	0.925	0.81	0.735	0.67	0.73	0.815	0.88	0.9			1234	0.675	0.835	0.725	0.875	0.85	0.785	0.62	0.775
1235	0.815	0.895	0.76	0.905	0.875	0.81	0.87	0.775			1235	0.925	0.855	0.77	0.705	0.67	0.86	0.85	0.89			1235	0.685	0.86	0.72	0.895	0.86	0.775	0.625	0.84
1236	0.8	0.88	0.74	0.885	0.87	0.825	0.795	0.755			1236	0.93	0.825	0.765	0.67	0.66	0.82	0.795	0.89			1236	0.64	0.87	0.725	0.91	0.825	0.76	0.6	0.795
1237	0.82	0.91	0.715	0.885	0.88	0.79	0.82	0.78			1237	0.945	0.805	0.775	0.625	0.65	0.84	0.815	0.925			1237	0.61	0.89	0.765	0.915	0.825	0.73	0.565	0.815
1238	0.835	0.925	0.755	0.87	0.895	0.82	0.855	0.755			1238	0.94	0.81	0.73	0.665	0.72	0.805	0.84	0.905			1238	0.615	0.875	0.76	0.875	0.83	0.725	0.63	0.82
1239	0.77	0.9	0.735	0.845	0.88	0.84	0.83	0.665			1239	0.935	0.805	0.725	0.615	0.69	0.865	0.855	0.89			1239	0.63	0.865	0.7	0.895	0.835	0.77	0.66	0.87
1240	0.845	0.895	0.675	0.88	0.825	0.85	0.91	0.795			1240	0.93	0.795	0.775	0.695	0.65	0.875	0.87	0.905			1240	0.645	0.87	0.685	0.92	0.88	0.73	0.59	0.8
1241	0.805	0.865	0.76	0.845	0.88	0.83	0.83	0.785			1241	0.935	0.835	0.7	0.63	0.71	0.845	0.86	0.89			1241	0.635	0.88	0.68	0.92	0.8	0.775	0.61	0.83
1242	0.835	0.9	0.74	0.91	0.94	0.815	0.825	0.745			1242	0.93	0.77	0.77	0.7	0.685	0.815	0.82	0.885			1242	0.635	0.875	0.715	0.9	0.805	0.81	0.585	0.81
1243	0.805	0.905	0.725	0.85	0.87	0.81	0.85	0.77			1243	0.97	0.89	0.805	0.72	0.715	0.77	0.81	0.895			1243	0.545	0.885	0.745	0.94	0.84	0.74	0.645	0.785
1244	0.82	0.93	0.725	0.9	0.885	0.85	0.84	0.74			1244	0.93	0.785	0.72	0.645	0.645	0.84	0.865	0.9			1244	0.695	0.86	0.73	0.89	0.88	0.83	0.555	0.805
1245	0.765	0.905	0.715	0.86	0.865	0.795	0.83	0.735			1245	0.915	0.82	0.73	0.695	0.695	0.85	0.84	0.88			1245	0.625	0.88	0.715	0.915	0.825	0.8	0.615	0.805
1246	0.78	0.875	0.7	0.895	0.9	0.825	0.87	0.77			1246	0.955	0.83	0.71	0.675	0.66	0.835	0.855	0.905			1246	0.67	0.85	0.745	0.895	0.845	0.72	0.635	0.8
1247	0.835	0.905	0.735	0.895	0.885	0.835	0.84	0.745			1247	0.895	0.84	0.69	0.625	0.74	0.85	0.825	0.895			1247	0.615	0.875	0.71	0.895	0.83	0.715	0.58	0.825
1248	0.795	0.89	0.76	0.865	0.88	0.825	0.855	0.795			1248	0.95	0.82	0.76	0.675	0.71	0.84	0.835	0.89			1248	0.63	0.875	0.795	0.9	0.855	0.75	0.6	0.805
1249	0.835	0.93	0.725	0.87	0.88	0.835	0.885	0.75			1249	0.935	0.79	0.785	0.67	0.62	0.845	0.86	0.9			1249	0.665	0.835	0.715	0.9	0.835	0.715	0.615	0.795
1250	0.79	0.915	0.76	0.9	0.875	0.815	0.85	0.75			1250	0.95	0.825	0.71	0.625	0.67	0.845	0.85	0.925			1250	0.65	0.815	0.745	0.875	0.88	0.73	0.625	0.86
1251	0.77	0.935	0.74	0.89	0.92	0.805	0.845	0.68			1251	0.915	0.805	0.73	0.63	0.715	0.79	0.87	0.89			1251	0.69	0.875	0.7	0.905	0.875	0.79	0.64	0.835
1252	0.795	0.91	0.78	0.875	0.875	0.845	0.86	0.74			1252	0.93	0.77	0.77	0.72	0.68	0.81	0.805	0.905			1252	0.665	0.87	0.76	0.925	0.865	0.77	0.595	0.765
1253	0.825	0.905	0.715	0.895	0.925	0.84	0.855	0.785			1253	0.92	0.84	0.69	0.695	0.68	0.795	0.845	0.9			1253	0.615	0.87	0.69	0.92	0.81	0.685	0.595	0.865
1254	0.78	0.89	0.71	0.87	0.895	0.855	0.84	0.785			1254	0.97	0.82	0.685	0.645	0.665	0.88	0.845	0.9			1254	0.655	0.845	0.735	0.905	0.84	0.745	0.62	0.76
1255	0.8	0.875	0.74	0.845	0.87	0.825	0.825	0.755			1255	0.935	0.815	0.755	0.63	0.66	0.845	0.88	0.89			1255	0.67	0.865	0.75	0.875	0.86	0.735	0.64	0.81
1256	0.845	0.895	0.74	0.89	0.895	0.805	0.86	0.785			1256	0.95	0.83	0.715	0.64	0.705	0.8	0.84	0.875			1256	0.595	0.835	0.735	0.9	0.84	0.76	0.63	0.8
1257	0.8	0.905	0.69	0.87	0.88	0.85	0.835	0.745			1257	0.95	0.805	0.735	0.72	0.68	0.85	0.825	0.885			1257	0.595	0.88	0.76	0.89	0.84	0.76	0.525	0.835
1258	0.82	0.89	0.715	0.9	0.905	0.795	0.87	0.755			1258	0.935	0.855	0.785	0.62	0.635	0.865	0.8	0.905			1258	0.65	0.9	0.75	0.905	0.8	0.775	0.615	0.805
1259	0.85	0.905	0.725	0.87	0.835	0.8	0.84	0.76			1259	0.92	0.84	0.775	0.675	0.7	0.875	0.875	0.895			1259	0.665	0.87	0.73	0.905	0.845	0.77	0.61	0.825
1260	0.805	0.92	0.74	0.9	0.875	0.815	0.86	0.78			1260	0.935	0.835	0.72	0.685	0.71	0.81	0.84	0.92			1260	0.53	0.835	0.66	0.915	0.815	0.8	0.59	0.835
1261	0.83	0.92	0.755	0.865	0.89	0.835	0.865	0.755			1261	0.94	0.785	0.8	0.695	0.685	0.815	0.85	0.94			1261	0.675	0.85	0.655	0.94	0.845	0.755	0.65	0.8
1262	0.77	0.9	0.69	0.845	0.87	0.835	0.84	0.755			1262	0.925	0.785	0.675	0.605	0.67	0.845	0.82	0.86			1262	0.63	0.87	0.74	0.905	0.81	0.76	0.615	0.81
1263	0.81	0.915	0.745	0.855	0.9	0.82	0.84	0.72			1263	0.95	0.835	0.795	0.665	0.705	0.805	0.825	0.91			1263	0.635	0.82	0.71	0.93	0.83	0.75	0.59	0.83
1264	0.795	0.895	0.75	0.895	0.89	0.825	0.87	0.78			1264	0.92	0.765	0.725	0.705	0.7	0.86	0.86	0.885			1264	0.62	0.895	0.79	0.895	0.875	0.77	0.56	0.82
1265	0.84	0.89	0.705	0.905	0.845	0.81	0.85	0.75			1265	0.93	0.805	0.72	0.595	0.675	0.865	0.82	0.92			1265	0.645	0.895	0.71	0.895	0.83	0.72	0.535	0.805
1266	0.8	0.94	0.725	0.915	0.93	0.8	0.87	0.755			1266	0.91	0.835	0.73	0.695	0.64	0.815	0.895	0.935			1266	0.625	0.875	0.74	0.89	0.855	0.79	0.67	0.81
1267	0.79	0.875	0.75	0.855	0.92	0.86	0.86	0.76			1267	0.96	0.855	0.695	0.725	0.705	0.79	0.84	0.845			1267	0.675	0.87	0.75	0.93	0.845	0.74	0.57	0.785
1268	0.84	0.875	0.71	0.9	0.865	0.82	0.79	0.74			1268	0.955	0.86	0.755	0.715	0.76	0.845	0.875	0.88			1268	0.625	0.795	0.72	0.88	0.82	0.755	0.63	0.815
1269	0.815	0.89	0.735	0.895	0.895	0.79	0.87	0.785			1269	0.94	0.84	0.76	0.66	0.68	0.83	0.82	0.885			1269	0.64	0.86	0.725	0.905	0.875	0.785	0.65	0.86
1270	0.745	0.91	0.775	0.88	0.88	0.845	0.825	0.805			1270	0.935	0.84	0.72	0.665	0.645	0.845	0.82	0.895			1270	0.55	0.89	0.75	0.88	0.815	0.775	0.595	0.8
1271	0.81	0.905	0.755	0.855	0.905	0.83	0.855	0.79			1271	0.93	0.815	0.745	0.675	0.695	0.855	0.86	0.88			1271	0.635	0.84	0.715	0.92	0.825	0.76	0.59	0.755
1272	0.845	0.91	0.705	0.86	0.875	0.81	0.825	0.73			1272	0.965	0.775	0.72	0.635	0.695	0.82	0.83	0.92			1272	0.6	0.915	0.72	0.885	0.875	0.815	0.625	0.815
1273	0.8	0.935	0.785	0.88	0.88	0.805	0.845	0.81			1273	0.905	0.81	0.73	0.655	0.735	0.88	0.885	0.905			1273	0.605	0.81	0.765	0.905	0.845	0.71	0.64	0.83
1274	0.805	0.87	0.76	0.87	0.875	0.8	0.835	0.855			1274	0.945	0.825	0.755	0.67	0.68	0.845	0.84	0.885			1274	0.615	0.865	0.755	0.92	0.83	0.75	0.59	0.79
1275	0.78	0.92	0.695	0.91	0.91	0.86	0.86	0.69			1275	0.935	0.84	0.72	0.635	0.7	0.815	0.835	0.885			1275	0.65	0.865	0.72	0.925	0.855	0.81	0.625	0.81
1276	0.845	0.86	0.75	0.905	0.89	0.815	0.865	0.75			1276	0.935	0.86	0.715	0.69	0.645	0.84	0.845	0.91			1276	0.615	0.88	0.745	0.915	0.825	0.765	0.565	0.785
1277	0.81	0.905	0.78	0.885	0.885	0.855	0.845	0.76			1277	0.935	0.845	0.705	0.625	0.745	0.81	0.82	0.905			1277	0.645	0.845	0.745	0.885	0.86	0.74	0.585	0.86
1278	0.8	0.935	0.71	0.9	0.89	0.8	0.87	0.76			1278	0.955	0.775	0.795	0.695	0.67	0.87	0.835	0.89			1278	0.675	0.83	0.755	0.905	0.815	0.785	0.6	0.81
1279	0.77	0.915	0.68	0.86	0.88	0.835	0.875	0.75			1279	0.955	0.84	0.73	0.73	0.715	0.84	0.825	0.89			1279	0.625	0.905	0.675	0.92	0.85	0.68	0.63	0.87
1280	0.8	0.875	0.715	0.865	0.855	0.85	0.815	0.675			1280	0.9	0.835	0.76	0.635	0.58	0.775	0.845	0.89			1280	0.67	0.87	0.7	0.885	0.82	0.785	0.61	0.8
1281	0.855	0.905	0.675	0.87	0.915	0.85	0.845	0.79			1281	0.945	0.785	0.775	0.695	0.675	0.83	0.855	0.86			1281	0.65	0.86	0.735	0.92	0.855	0.775	0.6	0.795
1282	0.77	0.905	0.725	0.915	0.87	0.815	0.87	0.765			1282	0.94	0.82	0.765	0.645	0.695	0.83	0.835	0.89			1282	0.595	0.88	0.74	0.885	0.83	0.75	0.61	0.815
1283	0.795	0.86	0.745	0.88	0.885	0.835	0.85	0.73			1283	0.96	0.805	0.725	0.655	0.69	0.86	0.815	0.895			1283	0.675	0.89	0.68	0.92	0.86	0.765	0.575	0.805
1284	0.8	0.92	0.775	0.915	0.895	0.835	0.87	0.745			1284	0.915	0.81	0.725	0.645	0.7	0.85	0.845	0.915			1284	0.655	0.86	0.73	0.895	0.835	0.76	0.615	0.79
1285	0.78	0.905	0.73	0.855	0.855	0.825	0.845	0.745			1285	0.96	0.795	0.765	0.675	0.67	0.83	0.815	0.905			1285	0.665	0.81	0.735	0.92	0.83	0.77	0.625	0.78
1286	0.845	0.92	0.75	0.875	0.895	0.785	0.83	0.765			1286	0.955	0.84	0.73	0.63	0.685	0.815	0.82	0.915			1286	0.68	0.93	0.74	0.915	0.845	0.74	0.595	0.8
1287	0.835	0.93	0.725	0.88	0.89	0.825	0.86	0.745			1287	0.91	0.86	0.7	0.665	0.685	0.85	0.865	0.9			1287	0.595	0.825	0.73	0.91	0.84	0.835	0.545	0.84
1288	0.8	0.925	0.735	0.86	0.925	0.85	0.865	0.77			1288	0.935	0.845	0.695	0.7	0.69	0.81	0.82	0.88			1288	0.605	0.84	0.73	0.905	0.785	0.75	0.62	0.83
1289	0.83	0.865	0.715	0.84	0.885	0.82	0.885	0.75			1289	0.91	0.835	0.715	0.66	0.68	0.83	0.875	0.9			1289	0.61	0.9	0.745	0.905	0.825	0.705	0.645	0.835
1290	0.76	0.875	0.745	0.9	0.87	0.82	0.81	0.745			1290	0.93	0.835	0.795	0.7	0.67	0.81	0.865	0.905			1290	0.62	0.84	0.665	0.875	0.86	0.73	0.67	0.86
1291	0.775	0.88	0.725	0.88	0.915	0.82	0.83	0.75			1291	0.965	0.785	0.755	0.635	0.735	0.865	0.805	0.905			1291	0.62	0.9	0.735	0.88	0.85	0.8	0.605	0.825
1292	0.775	0.9	0.77	0.885	0.855	0.8	0.875	0.775			1292	0.955	0.845	0.685	0.7	0.695	0.85	0.815	0.89			1292	0.615	0.83	0.72	0.94	0.82	0.75	0.625	0.81
1293	0.85	0.905	0.73	0.885	0.905	0.805	0.87	0.76			1293	0.945	0.81	0.78	0.65	0.685	0.835	0.845	0.875			1293	0.68	0.875	0.745	0.875	0.87	0.705	0.61	0.805
1294	0.805	0.915	0.78	0.84	0.89	0.835	0.835	0.73			1294	0.91	0.82	0.805	0.68	0.675	0.825	0.83	0.93			1294	0.59	0.865	0.77	0.905	0.825	0.755	0.6	0.845
1295	0.8	0.905	0.74	0.875	0.895	0.86	0.84	0.805			1295	0.915	0.825	0.725	0.675	0.7	0.865	0.88	0.915			1295	0.575	0.85	0.725	0.895	0.825	0.79	0.59	0.82
1296	0.755	0.88	0.725	0.91	0.895	0.835	0.865	0.76			1296	0.96	0.855	0.75	0.655	0.715	0.82	0.855	0.9			1296	0.645	0.855	0.66	0.885	0.795	0.74	0.6	0.855
1297	0.81	0.91	0.755	0.85	0.88	0.825	0.835	0.76			1297	0.925	0.8	0.7	0.685	0.66	0.82	0.82	0.865			1297	0.63	0.875	0.715	0.93	0.885	0.74	0.56	0.815
1298	0.825	0.89	0.67	0.925	0.88	0.83	0.865	0.71			1298	0.915	0.815	0.75	0.64	0.66	0.81	0.875	0.875			1298	0.625	0.845	0.715	0.91	0.865	0.75	0.64	0.765
1299	0.785	0.915	0.695	0.885	0.89	0.795	0.82	0.755			1299	0.915	0.835	0.735	0.655	0.645	0.81	0.835	0.88			1299	0.665	0.88	0.775	0.93	0.815	0.775	0.63	0.815
1300	0.87	0.91	0.745	0.88	0.885	0.825	0.845	0.755			1300	0.945	0.84	0.74	0.66	0.675	0.825	0.865	0.9			1300	0.675	0.86	0.735	0.89	0.82	0.77	0.575	0.79
1301	0.83	0.9	0.735	0.855	0.88	0.815	0.845	0.73			1301	0.925	0.825	0.745	0.67	0.655	0.82	0.87	0.915			1301	0.63	0.9	0.79	0.91	0.815	0.77	0.57	0.865
1302	0.79	0.885	0.75	0.9	0.92	0.82	0.84	0.745			1302	0.94	0.835	0.74	0.66	0.685	0.77	0.84	0.895			1302	0.66	0.855	0.7	0.92	0.885	0.81	0.62	0.76
1303	0.82	0.89	0.71	0.9	0.895	0.845	0.85	0.76			1303	0.965	0.865	0.755	0.61	0.705	0.865	0.83	0.895			1303	0.635	0.855	0.735	0.93	0.85	0.75	0.64	0.815
1304	0.81	0.88	0.75	0.905	0.92	0.825	0.86	0.73			1304	0.93	0.795	0.71	0.655	0.645	0.845	0.855	0.905			1304	0.675	0.875	0.73	0.91	0.82	0.805	0.56	0.825
1305	0.835	0.9	0.735	0.825	0.895	0.83	0.84	0.74			1305	0.925	0.77	0.735	0.635	0.715	0.865	0.875	0.91			1305	0.54	0.85	0.75	0.9	0.835	0.745	0.64	0.825
1306	0.805	0.915	0.745	0.86	0.865	0.785	0.88	0.76			1306	0.92	0.79	0.76	0.65	0.695	0.805	0.86	0.88			1306	0.67	0.89	0.71	0.905	0.825	0.75	0.525	0.79
1307	0.83	0.9	0.73	0.89	0.89	0.825	0.825	0.755			1307	0.905	0.83	0.73	0.685	0.705	0.86	0.845	0.875			1307	0.635	0.865	0.755	0.905	0.81	0.705	0.615	0.815
1308	0.805	0.93	0.755	0.87	0.895	0.83	0.855	0.735			1308	0.94	0.815	0.7	0.69	0.685	0.835	0.82	0.915			1308	0.69	0.85	0.725	0.875	0.855	0.76	0.61	0.805
1309	0.76	0.905	0.71	0.89	0.835	0.84	0.855	0.795			1309	0.97	0.825	0.77	0.745	0.68	0.85	0.82	0.905			1309	0.67	0.855	0.71	0.895	0.84	0.78	0.6	0.845
1310	0.805	0.9	0.715	0.89	0.87	0.855	0.85	0.795			1310	0.935	0.87	0.765	0.635	0.725	0.825	0.815	0.89			1310	0.55	0.845	0.71	0.885	0.865	0.7	0.59	0.78
1311	0.825	0.925	0.735	0.87	0.925	0.855	0.87	0.75			1311	0.96	0.805	0.77	0.655	0.7	0.83	0.855	0.865			1311	0.665	0.91	0.695	0.885	0.86	0.73	0.595	0.85
1312	0.8	0.915	0.72	0.895	0.88	0.825	0.87	0.755			1312	0.935	0.81	0.76	0.66	0.67	0.81	0.86	0.87			1312	0.605	0.85	0.785	0.89	0.795	0.8	0.6	0.79
1313	0.835	0.87	0.715	0.9	0.9	0.85	0.885	0.745			1313	0.925	0.81	0.79	0.68	0.64	0.825	0.88	0.895			1313	0.61	0.84	0.745	0.935	0.875	0.715	0.61	0.8
1314	0.79	0.905	0.77	0.87	0.88	0.76	0.82	0.795			1314	0.91	0.825	0.705	0.605	0.68	0.83	0.825	0.865			1314	0.67	0.855	0.745	0.93	0.82	0.78	0.62	0.825
1315	0.73	0.9	0.755	0.865	0.895	0.815	0.87	0.735			1315	0.955	0.885	0.68	0.705	0.635	0.845	0.86	0.925			1315	0.615	0.855	0.705	0.89	0.87	0.715	0.64	0.835
1316	0.83	0.93	0.715	0.83	0.89	0.8	0.865	0.775			1316	0.905	0.845	0.74	0.705	0.705	0.85	0.775	0.89			1316	0.655	0.85	0.725	0.865	0.81	0.79	0.615	0.795
1317	0.805	0.89	0.68	0.88	0.87	0.86	0.8	0.76			1317	0.94	0.76	0.795	0.675	0.715	0.85	0.845	0.905			1317	0.67	0.865	0.73	0.875	0.85	0.75	0.63	0.84
1318	0.81	0.905	0.77	0.9	0.885	0.835	0.835	0.725			1318	0.955	0.83	0.69	0.655	0.7	0.845	0.84	0.93			1318	0.6	0.885	0.725	0.92	0.82	0.8	0.65	0.79
1319	0.8	0.905	0.745	0.905	0.87	0.805	0.855	0.775			1319	0.945	0.825	0.765	0.67	0.67	0.825	0.845	0.91			1319	0.67	0.855	0.705	0.915	0.86	0.8	0.57	0.835
1320	0.805	0.88	0.715	0.86	0.905	0.85	0.83	0.735			1320	0.935	0.845	0.74	0.67	0.725	0.795	0.825	0.915			1320	0.645	0.855	0.73	0.935	0.83	0.695	0.525	0.765
1321	0.81	0.88	0.735	0.85	0.875	0.85	0.815	0.75			1321	0.965	0.84	0.765	0.69	0.65	0.825	0.815	0.885			1321	0.67	0.89	0.71	0.9	0.82	0.78	0.575	0.75
1322	0.825	0.88	0.715	0.905	0.91	0.81	0.83	0.78			1322	0.93	0.815	0.735	0.61	0.625	0.865	0.855	0.895			1322	0.645	0.805	0.715	0.91	0.825	0.75	0.68	0.81
1323	0.78	0.89	0.74	0.89	0.93	0.82	0.83	0.775			1323	0.965	0.82	0.76	0.715	0.665	0.83	0.845	0.87			1323	0.62	0.855	0.73	0.915	0.815	0.795	0.61	0.805
1324	0.86	0.9	0.71	0.845	0.88	0.865	0.88	0.76			1324	0.945	0.78	0.705	0.66	0.72	0.84	0.845	0.91			1324	0.64	0.875	0.73	0.925	0.83	0.735	0.615	0.805
1325	0.8	0.9	0.76	0.885	0.86	0.82	0.875	0.74			1325	0.92	0.815	0.76	0.65	0.68	0.805	0.84	0.88			1325	0.645	0.885	0.765	0.9	0.825	0.77	0.595	0.83
1326	0.79	0.945	0.68	0.9	0.845	0.8	0.855	0.785			1326	0.935	0.835	0.755	0.695	0.695	0.835	0.79	0.915			1326	0.62	0.865	0.71	0.915	0.84	0.725	0.605	0.82
1327	0.8	0.895	0.73	0.935	0.895	0.835	0.865	0.765			1327	0.915	0.815	0.74	0.715	0.72	0.785	0.835	0.89			1327	0.595	0.875	0.66	0.88	0.88	0.735	0.56	0.8
1328	0.79	0.92	0.825	0.89	0.905	0.82	0.835	0.805			1328	0.945	0.845	0.74	0.67	0.67	0.835	0.84	0.895			1328	0.64	0.875	0.74	0.91	0.85	0.725	0.555	0.81
1329	0.805	0.93	0.75	0.85	0.905	0.81	0.85	0.755			1329	0.925	0.83	0.69	0.65	0.705	0.84	0.88	0.915			1329	0.64	0.84	0.745	0.905	0.815	0.78	0.64	0.875
1330	0.82	0.865	0.68	0.85	0.885	0.815	0.84	0.7			1330	0.92	0.825	0.745	0.655	0.685	0.875	0.85	0.925			1330	0.68	0.865	0.795	0.87	0.865	0.795	0.595	0.835
1331	0.855	0.915	0.73	0.88	0.91	0.795	0.825	0.715			1331	0.97	0.81	0.705	0.705	0.74	0.775	0.84	0.845			1331	0.63	0.895	0.725	0.915	0.87	0.765	0.555	0.785
1332	0.845	0.905	0.75	0.89	0.93	0.78	0.855	0.785			1332	0.95	0.86	0.71	0.665	0.7	0.85	0.765	0.93			1332	0.635	0.855	0.68	0.885	0.8	0.775	0.645	0.805
1333	0.75	0.905	0.78	0.855	0.905	0.81	0.875	0.725			1333	0.92	0.795	0.76	0.615	0.695	0.845	0.875	0.9			1333	0.66	0.88	0.71	0.94	0.83	0.765	0.575	0.83
1334	0.85	0.935	0.72	0.915	0.895	0.825	0.87	0.76			1334	0.925	0.765	0.745	0.65	0.69	0.84	0.84	0.875			1334	0.62	0.875	0.745	0.91	0.82	0.75	0.63	0.775
1335	0.81	0.88	0.725	0.885	0.85	0.87	0.81	0.755			1335	0.93	0.82	0.735	0.725	0.675	0.825	0.84	0.875			1335	0.63	0.855	0.675	0.905	0.815	0.78	0.6	0.84
1336	0.805	0.9	0.76	0.87	0.85	0.83	0.895	0.745			1336	0.905	0.845	0.76	0.615	0.645	0.815	0.845	0.88			1336	0.64	0.89	0.74	0.87	0.82	0.75	0.63	0.825
1337	0.825	0.86	0.705	0.885	0.905	0.795	0.83	0.815			1337	0.93	0.855	0.75	0.61	0.645	0.825	0.855	0.92			1337	0.555	0.805	0.785	0.915	0.835	0.755	0.57	0.845
1338	0.76	0.9	0.74	0.855	0.9	0.87	0.86	0.745			1338	0.94	0.845	0.74	0.715	0.66	0.855	0.865	0.915			1338	0.635	0.875	0.8	0.905	0.86	0.68	0.66	0.795
1339	0.805	0.89	0.7	0.875	0.855	0.83	0.835	0.755			1339	0.935	0.83	0.76	0.705	0.69	0.845	0.83	0.915			1339	0.695	0.875	0.77	0.905	0.845	0.825	0.575	0.81
1340	0.77	0.94	0.705	0.865	0.875	0.82	0.85	0.8			1340	0.955	0.81	0.72	0.65	0.68	0.835	0.865	0.905			1340	0.7	0.835	0.695	0.885	0.87	0.74	0.575	0.84
1341	0.825	0.865	0.7	0.85	0.88	0.77	0.83	0.715			1341	0.945	0.805	0.73	0.655	0.69	0.85	0.84	0.9			1341	0.59	0.87	0.745	0.885	0.855	0.75	0.595	0.82
1342	0.82	0.895	0.715	0.84	0.91	0.84	0.845	0.75			1342	0.915	0.845	0.75	0.69	0.65	0.845	0.83	0.9			1342	0.61	0.87	0.78	0.885	0.835	0.695	0.57	0.86
1343	0.765	0.89	0.745	0.9	0.91	0.81	0.875	0.8			1343	0.94	0.845	0.715	0.665	0.705	0.85	0.81	0.905			1343	0.565	0.875	0.72	0.915	0.805	0.775	0.61	0.79
1344	0.805	0.9	0.785	0.92	0.875	0.84	0.86	0.79			1344	0.91	0.845	0.695	0.675	0.62	0.81	0.865	0.88			1344	0.64	0.82	0.765	0.895	0.825	0.75	0.605	0.83
1345	0.8	0.88	0.745	0.885	0.915	0.78	0.855	0.74			1345	0.945	0.785	0.755	0.6	0.67	0.825	0.845	0.885			1345	0.635	0.875	0.72	0.885	0.865	0.7	0.6	0.825
1346	0.85	0.935	0.75	0.92	0.89	0.825	0.865	0.73			1346	0.95	0.795	0.775	0.685	0.725	0.79	0.85	0.91			1346	0.61	0.875	0.66	0.925	0.8	0.785	0.635	0.795
1347	0.805	0.92	0.665	0.87	0.835	0.82	0.825	0.725			1347	0.945	0.84	0.66	0.685	0.655	0.82	0.825	0.925			1347	0.66	0.87	0.715	0.925	0.89	0.75	0.61	0.845
1348	0.82	0.92	0.78	0.895	0.88	0.865	0.895	0.755			1348	0.945	0.825	0.75	0.635	0.69	0.84	0.83	0.87			1348	0.715	0.865	0.72	0.925	0.82	0.79	0.6	0.795
1349	0.795	0.885	0.74	0.86	0.915	0.88	0.835	0.77			1349	0.94	0.83	0.805	0.725	0.725	0.86	0.865	0.88			1349	0.64	0.885	0.735	0.89	0.805	0.81	0.61	0.745
1350	0.77	0.92	0.73	0.85	0.865	0.82	0.825	0.775			1350	0.94	0.805	0.765	0.63	0.72	0.85	0.87	0.89			1350	0.65	0.84	0.715	0.905	0.835	0.785	0.61	0.825
1351	0.79	0.9	0.755	0.845	0.88	0.79	0.86	0.8			1351	0.935	0.805	0.74	0.72	0.71	0.84	0.825	0.91			1351	0.625	0.87	0.685	0.895	0.84	0.78	0.635	0.79
1352	0.765	0.925	0.67	0.91	0.905	0.825	0.8	0.74			1352	0.94	0.865	0.745	0.615	0.66	0.835	0.88	0.92			1352	0.62	0.87	0.665	0.91	0.83	0.74	0.61	0.76
1353	0.795	0.905	0.705	0.865	0.915	0.835	0.86	0.765			1353	0.92	0.82	0.755	0.635	0.735	0.845	0.865	0.84			1353	0.65	0.875	0.715	0.9	0.845	0.75	0.62	0.825
1354	0.855	0.89	0.77	0.895	0.86	0.815	0.865	0.795			1354	0.925	0.81	0.725	0.71	0.665	0.79	0.83	0.875			1354	0.64	0.895	0.755	0.92	0.87	0.72	0.56	0.82
1355	0.795	0.89	0.76	0.86	0.865	0.84	0.895	0.76			1355	0.94	0.83	0.77	0.7	0.65	0.82	0.83	0.945			1355	0.63	0.805	0.79	0.925	0.85	0.755	0.615	0.84
1356	0.815	0.91	0.76	0.895	0.885	0.825	0.87	0.715			1356	0.94	0.865	0.73	0.625	0.695	0.82	0.825	0.92			1356	0.655	0.89	0.75	0.91	0.825	0.755	0.64	0.82
1357	0.785	0.895	0.735	0.865	0.86	0.84	0.82	0.735			1357	0.94	0.855	0.765	0.675	0.68	0.86	0.825	0.935			1357	0.63	0.84	0.7	0.91	0.805	0.725	0.6	0.815
1358	0.795	0.91	0.735	0.865	0.875	0.81	0.845	0.725			1358	0.945	0.835	0.73	0.71	0.67	0.8	0.86	0.875			1358	0.6	0.875	0.715	0.88	0.875	0.81	0.57	0.8
1359	0.795	0.89	0.69	0.875	0.89	0.78	0.83	0.755			1359	0.93	0.77	0.705	0.605	0.68	0.885	0.81	0.875			1359	0.645	0.9	0.77	0.855	0.84	0.745	0.65	0.82
1360	0.855	0.92	0.74	0.92	0.925	0.84	0.865	0.76			1360	0.945	0.805	0.76	0.665	0.695	0.835	0.865	0.885			1360	0.665	0.835	0.76	0.94	0.82	0.805	0.625	0.825
1361	0.795	0.9	0.705	0.885	0.9	0.865	0.855	0.745			1361	0.94	0.82	0.755	0.585	0.7	0.83	0.845	0.92			1361	0.665	0.855	0.69	0.9	0.82	0.805	0.615	0.81
1362	0.765	0.89	0.745	0.86	0.895	0.845	0.855	0.73			1362	0.925	0.82	0.79	0.705	0.655	0.835	0.825	0.895			1362	0.645	0.87	0.705	0.92	0.89	0.725	0.6	0.845
1363	0.805	0.895	0.71	0.875	0.87	0.81	0.88	0.735			1363	0.93	0.81	0.695	0.635	0.745	0.845	0.875	0.91			1363	0.605	0.865	0.755	0.89	0.845	0.745	0.545	0.82
1364	0.785	0.9	0.75	0.88	0.875	0.785	0.86	0.815			1364	0.93	0.82	0.735	0.645	0.69	0.845	0.85	0.915			1364	0.635	0.88	0.705	0.895	0.8	0.76	0.61	0.795
1365	0.79	0.93	0.695	0.875	0.9	0.855	0.83	0.81			1365	0.92	0.815	0.76	0.68	0.69	0.84	0.85	0.905			1365	0.625	0.85	0.755	0.865	0.84	0.77	0.64	0.8
1366	0.785	0.915	0.75	0.88	0.885	0.795	0.855	0.74			1366	0.93	0.795	0.705	0.67	0.67	0.83	0.83	0.835			1366	0.605	0.87	0.725	0.905	0.805	0.755	0.615	0.815
1367	0.82	0.9	0.685	0.865	0.89	0.835	0.82	0.79			1367	0.95	0.855	0.755	0.71	0.645	0.815	0.84	0.855			1367	0.68	0.88	0.73	0.895	0.84	0.72	0.605	0.835
1368	0.845	0.885	0.74	0.87	0.875	0.855	0.815	0.72			1368	0.94	0.83	0.74	0.65	0.67	0.865	0.81	0.905			1368	0.64	0.85	0.73	0.92	0.83	0.775	0.645	0.815
1369	0.86	0.93	0.785	0.9	0.905	0.79	0.86	0.74			1369	0.965	0.835	0.725	0.7	0.68	0.81	0.82	0.91			1369	0.615	0.85	0.725	0.92	0.845	0.79	0.6	0.795
1370	0.8	0.895	0.755	0.905	0.87	0.815	0.85	0.78			1370	0.935	0.81	0.735	0.665	0.715	0.83	0.865	0.915			1370	0.655	0.85	0.79	0.945	0.865	0.75	0.63	0.805
1371	0.83	0.925	0.725	0.92	0.885	0.785	0.855	0.76			1371	0.925	0.82	0.735	0.63	0.65	0.845	0.83	0.86			1371	0.64	0.855	0.68	0.905	0.83	0.76	0.595	0.805
1372	0.835	0.89	0.735	0.9	0.87	0.825	0.83	0.755			1372	0.94	0.82	0.805	0.665	0.685	0.83	0.83	0.885			1372	0.58	0.9	0.76	0.885	0.86	0.75	0.585	0.805
1373	0.825	0.915	0.71	0.895	0.92	0.84	0.86	0.69			1373	0.935	0.86	0.71	0.645	0.69	0.775	0.865	0.91			1373	0.615	0.86	0.755	0.92	0.85	0.73	0.61	0.835
1374	0.795	0.91	0.745	0.88	0.9	0.855	0.855	0.775			1374	0.955	0.815	0.75	0.685	0.665	0.835	0.875	0.905			1374	0.64	0.91	0.735	0.905	0.845	0.795	0.61	0.775
1375	0.795	0.91	0.735	0.815	0.905	0.795	0.835	0.77			1375	0.93	0.8	0.725	0.685	0.68	0.81	0.87	0.91			1375	0.65	0.875	0.765	0.89	0.82	0.765	0.64	0.825
1376	0.79	0.915	0.715	0.88	0.925	0.82	0.79	0.79			1376	0.945	0.81	0.7	0.665	0.685	0.835	0.815	0.895			1376	0.645	0.815	0.64	0.92	0.835	0.755	0.62	0.83
1377	0.815	0.895	0.715	0.865	0.93	0.81	0.85	0.78			1377	0.94	0.795	0.775	0.69	0.67	0.855	0.855	0.895			1377	0.63	0.82	0.765	0.925	0.835	0.795	0.64	0.815
1378	0.79	0.885	0.77	0.88	0.86	0.82	0.855	0.755			1378	0.955	0.865	0.7	0.64	0.705	0.87	0.815	0.925			1378	0.605	0.88	0.71	0.865	0.875	0.74	0.575	0.81
1379	0.79	0.88	0.705	0.89	0.84	0.83	0.9	0.755			1379	0.91	0.835	0.755	0.64	0.7	0.795	0.805	0.875			1379	0.655	0.895	0.715	0.925	0.81	0.745	0.585	0.84
1380	0.805	0.905	0.76	0.85	0.84	0.83	0.87	0.73			1380	0.93	0.845	0.75	0.74	0.71	0.865	0.885	0.91			1380	0.615	0.85	0.725	0.9	0.835	0.79	0.565	0.8
1381	0.805	0.91	0.78	0.865	0.865	0.815	0.85	0.705			1381	0.93	0.785	0.78	0.645	0.715	0.825	0.8	0.88			1381	0.595	0.875	0.735	0.91	0.87	0.825	0.625	0.84
1382	0.825	0.91	0.665	0.875	0.9	0.83	0.85	0.8			1382	0.92	0.835	0.72	0.675	0.64	0.77	0.835	0.93			1382	0.675	0.845	0.78	0.895	0.89	0.75	0.62	0.805
1383	0.835	0.925	0.75	0.855	0.885	0.82	0.85	0.76			1383	0.95	0.825	0.725	0.66	0.715	0.805	0.87	0.92			1383	0.635	0.855	0.715	0.885	0.83	0.725	0.665	0.81
1384	0.745	0.885	0.685	0.915	0.88	0.79	0.84	0.775			1384	0.955	0.825	0.685	0.65	0.75	0.835	0.855	0.915			1384	0.655	0.895	0.76	0.87	0.86	0.77	0.625	0.83
1385	0.82	0.895	0.745	0.865	0.87	0.8	0.865	0.765			1385	0.94	0.82	0.73	0.705	0.705	0.845	0.82	0.86			1385	0.605	0.845	0.735	0.935	0.84	0.76	0.62	0.82
1386	0.795	0.95	0.685	0.915	0.89	0.815	0.87	0.76			1386	0.93	0.83	0.75	0.665	0.695	0.84	0.835	0.925			1386	0.65	0.92	0.72	0.91	0.795	0.74	0.555	0.78
1387	0.8	0.845	0.775	0.89	0.925	0.86	0.84	0.71			1387	0.93	0.81	0.745	0.685	0.585	0.855	0.845	0.9			1387	0.675	0.89	0.75	0.89	0.85	0.765	0.585	0.76
1388	0.85	0.91	0.75	0.9	0.91	0.86	0.83	0.77			1388	0.945	0.86	0.78	0.675	0.69	0.83	0.84	0.85			1388	0.61	0.82	0.745	0.91	0.845	0.73	0.565	0.84
1389	0.805	0.905	0.745	0.875	0.895	0.84	0.88	0.79			1389	0.94	0.84	0.74	0.665	0.705	0.855	0.84	0.9			1389	0.595	0.835	0.675	0.92	0.815	0.755	0.605	0.8
1390	0.77	0.895	0.725	0.85	0.875	0.815	0.84	0.72			1390	0.935	0.84	0.75	0.66	0.65	0.85	0.87	0.88			1390	0.65	0.85	0.695	0.91	0.805	0.755	0.605	0.815
1391	0.825	0.895	0.745	0.89	0.89	0.755	0.82	0.725			1391	0.935	0.835	0.76	0.63	0.67	0.82	0.84	0.855			1391	0.715	0.86	0.715	0.89	0.83	0.795	0.61	0.82
1392	0.79	0.91	0.805	0.86	0.92	0.805	0.845	0.725			1392	0.95	0.815	0.69	0.685	0.71	0.835	0.865	0.89			1392	0.61	0.865	0.725	0.905	0.845	0.755	0.64	0.795
1393	0.82	0.89	0.69	0.885	0.885	0.84	0.815	0.775			1393	0.96	0.815	0.75	0.695	0.68	0.81	0.82	0.89			1393	0.565	0.85	0.74	0.92	0.87	0.8	0.58	0.805
1394	0.785	0.895	0.75	0.915	0.96	0.855	0.85	0.77			1394	0.935	0.785	0.745	0.67	0.685	0.85	0.88	0.915			1394	0.68	0.9	0.75	0.88	0.805	0.77	0.635	0.825
1395	0.855	0.895	0.69	0.885	0.855	0.855	0.915	0.745			1395	0.94	0.815	0.745	0.6	0.69	0.83	0.795	0.915			1395	0.605	0.84	0.735	0.915	0.855	0.725	0.61	0.825
1396	0.82	0.875	0.705	0.85	0.885	0.8	0.865	0.765			1396	0.925	0.84	0.705	0.705	0.705	0.8	0.82	0.945			1396	0.6	0.85	0.735	0.905	0.845	0.76	0.595	0.815
1397	0.76	0.955	0.77	0.86	0.875	0.795	0.825	0.77			1397	0.945	0.8	0.775	0.675	0.635	0.84	0.88	0.89			1397	0.64	0.855	0.73	0.91	0.83	0.78	0.57	0.81
1398	0.81	0.885	0.705	0.885	0.835	0.845	0.86	0.8			1398	0.91	0.87	0.77	0.675	0.715	0.82	0.805	0.895			1398	0.65	0.885	0.74	0.91	0.805	0.73	0.605	0.815
1399	0.79	0.92	0.745	0.855	0.89	0.855	0.87	0.73			1399	0.915	0.855	0.725	0.605	0.645	0.845	0.815	0.885			1399	0.68	0.865	0.71	0.925	0.855	0.775	0.56	0.845
1400	0.795	0.905	0.73	0.89	0.88	0.82	0.835	0.75			1400	0.94	0.815	0.765	0.705	0.685	0.865	0.885	0.875			1400	0.62	0.86	0.73	0.88	0.83	0.695	0.62	0.77
1401	0.77	0.875	0.77	0.86	0.87	0.805	0.835	0.75			1401	0.925	0.75	0.73	0.63	0.71	0.88	0.825	0.91			1401	0.575	0.855	0.685	0.895	0.855	0.75	0.625	0.82
1402	0.8	0.925	0.72	0.84	0.855	0.815	0.865	0.73			1402	0.92	0.83	0.765	0.665	0.73	0.8	0.83	0.89			1402	0.63	0.855	0.745	0.9	0.85	0.795	0.57	0.785
1403	0.785	0.915	0.715	0.84	0.93	0.835	0.845	0.77			1403	0.935	0.87	0.735	0.71	0.695	0.825	0.815	0.875			1403	0.655	0.865	0.745	0.91	0.84	0.715	0.565	0.81
1404	0.795	0.86	0.73	0.905	0.88	0.82	0.83	0.745			1404	0.93	0.85	0.695	0.69	0.68	0.805	0.845	0.885			1404	0.645	0.865	0.78	0.9	0.845	0.76	0.615	0.81
1405	0.83	0.9	0.75	0.885	0.88	0.83	0.875	0.795			1405	0.94	0.79	0.765	0.695	0.71	0.835	0.875	0.915			1405	0.67	0.885	0.68	0.91	0.835	0.805	0.575	0.85
1406	0.81	0.93	0.775	0.885	0.87	0.84	0.82	0.77			1406	0.955	0.83	0.735	0.685	0.655	0.85	0.86	0.905			1406	0.635	0.88	0.72	0.92	0.82	0.75	0.64	0.81
1407	0.82	0.89	0.745	0.9	0.915	0.815	0.85	0.7			1407	0.94	0.785	0.77	0.635	0.71	0.87	0.84	0.9			1407	0.63	0.875	0.72	0.95	0.85	0.78	0.585	0.805
1408	0.805	0.89	0.76	0.89	0.91	0.84	0.885	0.76			1408	0.945	0.835	0.755	0.645	0.71	0.865	0.845	0.865			1408	0.665	0.855	0.74	0.88	0.815	0.77	0.64	0.75
1409	0.825	0.915	0.7	0.885	0.895	0.83	0.885	0.805			1409	0.95	0.86	0.68	0.67	0.64	0.81	0.81	0.89			1409	0.645	0.835	0.73	0.87	0.835	0.745	0.64	0.84
1410	0.825	0.93	0.69	0.875	0.875	0.815	0.8	0.745			1410	0.93	0.825	0.765	0.665	0.64	0.815	0.86	0.915			1410	0.585	0.875	0.74	0.905	0.83	0.745	0.595	0.83
1411	0.795	0.92	0.72	0.87	0.88	0.83	0.83	0.73			1411	0.94	0.775	0.745	0.62	0.71	0.835	0.86	0.875			1411	0.545	0.895	0.755	0.9	0.82	0.75	0.665	0.805
1412	0.77	0.925	0.72	0.865	0.925	0.86	0.825	0.755			1412	0.935	0.83	0.745	0.67	0.7	0.81	0.86	0.83			1412	0.64	0.88	0.765	0.925	0.87	0.775	0.6	0.815
1413	0.805	0.89	0.66	0.86	0.89	0.815	0.87	0.785			1413	0.965	0.865	0.76	0.665	0.71	0.845	0.82	0.895			1413	0.625	0.845	0.745	0.88	0.82	0.805	0.58	0.82
1414	0.825	0.9	0.725	0.905	0.91	0.815	0.835	0.75			1414	0.89	0.84	0.705	0.62	0.695	0.83	0.81	0.89			1414	0.645	0.85	0.745	0.935	0.86	0.735	0.545	0.835
1415	0.785	0.885	0.77	0.87	0.86	0.785	0.82	0.755			1415	0.94	0.81	0.755	0.685	0.675	0.83	0.835	0.92			1415	0.685	0.89	0.735	0.93	0.83	0.815	0.655	0.79
1416	0.8	0.89	0.805	0.91	0.91	0.81	0.845	0.78			1416	0.965	0.85	0.73	0.645	0.65	0.815	0.88	0.9			1416	0.655	0.855	0.605	0.905	0.805	0.755	0.61	0.825
1417	0.78	0.94	0.78	0.89	0.89	0.83	0.885	0.765			1417	0.95	0.825	0.765	0.7	0.64	0.815	0.845	0.895			1417	0.565	0.825	0.775	0.895	0.85	0.76	0.645	0.81
1418	0.83	0.9	0.725	0.865	0.85	0.84	0.875	0.715			1418	0.93	0.84	0.735	0.67	0.695	0.825	0.84	0.91			1418	0.69	0.885	0.715	0.865	0.83	0.695	0.585	0.775
1419	0.81	0.885	0.73	0.87	0.855	0.845	0.895	0.74			1419	0.94	0.8	0.71	0.7	0.685	0.85	0.86	0.935			1419	0.595	0.865	0.685	0.885	0.885	0.765	0.6	0.845
1420	0.835	0.88	0.7	0.895	0.9	0.82	0.835	0.765			1420	0.925	0.81	0.735	0.68	0.675	0.855	0.82	0.9			1420	0.65	0.86	0.755	0.915	0.805	0.73	0.57	0.785
1421	0.81	0.875	0.735	0.895	0.885	0.795	0.845	0.775			1421	0.95	0.845	0.73	0.61	0.645	0.84	0.865	0.88			1421	0.67	0.87	0.77	0.96	0.84	0.74	0.575	0.8
1422	0.83	0.875	0.705	0.865	0.9	0.82	0.845	0.745			1422	0.94	0.815	0.75	0.685	0.655	0.825	0.855	0.885			1422	0.62	0.84	0.76	0.91	0.83	0.76	0.55	0.82
1423	0.795	0.915	0.715	0.87	0.88	0.82	0.835	0.74			1423	0.95	0.81	0.76	0.695	0.675	0.895	0.83	0.885			1423	0.68	0.865	0.735	0.9	0.77	0.71	0.615	0.815
1424	0.82	0.91	0.765	0.87	0.9	0.84	0.845	0.805			1424	0.925	0.815	0.78	0.65	0.765	0.82	0.835	0.92			1424	0.625	0.865	0.73	0.885	0.845	0.77	0.59	0.785
1425	0.8	0.93	0.725	0.885	0.86	0.82	0.865	0.745			1425	0.935	0.83	0.705	0.735	0.68	0.775	0.835	0.865			1425	0.58	0.845	0.7	0.905	0.83	0.765	0.635	0.815
1426	0.83	0.92	0.76	0.91	0.855	0.81	0.85	0.755			1426	0.925	0.85	0.735	0.66	0.73	0.825	0.845	0.91			1426	0.635	0.845	0.7	0.87	0.82	0.74	0.6	0.805
1427	0.805	0.915	0.705	0.9	0.885	0.825	0.865	0.745			1427	0.945	0.78	0.765	0.655	0.685	0.795	0.815	0.92			1427	0.605	0.86	0.725	0.92	0.845	0.77	0.6	0.87
1428	0.795	0.89	0.745	0.87	0.905	0.845	0.83	0.715			1428	0.93	0.81	0.715	0.66	0.725	0.845	0.845	0.895			1428	0.625	0.87	0.76	0.9	0.855	0.76	0.64	0.785
1429	0.79	0.905	0.735	0.855	0.875	0.84	0.835	0.755			1429	0.945	0.825	0.73	0.68	0.62	0.83	0.84	0.9			1429	0.64	0.865	0.675	0.915	0.87	0.825	0.65	0.795
1430	0.79	0.895	0.73	0.89	0.91	0.805	0.87	0.765			1430	0.93	0.855	0.735	0.65	0.675	0.865	0.855	0.89			1430	0.66	0.905	0.705	0.895	0.89	0.765	0.585	0.84
1431	0.8	0.91	0.715	0.865	0.9	0.8	0.865	0.705			1431	0.94	0.84	0.73	0.655	0.665	0.845	0.84	0.9			1431	0.63	0.87	0.75	0.91	0.815	0.78	0.595	0.79
1432	0.795	0.91	0.73	0.895	0.87	0.87	0.84	0.735			1432	0.92	0.84	0.735	0.645	0.72	0.845	0.81	0.905			1432	0.565	0.855	0.745	0.925	0.865	0.755	0.575	0.81
1433	0.78	0.915	0.73	0.9	0.87	0.845	0.88	0.785			1433	0.95	0.785	0.675	0.67	0.68	0.81	0.855	0.925			1433	0.635	0.865	0.73	0.915	0.83	0.755	0.595	0.805
1434	0.82	0.93	0.71	0.84	0.89	0.79	0.84	0.775			1434	0.92	0.775	0.735	0.645	0.72	0.825	0.815	0.905			1434	0.635	0.91	0.72	0.915	0.835	0.74	0.57	0.825
1435	0.805	0.89	0.67	0.88	0.9	0.815	0.875	0.785			1435	0.94	0.855	0.76	0.665	0.7	0.84	0.865	0.875			1435	0.62	0.885	0.695	0.895	0.81	0.74	0.615	0.8
1436	0.795	0.905	0.77	0.91	0.89	0.775	0.85	0.795			1436	0.96	0.83	0.72	0.715	0.72	0.87	0.8	0.89			1436	0.67	0.845	0.715	0.89	0.865	0.785	0.625	0.785
1437	0.87	0.885	0.745	0.875	0.915	0.855	0.855	0.77			1437	0.975	0.85	0.77	0.695	0.665	0.835	0.825	0.87			1437	0.64	0.9	0.775	0.87	0.8	0.775	0.655	0.79
1438	0.84	0.905	0.745	0.885	0.9	0.79	0.825	0.755			1438	0.93	0.79	0.755	0.685	0.685	0.83	0.855	0.88			1438	0.63	0.845	0.74	0.9	0.865	0.77	0.605	0.865
1439	0.76	0.885	0.745	0.835	0.845	0.85	0.85	0.73			1439	0.92	0.845	0.76	0.695	0.695	0.82	0.88	0.89			1439	0.625	0.85	0.7	0.885	0.88	0.76	0.63	0.81
1440	0.78	0.895	0.765	0.89	0.885	0.84	0.835	0.725			1440	0.905	0.8	0.755	0.615	0.65	0.81	0.855	0.89			1440	0.735	0.835	0.715	0.905	0.805	0.705	0.58	0.845
1441	0.815	0.925	0.775	0.905	0.865	0.79	0.865	0.775			1441	0.935	0.795	0.735	0.685	0.695	0.83	0.87	0.89			1441	0.64	0.845	0.72	0.91	0.85	0.79	0.575	0.79
1442	0.82	0.87	0.715	0.845	0.85	0.81	0.87	0.76			1442	0.955	0.84	0.8	0.68	0.67	0.82	0.83	0.895			1442	0.645	0.885	0.73	0.955	0.805	0.73	0.59	0.81
1443	0.81	0.86	0.715	0.89	0.88	0.85	0.88	0.74			1443	0.94	0.82	0.76	0.65	0.74	0.825	0.805	0.85			1443	0.635	0.86	0.73	0.92	0.855	0.755	0.635	0.815
1444	0.77	0.915	0.755	0.9	0.915	0.77	0.875	0.74			1444	0.94	0.835	0.74	0.675	0.67	0.795	0.845	0.905			1444	0.615	0.84	0.745	0.905	0.795	0.755	0.625	0.805
1445	0.835	0.925	0.76	0.855	0.895	0.84	0.855	0.75			1445	0.91	0.795	0.77	0.65	0.745	0.815	0.805	0.88			1445	0.63	0.865	0.72	0.925	0.85	0.765	0.645	0.79
1446	0.85	0.93	0.755	0.855	0.89	0.825	0.84	0.725			1446	0.95	0.845	0.715	0.665	0.66	0.84	0.86	0.91			1446	0.645	0.905	0.73	0.905	0.835	0.76	0.56	0.83
1447	0.785	0.885	0.675	0.9	0.895	0.85	0.785	0.785			1447	0.925	0.855	0.745	0.67	0.7	0.855	0.88	0.9			1447	0.63	0.89	0.705	0.875	0.82	0.765	0.575	0.815
1448	0.795	0.92	0.745	0.895	0.88	0.815	0.81	0.745			1448	0.95	0.79	0.725	0.735	0.67	0.8	0.88	0.925			1448	0.585	0.865	0.735	0.86	0.86	0.785	0.65	0.805
1449	0.805	0.895	0.675	0.89	0.895	0.845	0.89	0.755			1449	0.93	0.865	0.695	0.63	0.65	0.86	0.825	0.925			1449	0.67	0.795	0.755	0.88	0.855	0.74	0.64	0.82
1450	0.795	0.905	0.78	0.88	0.91	0.815	0.84	0.765			1450	0.945	0.81	0.735	0.64	0.655	0.89	0.83	0.89			1450	0.62	0.875	0.725	0.885	0.845	0.745	0.56	0.875
1451	0.8	0.875	0.745	0.885	0.88	0.84	0.865	0.74			1451	0.925	0.78	0.745	0.71	0.665	0.86	0.825	0.875			1451	0.6	0.86	0.71	0.91	0.845	0.76	0.595	0.785
1452	0.79	0.89	0.755	0.91	0.91	0.755	0.86	0.745			1452	0.95	0.81	0.745	0.675	0.68	0.83	0.82	0.92			1452	0.615	0.895	0.705	0.9	0.845	0.77	0.66	0.815
1453	0.805	0.91	0.73	0.86	0.865	0.85	0.815	0.79			1453	0.93	0.86	0.73	0.67	0.695	0.85	0.83	0.895			1453	0.665	0.85	0.77	0.915	0.865	0.775	0.64	0.795
1454	0.81	0.895	0.685	0.92	0.865	0.835	0.875	0.78			1454	0.915	0.83	0.695	0.655	0.74	0.88	0.83	0.925			1454	0.635	0.85	0.735	0.9	0.825	0.78	0.645	0.79
1455	0.76	0.9	0.755	0.905	0.93	0.8	0.835	0.715			1455	0.94	0.83	0.71	0.625	0.69	0.815	0.805	0.895			1455	0.63	0.875	0.715	0.92	0.87	0.765	0.56	0.82
1456	0.83	0.915	0.675	0.84	0.89	0.85	0.85	0.735			1456	0.935	0.84	0.74	0.655	0.68	0.87	0.885	0.9			1456	0.695	0.89	0.72	0.91	0.83	0.73	0.56	0.81
1457	0.795	0.875	0.795	0.885	0.865	0.845	0.865	0.75			1457	0.935	0.815	0.8	0.7	0.69	0.825	0.88	0.875			1457	0.59	0.805	0.735	0.895	0.835	0.73	0.595	0.85
1458	0.83	0.93	0.765	0.895	0.88	0.815	0.83	0.775			1458	0.93	0.84	0.675	0.67	0.67	0.82	0.875	0.92			1458	0.655	0.86	0.695	0.93	0.805	0.755	0.59	0.825
1459	0.83	0.92	0.68	0.825	0.875	0.84	0.875	0.755			1459	0.945	0.795	0.76	0.65	0.64	0.775	0.805	0.895			1459	0.615	0.895	0.76	0.915	0.835	0.735	0.57	0.82
1460	0.815	0.92	0.75	0.865	0.905	0.82	0.83	0.77			1460	0.935	0.82	0.77	0.66	0.685	0.805	0.865	0.88			1460	0.62	0.855	0.76	0.86	0.83	0.775	0.605	0.81
1461	0.83	0.895	0.7	0.89	0.885	0.785	0.84	0.745			1461	0.93	0.875	0.74	0.66	0.705	0.86	0.83	0.895			1461	0.62	0.875	0.805	0.885	0.84	0.75	0.58	0.83
1462	0.795	0.915	0.745	0.9	0.86	0.795	0.835	0.755			1462	0.98	0.81	0.77	0.675	0.68	0.835	0.845	0.88			1462	0.66	0.855	0.71	0.92	0.825	0.8	0.58	0.815
1463	0.815	0.87	0.77	0.855	0.9	0.84	0.815	0.73			1463	0.91	0.795	0.71	0.645	0.705	0.775	0.815	0.87			1463	0.67	0.895	0.71	0.945	0.855	0.8	0.62	0.835
1464	0.85	0.92	0.75	0.885	0.925	0.8	0.86	0.765			1464	0.95	0.805	0.73	0.69	0.64	0.84	0.825	0.915			1464	0.66	0.845	0.745	0.885	0.81	0.71	0.645	0.86
1465	0.825	0.905	0.68	0.86	0.875	0.835	0.855	0.725			1465	0.94	0.83	0.725	0.625	0.745	0.86	0.855	0.91			1465	0.66	0.865	0.725	0.865	0.815	0.795	0.59	0.805
1466	0.795	0.885	0.69	0.875	0.855	0.84	0.845	0.78			1466	0.935	0.815	0.775	0.705	0.67	0.835	0.85	0.88			1466	0.64	0.86	0.74	0.91	0.865	0.705	0.585	0.82
1467	0.815	0.9	0.77	0.88	0.9	0.82	0.88	0.77			1467	0.95	0.825	0.75	0.68	0.665	0.83	0.87	0.905			1467	0.58	0.89	0.73	0.91	0.865	0.775	0.61	0.79
1468	0.785	0.905	0.72	0.855	0.89	0.83	0.82	0.735			1468	0.93	0.855	0.78	0.685	0.67	0.85	0.84	0.91			1468	0.6	0.82	0.665	0.905	0.885	0.75	0.58	0.765
1469	0.81	0.92	0.765	0.925	0.89	0.86	0.89	0.805			1469	0.93	0.82	0.73	0.66	0.685	0.85	0.83	0.915			1469	0.625	0.87	0.72	0.925	0.805	0.745	0.615	0.79
1470	0.77	0.915	0.745	0.86	0.895	0.83	0.87	0.75			1470	0.935	0.795	0.745	0.66	0.715	0.79	0.85	0.87			1470	0.64	0.845	0.73	0.89	0.815	0.755	0.63	0.8
1471	0.805	0.93	0.725	0.92	0.915	0.825	0.88	0.74			1471	0.93	0.83	0.775	0.63	0.65	0.825	0.835	0.915			1471	0.575	0.84	0.755	0.905	0.865	0.74	0.59	0.835
1472	0.82	0.925	0.755	0.865	0.885	0.8	0.87	0.77			1472	0.925	0.835	0.72	0.695	0.735	0.835	0.82	0.89			1472	0.66	0.895	0.725	0.9	0.81	0.71	0.58	0.84
1473	0.82	0.92	0.685	0.87	0.825	0.85	0.83	0.755			1473	0.92	0.825	0.745	0.7	0.715	0.845	0.875	0.935			1473	0.655	0.87	0.71	0.91	0.845	0.78	0.62	0.795
1474	0.82	0.9	0.74	0.885	0.905	0.85	0.83	0.75			1474	0.93	0.835	0.75	0.64	0.7	0.825	0.85	0.895			1474	0.635	0.905	0.715	0.895	0.865	0.745	0.62	0.825
1475	0.805	0.9	0.775	0.845	0.91	0.85	0.855	0.77			1475	0.97	0.81	0.765	0.655	0.66	0.82	0.825	0.89			1475	0.62	0.84	0.745	0.91	0.82	0.75	0.595	0.845
1476	0.835	0.85	0.705	0.925	0.91	0.845	0.81	0.795			1476	0.93	0.795	0.705	0.695	0.705	0.84	0.895	0.88			1476	0.59	0.835	0.75	0.93	0.85	0.76	0.63	0.8
1477	0.785	0.915	0.75	0.91	0.875	0.8	0.855	0.755			1477	0.95	0.835	0.7	0.715	0.68	0.815	0.84	0.88			1477	0.645	0.875	0.7	0.88	0.835	0.825	0.57	0.79
1478	0.81	0.925	0.725	0.865	0.89	0.79	0.875	0.74			1478	0.93	0.84	0.79	0.62	0.615	0.835	0.845	0.915			1478	0.68	0.89	0.725	0.93	0.825	0.75	0.595	0.825
1479	0.79	0.91	0.72	0.83	0.875	0.8	0.835	0.735			1479	0.95	0.835	0.79	0.64	0.7	0.87	0.815	0.91			1479	0.6	0.84	0.745	0.895	0.83	0.755	0.635	0.805
1480	0.755	0.865	0.735	0.875	0.895	0.85	0.86	0.765			1480	0.93	0.78	0.72	0.695	0.695	0.825	0.825	0.875			1480	0.675	0.845	0.705	0.885	0.835	0.795	0.615	0.8
1481	0.815	0.91	0.77	0.92	0.885	0.81	0.895	0.71			1481	0.94	0.815	0.735	0.64	0.69	0.79	0.835	0.93			1481	0.59	0.935	0.695	0.89	0.81	0.79	0.61	0.79
1482	0.81	0.905	0.745	0.87	0.875	0.815	0.84	0.745			1482	0.95	0.84	0.8	0.735	0.665	0.845	0.81	0.88			1482	0.63	0.86	0.735	0.905	0.87	0.765	0.61	0.855
1483	0.79	0.92	0.715	0.89	0.885	0.85	0.84	0.75			1483	0.945	0.85	0.74	0.655	0.705	0.88	0.845	0.87			1483	0.635	0.81	0.735	0.895	0.82	0.715	0.575	0.815
1484	0.85	0.915	0.75	0.85	0.85	0.8	0.855	0.73			1484	0.905	0.79	0.695	0.635	0.665	0.825	0.855	0.89			1484	0.66	0.885	0.735	0.905	0.83	0.77	0.545	0.8
1485	0.85	0.93	0.735	0.86	0.88	0.825	0.86	0.76			1485	0.945	0.805	0.74	0.705	0.67	0.8	0.86	0.915			1485	0.67	0.845	0.74	0.955	0.83	0.77	0.58	0.785
1486	0.78	0.86	0.74	0.855	0.905	0.805	0.85	0.78			1486	0.935	0.84	0.765	0.655	0.71	0.835	0.875	0.92			1486	0.64	0.86	0.695	0.895	0.84	0.745	0.69	0.805
1487	0.78	0.94	0.745	0.91	0.91	0.83	0.8	0.785			1487	0.94	0.84	0.73	0.65	0.675	0.81	0.795	0.875			1487	0.595	0.895	0.765	0.885	0.855	0.705	0.58	0.76
1488	0.815	0.885	0.735	0.87	0.86	0.845	0.86	0.755			1488	0.925	0.81	0.74	0.73	0.66	0.865	0.85	0.905			1488	0.695	0.835	0.72	0.89	0.87	0.765	0.635	0.835
1489	0.775	0.875	0.75	0.92	0.9	0.795	0.865	0.695			1489	0.945	0.83	0.735	0.635	0.705	0.84	0.865	0.92			1489	0.565	0.85	0.715	0.905	0.79	0.81	0.63	0.82
1490	0.755	0.895	0.66	0.84	0.915	0.835	0.84	0.83			1490	0.935	0.83	0.695	0.66	0.7	0.835	0.82	0.88			1490	0.685	0.85	0.745	0.89	0.86	0.775	0.61	0.855
1491	0.77	0.9	0.7	0.87	0.9	0.815	0.885	0.76			1491	0.94	0.845	0.735	0.67	0.645	0.875	0.85	0.915			1491	0.61	0.89	0.735	0.86	0.81	0.795	0.62	0.815
1492	0.83	0.92	0.755	0.88	0.895	0.82	0.88	0.745			1492	0.93	0.875	0.76	0.63	0.67	0.765	0.845	0.885			1492	0.56	0.835	0.67	0.905	0.86	0.725	0.605	0.845
1493	0.835	0.9	0.75	0.895	0.87	0.83	0.83	0.785			1493	0.93	0.8	0.7	0.645	0.68	0.85	0.835	0.895			1493	0.65	0.84	0.7	0.94	0.87	0.77	0.64	0.815
1494	0.835	0.885	0.755	0.87	0.9	0.795	0.83	0.785			1494	0.955	0.815	0.74	0.65	0.695	0.785	0.81	0.875			1494	0.68	0.875	0.7	0.915	0.835	0.815	0.62	0.76
1495	0.79	0.905	0.71	0.875	0.89	0.835	0.835	0.72			1495	0.955	0.755	0.675	0.695	0.685	0.815	0.795	0.915			1495	0.635	0.885	0.765	0.925	0.845	0.725	0.61	0.805
1496	0.785	0.89	0.71	0.865	0.91	0.845	0.825	0.785			1496	0.91	0.855	0.73	0.64	0.68	0.795	0.865	0.88			1496	0.575	0.835	0.69	0.885	0.85	0.785	0.62	0.81
1497	0.825	0.895	0.725	0.87	0.895	0.82	0.83	0.7			1497	0.92	0.8	0.755	0.715	0.69	0.83	0.855	0.92			1497	0.675	0.895	0.755	0.91	0.83	0.725	0.6	0.795
1498	0.77	0.93	0.78	0.89	0.865	0.845	0.845	0.74			1498	0.94	0.83	0.705	0.675	0.74	0.85	0.835	0.885			1498	0.65	0.82	0.74	0.92	0.795	0.735	0.585	0.835
1499	0.785	0.9	0.75	0.865	0.895	0.825	0.865	0.745			1499	0.92	0.855	0.815	0.65	0.675	0.865	0.84	0.885			1499	0.635	0.885	0.77	0.89	0.855	0.76	0.57	0.805
1500	0.845	0.91	0.7	0.895	0.86	0.82	0.895	0.8			1500	0.95	0.815	0.785	0.665	0.7	0.9	0.875	0.9			1500	0.685	0.865	0.735	0.895	0.815	0.765	0.62	0.86
1501	0.785	0.865	0.765	0.895	0.895	0.825	0.845	0.805			1501	0.905	0.84	0.735	0.635	0.715	0.825	0.865	0.915			1501	0.71	0.85	0.73	0.9	0.865	0.77	0.625	0.81
1502	0.81	0.92	0.725	0.895	0.895	0.815	0.87	0.75			1502	0.94	0.845	0.765	0.65	0.665	0.85	0.825	0.865			1502	0.625	0.87	0.745	0.91	0.805	0.79	0.55	0.795
1503	0.805	0.915	0.69	0.86	0.835	0.835	0.835	0.755			1503	0.95	0.765	0.715	0.705	0.7	0.82	0.89	0.89			1503	0.65	0.87	0.68	0.915	0.855	0.725	0.625	0.845
1504	0.85	0.92	0.685	0.87	0.86	0.8	0.82	0.725			1504	0.94	0.83	0.74	0.645	0.725	0.805	0.82	0.88			1504	0.595	0.87	0.72	0.905	0.8	0.69	0.65	0.79
1505	0.815	0.89	0.75	0.88	0.915	0.85	0.845	0.735			1505	0.95	0.855	0.76	0.715	0.71	0.81	0.83	0.915			1505	0.66	0.875	0.735	0.925	0.89	0.735	0.59	0.78
1506	0.725	0.925	0.74	0.885	0.89	0.81	0.85	0.795			1506	0.915	0.86	0.725	0.72	0.705	0.86	0.81	0.9			1506	0.675	0.815	0.695	0.89	0.85	0.77	0.61	0.835
1507	0.79	0.895	0.675	0.84	0.895	0.87	0.87	0.73			1507	0.915	0.835	0.77	0.655	0.635	0.83	0.835	0.925			1507	0.625	0.885	0.71	0.91	0.81	0.785	0.595	0.87
1508	0.82	0.9	0.76	0.885	0.87	0.8	0.83	0.75			1508	0.97	0.805	0.735	0.695	0.69	0.785	0.845	0.89			1508	0.595	0.9	0.74	0.905	0.855	0.765	0.655	0.76
1509	0.845	0.91	0.785	0.89	0.895	0.805	0.845	0.78			1509	0.94	0.795	0.755	0.66	0.68	0.895	0.86	0.895			1509	0.595	0.865	0.765	0.9	0.815	0.795	0.54	0.805
1510	0.81	0.885	0.775	0.89	0.895	0.855	0.885	0.765			1510	0.925	0.815	0.715	0.65	0.665	0.845	0.855	0.89			1510	0.635	0.865	0.72	0.87	0.845	0.78	0.605	0.825
1511	0.825	0.915	0.735	0.855	0.895	0.855	0.86	0.715			1511	0.895	0.875	0.735	0.655	0.66	0.835	0.84	0.885			1511	0.665	0.885	0.75	0.935	0.85	0.72	0.645	0.83
1512	0.815	0.915	0.735	0.875	0.86	0.835	0.88	0.81			1512	0.925	0.785	0.775	0.63	0.705	0.86	0.845	0.875			1512	0.66	0.88	0.705	0.93	0.845	0.79	0.62	0.77
1513	0.805	0.925	0.745	0.86	0.87	0.84	0.855	0.78			1513	0.93	0.815	0.775	0.675	0.66	0.83	0.865	0.915			1513	0.685	0.885	0.76	0.895	0.855	0.745	0.595	0.83
1514	0.78	0.87	0.725	0.865	0.915	0.85	0.865	0.75			1514	0.955	0.81	0.72	0.675	0.695	0.81	0.85	0.895			1514	0.62	0.825	0.745	0.93	0.83	0.76	0.605	0.825
1515	0.83	0.9	0.745	0.915	0.925	0.82	0.855	0.775			1515	0.945	0.83	0.72	0.68	0.74	0.835	0.815	0.855			1515	0.655	0.83	0.755	0.87	0.865	0.73	0.61	0.835
1516	0.785	0.9	0.675	0.905	0.885	0.84	0.805	0.77			1516	0.94	0.825	0.755	0.64	0.655	0.88	0.805	0.9			1516	0.66	0.84	0.71	0.9	0.83	0.81	0.625	0.805
1517	0.78	0.93	0.74	0.89	0.875	0.835	0.845	0.74			1517	0.93	0.82	0.745	0.67	0.685	0.8	0.84	0.885			1517	0.53	0.85	0.715	0.9	0.83	0.75	0.66	0.795
1518	0.82	0.89	0.73	0.86	0.915	0.78	0.865	0.77			1518	0.945	0.82	0.7	0.66	0.695	0.805	0.875	0.915			1518	0.605	0.87	0.72	0.905	0.815	0.775	0.55	0.815
1519	0.79	0.93	0.73	0.89	0.865	0.81	0.805	0.755			1519	0.95	0.83	0.725	0.715	0.67	0.82	0.84	0.915			1519	0.62	0.89	0.73	0.87	0.82	0.78	0.615	0.84
1520	0.835	0.865	0.78	0.885	0.86	0.78	0.855	0.755			1520	0.955	0.81	0.73	0.625	0.68	0.845	0.85	0.91			1520	0.66	0.86	0.735	0.915	0.825	0.73	0.575	0.79
1521	0.845	0.89	0.68	0.845	0.895	0.81	0.835	0.75			1521	0.935	0.76	0.765	0.64	0.725	0.85	0.865	0.915			1521	0.645	0.85	0.715	0.905	0.785	0.755	0.615	0.81
1522	0.81	0.925	0.725	0.87	0.875	0.81	0.845	0.71			1522	0.915	0.795	0.715	0.64	0.705	0.805	0.82	0.925			1522	0.585	0.855	0.765	0.89	0.855	0.805	0.62	0.845
1523	0.84	0.905	0.76	0.885	0.865	0.77	0.795	0.75			1523	0.94	0.84	0.75	0.68	0.67	0.83	0.85	0.895			1523	0.6	0.865	0.715	0.9	0.87	0.73	0.595	0.81
1524	0.765	0.9	0.72	0.92	0.89	0.87	0.865	0.755			1524	0.935	0.87	0.695	0.67	0.665	0.825	0.84	0.905			1524	0.63	0.905	0.695	0.87	0.855	0.73	0.585	0.82
1525	0.76	0.895	0.72	0.885	0.88	0.83	0.87	0.765			1525	0.905	0.85	0.74	0.7	0.69	0.82	0.84	0.895			1525	0.64	0.855	0.715	0.905	0.83	0.77	0.625	0.82
1526	0.825	0.91	0.76	0.87	0.91	0.865	0.9	0.755			1526	0.945	0.795	0.745	0.655	0.72	0.845	0.865	0.885			1526	0.69	0.86	0.775	0.9	0.855	0.79	0.565	0.775
1527	0.79	0.93	0.765	0.9	0.89	0.785	0.865	0.775			1527	0.955	0.79	0.76	0.72	0.635	0.785	0.845	0.865			1527	0.635	0.855	0.71	0.9	0.85	0.775	0.62	0.8
1528	0.8	0.86	0.765	0.85	0.895	0.86	0.805	0.795			1528	0.94	0.83	0.775	0.63	0.64	0.865	0.83	0.885			1528	0.64	0.85	0.75	0.94	0.81	0.77	0.56	0.785
1529	0.815	0.875	0.755	0.88	0.88	0.825	0.865	0.755			1529	0.96	0.8	0.73	0.665	0.705	0.895	0.865	0.945			1529	0.64	0.92	0.7	0.9	0.82	0.725	0.62	0.825
1530	0.82	0.915	0.715	0.9	0.88	0.81	0.86	0.735			1530	0.945	0.87	0.725	0.635	0.68	0.76	0.765	0.87			1530	0.64	0.82	0.765	0.91	0.86	0.74	0.61	0.825
1531	0.785	0.91	0.73	0.86	0.88	0.815	0.85	0.785			1531	0.92	0.785	0.775	0.685	0.65	0.81	0.82	0.88			1531	0.66	0.885	0.7	0.91	0.88	0.78	0.585	0.845
1532	0.8	0.87	0.69	0.885	0.9	0.805	0.88	0.775			1532	0.94	0.825	0.79	0.62	0.625	0.825	0.84	0.9			1532	0.655	0.86	0.715	0.935	0.815	0.78	0.61	0.805
1533	0.795	0.905	0.75	0.855	0.865	0.77	0.85	0.745			1533	0.935	0.835	0.705	0.725	0.69	0.85	0.88	0.87			1533	0.66	0.845	0.795	0.855	0.78	0.74	0.605	0.81
1534	0.825	0.915	0.75	0.885	0.905	0.86	0.87	0.775			1534	0.95	0.8	0.755	0.59	0.705	0.845	0.805	0.9			1534	0.66	0.9	0.74	0.895	0.875	0.775	0.56	0.8
1535	0.805	0.92	0.76	0.9	0.855	0.825	0.815	0.735			1535	0.925	0.845	0.74	0.625	0.69	0.825	0.83	0.91			1535	0.62	0.855	0.725	0.92	0.815	0.76	0.625	0.805
1536	0.815	0.935	0.72	0.85	0.905	0.795	0.79	0.725			1536	0.945	0.835	0.75	0.645	0.69	0.84	0.81	0.885			1536	0.64	0.85	0.775	0.91	0.865	0.76	0.635	0.83
1537	0.82	0.915	0.74	0.875	0.93	0.835	0.855	0.77			1537	0.96	0.845	0.775	0.735	0.725	0.815	0.83	0.885			1537	0.625	0.845	0.705	0.9	0.805	0.775	0.585	0.805
1538	0.78	0.885	0.725	0.89	0.885	0.86	0.875	0.735			1538	0.93	0.82	0.7	0.675	0.66	0.81	0.885	0.905			1538	0.625	0.875	0.665	0.92	0.875	0.73	0.61	0.795
1539	0.825	0.88	0.75	0.89	0.875	0.835	0.87	0.805			1539	0.945	0.795	0.715	0.685	0.705	0.86	0.845	0.91			1539	0.605	0.825	0.785	0.89	0.86	0.745	0.605	0.78
1540	0.835	0.89	0.715	0.89	0.89	0.83	0.845	0.74			1540	0.91	0.86	0.685	0.705	0.74	0.845	0.88	0.925			1540	0.625	0.885	0.695	0.915	0.815	0.755	0.63	0.835
1541	0.765	0.93	0.74	0.88	0.915	0.845	0.85	0.745			1541	0.955	0.84	0.76	0.66	0.7	0.855	0.855	0.9			1541	0.615	0.885	0.75	0.895	0.845	0.7	0.63	0.82
1542	0.835	0.865	0.715	0.87	0.88	0.855	0.88	0.745			1542	0.92	0.805	0.735	0.625	0.725	0.805	0.85	0.915			1542	0.7	0.84	0.735	0.92	0.86	0.76	0.62	0.81
1543	0.84	0.915	0.785	0.895	0.9	0.845	0.845	0.765			1543	0.92	0.79	0.72	0.72	0.67	0.83	0.84	0.875			1543	0.63	0.85	0.755	0.89	0.825	0.81	0.62	0.79
1544	0.84	0.905	0.78	0.9	0.895	0.825	0.835	0.735			1544	0.94	0.8	0.72	0.665	0.615	0.875	0.885	0.9			1544	0.665	0.84	0.735	0.91	0.845	0.74	0.61	0.79
1545	0.805	0.9	0.705	0.87	0.88	0.85	0.85	0.735			1545	0.955	0.83	0.755	0.68	0.72	0.86	0.815	0.875			1545	0.685	0.89	0.7	0.895	0.825	0.785	0.575	0.845
1546	0.805	0.9	0.7	0.905	0.87	0.785	0.9	0.755			1546	0.955	0.85	0.675	0.675	0.695	0.815	0.855	0.905			1546	0.605	0.89	0.71	0.88	0.785	0.735	0.54	0.805
1547	0.81	0.94	0.725	0.895	0.88	0.785	0.835	0.81			1547	0.945	0.815	0.76	0.655	0.69	0.815	0.795	0.91			1547	0.67	0.87	0.725	0.91	0.83	0.805	0.575	0.84
1548	0.795	0.895	0.7	0.86	0.905	0.8	0.82	0.765			1548	0.895	0.795	0.745	0.66	0.68	0.815	0.815	0.91			1548	0.58	0.85	0.72	0.915	0.895	0.735	0.595	0.795
1549	0.805	0.885	0.75	0.875	0.87	0.83	0.845	0.755			1549	0.955	0.82	0.79	0.67	0.71	0.855	0.87	0.87			1549	0.555	0.865	0.69	0.885	0.85	0.74	0.64	0.81
1550	0.8	0.905	0.735	0.82	0.86	0.83	0.84	0.78			1550	0.915	0.88	0.73	0.675	0.67	0.795	0.835	0.885			1550	0.645	0.85	0.73	0.925	0.82	0.76	0.625	0.84
1551	0.81	0.92	0.765	0.915	0.9	0.795	0.86	0.715			1551	0.925	0.8	0.765	0.67	0.615	0.85	0.815	0.9			1551	0.635	0.87	0.735	0.9	0.83	0.775	0.625	0.76
1552	0.81	0.87	0.715	0.845	0.92	0.83	0.825	0.82			1552	0.9	0.83	0.685	0.635	0.68	0.825	0.86	0.86			1552	0.625	0.88	0.705	0.93	0.795	0.745	0.595	0.765
1553	0.785	0.91	0.78	0.87	0.885	0.85	0.835	0.75			1553	0.92	0.82	0.79	0.725	0.73	0.875	0.815	0.93			1553	0.66	0.835	0.73	0.92	0.85	0.72	0.58	0.81
1554	0.81	0.925	0.75	0.895	0.91	0.83	0.87	0.765			1554	0.93	0.825	0.765	0.665	0.63	0.805	0.86	0.935			1554	0.635	0.885	0.74	0.895	0.925	0.76	0.585	0.845
1555	0.76	0.88	0.76	0.865	0.895	0.805	0.845	0.755			1555	0.95	0.84	0.71	0.71	0.64	0.86	0.86	0.865			1555	0.665	0.87	0.715	0.88	0.82	0.785	0.625	0.83
1556	0.85	0.91	0.68	0.895	0.865	0.805	0.875	0.765			1556	0.92	0.835	0.77	0.665	0.695	0.82	0.85	0.935			1556	0.64	0.875	0.77	0.88	0.87	0.74	0.58	0.82
1557	0.8	0.925	0.74	0.86	0.86	0.8	0.84	0.765			1557	0.965	0.83	0.735	0.65	0.72	0.82	0.795	0.86			1557	0.64	0.835	0.735	0.915	0.815	0.755	0.62	0.84
1558	0.81	0.915	0.775	0.83	0.87	0.845	0.87	0.75			1558	0.97	0.8	0.745	0.645	0.755	0.815	0.865	0.855			1558	0.625	0.85	0.715	0.88	0.875	0.78	0.6	0.845
1559	0.805	0.915	0.67	0.88	0.875	0.865	0.83	0.755			1559	0.945	0.805	0.77	0.665	0.715	0.835	0.875	0.94			1559	0.575	0.86	0.71	0.925	0.77	0.715	0.58	0.84
1560	0.815	0.85	0.69	0.935	0.905	0.825	0.835	0.745			1560	0.935	0.83	0.695	0.625	0.675	0.83	0.82	0.865			1560	0.675	0.85	0.735	0.94	0.83	0.81	0.655	0.805
1561	0.835	0.92	0.735	0.915	0.92	0.83	0.81	0.755			1561	0.95	0.835	0.78	0.705	0.69	0.855	0.815	0.91			1561	0.63	0.84	0.77	0.91	0.865	0.72	0.525	0.8
1562	0.785	0.9	0.73	0.865	0.86	0.835	0.885	0.725			1562	0.95	0.805	0.73	0.685	0.705	0.83	0.805	0.89			1562	0.585	0.83	0.755	0.9	0.86	0.74	0.585	0.84
1563	0.76	0.935	0.735	0.905	0.89	0.84	0.87	0.77			1563	0.95	0.78	0.755	0.645	0.695	0.815	0.84	0.93			1563	0.64	0.835	0.68	0.885	0.78	0.77	0.675	0.845
1564	0.845	0.925	0.69	0.865	0.92	0.815	0.83	0.72			1564	0.925	0.795	0.76	0.69	0.64	0.815	0.835	0.915			1564	0.63	0.855	0.695	0.93	0.85	0.76	0.59	0.83
1565	0.8	0.89	0.73	0.91	0.88	0.855	0.865	0.75			1565	0.94	0.845	0.775	0.665	0.685	0.8	0.82	0.915			1565	0.62	0.89	0.755	0.92	0.825	0.795	0.63	0.815
1566	0.82	0.88	0.78	0.86	0.88	0.805	0.845	0.785			1566	0.975	0.815	0.745	0.67	0.675	0.85	0.88	0.885			1566	0.635	0.895	0.68	0.93	0.85	0.745	0.625	0.81
1567	0.825	0.91	0.71	0.85	0.9	0.825	0.875	0.76			1567	0.945	0.83	0.75	0.68	0.66	0.845	0.86	0.915			1567	0.7	0.9	0.755	0.93	0.82	0.76	0.595	0.8
1568	0.775	0.88	0.715	0.875	0.88	0.82	0.84	0.77			1568	0.92	0.83	0.725	0.665	0.735	0.84	0.845	0.88			1568	0.62	0.84	0.72	0.92	0.87	0.765	0.63	0.78
1569	0.76	0.88	0.745	0.875	0.885	0.835	0.83	0.75			1569	0.895	0.875	0.685	0.665	0.7	0.83	0.835	0.88			1569	0.645	0.855	0.75	0.85	0.83	0.765	0.595	0.775
1570	0.835	0.895	0.75	0.88	0.875	0.785	0.83	0.78			1570	0.91	0.8	0.725	0.59	0.665	0.815	0.89	0.855			1570	0.64	0.87	0.745	0.88	0.83	0.775	0.58	0.835
1571	0.84	0.895	0.76	0.865	0.905	0.85	0.81	0.765			1571	0.895	0.805	0.75	0.685	0.67	0.835	0.835	0.92			1571	0.625	0.865	0.745	0.915	0.845	0.705	0.6	0.84
1572	0.825	0.9	0.725	0.84	0.875	0.835	0.855	0.8			1572	0.945	0.825	0.735	0.72	0.745	0.87	0.83	0.91			1572	0.655	0.865	0.73	0.915	0.86	0.78	0.645	0.86
1573	0.84	0.925	0.745	0.895	0.855	0.855	0.83	0.795			1573	0.93	0.815	0.71	0.615	0.635	0.835	0.855	0.895			1573	0.645	0.835	0.75	0.92	0.84	0.74	0.57	0.88
1574	0.77	0.885	0.77	0.885	0.875	0.805	0.855	0.75			1574	0.96	0.825	0.71	0.655	0.64	0.815	0.88	0.91			1574	0.625	0.88	0.7	0.93	0.86	0.78	0.69	0.8
1575	0.795	0.915	0.77	0.885	0.865	0.835	0.855	0.75			1575	0.955	0.825	0.715	0.595	0.695	0.85	0.815	0.86			1575	0.655	0.87	0.725	0.88	0.88	0.785	0.61	0.805
1576	0.825	0.895	0.75	0.885	0.91	0.81	0.83	0.78			1576	0.95	0.795	0.805	0.7	0.695	0.855	0.875	0.905			1576	0.63	0.84	0.7	0.885	0.845	0.78	0.59	0.76
1577	0.785	0.88	0.74	0.875	0.875	0.795	0.87	0.73			1577	0.925	0.805	0.77	0.69	0.7	0.83	0.84	0.905			1577	0.635	0.89	0.735	0.875	0.79	0.77	0.58	0.8
1578	0.785	0.94	0.73	0.91	0.87	0.815	0.86	0.745			1578	0.95	0.85	0.775	0.655	0.675	0.82	0.81	0.875			1578	0.67	0.85	0.715	0.925	0.835	0.715	0.59	0.775
1579	0.795	0.885	0.715	0.865	0.87	0.83	0.865	0.725			1579	0.935	0.805	0.725	0.645	0.715	0.805	0.855	0.89			1579	0.655	0.875	0.775	0.925	0.795	0.805	0.6	0.8
1580	0.78	0.895	0.665	0.865	0.93	0.815	0.875	0.74			1580	0.93	0.865	0.74	0.65	0.665	0.83	0.845	0.875			1580	0.58	0.865	0.71	0.885	0.835	0.735	0.62	0.82
1581	0.795	0.88	0.74	0.865	0.885	0.8	0.84	0.73			1581	0.91	0.81	0.715	0.675	0.69	0.835	0.835	0.91			1581	0.62	0.855	0.735	0.92	0.815	0.74	0.645	0.86
1582	0.845	0.9	0.725	0.915	0.865	0.795	0.825	0.785			1582	0.94	0.795	0.69	0.68	0.7	0.87	0.85	0.905			1582	0.655	0.895	0.765	0.915	0.85	0.735	0.52	0.8
1583	0.79	0.905	0.675	0.865	0.895	0.84	0.85	0.73			1583	0.945	0.835	0.665	0.7	0.665	0.8	0.835	0.885			1583	0.595	0.855	0.71	0.89	0.83	0.755	0.625	0.82
1584	0.795	0.93	0.74	0.855	0.89	0.835	0.86	0.72			1584	0.94	0.845	0.795	0.635	0.755	0.82	0.825	0.88			1584	0.66	0.89	0.765	0.9	0.84	0.82	0.57	0.735
1585	0.805	0.865	0.77	0.91	0.915	0.81	0.84	0.725			1585	0.935	0.84	0.795	0.65	0.665	0.855	0.87	0.875			1585	0.61	0.86	0.68	0.895	0.83	0.74	0.6	0.85
1586	0.79	0.925	0.7	0.825	0.865	0.875	0.84	0.755			1586	0.96	0.835	0.705	0.665	0.705	0.835	0.825	0.905			1586	0.665	0.865	0.75	0.885	0.865	0.77	0.625	0.83
1587	0.795	0.895	0.77	0.895	0.885	0.87	0.86	0.83			1587	0.94	0.83	0.74	0.695	0.65	0.84	0.84	0.925			1587	0.67	0.85	0.715	0.935	0.855	0.74	0.6	0.795
1588	0.875	0.89	0.765	0.885	0.91	0.79	0.86	0.81			1588	0.935	0.805	0.75	0.645	0.71	0.805	0.855	0.865			1588	0.6	0.86	0.74	0.915	0.85	0.75	0.61	0.81
1589	0.8	0.915	0.7	0.855	0.875	0.85	0.85	0.74			1589	0.92	0.81	0.75	0.64	0.68	0.81	0.82	0.87			1589	0.69	0.84	0.71	0.89	0.8	0.735	0.635	0.795
1590	0.805	0.915	0.755	0.915	0.88	0.765	0.85	0.73			1590	0.945	0.825	0.775	0.69	0.625	0.85	0.865	0.935			1590	0.63	0.86	0.74	0.9	0.86	0.83	0.63	0.825
1591	0.805	0.87	0.7	0.835	0.91	0.805	0.84	0.77			1591	0.935	0.85	0.76	0.67	0.665	0.81	0.855	0.89			1591	0.63	0.875	0.675	0.94	0.84	0.77	0.635	0.84
1592	0.795	0.905	0.705	0.89	0.885	0.825	0.835	0.735			1592	0.95	0.815	0.72	0.675	0.655	0.88	0.82	0.9			1592	0.67	0.83	0.745	0.91	0.83	0.765	0.59	0.81
1593	0.77	0.865	0.81	0.84	0.885	0.785	0.865	0.775			1593	0.93	0.785	0.7	0.66	0.695	0.825	0.845	0.91			1593	0.625	0.895	0.735	0.87	0.84	0.76	0.595	0.795
1594	0.775	0.92	0.775	0.895	0.815	0.845	0.865	0.75			1594	0.94	0.835	0.795	0.67	0.71	0.805	0.825	0.885			1594	0.655	0.87	0.735	0.915	0.875	0.765	0.585	0.805
1595	0.79	0.88	0.715	0.92	0.895	0.865	0.85	0.755			1595	0.95	0.84	0.765	0.65	0.62	0.845	0.86	0.925			1595	0.63	0.855	0.67	0.905	0.83	0.74	0.61	0.84
1596	0.82	0.93	0.77	0.895	0.88	0.795	0.83	0.745			1596	0.94	0.81	0.8	0.72	0.74	0.81	0.825	0.935			1596	0.65	0.835	0.705	0.91	0.835	0.74	0.535	0.775
1597	0.8	0.945	0.75	0.89	0.9	0.81	0.85	0.765			1597	0.91	0.835	0.68	0.635	0.685	0.83	0.875	0.865			1597	0.635	0.895	0.76	0.905	0.845	0.775	0.57	0.8
1598	0.87	0.905	0.745	0.87	0.855	0.835	0.865	0.74			1598	0.935	0.78	0.725	0.675	0.68	0.86	0.85	0.895			1598	0.605	0.88	0.76	0.9	0.825	0.74	0.62	0.84
1599	0.82	0.895	0.715	0.9	0.915	0.79	0.85	0.835			1599	0.925	0.82	0.74	0.635	0.74	0.805	0.86	0.92			1599	0.635	0.84	0.75	0.9	0.84	0.745	0.655	0.795
1600	0.85	0.91	0.695	0.88	0.93	0.855	0.835	0.685			1600	0.935	0.84	0.725	0.67	0.655	0.85	0.815	0.845			1600	0.635	0.87	0.76	0.89	0.825	0.78	0.6	0.825
1601	0.79	0.86	0.72	0.86	0.895	0.835	0.865	0.725			1601	0.945	0.835	0.72	0.65	0.705	0.825	0.835	0.905			1601	0.62	0.865	0.76	0.885	0.845	0.76	0.62	0.85
1602	0.835	0.9	0.715	0.9	0.905	0.785	0.83	0.75			1602	0.935	0.815	0.7	0.665	0.69	0.82	0.855	0.885			1602	0.675	0.925	0.75	0.915	0.855	0.795	0.585	0.775
1603	0.795	0.89	0.74	0.865	0.89	0.775	0.855	0.775			1603	0.935	0.805	0.77	0.685	0.64	0.875	0.835	0.915			1603	0.575	0.875	0.73	0.875	0.835	0.74	0.65	0.81
1604	0.835	0.91	0.73	0.91	0.885	0.865	0.835	0.73			1604	0.94	0.785	0.775	0.69	0.675	0.865	0.845	0.915			1604	0.7	0.855	0.69	0.935	0.83	0.8	0.62	0.815
1605	0.835	0.89	0.695	0.865	0.89	0.815	0.87	0.76			1605	0.94	0.82	0.745	0.625	0.69	0.84	0.86	0.895			1605	0.63	0.89	0.72	0.915	0.83	0.76	0.595	0.82
1606	0.78	0.9	0.74	0.935	0.915	0.855	0.835	0.705			1606	0.955	0.84	0.755	0.61	0.705	0.82	0.86	0.895			1606	0.65	0.845	0.745	0.89	0.83	0.74	0.625	0.805
1607	0.825	0.88	0.755	0.86	0.9	0.83	0.82	0.8			1607	0.945	0.83	0.69	0.69	0.71	0.81	0.84	0.925			1607	0.59	0.82	0.71	0.9	0.825	0.715	0.55	0.845
1608	0.755	0.91	0.77	0.89	0.885	0.825	0.88	0.795			1608	0.925	0.845	0.73	0.65	0.7	0.8	0.81	0.865			1608	0.655	0.84	0.74	0.88	0.835	0.71	0.64	0.795
1609	0.765	0.93	0.725	0.84	0.855	0.8	0.845	0.77			1609	0.925	0.8	0.71	0.68	0.63	0.81	0.835	0.88			1609	0.635	0.905	0.735	0.935	0.85	0.815	0.615	0.8
1610	0.865	0.94	0.71	0.885	0.855	0.835	0.85	0.78			1610	0.935	0.84	0.775	0.695	0.73	0.86	0.835	0.89			1610	0.605	0.83	0.75	0.9	0.855	0.76	0.62	0.81
1611	0.82	0.88	0.805	0.9	0.905	0.845	0.85	0.78			1611	0.935	0.82	0.765	0.71	0.725	0.845	0.87	0.905			1611	0.67	0.87	0.76	0.925	0.845	0.735	0.605	0.8
1612	0.725	0.9	0.725	0.885	0.885	0.87	0.855	0.715			1612	0.925	0.835	0.74	0.64	0.635	0.785	0.84	0.865			1612	0.64	0.88	0.72	0.895	0.855	0.725	0.595	0.8
1613	0.81	0.915	0.725	0.91	0.875	0.825	0.88	0.775			1613	0.92	0.805	0.75	0.64	0.7	0.805	0.835	0.875			1613	0.64	0.84	0.715	0.915	0.8	0.755	0.63	0.84
1614	0.83	0.885	0.78	0.895	0.85	0.825	0.87	0.735			1614	0.975	0.79	0.71	0.65	0.685	0.855	0.835	0.915			1614	0.645	0.83	0.74	0.89	0.83	0.765	0.64	0.815
1615	0.85	0.925	0.765	0.895	0.915	0.805	0.84	0.74			1615	0.945	0.82	0.77	0.69	0.64	0.885	0.825	0.92			1615	0.615	0.875	0.695	0.92	0.83	0.765	0.575	0.85
1616	0.79	0.935	0.65	0.9	0.885	0.755	0.855	0.765			1616	0.93	0.845	0.74	0.645	0.675	0.855	0.825	0.87			1616	0.61	0.87	0.755	0.88	0.87	0.78	0.61	0.82
1617	0.815	0.895	0.755	0.88	0.89	0.84	0.82	0.775			1617	0.93	0.81	0.75	0.68	0.73	0.81	0.83	0.915			1617	0.67	0.83	0.7	0.905	0.87	0.78	0.61	0.785
1618	0.805	0.91	0.68	0.865	0.89	0.805	0.825	0.775			1618	0.94	0.845	0.745	0.68	0.735	0.85	0.855	0.875			1618	0.645	0.855	0.735	0.9	0.82	0.76	0.61	0.83
1619	0.805	0.895	0.69	0.85	0.875	0.805	0.88	0.755			1619	0.94	0.8	0.735	0.7	0.675	0.82	0.835	0.905			1619	0.555	0.875	0.67	0.89	0.83	0.77	0.585	0.8
1620	0.83	0.895	0.74	0.84	0.89	0.85	0.845	0.775			1620	0.92	0.83	0.69	0.635	0.665	0.83	0.855	0.92			1620	0.635	0.895	0.785	0.905	0.86	0.77	0.595	0.815
1621	0.845	0.93	0.755	0.86	0.875	0.84	0.825	0.82			1621	0.91	0.805	0.74	0.66	0.675	0.84	0.86	0.89			1621	0.64	0.875	0.72	0.9	0.825	0.725	0.575	0.8
1622	0.77	0.875	0.725	0.855	0.885	0.82	0.81	0.735			1622	0.93	0.85	0.69	0.615	0.705	0.865	0.875	0.89			1622	0.63	0.84	0.755	0.935	0.82	0.755	0.655	0.8
1623	0.77	0.925	0.74	0.91	0.84	0.84	0.86	0.81			1623	0.94	0.78	0.755	0.675	0.725	0.815	0.87	0.925			1623	0.605	0.845	0.7	0.93	0.875	0.77	0.555	0.84
1624	0.825	0.885	0.725	0.87	0.93	0.81	0.865	0.78			1624	0.93	0.835	0.72	0.675	0.7	0.82	0.79	0.895			1624	0.675	0.835	0.745	0.865	0.845	0.79	0.61	0.79
1625	0.845	0.915	0.74	0.86	0.895	0.835	0.86	0.725			1625	0.945	0.78	0.77	0.685	0.69	0.85	0.865	0.91			1625	0.625	0.88	0.725	0.88	0.82	0.73	0.59	0.825
1626	0.835	0.91	0.765	0.89	0.915	0.84	0.835	0.805			1626	0.955	0.845	0.72	0.665	0.695	0.83	0.795	0.875			1626	0.62	0.915	0.745	0.915	0.895	0.75	0.64	0.835
1627	0.795	0.93	0.74	0.84	0.855	0.825	0.89	0.73			1627	0.94	0.84	0.705	0.67	0.7	0.82	0.83	0.855			1627	0.675	0.825	0.72	0.905	0.83	0.765	0.605	0.745
1628	0.785	0.895	0.675	0.875	0.885	0.85	0.82	0.78			1628	0.94	0.835	0.8	0.67	0.625	0.84	0.85	0.925			1628	0.585	0.87	0.73	0.88	0.825	0.79	0.615	0.87
1629	0.835	0.885	0.72	0.915	0.89	0.785	0.86	0.74			1629	0.935	0.845	0.715	0.67	0.655	0.795	0.805	0.875			1629	0.645	0.87	0.735	0.925	0.815	0.74	0.62	0.82
1630	0.785	0.86	0.745	0.885	0.87	0.81	0.88	0.655			1630	0.935	0.805	0.77	0.665	0.675	0.835	0.855	0.91			1630	0.62	0.87	0.74	0.905	0.815	0.785	0.635	0.795
1631	0.755	0.9	0.72	0.91	0.845	0.85	0.825	0.73			1631	0.95	0.86	0.7	0.64	0.735	0.83	0.86	0.91			1631	0.65	0.85	0.72	0.905	0.84	0.785	0.595	0.85
1632	0.82	0.87	0.695	0.87	0.91	0.825	0.86	0.785			1632	0.94	0.805	0.76	0.675	0.73	0.86	0.82	0.9			1632	0.665	0.87	0.73	0.915	0.88	0.765	0.56	0.8
1633	0.81	0.93	0.745	0.935	0.91	0.805	0.84	0.72			1633	0.94	0.815	0.715	0.68	0.6	0.785	0.82	0.905			1633	0.605	0.88	0.725	0.915	0.815	0.825	0.645	0.835
1634	0.805	0.915	0.745	0.9	0.905	0.795	0.85	0.745			1634	0.93	0.805	0.785	0.71	0.62	0.86	0.86	0.88			1634	0.595	0.865	0.745	0.895	0.8	0.745	0.57	0.87
1635	0.8	0.92	0.76	0.88	0.87	0.835	0.88	0.72			1635	0.91	0.79	0.72	0.65	0.74	0.825	0.845	0.9			1635	0.665	0.87	0.75	0.94	0.82	0.735	0.625	0.76
1636	0.815	0.915	0.76	0.885	0.895	0.835	0.855	0.76			1636	0.95	0.84	0.775	0.63	0.695	0.82	0.835	0.9			1636	0.645	0.865	0.72	0.91	0.85	0.77	0.585	0.85
1637	0.82	0.885	0.77	0.885	0.88	0.865	0.84	0.795			1637	0.935	0.77	0.755	0.675	0.725	0.88	0.84	0.9			1637	0.65	0.885	0.725	0.875	0.87	0.74	0.625	0.75
1638	0.825	0.92	0.71	0.875	0.905	0.79	0.86	0.77			1638	0.945	0.85	0.74	0.68	0.695	0.845	0.865	0.91			1638	0.595	0.835	0.73	0.895	0.81	0.765	0.61	0.81
1639	0.805	0.89	0.655	0.845	0.9	0.82	0.875	0.755			1639	0.93	0.81	0.715	0.65	0.67	0.825	0.825	0.89			1639	0.625	0.87	0.75	0.92	0.85	0.71	0.585	0.785
1640	0.8	0.88	0.77	0.835	0.875	0.8	0.83	0.8			1640	0.94	0.86	0.715	0.67	0.645	0.79	0.84	0.87			1640	0.61	0.84	0.74	0.865	0.86	0.755	0.67	0.805
1641	0.795	0.89	0.73	0.845	0.865	0.745	0.81	0.765			1641	0.95	0.81	0.715	0.685	0.655	0.805	0.825	0.9			1641	0.655	0.895	0.73	0.89	0.85	0.765	0.655	0.805
1642	0.795	0.92	0.665	0.86	0.86	0.755	0.815	0.72			1642	0.94	0.81	0.745	0.69	0.765	0.835	0.86	0.9			1642	0.595	0.85	0.755	0.915	0.84	0.775	0.62	0.85
1643	0.845	0.9	0.72	0.91	0.855	0.855	0.875	0.745			1643	0.94	0.77	0.71	0.665	0.72	0.845	0.875	0.92			1643	0.59	0.85	0.73	0.89	0.835	0.785	0.57	0.845
1644	0.77	0.885	0.725	0.9	0.88	0.84	0.82	0.8			1644	0.91	0.77	0.755	0.68	0.685	0.805	0.855	0.9			1644	0.675	0.9	0.725	0.905	0.815	0.765	0.605	0.825
1645	0.835	0.915	0.775	0.865	0.875	0.8	0.885	0.785			1645	0.895	0.835	0.785	0.695	0.655	0.885	0.82	0.89			1645	0.655	0.855	0.775	0.93	0.87	0.78	0.56	0.76
1646	0.83	0.925	0.735	0.905	0.89	0.89	0.835	0.76			1646	0.93	0.835	0.755	0.63	0.69	0.79	0.83	0.895			1646	0.64	0.835	0.74	0.93	0.85	0.765	0.63	0.84
1647	0.74	0.885	0.75	0.875	0.925	0.795	0.89	0.77			1647	0.97	0.855	0.74	0.685	0.675	0.845	0.85	0.895			1647	0.595	0.865	0.725	0.9	0.875	0.73	0.59	0.785
1648	0.785	0.875	0.705	0.89	0.93	0.84	0.875	0.79			1648	0.945	0.85	0.75	0.62	0.675	0.85	0.85	0.855			1648	0.655	0.88	0.77	0.89	0.835	0.74	0.585	0.785
1649	0.805	0.9	0.755	0.87	0.915	0.855	0.86	0.695			1649	0.945	0.84	0.7	0.65	0.675	0.795	0.8	0.885			1649	0.625	0.84	0.69	0.905	0.87	0.755	0.585	0.805
1650	0.845	0.925	0.76	0.865	0.89	0.84	0.83	0.745			1650	0.945	0.83	0.775	0.65	0.65	0.84	0.855	0.925			1650	0.61	0.845	0.68	0.89	0.77	0.72	0.665	0.83
1651	0.825	0.895	0.69	0.88	0.875	0.87	0.81	0.735			1651	0.93	0.8	0.69	0.67	0.715	0.8	0.79	0.875			1651	0.65	0.87	0.75	0.895	0.835	0.815	0.605	0.82
1652	0.79	0.905	0.7	0.85	0.905	0.775	0.89	0.745			1652	0.945	0.835	0.74	0.72	0.67	0.85	0.785	0.87			1652	0.635	0.885	0.725	0.87	0.805	0.775	0.625	0.82
1653	0.825	0.905	0.8	0.895	0.855	0.805	0.825	0.72			1653	0.925	0.815	0.74	0.695	0.745	0.875	0.845	0.895			1653	0.655	0.83	0.715	0.885	0.825	0.755	0.59	0.845
1654	0.79	0.88	0.675	0.87	0.89	0.87	0.87	0.76			1654	0.965	0.84	0.77	0.645	0.725	0.79	0.84	0.925			1654	0.655	0.87	0.715	0.93	0.87	0.785	0.57	0.795
1655	0.83	0.91	0.725	0.875	0.89	0.81	0.86	0.785			1655	0.935	0.81	0.775	0.625	0.68	0.84	0.885	0.875			1655	0.665	0.9	0.76	0.905	0.84	0.745	0.635	0.785
1656	0.795	0.89	0.735	0.885	0.855	0.81	0.855	0.76			1656	0.915	0.815	0.74	0.675	0.645	0.855	0.89	0.895			1656	0.61	0.85	0.71	0.92	0.855	0.755	0.59	0.845
1657	0.825	0.92	0.76	0.87	0.9	0.85	0.845	0.775			1657	0.965	0.825	0.74	0.685	0.69	0.8	0.835	0.92			1657	0.59	0.84	0.76	0.89	0.855	0.745	0.555	0.805
1658	0.78	0.895	0.785	0.9	0.9	0.83	0.83	0.76			1658	0.95	0.805	0.73	0.63	0.62	0.81	0.845	0.9			1658	0.655	0.88	0.7	0.94	0.825	0.76	0.63	0.795
1659	0.81	0.9	0.71	0.86	0.905	0.83	0.82	0.745			1659	0.905	0.865	0.695	0.7	0.63	0.835	0.845	0.905			1659	0.605	0.875	0.735	0.89	0.805	0.73	0.62	0.825
1660	0.8	0.895	0.765	0.92	0.885	0.835	0.84	0.81			1660	0.925	0.8	0.805	0.63	0.715	0.87	0.855	0.895			1660	0.635	0.85	0.71	0.92	0.84	0.74	0.575	0.795
1661	0.82	0.88	0.77	0.86	0.875	0.82	0.835	0.745			1661	0.95	0.795	0.735	0.63	0.685	0.805	0.85	0.9			1661	0.625	0.905	0.695	0.91	0.84	0.775	0.575	0.785
1662	0.81	0.855	0.75	0.865	0.905	0.82	0.84	0.77			1662	0.91	0.81	0.74	0.655	0.69	0.8	0.855	0.92			1662	0.615	0.84	0.765	0.885	0.845	0.785	0.595	0.805
1663	0.77	0.92	0.72	0.915	0.855	0.835	0.88	0.755			1663	0.93	0.78	0.795	0.745	0.71	0.845	0.85	0.9			1663	0.67	0.85	0.745	0.875	0.815	0.76	0.63	0.76
1664	0.805	0.915	0.73	0.875	0.9	0.78	0.855	0.74			1664	0.94	0.81	0.75	0.645	0.625	0.86	0.825	0.875			1664	0.62	0.855	0.705	0.925	0.855	0.78	0.62	0.78
1665	0.835	0.91	0.67	0.915	0.875	0.82	0.865	0.83			1665	0.93	0.855	0.735	0.66	0.695	0.835	0.86	0.905			1665	0.655	0.85	0.75	0.945	0.8	0.715	0.62	0.845
1666	0.83	0.915	0.705	0.855	0.885	0.82	0.845	0.74			1666	0.95	0.85	0.76	0.63	0.635	0.855	0.83	0.875			1666	0.615	0.84	0.735	0.91	0.825	0.78	0.63	0.8
1667	0.77	0.885	0.77	0.885	0.895	0.845	0.83	0.755			1667	0.95	0.78	0.69	0.675	0.715	0.85	0.85	0.885			1667	0.615	0.89	0.74	0.855	0.855	0.795	0.59	0.875
1668	0.78	0.93	0.735	0.875	0.905	0.825	0.885	0.705			1668	0.92	0.875	0.755	0.67	0.69	0.825	0.815	0.9			1668	0.64	0.845	0.69	0.895	0.84	0.715	0.59	0.855
1669	0.825	0.91	0.765	0.865	0.855	0.88	0.85	0.765			1669	0.96	0.815	0.75	0.67	0.695	0.86	0.81	0.905			1669	0.62	0.86	0.71	0.915	0.865	0.73	0.585	0.825
1670	0.775	0.915	0.74	0.91	0.915	0.825	0.82	0.77			1670	0.92	0.845	0.695	0.72	0.685	0.795	0.86	0.92			1670	0.64	0.895	0.75	0.92	0.845	0.77	0.61	0.82
1671	0.81	0.925	0.76	0.875	0.9	0.87	0.86	0.71			1671	0.905	0.82	0.755	0.715	0.685	0.85	0.84	0.895			1671	0.63	0.875	0.73	0.89	0.825	0.74	0.605	0.84
1672	0.815	0.915	0.74	0.9	0.885	0.79	0.88	0.75			1672	0.96	0.825	0.73	0.69	0.66	0.795	0.835	0.895			1672	0.62	0.84	0.71	0.915	0.82	0.805	0.595	0.805
1673	0.78	0.9	0.735	0.9	0.9	0.81	0.835	0.775			1673	0.93	0.83	0.715	0.68	0.655	0.83	0.86	0.875			1673	0.65	0.86	0.74	0.905	0.84	0.74	0.56	0.82
1674	0.825	0.915	0.7	0.87	0.895	0.86	0.92	0.7			1674	0.94	0.83	0.715	0.69	0.695	0.845	0.85	0.9			1674	0.6	0.89	0.725	0.92	0.885	0.745	0.62	0.825
1675	0.745	0.89	0.7	0.845	0.845	0.81	0.825	0.745			1675	0.925	0.855	0.735	0.715	0.715	0.855	0.855	0.92			1675	0.63	0.865	0.745	0.905	0.87	0.725	0.625	0.84
1676	0.81	0.91	0.765	0.89	0.905	0.84	0.8	0.74			1676	0.915	0.85	0.76	0.67	0.685	0.825	0.82	0.885			1676	0.625	0.855	0.705	0.9	0.81	0.775	0.555	0.825
1677	0.84	0.905	0.755	0.88	0.885	0.81	0.865	0.83			1677	0.94	0.825	0.74	0.67	0.725	0.84	0.885	0.885			1677	0.6	0.855	0.705	0.86	0.83	0.775	0.635	0.805
1678	0.765	0.91	0.715	0.885	0.9	0.815	0.86	0.805			1678	0.96	0.785	0.705	0.63	0.715	0.815	0.82	0.88			1678	0.65	0.845	0.745	0.92	0.83	0.77	0.605	0.8
1679	0.845	0.895	0.735	0.86	0.87	0.86	0.85	0.74			1679	0.965	0.805	0.755	0.65	0.67	0.825	0.8	0.91			1679	0.66	0.86	0.755	0.9	0.825	0.77	0.63	0.745
1680	0.8	0.85	0.735	0.89	0.895	0.76	0.835	0.755			1680	0.92	0.78	0.735	0.58	0.655	0.835	0.835	0.905			1680	0.66	0.885	0.69	0.92	0.85	0.745	0.59	0.805
1681	0.795	0.905	0.77	0.88	0.855	0.83	0.86	0.77			1681	0.93	0.825	0.735	0.66	0.635	0.82	0.87	0.895			1681	0.65	0.86	0.775	0.91	0.85	0.71	0.675	0.835
1682	0.745	0.895	0.75	0.885	0.885	0.835	0.85	0.77			1682	0.94	0.805	0.78	0.645	0.695	0.815	0.81	0.86			1682	0.685	0.875	0.75	0.94	0.835	0.805	0.61	0.815
1683	0.77	0.88	0.69	0.89	0.895	0.83	0.855	0.7			1683	0.95	0.835	0.745	0.655	0.685	0.825	0.84	0.915			1683	0.645	0.885	0.715	0.895	0.8	0.755	0.615	0.775
1684	0.815	0.9	0.775	0.86	0.86	0.845	0.825	0.73			1684	0.95	0.815	0.695	0.665	0.66	0.815	0.8	0.855			1684	0.63	0.865	0.67	0.935	0.88	0.78	0.645	0.815
1685	0.82	0.91	0.71	0.87	0.89	0.82	0.845	0.76			1685	0.925	0.895	0.74	0.69	0.69	0.84	0.83	0.935			1685	0.63	0.855	0.67	0.865	0.805	0.69	0.565	0.765
1686	0.825	0.91	0.725	0.915	0.895	0.83	0.87	0.75			1686	0.955	0.84	0.73	0.675	0.665	0.83	0.86	0.87			1686	0.62	0.855	0.76	0.91	0.835	0.76	0.56	0.805
1687	0.78	0.92	0.75	0.895	0.895	0.82	0.855	0.765			1687	0.92	0.775	0.735	0.71	0.675	0.845	0.875	0.89			1687	0.62	0.835	0.715	0.9	0.865	0.79	0.595	0.845
1688	0.84	0.88	0.69	0.83	0.89	0.805	0.805	0.815			1688	0.955	0.855	0.755	0.64	0.685	0.87	0.865	0.935			1688	0.59	0.86	0.74	0.88	0.855	0.775	0.61	0.85
1689	0.82	0.92	0.725	0.865	0.89	0.825	0.89	0.74			1689	0.945	0.785	0.71	0.675	0.68	0.82	0.825	0.9			1689	0.65	0.835	0.72	0.905	0.85	0.76	0.63	0.84
1690	0.78	0.915	0.745	0.9	0.9	0.805	0.835	0.75			1690	0.9	0.785	0.765	0.67	0.74	0.835	0.86	0.915			1690	0.64	0.895	0.725	0.92	0.825	0.775	0.64	0.79
1691	0.82	0.935	0.76	0.87	0.89	0.84	0.875	0.76			1691	0.915	0.835	0.705	0.64	0.625	0.785	0.85	0.91			1691	0.605	0.86	0.74	0.9	0.82	0.725	0.595	0.775
1692	0.76	0.87	0.715	0.87	0.915	0.84	0.84	0.74			1692	0.94	0.875	0.77	0.685	0.68	0.82	0.845	0.88			1692	0.575	0.865	0.725	0.94	0.87	0.73	0.585	0.805
1693	0.83	0.89	0.765	0.88	0.885	0.79	0.835	0.8			1693	0.94	0.79	0.7	0.655	0.72	0.83	0.8	0.895			1693	0.6	0.84	0.74	0.915	0.84	0.77	0.62	0.825
1694	0.81	0.92	0.725	0.9	0.885	0.845	0.88	0.735			1694	0.925	0.865	0.76	0.67	0.695	0.84	0.84	0.91			1694	0.66	0.825	0.705	0.885	0.865	0.755	0.59	0.865
1695	0.805	0.91	0.74	0.905	0.89	0.8	0.83	0.79			1695	0.95	0.8	0.73	0.695	0.67	0.87	0.815	0.915			1695	0.65	0.86	0.7	0.915	0.83	0.77	0.625	0.85
1696	0.78	0.9	0.73	0.915	0.905	0.82	0.9	0.815			1696	0.925	0.815	0.705	0.67	0.68	0.795	0.865	0.945			1696	0.71	0.86	0.705	0.92	0.86	0.755	0.595	0.815
1697	0.82	0.89	0.7	0.885	0.895	0.865	0.87	0.775			1697	0.935	0.845	0.775	0.68	0.665	0.845	0.845	0.89			1697	0.65	0.88	0.765	0.855	0.82	0.755	0.625	0.82
1698	0.84	0.88	0.735	0.84	0.85	0.845	0.81	0.775			1698	0.955	0.785	0.785	0.695	0.63	0.84	0.895	0.91			1698	0.59	0.9	0.78	0.905	0.81	0.745	0.62	0.765
1699	0.76	0.88	0.75	0.84	0.89	0.81	0.82	0.68			1699	0.94	0.795	0.75	0.625	0.74	0.85	0.845	0.845			1699	0.7	0.89	0.735	0.885	0.825	0.75	0.635	0.805
1700	0.85	0.925	0.71	0.895	0.885	0.805	0.845	0.7			1700	0.95	0.805	0.705	0.625	0.73	0.86	0.835	0.89			1700	0.63	0.875	0.7	0.92	0.845	0.82	0.6	0.835
1701	0.84	0.92	0.73	0.86	0.88	0.84	0.845	0.735			1701	0.94	0.84	0.8	0.645	0.7	0.85	0.87	0.905			1701	0.61	0.875	0.735	0.9	0.84	0.745	0.6	0.805
1702	0.82	0.88	0.78	0.85	0.93	0.825	0.87	0.805			1702	0.935	0.86	0.715	0.685	0.66	0.845	0.82	0.865			1702	0.66	0.855	0.755	0.935	0.84	0.79	0.61	0.825
1703	0.825	0.92	0.745	0.88	0.92	0.835	0.845	0.73			1703	0.94	0.765	0.725	0.69	0.72	0.785	0.845	0.895			1703	0.64	0.855	0.69	0.89	0.8	0.755	0.64	0.84
1704	0.73	0.86	0.74	0.88	0.865	0.85	0.835	0.775			1704	0.945	0.81	0.685	0.61	0.695	0.805	0.86	0.885			1704	0.605	0.88	0.75	0.91	0.835	0.74	0.62	0.815
1705	0.785	0.91	0.695	0.91	0.875	0.81	0.885	0.775			1705	0.915	0.84	0.725	0.65	0.67	0.845	0.835	0.91			1705	0.62	0.905	0.76	0.935	0.865	0.755	0.585	0.82
1706	0.84	0.905	0.745	0.9	0.865	0.76	0.84	0.765			1706	0.92	0.835	0.72	0.685	0.73	0.87	0.84	0.915			1706	0.64	0.825	0.73	0.89	0.84	0.77	0.645	0.845
1707	0.79	0.915	0.74	0.89	0.89	0.815	0.825	0.73			1707	0.94	0.765	0.71	0.7	0.69	0.83	0.86	0.92			1707	0.625	0.83	0.69	0.875	0.805	0.75	0.605	0.8
1708	0.835	0.94	0.73	0.87	0.875	0.895	0.865	0.72			1708	0.955	0.86	0.8	0.64	0.645	0.855	0.875	0.895			1708	0.685	0.86	0.74	0.93	0.835	0.72	0.575	0.8
1709	0.84	0.89	0.68	0.895	0.865	0.855	0.845	0.78			1709	0.935	0.825	0.775	0.675	0.625	0.825	0.79	0.925			1709	0.61	0.865	0.72	0.885	0.845	0.77	0.58	0.81
1710	0.765	0.905	0.74	0.885	0.905	0.745	0.86	0.755			1710	0.95	0.82	0.75	0.685	0.7	0.8	0.83	0.865			1710	0.65	0.885	0.75	0.91	0.88	0.77	0.6	0.78
1711	0.775	0.905	0.75	0.895	0.885	0.83	0.875	0.79			1711	0.94	0.825	0.73	0.675	0.71	0.81	0.835	0.87			1711	0.635	0.85	0.715	0.89	0.83	0.755	0.585	0.835
1712	0.765	0.87	0.755	0.905	0.905	0.815	0.85	0.74			1712	0.935	0.81	0.78	0.655	0.635	0.805	0.84	0.88			1712	0.61	0.865	0.77	0.915	0.895	0.74	0.595	0.785
1713	0.85	0.905	0.73	0.89	0.885	0.825	0.83	0.765			1713	0.96	0.78	0.745	0.725	0.66	0.885	0.8	0.91			1713	0.665	0.85	0.71	0.91	0.815	0.75	0.58	0.795
1714	0.815	0.91	0.735	0.86	0.855	0.84	0.87	0.81			1714	0.91	0.815	0.76	0.71	0.705	0.805	0.845	0.875			1714	0.64	0.87	0.75	0.93	0.875	0.74	0.565	0.825
1715	0.82	0.925	0.685	0.855	0.865	0.81	0.88	0.735			1715	0.93	0.8	0.75	0.615	0.715	0.83	0.825	0.935			1715	0.625	0.87	0.71	0.895	0.875	0.755	0.625	0.845
1716	0.83	0.915	0.73	0.905	0.895	0.845	0.83	0.745			1716	0.94	0.82	0.74	0.685	0.695	0.87	0.89	0.885			1716	0.625	0.86	0.715	0.875	0.77	0.77	0.67	0.81
1717	0.835	0.915	0.71	0.875	0.865	0.77	0.855	0.745			1717	0.95	0.835	0.675	0.7	0.685	0.83	0.875	0.885			1717	0.685	0.875	0.755	0.89	0.785	0.77	0.65	0.78
1718	0.77	0.9	0.725	0.875	0.91	0.855	0.855	0.74			1718	0.94	0.835	0.76	0.6	0.64	0.85	0.87	0.925			1718	0.66	0.87	0.765	0.935	0.85	0.78	0.625	0.85
1719	0.765	0.88	0.775	0.88	0.92	0.82	0.805	0.77			1719	0.94	0.87	0.715	0.685	0.685	0.82	0.84	0.905			1719	0.615	0.855	0.715	0.925	0.84	0.775	0.595	0.81
1720	0.815	0.91	0.75	0.875	0.895	0.855	0.845	0.75			1720	0.93	0.84	0.745	0.645	0.725	0.825	0.795	0.895			1720	0.6	0.865	0.655	0.885	0.855	0.77	0.57	0.81
1721	0.8	0.9	0.73	0.87	0.885	0.835	0.9	0.755			1721	0.97	0.805	0.79	0.69	0.66	0.795	0.825	0.895			1721	0.62	0.885	0.77	0.885	0.845	0.765	0.625	0.785
1722	0.83	0.88	0.73	0.915	0.855	0.85	0.805	0.775			1722	0.925	0.865	0.685	0.655	0.665	0.835	0.84	0.905			1722	0.7	0.89	0.705	0.905	0.86	0.81	0.625	0.825
1723	0.775	0.9	0.735	0.875	0.87	0.85	0.86	0.73			1723	0.905	0.85	0.705	0.705	0.705	0.8	0.84	0.865			1723	0.62	0.85	0.74	0.87	0.83	0.73	0.595	0.83
1724	0.795	0.87	0.71	0.895	0.9	0.825	0.84	0.775			1724	0.935	0.84	0.705	0.7	0.655	0.85	0.825	0.925			1724	0.675	0.855	0.74	0.92	0.83	0.81	0.605	0.78
1725	0.82	0.91	0.775	0.87	0.895	0.845	0.82	0.75			1725	0.93	0.845	0.725	0.645	0.705	0.855	0.865	0.92			1725	0.665	0.865	0.72	0.91	0.785	0.73	0.575	0.78
1726	0.765	0.91	0.78	0.905	0.9	0.78	0.88	0.76			1726	0.95	0.81	0.735	0.66	0.685	0.84	0.87	0.885			1726	0.635	0.835	0.725	0.93	0.86	0.755	0.59	0.855
1727	0.805	0.89	0.76	0.875	0.87	0.8	0.855	0.745			1727	0.94	0.8	0.8	0.67	0.675	0.86	0.825	0.88			1727	0.58	0.865	0.725	0.89	0.845	0.72	0.64	0.8
1728	0.8	0.9	0.7	0.84	0.91	0.805	0.82	0.745			1728	0.945	0.83	0.775	0.68	0.735	0.845	0.83	0.89			1728	0.635	0.855	0.805	0.92	0.865	0.705	0.61	0.775
1729	0.825	0.91	0.685	0.895	0.895	0.835	0.85	0.745			1729	0.945	0.81	0.725	0.645	0.72	0.845	0.865	0.91			1729	0.59	0.85	0.675	0.9	0.855	0.8	0.575	0.86
1730	0.85	0.945	0.74	0.87	0.895	0.825	0.885	0.765			1730	0.93	0.775	0.76	0.675	0.665	0.82	0.835	0.905			1730	0.655	0.87	0.705	0.915	0.82	0.76	0.67	0.855
1731	0.77	0.91	0.73	0.865	0.93	0.785	0.835	0.755			1731	0.935	0.835	0.695	0.7	0.65	0.845	0.81	0.905			1731	0.615	0.875	0.715	0.92	0.825	0.77	0.575	0.845
1732	0.83	0.91	0.775	0.9	0.855	0.8	0.83	0.72			1732	0.935	0.81	0.74	0.645	0.72	0.795	0.865	0.895			1732	0.64	0.87	0.74	0.895	0.87	0.735	0.65	0.795
1733	0.815	0.89	0.745	0.865	0.87	0.8	0.84	0.76			1733	0.92	0.84	0.74	0.685	0.7	0.86	0.825	0.905			1733	0.675	0.84	0.73	0.925	0.845	0.775	0.61	0.805
1734	0.8	0.865	0.67	0.87	0.88	0.865	0.855	0.79			1734	0.95	0.795	0.725	0.65	0.62	0.79	0.85	0.91			1734	0.63	0.9	0.755	0.9	0.78	0.76	0.57	0.82
1735	0.77	0.905	0.785	0.88	0.885	0.84	0.875	0.795			1735	0.925	0.79	0.785	0.65	0.72	0.825	0.86	0.85			1735	0.545	0.85	0.7	0.92	0.815	0.745	0.59	0.8
1736	0.805	0.9	0.71	0.87	0.87	0.855	0.825	0.775			1736	0.94	0.815	0.765	0.665	0.73	0.815	0.825	0.9			1736	0.615	0.85	0.755	0.88	0.825	0.815	0.575	0.765
1737	0.825	0.915	0.755	0.89	0.935	0.84	0.89	0.745			1737	0.975	0.84	0.745	0.71	0.635	0.835	0.855	0.87			1737	0.62	0.835	0.675	0.925	0.855	0.755	0.655	0.77
1738	0.815	0.895	0.72	0.885	0.87	0.78	0.835	0.75			1738	0.92	0.805	0.735	0.655	0.66	0.89	0.84	0.875			1738	0.655	0.84	0.75	0.875	0.835	0.7	0.62	0.84
1739	0.85	0.91	0.745	0.885	0.905	0.845	0.84	0.72			1739	0.935	0.86	0.745	0.625	0.72	0.845	0.83	0.94			1739	0.645	0.89	0.785	0.89	0.85	0.78	0.6	0.815
1740	0.79	0.935	0.725	0.89	0.87	0.82	0.88	0.755			1740	0.925	0.835	0.75	0.675	0.69	0.825	0.845	0.93			1740	0.72	0.87	0.685	0.895	0.89	0.735	0.605	0.87
1741	0.78	0.92	0.675	0.87	0.86	0.83	0.885	0.75			1741	0.91	0.84	0.715	0.655	0.65	0.84	0.845	0.875			1741	0.58	0.84	0.705	0.875	0.83	0.745	0.59	0.815
1742	0.815	0.92	0.775	0.885	0.855	0.875	0.85	0.76			1742	0.915	0.825	0.75	0.62	0.725	0.87	0.845	0.92			1742	0.68	0.88	0.71	0.915	0.815	0.755	0.59	0.865
1743	0.795	0.9	0.76	0.885	0.92	0.82	0.885	0.73			1743	0.935	0.785	0.74	0.645	0.685	0.8	0.855	0.895			1743	0.61	0.86	0.775	0.86	0.885	0.76	0.685	0.83
1744	0.83	0.875	0.695	0.86	0.86	0.775	0.86	0.75			1744	0.935	0.825	0.74	0.68	0.69	0.795	0.84	0.895			1744	0.69	0.88	0.715	0.915	0.845	0.785	0.605	0.77
1745	0.795	0.905	0.685	0.89	0.885	0.805	0.855	0.79			1745	0.96	0.835	0.81	0.655	0.705	0.875	0.845	0.855			1745	0.675	0.865	0.73	0.93	0.84	0.815	0.535	0.825
1746	0.81	0.87	0.72	0.9	0.87	0.77	0.84	0.735			1746	0.955	0.82	0.73	0.67	0.64	0.845	0.825	0.95			1746	0.62	0.87	0.795	0.955	0.815	0.76	0.62	0.845
1747	0.815	0.89	0.76	0.9	0.885	0.83	0.8	0.815			1747	0.955	0.825	0.725	0.675	0.64	0.81	0.835	0.905			1747	0.64	0.88	0.705	0.9	0.845	0.725	0.595	0.83
1748	0.805	0.905	0.71	0.865	0.9	0.88	0.845	0.725			1748	0.94	0.855	0.73	0.7	0.675	0.805	0.835	0.9			1748	0.555	0.845	0.69	0.93	0.84	0.74	0.64	0.77
1749	0.83	0.93	0.765	0.87	0.895	0.785	0.845	0.765			1749	0.935	0.795	0.755	0.685	0.73	0.855	0.835	0.9			1749	0.655	0.85	0.725	0.86	0.805	0.755	0.63	0.805
1750	0.805	0.905	0.775	0.88	0.925	0.87	0.87	0.77			1750	0.915	0.855	0.725	0.695	0.7	0.835	0.85	0.87			1750	0.635	0.855	0.745	0.905	0.88	0.765	0.59	0.8
1751	0.85	0.875	0.755	0.88	0.87	0.83	0.88	0.73			1751	0.935	0.8	0.78	0.675	0.69	0.795	0.87	0.88			1751	0.615	0.865	0.74	0.895	0.81	0.785	0.625	0.785
1752	0.815	0.885	0.73	0.885	0.89	0.825	0.875	0.75			1752	0.925	0.84	0.745	0.685	0.69	0.835	0.84	0.875			1752	0.64	0.855	0.715	0.91	0.845	0.78	0.65	0.855
1753	0.79	0.9	0.675	0.89	0.875	0.795	0.815	0.715			1753	0.915	0.865	0.75	0.68	0.69	0.845	0.835	0.905			1753	0.675	0.875	0.72	0.94	0.845	0.76	0.6	0.8
1754	0.845	0.93	0.735	0.85	0.9	0.865	0.88	0.745			1754	0.94	0.815	0.75	0.68	0.72	0.865	0.825	0.905			1754	0.71	0.84	0.795	0.87	0.835	0.76	0.61	0.775
1755	0.81	0.91	0.71	0.895	0.855	0.83	0.845	0.755			1755	0.96	0.84	0.735	0.66	0.655	0.855	0.83	0.92			1755	0.69	0.86	0.725	0.895	0.83	0.69	0.57	0.81
1756	0.825	0.905	0.76	0.86	0.87	0.835	0.85	0.805			1756	0.945	0.825	0.745	0.64	0.64	0.775	0.835	0.87			1756	0.65	0.86	0.73	0.905	0.845	0.82	0.615	0.76
1757	0.745	0.88	0.73	0.87	0.925	0.825	0.83	0.74			1757	0.925	0.805	0.725	0.645	0.685	0.85	0.84	0.915			1757	0.59	0.865	0.695	0.91	0.835	0.73	0.605	0.85
1758	0.82	0.89	0.75	0.89	0.895	0.85	0.845	0.765			1758	0.965	0.845	0.75	0.7	0.655	0.86	0.855	0.895			1758	0.6	0.86	0.72	0.905	0.855	0.745	0.575	0.805
1759	0.785	0.93	0.735	0.87	0.875	0.775	0.835	0.8			1759	0.905	0.82	0.735	0.69	0.695	0.81	0.825	0.905			1759	0.6	0.885	0.74	0.905	0.825	0.745	0.63	0.855
1760	0.765	0.9	0.785	0.9	0.915	0.815	0.825	0.76			1760	0.96	0.79	0.685	0.635	0.665	0.835	0.855	0.89			1760	0.6	0.87	0.69	0.9	0.83	0.755	0.615	0.84
1761	0.795	0.88	0.77	0.86	0.86	0.78	0.845	0.75			1761	0.945	0.825	0.705	0.67	0.62	0.815	0.85	0.915			1761	0.72	0.915	0.725	0.925	0.865	0.79	0.615	0.78
1762	0.825	0.94	0.72	0.86	0.86	0.87	0.87	0.685			1762	0.92	0.81	0.72	0.685	0.64	0.82	0.845	0.91			1762	0.71	0.87	0.71	0.925	0.815	0.745	0.63	0.8
1763	0.835	0.915	0.705	0.885	0.92	0.82	0.865	0.765			1763	0.96	0.84	0.785	0.655	0.74	0.825	0.815	0.91			1763	0.615	0.83	0.725	0.88	0.865	0.775	0.62	0.825
1764	0.755	0.89	0.715	0.91	0.915	0.84	0.845	0.79			1764	0.935	0.85	0.76	0.65	0.71	0.835	0.84	0.91			1764	0.585	0.865	0.76	0.915	0.835	0.77	0.64	0.83
1765	0.82	0.92	0.72	0.885	0.925	0.825	0.815	0.745			1765	0.91	0.795	0.76	0.725	0.655	0.825	0.875	0.875			1765	0.61	0.87	0.82	0.92	0.82	0.725	0.61	0.85
1766	0.825	0.91	0.73	0.88	0.895	0.855	0.855	0.815			1766	0.91	0.825	0.71	0.68	0.715	0.845	0.835	0.915			1766	0.64	0.895	0.725	0.91	0.79	0.775	0.64	0.795
1767	0.84	0.885	0.745	0.85	0.865	0.83	0.89	0.76			1767	0.945	0.815	0.775	0.635	0.715	0.81	0.85	0.89			1767	0.635	0.85	0.74	0.885	0.83	0.76	0.54	0.78
1768	0.765	0.91	0.725	0.89	0.905	0.81	0.84	0.79			1768	0.93	0.82	0.675	0.64	0.695	0.815	0.855	0.885			1768	0.63	0.87	0.675	0.91	0.865	0.73	0.565	0.84
1769	0.82	0.905	0.725	0.89	0.865	0.82	0.835	0.755			1769	0.94	0.83	0.78	0.68	0.705	0.89	0.88	0.9			1769	0.625	0.83	0.725	0.9	0.825	0.75	0.59	0.815
1770	0.79	0.88	0.755	0.87	0.875	0.795	0.845	0.72			1770	0.965	0.82	0.735	0.66	0.685	0.85	0.805	0.865			1770	0.59	0.83	0.685	0.885	0.87	0.755	0.615	0.795
1771	0.815	0.95	0.725	0.875	0.855	0.84	0.875	0.755			1771	0.93	0.81	0.775	0.68	0.745	0.83	0.83	0.89			1771	0.63	0.865	0.68	0.91	0.835	0.77	0.565	0.78
1772	0.79	0.875	0.74	0.905	0.905	0.815	0.895	0.78			1772	0.94	0.8	0.7	0.67	0.685	0.85	0.8	0.89			1772	0.645	0.85	0.765	0.915	0.845	0.775	0.595	0.875
1773	0.81	0.9	0.685	0.91	0.935	0.825	0.84	0.785			1773	0.935	0.825	0.715	0.695	0.7	0.86	0.85	0.91			1773	0.655	0.86	0.755	0.89	0.83	0.71	0.615	0.785
1774	0.8	0.9	0.725	0.855	0.895	0.825	0.86	0.735			1774	0.935	0.86	0.75	0.645	0.66	0.845	0.875	0.905			1774	0.62	0.88	0.71	0.92	0.83	0.72	0.59	0.75
1775	0.815	0.9	0.775	0.89	0.865	0.825	0.845	0.755			1775	0.93	0.82	0.75	0.67	0.725	0.825	0.845	0.905			1775	0.575	0.86	0.665	0.92	0.8	0.75	0.64	0.805
1776	0.83	0.895	0.8	0.88	0.9	0.825	0.835	0.755			1776	0.955	0.84	0.76	0.635	0.7	0.8	0.815	0.89			1776	0.6	0.85	0.77	0.92	0.855	0.785	0.615	0.815
1777	0.825	0.86	0.735	0.875	0.865	0.805	0.84	0.77			1777	0.95	0.835	0.735	0.675	0.645	0.83	0.86	0.925			1777	0.625	0.85	0.755	0.875	0.83	0.745	0.62	0.85
1778	0.78	0.915	0.7	0.89	0.865	0.87	0.825	0.745			1778	0.915	0.79	0.78	0.695	0.71	0.815	0.81	0.87			1778	0.665	0.88	0.74	0.915	0.845	0.815	0.59	0.82
1779	0.79	0.92	0.71	0.84	0.855	0.82	0.845	0.76			1779	0.94	0.83	0.775	0.695	0.66	0.835	0.85	0.895			1779	0.675	0.885	0.68	0.87	0.855	0.78	0.59	0.855
1780	0.825	0.915	0.74	0.865	0.925	0.79	0.83	0.705			1780	0.945	0.815	0.685	0.565	0.67	0.835	0.86	0.905			1780	0.645	0.85	0.775	0.915	0.84	0.745	0.64	0.765
1781	0.84	0.915	0.695	0.875	0.895	0.79	0.85	0.76			1781	0.965	0.79	0.745	0.65	0.755	0.875	0.84	0.885			1781	0.66	0.86	0.71	0.87	0.85	0.76	0.555	0.845
1782	0.77	0.9	0.755	0.9	0.9	0.825	0.825	0.765			1782	0.92	0.79	0.715	0.615	0.705	0.855	0.83	0.925			1782	0.635	0.88	0.75	0.945	0.855	0.75	0.585	0.815
1783	0.785	0.915	0.785	0.915	0.885	0.825	0.825	0.75			1783	0.93	0.815	0.77	0.67	0.635	0.83	0.87	0.88			1783	0.68	0.845	0.715	0.94	0.845	0.765	0.625	0.805
1784	0.785	0.89	0.69	0.845	0.88	0.84	0.855	0.78			1784	0.925	0.845	0.745	0.69	0.665	0.78	0.845	0.91			1784	0.65	0.875	0.745	0.88	0.81	0.76	0.655	0.815
1785	0.845	0.89	0.75	0.89	0.875	0.815	0.875	0.73			1785	0.92	0.79	0.685	0.705	0.72	0.865	0.86	0.91			1785	0.62	0.885	0.735	0.93	0.845	0.685	0.66	0.805
1786	0.785	0.93	0.735	0.88	0.88	0.85	0.84	0.775			1786	0.915	0.82	0.75	0.66	0.7	0.8	0.82	0.915			1786	0.585	0.855	0.7	0.91	0.825	0.765	0.575	0.81
1787	0.775	0.845	0.72	0.875	0.93	0.83	0.855	0.715			1787	0.955	0.85	0.725	0.73	0.685	0.805	0.84	0.84			1787	0.63	0.845	0.755	0.885	0.86	0.76	0.615	0.83
1788	0.84	0.885	0.755	0.895	0.895	0.825	0.865	0.77			1788	0.935	0.84	0.745	0.67	0.7	0.835	0.85	0.885			1788	0.605	0.86	0.69	0.905	0.8	0.72	0.6	0.805
1789	0.79	0.915	0.735	0.86	0.885	0.825	0.855	0.725			1789	0.945	0.845	0.725	0.62	0.64	0.81	0.81	0.895			1789	0.685	0.875	0.74	0.9	0.86	0.81	0.605	0.78
1790	0.83	0.915	0.72	0.85	0.83	0.815	0.835	0.79			1790	0.95	0.825	0.74	0.685	0.66	0.835	0.855	0.925			1790	0.565	0.855	0.73	0.89	0.85	0.815	0.565	0.83
1791	0.82	0.915	0.72	0.85	0.855	0.83	0.835	0.785			1791	0.93	0.805	0.775	0.635	0.685	0.835	0.82	0.88			1791	0.635	0.855	0.76	0.865	0.905	0.73	0.59	0.8
1792	0.805	0.91	0.77	0.885	0.9	0.78	0.86	0.705			1792	0.905	0.805	0.76	0.66	0.68	0.84	0.835	0.885			1792	0.685	0.89	0.715	0.93	0.815	0.78	0.635	0.81
1793	0.8	0.9	0.73	0.865	0.92	0.875	0.865	0.785			1793	0.965	0.845	0.725	0.695	0.7	0.875	0.875	0.925			1793	0.65	0.83	0.715	0.955	0.81	0.77	0.625	0.795
1794	0.785	0.91	0.725	0.84	0.88	0.84	0.835	0.785			1794	0.93	0.825	0.73	0.675	0.68	0.815	0.85	0.915			1794	0.61	0.82	0.76	0.895	0.795	0.77	0.525	0.8
1795	0.785	0.915	0.755	0.9	0.89	0.795	0.9	0.805			1795	0.95	0.85	0.76	0.62	0.71	0.805	0.79	0.89			1795	0.63	0.865	0.78	0.9	0.86	0.73	0.615	0.84
1796	0.835	0.91	0.775	0.905	0.915	0.815	0.795	0.72			1796	0.925	0.775	0.735	0.7	0.69	0.905	0.845	0.895			1796	0.59	0.86	0.645	0.905	0.835	0.725	0.58	0.77
1797	0.82	0.855	0.7	0.865	0.905	0.81	0.85	0.725			1797	0.945	0.795	0.73	0.67	0.59	0.775	0.83	0.895			1797	0.65	0.88	0.765	0.885	0.815	0.72	0.6	0.79
1798	0.785	0.9	0.72	0.865	0.865	0.805	0.9	0.745			1798	0.945	0.825	0.74	0.67	0.7	0.845	0.88	0.915			1798	0.605	0.875	0.725	0.91	0.81	0.805	0.615	0.825
1799	0.795	0.895	0.715	0.92	0.895	0.85	0.81	0.715			1799	0.93	0.83	0.735	0.675	0.695	0.855	0.84	0.875			1799	0.635	0.87	0.725	0.905	0.875	0.79	0.55	0.835
1800	0.825	0.92	0.72	0.885	0.86	0.855	0.855	0.755			1800	0.94	0.855	0.695	0.65	0.705	0.785	0.855	0.88			1800	0.635	0.87	0.705	0.91	0.86	0.785	0.655	0.87
1801	0.78	0.895	0.79	0.87	0.87	0.76	0.855	0.775			1801	0.95	0.825	0.785	0.72	0.695	0.835	0.825	0.895			1801	0.615	0.86	0.69	0.9	0.88	0.74	0.6	0.835
1802	0.82	0.93	0.7	0.865	0.885	0.795	0.85	0.775			1802	0.945	0.825	0.745	0.63	0.665	0.86	0.85	0.9			1802	0.655	0.89	0.675	0.91	0.85	0.79	0.57	0.82
1803	0.785	0.89	0.75	0.91	0.895	0.815	0.785	0.76			1803	0.93	0.84	0.685	0.63	0.72	0.81	0.87	0.87			1803	0.67	0.875	0.775	0.92	0.865	0.735	0.65	0.785
1804	0.82	0.905	0.72	0.845	0.89	0.875	0.875	0.71			1804	0.915	0.81	0.775	0.665	0.665	0.82	0.81	0.89			1804	0.595	0.895	0.77	0.88	0.82	0.735	0.6	0.78
1805	0.83	0.91	0.725	0.875	0.895	0.855	0.865	0.715			1805	0.93	0.79	0.78	0.7	0.68	0.815	0.845	0.875			1805	0.64	0.83	0.695	0.9	0.885	0.76	0.605	0.82
1806	0.77	0.915	0.69	0.895	0.875	0.815	0.87	0.825			1806	0.925	0.835	0.715	0.665	0.715	0.815	0.86	0.87			1806	0.65	0.845	0.685	0.93	0.825	0.795	0.675	0.765
1807	0.825	0.905	0.735	0.87	0.89	0.825	0.865	0.76			1807	0.925	0.825	0.705	0.675	0.665	0.845	0.855	0.925			1807	0.62	0.865	0.815	0.895	0.82	0.76	0.615	0.865
1808	0.78	0.94	0.75	0.88	0.9	0.855	0.87	0.73			1808	0.96	0.825	0.74	0.645	0.69	0.855	0.81	0.91			1808	0.665	0.86	0.725	0.89	0.795	0.8	0.61	0.82
1809	0.81	0.895	0.71	0.89	0.885	0.805	0.84	0.745			1809	0.945	0.835	0.74	0.66	0.665	0.83	0.83	0.89			1809	0.64	0.845	0.735	0.9	0.8	0.745	0.555	0.785
1810	0.83	0.855	0.735	0.9	0.885	0.84	0.84	0.745			1810	0.95	0.82	0.755	0.685	0.69	0.845	0.86	0.915			1810	0.6	0.865	0.725	0.915	0.865	0.71	0.595	0.87
1811	0.815	0.915	0.785	0.89	0.87	0.815	0.815	0.755			1811	0.935	0.795	0.665	0.615	0.725	0.82	0.82	0.895			1811	0.59	0.87	0.745	0.91	0.85	0.725	0.57	0.82
1812	0.8	0.865	0.735	0.855	0.925	0.83	0.865	0.79			1812	0.94	0.8	0.71	0.595	0.68	0.85	0.825	0.885			1812	0.635	0.86	0.74	0.915	0.84	0.745	0.625	0.83
1813	0.795	0.89	0.765	0.885	0.865	0.81	0.84	0.755			1813	0.94	0.82	0.835	0.645	0.65	0.875	0.83	0.92			1813	0.635	0.875	0.805	0.93	0.845	0.765	0.66	0.825
1814	0.805	0.91	0.705	0.89	0.92	0.85	0.82	0.775			1814	0.95	0.815	0.715	0.705	0.73	0.85	0.845	0.91			1814	0.61	0.895	0.73	0.895	0.855	0.775	0.63	0.82
1815	0.765	0.92	0.75	0.87	0.87	0.795	0.88	0.745			1815	0.915	0.86	0.745	0.73	0.66	0.835	0.865	0.93			1815	0.63	0.83	0.75	0.89	0.865	0.75	0.545	0.795
1816	0.83	0.915	0.735	0.905	0.875	0.845	0.845	0.76			1816	0.94	0.835	0.75	0.675	0.63	0.82	0.855	0.9			1816	0.63	0.855	0.69	0.88	0.85	0.795	0.585	0.835
1817	0.805	0.895	0.72	0.87	0.895	0.825	0.855	0.795			1817	0.91	0.78	0.77	0.665	0.725	0.8	0.87	0.86			1817	0.68	0.885	0.715	0.86	0.755	0.75	0.63	0.79
1818	0.79	0.89	0.72	0.865	0.87	0.805	0.855	0.695			1818	0.935	0.88	0.715	0.68	0.65	0.83	0.88	0.86			1818	0.605	0.825	0.705	0.915	0.825	0.725	0.645	0.81
1819	0.875	0.93	0.7	0.915	0.87	0.83	0.835	0.76			1819	0.935	0.83	0.725	0.685	0.685	0.835	0.825	0.895			1819	0.675	0.86	0.72	0.94	0.83	0.745	0.595	0.76
1820	0.795	0.915	0.705	0.865	0.885	0.815	0.87	0.76			1820	0.95	0.83	0.77	0.685	0.7	0.81	0.81	0.91			1820	0.68	0.88	0.725	0.92	0.855	0.78	0.605	0.865
1821	0.815	0.895	0.705	0.915	0.875	0.835	0.87	0.755			1821	0.945	0.8	0.72	0.69	0.685	0.83	0.825	0.91			1821	0.7	0.85	0.67	0.905	0.835	0.75	0.5	0.83
1822	0.81	0.91	0.71	0.885	0.89	0.795	0.845	0.77			1822	0.94	0.85	0.735	0.645	0.7	0.81	0.825	0.88			1822	0.605	0.885	0.765	0.905	0.845	0.775	0.63	0.765
1823	0.84	0.92	0.745	0.87	0.905	0.805	0.855	0.79			1823	0.95	0.835	0.69	0.65	0.685	0.845	0.855	0.925			1823	0.605	0.86	0.76	0.89	0.83	0.76	0.65	0.83
1824	0.78	0.885	0.73	0.88	0.89	0.83	0.85	0.75			1824	0.9	0.865	0.8	0.695	0.705	0.805	0.815	0.895			1824	0.615	0.835	0.705	0.905	0.79	0.77	0.625	0.785
1825	0.77	0.895	0.765	0.865	0.88	0.805	0.83	0.735			1825	0.945	0.81	0.77	0.67	0.715	0.875	0.84	0.905			1825	0.635	0.895	0.715	0.94	0.85	0.75	0.625	0.795
1826	0.78	0.895	0.685	0.875	0.87	0.82	0.855	0.755			1826	0.935	0.815	0.755	0.67	0.65	0.81	0.87	0.915			1826	0.625	0.875	0.71	0.87	0.845	0.765	0.635	0.79
1827	0.81	0.905	0.69	0.89	0.88	0.86	0.825	0.745			1827	0.935	0.835	0.715	0.695	0.71	0.815	0.865	0.875			1827	0.635	0.855	0.765	0.89	0.855	0.775	0.585	0.85
1828	0.83	0.935	0.735	0.86	0.905	0.85	0.89	0.76			1828	0.935	0.84	0.775	0.655	0.655	0.84	0.82	0.89			1828	0.64	0.805	0.69	0.915	0.83	0.735	0.595	0.84
1829	0.82	0.885	0.785	0.875	0.89	0.855	0.84	0.765			1829	0.925	0.81	0.71	0.655	0.685	0.84	0.835	0.885			1829	0.65	0.905	0.77	0.91	0.82	0.76	0.655	0.81
1830	0.825	0.89	0.8	0.885	0.89	0.77	0.84	0.77			1830	0.94	0.8	0.76	0.605	0.66	0.855	0.84	0.89			1830	0.625	0.865	0.745	0.915	0.885	0.765	0.555	0.82
1831	0.81	0.895	0.76	0.89	0.88	0.85	0.87	0.765			1831	0.915	0.805	0.75	0.7	0.655	0.845	0.865	0.92			1831	0.605	0.88	0.725	0.88	0.85	0.78	0.62	0.84
1832	0.805	0.915	0.74	0.88	0.875	0.845	0.78	0.785			1832	0.945	0.83	0.75	0.67	0.69	0.795	0.835	0.885			1832	0.64	0.83	0.73	0.915	0.78	0.755	0.54	0.81
1833	0.845	0.905	0.695	0.88	0.955	0.82	0.875	0.71			1833	0.945	0.805	0.745	0.595	0.735	0.835	0.815	0.87			1833	0.6	0.885	0.73	0.945	0.835	0.76	0.6	0.75
1834	0.8	0.89	0.755	0.88	0.895	0.845	0.845	0.785			1834	0.94	0.85	0.72	0.695	0.69	0.86	0.865	0.885			1834	0.64	0.86	0.735	0.88	0.845	0.705	0.595	0.845
1835	0.795	0.92	0.74	0.845	0.91	0.825	0.86	0.78			1835	0.95	0.8	0.705	0.645	0.67	0.845	0.82	0.9			1835	0.66	0.865	0.77	0.905	0.83	0.77	0.56	0.825
1836	0.775	0.915	0.72	0.87	0.86	0.84	0.82	0.725			1836	0.915	0.875	0.73	0.72	0.67	0.815	0.85	0.9			1836	0.61	0.825	0.72	0.925	0.86	0.78	0.635	0.78
1837	0.845	0.905	0.75	0.905	0.88	0.79	0.9	0.775			1837	0.91	0.775	0.725	0.65	0.75	0.8	0.84	0.905			1837	0.705	0.88	0.715	0.92	0.845	0.765	0.645	0.83
1838	0.795	0.895	0.76	0.855	0.88	0.82	0.835	0.725			1838	0.965	0.825	0.72	0.67	0.655	0.875	0.855	0.9			1838	0.615	0.85	0.71	0.88	0.835	0.735	0.635	0.845
1839	0.835	0.895	0.675	0.915	0.925	0.8	0.89	0.785			1839	0.95	0.815	0.755	0.665	0.685	0.82	0.835	0.905			1839	0.67	0.865	0.67	0.905	0.855	0.76	0.615	0.845
1840	0.77	0.905	0.735	0.88	0.83	0.825	0.81	0.765			1840	0.93	0.835	0.77	0.66	0.66	0.82	0.83	0.89			1840	0.65	0.895	0.75	0.88	0.845	0.765	0.62	0.74
1841	0.835	0.89	0.755	0.865	0.89	0.8	0.845	0.69			1841	0.945	0.795	0.725	0.65	0.705	0.85	0.88	0.925			1841	0.665	0.83	0.73	0.92	0.865	0.745	0.66	0.805
1842	0.795	0.925	0.745	0.895	0.895	0.775	0.85	0.785			1842	0.95	0.815	0.73	0.625	0.69	0.85	0.845	0.87			1842	0.62	0.875	0.705	0.9	0.83	0.755	0.575	0.815
1843	0.815	0.91	0.745	0.9	0.865	0.785	0.825	0.76			1843	0.87	0.75	0.7	0.685	0.705	0.825	0.845	0.9			1843	0.635	0.875	0.76	0.925	0.785	0.79	0.6	0.835
1844	0.8	0.93	0.69	0.895	0.92	0.835	0.855	0.77			1844	0.92	0.87	0.72	0.665	0.64	0.845	0.85	0.87			1844	0.595	0.82	0.655	0.905	0.82	0.75	0.625	0.835
1845	0.79	0.9	0.74	0.89	0.86	0.88	0.855	0.74			1845	0.945	0.845	0.745	0.64	0.65	0.82	0.825	0.875			1845	0.63	0.85	0.74	0.9	0.825	0.74	0.555	0.77
1846	0.795	0.905	0.73	0.85	0.875	0.87	0.825	0.74			1846	0.945	0.85	0.73	0.67	0.68	0.795	0.81	0.895			1846	0.66	0.9	0.745	0.895	0.91	0.735	0.585	0.815
1847	0.815	0.88	0.73	0.88	0.885	0.835	0.86	0.825			1847	0.97	0.81	0.79	0.675	0.66	0.835	0.835	0.895			1847	0.635	0.91	0.755	0.935	0.82	0.79	0.585	0.815
1848	0.8	0.91	0.715	0.88	0.89	0.805	0.845	0.75			1848	0.93	0.83	0.765	0.675	0.72	0.86	0.85	0.93			1848	0.59	0.845	0.705	0.89	0.825	0.755	0.6	0.79
1849	0.78	0.855	0.725	0.87	0.89	0.83	0.835	0.755			1849	0.96	0.82	0.775	0.675	0.71	0.82	0.855	0.92			1849	0.67	0.87	0.72	0.905	0.865	0.755	0.645	0.79
1850	0.83	0.91	0.76	0.875	0.875	0.825	0.87	0.74			1850	0.93	0.835	0.745	0.725	0.665	0.83	0.85	0.905			1850	0.59	0.86	0.75	0.87	0.845	0.78	0.645	0.855
1851	0.795	0.9	0.725	0.895	0.865	0.815	0.85	0.755			1851	0.94	0.825	0.715	0.695	0.67	0.815	0.815	0.885			1851	0.625	0.85	0.73	0.9	0.86	0.745	0.64	0.81
1852	0.79	0.885	0.775	0.925	0.92	0.83	0.885	0.785			1852	0.93	0.825	0.73	0.675	0.69	0.805	0.81	0.88			1852	0.545	0.85	0.71	0.9	0.84	0.825	0.63	0.83
1853	0.79	0.91	0.73	0.875	0.89	0.82	0.87	0.78			1853	0.92	0.84	0.78	0.615	0.63	0.84	0.86	0.9			1853	0.625	0.895	0.795	0.91	0.83	0.77	0.63	0.8
1854	0.795	0.87	0.755	0.875	0.885	0.775	0.885	0.78			1854	0.92	0.825	0.715	0.63	0.685	0.845	0.89	0.88			1854	0.65	0.825	0.695	0.885	0.815	0.79	0.615	0.765
1855	0.77	0.93	0.705	0.875	0.875	0.845	0.82	0.775			1855	0.915	0.87	0.765	0.635	0.675	0.845	0.825	0.9			1855	0.67	0.83	0.71	0.905	0.865	0.75	0.545	0.84
1856	0.82	0.925	0.755	0.875	0.9	0.825	0.84	0.765			1856	0.945	0.765	0.75	0.665	0.67	0.82	0.865	0.85			1856	0.68	0.885	0.725	0.93	0.855	0.745	0.645	0.81
1857	0.82	0.885	0.755	0.87	0.905	0.815	0.875	0.745			1857	0.945	0.835	0.735	0.68	0.655	0.825	0.825	0.89			1857	0.65	0.865	0.735	0.87	0.87	0.72	0.55	0.83
1858	0.85	0.9	0.68	0.88	0.86	0.825	0.855	0.755			1858	0.925	0.79	0.7	0.685	0.73	0.835	0.835	0.91			1858	0.655	0.87	0.725	0.9	0.82	0.765	0.565	0.8
1859	0.785	0.92	0.74	0.86	0.895	0.81	0.78	0.725			1859	0.955	0.825	0.76	0.685	0.675	0.835	0.815	0.925			1859	0.61	0.885	0.765	0.94	0.805	0.735	0.575	0.845
1860	0.835	0.905	0.71	0.875	0.88	0.885	0.84	0.745			1860	0.955	0.835	0.735	0.715	0.735	0.865	0.89	0.94			1860	0.64	0.875	0.69	0.9	0.83	0.73	0.65	0.8
1861	0.79	0.885	0.705	0.86	0.905	0.83	0.88	0.68			1861	0.96	0.805	0.735	0.665	0.675	0.835	0.825	0.875			1861	0.67	0.885	0.74	0.905	0.805	0.775	0.595	0.885
1862	0.88	0.865	0.72	0.865	0.87	0.815	0.815	0.795			1862	0.925	0.82	0.72	0.67	0.67	0.86	0.855	0.91			1862	0.655	0.845	0.765	0.89	0.89	0.755	0.645	0.785
1863	0.755	0.93	0.735	0.88	0.865	0.85	0.85	0.77			1863	0.94	0.82	0.73	0.65	0.685	0.86	0.88	0.925			1863	0.7	0.875	0.73	0.91	0.855	0.805	0.58	0.815
1864	0.79	0.9	0.725	0.86	0.905	0.8	0.915	0.775			1864	0.945	0.83	0.755	0.715	0.72	0.82	0.85	0.885			1864	0.635	0.85	0.715	0.915	0.8	0.745	0.54	0.81
1865	0.81	0.915	0.72	0.87	0.895	0.82	0.85	0.76			1865	0.935	0.82	0.775	0.665	0.645	0.84	0.85	0.905			1865	0.67	0.93	0.735	0.895	0.805	0.775	0.595	0.825
1866	0.815	0.875	0.72	0.865	0.9	0.815	0.845	0.735			1866	0.935	0.845	0.725	0.635	0.72	0.81	0.825	0.895			1866	0.615	0.895	0.735	0.915	0.865	0.74	0.64	0.775
1867	0.78	0.925	0.76	0.91	0.87	0.835	0.815	0.77			1867	0.93	0.85	0.735	0.7	0.69	0.81	0.83	0.875			1867	0.625	0.84	0.675	0.895	0.85	0.725	0.56	0.815
1868	0.845	0.93	0.81	0.905	0.87	0.835	0.835	0.75			1868	0.925	0.82	0.71	0.635	0.65	0.845	0.81	0.895			1868	0.6	0.865	0.735	0.915	0.865	0.735	0.62	0.815
1869	0.815	0.9	0.725	0.9	0.895	0.815	0.845	0.765			1869	0.91	0.83	0.775	0.69	0.67	0.805	0.845	0.88			1869	0.59	0.815	0.725	0.89	0.865	0.77	0.62	0.8
1870	0.775	0.905	0.75	0.89	0.895	0.81	0.865	0.755			1870	0.96	0.805	0.72	0.66	0.725	0.855	0.835	0.9			1870	0.625	0.835	0.71	0.9	0.81	0.77	0.63	0.77
1871	0.79	0.92	0.77	0.9	0.87	0.845	0.855	0.745			1871	0.94	0.835	0.775	0.655	0.655	0.78	0.855	0.905			1871	0.66	0.885	0.72	0.93	0.83	0.755	0.625	0.775
1872	0.815	0.895	0.735	0.92	0.91	0.815	0.835	0.78			1872	0.945	0.81	0.685	0.67	0.69	0.815	0.825	0.905			1872	0.62	0.87	0.73	0.895	0.81	0.75	0.655	0.81
1873	0.82	0.89	0.73	0.855	0.88	0.82	0.815	0.785			1873	0.96	0.815	0.72	0.67	0.65	0.84	0.84	0.855			1873	0.68	0.83	0.7	0.93	0.79	0.76	0.6	0.875
1874	0.825	0.9	0.78	0.855	0.9	0.805	0.875	0.795			1874	0.925	0.795	0.735	0.67	0.7	0.845	0.845	0.895			1874	0.645	0.83	0.72	0.91	0.795	0.8	0.64	0.805
1875	0.75	0.9	0.685	0.865	0.875	0.795	0.86	0.77			1875	0.91	0.805	0.77	0.7	0.745	0.815	0.86	0.925			1875	0.59	0.88	0.745	0.895	0.86	0.745	0.6	0.805
1876	0.855	0.92	0.665	0.885	0.905	0.825	0.85	0.735			1876	0.92	0.845	0.7	0.67	0.7	0.83	0.84	0.88			1876	0.66	0.9	0.71	0.895	0.845	0.805	0.58	0.815
1877	0.79	0.91	0.755	0.88	0.865	0.84	0.855	0.725			1877	0.965	0.855	0.76	0.675	0.625	0.835	0.84	0.865			1877	0.63	0.87	0.77	0.885	0.855	0.74	0.585	0.795
1878	0.805	0.91	0.775	0.925	0.93	0.85	0.885	0.745			1878	0.935	0.855	0.735	0.63	0.71	0.805	0.83	0.915			1878	0.64	0.855	0.75	0.915	0.855	0.665	0.615	0.75
1879	0.795	0.915	0.7	0.855	0.9	0.79	0.86	0.78			1879	0.935	0.845	0.79	0.67	0.625	0.9	0.865	0.905			1879	0.595	0.87	0.71	0.88	0.865	0.805	0.605	0.865
1880	0.82	0.87	0.755	0.86	0.85	0.85	0.83	0.705			1880	0.94	0.78	0.75	0.645	0.71	0.85	0.825	0.92			1880	0.64	0.85	0.695	0.9	0.88	0.77	0.605	0.835
1881	0.755	0.885	0.735	0.88	0.89	0.815	0.865	0.795			1881	0.94	0.805	0.715	0.685	0.745	0.875	0.815	0.905			1881	0.635	0.82	0.74	0.88	0.865	0.715	0.635	0.825
1882	0.845	0.9	0.71	0.88	0.89	0.845	0.865	0.755			1882	0.92	0.795	0.735	0.735	0.685	0.86	0.855	0.865			1882	0.665	0.85	0.69	0.895	0.88	0.805	0.525	0.825
1883	0.805	0.895	0.725	0.875	0.91	0.765	0.845	0.74			1883	0.95	0.825	0.75	0.645	0.65	0.825	0.82	0.86			1883	0.675	0.905	0.74	0.895	0.83	0.78	0.62	0.815
1884	0.84	0.88	0.74	0.885	0.895	0.845	0.825	0.825			1884	0.925	0.81	0.72	0.635	0.675	0.83	0.875	0.895			1884	0.68	0.895	0.755	0.945	0.855	0.725	0.605	0.79
1885	0.8	0.91	0.765	0.88	0.935	0.84	0.85	0.79			1885	0.94	0.835	0.79	0.675	0.675	0.83	0.82	0.94			1885	0.64	0.84	0.735	0.92	0.83	0.795	0.605	0.78
1886	0.805	0.925	0.69	0.845	0.865	0.835	0.855	0.72			1886	0.935	0.85	0.7	0.57	0.67	0.825	0.855	0.88			1886	0.64	0.89	0.735	0.875	0.835	0.775	0.605	0.81
1887	0.775	0.9	0.75	0.885	0.84	0.8	0.88	0.715			1887	0.935	0.815	0.73	0.705	0.71	0.825	0.875	0.905			1887	0.57	0.855	0.745	0.92	0.775	0.755	0.68	0.835
1888	0.805	0.91	0.76	0.835	0.885	0.81	0.86	0.77			1888	0.95	0.815	0.75	0.695	0.68	0.795	0.84	0.915			1888	0.62	0.885	0.74	0.91	0.815	0.735	0.535	0.825
1889	0.805	0.92	0.735	0.9	0.875	0.84	0.825	0.765			1889	0.93	0.86	0.76	0.68	0.675	0.795	0.82	0.895			1889	0.68	0.85	0.765	0.925	0.835	0.805	0.595	0.81
1890	0.84	0.905	0.75	0.915	0.87	0.83	0.845	0.725			1890	0.935	0.82	0.78	0.59	0.67	0.835	0.835	0.915			1890	0.62	0.83	0.65	0.88	0.855	0.705	0.59	0.815
1891	0.795	0.92	0.715	0.88	0.885	0.79	0.875	0.765			1891	0.94	0.8	0.71	0.73	0.62	0.855	0.79	0.88			1891	0.555	0.85	0.725	0.865	0.865	0.8	0.56	0.835
1892	0.8	0.905	0.765	0.875	0.895	0.835	0.84	0.765			1892	0.935	0.83	0.705	0.665	0.72	0.8	0.84	0.89			1892	0.62	0.865	0.745	0.93	0.835	0.78	0.58	0.8
1893	0.815	0.89	0.715	0.89	0.88	0.835	0.83	0.725			1893	0.925	0.84	0.78	0.61	0.655	0.865	0.825	0.91			1893	0.645	0.86	0.695	0.905	0.85	0.76	0.6	0.805
1894	0.825	0.93	0.72	0.89	0.92	0.79	0.855	0.76			1894	0.94	0.82	0.725	0.67	0.69	0.825	0.865	0.91			1894	0.6	0.895	0.74	0.91	0.84	0.8	0.565	0.765
1895	0.81	0.92	0.74	0.9	0.875	0.78	0.84	0.75			1895	0.94	0.815	0.745	0.7	0.73	0.825	0.875	0.875			1895	0.695	0.85	0.72	0.92	0.84	0.72	0.64	0.75
1896	0.835	0.9	0.755	0.885	0.905	0.87	0.865	0.79			1896	0.915	0.805	0.76	0.675	0.655	0.825	0.815	0.925			1896	0.645	0.87	0.725	0.92	0.83	0.755	0.58	0.88
1897	0.78	0.89	0.755	0.855	0.88	0.83	0.86	0.74			1897	0.94	0.86	0.735	0.625	0.715	0.845	0.85	0.885			1897	0.64	0.915	0.755	0.865	0.86	0.73	0.655	0.84
1898	0.775	0.88	0.72	0.865	0.87	0.825	0.855	0.725			1898	0.93	0.79	0.725	0.69	0.68	0.81	0.885	0.915			1898	0.625	0.78	0.765	0.91	0.84	0.78	0.635	0.835
1899	0.825	0.925	0.74	0.885	0.875	0.845	0.87	0.745			1899	0.94	0.85	0.78	0.635	0.68	0.835	0.84	0.865			1899	0.605	0.865	0.69	0.92	0.825	0.755	0.595	0.795
1900	0.825	0.885	0.72	0.9	0.89	0.84	0.785	0.81			1900	0.945	0.83	0.72	0.665	0.695	0.835	0.83	0.905			1900	0.675	0.865	0.745	0.905	0.815	0.715	0.62	0.82
1901	0.81	0.91	0.725	0.855	0.89	0.84	0.875	0.735			1901	0.955	0.82	0.735	0.7	0.67	0.82	0.825	0.91			1901	0.695	0.915	0.77	0.88	0.87	0.755	0.565	0.785
1902	0.78	0.88	0.735	0.89	0.91	0.825	0.795	0.765			1902	0.94	0.775	0.745	0.62	0.715	0.825	0.795	0.91			1902	0.69	0.875	0.745	0.9	0.84	0.775	0.6	0.815
1903	0.73	0.905	0.745	0.83	0.86	0.885	0.845	0.74			1903	0.94	0.815	0.755	0.69	0.67	0.815	0.835	0.87			1903	0.67	0.86	0.695	0.91	0.82	0.775	0.575	0.825
1904	0.745	0.87	0.745	0.885	0.915	0.83	0.845	0.76			1904	0.925	0.825	0.705	0.705	0.77	0.86	0.825	0.88			1904	0.595	0.84	0.74	0.91	0.825	0.765	0.565	0.835
1905	0.805	0.915	0.715	0.9	0.885	0.79	0.865	0.755			1905	0.935	0.84	0.73	0.675	0.71	0.815	0.825	0.9			1905	0.655	0.89	0.725	0.91	0.845	0.76	0.675	0.835
1906	0.82	0.9	0.725	0.9	0.91	0.785	0.84	0.765			1906	0.92	0.855	0.77	0.64	0.665	0.8	0.845	0.885			1906	0.605	0.89	0.73	0.905	0.815	0.73	0.605	0.82
1907	0.86	0.895	0.755	0.85	0.815	0.835	0.835	0.735			1907	0.94	0.79	0.75	0.635	0.665	0.87	0.895	0.91			1907	0.645	0.815	0.68	0.895	0.87	0.775	0.62	0.785
1908	0.83	0.905	0.65	0.885	0.895	0.815	0.835	0.775			1908	0.915	0.86	0.745	0.675	0.67	0.825	0.915	0.9			1908	0.61	0.86	0.745	0.88	0.835	0.75	0.615	0.805
1909	0.855	0.935	0.76	0.905	0.91	0.825	0.875	0.745			1909	0.925	0.82	0.715	0.61	0.635	0.84	0.805	0.905			1909	0.58	0.845	0.76	0.92	0.83	0.785	0.615	0.845
1910	0.805	0.925	0.73	0.9	0.885	0.815	0.865	0.77			1910	0.96	0.815	0.765	0.725	0.66	0.825	0.86	0.905			1910	0.605	0.865	0.69	0.915	0.805	0.735	0.625	0.815
1911	0.825	0.905	0.78	0.905	0.91	0.81	0.885	0.74			1911	0.945	0.835	0.705	0.63	0.66	0.81	0.865	0.915			1911	0.64	0.875	0.705	0.93	0.855	0.73	0.605	0.81
1912	0.78	0.885	0.755	0.87	0.915	0.78	0.815	0.74			1912	0.955	0.855	0.69	0.71	0.655	0.84	0.85	0.895			1912	0.68	0.855	0.765	0.885	0.85	0.775	0.565	0.81
1913	0.74	0.89	0.74	0.87	0.9	0.875	0.845	0.735			1913	0.945	0.775	0.715	0.665	0.685	0.835	0.835	0.88			1913	0.645	0.845	0.73	0.91	0.855	0.74	0.59	0.825
1914	0.835	0.92	0.7	0.885	0.885	0.845	0.89	0.765			1914	0.955	0.83	0.77	0.675	0.695	0.835	0.82	0.905			1914	0.6	0.89	0.735	0.89	0.825	0.77	0.59	0.81
1915	0.81	0.89	0.735	0.865	0.925	0.79	0.825	0.765			1915	0.955	0.82	0.72	0.715	0.695	0.81	0.8	0.86			1915	0.605	0.83	0.695	0.885	0.8	0.775	0.53	0.78
1916	0.795	0.91	0.715	0.885	0.85	0.845	0.835	0.745			1916	0.905	0.805	0.755	0.685	0.645	0.845	0.84	0.91			1916	0.58	0.865	0.715	0.895	0.815	0.715	0.625	0.775
1917	0.835	0.905	0.68	0.875	0.88	0.84	0.84	0.795			1917	0.905	0.82	0.765	0.65	0.71	0.865	0.85	0.87			1917	0.675	0.87	0.725	0.915	0.845	0.755	0.605	0.78
1918	0.83	0.895	0.745	0.885	0.88	0.835	0.83	0.765			1918	0.93	0.81	0.82	0.665	0.73	0.865	0.875	0.905			1918	0.695	0.88	0.765	0.885	0.835	0.74	0.655	0.825
1919	0.825	0.875	0.735	0.87	0.86	0.81	0.88	0.775			1919	0.95	0.88	0.74	0.69	0.725	0.805	0.795	0.945			1919	0.625	0.875	0.7	0.91	0.87	0.81	0.655	0.86
1920	0.795	0.945	0.745	0.875	0.87	0.81	0.865	0.755			1920	0.94	0.835	0.735	0.605	0.665	0.825	0.87	0.895			1920	0.625	0.88	0.73	0.935	0.82	0.81	0.655	0.835
1921	0.8	0.895	0.74	0.9	0.9	0.79	0.835	0.795			1921	0.955	0.835	0.745	0.63	0.69	0.825	0.825	0.92			1921	0.63	0.86	0.765	0.88	0.84	0.745	0.635	0.815
1922	0.84	0.9	0.68	0.895	0.9	0.835	0.89	0.795			1922	0.935	0.785	0.775	0.645	0.68	0.86	0.86	0.885			1922	0.655	0.875	0.76	0.865	0.825	0.715	0.615	0.79
1923	0.81	0.89	0.77	0.88	0.89	0.815	0.875	0.75			1923	0.93	0.795	0.75	0.705	0.66	0.79	0.845	0.89			1923	0.645	0.865	0.65	0.88	0.775	0.805	0.515	0.79
1924	0.765	0.945	0.725	0.885	0.865	0.79	0.815	0.74			1924	0.91	0.82	0.73	0.61	0.685	0.86	0.83	0.925			1924	0.66	0.845	0.765	0.945	0.83	0.74	0.6	0.84
1925	0.805	0.9	0.745	0.875	0.89	0.82	0.87	0.765			1925	0.92	0.825	0.735	0.735	0.675	0.865	0.835	0.89			1925	0.65	0.86	0.725	0.9	0.835	0.78	0.6	0.825
1926	0.875	0.855	0.785	0.9	0.885	0.845	0.875	0.77			1926	0.945	0.8	0.71	0.665	0.735	0.85	0.85	0.88			1926	0.63	0.87	0.73	0.915	0.84	0.73	0.645	0.815
1927	0.795	0.92	0.78	0.87	0.875	0.82	0.88	0.78			1927	0.945	0.855	0.755	0.715	0.695	0.83	0.825	0.895			1927	0.595	0.91	0.71	0.925	0.85	0.74	0.605	0.83
1928	0.8	0.895	0.675	0.87	0.895	0.83	0.855	0.68			1928	0.955	0.88	0.745	0.64	0.695	0.81	0.81	0.89			1928	0.6	0.86	0.745	0.92	0.87	0.745	0.59	0.805
1929	0.775	0.91	0.76	0.88	0.9	0.82	0.785	0.75			1929	0.92	0.855	0.725	0.655	0.72	0.8	0.85	0.92			1929	0.64	0.815	0.705	0.89	0.87	0.795	0.58	0.85
1930	0.78	0.91	0.66	0.85	0.885	0.855	0.805	0.73			1930	0.945	0.805	0.77	0.675	0.655	0.83	0.89	0.89			1930	0.64	0.87	0.76	0.9	0.845	0.755	0.635	0.775
1931	0.82	0.92	0.705	0.905	0.89	0.82	0.81	0.795			1931	0.925	0.845	0.77	0.695	0.665	0.87	0.895	0.9			1931	0.61	0.88	0.79	0.875	0.845	0.72	0.54	0.795
1932	0.825	0.91	0.665	0.865	0.875	0.855	0.84	0.755			1932	0.935	0.825	0.775	0.615	0.705	0.86	0.865	0.925			1932	0.62	0.855	0.73	0.925	0.86	0.765	0.655	0.79
1933	0.785	0.885	0.765	0.865	0.905	0.795	0.86	0.74			1933	0.955	0.87	0.725	0.65	0.67	0.81	0.805	0.91			1933	0.61	0.89	0.76	0.88	0.84	0.74	0.57	0.815
1934	0.825	0.92	0.765	0.895	0.92	0.835	0.825	0.74			1934	0.945	0.74	0.675	0.665	0.645	0.805	0.82	0.9			1934	0.7	0.855	0.725	0.93	0.87	0.75	0.615	0.805
1935	0.825	0.9	0.725	0.895	0.88	0.81	0.885	0.785			1935	0.92	0.79	0.77	0.66	0.715	0.82	0.845	0.9			1935	0.715	0.85	0.7	0.91	0.87	0.77	0.62	0.825
1936	0.775	0.86	0.725	0.88	0.85	0.815	0.88	0.735			1936	0.95	0.825	0.705	0.645	0.68	0.835	0.86	0.92			1936	0.58	0.845	0.7	0.9	0.85	0.745	0.58	0.84
1937	0.795	0.9	0.73	0.84	0.89	0.83	0.855	0.8			1937	0.935	0.83	0.705	0.665	0.685	0.835	0.825	0.88			1937	0.625	0.86	0.72	0.9	0.835	0.705	0.565	0.795
1938	0.82	0.905	0.715	0.88	0.905	0.775	0.815	0.76			1938	0.945	0.795	0.755	0.665	0.705	0.83	0.85	0.875			1938	0.665	0.905	0.795	0.915	0.87	0.765	0.645	0.82
1939	0.83	0.915	0.785	0.865	0.89	0.865	0.83	0.76			1939	0.905	0.865	0.74	0.73	0.61	0.835	0.82	0.87			1939	0.63	0.825	0.67	0.915	0.76	0.81	0.595	0.83
1940	0.78	0.9	0.74	0.91	0.845	0.84	0.87	0.705			1940	0.945	0.82	0.755	0.67	0.735	0.85	0.845	0.875			1940	0.6	0.855	0.685	0.905	0.82	0.8	0.665	0.795
1941	0.765	0.9	0.72	0.88	0.865	0.82	0.85	0.78			1941	0.92	0.845	0.715	0.67	0.715	0.78	0.805	0.92			1941	0.61	0.865	0.77	0.885	0.825	0.76	0.615	0.855
1942	0.81	0.895	0.73	0.89	0.865	0.815	0.88	0.73			1942	0.92	0.83	0.69	0.65	0.705	0.83	0.85	0.9			1942	0.625	0.89	0.73	0.92	0.86	0.73	0.645	0.79
1943	0.8	0.905	0.71	0.865	0.9	0.865	0.89	0.785			1943	0.95	0.85	0.785	0.645	0.705	0.8	0.85	0.89			1943	0.56	0.84	0.775	0.89	0.855	0.75	0.61	0.815
1944	0.815	0.945	0.75	0.835	0.88	0.815	0.84	0.765			1944	0.94	0.775	0.73	0.67	0.61	0.865	0.87	0.895			1944	0.61	0.905	0.705	0.87	0.85	0.74	0.56	0.82
1945	0.835	0.9	0.755	0.825	0.875	0.81	0.84	0.825			1945	0.94	0.785	0.775	0.69	0.725	0.835	0.83	0.9			1945	0.615	0.84	0.71	0.935	0.815	0.74	0.565	0.81
1946	0.825	0.905	0.755	0.89	0.85	0.845	0.8	0.725			1946	0.925	0.82	0.765	0.655	0.73	0.82	0.88	0.86			1946	0.67	0.805	0.755	0.93	0.865	0.755	0.585	0.81
1947	0.79	0.9	0.73	0.88	0.925	0.905	0.85	0.73			1947	0.94	0.785	0.73	0.675	0.685	0.83	0.845	0.9			1947	0.63	0.9	0.72	0.875	0.84	0.815	0.585	0.785
1948	0.81	0.89	0.735	0.93	0.915	0.775	0.885	0.73			1948	0.965	0.85	0.745	0.69	0.655	0.855	0.835	0.87			1948	0.69	0.855	0.71	0.92	0.825	0.755	0.62	0.825
1949	0.765	0.89	0.695	0.9	0.905	0.795	0.815	0.725			1949	0.935	0.88	0.74	0.655	0.685	0.82	0.83	0.91			1949	0.63	0.835	0.735	0.92	0.805	0.76	0.63	0.8
1950	0.86	0.895	0.75	0.92	0.89	0.79	0.85	0.79			1950	0.935	0.825	0.735	0.65	0.625	0.895	0.845	0.92			1950	0.65	0.845	0.705	0.91	0.85	0.77	0.67	0.82
1951	0.765	0.89	0.705	0.845	0.9	0.82	0.83	0.75			1951	0.96	0.84	0.735	0.65	0.66	0.835	0.835	0.89			1951	0.685	0.87	0.73	0.89	0.81	0.715	0.63	0.84
1952	0.85	0.91	0.755	0.845	0.92	0.82	0.855	0.77			1952	0.91	0.85	0.76	0.715	0.74	0.815	0.82	0.905			1952	0.59	0.845	0.73	0.9	0.875	0.735	0.59	0.81
1953	0.845	0.92	0.75	0.845	0.865	0.835	0.91	0.74			1953	0.935	0.835	0.76	0.6	0.705	0.825	0.825	0.88			1953	0.66	0.86	0.71	0.9	0.825	0.765	0.635	0.805
1954	0.75	0.89	0.745	0.895	0.885	0.805	0.815	0.785			1954	0.955	0.845	0.765	0.68	0.715	0.825	0.835	0.865			1954	0.62	0.855	0.705	0.88	0.88	0.775	0.62	0.825
1955	0.805	0.94	0.745	0.895	0.895	0.835	0.865	0.685			1955	0.93	0.795	0.71	0.755	0.705	0.84	0.85	0.89			1955	0.625	0.89	0.75	0.92	0.845	0.755	0.575	0.79
1956	0.84	0.895	0.72	0.915	0.83	0.79	0.825	0.78			1956	0.92	0.865	0.735	0.655	0.65	0.81	0.825	0.91			1956	0.66	0.845	0.735	0.915	0.815	0.765	0.605	0.81
1957	0.78	0.905	0.75	0.9	0.92	0.835	0.84	0.755			1957	0.93	0.765	0.73	0.65	0.665	0.835	0.885	0.87			1957	0.69	0.83	0.755	0.925	0.855	0.745	0.585	0.84
1958	0.795	0.89	0.65	0.88	0.895	0.845	0.815	0.805			1958	0.93	0.8	0.725	0.685	0.695	0.89	0.845	0.91			1958	0.575	0.88	0.725	0.925	0.85	0.765	0.62	0.8
1959	0.8	0.865	0.745	0.89	0.845	0.79	0.86	0.765			1959	0.945	0.795	0.74	0.69	0.675	0.825	0.82	0.9			1959	0.61	0.88	0.745	0.905	0.815	0.805	0.54	0.8
1960	0.83	0.9	0.78	0.89	0.9	0.83	0.88	0.765			1960	0.945	0.82	0.73	0.63	0.67	0.815	0.845	0.935			1960	0.62	0.88	0.7	0.895	0.83	0.775	0.6	0.815
1961	0.795	0.905	0.735	0.915	0.855	0.785	0.845	0.745			1961	0.965	0.825	0.695	0.68	0.635	0.805	0.87	0.91			1961	0.64	0.86	0.725	0.915	0.825	0.805	0.645	0.825
1962	0.815	0.915	0.75	0.895	0.895	0.845	0.83	0.75			1962	0.93	0.815	0.755	0.615	0.72	0.89	0.855	0.89			1962	0.65	0.85	0.735	0.93	0.86	0.785	0.575	0.815
1963	0.79	0.93	0.75	0.875	0.9	0.8	0.805	0.75			1963	0.915	0.805	0.735	0.68	0.685	0.82	0.845	0.865			1963	0.645	0.865	0.745	0.865	0.8	0.725	0.64	0.825
1964	0.83	0.9	0.76	0.92	0.93	0.835	0.85	0.815			1964	0.925	0.81	0.76	0.66	0.705	0.81	0.855	0.85			1964	0.635	0.86	0.69	0.89	0.835	0.72	0.58	0.825
1965	0.815	0.91	0.735	0.86	0.925	0.81	0.84	0.775			1965	0.955	0.795	0.77	0.7	0.71	0.825	0.805	0.905			1965	0.625	0.875	0.675	0.915	0.845	0.74	0.625	0.775
1966	0.835	0.93	0.69	0.86	0.88	0.83	0.87	0.755			1966	0.96	0.87	0.755	0.665	0.685	0.845	0.815	0.925			1966	0.61	0.87	0.74	0.935	0.82	0.825	0.635	0.82
1967	0.8	0.915	0.735	0.87	0.855	0.85	0.865	0.775			1967	0.925	0.875	0.715	0.69	0.7	0.84	0.88	0.905			1967	0.63	0.85	0.76	0.9	0.87	0.76	0.625	0.82
1968	0.785	0.865	0.76	0.84	0.885	0.855	0.84	0.705			1968	0.94	0.83	0.675	0.71	0.665	0.825	0.765	0.905			1968	0.635	0.825	0.765	0.915	0.855	0.76	0.56	0.805
1969	0.805	0.87	0.715	0.87	0.89	0.84	0.88	0.755			1969	0.92	0.8	0.765	0.63	0.66	0.825	0.87	0.915			1969	0.63	0.895	0.715	0.875	0.81	0.77	0.59	0.805
1970	0.81	0.885	0.71	0.915	0.885	0.785	0.855	0.77			1970	0.915	0.825	0.76	0.645	0.65	0.815	0.84	0.905			1970	0.655	0.86	0.75	0.91	0.89	0.73	0.595	0.8
1971	0.82	0.93	0.715	0.875	0.88	0.825	0.86	0.76			1971	0.91	0.835	0.74	0.62	0.695	0.82	0.835	0.86			1971	0.69	0.865	0.785	0.905	0.8	0.745	0.615	0.78
1972	0.825	0.925	0.735	0.85	0.905	0.85	0.84	0.795			1972	0.95	0.8	0.73	0.645	0.67	0.825	0.795	0.89			1972	0.615	0.885	0.725	0.89	0.84	0.79	0.635	0.84
1973	0.78	0.905	0.71	0.9	0.895	0.835	0.84	0.765			1973	0.93	0.835	0.725	0.645	0.68	0.845	0.855	0.92			1973	0.64	0.865	0.71	0.9	0.88	0.77	0.51	0.83
1974	0.825	0.885	0.77	0.865	0.88	0.835	0.815	0.7			1974	0.95	0.85	0.725	0.67	0.715	0.805	0.845	0.875			1974	0.595	0.84	0.76	0.9	0.845	0.74	0.58	0.775
1975	0.81	0.905	0.72	0.9	0.905	0.78	0.845	0.73			1975	0.91	0.77	0.725	0.68	0.67	0.83	0.825	0.935			1975	0.635	0.88	0.705	0.9	0.895	0.76	0.68	0.82
1976	0.835	0.91	0.735	0.895	0.9	0.885	0.855	0.735			1976	0.96	0.88	0.735	0.705	0.66	0.835	0.835	0.88			1976	0.65	0.8	0.725	0.865	0.815	0.75	0.575	0.855
1977	0.805	0.89	0.76	0.88	0.9	0.805	0.845	0.745			1977	0.94	0.815	0.76	0.645	0.745	0.835	0.84	0.9			1977	0.62	0.86	0.735	0.89	0.855	0.81	0.61	0.81
1978	0.805	0.91	0.745	0.9	0.865	0.78	0.895	0.815			1978	0.93	0.78	0.74	0.69	0.69	0.86	0.89	0.885			1978	0.65	0.86	0.755	0.93	0.81	0.72	0.645	0.82
1979	0.8	0.88	0.715	0.865	0.86	0.84	0.85	0.76			1979	0.945	0.82	0.76	0.695	0.73	0.84	0.845	0.88			1979	0.625	0.895	0.725	0.93	0.815	0.715	0.595	0.82
1980	0.78	0.885	0.73	0.89	0.905	0.84	0.83	0.755			1980	0.92	0.825	0.765	0.645	0.645	0.82	0.835	0.935			1980	0.65	0.885	0.705	0.935	0.815	0.785	0.605	0.8
1981	0.81	0.895	0.765	0.88	0.895	0.85	0.86	0.735			1981	0.915	0.82	0.73	0.625	0.725	0.795	0.84	0.88			1981	0.585	0.87	0.775	0.9	0.86	0.765	0.57	0.825
1982	0.775	0.88	0.71	0.88	0.905	0.86	0.825	0.78			1982	0.95	0.855	0.735	0.68	0.695	0.845	0.85	0.9			1982	0.64	0.875	0.73	0.895	0.855	0.775	0.6	0.855
1983	0.83	0.94	0.74	0.905	0.86	0.78	0.84	0.75			1983	0.94	0.85	0.725	0.63	0.685	0.89	0.825	0.905			1983	0.645	0.9	0.695	0.91	0.84	0.745	0.68	0.785
1984	0.825	0.925	0.745	0.865	0.9	0.83	0.85	0.735			1984	0.955	0.78	0.7	0.645	0.67	0.815	0.82	0.895			1984	0.62	0.83	0.73	0.955	0.845	0.785	0.595	0.85
1985	0.76	0.92	0.72	0.905	0.88	0.85	0.87	0.79			1985	0.94	0.79	0.76	0.655	0.685	0.815	0.86	0.9			1985	0.61	0.845	0.69	0.87	0.86	0.72	0.6	0.845
1986	0.845	0.94	0.73	0.855	0.865	0.805	0.83	0.76			1986	0.92	0.83	0.705	0.675	0.665	0.83	0.855	0.895			1986	0.685	0.84	0.73	0.9	0.795	0.755	0.575	0.805
1987	0.8	0.9	0.695	0.895	0.9	0.815	0.85	0.705			1987	0.915	0.795	0.81	0.69	0.725	0.86	0.825	0.92			1987	0.64	0.885	0.695	0.905	0.845	0.76	0.59	0.795
1988	0.77	0.855	0.74	0.885	0.88	0.83	0.815	0.74			1988	0.925	0.82	0.725	0.65	0.73	0.8	0.865	0.875			1988	0.65	0.89	0.725	0.9	0.835	0.75	0.625	0.755
1989	0.825	0.88	0.775	0.835	0.9	0.805	0.865	0.785			1989	0.945	0.85	0.74	0.72	0.64	0.85	0.83	0.91			1989	0.645	0.855	0.765	0.895	0.86	0.77	0.65	0.815
1990	0.8	0.89	0.72	0.89	0.885	0.835	0.885	0.805			1990	0.955	0.835	0.78	0.665	0.615	0.825	0.85	0.88			1990	0.65	0.85	0.755	0.895	0.795	0.765	0.625	0.8
1991	0.84	0.88	0.75	0.895	0.87	0.85	0.855	0.735			1991	0.92	0.85	0.755	0.7	0.7	0.805	0.79	0.88			1991	0.655	0.86	0.77	0.925	0.825	0.76	0.615	0.835
1992	0.795	0.91	0.725	0.88	0.9	0.78	0.875	0.735			1992	0.935	0.825	0.745	0.595	0.69	0.815	0.885	0.93			1992	0.615	0.815	0.745	0.955	0.86	0.725	0.61	0.805
1993	0.8	0.9	0.73	0.865	0.905	0.805	0.835	0.755			1993	0.905	0.805	0.71	0.69	0.705	0.85	0.85	0.86			1993	0.66	0.88	0.71	0.9	0.86	0.76	0.615	0.77
1994	0.785	0.915	0.785	0.89	0.89	0.82	0.85	0.765			1994	0.945	0.84	0.765	0.665	0.66	0.85	0.865	0.92			1994	0.59	0.85	0.71	0.91	0.84	0.805	0.605	0.765
1995	0.81	0.895	0.755	0.88	0.89	0.815	0.84	0.765			1995	0.95	0.79	0.69	0.69	0.71	0.84	0.83	0.915			1995	0.605	0.89	0.705	0.89	0.86	0.75	0.63	0.81
1996	0.795	0.94	0.73	0.865	0.865	0.87	0.835	0.705			1996	0.945	0.84	0.695	0.665	0.73	0.845	0.82	0.875			1996	0.635	0.875	0.72	0.865	0.84	0.73	0.67	0.84
1997	0.825	0.855	0.725	0.865	0.855	0.85	0.86	0.82			1997	0.95	0.815	0.775	0.685	0.68	0.805	0.84	0.905			1997	0.64	0.885	0.785	0.89	0.815	0.78	0.55	0.83
1998	0.785	0.92	0.695	0.825	0.865	0.835	0.845	0.74			1998	0.925	0.815	0.75	0.685	0.65	0.835	0.865	0.895			1998	0.65	0.85	0.73	0.88	0.84	0.77	0.615	0.81
[truncated: 8,003 more rows]
