# Supplementary material for: The dynamic state of a prefrontal–hypothalamic–midbrain circuit commands behavioral transitions
Source: Nat Neurosci. 2024 Mar 18;27(5):952–63. doi: 10.1038/s41593-024-01598-3 (PMC11089001; doi:10.1038/s41593-024-01598-3)
Supplement: Supplementary file 11 — Statistical source data. [file 41593_2024_1598_MOESM11_ESM.xlsx]

## Sheet: Fig. 3a
Feeding phase signature																										Social phase signature
Transition	Bin centers are in degrees																									Transition	Bin centers are in degrees
Bootstrapping session Bin	9	27	45	63	81	99	117	135	153	171	189	207	225	243	261	279	297	315	333	351		Fitted	curve			Bootstrapping session Bin	9	27	45	63	81	99	117	135	153	171	189	207	225	243	261	279	297	315	333	351		Fitted	curve
1	1.61421	1.60532	1.45077	1.72663	1.61789	1.77429	2.01314	2.0221	1.92952	1.72972	2.0344	2.2496	2.32826	2.33212	2.33212	1.99818	1.6899	1.57388	1.78844	1.88498		x	y			1	6.07979	6.33467	10.4424	10.1182	9.61094	5.82792	6.10416	6.50313	6.79934	8.10261	9.26723	14.3183	14.3727	11.3944	5.11811	4.63989	5.02235	6.32632	6.13624	6.43051		x	y
2	1.58283	1.47281	1.7385	1.85309	1.82911	1.59328	1.57516	1.91187	2.11852	2.11973	1.88498	2.00341	2.00037	2.4174	2.56438	2.42337	1.98949	1.77004	1.92512	1.69433		9	0.185653			2	6.42457	6.29494	6.71839	6.2672	7.16043	6.68504	6.74656	7.18491	7.47435	7.71032	7.06667	7.06667	6.42301	6.1764	5.42148	4.88822	4.36952	5.43195	5.98774	6.3603		9	0.00883419
3	1.72183	1.66437	1.44861	1.38735	1.44856	1.63379	1.7969	1.88124	2.01898	2.00037	2.29256	2.18517	2.29732	2.65849	3.03007	2.61448	1.69215	1.32317	1.46265	1.69015		9.66928	0.172893			3	5.2418	5.49751	5.49751	5.51186	6.13839	5.70544	5.79286	5.9611	10.4774	12.2704	12.5942	8.12755	7.11262	5.50507	4.78489	6.15966	6.27259	6.44074	4.08365	5.01317		9.66928	-0.0118065
4	1.89963	1.82974	1.80456	1.65294	1.60307	1.55935	1.88077	2.22077	2.44946	2.19538	2.16293	2.31922	2.34397	2.43235	2.25591	2.02913	1.56706	1.48432	1.70463	1.76145		10.3386	0.16143			4	5.77936	5.6017	5.04744	4.6276	5.47425	5.29027	5.48501	4.67672	5.58651	8.13942	9.40771	8.49631	6.62921	6.02816	6.29434	6.11662	5.48974	4.9162	4.44277	5.44179		10.3386	-0.0300698
5	1.92222	1.69681	1.55163	1.4569	1.3905	1.48432	1.60309	1.85334	1.97574	2.13559	2.54909	2.54403	2.29335	2.16543	2.15285	1.99856	1.6509	1.67894	1.92222	1.89469		11.0078	0.151175			5	5.18009	5.69365	6.08975	5.78258	5.26298	3.91789	4.17344	6.44378	8.08777	10.5192	10.3439	9.41486	6.97463	5.37971	4.89976	5.40825	5.43554	5.3376	4.07338	4.76273		11.0078	-0.0460843
6	1.95665	1.8125	1.53353	1.45511	1.55511	1.47297	1.6781	2.14901	2.79353	2.96165	2.75966	2.27511	2.02717	1.92745	1.89221	1.57277	1.38253	1.46979	1.63557	1.90957		11.6771	0.142043			6	5.59426	5.21921	6.35295	6.08131	6.26646	4.78939	5.17597	6.60104	11.5426	14.6318	14.125	9.8879	7.22509	6.13342	5.63388	5.1726	5.04744	5.55595	5.9132	5.87749		11.6771	-0.059974
7	1.97092	1.88083	1.87886	1.71391	1.80698	1.72363	1.61373	1.99394	2.31129	2.3053	2.34683	2.5276	2.55393	2.27132	1.97248	1.67067	1.32367	1.38813	1.66235	1.71497		12.3464	0.133952			7	5.68494	5.93022	6.33106	6.24747	5.8355	4.93876	4.83603	5.55257	7.96911	8.61858	7.58165	7.56484	8.49237	7.71355	6.22847	5.9774	6.63756	7.86774	7.79338	7.70785		12.3464	-0.071859
8	1.49562	1.45659	1.55729	1.69758	1.65331	1.42281	1.401	1.71967	2.0722	2.12534	2.21114	2.27772	2.06064	2.37319	2.33645	2.31903	1.63805	1.45339	1.42268	1.4535		13.0157	0.126825			8	4.90763	5.52749	6.33731	5.77936	6.73341	5.90636	5.8099	5.65186	7.65246	8.95511	8.19022	7.28003	6.191	6.33348	6.82507	7.88922	6.87185	5.03857	3.54105	3.90903		13.0157	-0.081855
9	2.04137	1.72463	1.58339	1.4535	1.43669	1.48568	1.74866	2.21484	2.41063	2.53815	2.57218	2.53737	2.16244	2.22897	2.32608	2.23695	1.78932	1.81441	2.10784	2.1523		13.6849	0.120587			9	5.19461	4.95799	5.2939	5.87749	6.54305	6.22231	6.18447	7.35085	9.24444	8.86614	7.46872	7.0858	6.44125	5.617	3.72261	4.58047	4.93876	5.8355	5.51186	5.49751		13.6849	-0.0900738
10	1.62811	1.67517	1.61859	1.54426	1.51258	1.61659	1.70024	1.83908	2.21964	2.40155	2.43336	2.39679	2.50573	2.44762	1.9238	1.66425	1.38532	1.54546	1.50821	1.63525		14.3542	0.115168			10	4.68702	4.2134	6.02749	6.48558	8.27545	6.03667	5.98876	4.82097	9.00625	11.3853	12.404	8.87283	7.0858	6.82507	8.13678	8.27876	6.5625	5.26969	4.75138	5.14907		14.3542	-0.0966234
11	1.64308	1.60309	1.51425	1.37738	1.44034	1.50743	1.83155	2.36349	2.52224	2.33933	2.09995	1.95176	2.19563	2.29851	2.32057	1.87861	1.83498	2.01465	1.95517	1.72766		15.0235	0.110501			11	4.77026	4.31353	4.47115	4.93411	6.4345	6.19088	5.6143	7.47923	10.5021	11.9081	9.69634	8.3148	8.0955	8.30769	8.0955	8.3148	7.24432	7.52043	6.41676	6.24536		15.0235	-0.101608
12	2.05631	2.17258	2.07327	1.80619	1.85666	1.89214	1.88399	1.83689	2.09675	1.95679	2.48921	2.44675	2.51819	2.41523	2.42651	2.0745	1.45402	1.77747	2.05382	2.06411		15.6928	0.106523			12	4.40101	4.24929	5.14195	5.33375	5.40327	5.06206	5.31762	5.69285	7.16919	8.52364	8.84782	8.30769	7.75068	6.54482	5.25301	5.24188	5.09965	6.20781	6.00799	6.02937		15.6928	-0.105127
13	1.79035	1.84697	1.80169	1.7567	1.594	1.53389	1.50017	1.71927	1.98278	2.35811	2.47465	2.53414	2.45863	2.60571	2.26649	2.0763	1.62658	1.7961	1.70203	1.82342		16.362	0.103171			13	6.60444	6.66926	6.60444	5.87852	6.79323	6.61034	6.07157	5.78863	7.24976	9.90853	8.91967	7.64663	5.55873	5.73551	5.86245	5.6067	5.42855	5.1726	5.63388	5.99144		16.362	-0.107278
14	1.89563	1.66999	1.40351	1.40447	1.26793	1.3447	1.45968	2.03671	2.20162	2.20723	2.00521	1.96045	1.91436	2.08277	2.36908	2.26175	1.80325	1.48581	1.69754	1.93		17.0313	0.10039			14	5.0163	4.87439	5.1677	5.73448	6.84595	6.35505	5.00929	6.27702	9.73556	10.9067	9.50336	7.11414	7.25213	6.37853	6.81311	6.35079	6.81561	5.63603	5.15828	4.5		17.0313	-0.108153
15	1.32849	1.45709	1.37519	1.4754	1.61759	1.65239	1.49015	1.499	1.71885	1.9303	2.3289	2.43919	2.37488	2.51462	2.55176	2.46631	1.8374	1.73134	1.465	1.38946		17.7006	0.0981244			15	4.5626	5.24063	5.31205	5.32885	5.85364	5.06665	5.09135	4.43095	7.95446	9.26129	8.88419	7.45744	7.48389	7.57379	5.84482	5.37491	4.70055	5.03803	4.38381	5.10635		17.7006	-0.107843
16	1.81927	1.5692	1.39979	1.58629	1.79961	1.86987	1.94069	2.18997	2.61236	2.47014	2.33487	2.05715	1.97258	2.18631	2.22509	2.17844	1.79387	1.82836	2.02372	2.02984		18.3699	0.0963227			16	5.4361	6.07976	6.01548	5.21082	4.91958	4.0787	5.05922	7.30002	12.366	13.3738	11.497	7.09888	5.524	5.46189	5.2532	6.2561	5.45019	5.71338	4.34687	5.14414		18.3699	-0.106433
17	1.77229	1.7078	1.56984	1.43436	1.28343	1.3451	1.51859	1.88832	2.34355	2.43919	2.54526	2.29364	2.22941	2.09995	1.99167	1.67766	1.32965	1.27887	1.51171	1.68974		19.0391	0.0949362			17	6.17271	5.24734	5.01269	5.50767	5.6093	5.05789	4.6798	5.43431	7.46048	13.4607	13.4086	10.9105	4.89009	4.67554	4.97609	4.9133	5.20699	6.22402	7.39651	7.51024		19.0391	-0.104006
18	1.94295	1.67432	1.45218	1.40486	1.64675	1.8991	2.05029	2.12697	2.206	2.53193	2.52818	2.63166	2.06471	2.0282	1.73786	1.89271	1.58231	1.53945	1.69754	1.93		19.7084	0.0939187			18	5.68391	5.31095	6.89643	6.56191	6.9966	5.11758	5.72734	8.47086	13.3005	13.8795	11.137	7.43447	6.45586	5.5031	4.77717	4.98962	4.65101	4.48272	4.45743	5.16036		19.7084	-0.100641
19	1.92325	1.90778	1.59818	1.72543	1.63172	1.6776	1.85986	2.07127	2.32132	2.06404	2.80066	2.7893	3.02963	2.68874	2.87317	2.41774	1.83605	1.84289	2.00938	2.2181		20.3777	0.0932269			19	7.24616	7.61611	6.22072	6.18579	6.65993	7.99407	8.7222	8.78387	7.86462	8.39518	6.72335	5.5215	4.35082	4.18159	4.35082	5.17668	5.50507	5.8735	5.34418	7.64663		20.3777	-0.0964157
20	2.025	2.12301	2.03823	1.83735	1.62137	1.38093	1.5907	1.83703	2.38201	2.53802	2.82018	2.51633	2.26444	2.67316	2.67184	2.4033	1.53198	1.46782	1.51258	1.74253		21.047	0.0928197			20	6.0384	5.59426	6.0384	5.99391	6.98096	6.41676	6.85549	6.70305	11.3562	14.0917	13.1784	9.91246	8.22075	7.48624	6.20781	4.95336	4.78187	4.63132	5.69359	6.33467		21.047	-0.091402
21	1.38729	1.23545	1.21652	1.39928	1.5021	1.52084	1.60309	1.85334	2.15965	2.34397	2.34397	2.51281	2.36846	2.49953	2.16512	2.00037	1.65215	1.48216	1.48568	1.44252		21.7162	0.0926587			21	5.31028	3.75428	4.97659	4.87081	5.85364	4.86244	5.72774	5.84414	8.95495	10.2527	10.3803	7.84198	5.85448	4.91958	4.80565	6.30034	6.56895	5.9978	5.77336	5.39517		21.7162	-0.0856707
22	1.73153	1.66775	1.58441	1.57298	1.56327	1.63043	1.70279	1.91664	2.26493	2.44263	2.59273	2.22845	2.43164	2.2874	2.41927	1.90596	1.70114	1.57293	1.67541	1.73969		22.3855	0.0927075			22	5.20117	5.6431	6.14872	6.17015	5.80401	5.68391	5.8964	6.91618	11.0991	12.7301	13.9107	9.83397	8.18957	5.74729	6.63677	6.45907	6.14511	5.18427	5.39076	5.26455		22.3855	-0.0792888
23	1.55783	1.4344	1.40151	1.63151	1.83857	1.96925	1.94894	1.82693	2.15419	2.32608	2.53326	2.20152	2.44088	2.56369	2.57436	2.05336	1.60359	1.64528	1.78593	1.86563		23.0548	0.0929324			23	4.37522	3.8642	8.0688	8.16733	9.17089	6.61014	6.76175	6.61618	7.54233	8.22075	7.65967	6.22174	6.45247	6.36373	5.79507	5.85536	5.54214	6.3603	5.69865	4.96272		23.0548	-0.0723209
24	1.61712	1.65739	1.63466	1.53932	1.61352	1.68606	1.92549	2.01004	2.32419	2.13029	2.2663	2.26822	2.55647	2.37145	2.25393	2.08379	1.92653	1.65571	1.50293	1.48096		23.7241	0.0933016			24	4.68713	5.7336	7.73005	7.65009	6.66702	5.21921	5.68801	6.86701	8.4184	8.27876	7.22509	6.74643	7.15606	6.42911	5.34799	4.90037	5.09231	5.74901	5.62912	5.20955		23.7241	-0.0648286
25	1.41111	1.33262	1.37515	1.4535	1.45125	1.5193	1.81481	2.08839	2.26486	2.38764	2.39344	2.28175	2.27862	2.56045	2.71674	2.08007	1.51141	1.33806	1.60231	1.59415		24.3933	0.0937853			25	5.79829	5.52808	5.40925	5.1357	7.52043	6.97058	6.38309	4.42238	5.93835	8.43968	8.73993	7.04854	5.54838	4.73629	4.75633	4.70558	5.65068	6.27753	5.67208	5.97263		24.3933	-0.0568706
26	1.66314	1.71614	1.76075	1.71614	1.39983	1.50332	1.65602	2.19862	2.56935	2.55557	2.22897	1.93409	1.97477	2.17957	2.10759	1.894	1.39231	1.61289	1.85861	1.95494		25.0626	0.0943561			26	5.08196	5.42148	6.57249	5.90636	7.01238	6.83054	7.1515	5.69783	6.31795	7.24432	7.27505	6.52121	5.99391	7.86774	7.20076	7.33922	5.02687	5.46714	4.68364	4.92982		25.0626	-0.0485033
27	1.58709	1.73134	1.57153	1.45511	1.4076	1.41075	1.60952	1.96085	2.09622	2.08469	2.09584	2.28433	2.28738	2.31719	2.19123	1.92201	1.36562	1.35539	1.3535	1.61054		25.7319	0.0949881			27	4.83853	5.02563	5.40639	5.47514	5.24768	5.04149	4.71688	6.33651	7.35841	8.55525	7.48249	7.16043	6.68504	6.17271	4.99548	4.61436	5.74085	6.30393	5.79885	4.80792		25.7319	-0.0397802
28	1.63466	1.75071	1.49016	1.37753	1.12391	1.18556	1.29757	1.62413	2.03006	2.23211	2.32778	2.1514	2.28498	2.34902	2.36254	1.99245	1.75074	1.63795	1.59695	1.63428		26.4012	0.0956577			28	5.9978	5.90636	6.36873	5.55916	7.73978	7.24775	7.19876	6.61021	8.76166	9.16904	7.71032	6.1764	6.63677	7.05169	6.57751	5.84668	5.75231	5.31205	4.80792	4.62398		26.4012	-0.0307525
29	1.50219	1.58844	1.61889	1.78497	1.7926	1.75062	1.74759	1.74298	2.22616	2.18937	2.49458	2.33082	2.13227	2.13111	2.03205	1.9976	1.52393	1.54845	1.64541	1.6067		27.0705	0.0963427			29	5.02608	5.06893	5.65068	5.38201	5.62281	5.52749	6.49841	7.24922	7.95713	8.35398	8.19212	8.55525	7.75068	6.63677	6.82005	6.84947	6.22282	4.92511	5.0053	5.21593		27.0705	-0.0214688
30	1.6828	1.60457	1.45709	1.74142	1.8486	1.95785	1.75226	1.93574	1.99014	2.18387	2.41198	2.54624	2.54281	2.20129	2.01782	1.77606	1.58629	1.57533	1.61003	1.79212		27.7397	0.0970228			30	5.19045	6.477	8.83595	8.06507	8.44982	7.05575	6.69237	6.78512	7.75347	8.95511	7.66925	7.03247	6.32982	6.3043	5.39475	6.20727	5.76755	6.34043	4.87081	4.88464		27.7397	-0.0119754
31	1.64628	1.93586	1.77301	1.70423	1.614	1.74711	1.6975	1.49876	1.8654	2.12624	2.44449	2.47976	2.52319	2.30867	2.00006	1.74601	1.50442	1.48988	1.56117	1.71258		28.409	0.0976794			31	4.69394	4.63622	5.32898	5.20566	5.40825	5.01269	5.27716	8.14292	9.89603	10.2194	7.39145	6.2586	7.39145	7.32298	6.18427	5.58481	5.88421	7.78479	6.69	6.25253		28.409	-0.00231625
32	1.9418	1.75234	1.74138	1.85949	1.94391	1.79011	1.81006	2.09252	1.97849	2.01023	2.04472	2.20152	2.03128	2.18001	2.40918	2.24558	1.60395	1.59689	1.82473	2.15846		29.0783	0.0982955			32	4.45311	5.43195	7.27505	6.89066	6.47603	5.2418	5.67429	6.34149	8.52451	9.35294	8.40145	6.5262	5.55595	4.72561	4.34151	6.02265	6.58837	8.98995	7.63236	6.86027		29.0783	0.00746692
33	1.64541	1.76967	1.65383	1.74677	1.45047	1.61928	1.87576	2.11528	2.14747	1.84208	1.90828	2.02612	1.97248	1.73256	1.53795	1.45083	1.64838	1.83227	2.05227	1.85452		29.7476	0.0988555			33	4.39773	4.46512	5.94337	6.01779	7.10235	5.72757	6.55254	6.61416	7.51854	8.3148	8.37602	7.5155	6.08975	5.15163	5.6479	6.7384	7.05169	7.11954	5.67451	5.29035		29.7476	0.0173346
34	1.71258	1.53026	1.42628	1.26046	1.18604	1.31719	1.42811	1.93305	2.30383	2.41067	2.37171	2.34866	2.50094	2.53193	2.37493	2.16543	1.73577	1.70693	1.78133	1.78716		30.4168	0.0993453			34	6.10914	6.6647	7.66963	6.13624	5.81001	4.50727	4.5731	5.60761	8.33185	11.4483	13.0522	11.4483	8.44944	5.90077	5.87499	6.23655	6.08814	5.29347	4.66779	4.61141		30.4168	0.0272495
35	1.5252	1.68162	1.47556	1.54807	1.40919	1.53932	1.4378	1.81293	1.83143	2.03244	2.24742	2.61036	2.39119	2.02739	1.78221	1.79334	1.47207	1.51974	1.45928	1.67184		31.0861	0.0997522			35	4.39035	5.16727	7.04854	7.13079	7.9036	6.28852	8.00334	7.73655	8.18226	7.43447	7.27505	6.35505	6.05191	5.74204	6.58043	5.5483	5.01317	4.62003	4.51831	4.68713		31.0861	0.0371761
36	1.45709	1.55587	1.5033	1.61928	1.62417	1.57301	1.56936	1.70263	1.85971	1.77262	2.16238	2.69892	2.85701	2.69017	2.17199	1.99807	1.61042	1.94568	1.84891	1.7985		31.7554	0.100065			36	6.7384	6.71093	6.91731	6.47049	6.5262	6.47546	6.71175	7.62255	7.67813	8.3148	7.4379	6.13064	5.8267	6.12092	6.54742	5.50767	5.4791	5.39475	5.48134	5.74953		31.7554	0.0470812
37	1.77676	1.74758	1.62964	1.50202	1.40264	1.32999	1.52017	1.82092	2.09168	2.34696	2.29972	2.22706	1.86615	2.2023	2.15537	2.24109	1.69701	1.69605	1.60784	1.76175		32.4247	0.100273			37	4.60439	4.75961	5.88726	5.99714	9.17089	8.76958	10.3021	8.83996	12.375	11.5273	9.52385	5.66701	5.01341	4.69394	5.05968	4.9133	4.86623	4.54627	4.7646	4.79814		32.4247	0.0569335
38	2.00239	1.78102	1.50743	1.53389	1.594	1.64942	1.79576	2.04747	2.35704	2.62971	2.70175	2.40103	2.0807	2.35191	2.51555	2.12697	1.46083	1.44429	1.77919	2.10135		33.0939	0.100368			38	4.48826	4.43684	4.46489	4.62259	4.67265	4.90849	5.01112	6.08895	8.39821	10.3439	10.2401	7.71612	5.66373	5.23703	5.94027	6.72341	5.39458	5.79608	5.36747	5.89083		33.0939	0.0667035
39	1.88114	1.67024	1.43762	1.50202	1.68822	1.70398	1.74872	2.41791	2.75172	2.58572	2.44658	2.31855	2.66899	2.54405	2.57668	2.02851	1.49947	1.78412	1.97428	2.20246		33.7632	0.100342			39	6.84857	6.32982	7.1295	5.90636	8.62152	7.75841	7.14861	7.11391	9.10697	9.40516	7.16487	5.89579	5.77336	4.45743	4.03712	4.872	5.64377	6.33348	6.18141	6.22174		33.7632	0.0763635
40	1.66565	1.78461	1.63868	1.63886	1.45077	1.37305	1.32098	1.80259	2.33252	2.44581	2.52875	2.34932	2.12258	2.14236	2.13147	2.08518	1.63379	1.63151	1.59466	1.6129		34.4325	0.100189			40	6.25963	5.99144	6.11662	5.36596	4.85226	3.90486	4.29122	6.89136	10.0684	11.1241	9.41582	7.51024	5.62947	4.7334	3.98387	4.32782	4.13424	4.90037	5.82692	6.27853		34.4325	0.0858877
41	1.28332	1.65234	1.63486	1.43413	1.22261	1.36555	2.084	2.4683	2.49232	2.06153	2.25561	2.44425	2.33933	2.25393	2.12624	2.06226	1.77786	1.85602	1.58872	1.36092		35.1018	0.0999027			41	5.15157	5.11973	4.39219	3.91294	4.7733	5.03528	6.88469	7.11456	8.43519	8.57134	9.41486	9.3759	7.70407	6.33475	5.55595	5.80028	5.2023	5.68644	5.39639	5.99289		35.1018	0.0952519
42	1.81199	1.61935	1.47004	1.54109	1.53935	1.51018	1.61251	1.83554	2.04157	1.95764	1.92512	2.21126	2.457	2.92645	2.60191	2.14009	1.41677	1.5311	1.81624	2.00378		35.771	0.0994786			42	6.88368	5.33038	6.0205	6.03941	6.29156	5.43538	4.99867	5.67635	9.21511	11.9795	10.8353	7.47764	5.16727	5.33038	5.87852	5.99144	5.54193	5.26199	7.00418	7.16416		35.771	0.104434
43	1.71039	1.64909	1.80226	1.72297	1.77374	1.68774	1.80697	1.88037	1.94158	1.91644	2.06226	2.28772	2.52402	2.3975	2.1257	1.76749	1.3182	1.37567	1.56487	1.801		36.4403	0.0989133			43	5.98556	5.88438	7.09166	6.1649	6.71586	5.32952	4.9987	6.07459	8.86518	11.2352	11.178	8.67925	6.86645	5.82692	6.27853	6.13342	5.31205	6.47975	6.51841	6.53793		36.4403	0.113412
44	1.39301	1.31207	1.31632	1.45526	1.52781	1.58111	1.63515	2.01445	2.12772	1.95468	2.15525	2.25649	2.44403	2.31918	2.17947	1.88063	1.39192	1.5103	1.5387	1.57165		37.1096	0.098204			44	5.25581	5.41572	6.20011	5.9607	6.23159	5.47514	6.09667	6.27171	7.63969	8.36273	10.7045	10.1994	8.88419	6.3603	5.81157	6.81561	6.92548	7.11951	5.82789	5.46189		37.1096	0.122168
45	1.57463	1.44616	1.40593	1.50375	1.80091	1.85927	1.7605	1.65071	2.0391	2.24052	2.6536	2.62872	2.71789	2.35599	2.27366	1.8909	1.65772	1.55984	1.71745	1.7089		37.7789	0.097349			45	4.97609	4.44105	5.61841	5.53274	6.39267	5.00872	5.27667	5.31134	6.56071	6.477	6.81311	7.47567	8.15054	7.65964	6.42052	7.20618	6.59761	6.87947	5.56034	5.67864		37.7789	0.130684
46	1.66892	1.77134	1.73484	1.94291	1.86933	1.81586	1.64729	2.01176	2.41157	2.27881	2.28274	2.14526	2.07048	1.72831	1.65581	1.72717	1.54689	1.51913	1.51868	1.62228		38.4481	0.096347			46	6.74829	6.43374	6.78482	6.82429	7.25994	5.1357	5.06323	6.78712	8.10222	9.42673	7.63511	8.81529	7.39898	7.09903	5.02333	5.24734	4.35253	5.18872	5.33375	7.27354		38.4481	0.138943
47	1.98383	1.98098	1.93907	1.91436	1.71546	1.63761	1.74054	1.87218	2.14801	2.07704	2.10493	2.08536	2.13846	2.34465	2.29851	2.1786	1.78175	1.97909	2.19156	2.27253		39.1174	0.095198			47	4.70618	4.44277	5.72077	6.09494	7.27287	5.88438	8.12896	7.77302	9.6917	9.15871	9.25395	7.51766	5.91887	5.60531	4.90693	5.30968	5.85448	6.60286	5.98783	5.28656		39.1174	0.14693
48	2.21667	1.90232	1.22174	1.29025	1.55783	1.79827	1.82791	2.01083	2.21378	2.26094	2.24352	2.26502	2.39176	2.18648	2.05595	1.73484	1.48458	1.47591	1.69107	2.33912		39.7867	0.0939023			48	6.70676	5.934	5.36321	5.55916	5.66974	6.69418	6.91526	7.90864	7.21815	7.84198	6.3423	6.29156	6.36373	6.58143	6.74643	7.36825	6.61014	6.22847	5.9774	7.71032		39.7867	0.154633
49	1.54116	1.85753	1.71881	1.82023	1.54422	1.75363	1.68565	1.83127	1.89068	1.9328	2.25229	2.37483	2.35955	2.03547	2.01574	1.97966	1.66565	1.6129	1.61178	1.74872		40.456	0.092461			49	4.94581	4.57186	5.43994	5.27972	7.87295	8.23004	8.33185	7.43935	7.86403	10.7045	10.6592	9.40516	6.08544	4.7646	4.54627	6.05191	5.93502	6.80019	5.66592	5.78561		40.456	0.162038
50	1.87572	1.92382	1.79453	1.71184	1.61497	1.54096	1.73767	2.1631	2.13914	1.99443	1.84767	1.95764	2.11905	2.17546	2.17746	1.90989	1.61625	1.71714	1.67306	1.92709		41.1252	0.0908759			50	5.16727	5.02563	5.16036	5.1726	4.84751	4.16035	3.81819	4.81206	7.84994	10.5671	10.0844	8.05372	6.2621	6.14872	6.4683	6.7799	6.64356	7.4257	7.16416	6.92058		41.1252	0.169135
51	1.65	1.70102	1.55047	1.45103	1.50803	1.5636	1.94005	2.26281	2.50318	2.21674	2.13133	2.00378	2.21427	2.33082	2.52546	2.20858	1.95213	1.66701	1.52283	1.50558		41.7945	0.0891493			51	6.95959	6.69	9.24093	8.18187	9.10136	6.15428	6.35363	7.75894	15.911	17.4497	15.2723	8.34306	6.93554	6.60092	5.45019	5.37262	4.70602	5.80882	6.09554	6.0384		41.7945	0.175914
52	1.81385	1.71184	1.49222	1.6849	1.7863	1.81548	1.75963	2.00592	2.18866	2.16804	2.17746	2.15505	2.00815	2.48143	2.42977	2.45112	1.66843	1.69754	1.62317	1.79743		42.4638	0.0872843			52	5.42093	5.1653	6.35003	5.28196	6.06755	5.05946	5.62537	7.54114	8.74868	9.38756	7.15738	6.30654	5.01493	5.34897	5.5597	6.60342	5.75669	5.58717	4.75556	4.83853		42.4638	0.182367
53	2.00396	1.94012	1.94291	1.97171	2.21951	1.78318	1.7319	1.95501	2.2212	2.23903	2.145	2.25686	2.15315	2.27979	2.22929	1.97735	1.55917	1.50166	1.59769	1.83605		43.1331	0.0852841			53	5.52947	4.83313	5.03443	5.08884	7.61837	7.98335	7.29295	6.20221	7.76444	10.0279	9.64495	7.62066	5.8355	5.42827	5.40279	4.98482	5.20117	5.90821	6.12012	5.63418		43.1331	0.188486
54	1.56117	1.52079	1.3358	1.42799	1.33812	1.42502	2.2063	2.55745	2.75569	1.97192	2.29102	2.16799	2.27979	2.38144	2.51555	2.3315	1.74206	1.61349	1.57351	1.64835		43.8023	0.0831528			54	5.80078	6.10539	5.45834	5.26449	5.7807	5.27972	5.97567	8.83866	10.8637	10.9223	8.10261	7.64286	6.72335	6.11412	5.16864	5.5326	5.36222	5.50592	4.89976	5.80435		43.8023	0.194265
55	1.73107	1.66118	1.66142	1.7591	1.69794	1.64308	1.5958	1.83475	2.33436	2.22845	2.1727	1.96923	2.15703	2.29442	2.11502	1.78009	1.34002	1.58064	1.91077	1.93		44.4716	0.0808946			55	4.31453	5.01493	6.5541	6.51839	6.71586	5.50507	5.99553	6.21807	9.1386	10.0155	10.1644	8.30769	7.48249	6.54742	5.50767	5.08901	5.06564	4.94203	4.51393	3.99743		44.4716	0.199699
56	2.089	2.01574	1.9618	1.71258	1.81679	1.98777	1.93572	1.85988	1.99276	2.37611	2.64465	2.91364	2.63251	2.37004	1.97996	1.85809	1.56712	1.75102	2.06648	2.14436		45.1409	0.0785145			56	5.49474	4.87446	5.05	6.33731	6.61034	6.06628	4.31506	6.14269	9.19918	10.9426	8.97041	7.09613	5.28172	4.76273	4.37989	4.86571	4.74381	5.33734	6.30957	6.43137		45.1409	0.204783
57	1.6776	1.50577	1.35733	1.45964	1.73577	1.8138	1.83992	1.75362	1.85797	1.81253	2.17134	2.34383	2.22608	2.133	2.28772	2.24229	1.83907	1.65289	1.78844	1.80855		45.8102	0.0760176			57	5.53776	5.72047	5.39475	4.6209	4.42227	4.02089	5.84507	6.80551	10.8345	10.7687	10.4014	7.15606	6.47824	5.84843	5.00705	5.03803	5.27627	5.68494	5.28656	5.29881		45.8102	0.209514
58	1.61653	1.47207	1.59873	1.70881	1.68531	1.65517	1.62408	1.88662	2.2097	2.42649	2.52402	2.53292	2.31873	2.22452	2.13869	2.0837	1.64025	1.56788	1.76118	1.79572		46.4795	0.0734095			58	5.73588	5.59216	4.79814	5.15163	6.45247	6.35848	5.65295	6.70612	8.3651	9.62801	8.0955	6.70567	5.99562	5.02333	5.5881	5.00872	5.40639	5.45834	5.65068	6.21831		46.4795	0.21389
59	1.69229	1.79542	1.57316	1.33908	1.28697	1.32921	1.41482	1.74824	2.24441	2.55647	2.93528	2.80582	2.60301	2.14388	2.1096	1.796	1.2631	1.30482	1.44874	1.73123		47.1487	0.0706959			59	5.16727	4.73775	6.79719	7.08783	7.31068	5.73551	5.63472	7.73274	9.63931	9.9389	7.11523	6.68524	7.07112	9.10786	7.46895	6.91012	4.48955	8.22547	8.77641	8.70365		47.1487	0.21791
60	1.83097	1.75196	1.48567	1.55464	1.95719	1.95625	2.35794	2.52913	2.90259	2.4369	2.32778	2.13002	2.22633	2.25798	2.34169	2.09297	1.68548	1.56399	1.51693	1.77115		47.818	0.0678831			60	4.70085	4.89767	5.87499	5.34409	5.16044	4.49573	5.27003	6.41441	7.25257	7.67115	7.89422	7.36692	6.32856	4.8872	4.37211	4.695	4.66779	5.78027	5.56034	5.41661		47.818	0.221573
61	1.49672	1.8054	1.74642	1.59186	1.47591	1.73705	1.91063	1.84943	1.83499	1.77501	2.12233	2.21234	2.42511	2.35508	2.35324	2.04659	1.67537	1.78863	1.79819	1.74138		48.4873	0.0649776			61	5.90422	5.81657	5.5231	5.55595	5.14907	6.11296	6.52664	6.95643	7.01593	6.97348	7.24466	7.61713	7.88922	7.20618	6.97753	6.45907	5.20508	4.94664	5.87122	6.90732		48.4873	0.224879
62	1.75626	1.56712	1.37628	1.35531	1.37488	1.54845	1.63847	1.83183	2.24201	2.49272	2.84931	2.59691	2.44328	2.26444	2.29972	2.07162	1.65349	1.61571	1.83097	1.92879		49.1566	0.0619859			62	5.45834	5.39882	5.74901	4.92823	5.11623	4.24407	5.24974	5.25259	8.40924	9.61942	10.985	8.46831	7.23056	6.11662	6.02612	6.11662	5.86523	5.54193	4.98482	4.97369		49.1566	0.22783
63	2.15714	1.82342	1.71039	1.59545	1.60945	1.82081	2.07609	2.05628	1.97671	1.92712	2.18768	2.28857	2.45486	2.32534	2.27366	1.98777	1.76749	1.55433	1.894	2.10759		49.8258	0.0589151			63	6.11296	6.81256	8.56773	7.82244	7.57887	6.03941	5.90291	5.71343	7.00005	7.66374	8.46421	8.0312	9.09538	8.36273	6.85507	5.6508	5.02333	4.80173	4.20125	4.60183		49.8258	0.230426
64	1.45153	1.76888	1.74064	1.88931	1.74376	1.87173	1.93473	1.96461	2.31268	2.45733	2.73981	2.37738	2.20195	2.01253	2.23861	1.9345	1.72013	1.79562	1.89694	1.80134		50.4951	0.055772			64	7.15987	9.23191	9.2468	8.17164	6.60342	6.02675	5.87546	5.74114	9.56225	12.1173	12.8903	9.10836	6.52569	4.70618	6.34448	6.69	6.29943	5.934	6.40386	7.36709		50.4951	0.232672
65	1.86901	1.90234	1.78031	1.92512	1.75362	1.69323	1.61174	1.72077	1.8343	2.06492	2.51278	2.82756	2.78712	2.56439	2.22899	1.95814	1.58221	1.538	1.64298	1.91968		51.1644	0.0525641			65	5.26101	5.66592	5.43195	5.0278	5.25304	5.86245	6.40995	7.05858	7.62211	7.27505	7.25057	6.90575	5.85448	5.43589	5.26449	5.97464	5.32885	5.12771	4.59147	4.5444		51.1644	0.234569
66	1.74302	1.54093	1.41695	1.38838	1.47207	1.51972	1.82625	1.96108	2.23759	1.98288	2.18652	2.06202	2.20862	2.05069	2.37271	2.13017	2.07232	1.71616	1.91157	1.76546		51.8337	0.0492987			66	6.84667	6.69	7.17204	5.41405	6.80019	6.18689	6.65929	6.99474	7.64496	9.10786	8.36447	7.71032	6.33731	6.2621	5.64141	5.33643	4.99775	5.8735	5.53776	5.60755		51.8337	0.236121
67	1.38252	1.39425	1.61859	1.64298	1.69892	1.68811	1.85408	1.92298	1.98683	2.08363	2.13707	2.2718	2.16086	2.18309	1.85861	1.56917	1.23188	1.35892	1.53849	1.47684		52.5029	0.0459834			67	4.20125	4.22704	6.27382	6.57275	8.01085	7.00546	7.63839	6.92356	9.50657	9.80332	9.31946	7.06667	6.17115	5.40825	5.01269	8.18957	7.99495	7.22933	4.30215	4.40825		52.5029	0.237334
68	1.77676	1.65403	1.42878	1.32955	1.67146	1.88389	1.9779	1.86514	2.42158	2.56944	2.67163	2.33264	2.42531	2.25686	2.12362	1.79609	1.43487	1.37571	1.53564	1.79827		53.1722	0.0426256			68	6.18141	5.67451	6.7686	7.43438	8.84782	7.0924	6.69559	6.00092	7.67776	7.69845	8.64655	7.97992	7.02319	5.59216	4.79814	5.15163	5.07321	5.87499	5.99742	6.33348		53.1722	0.238212
69	1.59188	1.47108	1.52363	1.67004	1.77218	1.65067	1.48333	1.80057	2.24998	2.37611	2.52655	2.44119	2.44282	2.16844	1.98375	1.79995	1.50361	1.60152	1.66518	1.66023		53.8415	0.0392332			69	4.40076	4.75138	5.38819	5.09231	5.10536	4.62259	4.74394	5.5806	6.09515	8.05164	7.79338	7.84984	5.76223	5.33383	5.21522	5.34418	4.96474	5.63312	5.52017	5.33031		53.8415	0.238761
70	1.77202	1.56984	1.6117	1.70948	1.95426	1.79797	2.07	2.04523	1.95663	1.68713	1.7869	1.92933	1.8869	1.94867	2.13002	1.99676	1.67967	1.54319	1.72466	1.86457		54.5108	0.0358139			70	5.42827	4.99412	4.30718	4.22755	5.02608	4.86244	4.99821	7.03679	8.26081	9.17918	8.15916	8.83577	7.4742	5.97263	4.47631	5.59216	6.07664	7.84357	7.00546	7.07462		54.5108	0.238986
71	1.71258	1.61257	1.49305	1.4076	1.71326	1.95761	2.00468	1.8045	1.96223	1.89706	2.12585	2.08186	2.26444	2.30981	2.24145	2.03667	1.63043	1.80718	1.9331	1.90534		55.18	0.0323754			71	4.0986	4.49711	5.98125	5.91614	5.59449	4.25851	4.50452	6.2368	8.15438	10	9.06377	7.57379	7.22408	6.54772	7.17814	6.05265	5.70356	4.95314	4.54932	4.64794		55.18	0.238896
72	1.72992	1.38957	1.50293	1.45362	1.53945	1.54877	1.642	1.81374	2.11507	2.36775	2.30179	2.1687	2.13938	2.28857	2.56479	2.42635	2.15269	1.65051	1.83348	1.71019		55.8493	0.0289256			72	5.94457	5.90424	5.09989	5.25301	5.2532	4.86115	3.84808	4.91069	6.51505	7.6994	6.64356	5.97748	6.06513	6.47665	5.55058	5.65449	6.42911	6.72335	5.59782	5.40279		55.8493	0.238495
73	1.75019	1.58978	1.41613	1.17756	1.47315	1.71913	1.96633	2.08145	2.28788	2.56059	2.75826	2.6075	2.52494	2.59974	2.7827	2.42158	1.87643	2.01643	2.09155	2.07647		56.5186	0.0254723			73	5.73448	5.60303	6.02606	5.49011	6.47546	5.6067	5.62537	8.07752	9.81624	10.6925	10.6925	10.447	8.43858	6.01627	5.5483	5.84482	4.83853	5.63312	5.52017	5.86669		56.5186	0.237793
74	1.47611	1.64298	1.71546	1.55163	1.42336	1.41695	1.55185	1.86857	2.07318	2.04718	1.86327	1.87928	2.05426	2.28261	2.17455	1.80861	1.49042	1.70419	1.80313	1.65772		57.1879	0.0220233			74	5.6508	5.02333	5.891	5.62912	6.29156	6.3423	6.45892	7.49656	8.96802	8.81795	6.88901	6.87677	8.18587	9.44647	8.0312	7.52798	6.01023	5.08643	4.9162	4.95336		57.1879	0.236797
75	1.48716	1.55879	1.63123	1.71015	1.59109	1.62803	1.71461	2.0208	2.12542	2.15815	2.38417	2.36738	2.47568	2.26888	2.27772	1.82801	1.46132	1.32929	1.43449	1.52158		57.8571	0.0185864			75	5.80028	5.32608	5.8267	5.58454	5.63312	4.30215	5.60857	6.7061	8.29025	8.91615	8.12755	6.73151	5.26679	5.36842	6.84667	7.15642	7.08755	5.99041	5.9132	6.13064		57.8571	0.235514
76	1.53312	1.51517	1.53976	1.50957	1.53872	1.67296	1.74769	1.72806	1.9087	2.2343	2.33264	2.06458	1.82335	2.32207	2.421	2.03812	1.31252	1.45088	1.75558	1.70733		58.5264	0.0151693			76	5.64393	5.68141	6.14117	6.03057	6.24045	5.15157	5.70274	7.73472	9.85209	10.8854	8.92242	7.52798	6.2621	5.6017	4.85386	4.7619	5.19461	5.44581	5.25406	5.69379		58.5264	0.233955
77	1.78031	1.87487	1.77931	1.74002	1.63429	1.73383	1.8319	2.15165	2.32588	2.37046	2.72025	2.66345	2.43141	1.91323	1.9744	2.11083	1.77078	1.83985	1.80698	1.99949		59.1957	0.0117798			77	5.75793	6.07976	7.11262	6.58837	6.16894	4.21303	4.52168	5.79968	8.67309	9.10482	8.43985	7.15987	6.87185	5.9978	5.04744	5.28776	5.6093	6.15133	5.67208	5.81172		59.1957	0.232128
78	1.63315	1.59574	1.37443	1.41574	1.47465	1.55894	1.53417	1.5642	2.03946	2.08735	2.30823	2.16409	2.42531	2.59832	2.5779	2.1279	1.56571	1.51199	1.68048	1.76872		59.865	0.00842534			78	7.22778	8.52175	8.90286	7.1769	6.01548	5.69865	5.73273	5.89141	8.22426	8.70872	8.01075	5.97464	5.75231	5.50592	4.70602	4.45311	4.11401	4.42848	5.04235	5.6067		59.865	0.230042
79	1.68774	1.70301	1.49979	1.51805	1.39641	1.43848	1.58037	1.71389	2.05527	2.02616	2.11428	2.07309	2.2428	2.43336	2.26952	2.00102	1.50447	1.40447	1.46811	1.7089		60.5342	0.00511355			79	4.43452	5.0962	6.98596	6.99145	5.8917	4.36952	5.02785	6.86701	9.49116	9.65527	9.71931	7.96664	8.21665	6.61898	6.4683	5.98781	6.90732	6.81124	6.17174	4.73486		60.5342	0.227707
80	1.95302	1.65876	1.2766	1.18739	1.37789	1.45807	1.81514	2.11353	2.38698	2.42241	2.28857	2.13938	2.13624	2.29567	2.34397	2.01364	1.67148	1.85152	2.01238	2.2914		61.2035	0.00185187			80	6.73151	6.51841	6.60596	5.02235	5.28656	5.1726	6.30832	8.34589	9.83315	12.3573	10.3716	8.37303	4.94496	5.26679	5.05968	5.04744	5.28776	6.4345	6.54437	6.20491		61.2035	0.225132
81	1.54426	1.49392	1.56047	1.55581	1.61439	1.64396	1.83712	2.09965	2.21451	2.38465	2.66631	2.66788	2.38721	2.26599	2.34383	2.17134	1.64308	1.48846	1.53849	1.56495		61.8728	-0.0013524			81	5.98262	5.36321	5.12943	4.76522	6.67501	5.85478	6.14764	6.60473	8.07855	8.53788	7.67115	7.05575	5.40457	5.5609	5.82353	6.82005	5.0964	4.78992	4.45209	5.63327		61.8728	0.222328
82	1.81385	1.887	1.62614	1.41641	1.36938	1.51002	1.71028	1.95045	2.42755	2.46796	2.5882	2.19123	2.03754	1.96654	2.02302	1.87312	1.57748	1.48754	1.538	1.62602		62.5421	-0.00449203			82	5.87749	5.81157	7.89281	7.63236	7.94953	5.18679	5.44836	5.25499	8.65456	9.71261	10.4119	7.65009	8.38344	7.08783	7.03632	5.52502	5.27627	6.11079	6.10972	6.66702		62.5421	0.219306
83	1.94237	2.13846	1.82042	1.57151	1.37829	1.57298	1.57747	1.6998	1.74844	1.7204	2.01667	2.07024	2.08277	2.41537	2.48637	2.52959	1.91931	2.13559	1.9744	1.98059		63.2114	-0.00755994			83	4.5271	4.92857	5.73448	5.60303	5.41305	4.69385	5.34938	5.78978	7.1515	7.15237	8.69738	8.36796	8.24105	6.63637	6.30393	6.12068	4.76393	4.82348	4.68364	5.20699		63.2114	0.216074
84	1.3913	1.37108	1.33693	1.45675	1.49222	1.47207	1.49093	1.58918	1.95804	1.80848	2.01902	2.04604	2.30884	2.04356	1.9503	1.79343	1.63925	1.52146	1.51972	1.52714		63.8806	-0.0105492			84	5.09231	5.38819	5.28776	5.49638	5.86245	5.6067	5.3214	5.66419	7.16791	7.4379	7.09613	5.49479	5.47059	4.52073	5.1677	4.72811	4.42682	4.87667	5.13661	5.93291		63.8806	0.212645
85	1.48085	1.42529	1.36649	1.38018	1.46379	1.67023	1.64215	1.72496	1.94373	2.33153	2.40155	2.24845	1.89038	2.09884	2.0139	1.99807	1.53452	1.71405	1.72846	1.67445		64.5499	-0.0134529			85	6.76533	5.96986	6.89016	6.68038	6.92406	5.76931	5.23932	5.71436	5.67203	7.49875	7.28263	7.3887	5.43538	6.22847	5.78258	5.70356	3.9272	3.8874	4.70558	5.91887		64.5499	0.209028
86	1.57153	1.67245	1.57157	1.61712	1.41075	1.53334	1.81417	2.27398	2.4848	2.32812	2.24352	2.03524	2.2032	2.33509	2.25011	1.94108	1.4849	1.68967	1.65835	1.8057		65.2192	-0.0162646			86	5.99311	6.92548	7.91275	7.15642	8.32492	7.28263	6.68088	5.65467	8.34068	9.4585	9.78077	7.81901	7.37668	5.90077	4.87189	4.75913	5.08901	6.12068	5.55864	5.63094		65.2192	0.205235
87	1.67004	1.50577	1.52381	1.70502	1.78795	1.71348	1.63755	1.7067	2.46145	2.50076	2.74885	2.38254	2.30093	2.06786	1.8805	1.95817	1.76511	1.65051	1.68786	1.65171		65.8885	-0.0189776			87	6.71093	6.7384	6.13064	5.31245	5.30968	4.90693	5.58654	6.05851	7.68122	7.96664	7.39145	5.524	5.80671	5.48401	6.63191	6.45907	6.54482	5.76931	5.34418	6.43051		65.8885	0.201277
88	1.47921	1.55805	1.4549	1.40346	1.55724	1.76653	2.07318	2.00569	1.9783	2.06142	2.3649	2.3649	2.21951	2.13731	2.18928	1.90853	1.87557	1.94172	1.89755	1.67017		66.5577	-0.0215857			88	5.15163	6.08975	7.05575	6.70567	5.72743	5.45403	5.8964	6.27252	7.44407	9.06377	9.45987	8.14883	7.51563	7.6087	6.94611	5.93962	4.79575	6.35295	6.4348	6.45247		66.5577	0.197165
89	1.82995	1.98172	1.81333	1.7967	1.55511	1.61035	1.72154	1.99613	2.45211	2.29063	2.38725	1.97738	2.12819	2.04718	2.06225	1.79174	1.5193	1.72487	1.86888	1.97636		67.227	-0.0240827			89	5.36321	5.78904	7.16934	6.49642	7.17204	5.83751	6.07755	6.82764	8.50495	8.76088	6.92406	5.62732	4.89857	4.44021	5.67933	7.03829	6.56413	4.34708	3.30435	4.20108		67.227	0.19291
90	1.42273	1.3181	1.3513	1.48494	1.66401	1.64594	1.6008	1.66933	1.98788	2.23861	2.69119	2.79965	2.63358	2.24121	1.95849	1.82269	1.55894	1.58119	1.61642	1.54299		67.8963	-0.0264627			90	5.75796	6.33467	6.41952	5.71962	6.0722	5.43554	6.03063	7.86345	9.17424	8.99147	7.43447	6.97216	6.36532	5.50592	4.8298	9.19091	9.5818	9.37181	4.59147	5.12771		67.8963	0.188524
91	1.78986	1.53037	1.28143	1.64184	1.76961	1.83793	1.62191	1.80892	1.83704	1.89437	1.99949	2.2229	2.1856	2.24086	2.2076	2.21614	1.84884	1.96603	2.04538	2.18508		68.5656	-0.0287199			91	5.43061	5.28199	6.3223	5.63666	6.0194	5.00872	4.99821	8.2628	11.9029	13.2055	10.2327	7.91871	7.08965	7.52798	6.81591	6.13839	4.78251	5.04744	5.17484	4.94496		68.5656	0.184017
92	1.87405	1.63123	1.54069	1.6034	1.64832	1.7918	1.80644	1.81395	2.13558	2.14338	2.47034	2.02495	1.9543	1.93973	2.28196	2.23618	1.72605	1.39028	1.61424	1.77418		69.2348	-0.0308487			92	5.15539	5.98881	6.47665	5.68491	6.26646	6.73959	6.86837	5.61629	7.08017	8.37945	10.5192	9.40771	7.8176	4.77727	3.50374	3.72729	4.44817	4.82135	4.77428	4.44208		69.2348	0.179401
93	1.57293	1.61337	1.51843	1.51292	1.49305	1.57903	1.74054	1.92049	2.17375	2.11491	2.2814	2.25828	2.36513	2.12534	2.01282	1.7589	1.55788	1.52509	1.56279	1.63361		69.9041	-0.0328437			93	6.98596	6.8995	7.813	6.57275	7.25852	5.91383	6.07755	7.60782	9.38902	14.9932	14.4814	12.5162	6.40489	5.28019	4.94203	5.16727	4.81408	4.70085	4.69069	5.39604		69.9041	0.174688
94	1.71258	1.87928	1.8067	1.8481	1.63697	1.6151	1.55825	1.85853	2.15288	2.11855	2.51605	2.45981	2.46252	2.24845	2.40155	2.16198	1.8385	1.61889	1.67075	1.57759		70.5734	-0.0346999			94	5.49136	6.3285	7.30344	6.7835	7.37262	5.75756	5.39817	5.74826	7.88085	9.08333	8.13678	7.0642	6.11765	5.60135	5.40639	5.94513	5.88047	6.34043	5.27972	5.43994		70.5734	0.169888
95	1.54853	1.73315	1.64365	1.5777	1.67348	1.82354	2.33814	2.36108	2.80755	2.43741	2.68344	2.20677	2.48989	2.81623	2.94975	2.34071	1.39059	1.36921	1.45002	1.63781		71.2427	-0.0364121			95	5.68494	5.50112	6.24092	5.99714	5.40927	4.50711	5.07445	5.7305	7.61281	9.30069	9.25395	7.39145	5.27524	5.03803	5.57916	6.76377	6.33106	5.69109	5.41397	5.87852		71.2427	0.165013
96	1.84884	1.68142	1.48988	1.58815	1.52676	1.5958	1.6567	2.01479	2.06292	1.98098	2.01282	2.01281	1.94505	2.20399	2.67404	2.57856	2.05811	1.74821	1.91368	1.97477		71.9119	-0.0379756			96	4.57805	4.04167	5.94337	5.83323	8.21354	7.03913	7.14433	8.33495	8.84782	9.67583	7.80807	8.36273	6.7907	5.73878	5.60772	6.58043	6.20846	6.41952	6.02612	5.45403		71.9119	0.160075
97	2.03391	1.72831	1.65581	1.70676	1.75363	1.79736	1.82599	2.01445	2.26564	2.3975	2.18427	1.91968	1.81253	2.30482	2.36305	2.12412	1.47611	1.26852	1.65468	1.90017		72.5812	-0.039386			97	5.39076	5.04994	6.53302	6.13222	7.55251	6.28852	6.77446	6.8038	8.76166	9.81269	8.78044	6.72344	5.29881	5.42855	5.41312	5.53018	4.89767	5.29347	5.26059	5.39076		72.5812	0.155084
98	1.69323	1.60017	1.59769	1.59085	1.61883	1.61883	1.7088	2.009	2.12231	1.88768	2.34492	2.52257	2.7799	2.94768	2.89713	2.45527	1.37519	1.34404	1.51256	1.64365		73.2505	-0.0406388			98	5.74085	5.76755	8.40933	7.75841	8.3047	5.52749	6.15645	7.15429	7.94669	9.2902	8.22248	7.19155	5.40639	4.73138	5.1677	5.15157	5.18409	5.8267	5.6545	5.90598		73.2505	0.150051
99	1.70686	1.68216	1.33889	1.5256	1.6033	1.8636	1.91714	1.7555	1.77467	1.78167	2.02558	2.05903	2.10057	2.25785	2.23585	2.11034	1.87915	1.78716	1.75074	1.83256		73.9198	-0.04173			99	5.03803	5.76307	7.15606	7.29804	7.46432	6.26533	5.78163	5.86717	7.71232	10.4449	10.6592	8.9491	5.89083	5.21522	5.43613	6.67807	6.41676	7.06067	6.11035	5.62005		73.9198	0.144988
100	1.9027	1.76175	1.59328	1.42049	1.4403	1.51314	1.70875	1.85504	2.33885	2.66998	3.07823	2.75063	2.51937	2.53679	2.51338	2.11652	1.50743	1.5777	1.82098	1.93409		74.589	-0.0426557			100	5.29881	5.65068	5.84843	5.33213	5.70929	5.21762	5.34087	5.79968	7.35277	8.84782	7.98162	9.10511	7.73399	6.98405	5.23703	5.20566	5.74901	5.82792	6.02816	5.58946		74.589	0.139906
101	1.8319	1.71842	1.43281	1.53034	1.62549	1.60913	1.73518	1.81469	2.07743	1.9729	2.18382	2.49844	2.45733	2.32155	2.27096	2.23757	1.95213	1.79904	1.90926	2.04976		75.2583	-0.0434121			101	5.47514	5.19184	5.21522	5.26059	5.09989	4.87189	5.69559	8.75332	9.78204	9.71175	7.15606	7.84357	7.08905	6.74024	5.3028	4.99352	4.71402	5.00457	5.65068	5.97464		75.2583	0.134815
102	1.59908	1.39497	1.60359	1.65108	1.54638	1.31713	1.60512	2.32142	2.79306	2.91214	2.92678	3.14039	2.80778	2.4464	2.05461	1.88708	1.58288	1.76888	2.05477	1.9702		75.9276	-0.0439959			102	6.89112	7.254	7.49222	5.8292	5.86323	5.03714	5.96871	6.71579	7.97829	8.37602	7.91871	7.43447	7.11414	6.33262	5.3366	5.19461	4.84356	5.30622	4.92085	5.97748		75.9276	0.129726
103	1.48577	1.42375	1.52766	1.42492	1.37774	1.48686	1.84686	2.12869	2.26504	2.35599	2.4896	2.34397	2.24179	2.52111	2.68261	2.48779	1.77805	1.69763	1.67306	1.6941		76.5969	-0.0444039			103	4.9133	5.36618	5.50767	5.25581	5.62281	5.62912	7.35968	7.94874	9.35894	8.36273	8.75678	7.66374	6.76415	4.65975	4.20125	4.84096	5.02235	5.36684	4.86244	5.20699		76.5969	0.12465
104	2.02372	2.01306	1.77328	1.6011	1.45659	1.51018	1.44535	1.64612	1.87441	1.84767	2.19027	2.26265	2.44203	2.32395	2.28196	1.8097	1.31842	1.61349	2.04883	2.18382		77.2661	-0.0446329			104	5.34515	6.01548	6.24067	6.47665	7.86774	7.55425	6.90608	8.52235	9.26427	9.66586	6.94767	7.45896	7.15606	6.36532	5.50592	6.19138	5.62893	6.23825	5.13661	6.0749		77.2661	0.119598
105	2.13002	1.87861	1.54845	1.40346	1.35799	1.35605	1.69504	1.93917	2.03935	1.79472	1.74831	1.81785	2.03823	2.32781	2.64465	2.6547	2.24953	1.72309	1.66251	1.98162		77.9354	-0.0446804			105	5.29312	6.33467	7.11954	6.7835	7.91275	6.96284	6.50973	5.97972	9.79831	11.7332	10.6409	7.35574	5.63603	5.81657	5.16961	5.73008	5.02333	5.81172	4.81387	5.17885		77.9354	0.114579
106	1.65532	1.71405	1.48905	1.54426	1.44252	1.41283	1.51045	1.95535	2.38286	2.3553	2.11135	1.93972	1.99766	2.34524	2.46473	2.29334	1.79978	1.88478	1.87837	1.97469		78.6047	-0.0445437			106	5.09898	5.13326	7.59372	7.65594	8.08829	5.00872	5.42734	6.4503	9.72714	11.1993	11.6677	9.8577	7.98361	6.71839	5.72025	5.45154	4.20718	5.11811	5.04985	5.59315		78.6047	0.109605
107	1.73225	1.73497	1.70766	1.65158	1.58193	1.48716	1.80822	2.19094	2.25049	2.07104	2.03493	2.00361	1.83317	1.90255	2.02616	2.0866	1.64672	1.64914	1.56147	1.77098		79.274	-0.0442204			107	5.24593	5.15828	5.0163	5.00872	8.69144	8.53987	8.16425	7.5032	9.05251	9.09874	6.76433	6.09554	5.63327	4.30906	3.96956	4.54819	5.26059	6.67807	6.33317	6.62114		79.274	0.104684
108	1.74724	1.92393	1.84294	1.71951	1.76653	1.92879	1.78179	1.89643	2.34521	2.50128	2.36388	2.3289	2.34708	2.44088	2.15071	2.17183	1.87238	1.8352	1.67929	1.63885		79.9432	-0.0437085			108	5.68591	5.53268	5.99289	5.45581	5.47659	4.28935	4.34042	5.78202	10.6792	12.2704	10.9761	7.06823	6.01023	6.448	5.72446	6.14511	5.18427	5.8735	5.34515	5.73008		79.9432	0.0998268
109	1.48988	1.65899	1.65387	1.69286	1.6678	1.64994	1.56839	1.74448	2.05912	2.27027	2.32991	2.25957	2.33331	2.63184	2.77153	2.41654	1.792	1.44344	1.37108	1.37488		80.6125	-0.0430062			109	5.96326	6.37953	6.41971	5.48401	7.17204	6.80293	8.13371	7.73288	8.31646	8.3148	8.16383	7.48961	6.46143	6.29434	6.33467	6.76433	5.70168	5.41191	4.02089	5.06593		80.6125	0.0950434
110	1.87096	1.65949	1.35531	1.5234	1.95019	2.04616	1.95765	1.96177	2.48926	2.66117	2.69017	2.4566	2.75415	2.91347	2.85701	2.19849	1.63126	1.41502	1.59578	1.87861		81.2818	-0.0421117			110	5.36526	5.39779	8.2981	8.9537	8.0688	4.37384	4.28798	4.71912	7.93036	10.3947	10.2194	7.08495	6.2561	6.53945	6.35505	5.62281	4.44199	4.80005	4.79548	6.20727		81.2818	0.0903429
111	1.90199	1.93723	1.70317	1.71114	1.67298	1.909	1.76588	1.95724	1.96376	2.1111	2.19631	2.46673	2.3649	2.449	2.34383	2.24558	1.7572	1.7967	1.89706	1.98883		81.9511	-0.0410236			111	6.74504	5.49239	5.65068	5.31205	5.0015	4.66779	4.76266	5.14184	6.98685	8.36273	7.55621	6.28709	5.82789	6.07976	5.44079	5.16036	5.10922	6.44767	7.99664	8.22918		81.9511	0.0857347
112	1.65266	1.65431	1.53219	1.59574	1.43724	1.48692	1.59391	1.89651	2.25605	2.51268	2.66667	2.66667	2.46187	2.69466	2.37442	2.28892	1.63943	1.6631	1.58629	1.73225		82.6204	-0.0397407			112	6.07976	5.98781	6.2561	6.23655	7.30344	6.90971	7.09826	6.92356	8.19	8.70755	7.71612	6.62921	5.68741	5.51811	4.25182	4.10345	3.96035	5.00318	5.21082	6.01548		82.6204	0.0812278
113	1.54035	1.74206	1.72846	1.69364	1.66518	1.74963	1.74433	1.85763	2.06368	2.15609	2.24819	2.4132	2.4132	2.39381	2.38075	2.20787	1.87405	1.76326	1.76621	1.65918		83.2896	-0.038262			113	6.19138	6.56895	6.47588	4.89014	6.0626	6.01779	6.15805	5.43431	7.16791	8.91615	8.61029	7.51766	5.47326	4.88582	4.28257	6.2652	6.01779	7.34991	6.10972	6.45247		83.2896	0.0768312
114	1.72367	1.73402	1.74614	1.60945	1.65476	1.77229	2.11653	2.17387	2.23088	1.96925	2.22852	2.18754	2.11534	2.00927	2.13707	1.94513	1.68343	1.62759	1.81045	1.71034		83.9589	-0.0365867			114	5.07292	5.59426	7.32571	7.20076	6.19494	5.27061	5.71161	6.55441	7.51202	10.0809	10.138	8.05872	5.74953	4.94496	5.26969	4.95336	5.07611	4.83853	4.87934	5.11442		83.9589	0.0725535
115	1.9158	1.62958	1.32317	1.22928	1.33436	1.52363	1.69005	1.94184	2.05882	2.0766	2.28175	2.4499	2.56479	2.18129	2.04137	1.70948	1.64524	1.76109	2.02752	2.13678		84.6282	-0.0347142			115	5.10922	5.06841	5.89361	5.75005	5.65214	4.66381	5.24682	6.85291	9.39713	11.2352	10.8854	8.92242	6.98596	5.86245	5.07292	5.38261	5.09965	5.15828	4.58359	4.98482		84.6282	0.0684031
116	1.92653	2.10734	1.85301	1.56429	1.47846	1.5242	1.87941	2.03909	2.35197	2.16007	2.28121	2.14854	2.10134	2.06305	2.06796	2.13559	1.64502	1.63949	1.48561	1.84881		85.2975	-0.0326441			116	5.06564	5.21921	6.66702	6.28852	7.01238	5.73082	5.43295	7.25206	8.91397	9.76829	6.92074	5.55695	5.20699	5.09231	5.62732	6.17174	6.15296	5.67864	4.87446	4.87446		85.2975	0.0643883
117	1.96528	1.74206	1.37943	1.24384	1.44366	1.928	2.14976	2.5201	2.53928	2.4668	2.18745	2.17887	2.15362	2.16488	2.13869	2.06505	1.71396	1.75854	1.92061	2.12804		85.9667	-0.0303764			117	5.83237	6.18427	7.05479	6.0779	4.18804	4.69964	4.99354	7.3622	9.045	10.8854	9.26723	8.3148	7.2703	6.54742	5.33213	5.70929	5.21762	5.73878	6.49813	6.54585		85.9667	0.060517
118	1.58954	1.48714	1.37012	1.43582	1.24627	1.36003	1.52579	1.84573	2.27442	2.28182	2.33708	2.19737	2.02894	2.06385	1.89624	1.85213	1.47351	1.65287	1.89563	1.8991		86.636	-0.0279109			118	4.69069	4.5271	6.2939	6.20218	6.98814	5.62912	5.40986	5.3432	7.31136	9.81269	9.99659	8.25947	6.26369	5.21522	4.85108	6.80542	7.45262	7.56484	5.47514	4.93998		86.636	0.0567968
119	1.65476	1.57447	1.43144	1.53447	1.54526	1.65215	1.72154	1.87187	2.01423	1.98353	2.07389	2.19696	2.23211	2.30085	2.25957	2.05854	1.99175	1.82753	1.9018	1.69233		87.3053	-0.0252479			119	5.26679	4.82118	6.57766	6.40627	7.83066	6.12252	6.42214	6.18588	10.8186	12.4826	15.5199	11.5444	9.4952	5.05434	4.43792	5.35402	5.2605	6.3223	5.60381	5.79528		87.3053	0.0532354
120	1.50229	1.36279	1.42	1.37628	1.43762	1.59951	1.86354	2.04862	2.0756	1.9232	2.06355	2.04336	2.45217	2.50671	2.55535	2.05932	1.71258	1.56117	1.65215	1.54526		87.9746	-0.022388			120	5.06031	5.75231	6.27753	5.81837	6.13839	5.35195	6.42345	6.05014	7.22011	7.36957	7.36957	6.68765	6.03941	5.82692	5.11102	5.24188	5.42148	5.74729	4.84751	4.86124		87.9746	0.04984
121	2.04199	1.68065	1.66361	1.85957	1.83534	1.73752	2.10589	2.3411	2.62813	2.40362	2.36237	2.04819	2.01862	2.17471	2.36011	2.17008	1.90432	1.99241	2.38089	2.4499		88.6438	-0.0193316			121	4.73499	4.5851	5.11442	4.64946	5.72743	5.49037	5.4129	5.86064	7.82285	8.61029	7.27853	5.74953	5.17484	4.79557	4.49711	4.70085	4.89767	5.69109	5.59546	5.20327		88.6438	0.0466174
122	1.83256	1.8339	1.67067	1.48568	1.61352	1.65387	1.75224	1.90114	2.18401	2.03107	2.50023	2.59879	2.5492	2.14514	2.0673	2.07043	1.63466	1.66525	1.6584	1.77429		89.3131	-0.0160796			122	5.58669	6.67393	6.5479	5.19184	5.3572	5.42148	4.9987	6.07459	8.08499	11.3166	10.3947	8.40151	5.76931	5.82692	6.76533	7.11414	7.43447	6.6314	5.32585	4.24929		89.3131	0.0435745
123	1.70317	1.7753	1.52444	1.37132	1.41185	1.78865	2.13257	2.20216	2.3298	2.24052	2.51969	2.65292	2.84677	2.74189	2.55883	2.21667	1.75854	1.54093	1.55735	1.69887		89.9824	-0.0126331			123	5.98781	5.98781	5.6431	4.40606	4.57813	4.17619	5.09669	8.53728	10.8903	11.07	10.9453	11.0445	10.5775	6.63246	5.0718	6.53018	7.54527	7.52798	5.44079	5.42855		89.9824	0.0407177
124	1.73123	1.65237	1.50821	1.54546	1.42164	1.68065	1.54719	1.8067	1.88937	2.24526	2.23211	2.16293	1.93723	1.92554	1.79343	1.58621	1.31831	1.41953	1.69904	1.80855		90.6517	-0.00899307			124	7.92487	5.76123	7.4257	7.16257	8.0122	5.66646	6.35363	6.68618	8.55139	9.70743	9.45987	9.09538	7.88922	6.82507	5.41397	5.87499	5.99742	6.09435	7.19776	7.98335		90.6517	0.0380532
125	1.75578	1.91067	1.87992	1.79253	1.72859	1.66565	1.52967	1.83165	2.27228	2.30151	2.11186	2.3409	2.35771	2.77631	2.36541	2.25232	1.36594	1.43249	1.49519	1.69812		91.3209	-0.00516102			125	6.46123	5.81657	7.00136	7.32298	6.97064	4.79248	4.98339	8.35728	10.4753	10.297	8.21665	7.66374	7.49875	6.76533	6.81124	7.551	6.67393	6.47915	6.30034	7.05169		91.3209	0.0355869
126	1.60062	1.59214	1.58592	1.52838	1.29493	1.30353	1.38309	1.68553	2.04122	2.26502	2.3353	2.32778	2.20856	2.45807	2.17303	2.15278	1.69904	1.7065	1.63577	1.58919		91.9902	-0.00113843			126	5.41572	5.12148	4.6514	4.80565	5.26059	5.60531	6.30832	6.62947	10.8139	10.7108	9.94171	5.8735	5.93778	6.25963	5.60135	5.67458	4.82221	5.49734	5.08814	5.80401		91.9902	0.0333245
127	1.31668	1.50803	1.44578	1.2195	1.1787	1.54749	1.90219	2.14863	2.17375	1.99467	2.14514	1.96948	1.92306	1.85619	1.99152	1.84752	1.6571	1.60907	1.51616	1.24755		92.6595	0.003073			127	4.85226	5.15141	5.8735	4.99052	4.98745	5.06031	5.85974	6.58317	9.20618	9.98722	9.22495	6.60444	6.42054	7.15987	6.42624	6.41237	5.22031	6.34043	5.49037	5.23303		92.6595	0.0312713
128	1.74779	1.69414	1.55577	1.56369	1.62789	1.5744	1.66559	2.03362	2.57277	2.60589	2.6769	2.65709	2.60875	2.74713	2.54338	2.2895	1.80284	1.61824	1.60075	1.57936		93.3288	0.00747142			128	6.13342	5.63388	6.84443	6.6647	6.64552	5.60032	5.41261	6.36797	8.46982	9.22617	7.86774	7.08755	7.53753	7.00136	5.54838	5.11758	4.81894	4.88582	5.47326	6.27853		93.3288	0.0294325
129	1.82081	2.32826	2.20465	2.04845	1.67392	1.7173	1.71783	1.81199	1.94753	1.92512	2.09557	2.15774	2.21452	2.19743	2.27566	1.93955	1.6849	1.62958	1.73013	1.71184		93.998	0.0120548			129	7.41593	7.66925	6.63637	5.19581	6.20455	5.43734	5.56457	5.11162	8.01269	14.3448	14.315	11.4436	5.63388	5.08901	5.06564	6.15733	6.65729	6.67363	5.39882	6.68524		93.998	0.027813
130	1.52829	1.5908	1.65403	1.96067	2.02616	1.9757	1.7234	1.88591	2.41312	2.59691	2.7082	2.56464	2.47252	2.47034	2.2079	2.30726	1.90255	1.87298	1.61178	1.6129		94.6673	0.016821			130	5.77311	6.14117	6.14117	6.24122	6.04644	4.67831	4.39597	5.47895	8.13038	10.695	10.6379	9.19891	7.36957	8.13588	7.3397	7.19552	4.97129	5.54353	4.81387	6.25161		94.6673	0.0264172
131	1.69471	1.69361	1.6582	1.68175	1.64128	1.54973	1.74485	2.04806	2.38611	2.11828	2.14175	2.00239	2.0766	2.24282	2.37679	2.33153	2.00924	1.76421	1.63151	1.55735		95.3366	0.0217676			131	5.84216	5.60303	6.76433	5.81837	5.97748	5.63603	5.7599	5.89012	6.80315	6.6963	6.10539	6.69746	7.15642	6.84667	5.09125	4.86076	4.44844	5.23703	6.10118	5.82375		95.3366	0.0252495
132	1.43836	1.42243	1.44558	1.66999	1.66748	1.65571	1.64543	1.9015	2.12391	1.97793	2.22888	2.31456	2.57479	2.68266	2.57648	2.11652	1.54096	1.55148	1.65581	1.57172		96.0059	0.0268922			132	4.93413	4.79248	6.31339	6.40144	8.9405	7.43824	6.65274	6.26499	9.40809	9.7569	8.16888	6.92074	6.61998	6.448	5.20566	5.97263	5.20566	6.448	5.88438	5.66373		96.0059	0.0243139
133	2.08742	2.102	1.79188	1.5679	1.28844	1.54268	1.71529	1.87074	2.10292	2.41589	2.78369	2.34417	2.23357	2.01857	2.30377	1.91059	1.6151	1.61704	1.92515	2.18421		96.6751	0.0321922			133	4.9133	5.05968	6.87677	6.50246	7.07916	5.25214	5.85819	6.09393	8.24399	8.61858	8.6544	6.67393	6.78205	5.70544	6.14958	6.0205	5.84583	7.00843	6.49642	6.44611		96.6751	0.0236141
134	1.7599	1.73628	1.38615	1.48099	1.5873	1.70203	1.62279	1.55974	1.97879	2.21807	2.7818	2.82941	2.68293	2.19538	2.025	1.8812	1.68473	1.47202	1.52393	1.7173		97.3444	0.0376649			134	7.98361	8.37945	8.38344	6.22415	7.47958	6.6686	6.95783	6.18823	7.11233	8.63563	8.91974	8.63563	6.58189	5.71338	5.47326	7.86874	7.54527	6.9966	4.94203	6.10539		97.3444	0.0231535
135	1.809	1.67063	1.68772	1.68801	1.6735	1.37119	1.52981	2.0515	2.2655	2.41654	2.15774	2.03699	1.75637	1.83465	1.84398	1.79655	1.48145	1.63761	1.67244	1.9651		98.0137	0.0433073			135	5.94513	5.06564	4.78251	4.5002	5.28067	5.8829	6.72648	7.84614	8.52842	9.20602	8.37602	8.15916	6.43291	5.0805	5.10855	5.51186	4.90428	3.79544	4.75476	5.8161		98.0137	0.0229353
136	1.75684	1.51935	1.45239	1.33109	1.36088	1.53814	1.80644	1.90172	2.04448	2.08258	2.24619	2.21807	2.17183	2.51819	2.69782	2.45819	1.58539	1.35717	1.6998	1.87837		98.683	0.0491165			136	5.37971	5.39475	6.09211	5.30256	6.14089	5.36747	5.87488	5.33912	8.47751	9.4585	9.96311	7.49313	6.63149	5.0347	5.95996	6.59761	6.63149	5.38819	5.07321	5.25326		98.683	0.0229625
137	1.77202	1.75453	1.79743	1.92879	1.75626	1.61642	1.61539	1.87131	2.27038	2.4566	2.262	1.8823	2.01888	2.24205	2.21668	1.76116	1.4621	1.41976	1.60169	1.80855		99.3523	0.0550893			137	5.74729	5.59702	5.74729	5.50767	5.12148	4.92857	5.79417	7.12956	11.5085	11.8106	11.5331	6.73392	5.27946	4.13128	5.14385	6.51496	6.0797	6.5397	6.17156	6.58043		99.3523	0.0232376
138	1.89038	1.64922	1.41844	1.28157	1.34954	1.62524	2.15121	2.61126	2.54527	2.1412	1.88294	2.10321	2.31332	2.6507	2.50128	2.06327	1.40313	1.30698	1.6235	1.86328		100.022	0.0612224			138	6.22152	6.60001	7.17831	5.44678	6.93521	6.10972	5.11574	4.29071	6.5226	8.36273	8.63563	7.12912	5.81718	5.16727	5.33213	5.99041	5.48974	7.52813	7.08065	6.6592		100.022	0.0237629
139	1.71371	1.7361	1.51797	1.45194	1.60584	1.72029	1.76703	2.0149	2.17994	2.13241	2.20172	2.10507	2.28381	2.20876	2.34902	2.07043	1.63466	1.74354	1.71357	1.87879		100.691	0.0675126			139	4.82694	4.66381	6.62988	7.87999	9.09538	6.82435	5.40963	7.10092	10.1559	11.7144	10.0585	9.12834	7.85626	6.03027	5.71338	5.8829	6.01182	5.74901	5.74204	5.55058		100.691	0.0245405
140	1.40338	1.45895	1.48696	1.3938	1.32955	1.3938	1.60697	1.73337	1.83076	1.77676	2.01974	2.20942	2.42578	2.13707	1.92554	1.62257	1.4621	1.51758	1.57517	1.57388		101.36	0.0739564			140	6.49347	6.42911	6.2675	5.94231	6.26369	5.13889	7.0892	8.07591	10.464	9.94784	10.0279	9.92769	9.59161	9.071	6.97753	6.40161	5.93778	6.57249	5.90636	6.55263		101.36	0.0255723
141	1.89792	1.8065	1.68652	1.78175	1.89125	1.65108	1.41487	1.36986	1.98426	2.18937	2.49458	2.45733	2.63636	2.46437	2.22808	2.03062	1.84208	1.75019	1.72881	1.86615		102.029	0.0805502			141	5.05477	5.42262	7.1683	7.254	6.66702	4.63407	4.06746	4.94932	8.25313	11.6605	11.1749	8.59509	5.47236	4.56652	4.7776	5.69359	6.02816	5.80401	5.54193	5.26449		102.029	0.0268596
142	1.5363	1.51868	1.54051	1.51972	1.63428	1.46192	1.55395	1.88784	2.31366	2.30067	2.33729	2.49104	2.60875	2.50373	2.48419	2.26065	1.88661	1.58646	1.54156	1.5715		102.699	0.0872904			142	4.14306	3.88514	4.52139	4.95336	5.76931	4.74491	4.90852	6.25364	8.32437	8.73225	7.40743	6.56253	6.27853	6.56253	6.12012	6.52121	5.43604	5.89605	4.90582	5.15343		102.699	0.0284037
143	1.76619	1.54314	1.24987	1.50418	1.68179	1.75558	2.00884	2.30824	2.53889	2.36024	2.77666	2.83951	2.94217	2.8583	2.93933	2.41832	1.99175	1.87463	2.02764	1.9771		103.368	0.0941731			143	4.89987	4.55263	7.74753	7.77037	7.72339	4.40631	4.23939	4.13216	6.63824	8.62701	8.18781	9.63799	9.20245	9.84976	6.66926	9.16013	9.31652	8.42394	5.62281	4.71943		103.368	0.0302057
144	1.66824	1.66121	1.40311	1.57415	1.42283	1.38924	1.29525	1.70305	2.20257	2.7902	2.92694	2.77274	2.19961	2.14674	1.95296	1.85064	1.37381	1.55364	1.63486	1.90465		104.037	0.101195			144	5.41392	5.36558	5.54353	5.07292	6.20727	5.64377	5.56944	6.11473	7.18827	8.17164	8.92242	8.43343	7.91652	5.88438	5.80435	4.70618	4.5002	4.93585	4.97587	5.24188		104.037	0.0322661
145	1.98143	1.96215	1.26557	1.45527	1.46982	1.48458	1.30834	1.4399	1.6286	1.84698	2.1801	2.33264	2.30867	2.82095	2.79668	2.49536	1.59695	1.73107	1.65494	2.15839		104.706	0.108351			145	5.92268	5.70318	9.5788	9.31682	9.39489	6.09554	6.39957	7.07628	8.25882	8.01058	6.40489	5.54838	5.24593	5.43546	4.98962	6.73151	6.6647	8.79103	8.03151	7.57089		104.706	0.0345854
146	2.10734	2.05789	1.80456	1.81103	1.74569	1.73554	1.84125	2.00655	2.18406	2.16743	2.28433	2.16386	1.91605	1.86253	1.72846	1.50556	1.58288	1.69337	1.93133	1.89848		105.376	0.115638			146	4.95271	5.33038	5.75231	5.13326	4.91183	4.54063	6.23986	8.15767	10.0787	12.3573	11.3371	9.70619	6.56253	5.93778	6.01548	5.69865	4.92379	4.43273	4.44105	4.97609		105.376	0.0371638
147	1.52517	1.45416	1.37313	1.45701	1.53684	1.70881	1.66154	1.89643	1.91164	2.19387	2.57879	2.86006	2.68293	2.36576	2.19452	1.9756	1.63885	1.62299	1.68531	1.67229		106.045	0.123052			147	4.61141	4.63089	5.20417	5.21921	5.28019	5.11758	5.24859	7.39199	9.63931	14.1037	11.9109	10.3964	6.6963	7.03366	5.76123	5.16727	4.81408	4.95271	4.97609	4.84333		106.045	0.0400011
148	1.59287	1.77229	1.69204	1.73667	1.94315	1.99683	1.92701	2.00818	2.34142	2.4369	2.63429	2.49871	2.12337	2.20053	2.35078	2.4376	1.68064	1.74354	1.6681	1.74354		106.714	0.130589			148	4.78353	4.9162	4.889	5.09513	4.87836	4.84751	5.77481	7.33464	8.89519	8.63563	7.12912	7.92368	7.3397	6.88901	4.5002	4.79387	4.6687	5.85364	6.00668	6.01182		106.714	0.043097
149	1.50219	1.38411	1.26953	1.21413	1.30078	1.47202	1.63115	1.95842	2.15247	2.19098	2.37158	2.66998	2.74273	2.30624	1.86003	1.56605	1.62169	1.7023	1.77606	1.58629		107.384	0.138245			149	4.55236	4.47257	6.92596	7.73399	7.64663	5.16864	6.20704	7.60471	11.4415	11.0342	10.9532	8.61858	8.80281	8.75007	8.09628	7.43864	5.33213	5.70929	5.70544	5.80882		107.384	0.0464509
150	1.88815	1.77367	1.48578	1.51758	1.56938	1.62366	1.73546	1.68869	1.97338	1.93907	2.1521	2.47701	2.56438	2.5095	2.14854	2.04276	1.54783	1.42082	1.59614	2.0054		108.053	0.146014			150	6.09211	5.43604	5.46695	5.22416	5.71962	5.76931	5.80697	6.95492	9.05105	9.40771	8.35398	6.97652	6.7835	6.57751	4.90666	4.95531	4.74589	5.5881	5.39882	5.63388		108.053	0.0500618
151	1.72183	1.92336	1.61369	1.66785	1.46545	1.5752	1.50805	1.67695	2.08814	2.25957	2.45643	2.19156	1.97909	1.83256	2.01957	1.88106	1.61995	1.47532	1.59769	1.73153		108.722	0.153894			151	4.63622	4.62398	5.42093	6.70567	6.88021	5.44523	3.91164	5.37285	8.94728	10.9067	10.2327	9.63512	8.65349	8.16888	5.38037	5.46714	4.84356	5.19461	4.53203	4.59337		108.722	0.0539287
152	1.62359	1.6191	1.90357	1.80027	1.55589	1.36059	1.57145	1.87144	2.27611	2.40362	2.83681	3.0432	2.84219	2.32131	2.1225	1.93406	1.74613	1.46913	1.76924	1.60153		109.391	0.161879			152	5.41572	4.90849	5.01341	4.79807	5.5968	5.39316	5.58651	7.82503	10.585	13.5172	10.6922	8.04808	5.50592	7.11764	6.62929	6.00472	4.98104	5.34515	5.46189	5.25581		109.391	0.0580501
153	1.96136	2.01306	1.77341	1.50229	1.34764	1.45214	1.53945	1.88953	2.2373	2.56079	2.59783	2.24553	2.19923	2.18701	2.24408	1.8498	1.55805	1.44034	1.50743	1.67919		110.061	0.169965			153	7.84959	7.77037	9.03484	5.88756	5.934	4.39773	4.45183	5.17598	11.4455	12.6563	13.4461	8.04049	8.00797	5.80028	6.47546	7.37668	6.89066	7.76334	7.13322	6.9809		110.061	0.0624245
154	1.81984	1.71996	1.55582	1.45125	1.5028	1.61571	1.82319	1.87818	2.26043	2.35221	2.49849	2.00276	2.21071	2.26199	2.262	1.79648	1.38063	1.73375	1.87294	2.14843		110.73	0.178149			154	5.90196	5.84482	6.74024	6.19658	5.82918	4.51393	4.65969	5.78545	8.13038	9.80381	9.62801	7.17599	6.4683	6.33262	6.57212	6.47546	5.31245	5.00318	4.46766	5.49751		110.73	0.06705
155	1.78326	1.7445	1.48126	1.21413	1.28502	1.59795	1.75712	1.91671	1.89999	2.2966	2.47341	2.44484	2.15641	2.10985	1.9896	1.8251	1.58865	1.74318	1.66686	1.74318		111.399	0.186424			155	5.42827	5.8355	6.84047	7.82465	8.64655	7.97992	7.35989	7.26099	7.6333	8.80281	8.37602	7.27505	5.70201	4.75913	4.67831	6.43374	6.24767	8.42267	7.04814	7.85481		111.399	0.0719245
156	1.65476	1.59159	1.46433	1.337	1.36833	1.25625	1.28244	1.28467	2.08158	2.57274	2.74913	2.48888	2.37463	2.56439	2.37493	2.18585	1.77676	1.68901	1.6686	1.69233		112.068	0.194788			156	6.24092	5.84348	7.34166	6.63881	9.34103	7.54877	7.0211	5.48666	8.15776	11.4483	11.1749	9.13712	6.36373	5.80882	4.89976	5.10536	5.52502	6.81664	6.477	6.20011		112.068	0.0770456
157	1.83307	1.67187	1.62517	1.65106	1.59466	1.52499	1.54911	1.61325	2.02135	2.23006	2.63197	2.53136	2.38764	2.12862	1.88471	1.88176	1.9403	2.18421	2.21168	2.02073		112.738	0.203235			157	6.2939	6.7948	8.59589	6.68038	6.54534	4.45274	4.40442	5.88523	7.66667	7.66684	7.52312	7.46895	8.01072	6.07976	7.89281	8.36796	7.96388	5.97748	5.5231	5.26171		112.738	0.0824107
158	1.97126	1.98177	1.73203	1.63156	1.53301	1.59085	1.60994	1.68411	1.80842	1.99601	2.52748	2.42836	2.51721	2.47654	2.80143	2.36256	1.85064	1.57745	1.67187	1.86908		113.407	0.211761			158	4.77594	4.80173	5.82789	6.42052	6.25963	5.99144	6.43864	7.75634	8.12774	7.51766	6.74643	7.36825	8.63563	7.32829	6.48746	6.08506	6.71093	6.08975	5.53274	5.15141		113.407	0.0880172
159	1.62299	1.61642	1.49186	1.50894	1.41319	1.49062	1.59678	1.83207	2.25605	2.26191	2.20246	1.81398	1.72367	1.84827	1.98624	1.9757	1.81422	1.91055	1.95548	1.82911		114.076	0.220362			159	6.33707	6.68206	5.59426	5.14288	5.08078	5.74085	5.89932	6.48976	7.37757	7.76943	9.64149	9.26129	8.56236	5.33734	4.35371	4.77717	4.73775	5.20699	4.79807	6.24045		114.076	0.0938619
160	1.77429	1.77393	1.60381	1.65648	1.7263	1.91605	1.96658	2.01583	2.07748	2.19901	2.66473	2.63537	2.31557	2.31856	2.46725	2.36103	1.86908	1.74831	1.75363	1.71439		114.746	0.229032			160	5.18584	4.95597	6.99946	6.78641	8.0122	5.75005	5.87841	5.87638	7.40835	8.19212	9.42673	9.40771	8.41272	5.56901	4.99252	6.10275	6.37853	6.81311	5.81441	5.93962		114.746	0.0999417
161	2.05227	1.89104	1.70256	1.53945	1.60075	1.61824	1.66371	1.76888	2.04649	2.07675	1.93647	1.99883	2.09038	2.27417	2.15774	1.82034	1.37348	1.36049	1.78582	2.05903		115.415	0.237768			161	4.08102	4.21856	5.58669	5.31158	5.52483	4.47067	4.88391	5.53765	7.01154	8.63563	8.09454	6.873	5.90821	5.60381	6.3223	6.02675	6.12068	8.161	8.08024	7.10934		115.415	0.106253
162	1.87445	1.81333	1.72356	1.52363	1.57759	1.47281	1.68124	1.92401	2.18099	1.93202	2.10343	2.233	2.19416	2.02822	1.74883	1.67083	1.39204	1.48716	1.57745	1.65237		116.084	0.246565			162	5.38201	5.31991	6.76415	6.73539	6.9525	6.02488	7.04695	6.88164	9.98781	11.3371	11.07	8.00289	7.46276	7.35459	6.85132	6.41952	5.99391	6.03441	5.77689	5.99144		116.084	0.112792
163	2.19631	1.87789	1.53122	1.35038	1.24123	1.34543	1.70425	1.92962	2.17859	2.27096	2.19941	1.98532	1.79919	1.95571	1.92223	1.75086	1.52368	1.60531	1.9756	2.2728		116.753	0.255417			163	4.93585	4.89955	6.28709	5.59013	6.13488	5.85448	6.34693	5.28916	6.14743	7.62693	8.91615	7.7578	6.63913	6.81561	6.05655	5.40027	4.28646	6.27382	6.65634	6.08008		116.753	0.119556
164	1.92745	1.86908	1.67187	1.47893	1.52265	1.46023	1.61565	1.78778	2.37336	2.42959	2.29526	2.03651	2.03998	2.16987	2.00691	1.94467	1.51843	1.53158	1.57277	1.89221		117.423	0.264322			164	6.81256	6.02937	5.16727	4.94203	4.89009	5.0163	5.45741	6.09653	8.15391	9.2468	9.62801	7.6087	6.69043	5.63388	5.4791	5.39475	4.73606	5.24983	5.82683	7.46432		117.423	0.126539
165	1.63076	1.63761	1.67894	1.87298	1.82612	1.76301	1.58523	1.87792	2.13708	2.19696	2.56901	2.83192	2.98876	2.66423	2.4522	2.03505	1.65349	1.61571	1.78716	1.74779		118.092	0.273274			165	6.36373	5.20955	5.75988	5.35774	6.3558	5.1357	6.21184	5.66329	8.03245	8.20705	7.51148	5.0278	5.24805	5.60381	5.8355	5.60135	6.60444	6.66926	6.74643	6.58143		118.092	0.133738
166	1.70839	1.77229	1.74134	1.74872	1.6976	1.64298	1.85991	2.18471	2.62043	2.46889	2.5882	2.56006	2.67782	2.93096	2.81935	2.39605	1.52572	1.49484	1.62773	1.77262		118.761	0.282269			166	5.76123	4.67944	6.36781	6.85188	8.02072	5.97633	5.29191	5.25721	7.29563	7.87999	7.27354	5.77936	6.52121	6.3285	6.26369	7.75083	7.2787	6.81318	5.14385	5.90196		118.761	0.141149
167	1.80198	1.70948	1.42995	1.64231	1.8634	2.07973	2.15931	2.32181	2.27492	2.22452	2.82755	3.14194	2.78789	2.35427	2.05279	2.06066	1.54733	1.6757	1.65739	1.88222		119.431	0.291302			167	6.45247	5.25326	5.50592	5.36222	5.19184	5.21522	5.89892	6.12972	7.33579	8.98576	9.30069	8.35554	6.29494	5.35681	4.50978	5.37183	5.60381	6.3223	7.09951	7.4379		119.431	0.148766
168	1.94988	1.91833	1.73661	1.35691	1.16124	1.30171	1.6218	1.70489	2.11455	2.05143	2.33487	2.08191	2.27425	2.27772	2.18111	1.88768	1.46444	1.91463	2.17961	2.29717		120.1	0.300369			168	5.30968	5.11887	5.91129	5.00445	5.06709	4.66454	5.34845	6.85291	7.86462	10.4641	9.98722	8.79224	6.2561	5.32952	5.24188	4.67831	4.95549	5.07321	5.36618	4.90693		120.1	0.156585
169	1.53571	1.31104	1.51217	1.68774	1.85602	1.88513	2.07743	2.11296	2.204	2.12301	2.30266	2.53989	2.53651	2.78501	2.50466	2.3559	1.55806	1.63133	1.79188	1.88048		120.769	0.309465			169	5.36842	5.26679	5.63437	5.04531	5.24834	4.79248	4.95144	4.91906	10.8939	13.2423	13.8815	8.12755	6.84443	5.77586	5.36596	5.24235	4.94914	6.20727	6.191	6.09435		120.769	0.164601
170	1.71039	1.82342	1.82641	1.63595	1.6466	1.88048	2.24251	2.274	2.20662	1.86957	2.39308	2.67798	2.71043	2.96063	2.82155	2.64487	1.51988	1.51196	1.58592	1.68901		121.438	0.318587			170	5.61844	7.52798	8.92242	8.13919	6.29149	4.86115	5.54197	7.04308	8.28541	12.6331	13.0227	11.3551	6.47157	5.31991	5.14288	6.20727	5.70318	6.72725	5.47887	6.25161		121.438	0.172809
171	2.01045	2.05171	1.85325	1.70714	1.39414	1.2684	1.59686	1.67371	1.90997	1.63172	1.75074	1.7582	1.78461	2.02913	2.06858	2.21951	1.95176	1.95426	1.94248	2.07781		122.108	0.327729			171	5.55911	6.19658	7.813	7.99664	8.7712	6.85862	5.3232	6.70337	8.7222	12.0258	10.079	8.75414	5.48974	6.60342	6.68504	6.90732	5.52805	5.12213	4.29581	4.20791		122.108	0.181204
172	1.72972	1.95188	1.84099	1.62049	1.41275	1.48437	1.91957	2.30797	2.4513	2.36773	2.5789	2.4872	2.03217	2.02074	2.36696	2.33165	1.6961	1.43061	1.4849	1.61035		122.777	0.336888			172	5.87499	4.89767	6.53259	6.41283	6.25253	5.5215	6.09261	7.68046	10.6231	11.9807	11.1345	7.5155	6.73341	6.60691	6.84595	7.40799	7.20601	6.98596	6.47546	5.99742		122.777	0.189779
173	1.69361	1.73123	1.50934	1.77201	1.70818	1.73312	1.95646	2.45497	2.54492	2.0462	2.04088	2.61465	2.83484	2.78337	2.17444	1.9801	1.69999	1.83463	1.74963	1.79556		123.446	0.346059			173	4.80565	4.7776	5.87749	5.94231	5.34799	5.38717	6.09261	5.77876	4.79019	5.10672	6.54482	6.61898	6.32632	6.17174	6.3285	6.70511	7.02749	8.63563	8.22075	6.84047		123.446	0.19853
174	1.47223	1.62173	1.67929	1.73282	1.61257	1.76088	1.85568	2.0138	2.1374	2.13869	2.01924	1.73752	2.075	2.36921	2.45239	2.16804	1.8998	1.80226	1.59769	1.53721		124.115	0.355239			174	5.18418	5.09154	4.13891	4.65974	7.56124	8.15341	7.73802	7.29164	8.90278	10.7022	9.46161	8.05108	6.29434	5.38201	5.1937	5.86881	6.68504	6.42457	4.98104	5.25239		124.115	0.20745
175	1.90741	1.78167	1.58955	1.48716	1.54541	1.73613	1.97961	2.18733	2.28827	2.03646	1.97469	1.89214	2.46353	2.77417	2.61261	1.91956	1.39192	1.67177	1.87712	2.06305		124.785	0.364422			175	4.94581	5.1726	6.58043	6.63131	6.23312	5.05968	4.97511	5.41902	6.44672	7.75068	8.0955	7.12912	5.99272	5.79528	6.42301	5.9774	5.52947	6.03027	6.56895	5.9978		124.785	0.216534
176	1.67245	1.57153	1.62896	1.52829	1.53647	1.50805	1.60384	2.22127	2.45673	2.66024	2.17209	2.16804	1.91931	2.12068	2.37166	2.27579	1.88665	1.52363	1.67541	1.65387		125.454	0.373604			176	5.52947	4.64857	7.27731	6.43986	6.55547	4.07628	4.56839	5.23578	6.52962	7.19367	6.7384	5.98866	5.53776	6.97064	6.84024	7.11262	5.0964	6.89643	7.07821	6.92149		125.454	0.225776
177	1.69233	1.74831	1.61859	1.90997	1.89047	1.88952	1.84125	2.03009	2.14002	1.86563	2.32233	2.58241	2.92645	2.50531	2.17244	1.65918	1.40531	1.43836	1.53356	1.6686		126.123	0.382783			177	6.4345	5.94212	5.86323	4.61368	6.31339	5.93502	6.37389	6.4503	8.76166	9.16904	8.99763	8.19212	8.34306	7.02749	6.70511	7.02749	7.05575	10.5953	10.2571	9.8853		126.123	0.235169
178	1.70041	1.53385	1.39192	1.46192	1.92163	1.92808	2.14597	1.83614	2.08013	1.89915	2.1521	2.11079	2.12802	2.46855	2.40294	2.55231	1.78632	1.70817	1.46694	1.76463		126.793	0.391953			178	6.3043	5.93677	6.33467	5.98783	4.96474	4.80792	4.95533	6.28622	7.03979	7.36825	6.36532	5.25406	4.5444	4.18159	4.35082	4.79557	4.68702	5.54157	6.6413	7.05575		126.793	0.244708
179	1.93071	1.80327	1.79472	1.59287	1.69001	1.68645	1.81203	1.70869	1.87552	1.89792	2.25373	2.27526	2.44323	2.28857	2.3353	1.914	1.57014	1.40441	1.74002	1.84937		127.462	0.401111			179	4.68702	4.26841	5.19862	6.61014	8.95846	7.89008	6.592	4.6591	5.0745	5.50767	6.15133	6.47665	5.91885	4.78187	4.29056	4.87836	5.63388	5.86523	5.54193	5.26199		127.462	0.254385
180	1.69406	1.74473	1.57112	1.71039	1.6686	1.85042	1.94124	2.09339	2.93366	3.23105	3.25962	2.2512	1.88952	2.14512	2.39918	2.49437	1.9771	1.882	1.7589	1.87298		128.131	0.410253			180	4.89976	4.98962	6.53259	6.57275	6.74024	5.20117	6.81542	8.09467	10.4196	10.0514	9.41582	6.93554	5.87499	4.75138	5.8267	5.58454	5.47321	4.65732	4.78939	4.97915		128.131	0.264195
181	1.65899	1.48988	1.37488	1.2851	1.69461	1.86782	2.07912	1.82267	2.18206	2.02291	2.55028	2.45667	2.5351	1.89221	1.65875	1.79506	1.96113	2.08536	1.95168	1.801		128.8	0.419375			181	5.85448	5.81649	6.47603	5.97116	7.06067	6.23655	6.72648	6.74273	8.3815	8.28018	8.05164	5.8161	5.7807	5.53268	5.49217	5.85536	5.04152	6.59759	5.6219	6.38244		128.8	0.27413
182	1.82098	1.62317	1.60075	1.55875	1.68713	1.71552	2.18075	2.37916	2.34533	2.06305	2.13576	2.10759	2.11186	2.06505	2.09877	1.79106	1.50815	1.83679	2.13114	2.20625		129.47	0.428473			182	6.46143	6.2023	6.3603	5.15141	5.85536	5.22031	5.40573	6.96682	13.4101	15.5542	13.4607	8.60738	7.05575	6.43051	5.65068	6.27753	6.33467	8.43985	8.40582	8.01075		129.47	0.284184
183	2.12753	2.11454	1.68659	1.39414	1.67967	1.72857	1.66453	1.71194	2.12242	2.27657	2.1551	1.82149	2.05719	2.07427	1.95856	1.54841	1.3913	1.38411	1.34363	1.71114		130.139	0.437544			183	5.12943	4.54401	5.59637	5.15821	6.47603	6.54585	7.20631	6.93735	11.0558	12.235	11.3774	8.75007	8.22248	7.11523	5.10536	6.7291	7.14612	6.9784	5.55595	5.25304		130.139	0.294349
184	1.89701	2.10396	1.91215	1.81946	1.98754	1.88815	1.81166	1.71967	1.89756	1.92745	2.15607	2.26758	2.24819	2.12862	2.06136	1.89779	1.50395	1.60071	1.51801	1.82967		130.808	0.446584			184	5.10855	4.6514	5.12148	5.41572	5.26199	4.82135	5.67099	5.71005	10.3603	10.9831	11.7806	7.55082	7.06317	5.48974	4.84624	5.00715	5.07134	5.35767	5.42262	5.70544		130.808	0.304621
185	1.71371	1.71898	1.55805	1.47004	1.54109	1.60651	1.86418	2.05628	2.29064	1.98803	2.44322	2.52289	2.83092	2.31039	2.07671	1.8056	1.52283	1.45628	1.39204	1.60741		131.477	0.45559			185	6.57212	5.99272	7.5117	7.54877	8.49846	8.69324	9.47441	10.8309	10.3748	10.7764	8.29081	6.7384	8.00797	8.86569	8.20207	6.29579	5.39316	6.33731	6.2621	7.06823		131.477	0.31499
186	1.83359	1.86158	1.66439	1.6078	1.59336	1.83534	2.06654	2.18621	2.32132	2.27859	2.83312	2.89597	2.63808	2.2032	2.20858	2.06128	1.614	1.5103	1.71552	1.86158		132.147	0.464558			186	5.45753	4.68532	5.5787	5.69596	7.10235	6.06833	6.36873	6.84922	7.77284	8.45173	7.15987	6.29434	5.73551	5.37971	5.05968	4.85386	4.53203	7.48982	8.01028	8.5901		132.147	0.32545
187	1.86409	1.86409	1.69887	1.61337	1.67447	1.68974	1.81744	1.85936	2.17276	2.33968	2.70317	2.7178	2.56213	2.36513	1.97822	1.80619	1.5021	1.6144	1.57952	1.7753		132.816	0.473485			187	4.66779	4.45209	4.95084	5.38037	6.29156	5.31245	5.55792	6.47553	8.25882	10.6925	10.6592	9.9522	7.51024	8.00445	8.36273	8.45173	6.72716	7.16934	6.42646	6.36683		132.816	0.335993
188	1.78497	1.7926	1.78033	1.69286	1.58671	1.65294	1.57747	1.84544	1.93486	1.96341	1.81221	1.91172	1.99167	2.12741	1.86735	1.74354	1.5033	1.76759	1.85927	1.83062		133.485	0.482368			188	4.95896	4.91958	5.29245	5.56034	6.41971	6.07664	6.72648	7.49505	9.234	9.15871	7.58165	5.73551	5.72047	6.57751	6.18276	9.23821	8.34117	8.53922	4.79807	5.5881		133.485	0.346614
189	1.83641	1.8074	1.59698	1.67771	1.62953	1.60095	1.73854	1.84357	2.17525	2.01574	2.21552	2.20061	2.12647	2.0314	2.07119	2.11323	1.82832	1.91295	2.03181	2.161		134.155	0.491203			189	4.95799	5.1677	6.48681	6.96284	7.00843	5.32952	5.79662	6.68618	8.90247	9.81269	8.34773	6.57387	5.16864	5.5326	5.36222	6.14958	5.32928	5.40925	4.79248	5.62732		134.155	0.357304
190	1.48105	1.48905	1.40554	1.33674	1.60742	1.6903	1.66704	1.98041	2.20795	2.10959	2.01667	2.09162	2.26509	2.17453	2.40248	2.14775	1.7985	1.7417	1.7774	1.65949		134.824	0.499987			190	6.47049	5.87756	6.98096	6.79246	7.30358	6.18579	7.22929	7.97878	8.29017	8.21128	6.94767	6.29434	5.38201	4.72729	4.85349	5.52502	6.42054	7.7	7.96664	8.00445		134.824	0.368055
191	1.9621	1.78902	1.52083	1.44493	1.87604	2.05983	2.44833	2.37051	2.73502	2.51408	2.57503	2.13573	2.09941	2.1177	2.15816	1.99703	1.49858	1.62305	1.75196	2.08204		135.493	0.508718			191	6.81591	6.88433	6.57249	6.71093	8.21665	7.32298	6.8267	6.56034	10.2916	12.3318	11.3069	7.74253	5.68391	5.50112	5.68494	5.45506	4.77422	6.80284	7.2969	8.49846		135.493	0.378861
192	1.6145	1.68901	1.56327	1.70502	1.81398	1.78942	1.84147	1.90472	2.67602	2.70869	3.12673	2.70985	2.74935	2.45895	2.35599	2.12802	1.82274	1.79139	1.66414	1.69812		136.162	0.517392			192	6.32474	6.47969	6.6413	7.15738	6.84857	5.70544	5.81672	5.45387	7.54607	9.38359	9.38359	7.13213	5.80401	5.51186	5.17291	4.72433	4.47067	6.27715	6.82236	8.21665		136.162	0.389714
193	1.54319	1.44275	1.3227	1.61497	1.69398	1.64835	1.80816	2.00275	2.17352	2.01957	2.05464	2.05069	2.5962	2.46924	2.26103	1.48525	1.32859	1.76756	1.97553	2.1967		136.832	0.526007			193	5.91129	4.95336	6.83854	6.788	7.57887	5.9132	6.39824	6.79735	8.19	9.24768	11.3166	10.1265	8.09762	5.50112	6.17174	6.43013	5.60653	4.92857	5.38967	5.71962		136.832	0.400607
194	1.81422	1.83777	1.74413	1.49527	1.19164	1.16499	1.4766	1.84397	2.24498	2.24533	2.1687	2.00145	2.04976	2.05305	2.12804	1.87689	1.67402	1.49857	1.71898	1.80327		137.501	0.534559			194	5.11887	5.42855	5.78561	6.2023	7.16043	6.19088	5.53861	5.14067	6.80092	7.79602	7.1683	7.3887	7.98162	7.63253	5.71529	4.89009	5.11758	5.90821	5.39316	5.73878		137.501	0.411532
195	1.55581	1.67541	1.61015	1.6034	1.48929	1.52368	1.67128	1.87997	2.1457	2.43553	2.83418	2.93219	2.69156	2.89623	2.76515	2.47033	1.98717	2.11757	2.06007	1.76003		138.17	0.543047			195	6.5262	6.08429	6.0836	5.21762	6.78205	6.54772	6.90241	5.84396	6.44266	7.48961	8.91615	8.61029	7.00136	5.15828	4.5	5.71529	5.9607	6.62921	5.78904	6.29156		138.17	0.422481
196	1.75131	1.70412	1.74959	1.63428	1.49163	1.71321	1.57316	1.82464	1.93751	2.42421	3.03896	2.98047	2.81921	2.17383	1.92654	1.51413	1.28598	1.53719	1.84574	1.8067		138.84	0.551467			196	5.88099	5.51811	7.74753	7.60486	7.96494	5.56841	6.06383	5.37268	5.8616	7.02749	7.6994	7.15987	6.42054	5.68494	6.11412	6.53945	6.82146	6.97652	6.54437	6.84857		138.84	0.433447
197	1.58865	1.54109	1.45362	1.55895	1.52541	1.42145	1.45025	1.80825	2.37329	2.6547	3.11666	2.70889	2.25955	1.70948	1.80198	1.86084	1.75363	1.88294	1.82149	1.79904		139.509	0.559818			197	4.42198	5.76123	6.82146	7.11414	6.63913	6.11662	6.45544	7.88255	11.2311	11.7332	9.81427	6.08975	6.08975	6.44274	6.24092	6.20011	6.23787	6.41946	4.75109	4.35965		139.509	0.444422
198	1.7372	1.38931	1.13025	1.39984	1.57952	1.72933	1.80401	2.17478	2.2999	2.09428	2.17884	2.27486	2.60591	2.25037	2.14328	1.78593	1.83095	1.88471	2.05426	2.07389		140.178	0.568096			198	6.6314	7.08965	7.06823	6.02488	5.58717	5.33025	6.27436	6.5399	8.95626	9.29759	8.49346	5.74729	5.63388	5.86523	5.38201	5.46189	4.65997	5.58389	5.30256	6.70511		140.178	0.455399
199	1.80953	1.88575	1.66843	1.76759	1.38352	1.48354	1.69997	2.29933	2.13135	1.87209	1.57812	1.87355	2.01522	2.31719	2.29851	2.1786	1.83777	1.64467	1.65106	1.83386		140.847	0.5763			199	6.02337	6.22231	6.2023	5.32585	4.17297	4.2129	4.60809	6.76561	7.87558	8.74627	8.10261	7.24432	7.27287	6.61898	6.3849	5.73008	5.02333	5.26969	5.48699	5.98262		140.847	0.466371
200	1.87789	1.84534	1.63482	1.62337	1.62847	1.80437	1.96583	2.08288	2.24497	2.33708	2.39499	2.41085	2.43235	2.64509	2.63105	2.08351	1.51839	1.47974	1.84294	1.97996		141.517	0.584427			200	5.01341	6.22402	7.85626	7.37292	6.62114	5.16961	5.14019	4.77835	8.64409	11.5753	11.5249	7.86774	6.54742	7.0864	7.15987	6.56253	5.76223	6.62114	6.24122	5.98125		141.517	0.477329
201	1.7351	1.8693	1.84763	1.80134	1.42062	1.40284	1.66761	1.82306	1.9952	1.7599	2.614	2.94759	3.04701	2.55163	2.38968	2.20303	1.73613	1.65073	1.82437	1.85801		142.186	0.592476			201	6.81591	6.70879	7.69389	7.45681	8.13343	5.64393	6.60736	6.05014	7.76024	8.52175	9.06377	7.57379	5.76123	4.81377	4.58906	5.83789	6.56895	7.76319	6.67393	7.4257		142.186	0.488265
202	1.88351	1.76511	1.65709	1.53932	1.48216	1.59085	1.69477	1.93303	2.18917	2.20856	2.45807	2.29877	2.22452	2.11034	2.31837	2.19045	1.7417	1.62812	1.84151	1.92712		142.855	0.600444			202	6.97463	6.60918	6.9525	5.75669	6.60342	6.45522	6.24614	6.71532	13.9361	15.1828	14.4473	8.13678	7.35042	5.934	4.39773	4.695	4.17837	4.66766	4.94914	5.59426		142.855	0.499174
203	1.66574	1.78626	1.92223	1.90465	1.82368	1.76421	1.81772	2.15352	2.31738	2.21614	2.76471	2.73566	2.65736	1.97042	2.03119	1.87445	1.58792	1.6144	1.67307	1.6445		143.524	0.608329			203	6.97216	6.08814	5.8355	5.51186	6.62921	6.35079	6.65485	5.97017	6.40177	6.76377	7.46276	6.97348	5.70429	4.33249	4.47853	5.04125	5.26455	4.95805	5.58946	6.51496		143.524	0.510046
204	1.80184	1.27108	1.182	1.6796	1.90749	1.96999	1.59505	1.72384	1.83713	1.97774	2.0342	2.12534	2.13678	2.38929	2.46725	2.28788	1.58256	1.48822	1.92877	2.14903		144.194	0.61613			204	5.80004	6.4714	6.58043	5.01269	5.40825	5.20566	5.06323	5.71436	7.53028	9.72699	9.56513	8.37371	6.81561	5.9132	5.14728	4.13875	3.35926	4.04253	4.35607	4.72729		144.194	0.520874
205	1.86901	1.65203	1.42023	1.50447	1.75965	1.79179	1.95196	2.14838	2.56802	2.59128	2.63538	2.37679	2.31719	2.25296	2.20152	1.91081	1.41075	1.32065	1.48378	1.88316		144.863	0.623845			205	4.37294	3.93622	5.13628	5.8292	6.68765	5.37682	6.18326	6.91829	9.60346	8.97861	7.86774	5.25581	5.62281	5.74204	5.93677	5.60531	5.43613	5.8735	5.50507	5.25301		144.863	0.531651
206	1.50849	1.67893	1.59849	1.60232	1.56681	1.62727	1.91764	2.10854	2.51266	2.24872	2.21175	2.07401	2.13938	2.23969	2.29972	2.11709	1.65571	1.76679	1.86226	1.85931		145.532	0.631472			206	5.29881	4.85386	7.21392	7.24616	7.61611	5.49479	5.79286	6.71343	9.18435	9.94784	8.24105	5.48699	5.43061	5.67208	6.15133	5.6093	4.69453	4.37522	4.70558	5.43613		145.532	0.54237
207	2.07389	1.91524	1.64956	1.4055	1.41695	1.55879	1.83691	1.96461	2.20924	2.06796	2.13741	1.92745	1.88859	2.11807	2.07752	1.91126	1.48506	1.69372	1.93401	2.05426		146.202	0.63901			207	8.27894	7.97312	9.23684	7.24775	7.57887	5.37682	4.83294	4.45005	5.65759	6.191	6.20727	6.0384	6.20846	5.43615	4.60532	5.27274	5.57397	6.55263	6.38911	6.97753		146.202	0.553022
208	1.66401	1.46782	1.51258	1.53429	1.59398	1.62953	1.88019	2.09257	2.12162	1.98859	2.34617	3.06369	3.00249	2.49216	2.04606	1.87555	1.60668	1.72563	2.12091	2.11406		146.871	0.646458			208	7.67115	6.60691	6.03441	5.34418	5.62732	4.84356	4.42452	6.99375	9.86411	12.0655	10.2088	8.15916	5.91421	4.85108	4.97609	7.52523	7.92757	7.34969	5.99246	6.88021		146.871	0.563601
209	1.45243	1.66121	1.88279	2.14777	2.05305	1.7844	1.5553	1.70598	1.85955	2.18706	2.39911	2.18612	1.83894	1.78213	1.96699	1.74144	1.31829	1.46491	1.57994	1.67835		147.54	0.653814			209	5.86245	6.18139	6.90732	5.96986	5.13474	4.0986	4.78588	6.06091	7.25257	8.95846	7.89008	7.4257	5.81837	6.0384	5.20417	5.59637	5.42827	5.8355	5.47514	5.73551		147.54	0.574098
210	1.60945	1.65476	1.69233	1.84534	1.83072	1.6963	1.51635	1.93889	2.59447	2.72028	2.75743	2.43998	2.4695	2.35508	2.233	1.85312	1.47163	1.43889	1.55433	1.52829		148.209	0.661077			210	6.60691	5.69365	6.98096	6.73745	6.51532	4.87909	5.05962	7.78125	10.8934	13.1595	11.1743	8.26079	5.95305	4.77428	4.90849	5.68391	5.9132	5.98866	6.36532	6.97216		148.209	0.584508
211	1.27022	1.41734	1.48679	1.48974	1.44608	1.89353	2.26771	2.51169	2.29293	2.27597	2.17383	2.36024	2.1616	2.5937	2.71162	2.63315	1.95958	1.61585	1.56169	1.39908		148.879	0.668245			211	5.77689	5.52502	5.74901	5.74204	5.93677	6.09211	6.45054	7.22953	8.3815	9.35294	8.92242	7.09888	5.60032	5.40639	5.60135	5.99144	6.46143	6.41685	6.12068	5.60531		148.879	0.594823
212	1.87957	1.83916	1.70412	1.48974	1.53385	1.64439	1.80848	1.89878	2.16741	2.22484	2.41258	2.36738	2.24558	2.12068	2.10675	1.90538	1.67953	1.59121	1.83851	1.79343		149.548	0.675319			212	4.75961	4.94914	6.20727	6.30393	6.76433	5.74204	5.87105	6.3623	7.97829	9.90853	10.5915	8.81411	6.01672	4.94763	5.76223	5.74333	5.29347	6.92058	7.3397	6.53536		149.548	0.605034
213	1.7511	1.51913	1.5829	1.72859	1.66118	1.88506	1.98471	2.2004	2.01868	2.07973	2.20312	2.37145	2.49337	2.21713	1.93002	1.46246	1.27685	1.29412	1.73778	1.92041		150.217	0.682296			213	4.80565	5.16864	6.11412	5.72025	5.42678	4.80361	4.77551	5.79098	7.00931	8.37602	7.99824	7.28042	6.08656	6.3223	5.63666	6.71839	5.9607	7.02531	5.75005	5.47659		150.217	0.615137
214	1.54922	1.49979	1.51805	1.50639	1.68357	1.55855	1.56637	1.93123	2.43756	2.45944	2.5616	2.68135	2.772	2.55831	2.30179	1.93188	1.54001	1.40846	1.47223	1.44034		150.886	0.689176			214	6.19138	5.37971	6.97463	6.96284	6.52569	4.8661	4.43336	5.95726	7.36755	8.29081	7.67652	6.81256	5.95305	5.69379	5.29027	5.37262	4.2182	4.95314	6.08969	6.56895		150.886	0.625122
215	1.60535	1.50418	1.35227	1.65918	2.03006	1.93019	1.6665	1.9546	2.22225	2.29335	1.86158	2.27417	2.39089	2.51281	2.11828	2.11428	1.94883	1.7869	1.56688	1.62524		151.556	0.695959			215	5.24188	5.09965	6.74794	6.42646	7.56544	6.23787	6.18895	7.06451	9.15308	11.1	9.50979	8.19465	6.66926	6.36532	5.50592	5.36618	5.63388	5.75231	5.41397	4.87189		151.556	0.634984
216	1.93752	1.87557	1.82354	2.00341	1.8636	1.76421	1.87371	1.92962	2.31268	2.22899	2.75956	2.79535	2.91487	2.26016	2.434	2.19061	1.98752	1.56403	1.88197	2.17132		152.225	0.702644			216	8.13678	6.47157	8.69144	8.68615	8.65171	4.56587	4.72422	5.63417	10.8186	12.7751	11.9895	8.39899	7.6994	7.36825	6.36532	5.98866	5.5231	5.97748	6.89112	8.43968		152.225	0.644716
217	1.37604	1.60169	1.66142	1.55984	1.37119	1.42243	1.60024	1.77452	1.99761	1.87463	2.08927	2.11479	2.39466	2.13002	2.16322	1.90187	1.8054	1.57903	1.51955	1.3939		152.894	0.709229			217	4.67831	5.06841	6.24092	6.19088	6.448	4.92823	6.0298	6.88842	8.16757	7.28122	6.58043	6.82146	6.73303	6.33348	5.21593	4.85054	4.14306	5.47659	5.66646	5.79888		152.894	0.65431
218	1.69812	1.78325	1.77953	1.68998	1.43848	1.52079	1.60994	1.68411	1.85923	1.86803	1.93071	2.13241	2.16768	2.31519	2.11079	2.00228	1.68026	1.56327	1.75637	1.72173		153.564	0.715715			218	5.18324	5.04235	4.86119	4.87439	5.8355	5.51186	5.5735	5.76752	8.33185	8.89262	8.83595	7.05169	6.85132	5.87749	5.72047	6.18141	6.33467	7.22408	6.40144	6.45537		153.564	0.66376
219	1.94935	1.7441	1.58815	1.56984	1.79557	1.85309	1.89887	1.87187	1.9435	2.00521	2.20566	2.23602	2.21452	2.11491	1.92309	1.60555	1.63161	1.78657	1.97636	1.89125		154.233	0.722102			219	6.23787	5.89361	7.7503	7.85396	7.99157	6.25057	6.90775	8.24374	9.01477	10.3511	10.3511	8.91958	7.57887	6.03941	6.0205	7.43689	7.3397	7.62462	5.88099	6.84857		154.233	0.67306
220	1.42023	1.52398	1.62083	1.57756	1.55587	1.60017	2.04503	2.34295	2.55857	2.26094	2.24352	2.09038	2.04062	2.42542	2.70605	2.65519	2.11083	1.87175	1.72611	1.46647		154.902	0.728388			220	7.28042	6.2621	6.98096	5.82353	8.45735	7.55497	8.03907	7.54114	8.96088	9.23191	6.72716	6.87677	7.06042	7.54941	6.72341	6.29431	5.524	5.46189	6.3849	7.19367		154.902	0.682204
221	1.96491	1.88389	1.83348	1.72487	1.9331	1.9232	1.95716	1.88465	2.26101	2.49699	3.08779	2.83206	2.66024	2.21807	2.33331	2.09352	1.84066	1.63878	1.66233	1.75363		155.571	0.734575			221	6.0384	5.35025	5.30506	4.54061	5.20699	4.36159	3.68979	4.83753	6.15478	6.88433	6.82005	6.25685	6.15354	4.66143	4.42062	5.87308	6.49626	7.0858	5.63939	5.72047		155.571	0.691183
222	1.91019	1.78264	1.64431	1.69318	1.69784	1.52979	1.55967	1.86307	2.41531	2.37166	2.2032	1.99143	1.98859	1.93213	1.99167	2.00316	1.84208	1.75019	1.87445	2.00643		156.241	0.740661			222	5.55695	4.86623	5.44179	5.68741	6.23312	5.43554	5.60507	6.60104	8.61694	8.90286	8.75678	9.68305	9.05232	7.12467	4.70618	4.62398	4.59337	4.94272	5.93677	6.09554		156.241	0.699994
223	1.54074	1.64451	1.79819	1.83793	1.8056	1.9896	2.07982	2.18549	2.16449	2.43675	2.37679	2.28772	2.26832	2.59737	2.6578	2.36453	1.87552	1.70497	1.67457	1.59818		156.91	0.746646			223	4.44277	4.35253	5.0278	4.82958	5.50882	5.94186	7.58922	8.59344	10.6659	11.1993	10.5642	7.12202	6.20017	5.64377	6.63637	5.78904	5.3376	5.15539	5.02333	4.9162		156.91	0.708628
224	1.44202	1.38341	1.64672	1.89848	1.92167	1.67067	1.51659	1.62716	1.78629	1.75538	2.4586	2.65318	2.65073	2.23903	2.25253	1.96674	1.34288	1.17625	1.39279	1.47921		157.579	0.752531			224	6.49813	6.8995	8.59318	7.45681	7.03561	4.42368	5.39382	6.99736	9.24444	10.1053	9.81095	8.84782	7.36957	6.84857	6.70854	6.84595	5.94513	6.35295	5.94698	6.38244		157.579	0.717081
225	2.06225	1.85619	1.44241	1.52265	1.48881	1.52025	1.6931	1.84088	2.057	2.02406	2.41876	2.55883	2.30068	2.85412	2.87868	2.88061	1.80456	1.81103	1.91424	2.24179		158.249	0.758316			225	5.91129	6.09494	7.55251	7.16207	8.18679	7.27505	6.59095	6.01633	6.06383	8.48018	8.70872	7.89783	5.25406	5.20699	5.28589	6.79323	6.61034	7.62462	6.18689	5.88068		158.249	0.725347
226	1.9158	1.75396	1.63123	1.52788	1.48432	1.8048	2.04917	2.23715	1.98683	1.95281	2.01782	2.20129	2.17501	1.94391	1.75019	1.63525	1.55805	1.57537	1.77296	1.94173		158.918	0.764001			226	5.50592	5.49239	7.36709	7.40329	6.88368	5.20417	5.47958	6.64799	9.48999	9.44387	7.96208	7.04854	7.45262	6.80542	4.75913	4.98482	4.64946	5.28304	5.56841	6.18141		158.918	0.733419
227	2.04972	1.90921	1.50527	1.56673	1.46003	1.4621	1.60597	1.94352	2.3269	2.22121	2.16488	1.95858	2.02858	2.17008	2.25828	2.01002	1.50679	1.88554	2.18888	2.58965		159.587	0.769586			227	5.74333	6.27853	7.20618	6.25021	6.698	6.11167	8.18763	7.93376	8.36997	7.9116	7.75068	7.46432	6.29494	6.16138	5.5231	5.74953	5.09125	6.53259	6.48915	6.77172		159.587	0.741292
228	1.73969	1.71039	1.61257	1.64835	1.60441	1.62901	1.8871	2.34152	2.7398	2.60875	2.41164	2.13846	2.27366	2.42286	2.4039	2.05932	1.55056	1.36182	1.41097	1.66437		160.256	0.775071			228	7.08495	7.32298	6.84443	4.74141	5.9267	6.17156	6.31469	8.5495	11.7443	13.2055	9.61971	7.06317	5.42538	5.30968	5.00856	5.86245	5.69865	5.03212	4.39077	4.92793		160.256	0.74896
229	1.87789	1.63361	1.4171	1.60284	1.7681	2.07594	2.10549	2.2992	2.69348	2.65655	2.78866	2.41443	2.37158	2.29442	2.40155	2.17774	1.59142	1.54616	1.84995	2.07675		160.926	0.780457			229	5.14655	5.27519	10.961	11.936	12.8596	7.254	7.07485	6.89663	8.43045	9.81095	9.0325	8.26383	7.48249	7.48249	6.54742	5.99041	5.81157	6.1764	5.39316	5.25604		160.926	0.756419
230	1.52381	1.67532	1.77004	1.73203	1.53059	1.48866	1.62042	1.78701	2.0685	2.31002	2.81653	2.64371	2.33049	2.22368	2.24493	2.34257	1.92745	1.95351	1.72821	1.63428		161.595	0.785745			230	5.05968	4.77026	4.50727	4.26723	4.64801	5.79885	6.09515	7.04345	9.98764	12.7609	11.5249	8.13593	6.29431	6.18139	5.32608	7.14702	7.01629	7.80001	5.70318	5.99272		161.595	0.763662
231	1.50395	1.74473	1.58754	1.47705	1.38648	1.37149	1.77109	1.99597	2.42375	2.31694	2.4541	2.36613	2.37096	2.19696	2.05477	1.91601	1.49594	1.66425	1.56032	1.78497		162.264	0.790935			231	5.36618	5.20117	5.26199	4.47395	4.81333	4.585	5.30218	6.95213	9.79496	9.7569	7.86599	5.63939	5.84668	5.28589	5.31991	4.78939	4.97915	6.37802	6.94187	6.74504		162.264	0.770685
232	1.79558	1.80313	1.76304	1.61497	1.77041	1.58505	1.51219	1.6494	1.88235	1.93213	2.08611	2.26799	2.78337	2.70832	2.51121	1.76364	1.5715	1.57446	1.62953	1.61349		162.933	0.796027			232	4.09653	4.45252	4.87439	5.5326	5.60135	5.77689	6.01314	7.33513	8.74993	8.08859	7.62462	6.61034	8.03235	7.0435	7.3887	6.70854	7.45896	7.64286	6.8153	5.37694		162.933	0.777483
233	1.54513	1.6011	1.67445	1.87751	1.77296	1.49947	1.64897	2.07191	2.25936	2.2914	2.13869	2.3289	2.44742	2.64123	2.37251	1.90977	1.44781	1.76883	1.82942	2.00531		163.603	0.801022			233	4.30718	5.03212	6.88433	8.0312	7.73005	6.081	4.46671	4.21746	9.04314	11.1952	12.3137	9.1673	9.12834	7.99824	6.19116	5.67146	4.94756	6.0836	5.42601	5.17802		163.603	0.784052
234	1.72905	1.71015	1.66406	1.66892	1.52541	1.46196	1.39914	1.5642	1.79809	1.95764	2.07581	2.16086	2.11855	2.05119	2.00378	1.85996	1.72367	1.64298	1.79542	1.77961		164.272	0.805921			234	5.37971	5.87749	5.5597	4.92551	4.9162	5.75793	6.40174	7.47748	7.98978	7.66925	6.63637	7.1683	7.63511	6.79238	5.53018	4.82135	4.61436	4.99548	5.34515	5.63437		164.272	0.790385
235	1.63043	1.73282	1.64958	1.62305	1.57172	1.57681	1.78317	2.15508	2.53484	2.39911	2.18706	2.10985	2.30377	2.20152	1.99312	1.81494	1.73815	1.7753	1.66183	1.68901		164.941	0.810725			235	6.41676	8.69738	7.93886	7.65319	5.26455	4.79814	4.57455	4.68441	7.33518	9.40582	9.20031	7.27354	5.68741	5.3376	5.50021	5.95043	7.70056	7.53753	7.08495	6.71586		164.941	0.79648
236	1.58193	1.59249	1.66509	1.69999	1.63151	1.35855	1.46167	1.6469	1.94769	1.9729	2.2204	2.43643	2.66403	2.60681	2.29852	1.8048	1.4672	1.8048	1.94988	1.94789		165.611	0.815435			236	6.6314	6.51496	6.62921	5.9607	7.47072	7.30835	7.68122	7.34582	8.11801	8.62358	7.48961	7.40799	8.01058	7.70407	5.98125	4.67265	5.44179	6.2621	6.24067	6.3603		165.611	0.802331
237	1.7589	2.11034	1.97428	1.85418	1.55935	1.77262	1.75817	2.02127	2.16348	2.09099	1.99175	1.86569	2.2032	2.30067	2.22753	1.81994	1.40846	1.43762	1.50169	1.66877		166.28	0.820051			237	5.21593	5.25406	6.79719	6.73434	6.60361	4.69394	5.28003	5.8976	7.49888	7.32298	6.53793	5.16036	6.02872	5.88047	5.61451	5.48699	5.98262	6.45247	5.55916	5.66974		166.28	0.807935
238	1.53452	1.52838	1.36903	1.48846	1.42981	1.67413	1.91465	2.33165	2.39476	2.26054	2.24698	2.10675	1.95213	1.70693	2.00968	1.99661	2.01099	1.76454	1.77134	1.68934		166.949	0.824574			238	5.19303	5.88099	7.73978	7.98335	8.05108	6.07979	5.71274	6.45461	8.13006	8.52364	7.46087	5.71687	5.69109	5.51186	5.97748	7.00136	6.87737	6.12494	4.10377	4.48272		166.949	0.813287
239	1.90795	1.82832	1.58193	1.42995	1.50229	1.63482	1.82599	1.83055	2.08971	2.17209	2.5616	2.54725	2.56359	2.65472	2.45878	2.16601	1.44856	1.90228	2.07201	2.32131		167.618	0.829006			239	5.90422	5.98781	7.35951	6.75993	6.64498	5.81872	6.79261	6.95492	6.23968	6.42054	6.46087	8.01075	7.79338	6.83789	4.57507	5.95829	6.08775	6.89016	5.31158	6.16138		167.618	0.818384
240	1.69784	1.55581	1.61439	1.61042	1.46874	1.39544	1.54077	1.88917	2.05376	2.21114	2.41269	2.31801	1.97382	2.04025	2.08931	2.03217	1.52158	1.60741	1.79743	1.84884		168.288	0.833347			240	5.09125	4.56652	5.2644	5.5096	6.60092	6.11035	6.20551	7.29164	8.36265	8.80281	7.64666	7.11414	6.42457	6.3603	6.3285	7.30344	6.31709	6.0189	5.14288	5.48134		168.288	0.823223
241	1.56927	1.59398	1.76812	1.90704	2.00111	1.85801	2.28341	2.45816	2.58732	2.19696	2.25393	2.23352	2.10387	1.7385	1.94093	1.80235	1.64067	1.2684	1.46131	1.59769		168.957	0.837598			241	4.68702	4.79557	6.25253	6.49642	6.62732	5.17484	5.72958	8.03611	8.1871	8.98995	7.48389	7.57379	5.76123	5.06564	4.42885	5.18872	5.33375	6.73341	5.842	5.75377		168.957	0.827798
242	1.55587	1.42647	1.3851	1.32923	1.48716	1.52381	1.96887	2.27732	2.34921	2.00997	2.37041	2.58406	2.60332	2.18215	2.10734	1.98804	1.63759	1.71821	1.69769	1.7726		169.626	0.841761			242	8.84607	8.65171	5.21921	4.99352	5.75377	5.66646	5.78369	5.23578	6.77718	7.4742	6.98596	5.86245	5.3028	5.26199	4.75138	6.36683	6.73296	8.45288	6.96284	10.1118		169.626	0.832108
243	1.49931	1.59471	1.39354	1.2999	1.2408	1.68671	1.87018	2.17884	2.26336	2.49572	2.62981	2.42291	2.107	2.13777	2.07443	2.03519	1.57153	1.71842	1.59509	1.61286		170.295	0.845837			243	6.81256	6.97753	6.74643	5.8829	6.41237	6.61014	7.49029	8.33293	8.52842	8.95846	7.8833	6.85195	5.78027	4.89767	5.53018	5.50507	5.53274	5.15163	5.26679	6.30654		170.295	0.836149
244	2.2118	2.05781	1.63123	1.66877	1.64396	1.64937	1.79104	2.29983	2.3334	2.28241	2.19257	2.54015	2.31807	2.20478	1.86016	1.89462	1.68357	2.06298	2.14575	2.48342		170.965	0.849827			244	6.63677	6.32474	5.56019	4.77416	7.13213	7.00701	6.93882	5.34336	8.65236	9.58641	10.4119	7.2966	6.26646	4.86571	5.40639	5.90424	6.60286	7.28042	6.71093	6.57249		170.965	0.839918
245	1.64937	1.67541	1.77961	1.81493	1.93647	1.86502	1.80657	1.81277	1.85554	1.99116	2.305	2.36486	2.24852	2.10387	2.18971	1.97614	1.57936	1.8171	1.97337	1.95814		171.634	0.853732			245	5.6067	5.3366	5.06841	6.24092	7.2703	7.51024	6.88737	6.88471	9.34699	10.7395	10.2194	6.92503	5.34897	5.39604	5.6067	5.6431	4.70055	5.34093	5.38037	6.29156		171.634	0.843413
246	1.89348	1.81811	1.73609	1.56688	1.62524	1.63089	1.66658	1.76823	2.08974	2.36566	2.30788	2.40018	2.38844	2.80222	2.53832	2.10298	1.57298	1.58441	1.82584	1.79573		172.303	0.857554			246	5.87749	5.36596	5.85536	5.04152	5.21833	4.65974	4.93543	6.25074	9.82905	11.6882	10.5775	9.2444	8.20705	7.02388	4.61239	5.00457	5.65068	5.73551	5.48134	5.48134		172.303	0.846631
247	1.76675	1.73123	1.5514	1.53796	1.47648	1.50293	1.77553	1.97008	2.08115	2.05663	2.38089	2.38254	2.27979	2.1856	2.2229	1.86743	1.62047	1.48881	1.65529	1.69375		172.973	0.861293			247	6.90971	6.08969	5.43589	5.03528	5.54838	5.02563	5.48234	6.36266	8.48114	8.76056	8.56773	6.81256	6.54567	5.53776	5.06893	5.51288	5.49037	6.3223	5.94457	7.11954		172.973	0.849569
248	1.86108	1.90357	1.74722	1.66532	1.59653	1.79139	1.86516	1.93834	2.01584	2.22706	2.96692	2.99573	2.83903	2.35599	2.35167	1.85201	1.51177	1.77311	2.09162	2.08834		173.642	0.864951			248	6.13624	5.59936	6.4514	6.85188	7.32172	4.88443	4.36664	6.94266	8.9729	10.7045	7.98162	7.78479	7.9097	9.45987	8.32817	7.00843	5.84583	6.0205	5.50592	6.19138		173.642	0.852225
249	1.42657	1.44382	1.3773	1.50066	1.572	1.65362	1.57738	1.89423	2.33436	2.40578	2.34465	2.25163	2.33786	2.42201	2.61817	2.38272	2.01995	1.70497	1.67626	1.53571		174.311	0.86853			249	5.26455	4.60439	5.37262	5.75669	6.76433	6.09554	6.00564	6.01831	8.87262	11.8722	12.2683	9.60738	7.11951	5.57914	4.78992	4.69122	4.81498	6.4657	6.60918	6.873		174.311	0.854597
250	1.56655	1.52158	1.33133	1.31504	1.36277	1.52517	1.64348	1.79647	1.90424	2.08018	2.38089	2.6547	2.90359	2.7827	2.48015	1.81075	1.48415	1.40589	1.53795	1.59387		174.98	0.87203			250	4.54401	4.70085	7.4855	7.43659	6.96523	3.56924	4.2578	6.1743	7.26583	8.94698	8.40638	8.74627	7.15606	6.74643	5.84583	5.76931	5.44581	5.33038	4.50711	4.47115		174.98	0.856684
251	1.57943	1.26156	1.23041	1.43482	1.57994	1.6117	1.56224	1.86524	2.13841	2.19199	2.4695	2.51826	2.24311	2.0763	2.16897	2.34195	2.01282	1.92745	1.98569	1.82695		175.65	0.875453			251	5.14195	5.52749	6.05191	4.84231	4.91724	4.70558	5.03717	5.76623	8.48523	10.7395	10.5642	7.47567	5.59782	4.58359	4.77717	6.27693	6.61034	7.91719	6.28853	6.00472		175.65	0.858483
252	1.68974	1.64093	1.59249	1.43441	1.62232	1.60965	1.77737	2.13741	2.66671	2.84677	2.70296	2.51472	2.63538	2.33313	2.13848	1.68357	1.57936	1.754	1.84329	1.8823		176.319	0.878801			252	5.61595	5.59704	5.02608	4.72817	5.39076	5.65068	5.23492	6.09978	9.0062	11.5504	9.53525	6.51646	4.51831	5.28019	5.76123	5.35025	4.87235	4.12661	4.43731	4.99252		176.319	0.859994
253	1.73107	1.66118	1.63172	1.70301	1.64282	1.71367	1.7972	2.09965	2.43086	2.66875	3.03288	2.94521	2.57891	2.32943	2.15816	1.90016	1.48568	1.61352	1.89779	1.85927		176.988	0.882075			253	4.89987	5.45403	7.09888	7.81901	7.91871	6.05521	4.87844	5.32269	9.62422	10.797	9.70619	6.72344	6.33467	5.93677	5.90821	5.60381	5.24287	4.92982	5.18427	5.06893		176.988	0.861215
254	1.4895	1.54422	1.6387	1.83317	1.79188	1.81367	1.78494	1.96579	2.00006	1.92512	2.29717	2.25552	2.12111	1.84291	1.78912	1.94221	1.76595	1.99409	1.78332	1.65675		177.658	0.885275			254	4.04912	4.06454	5.25604	5.73392	6.90734	6.15296	5.22076	4.57016	4.93687	6.95959	7.42461	7.08495	5.17668	4.77428	5.55695	5.70544	6.53449	6.2672	6.01104	4.30061		177.658	0.862145
255	2.13532	1.87401	1.47386	1.25652	1.29671	1.39908	1.79777	1.91989	2.08306	1.92933	2.102	2.11855	2.11489	2.26509	2.27729	2.27087	1.61729	1.38073	1.43688	2.00201		178.327	0.888405			255	6.57212	5.4921	6.16423	6.24767	7.16934	5.78904	6.1308	6.34404	8.6698	11.4483	11.1749	9.78077	7.09308	6.20061	5.69379	5.73588	5.55573	5.32898	5.94027	7.06823		178.327	0.862782
256	1.56179	1.57792	1.59466	1.48735	1.61608	1.73798	2.13263	2.16147	2.41289	2.29635	2.06945	2.02023	1.988	2.25698	2.22899	2.04727	1.64184	1.67665	1.86569	1.8719		178.996	0.891464			256	4.48004	4.41268	5.41191	5.48712	5.78561	4.85386	4.8379	5.76752	7.55167	8.70755	8.84782	8.30769	7.17599	6.81311	6.11035	6.22231	5.20417	5.29347	4.87439	4.70128		178.996	0.863127
257	1.65171	1.68715	1.50805	1.52153	1.50223	1.41502	1.54911	1.69321	2.01985	2.11855	2.36566	2.3587	2.16145	2.17449	1.97948	2.07232	1.5841	1.73717	1.54091	1.81379		179.665	0.894455			257	4.585	4.92982	6.1791	7.14744	7.39145	5.99041	6.13005	9.55588	10.3796	10.6527	8.43968	8.43968	7.71032	6.76377	6.18141	5.60755	5.36842	6.09435	5.49011	5.53926		179.665	0.863179
258	1.73282	1.56327	1.51935	1.48865	1.53795	1.77943	2.06832	2.2148	2.40371	2.42091	2.50128	2.33212	2.62005	2.78863	2.52093	1.86661	1.46906	1.49931	1.71496	1.74645		180.335	0.897379			258	4.96474	5.25223	6.57387	5.86506	6.5397	5.7768	6.58567	7.33549	9.52229	11.6643	11.6643	9.54107	7.35677	6.11765	5.60135	6.0194	5.8122	7.80852	6.91624	6.52434		180.335	0.862937
259	1.73609	1.35654	1.48568	1.5157	1.55879	1.48716	1.86026	2.11887	2.74931	2.60127	2.75928	2.25591	2.2148	2.06398	2.18928	1.98353	1.62456	1.32721	1.67672	1.71794		181.004	0.900237			259	5.50507	5.3572	5.33383	4.92085	5.06709	4.41268	4.85027	6.06736	7.32031	8.3148	6.73392	6.36873	5.79829	7.65967	7.00546	7.47072	5.66646	5.33031	4.20718	5.10672		181.004	0.862402
260	1.53353	1.34978	1.45218	1.48865	1.44493	1.29611	1.54707	1.74911	2.22875	2.27657	2.76514	2.67943	2.38369	2.26217	2.41626	2.31709	1.83563	1.63466	1.86563	1.71571		181.673	0.903031			260	7.21376	7.69845	7.7	5.75796	5.02608	5.76792	5.61792	5.73898	5.16662	7.0642	7.49313	9.96311	8.97576	8.04808	5.80882	7.1683	7.63511	7.36707	6.42052	6.13342		181.673	0.861573
261	1.84185	1.68138	1.37758	1.34301	1.46795	1.39925	1.57247	1.90357	2.28059	2.26094	2.34696	2.2076	2.47034	2.51663	2.82018	2.4326	2.12126	1.86749	1.81385	1.92639		182.342	0.905761			261	6.37615	7.14612	8.02072	6.22819	7.66963	6.74829	6.41854	5.87638	9.70712	11.1931	10.4579	7.30185	6.24067	6.1764	6.2621	5.91885	4.84624	4.46512	4.34271	4.4924		182.342	0.860451
262	1.60552	1.64507	1.55898	1.70498	1.60236	1.68774	1.90997	2.22599	2.39214	2.06411	2.13677	2.26375	2.4541	2.31694	2.25798	1.92595	1.51603	1.78423	2.08508	2.12647		183.012	0.90843			262	5.32885	5.18827	5.40327	5.33375	7.62462	6.98621	6.58842	10.4696	13.0869	13.2768	8.00289	6.52464	5.71687	5.38819	5.16864	6.0194	5.42601	5.7807	4.72811	5.36684		183.012	0.859036
263	1.68048	1.72881	1.82092	1.81984	1.86108	1.87173	1.9991	2.09153	2.05105	2.04913	2.52133	2.59055	2.45083	1.92512	2.00846	1.90525	1.62456	1.58878	1.64183	1.80006		183.681	0.911039			263	5.34418	4.89014	4.58435	4.16392	5.87166	6.00809	7.35251	6.68311	8.54318	9.00812	8.34773	8.59318	7.84691	7.99395	5.75231	5.33038	4.70085	4.92982	5.09231	5.62732		183.681	0.857329
264	1.52465	1.66007	1.84387	1.74834	1.79904	1.71439	1.93056	1.96921	1.95097	1.79354	2.2244	2.55701	2.49735	2.11186	1.81984	1.80226	1.48707	1.44684	1.3185	1.40915		184.35	0.913589			264	5.05789	5.00856	5.1677	4.95799	6.11412	6.23655	6.24773	6.41243	6.85589	7.46276	8.00289	7.39194	6.35014	5.24188	4.97587	6.95877	6.79246	9.34103	7.40248	7.14702		184.35	0.855331
265	1.78326	1.46811	1.20567	1.24269	1.68985	1.88117	2.37895	2.39513	2.50296	2.18745	2.07704	2.27597	2.10675	2.2663	2.26822	2.24439	1.99539	1.91644	2.08742	2.04562		185.02	0.916081			265	7.09613	6.71197	8.81254	7.27423	6.88654	4.06175	4.98926	5.12434	6.66771	6.97348	7.46276	6.90575	6.14872	5.3366	4.30215	4.43452	4.52151	5.87499	6.53945	6.70854		185.02	0.853043
266	1.46795	1.55159	1.69904	1.7441	1.60457	1.41162	1.68127	2.08593	2.434	2.22543	2.1275	2.00938	2.13559	2.3289	2.55236	2.29488	1.76604	1.63442	1.72029	1.71826		185.689	0.918517			266	5.59702	6.08656	5.97748	5.24593	5.54838	4.61696	4.68132	5.57105	8.5723	9.80381	10.1681	7.78804	7.00843	5.41312	5.6431	5.20117	4.66529	5.41069	4.98527	5.84313		185.689	0.850466
267	1.81777	1.9027	1.68179	1.53509	1.3254	1.38696	1.5828	1.86029	2.20755	2.2308	2.43235	2.46119	2.33489	2.42969	2.24493	2.22368	1.70471	1.77314	1.74963	1.85602		186.358	0.920898			267	5.41572	5.50767	6.55186	6.50871	6.33731	4.79814	4.57455	12.3066	14.2559	14.3308	7.67115	7.2703	7.62018	7.20601	7.71188	7.29804	6.63976	7.25852	6.57275	6.74024		186.358	0.847601
268	1.92712	1.86108	1.62417	1.61928	1.65709	1.74725	1.74349	1.62973	2.0084	2.13117	2.48106	2.38224	2.41269	2.36513	2.17455	2.02047	1.62517	1.69487	1.80522	2.02621		187.027	0.923225			268	6.45434	6.94187	9.10511	7.92757	8.16888	5.78904	5.91145	6.90279	8.44953	8.91615	9.20602	7.81376	7.73531	5.97633	5.70356	5.43994	5.27972	5.42093	4.44844	4.75913		187.027	0.84445
269	1.44313	1.4639	1.33295	1.77042	1.66959	1.56994	1.39812	1.88784	2.46511	2.47229	2.3853	2.00575	2.14175	2.19631	2.22899	2.05169	1.77404	1.65875	1.49398	1.57165		187.697	0.925499			269	5.70201	5.89579	6.81311	6.04429	6.20011	5.10922	4.55009	7.16297	10.6183	14.8146	11.7581	8.83342	5.98881	5.94027	5.54353	4.71943	5.62281	5.62912	5.63327	4.95271		187.697	0.841016
270	1.79011	1.64282	1.54922	1.36443	1.51196	1.48905	1.9003	2.10159	2.44676	2.23602	2.09027	2.22966	2.40392	2.56479	2.18129	1.80455	1.37352	1.45205	1.6551	1.81785		188.366	0.927722			270	5.6479	5.44678	6.0749	5.83751	6.33348	5.63939	5.24018	6.43039	9.47094	11.1993	9.74592	6.63149	5.76931	5.11887	4.91958	5.7522	5.78147	7.29203	6.28853	6.73151		188.366	0.837299
271	1.56605	1.55747	1.50906	1.75208	1.71343	1.74968	1.64757	2.23427	2.76213	2.77991	2.39843	2.04418	2.12947	2.23811	2.29635	2.06945	1.59435	1.68005	1.77084	1.88902		189.035	0.929894			271	7.08905	7.01601	5.60531	4.97129	4.72433	4.63089	4.79957	5.57993	10.0949	11.4428	11.5723	7.15237	6.33731	4.87446	5.19184	5.16864	5.38819	6.65309	6.84992	8.10557		189.035	0.833303
272	1.73383	1.55198	1.2963	1.24041	1.16907	1.2688	1.82943	2.38933	2.52228	2.3825	2.21109	2.18382	1.90554	2.54635	2.59923	2.44326	1.57172	1.78452	1.91251	2.06485		189.705	0.932017			272	4.40825	5.68141	6.93554	6.66955	5.65214	4.76544	5.48715	6.55624	7.83749	9.90853	10.2989	9.51244	6.68047	4.86985	6.15716	6.95351	6.70993	4.71402	4.2182	4.45311		189.705	0.829029
273	1.99766	1.91167	1.8609	1.71439	1.70693	1.59664	1.6681	1.99742	2.61115	3.00318	2.9607	2.5789	2.25456	2.33335	2.47465	2.13891	1.56917	1.57598	1.9345	2.11435		190.374	0.934092			273	6.97463	7.69845	8.00289	6.33106	7.16934	6.42646	6.24924	7.60654	9.1437	11.7806	9.50042	8.33258	5.21522	4.20743	4.24673	4.34596	5.29347	8.15704	8.77449	8.27616		190.374	0.82448
274	1.69681	1.86576	1.83072	2.17449	2.14903	2.03145	1.86389	1.8405	2.16188	2.06997	2.37761	2.47976	2.63636	2.66639	2.50531	2.03372	1.73498	2.39707	2.65318	2.4586		191.043	0.93612			274	6.76433	5.99391	6.73341	6.05265	6.71839	5.72025	5.26092	6.30834	8.65659	9.65178	9.10786	7.32298	6.73151	5.99272	5.91383	6.71839	5.73082	7.65604	7.7438	8.13326		191.043	0.819659
275	1.71978	1.73054	1.54021	1.25443	1.31198	1.47606	1.5173	1.69763	2.11058	2.27729	2.32155	1.85027	1.65554	1.76068	1.92018	1.79101	1.37553	1.63762	1.76037	1.76967		191.712	0.938101			275	5.31245	5.39604	4.96786	4.9133	5.79528	5.77936	6.31603	5.85688	8.14761	8.86569	9.87557	7.88922	6.5479	5.5326	5.36222	5.11973	4.62207	5.38717	5.5096	5.92268		191.712	0.814568
276	1.55805	1.67517	1.60458	1.5455	1.34939	1.36038	1.64199	2.041	2.76239	2.5851	2.5937	2.57565	2.67616	2.54504	2.07704	1.80596	1.53599	1.68994	1.84329	1.77042		192.382	0.940037			276	8.21128	7.6678	7.45744	5.8122	7.25852	6.57275	6.61052	6.63406	8.21238	10.0196	10.1053	8.7712	6.62988	5.53274	5.34515	5.73008	5.82789	6.42052	6.56253	6.94767		192.382	0.809212
277	1.45647	1.43704	1.40284	1.49068	1.60307	1.63525	1.5848	1.53254	1.69207	2.03447	2.24282	2.24819	2.05426	2.13035	2.12301	2.00634	1.7385	1.57521	1.50577	1.48437		193.051	0.941929			277	4.30215	4.70618	4.67265	4.69394	5.05968	4.98962	4.61759	4.49471	5.05563	6.26369	6.66926	6.47824	6.67363	7.2703	6.85195	6.3223	5.70544	5.91045	4.62314	4.33032		193.051	0.803593
278	1.54186	1.77737	1.62296	1.7197	1.54493	1.63049	1.87926	2.08839	2.26486	2.21461	2.40217	2.31837	2.31563	2.7146	3.06072	2.66956	1.96304	1.74043	1.7494	1.74306		193.72	0.943777			278	5.6508	5.80069	6.38244	4.22179	4.62657	4.21214	5.78274	7.59426	13.6533	13.7597	13.9825	8.37111	9.03484	7.62048	7.62048	6.78205	5.60381	5.79528	4.84333	4.46512		193.72	0.797714
279	1.85875	1.9232	1.7594	1.59249	1.38509	1.51935	1.73498	2.1134	2.24175	1.99949	1.92336	2.32459	2.60423	2.8346	2.57201	2.41927	1.85666	1.80619	1.8319	1.89907		194.389	0.945582			279	5.28656	5.25223	5.19461	4.85386	5.78561	6.2023	6.3175	5.70213	8.38639	8.88742	8.33258	5.73152	6.26369	6.07664	5.14655	4.39483	4.6276	5.53018	5.50507	5.44079		194.389	0.791579
280	1.94578	2.22014	1.93011	1.70817	1.44743	1.76728	1.79519	1.90388	2.26868	2.46473	2.63259	2.50331	2.52319	2.39578	2.13869	1.92568	1.75175	2.00778	2.08724	2.09858		195.059	0.947345			280	7.07821	6.02749	4.75542	5.39316	6.03441	5.1143	5.11091	5.46795	10.3698	12.7301	11.8453	7.73978	5.88099	5.09439	4.37094	5.09439	5.68741	6.23312	6.02816	8.01075		195.059	0.785193
281	1.58026	1.78376	1.67165	1.78903	1.74522	1.69067	1.41187	1.89262	2.17506	2.44323	2.23211	2.09457	1.84534	2.07991	2.03205	1.84459	1.59098	1.75704	1.65067	1.49042		195.728	0.949067			281	4.67197	4.89009	5.5031	5.2605	6.07995	7.01592	7.26884	8.10876	8.77008	10.2088	8.49992	6.69043	5.73551	5.48134	5.91045	6.36373	6.06513	5.81657	4.97587	5.24235		195.728	0.778559
282	1.59926	1.67689	1.62926	1.46049	1.33308	1.57943	1.65161	1.85436	2.11578	2.81838	3.22168	3.03814	2.55821	2.51382	2.25972	1.98493	1.43724	1.54295	1.54493	1.56605		196.397	0.950747			282	6.36373	6.58143	6.40161	6.76533	6.57212	5.99272	5.34845	6.10058	7.76444	18.6099	20.9599	19.4675	8.34773	6.14117	4.95549	5.90077	6.30393	6.46143	5.75231	6.14958		196.397	0.77168
283	1.85548	1.66892	1.68357	1.96546	1.93286	1.79648	1.99145	2.13855	2.33491	2.01306	2.46291	2.60825	2.64588	2.27132	2.15815	2.12862	1.95188	2.11186	2.23841	2.26359		197.067	0.952388			283	5.93291	6.07664	7.30344	6.24712	6.06583	5.94186	5.59442	5.26028	6.13891	8.98576	9.64551	8.25947	7.09124	6.66926	6.90734	6.33467	5.55058	6.7579	7.19264	7.11523		197.067	0.764563
284	1.57521	1.65073	1.52376	1.37434	1.39815	1.61059	1.69062	1.70138	1.58254	1.77737	1.9977	2.16475	2.13741	2.65888	2.66138	2.28291	1.3291	1.35539	1.44289	1.59159		197.736	0.953988			284	5.75793	6.42052	7.20618	6.75752	6.87677	5.04375	4.77425	5.77087	7.68994	8.29081	6.3849	6.0749	6.21862	6.33262	5.3366	5.3366	5.84583	6.56253	5.79829	5.81172		197.736	0.75721
285	1.71898	1.55805	1.50223	1.83571	1.98979	1.92595	1.57127	1.64203	1.93572	2.25163	2.33786	2.14436	1.83793	1.83307	1.99467	2.08536	1.87173	1.72905	1.75396	1.78376		198.405	0.955549			285	7.28122	5.49117	4.58407	4.22993	5.15828	5.63603	8.10047	9.47855	12.7509	11.3371	9.18989	7.07462	6.6647	6.84443	5.11758	5.70929	5.70544	5.91045	6.5541	7.254		198.405	0.749626
286	1.74653	1.58276	1.49979	1.51805	1.50639	1.57824	1.62447	1.63495	1.88512	1.82213	2.02739	2.00142	2.04276	2.37863	2.40039	2.2086	1.46064	1.26426	1.59774	1.71481		199.074	0.957071			286	4.34151	4.05658	6.29149	6.67633	7.8218	5.87711	6.69559	13.5102	14.9478	13.9875	6.15296	6.16138	6.06513	6.36373	6.14958	5.21593	4.77422	5.27033	5.64393	5.45154		199.074	0.741817
287	1.76969	1.89038	1.81398	1.78497	1.61889	1.75071	1.61251	1.68563	2.02949	2.27526	2.47568	2.53989	2.41626	2.42526	2.13117	2.03145	1.63955	1.51314	1.62896	1.65735		199.744	0.958554			287	6.56895	5.76792	6.2652	7.80572	7.91305	6.04644	4.58021	6.03	7.89854	10.4876	9.51874	8.13593	5.81157	6.01548	5.69865	5.98866	6.0205	7.22509	7.33221	7.76319		199.744	0.733788
288	2.11855	2.13731	1.82633	1.47313	1.42226	1.51191	1.90411	2.18042	2.15378	1.9306	1.73383	1.74959	1.98288	2.28453	2.43832	2.02578	1.60741	1.60531	1.75924	2.02764		200.413	0.959998			288	4.86119	5.04994	6.97064	6.45405	6.83592	5.73392	6.27661	6.44134	7.76444	9.24768	10	7.65944	5.59237	3.99845	4.5184	4.77428	4.66143	4.96786	4.82135	4.66124		200.413	0.725542
289	1.38253	1.51809	1.67244	1.76088	1.48819	1.35212	1.51873	1.86056	2.3298	2.3587	2.6536	2.40302	2.26821	1.91055	2.00145	1.84767	1.52442	1.46216	1.56599	1.59415		201.082	0.961404			289	6.2674	6.42624	8.48126	7.33479	7.53584	4.24079	4.50722	4.81677	7.76704	11.1035	10.9067	8.53032	5.86523	5.54193	5.06841	4.7619	4.46766	5.56019	5.29029	6.10824		201.082	0.717086
290	1.53945	1.53301	1.4621	1.31325	1.39727	1.50934	1.7972	1.73617	1.95588	1.97822	2.4017	2.25591	2.10227	1.99611	2.02616	2.0866	1.83171	1.98958	1.84329	1.754		201.751	0.962771			290	5.87852	6.42054	6.94767	6.24521	5.65449	4.40631	4.29831	5.38461	8.04072	9.81269	8.92242	7.09888	6.11662	5.86523	5.73551	5.20417	5.43546	5.63603	5.87749	5.72047		201.751	0.708425
291	1.72362	1.84616	1.85386	1.74872	1.71711	1.69727	1.70132	1.61028	2.07445	2.22134	2.54526	2.19685	2.03601	2.27124	2.3866	2.20196	1.53385	1.44794	1.55894	1.61337		202.421	0.9641			291	6.85132	5.33025	5.10037	4.4899	5.46714	4.89254	6.0608	7.50668	10.9393	11.843	11.6677	8.81795	6.80542	4.95271	4.89767	5.87499	5.99742	6.33348	6.57751	7.05169		202.421	0.699564
292	1.92325	1.72309	1.45078	1.42618	1.67893	1.82836	1.99239	2.08145	2.47179	2.63488	2.93325	2.73732	2.74895	2.25037	2.14328	1.77078	1.55222	1.57317	1.77026	2.10493		203.09	0.965391			292	6.29431	5.57914	6.25277	5.91614	7.06067	6.37853	6.08945	5.98055	8.01269	9.37942	8.83055	6.33262	5.3366	5.06841	5.02563	5.28019	5.02563	5.98791	6.11035	6.60342		203.09	0.69051
293	2.09557	1.82274	1.65403	1.62896	1.57153	1.63065	1.5035	1.72862	2.05844	2.33264	2.30867	2.68663	2.53914	2.27821	1.62257	1.54241	1.43155	1.46298	1.8935	2.11393		203.759	0.966642			293	5.33213	4.97369	6.05757	6.63131	7.40799	5.70168	5.39511	5.47306	11.8655	13.4815	13.0608	7.26794	5.4461	3.93445	3.32508	4.41719	5.29412	6.95862	6.7835	6.54742		203.759	0.681267
294	1.9158	1.85217	1.87357	1.68262	1.60815	1.47216	1.46614	1.65112	2.19759	2.44678	2.73392	2.34258	2.42742	2.29339	2.16443	1.94568	1.51191	1.78299	1.79816	2.01782		204.429	0.967856			294	6.20727	4.94914	6.04692	5.46384	6.94556	5.26579	5.27283	5.95756	7.2437	8.19465	6.81124	7.46432	6.32474	5.75377	4.68702	6.08719	6.35079	6.4345	6.20727	6.191		204.429	0.671842
295	1.91968	1.86084	1.8385	1.70539	1.53932	1.38364	1.45362	1.6494	2.00052	1.97248	2.13485	2.18841	2.21668	2.23456	2.44015	2.27406	1.84365	1.68698	2.04356	2.0711		205.098	0.969029			295	8.35279	7.92757	7.34969	5.43546	5.90422	6.29431	5.66871	5.62588	8.38632	10.3947	9.83832	7.0858	5.75231	5.54193	4.71475	4.45311	4.28257	4.78695	5.67089	6.191		205.098	0.662241
296	1.80872	1.84299	1.60947	1.73557	1.4945	1.39034	1.38966	1.56198	2.01182	2.04657	2.32797	2.23115	2.15909	2.01072	1.87837	1.86217	1.71865	1.77786	1.83392	1.94186		205.767	0.970164			296	5.63327	5.16727	6.15733	5.89104	5.80535	5.52808	6.31694	6.74424	11.9775	12.9245	11.2144	5.81657	5.16961	6.28709	6.31709	7.76319	6.84947	6.33731	5.69365	5.88099		205.767	0.652469
297	2.1521	1.96699	1.79562	1.5455	1.6445	1.631	1.71642	1.7992	2.11901	2.00239	2.1111	2.13707	2.24574	2.18215	1.93	1.71396	1.37738	1.5378	1.81533	2.00643		206.436	0.971259			297	6.65634	7.56544	6.9638	6.77563	6.87947	5.81124	5.31993	5.6036	8.25876	9.15871	8.01075	6.60286	6.45522	5.77586	5.26455	4.66381	4.16678	4.49963	4.89857	6.86645		206.436	0.642534
298	1.5242	1.57463	1.43215	1.45194	1.55987	1.70471	1.82613	1.90698	2.22652	2.52319	2.58159	2.21128	1.87298	2.08518	2.38254	2.17655	1.80266	1.5788	1.60784	1.55747		207.106	0.972313			298	9.1673	7.30745	7.10235	6.24767	8.88575	7.63236	7.07494	6.25013	8.43608	10.3978	9.59876	8.60738	7.6994	7.03366	5.33751	4.5855	4.06454	5.25604	6.68047	8.73225		207.106	0.632441
299	1.56047	1.57293	1.39023	1.30608	1.2113	1.35764	2.22271	2.60313	2.70816	2.15609	2.27639	2.31039	2.24526	2.08032	1.89714	1.71496	1.51332	1.5028	1.49858	1.5908		207.775	0.973326			299	6.26369	6.00668	6.34043	5.34409	5.72743	4.79575	5.52843	6.43862	7.51854	7.12912	7.5726	8.87283	9.15871	7.46872	5.33038	5.16727	4.73138	5.47059	5.39316	6.03441		207.775	0.622197
300	1.77115	1.61178	1.45088	1.50561	1.73705	1.89907	1.87432	1.91478	2.02152	1.9771	2.59301	2.73314	2.74752	2.34871	2.28196	2.08277	1.76872	1.94867	2.05565	1.9618		208.444	0.974297			300	5.45753	6.33731	5.68741	5.26763	5.23703	5.55916	6.61358	7.99451	8.87039	8.95846	8.34306	7.54846	6.16177	5.49474	6.24747	6.42301	6.03441	6.72344	6.52764	6.61629		208.444	0.611809
301	1.7321	1.82033	1.77026	1.71405	1.66588	1.79827	1.98627	2.06368	2.08645	1.97343	2.01045	1.8275	2.00749	2.253	2.39116	2.02047	1.54241	1.82945	1.93524	2.00037		209.114	0.975227			301	4.63622	4.44519	5.21833	5.1653	6.34043	5.57397	7.03408	9.28307	11.1727	10.3803	7.46087	6.14958	5.63939	5.50592	5.97919	5.89579	5.98791	6.78105	6.73296	6.2652		209.114	0.601283
302	1.85036	1.72611	1.53945	1.55895	1.70223	1.83916	2.19693	2.48978	2.4811	2.01679	2.03806	2.27552	2.26175	2.77053	2.65193	2.7442	1.83151	1.93763	1.8419	1.97343		209.783	0.976113			302	6.07979	5.94457	5.3192	4.5	5.15828	5.76223	6.0037	7.41785	8.36265	9.19891	7.9116	6.21984	5.49734	5.48049	6.72341	6.60286	5.82792	7.03632	6.98621	7.32172		209.783	0.590626
303	1.69487	1.45659	1.44731	1.50223	1.77202	1.82641	1.80518	1.79238	2.12413	2.26191	2.33819	1.89658	2.01227	2.30055	2.50145	2.22966	1.75924	1.92057	1.96465	1.94315		210.452	0.976954			303	4.35046	4.55263	5.51288	5.66592	6.70511	5.54214	4.91473	6.01651	8.0675	9.26723	8.85493	8.49535	8.60738	6.88021	6.53449	5.42827	5.40279	5.59782	5.39517	5.13474		210.452	0.579845
304	1.84767	1.7567	1.44951	1.54699	1.58372	1.74178	1.76732	1.90586	2.05105	2.02558	1.99952	2.0295	2.33006	2.42091	2.30624	1.78102	1.57748	1.59287	1.81827	1.93723		211.121	0.977751			304	4.97609	4.84333	5.8267	5.90636	6.91731	5.73588	6.60736	7.87947	10.1842	9.99659	8.25947	6.47824	5.73551	5.59426	4.79548	5.06824	4.61156	4.64952	3.98333	4.40548		211.121	0.568946
305	1.98859	1.77404	1.64298	1.83684	1.82728	1.98059	2.05921	2.41649	2.65456	2.29155	2.11624	1.85927	2.16164	2.65519	2.70605	2.34898	1.59328	1.48494	1.74653	1.9354		211.791	0.978502			305	5.3572	5.50507	5.6431	4.81498	5.1677	4.87439	5.08469	5.5806	8.24066	10.4828	10.2418	8.35398	7.71032	6.97683	5.81657	4.99252	5.37682	5.6479	4.97609	4.85108		211.791	0.557938
306	1.71497	1.72014	1.48578	1.53334	1.4099	1.48581	1.6819	1.85932	2.42867	2.6407	2.80222	2.3649	2.19345	2.13678	2.14777	1.9618	1.64541	1.59504	1.6678	1.88294		212.46	0.979205			306	5.04744	5.1726	6.33287	6.54437	6.54567	5.87852	5.86172	5.82764	7.45193	8.40638	9.20602	8.16383	7.27505	5.70201	4.75913	4.77026	4.70618	6.34448	6.69	6.65309		212.46	0.546827
307	1.46551	1.30119	1.32999	1.40264	1.56938	1.68811	1.76703	1.70617	2.05845	2.43108	2.78361	2.78879	2.47001	2.15347	1.89028	1.82274	1.57812	1.43762	1.56938	1.58159		213.129	0.979861			307	6.36373	6.24067	6.57249	6.22819	5.9978	4.94581	5.04288	5.48689	5.73551	5.84843	5.84843	6.47824	6.54305	6.12068	5.60531	7.36709	7.19264	6.88411	5.15157	6.14958		213.129	0.535619
308	1.62566	1.73945	1.94579	1.83097	1.84884	1.85875	1.69959	1.7316	2.02949	2.35355	2.9733	3.08153	2.92299	2.70851	2.40192	2.12337	1.47241	1.43795	1.50906	1.43795		213.798	0.980466			308	6.43013	6.26369	6.21831	5.43604	5.46695	4.64946	5.05321	5.05119	5.66871	6.63913	6.08429	6.2675	5.94231	6.01182	5.5881	5.44678	5.47236	5.59637	5.70544	6.63637		213.798	0.524324
309	1.69318	1.6146	1.60519	1.3634	1.37553	1.28003	1.36442	1.67364	2.04099	2.35891	2.36685	2.36277	2.32826	2.6897	2.45079	2.18653	1.65266	1.79082	1.73497	1.65403		214.468	0.981021			309	4.70602	4.45311	4.5002	4.51244	4.88582	5.81808	6.65049	7.82229	9.09319	9.46161	10.0704	8.8507	7.95709	6.1764	5.77936	5.79528	5.37971	5.87749	5.9132	5.6479		214.468	0.512947
310	1.66701	1.65237	1.60307	1.61115	1.64467	1.83777	2.00689	1.96014	1.98253	1.87143	2.0503	2.06604	2.02612	2.09218	1.88092	1.6332	1.10825	1.20553	1.46643	1.69398		215.137	0.981523			310	4.91796	5.63666	8.03871	7.22694	7.52813	5.75793	6.27658	5.8574	7.29295	7.68046	7.58165	7.21376	7.15642	7.5726	6.30393	5.79885	4.80792	5.45154	5.13511	4.84005		215.137	0.501496
311	2.01522	1.73617	1.53334	1.55163	1.75538	1.68822	1.66405	1.85444	2.09653	2.23861	2.60332	2.50411	2.2798	2.34261	2.57149	2.36469	1.57697	1.40462	1.62524	1.93202		215.806	0.981971			311	5.86881	6.68504	6.76533	5.91887	5.06893	4.36349	4.82629	6.08014	10.0366	12.8376	11.8262	8.18301	5.34418	5.21522	4.85108	4.97609	5.80882	6.92074	6.61998	6.0189		215.806	0.489978
312	2.04982	2.06048	1.57409	1.55928	1.36193	1.40462	1.78361	2.24934	2.52774	2.39136	2.33212	2.27859	2.23861	2.50468	2.43049	2.37004	1.81769	1.79995	1.65266	2.09955		216.476	0.982364			312	5.19184	4.66132	4.81333	4.24407	5.8267	6.24712	6.6727	6.44134	7.47187	8.91615	8.0356	6.86645	5.55873	5.45834	5.28019	5.60032	6.85132	7.05169	6.47588	5.21522		216.476	0.478402
313	1.55735	1.52517	1.43959	1.68671	2.00204	2.29926	2.18401	2.14506	2.44082	2.62872	2.54751	2.4043	2.34932	2.34871	2.03651	1.66251	1.39708	1.52893	1.71343	1.74968		217.145	0.9827			313	6.26369	5.94231	7.01982	6.7948	7.35677	6.25963	5.83063	5.75208	6.36873	8.49992	8.76056	7.62961	5.26171	5.35767	5.60772	6.97652	6.12092	5.8267	4.84333	5.49239		217.145	0.466774
314	1.97594	1.68065	1.95918	1.88728	2.08403	1.77632	1.91756	1.88221	2.20629	2.33082	2.52546	2.43427	2.55647	2.39499	2.25456	1.92712	1.79978	1.80226	1.99659	2.03998		217.814	0.982977			314	6.29434	5.73551	6.95959	7.58552	7.26729	5.49751	4.93869	7.41424	9.09645	10.7997	10.1053	10.7022	8.91958	7.73978	6.52464	7.06667	6.63756	7.22408	7.36692	7.40743		217.814	0.455102
315	1.89739	1.72999	1.67348	1.70853	1.84329	1.70162	1.54144	1.70154	2.10094	2.14656	2.33708	2.11327	2.11767	2.14358	2.20061	1.83239	1.36833	1.58808	1.88619	1.94468		218.483	0.983194			315	6.53539	5.63897	6.52002	6.73434	7.98287	6.00498	5.78617	6.07689	7.40205	9.14751	8.15054	8.46421	6.8995	6.33475	5.28776	5.87749	5.08746	5.35587	5.53799	7.28042		218.483	0.443394
316	1.9596	2.05169	1.98979	1.74973	1.34291	1.3483	1.56628	2.26824	2.49818	2.32895	1.81911	1.91568	2.06661	2.3569	2.457	2.41562	1.9335	1.80284	1.954	2.0711		219.153	0.983348			316	5.34409	5.06727	3.97137	4.14345	4.70085	4.98962	4.88589	5.23162	6.61859	8.27876	8.62358	7.27505	5.49136	5.09513	4.95896	5.0718	4.34735	5.62881	5.6545	6.55263		219.153	0.431657
317	2.025	1.77751	1.55222	1.48568	1.47606	1.59387	1.64528	1.81288	2.01697	2.13846	2.42511	2.2824	2.22527	2.12252	2.33535	2.0957	1.65772	1.42248	1.75684	1.98565		219.822	0.983438			317	4.86076	4.489	6.51532	6.23683	7.701	5.45639	5.79698	6.1743	9.28514	10.8841	10.0279	7.90838	6.26369	5.8735	5.21082	4.84326	3.69323	3.84618	4.07395	4.59472		219.822	0.419899
318	1.61352	1.88797	1.83889	2.04884	1.75799	1.909	2.0923	2.27066	2.42125	2.3353	2.52994	2.75826	2.48725	2.29116	1.79452	1.94712	1.73054	1.75196	1.65289	1.68606		220.491	0.983462			318	5.21082	6.1764	6.60691	6.37953	6.87947	5.93502	6.59501	6.72073	7.95865	7.91871	6.43137	6.78205	6.54772	8.16031	7.53753	7.82055	7.54941	7.15237	5.95112	5.09513		220.491	0.408127
319	1.86253	1.94173	1.86216	1.64178	1.51935	1.50739	1.77867	2.03746	2.31939	2.20129	2.27597	2.21927	2.22343	2.18768	2.11393	1.75422	1.34419	1.40072	1.67373	1.81422		221.16	0.983418			319	4.76617	4.58161	5.01887	5.43493	6.29434	5.45834	4.87559	6.23898	10.2363	11.9807	11.3821	7.70407	5.84692	4.34489	4.28935	5.15828	5.76223	6.95862	6.06833	5.6241		221.16	0.39635
320	1.62811	1.59873	1.54654	1.40842	1.3875	1.51807	1.61404	1.79135	1.98075	1.97755	2.24277	2.25352	2.2676	2.03547	1.99331	1.9729	1.75019	1.72881	1.73412	1.67517		221.83	0.983304			320	4.94272	5.63388	6.69043	6.06833	7.45344	6.41562	6.28116	6.27939	7.5466	8.35398	6.52464	5.71687	4.87189	6.6901	6.97058	8.16408	5.77311	6.25161	4.81387	5.32898		221.83	0.384574
321	1.92933	2.102	1.77978	1.6332	1.36587	1.50144	1.72347	1.93659	2.00061	1.85776	2.4606	2.39126	2.4301	2.0957	2.24758	2.04257	1.69398	1.97909	2.006	2.15905		222.499	0.983118			321	5.83237	5.15821	6.3223	5.2605	6.29214	5.23088	6.20719	6.88952	8.29017	8.21128	7.43447	6.97216	6.47824	6.67363	6.54437	6.20491	5.05968	4.77026	5.40279	5.15821		222.499	0.372808
322	1.48027	1.30098	1.32941	1.50244	1.49927	1.50244	1.35274	1.64153	1.99038	2.3353	2.49337	2.39499	2.10387	1.98958	1.91335	1.80248	1.52084	2.0482	2.30941	2.14878		223.168	0.982857			322	6.74484	4.82836	4.80455	5.18679	7.94953	7.45681	7.104	6.04035	8.76163	11.3717	12.0153	9.69977	6.70993	4.71402	4.76544	6.20491	6.32982	6.43051	6.72344	7.49313		223.168	0.361058
323	1.65517	1.53795	1.44493	1.45194	1.40244	1.4514	1.46838	1.65113	2.41932	2.6119	2.60236	2.19988	2.26758	2.30171	2.21674	2.16844	1.85379	1.82726	1.84493	1.90739		223.838	0.98252			323	5.0015	4.5851	6.11425	5.80069	6.61629	5.36558	5.78628	7.54114	9.85209	11.5291	8.99349	7.60961	5.91383	6.82027	5.53767	5.07685	3.91319	4.05065	4.32782	4.45714		223.838	0.349334
324	1.92512	1.91167	1.92693	1.78313	1.74872	1.82963	1.87132	1.92016	2.27685	2.3327	2.63588	2.35746	2.5572	2.37643	2.40681	2.05986	1.88176	1.68262	1.82526	1.75362		224.507	0.982103			324	7.82244	7.43603	6.2561	5.80384	7.70433	6.82429	7.23866	5.64797	8.81194	8.88742	9.37233	7.21261	6.49728	5.32898	4.8298	5.07321	4.95549	6.43374	6.84992	8.67601		224.507	0.337642
325	1.61642	1.62299	1.6063	1.51831	1.38889	1.3655	1.63368	1.87838	2.09916	2.07389	2.42525	2.44482	2.33912	2.02984	2.18986	1.92152	1.58288	1.37352	1.62065	1.67253		225.176	0.981606			325	5.01341	4.37211	5.63312	6.12092	6.97652	5.81837	5.09578	5.70969	9.0062	10.9067	10.2327	7.7578	5.97897	4.64161	4.38133	5.55058	5.99391	5.90821	5.63388	5.39882		225.176	0.325989
326	1.70223	1.59249	1.49163	1.71321	1.76355	1.75578	1.71469	2.00437	2.15189	1.9849	1.91461	1.96422	2.3569	2.52387	2.37646	1.85436	1.46795	1.63096	1.80169	1.88513		225.845	0.981025			326	6.0626	6.08775	7.17204	5.73588	6.91731	6.56895	7.73659	8.39921	12.6065	12.2181	10.2042	5.6479	4.89976	4.86623	5.01493	5.60755	5.44581	6.32632	6.13624	5.58913		225.845	0.314385
327	1.60546	1.69587	1.58392	1.66243	1.49392	1.47108	1.65784	1.69682	2.12951	2.18195	2.39466	2.47768	2.4499	2.21753	2.03282	1.82197	1.738	1.6963	1.88929	1.93213		226.515	0.980357			327	6.35295	6.4348	7.28003	5.76755	5.99562	5.09965	4.87594	4.57016	7.1953	8.76642	9.38756	7.6994	6.64356	4.94304	4.24929	5.32585	5.73588	5.50021	4.90849	5.02563		226.515	0.302835
328	1.68064	1.69492	1.52222	1.34122	1.52777	1.68829	1.82613	2.02015	2.14996	2.07515	1.81827	1.86648	1.79797	2.11624	2.0334	1.97382	1.55751	1.81994	1.83435	1.83563		227.184	0.979602			328	5.5881	5.16961	6.62114	6.01134	7.25994	5.80069	6.52207	5.5836	7.84646	8.09628	9.2902	7.58552	6.35885	4.71402	4.48826	5.49474	5.35195	6.23581	6.07664	6.01182		227.184	0.291347
329	1.77229	1.67689	1.61712	1.54813	1.46842	1.34997	1.35171	1.62809	1.91626	1.97126	2.18116	2.4496	2.82772	3.0367	3.05447	2.78116	2.17244	1.80006	1.68048	1.74831		227.853	0.978755			329	4.70085	4.89767	5.87499	5.99742	6.20727	6.68206	6.53322	6.46271	7.17705	9.15871	8.7712	7.45744	6.8153	6.91693	5.81718	5.59637	5.60381	6.1764	5.34515	5.0718		227.853	0.27993
330	2.25172	2.08518	1.61737	1.48716	1.42062	1.59594	1.85917	2.27786	2.46986	2.39932	2.04276	1.90957	1.86888	2.14674	2.02302	2.1521	1.8291	1.79506	1.70256	2.17134		228.523	0.977816			330	6.60444	5.7768	5.46695	4.35522	5.65449	5.5096	5.85819	6.34149	7.6333	8.55525	8.0955	8.06725	7.6994	7.15987	6.56253	6.42052	5.82789	5.34897	5.25406	5.87852		228.523	0.26859
331	1.43762	1.73976	1.83187	2.00133	1.83641	1.84574	1.60103	1.98784	2.2405	2.63259	2.57881	2.45806	2.33298	2.41396	2.41626	2.00655	1.59249	1.66044	1.71184	1.55771		229.192	0.97678			331	3.98747	4.60199	5.06841	5.3028	5.12785	4.42062	3.95807	5.51196	8.53366	8.91967	8.59318	6.41676	7.91719	6.19658	5.80857	4.30215	4.70618	4.86623	4.22812	4.12335		229.192	0.257334
332	1.9353	1.79472	1.55236	1.5958	1.62773	1.71898	1.50644	1.84603	2.20749	2.50094	2.53193	2.52818	2.33909	2.1111	1.86502	1.7127	1.60457	1.76653	1.99952	2.00596		229.861	0.975645			332	5.45834	5.65068	5.8735	5.93778	6.56253	7.15987	6.85589	7.35898	8.07264	8.95511	7.90838	7.551	6.84947	6.67807	5.91887	6.42052	6.90732	6.57212	5.81718	5.16727		229.861	0.24617
333	1.59466	1.67147	1.50527	1.43719	1.39907	1.41631	1.43461	1.71903	2.29889	2.53776	2.57472	2.37408	2.37477	2.33819	2.41516	2.30538	1.78055	1.69031	1.62203	1.82612		230.53	0.97441			333	6.53793	7.48389	8.18679	6.0797	8.83847	8.01015	7.55303	5.55933	8.31332	11.178	10.138	8.60074	6.90575	5.9774	4.74311	4.31401	4.59565	6.55903	6.49642	6.52569		230.53	0.235105
334	1.72846	1.88294	1.65266	1.72167	1.72899	1.92554	2.00689	2.38423	2.3663	2.57503	2.98736	2.88309	2.50066	2.09428	2.11479	1.98744	1.80522	1.87552	1.64548	1.65548		231.2	0.973071			334	5.02608	4.79248	7.38615	7.08065	7.25994	5.07292	5.04459	6.35176	6.41316	6.86645	6.38393	6.90971	6.95862	6.76533	6.68504	6.33523	5.00705	6.62824	6.73745	6.65914		231.2	0.224147
335	1.85523	1.70126	1.50584	1.47959	1.388	1.47353	1.96056	1.918	2.162	1.86735	2.12741	2.01306	1.91644	2.02784	2.24872	2.24439	1.93409	1.82092	2.0837	2.11828		231.869	0.971626			335	6.03441	5.52749	6.23581	6.07664	6.60444	5.60135	5.65464	5.30692	6.44835	7.17599	8.84782	8.52364	7.46087	6.63637	5.99742	6.2561	5.50507	5.8735	5.77689	5.77689		231.869	0.213301
336	1.77202	1.54126	1.23673	1.45079	1.59619	1.66256	1.72637	1.9454	2.1145	1.97343	1.95764	2.10328	1.8909	1.87557	1.76289	1.82963	1.6509	1.54093	1.65671	1.77501		232.538	0.970071			336	7.28042	6.71093	6.43051	5.26059	5.67458	4.92085	5.58784	6.83451	9.82268	9.94784	11.0359	8.80022	7.4257	4.33424	5.35681	5.49037	5.33734	4.74381	5.76123	6.47665		232.538	0.202576
337	1.60307	1.70839	1.75091	1.75363	1.71015	1.55222	1.66317	1.7332	1.89614	2.16543	2.61848	2.58221	2.1596	2.1596	2.30191	2.22089	1.7385	1.81441	1.77681	1.7772		233.207	0.968405			337	4.98482	4.6019	6.16538	5.91915	6.47975	5.07292	5.46454	6.28751	8.24399	10.2088	9.27066	8.13588	6.07796	6.28709	5.98881	8.19306	7.62986	7.52312	5.56034	5.58669		233.207	0.191978
338	1.77262	1.63525	1.62811	1.63525	1.67023	1.75148	1.94204	2.05683	2.11879	2.16631	2.66224	2.79696	2.60018	2.90077	2.92496	2.58457	1.66175	1.54982	1.81422	1.80327		233.877	0.966625			338	4.94581	5.78561	6.6314	6.94767	6.72344	6.02816	5.5735	7.30003	8.19109	9.88805	8.06157	7.46872	5.41397	4.95549	4.35323	5.67808	5.75623	6.39267	5.18427	5.29881		233.877	0.181513
339	1.6952	1.63578	1.51435	1.56945	1.48819	1.66877	1.7513	1.89693	1.97143	2.00145	1.91055	2.07237	2.18111	2.57479	2.54777	2.26015	1.57448	1.5029	1.76075	1.96854		234.546	0.964728			339	5.6093	5.37971	7.08259	6.73745	6.62824	4.61696	5.15047	6.25789	7.07629	6.70879	9.83941	10.4627	10.5853	5.82789	4.74672	5.27061	5.34138	6.69189	6.05655	6.54742		234.546	0.171189
340	1.61571	1.78716	1.87915	1.882	1.80855	1.60169	1.58152	1.7067	1.89559	2.20723	2.76151	2.85681	2.54267	2.24819	2.4132	2.34247	1.93504	1.63578	1.4724	1.52146		235.215	0.962712			340	5.80401	5.2418	5.67146	5.63415	6.72341	6.36373	5.47369	5.25462	7.19286	8.54837	8.74627	8.10261	7.81901	6.98596	5.39604	6.79719	6.98621	7.19552	5.50767	5.41572		235.215	0.161011
341	1.88351	1.84884	1.83097	1.69471	1.36579	1.27355	1.40522	1.75771	2.07426	2.12301	2.65215	2.56812	2.3855	2.32233	2.22168	2.13012	1.48754	1.74973	1.91424	1.97793		235.885	0.960573			341	5.1726	4.85386	6.14117	7.45651	8.80281	7.10286	5.72522	4.96572	7.42083	12.2264	12.7301	10.4995	5.93677	5.4791	4.97129	4.72433	3.84408	4.4388	4.9655	5.63388		235.885	0.150987
342	1.53939	1.63361	1.52376	1.67546	1.69945	1.77692	1.6632	1.86524	1.97236	1.87789	1.9018	2.262	2.64716	2.53988	2.34465	1.95279	1.89739	1.74963	1.72466	1.57537		236.554	0.95831			342	5.5096	4.99434	4.80252	5.5483	6.97652	6.44274	6.71213	6.3989	43.0901	48.3067	43.7441	7.51024	7.06823	5.76148	5.03443	4.26964	4.50727	4.92982	5.09231	6.11412		236.554	0.141123
343	1.78942	1.71951	1.61274	1.73315	1.70398	1.85776	2.09195	2.11652	2.0423	1.83534	2.27176	2.34803	2.16179	2.01945	2.2591	2.14681	1.55071	1.24871	1.56778	1.84616		237.223	0.955919			343	4.53847	4.37294	4.98482	4.75556	5.58717	5.04152	5.63226	5.74179	7.88961	7.88235	7.35574	5.31095	5.06709	4.66454	6.19138	6.44274	5.78116	4.85394	4.84304	4.99352		237.223	0.131424
344	1.64922	1.73969	1.57301	1.47476	1.45807	1.49392	1.62819	1.87179	2.20643	2.24819	2.21461	2.18215	1.94537	1.75854	1.54541	1.54303	1.55512	1.56655	1.54654	1.53796		237.892	0.953398			344	4.9493	6.0189	8.33639	8.37787	6.79691	4.46489	4.53933	5.95756	7.4609	8.13678	6.93799	6.46143	6.68504	6.42457	5.8735	5.77689	6.11765	5.87852	5.41397	5.26199		237.892	0.121897
345	2.00378	1.90926	1.6365	1.37476	1.54698	1.56694	1.69781	1.655	2.19963	2.17072	2.3674	2.06378	2.20429	2.38144	2.51555	2.35191	1.73661	1.64332	1.69011	1.92693		238.562	0.950744			345	7.62048	8.13678	8.01075	6.75752	7.06067	5.45019	5.26547	6.06286	9.09316	11.6643	10.728	8.96698	6.24521	5.43994	4.66381	4.95805	4.77026	5.79888	5.87711	7.17814		238.562	0.112547
346	1.71546	1.51531	1.36644	1.36277	1.44616	1.52146	1.95064	2.36161	2.40532	2.24876	2.45714	2.42033	2.63905	2.6669	2.99777	2.37057	1.92313	1.5021	1.59164	1.64298		239.231	0.947956			346	5.01341	4.37211	7.48982	7.68845	8.22542	5.67208	6.13359	7.06746	8.32437	9.3759	8.83577	8.55525	8.0955	6.85195	5.12694	4.73204	4.65912	4.70893	4.56695	4.79807		239.231	0.103382
347	1.75208	1.80698	1.80639	1.65106	1.93725	1.94649	2.04699	1.88113	2.46087	2.394	2.70534	2.32664	2.33965	2.22706	2.29972	2.01688	1.51217	1.85568	2.06509	2.03913		239.9	0.94503			347	6.79498	6.07961	7.18783	6.41114	9.76945	8.88742	8.14253	8.76148	10.2108	11.6747	10.4876	10.1317	8.68857	6.36532	6.54567	7.15738	7.24205	7.16043	6.65729	6.54742		239.9	0.0944047
348	1.94977	2.0777	1.59666	1.64941	1.5788	1.67229	1.94966	2.07605	2.13409	1.95636	2.55648	2.86971	3.09877	2.59448	2.34683	1.8812	1.65382	1.62169	1.56727	1.99035		240.569	0.941963			348	6.12012	6.90734	6.66926	5.94186	5.85364	5.41405	5.40211	5.41034	7.085	8.16383	7.37668	5.90077	5.14907	5.41397	5.36222	5.19184	4.69892	6.43096	6.6647	7.27354		240.569	0.0856224
349	1.49029	1.46003	1.57298	1.49611	1.73108	1.61363	1.70966	1.85882	2.09713	1.99312	1.98532	2.09213	2.17183	2.32014	2.12931	1.85568	1.48974	1.7501	1.83523	1.61175		241.239	0.938754			349	6.36373	6.14958	5.87852	5.68494	5.62732	6.92406	7.98576	9.12167	9.57596	9.46161	8.99763	7.36692	6.2586	4.80792	5.26763	5.90196	5.68491	6.26646	6.73959	7.52798		241.239	0.0770398
350	1.73865	2.07107	2.11005	1.76759	1.70256	1.60309	1.62159	1.7011	2.46434	2.81788	2.93375	2.53772	2.36237	2.43336	2.33082	2.14691	1.67989	1.72993	1.60744	1.56047		241.908	0.935401			350	6.08429	6.17271	5.5881	5.52502	5.87852	5.60755	6.07155	7.35085	8.89335	9.41486	8.19022	6.66702	5.39475	4.87836	4.06068	4.14027	4.52151	4.79557	4.28646	5.18808		241.908	0.0686622
351	1.93504	1.65529	1.4945	1.57748	1.65709	1.71371	1.9615	2.00655	2.21012	2.08379	2.21114	2.06404	1.90344	1.96654	2.13555	2.15607	1.69758	1.53778	1.79797	2.06481		242.577	0.9319			351	4.69727	3.82527	4.87313	5.53799	6.58143	5.59704	6.04128	7.80951	10.1842	13.6746	11.8346	9.48474	5.38201	5.86523	5.97464	5.65068	5.06893	5.97263	6.40144	6.07981		242.577	0.0604944
352	1.47317	1.5272	1.59769	1.48988	1.6117	1.77078	2.04256	1.9906	2.5382	2.54674	3.72491	3.29479	3.12871	2.19901	2.27496	2.04659	1.5744	1.50816	1.55639	1.50458		243.247	0.928249			352	5.18427	4.92982	5.42678	5.8122	10.3831	10.2571	10.1335	6.0168	7.4788	7.39555	8.45288	7.69845	6.97304	5.8997	5.49479	6.02337	4.84304	5.12213	5.04531	5.8735		243.247	0.0525412
353	1.65884	1.60715	1.58978	1.64289	1.56155	1.67532	1.55056	1.81784	2.02073	2.09297	2.29526	2.34708	2.19755	2.12911	2.11931	2.16543	1.59162	1.81574	1.99387	2.00754		243.916	0.924447			353	4.89767	4.95549	6.14117	6.75752	8.30332	7.08905	6.12673	5.14962	6.96028	8.52364	8.84782	7.17599	6.08719	5.55595	5.14694	5.24834	4.88443	8.28721	8.15656	7.84916		243.916	0.0448073
354	1.6892	1.85309	1.73609	1.46037	1.43719	1.55457	1.92351	2.23196	2.38588	2.14203	2.16691	2.41554	2.47489	2.48342	2.29553	2.15269	1.62193	1.8011	1.78815	1.85064		244.585	0.920491			354	6.33106	6.17115	6.23581	5.09222	5.05625	4.40378	5.15804	11.0407	12.9864	15.8877	10.0147	8.02292	4.94763	6.06513	6.90575	6.10118	5.66974	5.21593	5.41397	5.69109		244.585	0.037297
355	1.58079	1.69083	1.79453	1.6387	1.75489	1.61378	1.52686	1.70201	2.11084	2.45486	2.65478	2.65619	2.53074	2.33124	2.34716	2.12317	1.68413	1.80054	1.81201	1.78559		245.254	0.916379			355	5.55573	5.66592	6.15653	5.94027	6.06513	5.67458	5.45741	7.54475	8.7222	10.3706	8.62701	7.31068	5.6093	6.33523	5.95043	5.59216	5.13889	6.47588	6.24712	5.72507		245.254	0.0300146
356	1.58183	1.60457	1.44132	1.55751	1.64467	1.81422	2.10567	2.1552	2.38517	2.2076	2.44449	2.37145	2.27881	2.56124	2.36302	2.22102	1.39923	1.50101	1.49044	1.74193		245.924	0.912109			356	6.09554	5.93677	5.4791	5.50767	7.08755	6.6686	6.08512	6.90246	11.2032	12.5134	10.0288	6.97652	6.47665	6.3423	5.6479	5.36618	5.39475	5.48134	5.36842	5.91045		245.924	0.0229641
357	1.69233	1.60743	1.55582	1.67406	1.77314	1.6595	1.53223	1.84298	2.18198	2.28408	2.30808	2.18971	2.20429	2.22002	2.26191	1.83511	1.30287	1.31014	1.55902	1.74855		246.593	0.907679			357	6.45522	5.33025	6.33949	6.30268	7.56544	6.13624	6.17458	6.18588	7.14058	7.36825	8.62375	10.4251	10.0844	7.89281	5.59702	6.82005	6.50871	6.43894	5.80882	6.36373		246.593	0.0161493
358	1.59695	1.50589	1.53688	1.42689	1.44794	1.258	1.707	2.01135	3.04634	3.05805	3.17603	2.39499	2.28061	2.40441	2.61087	2.67782	2.14343	1.80103	1.49672	1.55433		247.262	0.903087			358	4.50142	4.53203	5.68141	5.89579	6.91731	5.842	5.73697	6.04724	8.52451	10.8854	10.695	9.41582	7.12912	5.81718	4.63089	4.85054	4.72811	7.31321	7.24616	6.98405		247.262	0.00957384
359	1.97465	1.82866	1.37414	1.33209	1.35855	1.67532	1.76262	1.91671	2.47009	2.52632	2.72572	2.12892	2.03667	2.17015	2.32196	2.14986	1.41104	1.58658	1.83568	2.2181		247.932	0.898332			359	6.0205	5.06031	5.29035	4.88814	6.47603	5.88756	5.68051	5.93549	7.66967	8.91615	7.48961	7.16043	6.54437	6.11296	4.72561	5.88068	6.01134	7.17814	6.53539	6.97753		247.932	0.00324113
360	1.9331	1.78932	1.4143	1.42876	1.3669	1.54295	1.4949	1.83571	2.20077	2.14154	2.29916	2.24516	2.41198	2.00924	1.79919	1.53909	1.72441	1.83808	2.06305	1.98177		248.601	0.893412			360	4.50775	4.4019	6.04692	6.40386	6.72344	5.39076	6.0652	7.24012	8.5307	7.88922	6.93799	5.97464	5.39882	5.31991	5.524	5.71962	5.17668	4.8872	4.78939	4.53354		248.601	-0.00284561
361	1.91566	1.65772	1.32008	1.29671	1.57162	1.62658	1.65208	1.82619	2.1074	2.34696	2.76667	3.27541	3.27545	2.96129	2.45197	2.07118	1.55433	1.50739	1.70502	1.954		249.27	0.888325			361	6.57212	6.17271	6.0749	5.18418	5.46695	4.29581	5.22241	6.16856	7.97829	8.58821	7.99824	6.46123	5.24188	4.08508	4.66438	5.95159	6.53539	6.53449	5.70544	6.63637		249.27	-0.00868342
362	1.45125	1.57533	1.61003	1.68974	1.64909	1.73282	2.00119	2.00361	1.90309	1.78175	2.25906	2.3437	2.37301	2.14601	2.10422	1.82649	1.52804	1.56572	1.54186	1.60062		249.939	0.88307			362	6.01182	5.8829	6.01627	5.15821	5.59637	5.09125	5.46361	5.8574	6.83359	9.071	8.76406	7.62462	5.04125	5.1937	4.65506	5.04149	4.11182	5.94346	5.79327	6.68524		249.939	-0.0142695
363	1.66437	2.07043	1.93524	1.70898	1.59146	1.72813	1.82756	1.71695	2.10292	2.26191	3.001	3.02238	3.06529	2.59736	2.30797	1.92312	1.55581	1.69784	1.67929	1.67537		250.609	0.877646			363	5.98866	6.36532	8.25947	7.7438	6.71792	5.48699	5.86503	8.03564	11.2944	11.8144	9.84976	7.15606	6.63976	6.5062	5.72025	5.98791	5.02563	5.89319	6.29494	6.5262		250.609	-0.0196014
364	1.77246	1.79911	1.33962	1.34858	1.29832	1.4186	1.84721	2.35124	2.70028	2.37166	2.14674	1.88753	1.84698	2.07647	2.10941	1.89929	1.37789	1.71402	1.81146	2.14771		251.278	0.87205			364	6.10275	4.99252	5.35681	5.42601	8.33639	7.77037	8.55229	6.82612	7.67661	6.56724	6.23581	5.48401	5.27033	4.64801	4.87934	5.37491	4.87934	4.72433	5.35681	6.29494		251.278	-0.0246767
365	1.79572	1.80103	1.45125	1.48568	1.51258	1.63525	1.6818	1.95851	2.01593	2.14674	2.23618	2.37408	2.37271	2.50468	2.47229	2.05117	1.45964	1.28143	1.38622	1.72516		251.947	0.866283			365	7.67542	8.64829	9.47688	6.63131	9.81919	9.12324	8.4855	6.13781	8.17394	9.35294	8.13326	6.76433	6.63756	6.03682	5.8997	7.75323	8.27601	7.94953	5.30121	5.35767		251.947	-0.0294935
366	1.77632	1.89348	1.89812	1.79882	1.41818	1.25783	1.39155	1.72186	1.83241	2.27213	2.40918	2.46839	2.23955	2.0792	2.00997	1.74463	1.53337	1.67299	1.79547	2.03282		252.616	0.860344			366	5.55573	5.60155	7.80001	6.73885	8.66198	6.63881	6.87382	6.21589	7.44131	11.1016	9.83148	8.37303	6.13064	9.50679	10.1022	8.97621	6.29431	5.99041	5.18584	4.89987		252.616	-0.0340497
367	1.66364	1.24253	1.27177	1.37087	1.52079	1.65899	1.86354	1.89053	2.4993	2.5989	2.77027	2.16007	2.08728	2.12272	2.17097	2.06142	1.64308	2.01559	2.34109	2.33927		253.286	0.854231			367	5.00856	5.47059	5.30121	5.3376	4.5807	5.17668	5.96786	6.15878	7.20784	9.83832	10.3947	8.40151	5.6431	5.20117	5.90821	6.60691	6.73303	6.63637	5.98262	6.02337		253.286	-0.038344
368	2.4039	2.07718	1.63595	1.52067	1.55222	1.54069	1.8445	2.21409	2.40622	2.28498	2.27096	2.3501	2.0975	1.95787	1.9331	1.88822	1.5823	1.62049	1.98661	2.44762		253.955	0.847943			368	4.8872	5.0347	5.82692	5.38607	5.55123	5.56841	6.40177	8.11568	8.26084	8.69294	6.92548	7.11951	6.07976	5.53274	5.05	5.87756	5.73588	6.41971	5.95043	5.86881		253.955	-0.0423748
369	1.4381	1.38168	1.42233	1.36279	1.66391	1.71215	1.742	1.86748	2.32656	2.32509	2.42526	2.32417	2.46029	2.54511	2.65655	2.48779	1.77805	1.57338	1.53226	1.52777		254.624	0.841481			369	6.15653	5.57397	7.70433	6.75993	8.12323	5.81039	5.98536	5.14613	7.44407	7.39194	7.813	6.41676	6.67807	5.1143	5.85364	6.30957	6.94767	6.42054	6.42054	5.79829		254.624	-0.0461411
370	1.79204	1.97246	1.93091	1.55587	1.55805	1.50571	1.49879	1.61755	1.89917	2.00708	1.99766	2.2204	2.25253	2.41907	2.73097	2.58208	2.02622	1.481	1.51119	1.55577		255.294	0.834843			370	5.18409	5.87852	7.0642	6.84947	7.91719	7.48389	6.90135	6.46212	8.4109	11.9081	11.3358	9.01656	6.56253	6.03941	6.68765	7.36957	7.0924	7.47072	6.34287	6.36683		255.294	-0.0496421
371	1.57302	1.77919	1.95571	1.85776	1.75538	1.74758	1.81476	1.97336	2.183	2.04513	2.26089	2.23252	2.33933	2.37096	2.32015	2.1688	1.67541	1.79501	1.7597	1.63417		255.963	0.82803			371	5.57495	5.68617	7.03247	6.73303	6.82146	5.61495	5.22186	5.57577	8.81545	9.6424	9.22495	6.17174	4.84096	4.93585	6.19116	9.071	8.67211	8.59318	6.63131	5.93677		255.963	-0.0528771
372	1.73577	1.77786	1.68013	1.52368	1.54109	1.45659	1.64122	1.81874	2.26953	2.12508	2.17036	2.14477	2.60631	2.57524	2.2582	1.87879	1.59818	1.74898	1.6584	1.77429		256.632	0.821042			372	5.16727	5.09125	8.16324	7.74855	7.07808	4.00876	4.5655	5.71647	9.70712	13.0498	12.7457	8.70865	5.78027	5.20417	5.73551	5.86523	6.67363	7.73005	7.76302	6.40489		256.632	-0.0558459
373	1.88131	1.59336	1.29897	1.25314	1.34826	1.55798	1.91203	2.35031	2.52774	2.52546	2.35324	2.11375	1.90957	2.32287	2.36486	2.29933	1.86888	2.00111	1.96528	1.9824		257.301	0.813877			373	5.1726	5.58946	6.72716	6.48565	6.47969	5.5096	6.09535	6.61021	7.87045	8.15916	7.64666	6.53945	6.41702	5.51186	5.97748	4.97587	5.24235	5.06206	5.72222	5.50767		257.301	-0.0585482
374	2.01281	1.8719	1.56179	1.45218	1.39029	1.30358	1.53203	1.75124	2.01532	2.25933	2.7564	2.77417	2.3928	2.14328	1.99476	1.85064	1.38509	1.27836	1.38102	1.81687		257.971	0.806538			374	5.55158	5.82692	6.32632	5.9607	7.17814	6.33317	6.42214	4.97058	5.97567	7.63253	8.52364	7.84198	6.06513	5.08196	4.80361	5.25581	4.86402	4.35965	3.82124	4.91958		257.971	-0.0609844
375	1.56369	1.3425	1.37604	1.40244	1.60519	1.56727	1.83514	1.89569	2.11941	2.05305	2.41597	2.41643	2.34099	1.97477	2.13938	2.02038	1.83679	1.52381	1.65671	1.64365		258.64	0.799024			375	5.50112	5.68391	6.02612	5.60032	5.16727	4.54401	5.66189	7.04207	8.81122	8.01058	6.79498	5.84843	5.86523	7.21376	6.80293	6.25253	6.62491	7.14612	7.32172	5.34418		258.64	-0.0631547
376	1.8669	1.61696	1.48833	1.16275	1.22559	1.34613	1.52026	1.81798	2.31593	2.28255	2.29318	1.92707	2.2181	2.12534	2.09297	1.82963	1.74872	1.72183	1.81149	1.72183		259.309	0.791335			376	6.55117	4.57805	4.84624	5.37682	5.86245	5.3028	4.89462	4.99768	7.53046	9.10482	8.58826	6.57249	5.69865	5.74953	5.26679	5.63437	5.42148	6.16138	7.39208	7.88235		259.309	-0.06506
377	1.81946	1.78133	1.73786	1.54583	1.56356	1.70041	1.87197	2.11789	2.56676	2.76898	2.9169	2.58582	2.29891	2.12094	2.06694	2.07988	1.66142	2.06295	2.17428	2.18956		259.978	0.783473			377	5.77689	5.39076	6.33731	6.72327	6.40489	5.06564	4.60872	5.78863	11.7553	14.5849	13.3717	7.84984	6.03941	5.86245	6.0384	6.82146	6.97216	6.26369	5.73152	5.77689		259.978	-0.0667013
378	1.69999	1.82149	1.67857	1.5193	1.65051	1.66414	1.65111	1.68716	1.98891	2.39401	2.44566	2.30981	1.71215	1.69995	1.64573	1.6963	1.42248	1.72259	1.75951	1.82397		260.648	0.775438			378	3.86908	4.19091	6.79352	7.31053	7.30587	5.44079	5.68185	6.66862	6.95668	7.64666	6.97216	6.90734	6.33467	6.76433	6.84595	6.60691	5.24805	4.64669	4.0759	4.17041		260.648	-0.0680796
379	1.75102	2.09547	2.04767	1.81795	1.57517	1.77314	1.78383	1.85297	1.7842	1.75	1.94505	2.38062	2.40918	2.5692	2.19463	2.11799	1.58792	1.63578	1.57157	1.56712		261.317	0.767231			379	5.74085	6.91693	7.64286	6.56344	6.23581	5.35195	5.09578	5.70969	7.39706	8.43968	8.64655	7.48389	6.62988	4.72817	4.29913	4.50511	4.65506	6.0189	5.72446	5.90598		261.317	-0.0691966
380	1.59398	1.56927	1.56678	1.41279	1.44535	1.45243	1.57039	1.77988	2.20257	2.56671	2.88267	2.73524	2.41523	2.1687	2.3649	2.32109	1.91081	1.52858	1.51018	1.5242		261.986	0.758854			380	6.69746	9.95124	11.1993	9.31321	6.71586	5.32952	5.53065	7.45755	10.2812	10.9119	9.92769	7.76943	7.22778	6.18139	5.90422	5.43546	4.98962	5.36618	5.11758	5.28019		261.986	-0.0700541
381	1.67307	1.81395	1.79354	1.69727	1.89282	1.89444	2.06264	1.97189	2.46169	2.46473	2.91109	2.48816	2.20908	1.78754	2.00428	1.95304	1.46488	1.25618	1.31123	1.57788		262.656	0.750309			381	5.03776	5.68741	6.03441	4.93551	5.86323	5.72757	6.07379	6.6118	7.65184	9.49859	8.89318	8.02034	5.60653	5.05477	4.54932	5.86323	5.55203	6.93059	5.50094	5.37264		262.656	-0.070654
382	1.74491	1.5421	1.42981	1.48846	1.47991	1.56047	1.6854	2.10888	2.41857	2.56479	2.56887	2.50531	2.24558	2.02858	1.8486	1.70924	1.37855	1.37093	1.65203	1.8291		263.325	0.741597			382	5.00872	5.74901	5.86825	6.18141	6.79323	6.28852	5.57367	5.85597	8.02116	9.70743	8.57134	6.98596	5.98866	5.53776	5.39076	5.26455	4.97129	5.54353	5.28199	5.8355		263.325	-0.0709987
383	1.74821	1.91368	1.735	1.46626	1.20539	1.35462	1.65791	1.94224	1.97337	1.90158	1.88498	2.11973	2.31002	2.35167	1.89961	1.51839	1.2624	1.41111	1.46279	1.62901		263.994	0.73272			383	3.92099	4.56502	6.40489	6.4714	6.39267	4.73866	5.08264	6.75838	9.36586	11.5291	10.9426	9.20954	7.551	6.15296	6.5062	6.02675	5.39656	4.1222	3.57502	3.78994		263.994	-0.0710909
384	1.57448	1.46196	1.42689	1.43155	1.29352	1.35531	1.74734	1.93059	2.23649	1.8107	1.91537	2.02407	2.3587	2.39466	2.1096	1.8719	1.50458	1.51309	1.72312	1.76289		264.663	0.723679			384	5.43589	4.49823	6.05291	5.78147	7.4257	6.33317	6.32135	5.24647	7.20813	9.81269	10.695	9.071	6.7384	5.39604	4.48004	5.40027	5.29029	6.7519	6.43975	6.49813		264.663	-0.0709333
385	1.81811	1.81199	1.61935	1.44034	1.48792	1.63466	1.90804	1.95973	2.09836	1.90187	2.06926	2.11123	2.28449	2.4541	2.46796	2.36817	1.93918	1.71439	1.61337	1.69887		265.333	0.714479			385	4.72561	4.50142	5.66373	5.58454	6.29214	5.7768	6.34852	6.52664	6.95668	7.64666	8.21128	8.70755	7.55621	6.14511	5.00872	6.0194	6.85195	7.39651	6.57751	5.41397		265.333	-0.0705292
386	1.4403	1.93051	1.96686	1.80795	1.34739	1.62591	1.9059	2.09677	2.02746	1.81001	1.68476	1.77865	2.0766	2.14097	2.29879	2.0093	1.67364	1.5586	1.6903	1.69881		266.002	0.70512			386	4.92085	4.88822	6.30048	6.34686	7.11968	5.5483	6.39957	6.61652	8.81061	10.9119	11.1241	8.92902	6.47588	5.39076	4.87446	4.52926	4.33424	5.012	4.92085	5.44821		266.002	-0.0698819
387	1.49611	1.51935	1.48865	1.44493	1.35892	1.37604	1.45768	1.54754	2.15936	2.72979	3.09591	2.64509	2.22706	2.4933	2.75154	2.66967	1.91514	1.59164	1.51725	1.57298		266.671	0.695606			387	6.24747	6.10118	6.15653	5.22031	6.41237	5.46076	5.45933	4.90979	6.15883	7.51024	9.41582	9.59161	7.74855	6.48581	5.52326	6.24045	4.95799	6.32632	5.9607	6.53449		266.671	-0.0689952
388	1.5455	1.56806	1.63379	1.46205	1.67402	1.66865	1.96572	1.92827	2.17422	1.95665	1.98393	2.19802	2.28196	2.26832	1.92041	1.68473	1.42557	1.42301	1.55735	1.48145		267.341	0.68594			388	6.23655	6.26369	6.67807	6.33317	6.47915	4.87439	4.93719	5.47328	7.90275	9.10538	8.15916	6.08975	4.95805	5.98556	7.42355	7.54846	6.08544	4.86623	4.82135	5.87499		267.341	-0.067873
389	1.53334	1.55163	1.62964	1.63156	1.51725	1.538	1.5352	1.7853	2.07549	2.24819	2.36024	2.12508	2.03244	2.05158	2.21807	2.03447	1.55471	1.64507	1.79125	1.79263		268.01	0.676126			389	8.19242	8.35398	6.15133	5.18584	6.47975	7.00115	6.56663	5.32396	7.34682	9.78693	9.68305	7.39145	6.60342	7.24205	6.88021	5.79888	4.171	3.83339	3.77025	6.76555		268.01	-0.0665196
390	1.79139	1.71546	1.58577	1.74136	1.73534	1.84266	1.68895	2.09839	2.41531	2.41346	2.22156	2.06773	1.97735	2.29608	2.32196	2.17844	1.53481	1.68807	1.91477	1.97966		268.679	0.666165			390	5.77936	5.00847	5.10114	5.51711	6.33523	5.33213	5.38762	8.82539	10.4753	11.1016	7.45651	6.71586	5.50507	6.1764	5.88099	5.71687	4.95549	5.49751	5.68741	6.33731		268.679	-0.0649395
391	1.8056	1.61585	1.51797	1.45194	1.36903	1.37293	1.48214	1.7923	2.44278	2.68261	3.05993	2.93105	2.78813	2.31918	2.07781	2.02621	1.74801	1.74257	1.85356	1.96354		269.348	0.656063			391	5.10037	4.4899	5.86323	5.94212	6.33287	4.76393	4.37557	4.9107	6.77718	8.57134	8.95511	8.85493	6.95008	6.54335	5.73392	5.82792	5.5881	6.17271	6.68504	5.67507		269.348	-0.0631374
392	1.79354	1.63538	1.57748	1.5547	1.68725	1.5493	1.62226	1.76394	1.95436	2.29526	2.68854	2.89973	2.37017	2.09991	2.02871	1.98274	1.76781	1.6973	1.83534	1.81395		270.018	0.645824			392	5.1937	4.65506	4.92857	4.39278	6.00133	6.12252	6.14726	4.93627	5.61877	6.70854	7.45896	8.74627	8.54837	7.43603	5.91129	5.98781	5.90422	5.67458	5.47514	5.38201		270.018	-0.0611184
393	1.61717	1.65177	1.59328	1.52146	1.51972	1.49857	1.58776	1.69137	2.19786	2.14758	2.38854	2.32017	2.42286	2.51721	2.22876	2.02069	1.59387	1.71367	1.70471	1.61935		270.687	0.635451			393	5.21522	5.43613	6.67807	6.50871	8.69738	8.06507	8.60096	7.13023	9.68895	11.0906	11.7144	9.81095	8.14883	6.81664	5.77689	5.8735	5.42148	6.62114	6.15763	6.13839		270.687	-0.0588879
394	1.68085	1.52804	1.54434	1.45248	1.42311	1.47753	1.85973	2.15866	2.32129	2.23602	2.24352	2.29339	2.40362	2.48888	2.44263	2.08805	1.74613	1.59487	1.79354	1.79354		271.356	0.624948			394	6.01182	5.94231	5.11811	4.94278	8.35398	9.61942	8.76064	7.72075	9.68297	10.138	9.88805	7.39898	6.29446	4.27154	4.53203	6.43374	6.74829	7.66963	5.97633	6.14511		271.356	-0.0564513
395	1.44858	1.52804	1.37488	1.50244	1.51328	1.50375	1.59214	1.87502	2.23339	2.25686	2.35843	2.12483	1.88045	1.84266	1.98565	1.86896	1.46331	1.41734	1.40996	1.55173		272.025	0.614321			395	4.04467	4.37735	5.63388	5.65068	5.29881	4.77026	5.08112	5.58007	7.68908	7.79338	7.86774	5.99391	5.51811	4.95271	4.73775	6.15354	6.1649	8.16408	7.14612	6.09376		272.025	-0.0538147
396	1.75268	1.72367	1.48754	1.50434	1.47606	1.77943	2.32512	2.5566	2.60817	2.07578	2.05485	1.89706	2.21452	2.26502	2.3353	1.92654	1.71008	1.71011	1.87842	1.95295		272.695	0.603575			396	4.98745	4.43882	5.40925	5.56841	6.56253	5.68591	4.84838	6.70612	8.90523	10.0279	8.05037	6.24903	5.012	4.41783	4.83853	5.68391	5.25986	5.39032	5.14694	5.2023		272.695	-0.050984
397	1.91436	1.75363	1.66509	1.65106	1.62964	1.59214	1.68901	1.98819	2.39409	2.23006	2.10349	2.06392	2.02004	1.95609	1.87572	1.94248	1.72611	1.76759	1.98353	2.05724		273.364	0.592714			397	5.69865	5.39604	5.34897	5.34515	6.57249	5.78258	5.78163	5.65498	7.76444	8.00855	9.37608	8.1667	7.27336	5.20699	5.09231	5.50112	4.70055	5.18002	5.0964	6.01548		273.364	-0.0479656
398	1.61439	1.59466	1.4392	1.25556	1.43347	1.6177	1.80718	1.82215	2.0178	1.95176	2.36803	2.31924	2.46973	1.99143	2.17074	1.87072	1.8431	1.75062	1.82478	1.7065		274.033	0.581744			398	6.13064	6.4348	5.96285	4.67554	5.51811	5.33375	5.65151	6.16856	7.17373	7.46432	6.37853	6.41702	5.30121	5.00418	4.20286	5.63897	6.88021	8.60738	7.34597	6.36683		274.033	-0.0447661
399	1.90357	1.95571	1.76421	1.75175	1.71147	1.73282	1.74839	1.84405	2.0722	2.30538	2.82921	3.03686	2.74013	2.27979	1.82213	1.58116	1.32623	1.48437	1.65387	1.86108		274.703	0.570671			399	6.19489	4.86977	5.97748	5.51186	6.23312	5.43554	5.2182	5.87009	7.35841	9.09538	8.91974	8.14883	7.76319	7.88922	7.33996	6.53449	5.94457	6.72344	7.40743	6.60066		274.703	-0.0413924
400	1.67229	1.72183	1.73153	1.72905	1.77961	1.85672	2.10067	2.09286	2.09857	2.05565	2.13532	2.2181	2.23851	2.65478	2.55436	2.2386	1.65051	1.53717	1.53026	1.59233		275.372	0.559501			400	5.28199	4.89547	5.02296	5.21294	6.16138	5.90422	6.16459	6.27252	6.69174	7.67115	8.34306	8.83577	7.70407	6.33475	5.41397	5.63939	5.60755	5.48134	5.07292	5.54353		275.372	-0.0378516
401	1.52714	1.48432	1.43101	1.5028	1.57172	1.85042	1.92003	1.99108	2.23052	2.31907	2.38589	2.12301	2.06492	2.2705	2.4927	2.26404	1.72188	1.61762	1.81439	1.79334		276.041	0.548239			401	5.25326	5.26679	5.74953	5.69865	5.8735	6.26369	7.3437	7.51067	7.89953	9.35152	9.65527	8.24105	6.14958	6.18141	6.22174	5.80882	5.36618	5.29312	5.36618	5.16516		276.041	-0.0341511
402	1.82836	1.8628	1.60359	1.32345	1.54551	1.59878	1.8309	1.68342	1.84842	1.86457	2.15415	2.23585	2.17008	2.08822	1.98624	2.09218	2.08258	2.13002	1.84771	1.77249		276.71	0.536892			402	4.76393	5.50767	5.99041	5.63603	5.15828	4.5	5.13834	6.97875	8.34278	8.84782	7.17599	5.43385	3.94669	6.42075	7.08625	6.73847	4.10866	4.86115	4.84453	4.96546		276.71	-0.0302984
403	1.42781	1.44093	1.68013	1.64282	1.50375	1.19725	1.34921	1.71909	2.33436	2.40578	2.31719	2.36288	2.2161	2.42618	2.03501	1.88257	1.34105	1.43795	1.61003	1.53982		277.38	0.525467			403	5.08078	4.66143	4.77428	4.60199	6.14117	6.51839	6.77446	8.41293	11.5505	11.8722	8.89036	6.97652	5.94212	5.6241	6.24442	7.15642	7.70056	6.54305	6.47824	5.38201		277.38	-0.0263012
404	1.49705	1.52456	1.40354	1.71114	1.81157	1.95606	1.97328	2.16398	2.67731	2.59448	2.76061	2.57215	2.50394	2.18387	2.01574	1.78791	1.45701	1.64451	1.85949	1.89027		278.049	0.51397			404	6.53539	6.46123	5.67458	5.08505	5.40639	5.45834	6.27306	7.38331	9.49116	10.5915	11.1313	10.3978	9.81095	8.29081	6.7384	5.55595	4.60183	5.74042	5.88756	7.17814		278.049	-0.0221678
405	1.92106	1.91477	1.89735	1.46585	1.50199	1.66565	1.99271	2.22666	2.27357	1.92673	1.79719	1.79204	2.02023	1.97735	1.98777	1.68473	1.39339	1.44257	1.7572	1.75704		278.718	0.50241			405	7.1683	5.71687	6.08719	6.04429	5.89361	4.85386	5.04288	7.50619	8.84889	9.62801	7.48249	6.67363	6.69043	6.477	6.81311	5.57397	5.26101	4.12094	5.72077	6.83054		278.718	-0.0179062
406	1.57219	1.75578	1.6808	1.5859	1.31139	1.45339	1.55046	1.70362	1.83052	1.91368	2.23969	2.05216	1.99035	1.77551	1.89418	1.85747	1.91644	1.79979	1.68153	1.46815		279.387	0.490792			406	6.33467	5.29312	5.17885	5.35025	7.86774	6.952	6.14795	4.1563	5.96737	6.51839	7.73978	6.4348	6.47915	6.08814	5.7768	5.25239	4.83905	5.77689	6.11765	6.42054		279.387	-0.013525
407	1.50805	1.61642	1.73383	1.90338	1.59986	1.40895	1.72372	2.13786	2.24903	2.33912	2.91388	3.03113	2.55648	2.26509	2.35981	2.17969	1.73539	1.65918	1.73122	1.72362		280.057	0.479125			407	5.08643	5.1413	6.54335	5.47887	5.516	3.54147	4.71846	7.35463	16.0705	17.4497	14.4471	6.48848	5.50112	5.25223	5.93022	7.26729	7.0977	7.01982	5.27972	5.26101		280.057	-0.00903279
408	1.52368	1.54109	1.53935	1.69487	1.67929	1.79139	1.76916	2.06731	2.11852	2.34808	2.79038	3.0566	2.79735	2.30266	2.02063	1.81224	1.47532	1.57165	1.66824	1.70256		280.726	0.467417			408	6.5695	6.69	6.55903	5.04125	6.55186	5.95701	5.79698	5.07716	5.78348	5.98866	5.63939	7.43689	7.24775	6.43116	4.45311	4.60439	4.87446	5.06564	4.94203	5.16727		280.726	-0.00443852
409	1.64223	1.57338	1.43189	1.37084	1.44089	1.62004	1.77454	1.62609	1.46927	1.81642	2.17219	2.4369	2.68537	3.18186	3.07892	2.35063	1.51988	1.57932	1.72082	1.9027		281.395	0.455676			409	4.73204	5.14694	6.29156	6.09554	5.93677	4.81894	4.5291	6.16619	7.30702	8.46421	8.0312	7.5155	6.08975	4.79814	4.7646	4.89976	5.26679	5.91045	5.70544	4.94304		281.395	0.000248785
410	1.53745	1.60664	1.44805	1.65045	1.62207	1.8352	1.70482	1.83633	2.29927	2.49508	2.77831	2.58681	2.66256	2.45446	2.46673	2.16564	1.782	1.61986	1.70317	1.7753		282.065	0.44391			410	6.06513	6.36373	6.63637	6.08937	5.55573	4.43346	4.25272	5.06552	7.33793	8.76056	8.49992	7.76319	7.19023	6.93799	5.31205	5.11442	4.97129	5.26455	4.87446	5.33383		282.065	0.00501988
411	1.55148	1.46782	1.42676	1.42248	1.60419	1.5423	1.85227	1.99028	2.1876	2.31312	2.71971	2.74429	2.21307	2.01659	2.2161	2.11257	1.6849	1.60715	1.77786	1.73577		282.734	0.432127			411	5.75796	5.67451	4.86689	5.06727	6.14866	6.33262	5.3214	5.66419	7.81156	10.9621	11.843	10.3803	7.46087	6.14958	5.03714	4.92511	3.97936	4.28327	3.9388	4.93413		282.734	0.00986536
412	1.60555	1.37255	1.47351	1.39557	1.3851	1.39928	1.70236	1.82091	1.81029	1.68974	2.35431	2.66276	2.65849	2.19387	1.89113	1.8431	1.56495	1.58221	1.67004	1.65171		283.403	0.420337			412	5.87749	5.31095	5.79302	5.39517	6.60092	5.80384	6.39574	6.70305	9.21064	9.59161	8.56236	7.70056	7.05479	6.84443	5.11758	5.06564	5.08901	5.11758	5.16727	5.20417		283.403	0.0147756
413	1.40346	1.51343	1.6145	1.8397	2.0054	2.0711	1.93193	1.95724	2.22191	2.69156	2.93219	3.0362	2.59709	2.33625	2.10396	2.07256	1.86253	1.86253	1.78795	1.64057		284.072	0.408548			413	5.24768	5.65068	6.21831	6.2023	6.94823	6.54305	6.24773	6.20023	13.6956	15.9171	14.1406	7.06067	5.29653	5.02296	4.46637	5.21921	5.20417	5.16727	4.73138	5.04149		284.072	0.0197409
414	1.62193	1.62408	1.66509	1.8257	1.73066	1.70247	1.59327	1.91691	2.08218	2.18387	2.20129	2.04365	2.00961	2.13961	2.18155	1.8551	1.45746	1.38696	1.49887	1.50361		284.742	0.39677			414	6.53449	6.2672	7.62018	6.54772	7.71827	6.57275	6.12673	4.98871	6.02561	8.40145	8.28018	7.86774	6.09554	6.02337	5.49638	5.59426	5.39475	5.26455	5.69365	5.60381		284.742	0.0247513
415	1.66888	1.64275	1.7592	1.71039	1.75637	1.83171	1.96524	2.0837	2.11716	1.95425	2.11663	2.38707	2.63629	2.87155	2.77678	2.48516	1.8065	1.68652	1.78175	1.70041		285.411	0.385012			415	5.54838	4.61696	5.73702	5.63562	6.32632	5.55873	5.95586	6.45696	7.88961	8.15054	10.0733	9.6424	8.63233	4.9485	4.89633	5.98774	6.51496	5.69109	5.55595	5.5231		285.411	0.0297969
416	1.62811	1.76728	1.87842	1.8475	1.62184	1.50293	1.57738	2.06726	2.39632	2.33909	2.14009	2.03524	2.31039	2.4039	2.59324	2.22753	1.8048	1.48432	1.54654	1.59873		286.08	0.373284			416	7.90838	7.88235	8.80396	7.66717	7.70683	6.45522	5.69899	7.41564	10.0577	11.0329	8.15704	6.23159	6.15428	6.30654	5.17484	5.14907	4.57259	4.58435	4.89014	6.26369		286.08	0.0348673
417	1.34326	1.35227	1.3976	1.30779	1.21158	1.2925	1.75334	2.21689	2.45734	2.30884	2.77499	3.19289	3.30791	2.95367	2.41626	1.99079	1.50148	1.78749	1.85946	1.70473		286.75	0.361596			417	6.84947	5.78561	5.06849	4.67595	5.17012	5.25711	5.54586	6.35366	6.53672	9.17918	9.40771	9.87557	7.45651	6.71586	5.71962	6.2586	5.5597	6.0749	6.07664	7.551		286.75	0.0399525
418	1.66406	1.74831	1.47568	1.62731	1.57802	1.88448	1.75712	1.94026	1.97497	2.00708	2.46252	2.67616	2.63695	2.93322	2.74821	2.39639	1.54051	1.51972	1.60075	1.57936		287.419	0.349958			418	4.85386	4.78251	5.89083	7.0924	7.9116	6.92074	5.79286	6.71343	8.11159	9.12834	7.61713	6.20491	4.89976	5.80435	6.31709	6.95862	6.03941	5.86245	5.3028	5.06841		287.419	0.0450419
419	1.45341	1.3289	1.21749	1.23879	1.19285	1.43834	1.72694	1.95287	2.01606	1.88929	2.21342	2.42149	2.19478	2.04639	1.93923	2.09694	1.89217	1.91689	1.95188	1.74614		288.088	0.338379			419	6.14872	5.10672	5.88068	5.63518	8.60859	7.45857	7.39172	5.34037	6.44135	8.18679	7.82465	7.23056	5.38201	4.72729	4.26087	4.99548	5.34515	5.74729	5.93677	6.47665		288.088	0.050125
420	2.46119	2.15063	1.77954	1.56655	1.52158	1.43786	1.62088	2.06423	2.20276	2.21773	2.07309	2.16452	2.03592	2.22897	2.27526	2.12797	1.66314	1.74361	2.09072	2.50094		288.757	0.326872			420	5.19461	4.7619	5.68141	5.39517	5.21833	4.44519	5.15487	5.91668	6.61983	6.63756	6.41952	5.71962	5.42855	5.44079	5.0964	5.60912	5.18679	6.41702	6.23655	6.17174		288.757	0.0551914
421	1.92933	1.97774	1.65108	1.42963	1.65118	1.85532	2.0447	1.94084	2.2794	2.3587	2.36566	2.18928	2.30171	2.7627	2.78448	2.41894	1.57138	1.38584	1.42447	1.79334		289.427	0.315445			421	5.87756	5.54214	8.9587	8.576	8.53188	5.05968	5.78754	7.14419	9.06206	9.56513	8.26079	5.95305	4.69069	4.59922	5.51811	7.06667	6.65175	6.11079	4.93551	5.39076		289.427	0.0602304
422	1.74898	1.82633	1.91524	1.75196	1.42301	1.37417	1.64661	2.03746	2.23687	1.97042	2.14772	1.98861	2.16478	1.83284	1.87789	1.60143	1.47202	1.52858	1.74043	1.73484		290.096	0.30411			422	4.66779	4.86076	6.05757	6.1649	7.09166	6.07796	5.80595	5.98686	6.93731	8.3148	6.73392	5.33888	5.33031	6.66955	6.85195	5.78027	5.20417	6.22231	5.88047	5.61451		290.096	0.0652312
423	1.53452	1.52838	1.34253	1.3154	1.39028	1.60787	1.85292	2.05587	2.27651	2.45895	2.99965	2.87876	2.5492	2.22452	2.29877	2.14281	1.65671	1.70948	1.73192	1.78145		290.765	0.292879			423	5.40927	5.60704	6.53449	7.18369	9.41486	8.13277	6.28938	6.39191	10.2193	11.3028	9.9522	7.12912	5.90077	5.14907	5.07321	5.79528	5.52749	6.23581	5.56034	5.23303		290.765	0.0701831
424	1.95401	1.62087	1.63578	1.5021	1.61115	1.50964	1.81357	1.94815	2.29173	2.13532	2.2181	2.05461	2.01282	1.98098	2.0711	1.93824	1.60815	1.53346	1.88803	1.99152		291.434	0.281761			424	4.69394	3.94854	4.46035	4.78095	5.6431	5.02563	5.87039	6.82612	8.32026	9.12834	8.3421	6.78105	5.37491	6.02872	6.68504	7.25213	6.08429	6.0836	5.39316	5.6017		291.434	0.0750754
425	1.43576	1.56712	1.60247	1.63428	1.55879	1.59471	1.89712	2.26843	2.3507	1.94523	1.79995	2.11026	2.36011	2.49922	2.11502	2.08122	1.6661	2.30471	2.16618	2.09582		292.104	0.270768			425	7.06067	5.72025	5.89319	4.94203	5.54838	4.86977	4.80043	8.88246	10.2629	10.4424	7.57379	7.69845	6.55117	4.51368	5.33031	7.77296	7.89163	6.54335	5.95112	6.41676		292.104	0.0798972
426	1.7862	1.56519	1.41715	1.50814	1.54803	1.60125	1.69361	1.91371	2.44524	2.2824	2.63905	2.34062	2.29891	2.04995	2.18111	2.10916	1.67606	1.45194	1.65666	1.76075		292.773	0.259912			426	4.89009	4.94203	6.9966	8.10228	8.6419	6.31494	6.18326	6.0931	7.8882	8.09454	8.63563	7.67115	6.82146	5.76123	5.06564	5.21522	5.43613	5.39076	4.87446	4.67554		292.773	0.0846377
427	1.39414	1.65362	1.69904	1.7065	1.47351	1.52084	1.66387	1.81486	1.96815	2.1225	2.30465	2.25384	2.41258	2.513	2.57665	2.09099	1.69138	1.72037	1.71665	1.68659		293.442	0.249203			427	4.84624	5.75793	7.11951	6.32474	7.23202	6.45405	6.52273	5.75614	7.46048	8.15054	7.51766	5.91887	6.03441	5.52749	5.15639	4.51273	4.24643	5.25239	5.11421	5.19105		293.442	0.0892862
428	1.50202	1.51758	1.47277	1.45785	1.25891	1.37476	1.46116	1.73532	2.00974	2.14777	2.38589	2.2731	2.42358	2.69196	2.89175	2.47334	1.69067	1.78423	1.96691	1.96037		294.112	0.238655			428	4.98962	5.36618	5.77586	5.25986	5.24834	4.70888	5.08469	5.79279	6.9486	8.3148	7.4379	6.27693	5.29347	5.47514	5.54193	5.80401	5.78904	7.09613	6.4348	6.24002		294.112	0.093832
429	1.5952	1.42392	1.39641	1.32721	1.21839	1.23909	1.71598	2.43062	2.77865	2.68316	2.60564	2.65093	2.37382	2.26827	2.0255	2.09161	1.65895	1.79087	1.80274	1.82695		294.781	0.228277			429	4.32466	4.97369	7.04854	8.28018	8.40145	6.42457	5.51678	5.03192	5.8616	6.8153	6.8153	5.97919	5.37971	5.07292	5.24063	5.75796	6.02816	5.93022	4.89857	4.79387		294.781	0.0982642
430	1.57952	1.6339	1.48048	1.60152	1.56806	1.54439	1.66722	1.70983	2.01	2.21128	2.45507	2.3091	2.07594	2.58637	2.63882	2.48199	1.64223	1.68065	1.60077	1.7753		295.45	0.218082			430	4.1954	4.66529	7.22408	6.952	6.32174	4.54682	5.05725	5.9611	8.86823	11.5197	10.6208	8.69738	7.33627	7.1831	6.2561	6.33262	6.47049	7.45744	6.6647	5.8317		295.45	0.102572
431	1.64942	1.80439	1.81333	1.7967	1.7572	1.75704	1.69942	1.64119	1.96581	2.01281	1.98684	1.83916	2.00521	2.23811	2.37463	1.99613	1.66972	1.64025	1.87842	1.79609		296.119	0.208082			431	4.79807	4.85349	5.34029	5.48401	5.34029	4.72729	4.77551	5.60708	7.87368	9.94784	10.7802	8.32817	7.16934	6.17015	6.06513	7.26479	6.81066	7.33922	5.1413	5.5968		296.119	0.106746
432	1.83359	1.83916	1.801	1.72905	1.82832	2.05359	2.32551	2.52708	2.48426	2.31918	2.44403	2.60266	2.78888	2.34866	2.2452	1.88214	1.69003	1.57402	1.70203	1.86158		296.789	0.198289			432	5.39475	5.72047	7.11764	6.92913	6.55903	5.04125	5.46137	6.85291	11.5426	14.0954	12.5707	7.7962	5.29881	4.55961	4.07483	4.2605	5.06031	6.18141	6.12012	5.90821		296.789	0.110774
433	1.83907	2.0375	1.95468	1.64524	1.76109	1.82543	1.79846	1.77539	1.91348	1.90102	1.86576	1.81285	1.96369	1.91524	1.85603	1.71529	1.53277	1.68162	1.6146	1.67532		297.458	0.188714			433	4.78489	5.2532	5.46189	5.04125	6.55186	6.12252	6.9149	7.10149	8.81122	8.27876	9.2444	8.20705	7.31812	4.85386	4.46766	4.52044	4.76544	5.6479	5.05499	4.71143		297.458	0.114647
434	1.69204	1.76022	1.72463	1.98172	1.86263	1.87298	1.62103	1.95411	2.04967	1.99487	2.23035	2.45079	2.50415	2.65437	2.46975	2.2174	1.34122	1.41494	1.59287	1.77229		298.127	0.179368			434	7.22408	5.90196	6.62921	5.9607	8.78728	8.80022	8.34068	6.60122	7.4609	10.1561	10.0514	9.41582	7.36825	6.08814	4.74624	4.58407	4.75556	5.37491	6.48848	6.93782		298.127	0.118354
435	1.51988	1.45339	1.46815	1.69812	1.78031	1.8414	1.74106	1.68411	1.83809	1.73384	1.8481	1.70432	1.78112	1.86364	2.02063	1.98848	1.7947	1.71711	1.79082	1.68357		298.796	0.170265			435	4.71917	4.86244	5.50882	4.67593	4.85369	4.12891	4.88214	6.53108	8.96802	11.7144	10.6038	8.97623	6.12012	5.90821	4.84751	4.66766	4.40825	5.49751	5.30121	5.00418		298.796	0.121885
436	1.49887	1.42049	1.43101	1.59926	1.65739	1.66437	1.71549	2.13098	2.72541	2.63251	2.31652	1.85801	2.09858	2.43262	2.61087	2.29713	1.82832	1.68725	1.73225	1.65266		299.466	0.161416			436	6.11662	5.9132	6.29156	5.62912	5.50988	4.82135	6.06263	6.44918	8.8114	9.35238	8.69324	6.24002	6.27693	6.35848	6.05191	4.62259	4.35046	4.52173	5.13326	5.86523		299.466	0.12523
437	1.85957	1.69446	1.48486	1.48105	1.62408	1.79082	1.95931	2.31052	2.71875	2.52377	2.27608	1.88753	2.02717	2.45967	2.68085	2.35576	1.72488	1.57172	1.75363	1.83916		300.135	0.152833			437	5.62912	5.63327	6.24002	6.24122	6.57387	5.98783	6.31694	6.25744	6.6727	6.477	6.20011	5.20117	5.74729	6.24067	6.90575	6.24747	5.70929	5.21921	5.12785	5.50988		300.135	0.12838
438	1.40447	1.48582	1.54541	1.68026	1.78593	1.77981	1.57637	1.60003	1.81447	2.00145	2.16293	2.46159	2.72192	2.85911	2.66228	2.41876	1.93824	1.8557	1.66686	1.58064		300.804	0.144526			438	6.45247	6.82489	8.9405	7.84691	8.13343	5.80384	5.50762	5.69667	7.54233	10.2401	9.40582	7.34969	5.29347	4.93876	4.77422	4.78353	4.86244	5.85364	5.66592	5.97919		300.804	0.131326
439	1.44289	1.65648	1.74671	1.93918	1.83463	1.82277	1.84842	1.78875	2.00989	2.11828	2.3289	2.08011	1.99668	2.11375	2.14903	2.0359	1.5363	1.49506	1.43783	1.59159		301.474	0.136509			439	7.56484	8.01075	8.27962	7.15257	5.34093	5.49329	6.13359	7.41854	8.47464	9.44647	7.88922	7.20618	5.68591	5.24734	4.70618	5.16036	5.02563	6.64552	8.59566	9.0325		301.474	0.134057
440	1.54326	1.3287	1.30358	1.53741	1.60247	1.69031	1.65318	1.99993	2.07706	2.16804	2.42086	2.56944	2.77666	2.39344	2.38358	2.11371	1.91019	1.80619	1.80836	1.8374		302.143	0.128792			440	5.14288	4.87909	5.22801	5.49329	8.83322	8.37111	7.94435	7.02845	7.91763	8.01072	6.5625	6.07976	5.44079	4.44519	5.03443	6.10629	6.84595	6.12068	5.01269	4.97915		302.143	0.136565
441	1.73815	1.7385	1.46027	1.37553	1.30754	1.57943	1.87185	2.12869	2.07673	1.90989	2.20139	2.25593	2.1688	2.04112	2.13114	2.14203	1.81827	1.9536	1.9131	1.98059		302.812	0.121387			441	5.87749	5.28776	8.63351	8.4699	10.371	7.38716	8.27556	7.00955	11.3562	11.8389	11.8648	7.30835	6.64552	6.15733	6.7835	6.69043	5.31205	6.18718	6.66963	7.09888		302.812	0.138842
442	1.73538	1.61659	1.64909	1.73282	1.72859	1.73123	1.75167	1.86271	2.04321	2.04418	2.18387	2.26094	2.42649	2.59952	2.76085	2.41468	2.04578	1.7023	1.90199	1.77632		303.481	0.114305			442	4.89987	4.5851	6.11425	6.33707	7.22408	6.20846	5.82962	7.5032	11.2032	11.8144	10.3095	7.67703	7.02319	6.23581	5.27563	6.69556	6.08131	7.4257	6.33317	6.01548		303.481	0.140879
443	1.90689	1.75916	1.58451	1.28116	1.35799	1.40338	1.58852	1.85334	2.04648	1.97053	2.16957	1.96843	1.87011	1.71754	1.84398	1.78325	1.43481	1.62758	1.72446	1.87281		304.151	0.107557			443	4.53203	4.59337	6.30805	6.84024	7.11262	5.69865	5.63194	6.1733	8.5723	8.97861	8.29684	6.82146	6.18579	6.9525	6.39463	6.73151	4.9133	9.37181	9.81168	9.35944		304.151	0.142668
444	1.46926	1.88155	1.84346	1.91707	1.65294	2.2966	2.35815	2.47571	2.49514	2.48163	2.49953	2.21109	2.10387	2.02023	1.94808	1.93409	1.60307	1.74973	1.76355	1.71031		304.82	0.101154			444	5.48134	5.39475	5.74729	5.81157	6.2586	6.45522	6.72489	7.04562	7.73785	8.37602	9.09538	8.52364	7.46087	6.29156	5.37682	5.6508	5.37682	6.68765	6.43145	6.30654		304.82	0.144201
445	1.48716	1.46795	1.38625	1.51974	1.367	1.46489	1.42534	1.50616	1.52449	1.63868	2.08092	2.21927	2.0461	2.26259	2.07972	1.96219	1.40842	1.44558	1.50144	1.47648		305.489	0.0951066			445	5.21522	5.43613	5.60531	5.77586	7.39145	7.66374	6.55813	5.51556	7.68154	8.58251	8.69294	7.0864	7.15987	6.56253	5.55158	6.13488	5.45581	5.65214	4.48826	4.85108		305.489	0.145471
446	1.6172	1.69233	1.60743	1.44494	1.46064	1.40077	1.53616	1.82269	2.22157	2.52546	2.58159	2.35464	2.34716	2.47913	2.51565	1.90789	1.31719	1.33509	1.46026	1.61035		306.159	0.0894252			446	4.7646	4.62259	6.13839	6.54772	7.06317	5.36596	5.34979	5.1838	8.51155	10.9067	12.5517	9.9389	7.36709	5.60531	5.11758	6.10539	5.9607	6.08719	5.07321	4.89976		306.159	0.146471
447	1.72598	1.62259	1.67919	1.63878	1.54186	1.47974	1.42336	1.73229	2.01868	2.21056	2.22484	2.07719	1.77943	1.97917	2.35209	2.19873	1.71206	1.58718	1.96007	1.81939		306.828	0.0841197			447	9.07739	9.15855	6.45522	6.2586	6.29431	6.42052	6.0037	9.07296	11.5585	14.8965	11.3817	9.35944	6.37853	6.90732	5.75793	5.50882	5.59704	6.97753	6.81256	9.10136		306.828	0.147195
448	1.69505	1.87879	1.75904	2.04026	1.95798	1.90259	1.61019	1.64265	2.03582	2.2728	2.69786	2.67943	2.53679	2.15641	2.42525	2.28255	2.01145	1.67857	1.78332	1.88351		307.497	0.0791999			448	5.72077	5.93502	6.69556	4.84231	6.84821	6.55289	6.96501	10.8248	12.2419	12.612	7.21261	6.81664	7.35677	7.39555	6.97463	6.02337	5.28172	5.84216	5.13661	5.27033		307.497	0.147637
449	1.67023	1.56678	1.37515	1.46692	1.73512	1.86859	1.77239	1.92679	2.07706	2.01735	2.11663	2.24145	2.41164	2.30884	2.20858	1.93501	1.51807	1.59574	1.68091	1.79616		308.166	0.0746752			449	4.39219	4.45714	6.07426	6.18689	9.92339	9.32811	9.34199	8.68541	12.381	13.5899	10.9091	7.00136	4.94763	4.34489	4.17342	4.73499	4.81498	5.37491	4.87934	4.51368		308.166	0.147792
450	1.69446	1.92647	1.92289	2.11186	1.85976	1.97343	1.86262	2.0246	2.12982	2.19743	2.24698	2.10675	2.07237	2.01782	2.01574	1.68889	1.35995	1.41701	1.7096	1.83818		308.836	0.0705547			450	5.10536	4.47631	5.97263	5.86506	7.25994	6.18689	5.93835	6.95799	8.3651	11.4847	10.4116	9.33919	5.88726	4.86124	5.36321	7.81195	7.78977	6.9784	5.41397	5.28589		308.836	0.147654
451	1.79961	1.55771	1.38041	1.2963	1.56348	1.62201	1.95828	2.12255	2.34228	2.13938	2.32014	2.34258	2.39843	2.45637	2.41099	2.12586	1.51797	1.66367	1.84576	1.98804		309.505	0.0668469			451	4.9133	4.61436	5.80004	6.35848	6.66702	5.49638	6.64043	8.16008	10.9974	10.3947	8.70802	6.81561	6.44274	6.57249	5.34515	6.0749	5.95043	6.22231	5.37971	5.25326		309.505	0.147219
452	1.71184	1.84534	1.6687	1.60573	1.65239	1.77681	1.80969	1.74716	2.05749	2.14656	2.54605	2.49387	2.68015	2.21074	2.2452	1.93816	1.74051	1.77678	1.83021	1.9757		310.174	0.06356			452	4.87909	4.33249	5.55129	5.93502	6.45537	4.82958	4.92065	4.48298	5.9826	6.71093	6.85132	6.81561	6.54437	7.49222	6.9511	7.551	6.66926	7.551	7.06402	6.68206		310.174	0.146484
453	1.50135	1.81858	1.54664	1.7186	1.48318	1.75074	1.94274	2.29004	2.54944	2.28117	2.44004	2.26534	2.59519	2.68904	2.85246	2.31924	1.617	2.11241	2.22287	2.32235		310.843	0.0607017			453	4.93057	5.7768	6.90734	5.52085	5.65825	5.82375	7.22777	7.24922	8.94418	9.65527	9.90853	7.5155	6.19138	5.16516	5.79528	5.99391	5.76123	5.28019	4.79575	4.34817		310.843	0.145444
454	1.54091	1.50418	1.4059	1.53429	1.54229	1.40846	1.46853	1.63453	1.92869	2.14388	2.36775	2.64717	2.4927	2.4753	2.04591	1.95958	1.50934	1.71237	1.65515	1.86731		311.513	0.058279			454	6.02337	5.55916	6.61629	5.80069	6.00133	5.26171	5.68269	5.51466	5.8616	9.57382	11.2284	10.4355	6.82507	5.50592	5.25326	5.26679	4.71509	4.6281	4.82801	5.49638		311.513	0.144099
455	1.71826	1.48145	1.46906	1.43215	1.48506	1.47004	1.65735	1.85504	2.29732	2.4499	2.89172	2.65903	2.66024	2.32534	2.31694	2.00634	1.6892	1.70502	1.85996	1.90596		312.182	0.0562987			455	5.26455	5.26455	5.93677	7.28122	10.7384	10.3089	8.34183	4.84432	8.56119	9.31682	9.79099	7.61713	7.88922	7.0642	6.25963	6.03941	6.29156	8.24105	8.58251	7.65319		312.182	0.142446
456	1.76004	1.77953	1.75234	1.53717	1.56678	1.58441	1.56605	1.81927	2.04842	2.16293	2.2298	2.36434	2.24408	2.1811	1.94988	1.85213	1.55581	1.7722	1.84937	1.74601		312.851	0.0547668			456	7.82465	7.46087	6.63637	6.191	6.82027	5.64377	5.03749	5.80453	6.98785	9.10786	8.76056	10.0901	8.61858	7.36709	5.21522	5.19184	4.93876	4.77422	4.78353	6.76415		312.851	0.140483
457	1.78461	1.85602	1.74134	1.60784	1.53796	1.71996	2.01543	2.29907	2.4581	2.43926	2.25296	2.35612	2.25485	2.34377	1.98624	1.9536	1.59546	1.79204	1.79782	1.96603		313.521	0.0536884			457	4.96546	5.19803	6.68765	6.67058	7.11954	5.94457	5.38759	5.23578	9.99545	14.2243	13.9599	10.062	7.85626	7.22664	6.31339	5.02235	5.11102	5.58669	5.8122	5.37694		313.521	0.138212
458	1.66712	1.65735	1.50475	1.40449	1.35441	1.57537	1.94334	2.11236	2.12206	2.00521	2.34803	2.37493	2.27796	2.145	2.28433	2.01482	1.78896	1.59229	1.72831	1.62083		314.19	0.0530685			458	5.73551	5.55873	8.18301	8.06461	7.84916	4.98962	6.16683	8.13134	9.08083	9.49859	8.49535	8.85493	8.37602	7.26364	5.80435	5.13889	4.93551	4.82348	4.65101	5.37971		314.19	0.135631
459	1.71304	1.90704	1.73954	1.58111	1.62137	1.68357	1.77327	2.00437	2.17431	2.21452	2.26054	2.50115	2.30151	2.3674	2.09076	1.89929	1.67898	1.85039	1.83997	1.63886		314.859	0.0529109			459	6.07979	6.22174	6.63637	6.43013	8.62375	8.06507	8.42527	7.78025	8.89519	12.3137	11.8389	10.7677	6.3423	5.98866	5.36222	4.87002	4.25791	4.92551	5.34515	5.8735		314.859	0.132743
460	1.72785	1.538	1.54943	1.60945	1.54405	1.57219	1.72154	1.7096	1.73824	1.87836	2.3553	2.71674	2.51663	2.59519	2.19529	2.16672	1.59818	1.82726	1.96918	2.03107		315.528	0.0532189			460	6.26369	6.66926	8.62375	7.4658	8.66198	6.38694	6.58842	5.32037	6.95952	7.254	6.93521	5.80028	5.98866	5.28589	5.93291	7.31576	7.22219	6.9525	5.54214	6.21831		315.528	0.129549
461	1.78221	2.27079	2.15698	2.11492	1.61109	1.78938	1.8905	2.07229	2.09653	2.2676	2.10396	2.29732	2.23115	2.47117	2.30788	2.22002	1.87355	1.62184	1.57298	1.76116		316.198	0.0539948			461	5.33383	6.06513	6.74484	5.79507	5.67146	5.67451	6.88454	7.34242	7.67661	8.10642	8.19212	8.55525	7.6087	6.57751	5.98866	5.6067	5.10672	4.80792	4.97129	5.08901		316.198	0.126053
462	2.05704	1.69233	1.51868	1.66477	1.77049	1.93918	1.72531	1.86495	2.11876	2.31039	2.63429	2.45692	2.4466	2.05879	2.30266	1.98125	1.78324	1.48145	1.95963	2.04744		316.867	0.0552402			462	4.83905	5.53776	6.54567	5.8292	5.6241	4.76617	5.35162	5.34939	6.5373	9.50679	17.3433	18.6297	14.7101	6.60361	4.69394	5.78561	5.8122	6.16138	4.86977	4.90758		316.867	0.122258
463	1.91514	1.67537	1.55491	1.49501	1.36131	1.5525	1.69273	1.92825	2.04344	2.02406	1.90465	1.89104	1.93409	2.0866	2.25186	2.19328	1.87643	1.73613	2.086	2.14979		317.536	0.0569557			463	4.42885	5.33383	6.70879	6.81591	6.62114	5.09965	4.65562	6.07847	8.65659	9.27066	7.43689	5.53776	5.60531	5.39475	6.20727	8.02034	7.7438	6.61629	4.28257	4.54506		317.536	0.11817
464	1.56117	1.57521	1.47606	1.58807	1.70815	1.6033	1.58498	1.55034	1.85408	1.68811	1.94412	2.03901	2.09457	1.93311	1.83171	1.94867	1.81385	1.88681	1.73192	1.72288		318.205	0.0591411			464	4.96786	4.66143	6.44611	6.20218	6.40682	4.73138	5.26246	6.67736	8.96802	9.15871	8.19465	6.23655	5.38717	5.34799	5.70318	6.20727	5.49638	5.59426	5.49638	5.12785		318.205	0.113795
465	2.07719	2.06393	1.72713	1.36131	1.47258	1.45928	1.64932	1.70263	1.99174	2.00596	2.22787	2.37145	2.27881	2.50623	2.31855	2.00457	1.21123	1.23561	1.46001	1.83307		318.875	0.0617949			465	5.63939	5.60755	7.62686	7.6504	7.55191	5.90424	6.4421	7.63839	10.7483	10.908	8.98083	5.12785	4.18105	3.92977	4.16867	6.14117	6.51839	6.93521	5.80028	5.98866		318.875	0.10914
466	1.77026	1.85386	1.62299	1.57463	1.49563	1.50797	1.83724	2.20458	2.51548	2.20858	2.23385	1.98624	2.17929	2.27881	2.26906	1.8643	1.6466	1.8022	1.78818	1.78141		319.544	0.0649149			466	4.48004	4.66143	5.08078	5.25581	5.18584	5.54353	5.44157	5.50003	6.76609	7.54527	8.81529	7.4742	7.22509	5.66701	4.78353	4.53509	5.48699	6.70854	6.24521	5.18808		319.544	0.104212
467	1.809	1.65763	1.42192	1.31079	1.46714	1.36174	1.54987	1.94471	2.31866	2.68471	2.64529	2.74927	2.66423	2.74919	2.4402	2.16712	1.86328	2.10493	1.95679	2.04762		320.213	0.0684975			467	5.28199	5.59637	4.81408	4.95271	5.21522	5.26059	6.20704	7.95579	10.6133	10.695	8.68989	6.30654	4.94496	4.53509	4.78353	5.00872	5.67458	9.00755	9.27447	8.91505		320.213	0.0990213
468	1.54303	1.83278	1.72534	1.61903	1.41104	1.52785	1.73508	2.04909	2.34134	2.32395	2.59569	2.63885	2.41201	2.14772	1.95891	1.98547	1.75062	1.7926	1.70502	1.54541		320.883	0.0725381			468	5.44581	5.98866	7.27853	7.07112	6.82722	4.84453	5.16228	7.66885	10.1088	10.3803	8.00289	6.24747	5.8355	5.36222	4.95422	4.6281	4.52151	4.87189	4.66718	5.11102		320.883	0.0935785
469	1.70223	1.73628	1.61085	1.66888	1.60095	1.62953	1.5337	1.86826	2.45277	2.6075	2.56151	2.16768	2.07745	2.0462	2.24052	2.05056	1.55716	1.5293	1.75677	1.90989		321.552	0.0770309			469	5.84668	5.36222	5.40639	5.21921	6.95959	7.0435	8.00575	7.61995	9.41987	9.56513	9.72699	8.43968	6.89112	5.8355	4.93876	5.12771	4.52151	4.88858	5.18409	5.63939		321.552	0.0878951
470	1.69031	1.70223	1.62182	1.43034	1.28495	1.46811	1.72447	2.06611	2.17331	2.09557	2.22897	2.44564	2.52312	2.63721	2.45127	2.18512	1.54845	1.6117	1.77078	1.79557		322.221	0.0819685			470	4.07942	4.29751	6.0626	6.24767	7.813	5.97116	5.9172	4.91507	6.95783	8.09454	9.09538	8.83577	8.13678	7.76319	6.67058	6.41946	5.14288	4.80361	3.91404	3.84618		322.221	0.0819842
471	1.84351	1.73108	1.52829	1.53939	1.53721	1.54405	1.91186	2.13601	2.38498	2.13002	2.29732	2.2076	2.06235	2.00531	2.07973	1.97949	1.49105	1.54187	1.7863	2.07453		322.89	0.0873427			471	6.43374	6.42646	7.09276	5.34409	5.99562	4.82958	8.56828	10.1962	11.4205	8.84782	7.17599	5.81001	4.66718	4.59472	4.43731	6.08966	6.0728	6.12494	4.51244	4.85386		322.89	0.0758601
472	1.47207	1.28986	1.12728	1.40923	1.68525	1.95168	1.99658	2.26275	2.53152	2.3741	2.37171	2.41554	2.39116	1.96444	1.51797	1.58931	1.55326	1.71951	1.65739	1.69655		323.56	0.0931434			472	5.68591	5.24734	5.62569	5.73588	5.41661	4.81377	4.38349	5.47247	8.39055	10.4116	9.33919	7.16043	5.88047	5.33734	5.012	5.5231	5.0962	5.35402	5.7768	6.74643		323.56	0.0695386
473	2.0863	2.12301	1.88279	1.62305	1.42268	1.40792	1.80572	2.04079	2.07488	1.66877	1.97988	2.08481	2.19167	2.17008	2.15589	1.8643	1.57924	1.65851	1.83534	1.90554		324.229	0.0993594			473	4.49573	4.54744	5.08217	5.26449	5.2939	4.87439	5.17588	5.89612	7.25198	8.30769	8.30769	7.17599	6.20011	5.54193	6.47824	7.61581	6.95008	6.93945	5.94363	6.11296		324.229	0.0630368
474	1.76872	1.81785	1.64301	1.51425	1.3938	1.53795	1.79955	2.31455	2.42073	2.73536	2.85062	2.90484	2.30345	2.16691	2.16476	2.03694	1.88536	1.99398	2.09297	1.86615		324.898	0.105978			474	7.00115	8.46421	8.57134	7.80572	6.17325	4.17837	3.94067	5.95469	8.65659	14.9619	14.5849	12.6647	7.85886	6.7799	5.98556	4.35878	4.85369	4.9058	5.10672	6.17325		324.898	0.0563733
475	1.6339	1.65266	1.73225	1.72717	1.59994	1.6174	2.15578	2.69196	2.95635	2.39116	2.24617	2.05047	1.928	2.28536	2.43061	2.32262	1.5028	1.33252	1.51097	1.57351		325.568	0.112984			475	6.11035	5.67507	4.97416	4.52568	5.24063	4.5626	5.57035	5.89295	7.68909	8.92242	10.1053	9.41486	7.35924	6.52121	5.48712	6.13784	5.31158	5.89319	5.02563	5.98791		325.568	0.0495683
476	1.74455	1.68998	1.4549	1.9067	2.01166	1.87336	1.60745	2.17943	2.65627	2.52457	2.4876	2.43741	2.52111	2.34524	2.17947	2.03607	1.78133	1.77004	1.6582	1.76003		326.237	0.120361			476	6.4345	5.89104	9.05067	7.9182	8.12127	4.32764	5.91507	6.5222	8.72552	9.81269	12.0655	10.9067	8.50026	5.49474	4.78251	5.77336	7.1831	6.89066	5.934	4.93411		326.237	0.0426435
477	1.58746	1.49268	1.3165	1.37417	1.50223	1.58733	1.81271	1.87214	2.34827	2.36989	2.4137	2.10985	2.09995	2.70269	2.73781	2.30438	1.3555	1.35711	1.58505	1.77041		326.906	0.128093			477	4.25459	5.49751	6.72716	6.55002	6.20781	4.72349	4.71753	5.86282	8.58115	10.3978	8.98576	6.78105	5.06841	5.19461	5.82692	7.51766	8.15054	9.49859	7.46636	6.20996		326.906	0.0356222
478	1.76175	1.62299	1.39908	1.32529	1.47974	1.55642	2.05424	2.33976	2.55401	2.15607	1.88566	1.93647	2.13321	2.50514	2.58782	2.46159	1.94012	1.62874	1.5719	1.7589		327.575	0.136158			478	5.61595	5.50882	5.45506	5.01621	5.17245	5.84623	7.43616	8.07678	8.35322	9.44647	10.2088	10.4563	8.78044	7.36709	6.60286	8.17164	7.39898	6.71792	5.18409	6.0205		327.575	0.0285295
479	1.6686	1.96999	1.83066	1.80988	1.43645	1.51758	1.35488	1.63966	1.97536	2.24819	2.43123	2.4566	2.28065	1.98717	1.74725	1.5752	1.42192	1.82072	2.01166	1.99774		328.245	0.144536			479	5.0053	5.15157	5.7807	5.60155	6.91731	5.67649	5.66141	4.82295	6.00564	6.52464	7.71032	6.97683	5.63777	4.95084	5.10319	5.8355	5.08505	6.23159	5.55203	5.6241		328.245	0.021392
480	1.71237	1.67789	1.78486	1.76014	1.69655	1.5438	1.65676	1.70526	2.29562	2.17072	2.18736	1.97793	1.91424	2.09838	1.92808	1.7436	1.35706	1.4532	1.85579	1.75612		328.914	0.153203			480	7.71032	6.70676	6.04692	4.84751	5.60531	4.93551	4.71633	5.71527	8.76163	10.0514	8.68989	7.24466	6.43145	6.30654	5.74953	6.5262	6.21862	5.69379	5.55695	6.52464		328.914	0.0142383
481	1.2117	1.29257	1.28495	1.36904	1.38982	1.42584	1.4437	2.0753	2.34495	2.36767	2.32014	2.32015	2.40201	2.23851	2.39584	2.17721	2.06153	2.14568	1.94705	1.56739		329.583	0.162133			481	5.00457	7.01601	7.52176	7.23056	6.46143	6.11035	5.66621	5.87638	9.01749	12.9579	12.2246	8.55737	6.47975	6.13222	6.53302	5.15157	5.72047	6.0384	5.60772	5.25604		329.583	0.00709883
482	1.93647	1.93816	1.75351	1.65359	1.53787	1.4687	1.47846	1.64855	2.02729	2.0901	2.65472	2.65339	2.52389	2.15641	1.88619	1.61362	1.26773	1.41857	1.62137	1.77313		330.252	0.171299			482	4.71402	4.77897	5.63437	6.24067	8.19306	7.43612	6.28598	4.87178	7.76704	9.03461	9.92769	9.24768	8.09829	6.74794	5.37682	5.98866	5.36222	5.40639	5.11758	4.87836		330.252	5.80719e-06
483	1.67789	1.92223	1.82998	1.63885	1.69372	1.64594	1.94651	1.80546	2.26055	2.2591	2.83644	2.76972	2.83644	2.64123	2.35464	1.95958	1.50934	1.52681	1.40282	1.52681		330.922	0.18067			483	5.36618	5.26679	5.91045	5.78904	5.80401	4.81498	4.71979	6.47336	9.49099	11.2352	10.4876	8.73225	7.1683	5.80882	5.25326	5.26679	4.76617	5.87166	6.22264	6.58043		330.922	-0.00700653
484	1.9027	1.66969	1.50561	1.29544	1.4535	1.57172	1.79163	2.20849	2.61495	3.0367	3.18795	3.01493	2.56034	2.18309	2.08258	1.94988	1.61899	1.73862	1.872	2.04347		331.591	0.190215			484	4.93413	4.79248	7.92253	7.83474	7.96208	4.94203	5.68801	7.51067	10.7569	12.194	10.3491	8.51139	7.76302	7.85626	6.15405	8.61216	9.27447	10.763	7.23103	6.20386		331.591	-0.0139019
485	1.97042	2.21674	2.06606	1.83465	1.64909	1.58441	1.76857	2.01811	2.38659	2.14801	2.4593	2.30706	2.8784	3.19802	3.17256	2.54994	1.61015	1.54976	1.44493	1.7065		332.26	0.199899			485	5.28088	5.59702	5.74729	4.97129	9.40546	9.44748	8.71901	5.25148	7.7602	9.8577	10.7022	8.49612	6.52434	5.10672	6.14872	6.47665	6.15133	5.99041	5.5597	5.24734		332.26	-0.0206421
486	1.69605	1.76706	1.74601	1.44494	1.75321	1.93248	1.96278	1.65958	1.89591	2.2008	3.07443	2.81915	2.60373	1.82126	1.82998	1.54583	1.30024	1.44383	1.56579	1.60784		332.93	0.209685			486	6.07976	5.82789	6.0749	5.56034	6.5062	5.42601	4.98206	4.6277	7.0701	7.82244	7.09613	4.97609	4.95271	5.33038	5.15157	6.24045	5.73633	6.72725	5.60155	6.3603		332.93	-0.0271865
487	1.51787	1.43145	1.2963	1.55716	1.95304	2.00428	1.90549	2.40215	2.78072	2.59992	2.35579	2.51885	2.64804	2.57968	2.46525	2.31664	1.86908	1.67187	1.57745	1.57298		333.599	0.219533			487	4.30215	5.16044	5.2605	5.89319	5.21921	5.86245	6.02063	6.54125	7.38865	7.63511	7.52798	8.62217	9.19552	9.17537	6.91693	6.47546	5.9132	5.87749	5.28776	4.95549		333.599	-0.0334926
488	1.81422	1.61497	1.40891	1.34582	1.46027	1.7385	1.89109	2.01596	1.92925	2.09592	2.70958	2.93008	2.64702	2.00521	1.801	1.64323	1.55433	1.85958	2.06858	2.08092		334.268	0.229401			488	5.5031	5.91383	6.20727	5.39475	5.90821	5.60381	5.30469	4.6591	9.36554	12.0865	12.7834	9.73904	8.22075	7.49875	7.22509	7.81901	6.88886	6.0836	5.21762	5.3192		334.268	-0.0395155
489	1.98605	1.79472	1.80327	1.7361	1.62885	1.48819	1.50106	1.75237	2.27356	2.48407	2.63538	2.49919	2.59881	2.91464	2.84024	2.32939	1.47624	1.54331	1.97312	2.13555		334.937	0.239245			489	3.61037	3.52788	3.74996	3.80929	6.5091	6.67734	7.01752	5.71647	8.05201	9.56513	10.3706	8.86614	6.9809	5.43589	5.42538	5.87749	5.59426	5.49638	4.93411	4.47115		334.937	-0.0452078
490	2.1334	2.02984	1.73609	1.48787	1.48974	1.57277	1.68305	1.65222	1.88133	2.04562	2.33819	2.20061	2.24617	2.12483	2.05959	1.68523	1.62812	2.05813	2.34932	2.37477		335.607	0.249016			490	4.86124	4.59565	6.26646	5.93502	5.88068	4.96474	5.541	6.90109	7.99284	8.27876	6.88433	5.21091	4.78695	5.32608	6.98596	7.09308	6.06628	5.54157	5.70318	5.54711		335.607	-0.05052
491	1.65476	1.79472	1.68774	1.62305	1.4664	1.47202	1.63835	2.32968	2.87447	2.97786	2.66875	2.71027	2.51408	2.57503	2.40392	2.30093	1.81224	1.69812	1.68675	1.73538		336.276	0.258663			491	6.97683	6.04644	5.41392	5.59546	5.58946	5.78561	5.722	11.3693	12.3882	12.3618	7.51563	8.14883	8.22075	7.01601	5.13889	5.80435	5.37706	6.45044	6.27258	8.10642		336.276	-0.0554
492	1.44344	1.31325	1.34363	1.38411	1.50219	1.43724	1.64729	1.91424	2.36793	2.22055	2.23724	1.96699	1.96654	2.43982	2.53981	2.38618	1.45953	1.50553	1.57112	1.64323		336.945	0.268134			492	4.90849	4.75556	4.97416	4.75556	7.09132	6.54685	6.28595	5.26021	7.2591	7.97992	7.40743	7.11954	6.67058	6.30654	5.26679	5.63437	5.50507	7.00843	6.49642	6.25253		336.945	-0.0597931
493	2.18986	1.89774	1.74677	1.69803	2.03183	1.88471	1.99194	2.15226	2.54708	2.30722	2.23762	2.01281	2.13099	2.06136	2.34524	2.25591	2.02913	1.68753	1.76463	1.98804		337.614	0.277371			493	5.73551	6.93799	7.67703	6.77443	5.79302	4.77457	4.97801	7.40927	10.073	15.9274	13.7597	10.9105	5.28019	4.86571	4.80361	5.08196	5.16961	6.53465	6.35848	6.66702		337.614	-0.0636422
494	1.80502	1.96603	1.85971	1.94994	1.75681	1.9282	2.10677	2.283	2.24357	2.1541	2.22098	2.15748	1.94867	1.91436	1.89915	1.82081	1.60945	1.7722	1.88929	1.97594		338.284	0.286314			494	5.84843	5.84843	5.65068	4.94515	4.88582	5.47326	5.60265	6.73287	9.40156	11.1993	10.2327	6.95323	5.33734	3.92999	5.48271	6.01108	6.27693	5.99246	6.39341	6.69043		338.284	-0.0668874
495	1.95941	1.78702	1.83563	1.5033	1.62901	1.64093	1.91408	1.98326	2.31268	2.30335	2.3004	2.32943	2.39736	2.71583	2.36068	2.27608	1.88753	2.14674	2.13029	1.98714		338.953	0.2949			495	6.72335	6.31468	5.95393	4.72703	6.64837	5.84293	5.78982	7.12109	10.8934	11.1366	10.7387	8.7229	8.70802	5.99041	6.54742	7.73005	7.04784	6.59759	5.39517	6.60092		338.953	-0.0694661
496	1.49633	1.45844	1.49158	1.69727	1.79354	1.75538	1.70057	1.74592	2.12532	2.14903	2.64355	2.36223	2.2949	1.65158	1.9454	2.06858	1.94589	1.66121	1.55894	1.66701		339.622	0.303062			496	4.50727	4.41352	6.1791	6.87925	6.78105	4.71475	4.64993	5.86717	8.78508	9.40771	8.96698	6.6314	5.87756	6.08975	6.22819	6.19138	4.61346	7.42291	7.68845	7.66671		339.622	-0.0713129
497	1.64541	1.71072	1.74959	1.66361	1.70541	1.61241	1.79524	1.95734	2.44479	2.53776	2.38417	2.15815	1.92515	2.08122	1.96433	1.84782	1.42557	1.38948	1.53721	1.63761		340.292	0.310729			497	4.58407	4.46132	5.86669	5.45581	5.75377	4.45714	4.5969	6.0927	8.58115	9.30069	7.62961	5.55595	4.87189	5.09989	5.08505	5.0163	4.17492	4.78992	4.92085	4.88822		340.292	-0.0723595
498	1.78486	1.76014	1.69655	1.67253	1.69286	1.56248	1.66405	1.65939	1.92904	2.07675	2.52708	2.32988	2.37926	2.19508	2.52205	2.35599	1.87355	1.48299	1.39495	1.75086		340.961	0.317828			498	4.01106	4.07227	5.42093	5.88047	6.02872	4.90849	5.13544	5.9662	6.4567	8.83322	8.88742	8.97623	5.56841	4.81663	3.76729	4.2932	4.60439	5.53274	5.27519	4.61636		340.961	-0.0725346
499	1.37313	1.45416	1.33658	1.36077	1.33658	1.48506	1.75977	1.84983	1.92351	1.9428	2.28431	2.40681	2.16519	1.909	1.79354	1.68822	1.42792	1.5304	1.54886	1.6151		341.63	0.32428			499	7.70056	7.53753	7.82055	5.94027	5.23703	4.72561	4.96606	6.31752	7.98144	10.0585	10.7489	9.38359	6.97222	4.97915	4.89976	6.45247	6.51839	7.06067	6.72335	7.02985		341.63	-0.0717641
500	1.70497	1.59085	1.58231	1.66701	1.67447	1.63834	1.68545	1.98254	2.18673	2.43675	2.66473	2.78863	2.71758	2.56914	2.33593	1.92619	1.52363	1.78321	1.98819	2.03699		342.299	0.330003			500	4.6276	5.26199	7.13213	7.66717	7.70683	5.48974	5.63086	5.59334	8.25899	9.64495	10.0279	8.85493	8.62358	7.54416	6.53465	5.82789	5.82789	6.53465	5.81124	5.934		342.299	-0.0699705
501	2.11269	1.83097	1.63027	1.42243	1.67156	1.76284	2.14506	2.06165	2.10567	2.00927	2.47257	2.65196	2.54717	3.31343	3.28704	2.885	1.48988	1.45078	1.77235	1.99683		342.969	0.334912			501	5.17484	5.17484	6.08719	5.75005	5.86669	4.35522	5.9001	6.75443	10.8345	10.5848	9.84818	6.88433	5.94027	4.94278	4.29056	5.95112	6.72327	6.2586	4.80792	4.72561		342.969	-0.0670733
502	1.82149	1.9651	1.73309	1.72766	1.59926	1.56554	1.59148	1.79572	2.23091	2.28857	2.30085	2.31922	2.37003	2.63429	2.49871	2.19358	1.63429	1.56327	1.6686	1.82437		343.638	0.338917			502	5.27829	4.04912	6.44612	6.85078	7.42856	5.05211	5.229	5.05607	6.15883	6.81124	7.84357	7.181	6.30805	4.78695	4.66779	5.59637	5.94457	7.11954	7.39651	7.02749		343.638	-0.0629886
503	1.48091	1.44861	1.64298	1.75363	1.73225	1.65073	1.62176	1.70563	2.09991	2.14526	2.19563	1.76706	1.8163	1.86836	2.06661	1.86836	1.51517	1.40719	1.56463	1.57243		344.307	0.341923			503	5.41397	6.0205	7.51766	7.00115	7.84508	6.62004	6.55499	5.57993	7.94938	8.8507	8.60074	6.90575	7.46276	7.6994	7.67115	6.82146	6.27753	6.13342	5.84583	5.53018		344.307	-0.0576293
504	1.77276	1.8067	1.69001	1.53684	1.54654	1.48432	1.79541	2.21689	2.51698	2.32812	2.71553	2.5701	2.45886	2.25135	2.44482	2.22599	1.66243	1.5525	1.53745	1.65045		344.977	0.343832			504	5.53274	4.87446	5.33383	5.16961	5.5881	5.52502	6.39927	9.68208	12.6324	12.7457	9.52785	7.08965	6.58143	6.0205	5.84668	5.87852	5.27627	5.65104	5.96986	6.42457		344.977	-0.0509048
505	1.66964	1.7321	1.53226	1.57338	1.34049	1.49042	1.82104	2.07057	2.19895	2.26731	2.54717	2.70081	2.57616	2.46621	2.39136	2.08811	1.85214	1.74601	1.84937	1.88714		345.646	0.34454			505	5.75231	5.84843	6.54742	6.19088	6.8441	5.88438	5.37529	5.09408	7.73754	9.03461	8.78464	7.29804	6.8153	5.49136	4.61239	4.27761	3.96873	3.68259	4.22257	5.25406		345.646	-0.0427211
506	1.75681	2.04137	1.85121	1.96127	1.73384	1.78932	1.83454	2.071	2.14476	1.84962	1.89462	1.95798	2.08728	2.19371	2.32578	2.11571	1.89066	1.78657	1.81544	1.75489		346.315	0.343939			506	4.70085	4.98962	6.19138	5.842	5.99289	4.95799	5.48338	7.54114	9.20844	9.69634	7.91871	6.51496	5.26763	4.93413	5.1143	5.60531	4.97129	5.54353	5.20566	5.23271		346.315	-0.0329804
507	1.67457	1.59769	1.61659	1.52714	1.67893	1.58639	1.74154	1.72801	2.25839	2.27496	2.70455	2.52821	2.44389	1.9729	1.93305	1.88513	1.73577	1.72831	1.80556	1.77501		346.984	0.341916			507	5.26449	5.84843	5.99041	5.36596	5.12943	4.27395	4.53954	6.84305	9.54812	10.6379	9.19891	8.55525	7.45651	6.33475	5.28776	5.73551	5.55873	6.11412	5.5096	5.7807		346.984	-0.0215813
508	2.09934	1.58193	1.44344	1.45628	1.54069	1.52471	1.88543	1.93685	2.10852	1.9618	2.7023	2.68142	2.65311	2.31559	2.53472	2.10105	1.6713	1.5985	2.19755	2.30716		347.654	0.338355			508	6.57249	5.04531	6.19489	5.78147	6.13839	4.32275	4.62166	5.36498	7.01593	7.9116	7.9116	8.39899	7.16207	6.01334	4.12094	4.64801	4.37203	6.51646	7.67856	8.15916		347.654	-0.00841879
509	1.53356	1.40978	1.20147	1.16124	1.23165	1.46647	1.71813	2.01596	2.21686	2.39136	2.37463	2.19631	1.95785	2.05551	2.19685	1.97312	1.6052	1.39925	1.51935	1.56327		348.323	0.333131			509	5.53274	5.15163	6.45247	6.28852	6.80019	5.57397	5.97018	5.82473	8.33625	9.19552	9.38756	7.2703	6.67363	5.86523	5.45834	5.40639	5.26059	5.21522	5.33383	5.42148		348.323	0.00661616
510	1.84266	1.84054	1.8374	1.79556	1.79143	1.6614	1.78154	2.05339	2.37163	2.06252	2.14772	2.25999	2.32665	2.05171	1.73538	1.67835	1.39938	1.51737	1.62759	1.75681		348.992	0.326116			510	5.90196	5.93677	11.0574	12.4418	12.8204	6.80388	6.26714	6.3623	11.1966	13.1262	12.0844	8.6544	6.84947	6.33731	4.72817	4.89987	4.21061	4.22704	3.99845	5.41392		348.992	0.0236365
511	1.6903	1.67413	1.3448	1.35995	1.29127	1.45218	1.55454	1.80722	2.12548	2.20856	2.34104	2.37145	2.36254	2.45807	2.39089	2.21397	1.84387	1.81385	1.84884	1.88351		349.661	0.317177			511	5.18485	5.79909	7.37262	6.05655	6.93945	5.94698	6.03125	6.68401	8.17067	10.0901	9.56513	8.26414	6.35295	5.45834	5.75231	6.54567	6.81256	7.67652	6.53539	5.24718		349.661	0.0427591
512	1.81103	1.76355	1.6698	1.51292	1.50132	1.51807	1.66539	1.86711	2.17294	2.16452	2.0935	1.99949	1.86987	2.03282	2.01281	1.90285	1.51477	1.75409	1.94778	1.98461		350.331	0.306176			512	4.77717	4.43792	5.35402	5.91878	7.71188	6.73959	5.65295	5.63336	8.04072	9.00812	7.74253	6.81561	6.2672	5.56901	4.41783	4.72561	4.89767	5.99246	5.87711	5.71529		350.331	0.064105
513	1.33252	1.37077	1.43033	1.5979	1.53277	1.5615	1.55618	1.76293	2.1206	2.11079	2.35412	2.14758	2.13848	2.27468	2.15066	1.91796	1.32008	1.64877	1.74569	1.64956		351	0.292966			513	7.28003	6.43013	7.551	6.40386	6.65993	5.04152	5.77307	6.65367	8.34278	9.73904	9.56513	8.92242	7.09888	5.60032	5.16727	4.98962	5.49239	6.72344	8.13678	7.89765		351	0.0877997
514	1.57788	1.51002	1.6509	1.49396	1.55935	1.53605	1.93473	1.96461	2.24169	2.45239	2.7933	2.62292	2.23794	2.11905	2.04343	1.81051	1.51208	1.84493	2.08243	1.94523						514	5.94513	5.70168	6.35003	5.34138	5.56019	4.55961	5.42084	7.93448	10.1181	9.81269	7.13213	5.37491	6.24092	6.2672	6.23159	4.93876	4.77422	6.02265	6.41283	6.64552
515	1.49871	1.44145	1.46444	1.32561	1.32747	1.52025	1.68988	2.09909	2.32021	2.29832	2.17074	1.97102	2.08363	2.04562	2.10985	1.85603	1.62173	1.58221	1.66183	1.53909						515	5.59704	7.86874	8.20355	8.17164	7.30185	7.21261	6.36873	6.30909	8.48111	9.10482	9.08351	8.13678	8.83577	7.73005	6.01104	4.89987	3.96749	3.80184	3.52988	4.63989
516	2.02593	1.86003	1.63049	1.69471	2.05932	2.07261	1.91459	1.64616	1.92308	2.0792	2.30266	2.29635	2.60591	2.83418	2.63587	2.16075	1.57681	1.59699	1.70274	2.01551						516	4.73138	4.38046	4.7417	4.91863	6.78205	6.33317	6.65929	5.75561	7.04542	9.20954	10.9426	9.81269	7.86774	6.09554	7.3887	7.58552	6.85862	5.60912	4.7102	5.30968
517	1.6339	1.50906	1.54035	1.65918	1.91689	1.91689	1.90983	1.76835	2.31825	2.28272	2.72867	2.34907	2.50246	2.39911	2.64123	2.35464	1.81655	1.59757	1.70733	1.74043						517	5.82692	5.14267	5.67152	4.88138	5.46459	3.85464	4.64263	5.59876	9.20618	11.5197	10.6208	7.62462	5.29312	5.74729	4.99775	6.141	5.58762	7.9036	6.82429	7.21753
518	1.71869	1.59926	1.60784	1.80556	1.80855	1.71258	1.66372	1.76835	2.10292	2.45246	2.58159	2.33153	2.10135	2.08032	1.8991	1.5519	1.31313	1.46874	1.72536	1.85957						518	4.94581	6.17015	7.82055	6.87737	6.22657	5.36321	5.77384	7.93231	9.54812	11.178	8.7712	7.11262	5.34515	5.34897	5.74085	7.12912	7.05575	6.19138	4.52151	4.33032
519	1.57788	1.4929	1.57293	1.61411	1.67023	1.65237	1.7468	1.84861	1.90257	1.95281	2.27511	2.20034	2.06295	1.85603	1.91524	1.84551	1.7589	1.95636	1.96925	1.79125						519	5.99272	5.49239	6.26369	6.23655	5.98791	5.02563	5.26246	7.45755	15.645	16.9899	13.4597	6.0749	4.89955	5.36856	4.89857	6.86645	7.39194	7.84198	7.06823	6.57212
520	1.49012	1.60664	1.38744	1.44441	1.33865	1.62173	1.59072	1.92877	2.14149	2.59304	2.51472	2.52546	2.25037	2.1941	2.03661	1.98804	1.74821	1.54319	1.42062	1.52858						520	5.18427	5.13889	5.80435	5.97633	6.08975	5.26455	4.89416	6.09978	9.0062	10.6592	9.9522	7.51024	6.24903	5.33383	4.97609	5.26679	4.8806	7.07408	7.08625	7.46543
521	1.46699	1.50979	1.52398	1.60441	1.62901	1.54877	2.02797	2.05649	2.17325	1.75527	1.90706	1.76621	1.9457	2.03107	2.04819	1.9651	1.78332	1.81928	1.59137	1.61349						521	4.889	5.09513	5.95112	6.72327	7.22408	5.99391	5.89048	5.75577	8.69029	12.4009	13.0498	9.81427	5.76792	4.78695	4.84333	5.79528	5.77936	5.69365	4.72817	5.16806
522	1.6381	1.85818	1.67392	1.50382	1.48567	1.46459	1.53477	1.78928	2.28063	2.34011	2.47705	2.6743	2.98914	2.57695	2.2532	1.81811	1.69887	1.7259	1.68645	1.72993						522	4.89767	5.69109	6.33106	6.24747	7.07462	6.41283	6.00935	4.90113	6.84177	9.68305	12.8903	12.3012	10.2175	6.28509	6.36873	6.38911	6.25057	5.19676	4.60343	5.05434
523	1.54299	1.6034	1.55935	1.68889	1.72881	1.77404	1.87333	1.99941	2.09936	1.86705	2.30128	2.58208	2.98174	2.59979	2.46437	2.0743	1.65203	1.38669	1.38065	1.58288						523	6.12012	6.72344	7.15987	6.61998	6.8441	5.21564	5.54977	9.15976	12.8375	12.8735	8.78308	6.76377	5.75796	4.70425	4.57805	5.61495	5.99391	5.79528	5.16516	5.79528
524	1.54405	1.57219	1.45466	1.66624	1.67136	1.67067	1.60364	1.74718	2.0722	2.07704	2.10559	1.9779	2.04913	2.33933	2.1852	1.86109	1.34397	1.46064	1.52781	1.62896						524	5.24805	6.12012	7.11954	6.31709	6.28709	4.89955	5.83256	13.2402	16.1869	15.2078	9.2902	8.52538	7.71032	5.51811	4.40548	4.19398	4.08365	6.86985	6.95687	6.90513
525	1.89779	1.72905	1.60017	1.49398	1.43428	1.36955	1.6501	1.9319	3.14884	3.09004	2.74299	1.53821	1.68153	2.08713	2.32578	2.13241	1.67165	1.76004	1.95628	2.11489						525	4.96786	4.82135	5.38819	4.74491	4.38987	3.99411	5.24636	5.57134	6.39574	5.99742	7.03247	6.81256	6.7384	5.32608	5.26969	6.10275	6.37853	6.60092	5.99742	5.74085
526	1.63356	1.76463	1.46889	1.78497	1.7926	1.68548	1.76016	2.08781	2.62725	2.58159	2.6769	2.60589	2.70792	2.63636	2.31021	1.78425	1.34043	1.56764	1.62314	1.91933						526	6.56895	5.9978	9.45139	9.9716	9.35944	4.7619	4.93869	6.09393	9.20947	12.9579	13.941	11.6517	9.20602	7.81901	7.22509	6.95862	6.56895	6.91731	6.3285	7.30344
527	2.12922	2.2984	1.72534	1.80988	1.6273	1.69011	1.6571	1.66012	2.06548	2.17546	2.42823	2.52319	2.41554	2.40828	2.01764	1.87023	1.48716	1.68473	1.81385	2.2705						527	5.29347	5.60135	5.68494	5.0347	6.60361	6.98621	7.99616	6.84403	7.00911	7.22408	7.55082	7.48961	6.60342	5.9132	5.00425	4.90501	4.50776	7.38787	7.38033	7.34969
528	1.78932	1.55879	1.41695	1.32649	1.25891	1.49501	1.94313	2.36049	2.5468	2.40681	2.83225	3.1971	3.33585	3.08815	2.46744	1.90232	1.4336	1.61404	1.96136	1.9331						528	6.0384	6.09554	7.73978	6.89409	6.69058	4.94914	4.86727	4.91172	6.85465	8.61858	11.7452	11.7332	10.1745	6.25253	4.90849	5.3028	5.48134	6.30654	6.43145	6.41946
529	1.78795	1.78938	1.4123	1.28278	1.28627	1.52368	1.76852	1.89843	1.88381	1.97401	2.24439	2.46327	2.39522	2.29926	2.04819	1.62942	1.35155	1.68352	1.8634	2.01919						529	5.04994	4.45252	5.38384	6.34885	6.72344	5.60531	4.78068	5.51144	7.83537	9.37942	9.17537	7.29804	6.63913	6.41952	5.90196	6.0722	5.32952	5.81657	5.42148	5.8735
530	1.73225	1.69999	1.63151	1.50805	1.59504	1.6678	2.05331	2.20915	2.32852	2.10985	2.51399	2.73301	2.69838	2.34104	1.96465	1.83684	1.56655	1.83307	1.84398	1.87281						530	4.59472	5.79888	6.88021	6.93554	5.77336	5.1726	4.95799	9.39039	10.6479	11.5331	7.8833	7.12912	5.4921	3.89917	4.11373	4.659	5.93022	7.61837	7.70618	6.6901
531	1.64506	1.79996	1.83227	1.66624	1.48819	1.69015	1.89876	2.22833	2.14393	2.08325	2.26061	2.68186	2.64509	2.66064	2.3388	2.16075	1.69233	1.92295	1.97192	1.7801						531	6.03941	6.0205	6.79323	6.35848	6.26646	5.04125	5.0745	5.31739	6.44672	7.75068	7.75068	6.7384	5.98866	6.36532	6.00668	5.85364	4.51504	5.19444	5.09938	6.13064
532	1.82633	1.77374	1.68645	1.74302	1.52517	1.38655	1.68031	2.03885	2.26158	2.08018	2.94451	3.19732	2.87095	2.00524	1.97305	1.92611	1.68929	1.60458	1.8869	1.95176						532	5.77336	6.72335	8.10261	7.0844	6.39267	4.79807	5.27513	5.67232	6.4421	6.90734	6.97216	6.16131	5.01317	4.08365	4.72433	5.61495	6.82146	7.11414	6.42457	5.44079
533	1.81854	1.80681	1.46592	1.50743	1.65207	1.74433	2.20466	2.29499	2.29896	2.06786	2.22543	2.36434	2.20625	2.1687	1.97171	1.73467	1.34342	1.47652	1.57681	1.93245						533	7.40799	6.72327	6.67807	4.83687	5.53926	5.29653	6.09535	6.15046	7.34948	7.6994	7.85886	6.7799	5.81001	4.75913	4.78251	5.42855	4.95336	6.48746	7.11609	7.78218
534	1.64541	1.72859	1.53692	1.51084	1.51557	1.86993	2.05047	2.06086	2.21284	2.1376	2.47117	2.33535	2.29496	2.24698	2.17097	2.04276	1.71496	1.54303	1.4693	1.4693						534	5.24188	4.97587	5.0278	4.60439	4.87446	5.06564	5.58037	6.82872	9.58743	9.8546	8.97621	5.98781	5.42855	5.44079	5.81157	6.41952	5.5483	6.01627	5.45019	5.59782
535	1.83972	1.46811	1.24863	1.22692	1.22609	1.24253	1.46568	1.84621	2.37165	2.37679	2.84566	3.00325	3.17377	2.55535	2.0422	1.5558	1.28986	1.34183	1.73486	1.95151						535	6.60444	6.43013	7.28003	6.9511	7.0642	5.68494	5.60855	5.96656	8.03231	8.70928	12.4243	10.9831	10.8429	6.41676	6.14117	4.60199	4.5807	5.73369	6.477	6.81664
536	1.95234	1.77202	1.82889	1.83789	1.76267	1.45248	1.38696	1.87899	2.11966	2.58049	2.37046	2.44282	2.16844	2.36237	2.25037	2.09731	1.83916	1.7918	1.83777	1.91368						536	5.35767	5.1413	6.05191	5.35195	5.97748	5.76223	5.81172	5.913	6.15495	6.88433	8.62217	9.40771	8.80281	6.4345	5.48134	5.09125	5.59637	6.24747	6.52464	5.42262
537	1.8609	1.91167	1.9729	1.70317	1.48961	1.40891	1.56987	1.81142	2.09056	2.17546	2.44088	2.64415	2.73626	2.54526	2.19685	2.07592	1.65239	1.43719	1.41857	1.62137						537	4.55263	4.43346	5.48252	5.72446	6.0189	5.04125	5.72734	6.40197	7.27809	8.74627	8.89318	7.82676	5.5215	4.17203	4.33249	5.0053	5.28589	5.74901	5.35195	5.49474
538	1.79557	1.7321	1.58733	1.56572	1.59227	1.59818	1.76555	1.79743	2.09317	2.06661	2.59647	2.54457	2.49278	2.18382	2.09615	1.83922	1.37781	1.53312	1.77469	1.97902						538	5.97748	5.5231	5.74953	4.71509	4.74102	4.41959	5.09669	5.16575	9.07602	12.2246	12.4009	9.53322	6.38911	5.47321	5.08643	5.52749	5.30746	6.19227	7.0977	7.18369
539	1.60231	1.48755	1.39908	1.46072	1.57788	1.57952	1.66093	1.81277	1.99934	2.30808	2.53737	2.48006	2.33625	2.15748	2.39136	2.10325	1.79924	1.58498	1.68829	1.81149						539	4.95799	4.84096	4.79387	4.99052	5.60531	4.84751	4.95643	6.11473	7.74528	7.99824	7.92408	6.8995	5.68141	4.54744	4.35522	6.11425	5.57082	6.05291	4.49823	5.2939
540	1.57214	1.58168	1.70398	1.59578	1.57756	1.60371	1.8837	2.01004	2.43411	2.58399	2.90064	2.83585	2.65718	2.45643	2.25957	2.01913	1.68473	1.57298	1.68013	1.56599						540	6.09435	6.08937	6.70511	5.43604	5.89605	5.32928	6.00564	6.66197	10.2916	11.0445	11.2964	8.36447	8.81529	9.35152	9.35238	8.13696	5.77689	6.97064	6.94187	6.84667
541	1.61889	1.75071	1.66819	1.74872	1.71711	1.83463	1.90257	2.19721	2.27384	2.13192	2.18736	2.17072	2.39113	1.99152	2.02474	1.65895	1.47817	1.4484	1.54395	1.76022						541	4.58435	5.4921	7.66925	7.6678	8.56085	6.79246	7.0984	5.95329	7.44148	7.6994	8.06725	8.0955	7.75068	6.97753	5.27522	5.00216	4.61693	6.0194	5.8122	5.37694
542	1.88929	1.80639	1.40645	1.43172	1.41563	1.5569	1.69076	2.29743	2.34429	2.29116	2.20756	2.68617	2.52712	2.4753	2.04591	1.87376	1.42558	1.4962	1.58592	1.86576						542	5.19184	5.00872	5.44612	4.79807	4.95314	4.41194	4.84943	5.93401	12.1059	13.6937	13.3084	8.19212	7.28122	5.55058	6.40682	6.13222	5.50452	5.44609	6.07956	6.45434
543	1.92336	1.95679	1.90285	1.60075	1.43848	1.54434	1.757	1.86914	1.77622	2.21964	2.61276	2.65457	2.17823	2.09297	2.2496	2.32826	2.08105	1.792	1.63428	1.65177						543	7.40329	7.27514	8.18301	7.91833	9.16165	6.34287	6.5158	6.01033	7.35277	8.0955	8.06725	6.73392	6.06583	5.32885	5.31205	5.93962	6.94611	9.62801	8.58852	9.14212
544	1.96045	1.80439	1.53945	1.53945	1.86403	1.8372	1.841	1.75223	1.99948	2.07451	2.16033	2.0104	2.02822	2.03107	2.36237	2.29635	1.94507	1.58045	1.54638	1.89027						544	6.13342	6.03941	7.22778	6.76633	6.53259	4.89767	4.78169	5.94423	7.53028	8.62358	8.10261	7.29804	7.25213	6.81124	5.94186	5.12771	4.45714	5.75377	6.05655	6.67363
545	1.78033	1.74888	1.47049	1.38989	1.45374	1.41068	1.53853	1.88242	2.45349	2.25086	2.14843	2.06505	1.99781	1.92696	1.56645	1.74136	1.42221	1.57962	1.42733	1.69286						545	4.34151	4.83853	8.78725	8.82749	8.89636	5.58875	7.54358	10.4951	12.2443	10.9091	7.82055	6.08656	5.59637	5.33038	5.21593	5.36684	4.86244	6.39267	6.00498	5.73008
546	1.86084	1.87842	1.76519	1.52858	1.45416	1.56169	1.5758	1.54848	2.12368	2.4156	2.83974	2.49272	2.48635	2.16086	2.18309	1.92376	1.79204	1.75355	1.92745	1.89221						546	4.64801	5.07292	6.41946	5.94363	6.47969	5.8161	7.13587	12.2078	12.731	12.5379	6.84992	7.16934	6.02816	5.63418	4.79387	4.71475	6.24092	6.2672	5.63897	4.26723
547	1.98353	1.87173	1.49373	1.31777	1.2408	1.31612	1.35324	1.48377	1.89078	2.27881	2.71682	2.59448	2.5882	2.40578	2.46621	2.13321	2.00382	1.89125	1.94935	1.9771						547	4.39095	5.16516	7.08259	8.52538	9.47943	6.9638	5.44863	4.82097	6.06383	6.60286	7.28042	6.45907	5.62881	4.93998	5.60135	5.68494	5.93022	5.90196	5.17609	4.40258
548	1.75091	1.60743	1.43145	1.31032	1.57303	1.63697	1.98434	1.93865	2.65377	2.70605	2.80844	2.30924	2.2676	2.30924	2.28857	1.87498	1.52138	1.64338	1.90187	1.96818						548	5.98783	6.60286	7.28042	6.81256	6.68765	5.19803	5.16228	6.35229	9.39713	9.94784	8.13942	5.79528	5.16516	5.36618	4.90693	4.73499	4.46766	5.68141	5.80384	6.11412
549	1.53034	1.88272	1.80673	1.52642	1.4808	1.59509	1.71117	2.51417	2.90338	3.07403	2.53772	2.46889	2.1786	2.71548	2.63925	2.4188	1.54319	1.77296	1.68943	1.54408						549	6.13624	5.70356	5.8997	5.73633	5.72415	4.21303	4.91104	6.74287	8.7421	10.3511	9.46161	8.35398	7.06667	6.63756	6.0384	5.28776	5.87499	6.72335	6.72335	6.81311
550	1.8869	1.53048	1.47939	1.44545	1.56327	1.50293	1.82609	1.9615	2.07502	1.6828	1.84377	1.98375	2.03107	1.97176	1.99995	2.14097	1.74422	1.48102	1.58049	1.83151						550	6.17271	6.95323	7.06823	5.81649	5.67146	4.89955	5.33217	6.47414	7.40781	8.46421	7.4742	7.52798	5.76148	5.46714	5.03714	6.14958	5.88099	6.1764	5.34515	5.73008
551	1.43704	1.47	1.46582	1.61712	1.67689	1.81221	1.82957	2.24396	2.52872	2.64717	2.52174	2.41516	2.31214	2.34524	2.37408	2.25659	1.64701	1.58299	1.53966	1.67432						551	4.02713	4.07338	5.5215	5.80384	6.11412	5.25223	5.27061	5.28072	9.00625	13.9599	14.0823	9.84976	5.93022	6.97472	7.254	6.45247	4.55236	5.1985	5.29653	5.1741
552	1.69812	1.54405	1.53939	1.53721	1.6172	1.57681	1.72717	2.37013	2.89788	2.77241	2.38465	2.31002	2.22574	2.34205	2.58557	2.47469	2.0325	1.69011	1.92693	1.80169						552	6.81256	6.02937	4.95271	4.55263	4.36349	4.27154	4.94596	6.36266	7.58993	7.75068	7.92408	6.81591	6.78205	6.08656	5.68897	5.24834	5.52808	6.12012	6.1764	6.63677
553	1.59085	1.72972	1.73402	1.72367	1.48754	1.35434	1.54829	1.8256	2.29379	2.15071	2.44088	2.4006	2.27462	2.16231	2.01166	1.90087	1.40978	1.42657	1.55935	1.61883						553	6.6963	7.46276	6.90575	6.24067	6.82005	6.18689	6.05746	5.46795	7.1515	9.08333	9.35294	8.74627	6.42911	6.0836	5.8759	6.45522	5.22416	4.85394	4.56587	6.10539
554	1.80318	1.53684	1.49147	1.36003	1.22127	1.29857	1.48253	1.78696	1.97143	2.00145	2.10559	2.44484	2.77726	2.66445	2.35612	2.10734	1.96007	1.86327	1.99245	1.93494						554	6.3043	5.78258	6.87212	5.6175	6.87212	5.69063	5.2152	5.37243	8.63481	10.6592	9.22627	6.30654	4.82118	4.98745	4.43882	4.7656	4.71285	5.77586	6.02612	5.77586
555	1.73628	1.64093	1.52772	1.72936	1.84736	1.84752	1.64932	1.89656	2.32466	2.35167	2.52914	2.5779	2.91373	2.65619	2.25712	1.64257	1.45895	1.71996	1.94578	1.87242						555	6.63246	7.20601	7.06317	5.81157	6.1764	5.39316	5.06599	6.37942	11.5536	13.3738	11.497	7.71188	7.29804	7.45896	5.96326	5.17885	4.26327	5.04149	4.65506	5.46189
556	1.3562	1.20029	1.28278	1.22422	1.5515	1.44952	1.72789	1.77343	1.84461	1.74898	1.88279	2.17383	2.08258	2.23456	2.07443	1.97917	1.65517	1.66819	1.61935	1.39983						556	6.43137	6.24521	6.0836	5.60772	5.93677	5.08901	5.31388	5.73963	7.18623	7.49313	7.40743	6.18141	5.11973	4.71402	4.87836	5.93677	7.28122	7.63511	6.70879	5.97748
557	1.80006	1.68048	1.62784	1.59398	1.53997	1.61035	1.80338	1.94322	2.28845	2.75102	3.13577	2.77473	2.1823	2.15192	2.38224	2.16513	1.55798	1.39154	1.67583	1.84616						557	5.45753	5.66974	7.04527	7.68046	7.43689	5.87852	6.39927	6.43676	6.39927	6.81664	7.6087	7.48249	6.4345	4.99352	4.71402	5.00457	4.57792	4.90102	4.73881	6.1764
558	1.76706	1.64675	1.40486	1.63785	1.85996	1.96198	1.89421	1.90172	2.70728	2.85839	2.81748	2.08379	1.98177	2.20542	2.30002	2.22608	1.65234	1.44423	1.45953	1.79334						558	5.05968	4.9133	5.08078	5.38201	5.75231	5.25406	4.75908	7.57317	15.9488	18.2786	14.9049	7.35677	6.42054	6.33467	5.55058	5.47059	5.49479	5.55695	4.77428	4.69394
559	1.7567	1.53675	1.46444	1.30078	1.4549	1.50441	1.58672	1.75641	2.17135	2.27496	2.41007	2.10675	2.02856	2.1412	2.30002	2.18956	1.58718	1.82198	1.97563	2.05164						559	6.29431	6.29431	7.06317	6.54772	6.96595	5.56034	5.25703	5.7057	7.00114	8.56236	7.55082	6.40489	5.16727	4.98962	4.97609	4.67554	4.5	5.96285	6.54772	7.06317
560	1.86457	2.00017	1.92933	2.00507	1.9753	1.93202	1.85408	2.19399	2.35815	2.42742	2.76667	3.38151	3.57958	3.32333	2.68977	2.1888	1.63371	1.86206	1.91499	2.00927						560	6.00799	5.88308	5.12771	4.86244	5.74901	5.43554	5.48231	5.48029	6.95952	8.43968	8.01058	7.22408	6.82146	7.45896	6.42911	6.47969	5.52017	7.01238	5.86506	7.01238
561	1.63076	1.48216	1.53932	1.73145	1.86803	1.82832	1.68	2.15761	2.15186	2.12644	1.95019	2.06481	2.12463	1.90795	2.07777	1.92041	1.83465	1.63043	1.68901	1.64541						561	6.4714	6.48848	6.20011	5.75005	6.93945	6.76618	7.68904	8.75897	8.82943	8.29784	6.25963	5.68494	5.62732	5.34418	5.60531	6.12068	5.95043	5.50021	4.44208	5.95996
562	1.53389	1.57165	1.56727	1.60457	1.50849	1.56047	1.60236	1.97586	2.05821	2.20195	2.70139	2.78598	2.83729	2.45288	2.37575	1.892	1.32786	1.4754	1.61759	1.72536						562	5.0015	4.32764	5.36275	5.25214	6.2561	4.78095	4.60507	5.49178	7.04522	8.10642	8.15916	7.2966	6.69556	5.74204	5.76123	6.35295	6.01134	6.45537	5.37682	5.32608
563	1.37075	1.59689	1.6204	1.87339	1.64183	1.76014	1.81218	2.10393	2.07242	2.17413	2.22055	2.26359	2.00927	2.15192	2.16768	1.93657	1.47351	1.53481	1.63873	1.61352						563	5.6017	5.52749	7.33922	6.81066	7.26479	5.03528	5.7175	7.30002	8.34319	8.17164	6.2621	6.33731	5.99391	6.76433	5.95043	5.41661	5.08196	6.46123	6.61898	5.98556
564	1.32491	1.35462	1.35218	1.42625	1.47552	1.75558	1.90407	1.89693	2.13647	2.23115	2.4043	2.54751	2.49013	2.65798	2.17487	2.12291	1.66406	2.00646	1.96699	1.79562						564	5.49751	5.68141	7.1831	7.0844	6.53465	6.17271	6.66731	6.31513	7.06982	7.69845	7.46087	5.91045	5.91045	5.70544	5.3192	5.5031	5.63666	8.03871	8.19242	8.04747
565	1.69609	1.58221	1.62684	1.56706	1.48432	1.4929	1.66753	1.96651	2.12641	2.01031	2.06355	2.13114	2.25456	2.33335	2.39213	2.01153	1.52416	1.32774	1.69609	1.69639						565	8.27962	7.20758	6.33949	6.49626	6.74504	4.55236	4.83374	6.55503	7.78577	7.82055	6.47665	5.84482	5.6431	5.98781	6.07976	6.01548	5.15141	5.12943	5.06031	7.89783
566	1.9353	1.86859	1.52483	1.20003	1.13301	1.258	1.55229	2.23475	2.87666	2.80778	2.61942	2.2731	2.32943	2.10985	2.06604	1.91172	1.75091	1.76969	1.77786	1.85602						566	5.49117	4.58407	6.33644	7.54527	7.43603	5.10672	5.21575	7.0133	13.2555	14.2338	13.3084	8.37602	7.91871	6.43137	5.17291	5.79709	6.01134	6.78205	6.24747	6.63756
567	2.04657	1.97932	1.67517	1.73538	1.75681	1.74253	1.93051	2.22312	2.58122	2.37145	2.40791	2.18754	2.13173	2.09731	2.19685	2.03033	1.48836	1.37634	1.53872	2.01924						567	5.38717	6.23655	6.74643	5.55158	5.43589	4.32583	4.46308	5.24422	10.6266	13.5553	12.5707	7.35059	5.71338	7.90221	8.65349	7.73978	4.94914	5.79936	5.39639	5.56019
568	1.58807	1.70815	1.6033	1.41563	1.39495	1.54877	1.642	1.73938	2.03081	1.97922	2.17413	2.0255	2.1551	1.99004	1.855	1.56047	1.37293	1.6306	1.73122	1.64461						568	5.94186	6.15296	6.71839	5.9607	6.62921	5.2418	5.17276	4.58631	7.93049	9.37186	9.60738	6.08506	6.19489	6.29777	6.93799	6.46143	6.02675	7.60961	6.7407	6.95705
569	1.59387	1.65237	1.61883	1.62901	1.68085	1.59759	1.65129	2.03295	2.33464	2.38358	3.07919	3.24813	2.96029	2.08363	1.97102	1.94505	1.57446	1.61531	1.57409	1.67532						569	5.42827	5.70929	6.69746	6.87925	6.1791	5.23271	5.06961	5.51556	6.55813	7.28263	7.78479	7.9097	8.36273	7.27853	5.39604	4.86623	4.47631	5.51288	5.49037	6.3223
570	1.8385	1.83062	1.7863	1.89945	1.75245	1.74653	1.57516	2.15527	2.57822	2.54909	2.52461	2.4479	2.37142	1.99949	1.96925	1.80091	1.4507	1.42226	1.7511	1.85325						570	5.34515	5.15539	5.5215	5.57397	5.99562	5.91885	7.06686	9.50201	10.7167	9.83832	6.84667	5.48134	5.39475	5.74729	5.42148	7.26479	6.88699	7.4257	5.60381	6.1764
571	1.83386	1.69286	1.57157	1.76781	1.66748	1.70502	1.78314	1.99272	2.20169	1.95279	2.12574	1.88791	2.04465	2.15464	2.47172	2.23309	1.74361	1.57537	1.82649	1.95858						571	5.74729	5.39475	6.66702	6.22415	6.54335	6.03682	6.31586	7.15212	7.56065	8.39518	8.39518	8.70755	7.80807	5.58913	4.58435	4.21893	4.09499	4.19378	5.22416	5.81157
572	1.61337	1.7582	1.91055	1.7135	1.69871	1.66969	1.87389	2.1532	2.34612	2.50128	2.50514	2.34262	2.29102	2.06404	2.18508	1.95188	1.81928	1.67368	1.63361	1.57293						572	5.98866	5.37682	5.38261	4.64946	6.47975	6.73296	7.33579	6.82872	9.58743	10.6592	10.4449	7.33996	5.79888	4.5184	5.01341	5.82792	5.94457	6.13839	5.94457	6.18141
573	1.48565	1.64289	1.47425	1.63878	1.59546	1.89395	1.93165	1.87475	1.99208	2.11327	2.36773	2.07401	1.88045	1.7862	1.94642	1.96007	1.6235	1.63365	1.58245	1.78392						573	6.85862	7.23203	6.68524	5.28589	6.79323	7.4379	7.16791	6.23888	6.13352	7.84198	11.9895	12.0761	10.0433	5.25406	5.20699	5.66701	5.84583	6.0722	5.18679	5.77003
574	1.54751	1.30427	1.13632	1.35462	1.52772	1.61003	1.66993	1.85954	2.05882	2.18387	2.7023	2.89597	2.53275	2.37833	2.12184	2.22151	1.46636	1.53439	1.53692	1.76511						574	6.85132	6.21031	5.73702	4.54063	5.62281	5.74204	5.82962	7.0741	8.17067	9.73904	8.36273	7.51766	5.59704	5.02608	5.37183	6.42301	5.9774	5.67146	5.36596	6.2586
575	1.48214	1.49268	1.3044	1.32955	1.5519	1.69701	2.00368	1.97008	2.12712	2.02621	2.22343	2.3211	2.39136	2.2496	2.21114	1.96354	1.78694	1.69253	1.65387	1.67245						575	4.67947	6.41369	8.90454	9.44387	8.39119	5.70544	5.79286	7.49361	9.28823	11.1313	9.30069	8.56773	7.75068	7.01608	5.25265	4.65571	4.86977	6.91371	6.06543	6.59448
576	1.75019	1.96654	1.96699	1.87152	1.43555	1.43978	1.61101	1.94084	2.00724	2.07777	2.04635	2.21056	2.14656	2.10873	1.91055	2.00927	2.08354	2.29825	2.16007	2.00355						576	4.42848	5.04235	5.84583	5.66701	6.14511	5.72446	6.00117	9.52675	11.1799	11.3209	7.29804	6.33262	5.25301	5.24188	5.16961	6.53465	6.9005	7.1683	5.71687	4.66124
577	1.82144	1.76621	1.58523	1.5852	1.71478	1.7128	1.57313	2.06715	2.61068	2.68266	2.61918	2.56908	2.31901	2.12574	2.23408	2.26016	1.93245	1.73225	1.81493	1.74463						577	7.22509	5.82692	5.76931	5.98781	6.42052	5.31961	4.52165	5.06294	7.72866	8.54837	8.01072	6.5625	6.90732	7.29804	7.45896	6.43137	6.3223	7.09951	8.62358	8.27876
578	1.58242	1.44005	1.26636	1.4141	1.82215	1.83789	1.89144	2.03682	2.40502	2.43926	2.53326	2.28616	2.13777	1.9729	2.12534	1.98299	1.87357	2.15602	2.14458	2.02928						578	5.59782	5.72025	6.71839	5.40899	5.46202	4.52151	5.04448	5.57224	7.60317	10.7782	11.843	9.64474	6.43374	5.3366	5.41312	6.71586	6.51839	7.49222	6.15428	5.79888
579	1.84638	1.54126	1.3425	1.54459	1.6389	1.6879	1.53246	1.76434	2.27154	2.49131	2.45522	2.04562	2.00111	2.13566	2.26758	2.11616	1.90465	1.65422	1.78392	1.79979						579	6.20727	5.21921	5.89319	5.2605	6.83227	6.50309	7.33579	7.36885	8.34278	9.38795	8.91974	8.14883	7.30344	6.15296	5.17802	4.13164	4.83321	5.24593	6.16138	5.91383
580	1.68822	1.51603	1.60419	1.855	1.80196	1.6299	1.7564	2.17096	2.16809	2.25209	2.29851	2.6293	2.4566	2.25659	1.95351	1.83818	1.66588	1.62193	1.6445	1.81395						580	5.39604	5.25304	6.06755	5.39639	6.13488	5.03528	5.9562	7.51067	9.79141	10.7489	9.41486	7.57379	5.76123	6.10539	5.73082	5.8267	5.67089	6.30393	5.86881	5.08078
581	1.67187	1.62885	1.54541	1.48716	1.42	1.50582	1.75276	2.04407	2.3265	2.2728	2.81235	2.70726	2.64197	2.20625	2.21109	2.01679	1.49705	1.36364	1.45526	1.65735						581	6.67058	5.95305	6.79719	6.66438	7.9036	6.66963	7.20631	9.48367	17.1594	17.7291	13.9875	6.43013	5.81718	4.63089	4.61141	5.18409	5.28589	5.44612	5.52502	6.81664
582	2.10824	1.89418	1.8374	1.44777	1.33603	1.32386	1.67378	1.74036	2.26252	2.34708	2.57968	2.36011	2.68472	2.62554	2.36898	1.94579	1.64628	1.74193	1.99487	2.12624						582	6.20061	6.61034	9.92339	8.79173	10.2024	6.53005	6.4362	5.8297	7.44131	8.55525	7.75068	7.11951	7.11951	7.19367	7.67652	6.61898	5.73369	4.77428	4.66143	4.96786
583	1.62602	1.55751	1.48214	1.65359	1.63089	1.61175	1.79269	1.97225	2.01611	2.08081	2.30322	2.39423	1.96067	1.89322	1.8805	1.80439	1.39495	1.27475	1.44366	1.62916						583	5.60772	4.53193	4.48694	4.73342	8.22542	7.45857	7.05554	4.84083	5.85437	8.01075	9.50979	8.99349	6.60651	4.58359	3.97516	4.70073	4.98425	5.44179	4.97915	5.68491
584	1.70398	1.6129	1.47648	1.57788	1.76519	1.87842	1.89686	1.93303	2.10206	2.1334	2.24619	2.24282	2.39381	2.26758	2.33071	1.96307	1.6735	1.67156	1.8564	1.98859						584	5.17484	5.26199	5.68391	6.63913	6.37853	5.87499	5.15804	9.75334	11.8202	13.2768	9.46161	8.35398	6.24747	5.97748	5.24593	5.24188	4.38407	5.80775	6.22415	6.5541
585	1.48714	1.65523	1.74178	1.59797	1.53721	1.49672	1.60952	1.89398	2.02044	2.04137	2.05565	2.23211	2.39089	2.31969	2.27772	1.89563	1.55047	1.51839	1.55345	1.53872						585	5.43061	5.05789	7.32571	7.13079	7.44384	6.30957	6.69174	6.61734	6.90013	8.39518	8.15054	6.73129	5.24235	5.33025	5.5597	6.0749	5.34969	7.01982	7.0977	7.03741
586	1.84534	1.81285	1.70463	1.48432	1.50849	1.54405	1.64455	1.92488	2.12772	2.13938	2.46318	2.44044	2.41516	2.13566	2.4132	2.22753	1.81994	1.64528	1.74413	1.79961						586	4.25899	4.67197	5.40639	5.16864	5.93022	5.36558	6.34418	7.80951	11.8393	11.8721	9.91458	6.90734	6.76377	6.52464	6.14958	5.87852	6.11765	6.60444	5.82788	4.86467
587	1.47794	1.59487	1.54998	1.60532	1.62631	1.62591	1.8291	1.96403	2.43451	2.16616	2.51969	2.37262	2.34524	2.2532	2.17072	1.92578	1.52344	1.80455	1.9131	1.71727						587	4.89857	5.62732	7.70425	8.70872	10.0704	7.88173	7.44376	7.15429	10.8891	11.9807	11.3821	7.89765	6.5541	5.60755	5.53776	4.94515	5.37262	6.58189	6.61014	5.92557
588	2.11828	2.01364	1.5985	1.58878	1.69547	1.88222	1.8822	2.13573	2.24868	2.11323	2.06153	2.11757	2.54281	2.34203	2.22888	1.6903	1.65548	1.67024	1.83935	2.08822						588	4.53519	4.88909	11.3899	11.5963	10.4902	4.61696	5.52843	6.68618	9.33157	10.2989	9.90853	7.26364	5.80435	4.70618	5.04744	5.41397	5.44581	5.93022	5.90196	5.29312
589	1.76326	1.73613	1.67296	1.6631	1.36314	1.38584	1.39887	1.73828	1.87421	1.99766	2.05731	2.3185	2.17444	2.36929	2.22876	2.18591	1.94994	1.93967	2.10493	1.88114						589	7.26364	7.2966	7.09166	5.97633	6.08975	4.79814	5.38698	6.79069	7.95865	7.91871	8.96698	8.58251	8.48074	6.41685	6.12068	5.26455	6.33731	6.61034	6.20061	5.90598
590	1.6686	1.59137	1.35867	1.50684	1.57802	1.64766	1.72455	2.17541	2.62286	2.46187	2.47117	2.32326	2.4017	2.41269	2.26199	2.01566	1.69398	1.81422	1.78461	1.73282						590	4.85899	5.45338	11.6837	11.5403	11.7856	5.76755	5.49692	4.92464	5.92082	7.92487	10.2418	9.7569	7.73978	5.6093	5.50767	5.60531	5.53776	6.54567	5.77812	4.86532
591	1.69492	1.66662	1.67413	1.67244	1.58718	1.47432	1.66561	2.25672	2.68102	2.77726	2.67319	2.64465	2.42149	2.24088	1.9418	1.75155	1.57214	1.64904	1.73484	1.77253						591	4.53509	4.75138	4.95549	4.53203	5.23703	5.67208	6.95197	8.34589	10.1842	9.50979	8.19465	7.90838	8.15054	7.51766	5.91887	5.8735	5.59702	7.11262	6.58837	6.02265
592	2.06661	1.91568	1.73134	1.71865	1.99241	1.82473	1.74491	1.74269	1.91299	2.09851	2.46914	2.6318	2.35101	2.09592	2.04252	1.87312	1.38513	1.26957	1.48301	1.8835						592	5.86245	5.21921	5.89319	5.72025	6.41702	5.59546	5.1905	5.33353	6.41634	8.74627	9.64551	8.98576	7.08755	5.99041	5.48974	4.84624	4.57805	5.45403	6.29431	6.18139
593	1.3749	1.48211	1.64835	1.63123	1.71015	1.71546	1.76137	2.20458	2.52433	2.68543	2.29567	2.30662	2.21927	2.15607	1.94988	1.93096	1.87552	1.77502	1.5547	1.36562						593	4.79248	4.70425	6.29446	6.31698	6.94556	5.28172	5.79286	8.02999	16.04	18.6297	15.3027	7.70785	5.68494	4.78594	4.4924	5.3082	5.88099	6.03441	5.1143	5.36684
594	2.0807	1.80836	1.74153	1.89649	1.98486	1.96491	1.92842	2.01583	1.95155	1.86576	2.12703	2.43926	2.28117	2.39565	2.38968	2.21808	1.65554	1.41209	1.77624	1.9354						594	5.94231	5.2644	5.10855	5.81837	6.97652	6.19088	5.40539	5.17361	6.07153	6.5262	5.86245	4.94914	5.10037	4.73866	5.20699	4.59147	4.78695	5.06893	5.77689	6.60444
595	1.46795	1.59233	1.43887	1.41574	1.47465	1.57351	1.74368	2.0352	2.54078	2.40573	2.59752	2.75281	2.7864	2.39317	2.04635	2.03592	1.72587	1.56138	1.38894	1.45377						595	5.52502	5.10536	6.7291	7.45262	8.05164	5.88047	5.32283	4.85358	6.53339	7.49313	7.1683	6.45247	6.22174	5.90424	5.29347	6.02937	6.15428	7.17814	6.67393	7.0642
596	2.00436	1.88768	1.42541	1.48063	1.67649	2.05663	2.04701	2.14985	2.13841	2.71186	3.48232	3.85377	3.33463	3.01623	2.55763	2.1865	1.37352	1.50036	1.65127	2.07744						596	5.33213	5.25581	5.46189	5.2532	6.2561	6.72335	7.62006	7.61702	10.3786	11.8721	11.0387	8.05164	5.65059	4.60874	3.21723	3.88281	4.22726	5.75377	5.66646	6.10539
597	1.41111	1.57653	1.80698	1.99949	1.86987	1.83777	1.67021	1.98873	2.41125	2.66228	2.50128	2.27566	2.1225	2.07777	1.93907	1.80439	1.49398	1.43428	1.51258	1.47921						597	4.79814	4.67265	5.98125	6.32481	7.52043	7.06042	6.95952	6.3998	8.24066	9.19552	8.78308	7.25057	6.6314	6.70511	6.47049	6.5262	5.14728	4.68598	4.66454	5.15163
598	1.64298	1.65294	1.49186	1.67749	1.84338	2.03119	1.97374	2.01596	2.0313	1.90344	2.07647	2.16799	2.39935	2.43101	2.53776	2.41164	2.05069	1.98028	1.84319	1.81785						598	8.7239	8.89036	6.27753	5.86523	5.97464	5.32885	5.01012	7.60654	10.2471	11.1743	9.73904	10.2401	9.78693	8.43983	5.98781	7.00843	6.57275	7.25852	5.56034	8.4886
599	1.27053	1.44794	1.50964	1.69487	1.66142	1.61571	1.5974	1.79145	2.48658	2.53054	2.57569	2.16007	2.06505	2.11186	2.30151	2.37689	1.92048	1.6592	1.46255	1.42245						599	5.71687	5.88099	6.98096	6.61034	7.73978	7.4379	6.87609	6.46523	8.1893	11.1241	10.4251	7.47437	4.70425	4.84624	5.48974	5.99041	5.33213	5.70929	5.51186	5.69109
600	2.16849	1.76326	1.57521	1.80614	1.80831	1.98215	1.79088	2.08414	2.1742	2.36277	2.24574	2.06398	2.14381	2.43101	2.513	2.0825	1.62874	1.55148	2.02312	2.23549						600	5.50021	6.37953	8.53788	7.98335	7.31068	5.39475	5.34938	8.7322	12.7845	13.5272	10.4014	6.8153	5.62569	4.86623	4.82135	5.69109	4.96329	5.35587	4.78095	5.17668
601	1.82963	1.54439	1.43665	1.54638	1.70471	1.68013	1.68545	1.86298	2.12953	2.2428	2.27027	2.32991	2.31039	2.46188	2.30335	2.05336	1.57388	1.61162	1.82695	1.98569						601	8.02034	5.90077	6.9784	7.62886	8.01072	6.42052	6.24086	7.33549	10.7483	11.521	10.4014	7.02985	5.62005	5.34093	4.67947	4.92265	3.74728	4.38062	6.49686	8.16726
602	1.5157	1.5028	1.3634	1.34582	1.4507	1.58919	1.8391	1.84479	1.96754	1.82368	2.20172	2.33322	2.64578	2.8692	2.83192	2.45083	1.73203	1.5615	1.48716	1.55879						602	4.6276	5.53018	6.79238	6.8995	5.84692	4.42848	4.36956	6.32257	6.99095	7.65967	6.46087	6.07979	5.29881	4.77026	4.66718	4.77026	5.29881	6.07979	5.67451	5.29035
603	1.6078	1.71154	1.72727	1.66175	1.4938	1.46337	1.59854	1.8713	2.23418	2.16086	2.10057	2.13133	2.30884	2.20858	1.91859	1.59249	1.70948	1.90926	2.02621	1.71037						603	4.81498	5.6431	5.84583	5.27522	5.00216	4.79248	5.28361	5.96833	7.40835	8.19212	7.06667	7.62462	7.3397	6.84426	5.20699	5.39882	5.45834	6.64552	6.2785	6.40682
604	1.74872	1.85569	1.72727	1.54128	1.60836	1.85055	2.16163	2.03721	2.12647	1.98353	2.38929	2.62123	2.51601	2.47446	2.20677	2.04028	1.47	1.5744	1.75924	1.80556						604	5.00705	5.6093	6.41946	7.61713	8.19212	6.56605	5.3232	6.05972	9.0656	9.49436	8.99684	7.53849	7.51024	5.97897	4.93585	4.71475	4.70055	5.03803	4.43489	5.03803
605	1.43155	1.62614	1.74963	1.64178	1.36351	1.50814	1.74194	2.36561	2.43101	2.19755	2.81429	2.89573	2.89241	1.88095	1.92693	1.74221	1.50634	1.37861	1.43889	1.40441						605	5.83789	5.78258	6.87212	6.16474	7.28003	6.30393	6.3175	9.07366	10.5977	11.6747	8.7712	8.64655	7.49313	6.47157	5.01341	5.73369	6.04429	6.4683	5.2532	5.24734
606	1.7023	1.85602	1.77786	1.73153	1.61411	1.4171	1.47098	1.74294	2.13841	2.32991	2.67335	2.76972	2.67335	2.32991	2.10422	1.78102	1.47652	1.4403	1.46582	1.63955						606	5.09231	5.19461	5.3366	5.11887	6.13488	5.842	5.39427	5.8418	7.72464	9.70743	8.73225	6.89112	5.40279	4.5184	4.22704	4.39483	4.16785	4.52647	4.24643	5.10536
607	1.73384	1.75599	1.46255	1.35964	1.27836	1.31212	1.56623	1.84646	2.16604	2.18986	2.59569	2.54674	2.40119	2.08611	2.08243	1.88544	1.35434	1.42633	1.56147	1.90957						607	5.14907	4.98126	6.62732	6.42646	7.30495	5.90636	6.28657	6.56034	7.74528	7.61713	6.11296	5.26199	5.41572	5.72222	5.72222	5.99041	5.63603	5.54838	5.21921	5.28776
608	1.48961	1.25986	1.31104	1.53571	1.59396	1.50108	1.50704	1.64855	2.16138	2.16768	2.2905	2.10985	2.71269	2.81052	2.80027	2.04751	1.82405	1.54877	1.71678	1.57181						608	4.73499	4.23779	5.88068	5.86506	7.55251	6.51841	6.71471	6.72601	11.4307	13.3153	11.8286	8.46421	7.20601	6.40489	5.28019	5.94513	6.11035	7.06067	6.63131	6.19424
609	1.5493	1.58623	1.59109	1.91436	1.73058	1.68343	1.49472	1.6998	1.98618	2.17546	2.50373	2.17428	2.01914	2.03588	2.32608	2.31691	1.95636	1.72536	1.63076	1.6172						609	5.74729	5.21082	5.57787	5.11887	6.0722	5.30121	5.24008	5.93303	7.32031	7.37668	6.47546	5.6067	5.6431	6.24092	5.99714	5.79936	4.59565	5.1937	5.25581	5.50767
610	1.55582	1.62784	1.79542	1.72821	1.69031	1.46026	1.47807	1.72441	1.96065	1.91967	2.18807	2.22414	2.27253	2.04276	2.21927	2.03033	1.56764	1.28322	1.35212	1.42375						610	5.47236	5.80028	6.47546	6.30393	7.40799	7.06402	6.53339	8.07185	9.42937	10.2327	7.7578	8.00445	8.61029	8.91615	7.61581	6.74643	5.33851	5.06824	4.51831	5.16727
611	2.10057	1.81927	1.51413	1.37554	1.42541	1.29754	1.43706	1.57168	2.05024	2.02038	2.36773	2.30788	2.42531	2.28292	2.27132	2.04562	1.76812	1.52393	1.64057	1.87572						611	5.81074	5.95343	6.83592	4.84146	6.10824	5.67649	6.07379	5.51466	6.62081	8.29081	8.09454	6.69746	5.16727	4.73775	5.34897	5.02333	4.99252	5.012	5.16961	4.74672
612	1.88513	1.95548	1.74801	1.59188	1.45466	1.44781	1.51045	1.69043	2.18611	2.27496	2.73123	2.40796	2.37774	1.9896	2.04562	1.67672	1.47177	1.58267	1.8113	1.87957						612	5.11811	5.60155	6.52121	5.45753	5.32898	4.08452	4.78344	5.75831	7.27809	7.85505	7.53849	6.63677	5.63437	5.50592	7.11764	7.181	6.53793	4.94581	4.63622	4.29913
613	1.41495	1.72993	1.70432	1.68425	1.52067	1.63595	2.03338	2.18388	2.18599	1.8022	1.97733	2.01072	2.01002	2.19642	2.2548	2.41144	1.91931	2.00111	1.68389	1.65614						613	5.26199	5.41397	5.53776	5.60531	5.50767	5.12148	4.81098	4.47018	5.31787	6.24903	6.95323	7.25213	6.21862	5.69379	4.5271	4.53847	4.28935	5.71529	6.2672	6.24092
614	1.92295	1.67447	1.56605	1.5193	1.51314	1.44088	1.7829	2.21615	2.81029	2.5485	2.87402	2.6119	2.57761	2.07973	2.00643	1.70587	1.51737	1.67445	2.07256	2.06404						614	6.97683	6.62106	5.67146	5.15141	5.74729	5.29312	5.72734	5.67604	7.20784	8.22918	8.19022	6.13064	4.78695	5.06893	6.07979	6.12012	5.69365	4.72817	4.50978	5.81657
615	1.68941	1.65108	1.58844	1.65287	1.82126	2.07389	1.96401	1.96814	2.29619	2.41643	2.64484	2.457	2.59952	2.42649	2.10715	1.6317	1.38221	1.55912	1.76511	1.71898						615	7.91305	7.33245	7.30879	5.86959	8.36193	7.16416	7.7185	6.19763	7.63839	9.11196	8.81795	7.08259	7.09613	7.24775	6.87677	5.6017	5.68741	5.93022	5.16864	6.47915
616	1.8475	1.70766	1.56927	1.3938	1.29737	1.47227	1.66544	1.87418	2.01697	2.30884	2.50115	2.79366	2.84958	2.79366	2.44762	2.06252	1.61711	1.43665	1.6365	1.8419						616	5.02206	6.01023	7.28042	6.38911	7.30495	6.19658	7.52591	7.44406	11.3555	11.6882	11.1345	7.85626	6.57751	5.84668	5.28589	5.44612	5.18427	5.39076	4.66381	4.36052
617	1.85331	1.82686	1.64509	1.60232	1.83148	1.94295	1.85944	1.85504	2.01702	2.07581	2.36288	2.41819	2.20742	2.27327	2.45197	2.42158	1.85931	1.64937	1.68048	1.71015						617	4.97369	5.11758	6.09211	5.54214	5.71338	5.20507	5.29875	5.52846	7.02411	9.84396	9.64495	8.83595	6.7835	6.81561	6.02612	7.35574	6.96284	7.56544	6.04429	5.81001
618	1.70301	1.64282	1.53564	1.28973	1.29752	1.47921	1.7778	1.91215	2.06742	1.97902	2.1777	2.53292	2.64529	2.29713	1.95426	1.64187	1.62465	1.82007	2.10675	1.94589						618	5.59546	5.69109	5.90077	5.76755	6.34043	5.22031	5.83541	6.70869	9.6631	9.78693	8.17164	6.2586	6.45522	6.2621	6.03441	5.43613	5.73152	5.91887	5.84583	6.0722
619	1.58441	1.69892	1.53227	1.52456	1.32022	1.28979	1.36274	1.53066	1.90158	1.92745	2.16987	2.10473	2.05551	1.85602	1.82277	1.77606	1.65073	1.71258	1.72859	1.75148						619	4.63989	5.1143	6.21831	5.8122	5.35681	4.50978	4.813	6.72601	8.21238	9.66847	8.0356	7.813	8.77683	8.68979	7.38615	5.59704	5.43716	5.60912	4.89254	4.93421
620	1.631	1.56673	1.3535	1.41728	1.36569	1.51935	1.60994	1.61913	1.74927	1.63943	2.11086	2.25972	2.34776	2.1111	1.88145	1.70853	1.4514	1.53198	1.69229	1.77404						620	5.50767	5.12148	5.86669	5.39639	5.68644	4.71955	4.96158	5.31739	6.23452	8.83055	10.1317	10.0279	8.21128	6.70854	6.02337	5.14288	4.8872	5.5215	5.89579	6.09211
621	1.85309	1.72139	1.62896	1.50132	1.44576	1.56764	2.05508	2.32168	2.74257	2.57902	2.57045	2.23029	2.03103	1.83383	1.58919	1.60359	1.50148	1.69372	1.86328	1.99766						621	5.50988	5.55695	6.36373	6.3423	6.29156	5.88099	5.6777	5.03192	6.61392	7.87999	7.80807	6.91731	6.6314	7.25057	5.9774	5.01317	3.95987	5.01317	5.9774	6.17115
622	1.59795	1.67099	1.61986	1.3483	1.45785	1.66361	1.72745	1.66521	1.80434	2.13321	2.33212	2.11004	1.8434	1.78932	1.9814	1.96007	1.76088	2.01881	2.00845	1.87624						622	5.3907	5.05477	5.81872	5.73056	6.23825	4.78921	5.39532	6.60473	11.021	12.9755	11.0387	8.26383	6.44274	6.3043	6.873	6.87925	5.93034	6.23815	7.07821	7.70785
623	1.79007	1.71951	1.45374	1.36339	1.34835	1.46255	1.72174	1.87179	2.23708	2.14433	2.30484	2.41554	2.32111	2.00531	1.8718	2.05903	1.77618	1.66192	1.69868	1.9779						623	6.17325	6.51841	6.73151	4.84333	5.26969	5.02333	5.56932	5.37754	7.19498	9.95124	10.0136	8.27616	5.3028	5.80401	5.68741	5.30746	4.01312	4.81231	5.29653	5.45154
624	1.65735	1.51807	1.34543	1.5293	2.00754	2.15589	2.21591	1.99905	2.34308	2.27729	2.43235	2.25686	2.15315	2.27979	2.22929	2.01639	1.44736	1.54063	1.71199	1.86648						624	4.41783	3.80515	4.26848	4.47706	5.26199	4.98126	5.13227	5.39493	6.80827	7.67703	7.91871	6.94767	6.90734	6.97216	6.16131	6.7686	6.60918	7.70056	6.11035	5.45154
625	1.67075	1.54868	1.51974	1.51199	1.68048	1.67517	1.64036	1.73286	2.07367	2.0336	2.29334	2.38651	2.70775	2.53014	2.39522	1.99818	1.62801	1.40593	1.51332	1.57759						625	6.24747	6.33106	5.93022	5.25223	5.50112	4.9493	5.99435	7.23582	9.10379	8.61029	7.65964	7.11951	7.19367	7.92408	7.09308	7.49222	5.68617	6.94027	6.02104	7.07462
626	1.8374	1.71184	1.59873	1.70881	1.65177	1.54126	1.62173	1.97417	2.20016	2.13624	2.24282	2.46889	2.45944	2.77467	2.68142	2.71157	1.90974	1.84038	1.7615	1.9779						626	4.44277	4.62259	6.43096	6.34287	6.01334	4.65732	5.23807	7.84765	9.85209	9.9389	8.6544	7.88922	7.85626	8.05576	7.28263	6.84667	4.76617	4.4924	4.12336	4.34151
627	1.3404	1.41605	1.31612	1.40606	1.39414	1.55577	1.92249	2.29116	2.54892	2.31801	2.58069	2.33874	2.31647	2.27176	2.37046	2.25726	1.79212	1.75091	1.53907	1.50519						627	5.95305	6.07796	7.38423	6.14277	7.70482	7.03829	7.82203	7.25782	12.4839	13.9413	12.7843	7.52798	5.76148	5.46714	4.75997	5.0163	4.22993	5.01317	5.08188	5.50988
628	1.61352	1.73969	1.66437	1.63156	1.73203	1.80502	1.80518	1.86312	1.93212	1.90607	1.9596	2.15362	2.20129	2.47181	2.2391	2.21503	1.6389	1.78141	1.56538	1.6466						628	5.29881	5.04994	6.88411	7.67943	8.02034	5.74085	4.60049	6.42798	9.3324	12.0153	10.9119	8.56236	8.05164	7.93536	7.52798	6.82005	7.15237	7.71032	6.33106	5.58946
629	1.64628	1.69471	1.52517	1.57463	1.62517	1.7279	1.91668	1.92281	2.15109	2.09213	2.24619	2.28738	2.41516	2.81622	2.49812	2.13019	1.57537	1.74821	1.72899	1.76548						629	8.1151	6.58176	5.42483	5.33899	7.41225	6.49626	7.06703	5.85724	10.2637	11.3238	12.4243	7.89008	7.60961	6.63976	6.8153	8.774	8.97576	8.77743	6.29156	8.05872
630	1.53479	1.33172	1.23661	1.45526	1.65735	1.63834	1.50228	1.58106	1.92174	2.09038	2.60647	2.68466	2.72592	2.3289	2.13869	1.84978	1.82722	1.73623	1.80103	1.6067						630	5.6093	4.78045	5.30013	5.38848	6.21831	5.77689	5.58684	8.07185	8.96961	10.4641	8.70755	9.09538	7.65009	6.93521	5.9132	5.99041	4.90841	5.41305	5.60303	6.33523
631	2.27132	2.10617	1.84289	1.65215	1.60247	1.61642	1.86409	2.01454	2.05331	1.91172	2.59451	2.62496	2.45918	1.78376	1.79212	1.77229	1.57421	1.53894	1.66544	2.04562						631	5.73551	6.13342	7.86874	7.93536	7.70683	6.02612	7.32673	9.91836	9.9846	8.16324	5.17484	5.38819	5.55873	5.45834	5.06564	4.87446	4.66381	6.19227	6.55568	6.95959
632	1.63123	1.65158	1.44264	1.29963	1.29636	1.41645	1.46117	1.58877	1.93803	2.05565	2.29732	2.18517	2.26509	2.55648	2.504	2.20162	1.44493	1.45194	1.48145	1.59233						632	5.0805	5.29245	7.74317	7.81376	7.73531	5.97633	6.71213	7.68621	9.14776	10.3706	9.81269	8.11785	6.07426	4.66779	5.43546	4.97587	4.70597	5.52702	6.83054	6.68047
633	1.73123	1.69229	1.71546	1.72717	1.75363	1.69204	1.80263	1.81261	1.88381	1.86084	1.99659	2.00006	1.93071	2.3559	2.48223	2.26043	1.71072	1.64541	1.79139	1.72859						633	4.8872	4.78939	5.62281	6.01023	6.58143	5.91887	5.28361	5.96833	8.48111	10.3439	10.4876	7.99664	6.14117	4.95549	5.55595	6.5262	5.91878	6.83227	6.19658	6.27382
634	1.59328	1.70702	1.6681	1.80484	1.6063	1.81608	1.80642	1.94026	1.97497	2.00708	2.07594	1.97996	1.95785	1.81777	1.7589	1.6509	1.54093	1.41695	1.50332	1.56579						634	5.59702	6.36373	6.63637	5.64377	5.37262	4.51244	4.92985	5.97972	6.55299	7.30344	12.1214	12.1199	10.6928	5.61495	7.03366	6.87185	6.57249	5.69865	5.00425	4.90501
635	1.53571	1.2459	1.16226	1.27159	1.53669	1.59666	1.45255	1.37359	1.84426	2.0052	2.25748	2.3335	2.36161	2.22309	1.93907	1.83386	1.45088	1.55643	1.79463	1.85301						635	4.06068	4.34198	5.51288	5.49037	5.89319	5.02563	5.62315	7.84253	9.76698	11.5604	10.1317	8.83055	6.17271	5.34897	4.46769	4.98745	5.09215	5.60755	4.71509	4.14027
636	2.17746	1.77486	1.51831	1.37313	1.53059	1.51876	1.75895	2.03749	2.65394	2.71763	2.97764	2.63549	2.4172	2.02764	2.02175	1.77533	1.47335	1.58116	2.05986	2.29364						636	5.79528	5.33375	6.7686	6.60918	8.16031	6.82489	6.34532	5.37097	6.90886	8.46831	9.12834	8.80281	8.83577	7.35042	5.38676	3.92391	4.08365	4.72433	5.07292	5.37971
637	1.61737	1.63428	1.7078	1.77229	1.79212	1.69794	1.8523	1.7335	1.82635	1.594	1.86397	1.99398	2.09297	2.05171	2.0711	2.04356	1.8065	1.61337	1.63151	1.64396						637	5.43615	6.63756	7.71032	6.35727	5.91908	4.41572	5.55792	6.22797	7.73074	8.55525	7.54846	6.24536	4.69394	4.28646	4.18498	4.46489	4.78251	6.87677	6.6455	6.62824
638	1.72821	1.60075	1.52079	1.68142	1.97966	1.91477	1.86497	1.80601	1.99817	2.43685	2.6407	2.63184	1.97258	1.77253	2.007	2.09615	1.82466	1.58807	1.70815	1.87915						638	4.1121	4.52647	5.65321	6.43145	7.03247	5.64377	5.6946	5.7968	7.88961	9.59876	9.64551	8.25947	6.08814	4.69122	5.34693	6.37123	6.92074	6.84857	5.94363	5.65214
639	1.92745	1.81777	1.71865	1.49158	1.49835	1.55943	1.94375	2.1523	2.44575	2.30179	2.27597	2.14777	2.2676	2.37611	2.22055	1.88952	1.40441	1.64236	1.89546	2.09297						639	5.61495	5.90196	7.52043	7.48688	8.19465	6.43013	6.6151	6.19763	6.27306	6.67363	6.65729	6.4345	5.59426	5.3028	5.50112	5.44581	5.25406	6.44611	6.26655	6.47975
640	1.64093	1.62901	1.68013	1.62881	1.53334	1.27632	1.56501	2.15923	2.9745	3.0559	3.28981	3.03021	2.82495	2.11695	1.90554	1.7589	1.68742	1.63371	1.66775	1.68974						640	4.94272	5.77586	7.39145	7.14744	7.07462	5.51186	5.91145	7.68297	9.62617	11.5604	10.3439	8.49631	6.4683	6.33262	6.57212	5.99272	4.89976	4.58906	4.27739	4.50978
641	1.44344	1.51196	1.50361	1.54434	1.50854	1.60017	1.72145	1.86312	2.07776	2.46029	2.88174	2.72793	2.27196	1.93918	1.93907	1.71841	1.38253	1.44736	1.59229	1.63875						641	5.84692	6.32481	8.59318	6.94718	7.46121	5.64332	6.58567	6.39927	8.46141	10.2989	10.8854	8.78044	6.82507	5.84668	6.82507	6.9511	6.5541	5.60755	5.15157	4.86119
642	1.63538	2.10227	1.9432	1.8941	1.49186	1.96502	2.10639	2.48266	2.57979	2.7178	2.60564	2.19101	1.9436	2.36685	2.40721	2.08668	1.44423	1.6784	1.7525	1.73557						642	6.47665	6.06513	5.67458	5.26059	6.03441	6.12012	5.97264	6.0969	8.77704	9.37421	9.76945	8.98576	8.43176	6.4514	5.59936	6.35079	6.67363	6.93799	7.06402	7.22408
643	2.04616	1.92675	1.53356	1.46926	1.49398	1.42647	1.707	1.82535	2.05573	1.88095	2.13173	2.49139	2.44015	2.29102	1.93201	1.76041	1.50815	1.6828	1.91067	2.1941						643	5.78751	6.41676	7.62462	7.54846	7.33996	5.71529	4.48549	6.59007	8.6279	10.3511	10	9.70743	8.08859	6.55186	5.50767	5.99041	5.5597	5.73008	4.89955	4.93585
644	1.54585	1.50815	1.39517	1.56336	1.60458	1.62784	1.78017	1.86091	2.36891	2.34708	3.0885	2.96567	2.77241	2.00927	1.76675	1.64541	1.37445	1.58389	1.71848	1.87445						644	6.29156	6.09554	8.29684	7.76332	7.21115	4.97609	5.48715	6.55624	7.03292	7.46432	6.81124	5.94186	5.02608	5.21091	6.07976	6.18139	5.2023	5.29035	5.81649	6.3423
645	1.43719	1.26953	1.57065	1.73849	1.74601	1.57448	1.64162	1.96429	2.20026	2.42421	3.39245	3.42933	3.29054	2.52312	2.97786	2.70613	2.23989	1.88478	1.97192	1.80564						645	5.08901	5.29312	6.3043	5.90636	6.20781	4.59001	4.74037	5.63405	7.32031	7.37668	7.03247	6.23787	5.81001	4.75913	4.87446	4.95805	4.3941	4.97654	5.05211	5.49474
646	1.78932	1.52788	1.39493	1.6114	1.88815	2.08536	1.86479	1.59165	1.86515	1.90078	2.3254	2.24487	2.19483	1.8257	1.64467	1.69398	1.47465	1.6796	1.93247	2.09457						646	5.63327	5.23733	5.06593	4.42956	5.87499	5.80384	5.7574	7.83641	10.2471	10.7782	8.19306	7.28042	6.53539	6.93059	5.80078	6.28709	5.09329	5.34897	4.73775	5.05434
647	1.46205	1.50797	1.51139	1.69031	1.7078	1.83359	2.15514	2.36326	2.43453	2.07309	2.08363	2.03524	2.10559	2.07973	1.93637	1.83498	1.5631	1.54434	1.47202	1.52381						647	5.75796	5.73392	5.8997	4.74951	5.44704	5.59702	6.72489	7.79795	13.0959	14.774	14.5641	8.91958	6.30102	5.83054	6.04514	6.37802	4.67265	5.17668	5.18324	5.50882
648	1.53059	1.48866	1.36282	1.47373	1.64105	1.80836	1.91847	2.16797	2.36816	2.2204	2.38668	2.96777	2.96051	2.60647	2.00666	1.88045	1.57447	1.76003	1.88543	1.83386						648	5.34799	4.17342	5.56019	5.45581	5.65214	4.41194	4.42947	5.06204	7.8043	9.65527	9.51244	6.97472	5.14385	4.79387	5.47326	7.51766	7.53753	9.76945	9.37421	8.498
649	1.40792	1.55771	1.5493	1.70441	1.58196	1.6849	1.75154	2.00569	2.204	2.20129	2.50128	2.47172	2.38764	2.03651	1.82963	1.70693	1.58865	1.57463	1.44616	1.39192						649	5.14728	5.5231	6.37358	6.53539	6.54482	5.17668	5.47741	6.7498	8.61283	8.52364	8.18679	7.27505	6.35505	5.62281	4.78939	5.62281	5.43554	5.80401	4.70055	4.7989
650	1.84698	1.67023	1.63123	1.52788	1.45214	1.38971	1.63835	2.14512	2.40979	2.24558	2.1551	2.24758	2.48888	2.40362	2.34169	2.0344	1.67024	1.65548	1.86705	2.00006						650	5.63666	5.42678	4.92982	5.09231	6.57387	6.09494	5.95667	5.9974	7.32031	8.3148	7.15738	6.68765	5.6067	5.91129	5.32952	6.37358	6.2672	6.54742	5.33213	5.89319
651	1.83097	1.78167	1.48301	1.3851	1.46001	1.68742	1.70985	1.80399	1.98515	1.95679	2.13971	2.07427	2.0881	2.3683	2.72478	2.78394	2.27862	2.13938	2.0375	1.97644						651	4.89767	4.77717	5.71529	5.36747	5.95699	5.92173	6.11896	5.63764	5.26445	7.70785	7.91959	8.19465	6.15296	5.78027	4.81408	4.77717	4.22993	4.85226	5.05946	5.53018
652	1.73192	1.64969	1.70041	1.75665	1.78818	1.84767	1.70969	1.6303	2.01597	2.14575	2.22787	2.54938	2.59288	2.69758	2.05018	1.90366	1.4929	1.59926	1.87194	1.82473						652	6.09435	6.191	7.5726	6.44125	10.5682	9.40301	8.75774	6.14843	7.55318	8.13326	6.60342	6.45522	5.94027	5.97263	5.36558	6.87677	6.41676	6.33731	5.15163	5.26679
653	1.84089	1.57239	1.3221	1.43155	1.44145	1.57533	2.02927	2.27803	2.40434	2.13731	2.30245	2.25957	2.21374	2.25296	2.2229	1.93504	1.54996	1.67623	1.97142	2.13731						653	5.79709	6.01134	9.72447	8.76247	9.08082	5.51186	5.91145	6.36266	8.91024	10.0514	10.4487	8.3421	6.62113	5.1937	4.9493	6.44767	6.24122	6.24002	4.81408	4.63089
654	1.37968	1.59652	1.77681	1.85257	1.58865	1.52533	1.71151	2.1138	2.31648	2.0881	2.14481	2.36161	2.35216	2.21175	2.12483	2.02741	1.85701	1.76454	1.82274	1.52699						654	5.59216	6.07664	8.62375	7.8132	6.8728	4.61436	5.11012	5.19911	6.08766	6.2672	6.24092	4.83853	4.93413	5.32885	6.67363	7.48249	7.6087	6.38393	5.28656	4.70618
655	1.65735	1.7279	1.51863	1.64852	1.67567	1.84698	1.64558	1.70111	2.06369	2.33082	2.37983	2.20962	2.13846	2.18156	2.02593	1.78102	1.37384	1.52816	1.64187	1.83317						655	7.88235	7.78218	6.76433	5.90196	5.80401	5.3028	5.11397	5.49416	8.41006	9.80332	9.36693	8.00445	7.07112	6.44611	4.46769	5.12943	5.05946	6.2561	6.11035	7.70056
656	1.90377	1.74724	1.96991	1.86647	1.54841	1.57697	1.91447	2.4949	2.48609	2.56933	2.4039	2.31559	2.31519	2.0653	2.05631	1.58592	1.56336	1.51955	1.99774	1.97948						656	6.56895	6.43051	6.07979	5.73392	5.8997	5.1413	5.2182	6.94285	9.46522	10.4257	8.74627	7.02985	6.02872	4.90849	4.49711	4.59922	4.55263	4.78695	5.18409	6.57751
657	1.69011	1.62291	1.71348	1.83935	1.71396	1.57298	1.61532	1.74269	2.02403	2.17546	2.42823	2.4522	2.42286	2.19538	1.8812	1.61175	1.53021	1.61059	1.81221	1.83916						657	4.29056	3.85352	4.43778	5.88726	5.89104	5.94733	6.06051	8.26299	9.7864	9.15871	8.94698	8.00855	8.21128	6.10629	5.12638	5.03212	5.34515	5.5881	5.18427	5.00457
658	1.65671	1.59698	1.76548	1.59396	1.72656	1.54186	1.78547	1.88958	2.14628	2.34871	2.59069	2.31708	2.03866	1.8067	1.99952	1.81385	1.6582	1.57447	1.61659	1.58193						658	5.22801	4.89254	6.54335	6.33707	6.13482	4.50775	4.51581	4.84562	10.8408	13.3696	14.9619	9.07708	6.78482	5.06841	4.9493	5.62281	5.02687	5.77003	5.38037	5.3082
659	1.69318	1.69361	1.5882	1.53021	1.57243	1.62184	1.64893	1.90367	2.16604	2.04606	2.37774	2.40796	2.54068	1.99481	1.909	1.73497	1.57812	1.95255	2.02693	2.04321						659	4.31899	3.79258	4.25167	4.89413	5.48134	5.26679	4.96158	5.8744	7.96911	8.02596	7.03632	7.11523	8.06157	8.81529	6.66963	6.18718	4.97129	8.161	8.33211	7.69458
660	1.6708	1.54877	1.42883	1.4336	1.54982	1.67686	1.70132	1.65958	1.68255	1.9433	2.15589	2.13192	2.04498	2.13364	2.16386	1.84291	1.59398	1.63577	1.76601	1.74959						660	4.7619	4.95549	5.90077	5.70318	5.54157	4.8806	5.88917	7.14419	8.4184	9.08333	7.4742	6.61629	5.28199	5.40279	4.5184	6.60361	7.32696	8.01075	6.02816	5.49751
661	1.81496	1.69361	1.5558	1.47794	1.50132	1.61109	1.74356	2.06719	2.20016	2.06888	1.92512	1.76454	1.78264	2.08552	2.29553	2.13482	1.91679	1.809	1.89739	1.69361						661	5.36222	7.86599	8.86569	7.9446	6.00405	4.96016	6.11712	6.61945	9.21064	10.3439	10.4876	9.66847	8.46831	7.01601	5.29881	5.04744	4.52151	5.00921	4.86977	5.67458
662	1.76653	1.69812	1.6145	1.68901	1.61257	1.49931	1.53807	1.81072	2.12259	2.26814	2.16452	1.95949	1.66896	2.37602	2.64054	2.56128	1.52442	1.40086	1.58026	1.86749						662	7.08755	6.73296	7.55251	5.80069	5.80775	4.38407	4.36017	4.63693	7.25423	8.76642	8.99147	6.60691	5.6017	5.28656	5.16864	5.19184	4.87446	6.33731	6.72327	6.79498
663	1.81278	1.70318	1.59328	1.56138	1.43792	1.48755	1.54277	1.92398	2.16065	2.08471	2.30355	2.10507	2.28381	2.64761	3.03021	2.56163	1.841	1.60907	1.8352	1.74645						663	5.97919	5.98774	6.70511	5.66592	5.99562	5.37682	5.73273	6.07531	6.71623	7.43447	6.97216	6.60444	5.87852	5.50592	5.79528	6.60691	6.6314	6.70511	6.08937	5.99272
664	1.52881	1.57278	1.34404	1.56945	1.5295	1.61642	1.98015	2.60005	2.77592	2.78549	2.78656	2.70992	2.18745	2.06226	2.12624	2.13576	1.70232	1.72993	1.62201	1.81379						664	4.42078	4.26087	5.55248	5.6545	7.65604	7.01787	7.29295	7.30562	7.91763	12.0336	10.5463	9.93413	6.79238	7.4742	7.09888	5.524	4.8872	5.17668	5.41312	5.17668
665	2.03754	2.0653	1.96276	1.67075	1.72422	1.65676	1.81357	1.92461	2.10357	1.90741	2.0324	2.32057	2.31801	2.81057	2.7174	2.47593	1.66624	1.54422	1.69233	1.70839						665	6.33106	6.03682	5.5968	5.04994	6.03441	5.60381	5.30469	7.01917	9.11414	9.84396	8.64655	7.06042	6.87677	6.51496	6.6314	7.16487	6.41676	6.44767	5.10922	5.80401
666	1.57088	1.81457	1.74328	1.8385	1.63601	1.63875	1.64893	1.86298	2.076	2.51765	2.65655	2.61982	1.99788	1.93822	1.97822	1.87238	1.47315	1.59134	1.75365	1.87421						666	6.21604	7.29804	7.25213	7.11414	6.60691	5.14195	5.2296	6.05386	8.94418	10.2989	11.9582	10.2989	7.88756	6.23581	5.95043	6.46143	5.32885	6.31339	5.58762	6.48581
667	1.95787	2.0344	1.9345	1.72013	1.51797	1.50934	1.65066	1.74749	1.96593	1.90637	2.15415	2.21109	2.16244	2.05595	2.03322	2.15846	1.83091	1.76757	1.76267	1.88929						667	5.55873	5.54193	8.05681	8.58091	8.81532	5.68591	5.86972	7.43435	9.14776	8.65423	7.06317	6.02612	6.2586	5.48974	5.50882	4.79248	5.02608	5.76792	6.13624	6.32632
668	1.72104	1.61352	1.34697	1.18682	1.26899	1.46027	1.70717	1.77579	1.76828	1.68725	2.14373	2.41099	2.53074	2.26814	2.00428	1.65016	1.38974	1.59875	1.75527	1.83632						668	6.3478	6.63246	5.891	5.52749	6.98096	6.33317	6.12244	4.76442	5.7574	6.93554	7.05575	5.70356	4.71402	4.5271	4.42062	4.04133	4.42062	5.74085	5.44572	6.43551
669	1.90926	1.65	1.45194	1.51807	1.67686	1.67686	1.8837	2.11732	2.44575	2.46327	2.42995	2.27639	2.04356	1.9503	1.86987	1.8414	1.53645	1.74858	1.91843	2.22014						669	5.87749	5.63603	4.94763	5.47659	6.48565	6.72716	5.32372	5.94423	8.60304	10.9426	10.6379	8.37371	6.24092	4.98482	4.75913	5.70201	5.26363	5.88459	5.36526	6.20727
670	1.72859	1.73123	1.58231	1.64942	1.68357	1.57023	1.60296	1.75276	2.09589	2.06136	2.30402	2.17072	2.21342	2.09457	2.14433	1.9757	1.64467	1.65106	1.62964	1.79139						670	4.24643	5.10536	5.18427	5.29881	6.87677	6.89425	6.42982	5.14067	7.44458	8.92148	10.0901	8.27782	6.48034	3.93102	4.75177	5.7768	6.01182	5.5881	4.79345	4.90758
671	1.82832	1.63123	1.44818	1.46714	1.51166	1.50658	1.58935	1.68847	1.99	1.93972	2.64131	2.70838	2.66865	2.26637	2.53988	2.53988	2.12258	1.70114	1.74968	1.81439						671	4.78939	4.97915	5.28088	6.42457	7.29804	6.91693	5.88557	6.96118	10.717	11.8721	14.0794	12.0228	11.5613	6.93554	5.98791	4.75556	4.20791	5.26654	5.70514	6.26646
672	1.55457	1.72734	1.4725	1.45507	1.29961	1.40719	1.29588	1.64886	1.85775	2.05663	2.03062	2.11491	1.954	1.72288	1.57903	1.71039	1.82342	1.84507	1.62958	1.56673						672	4.37841	4.47631	6.61629	7.5599	8.99763	7.15237	6.14726	5.6622	7.72866	8.54837	8.01072	6.29431	5.33025	4.97416	5.33025	5.48974	4.9162	5.48252	5.59013	5.40027
673	1.61054	1.65313	1.68091	1.50634	1.24123	1.18837	1.36061	1.65231	2.27205	2.71151	2.81878	2.44484	2.31039	2.4039	2.26195	1.73719	1.65878	1.82473	2.05663	1.70203						673	5.50767	5.41572	6.74024	6.14902	7.23813	5.26579	5.34221	5.14497	7.54233	9.81095	8.91958	7.43689	5.53776	6.21831	6.3285	6.36532	5.50592	7.08259	7.23807	7.19552
674	1.75965	1.49147	1.4055	1.53719	1.69505	1.69784	1.84554	2.11732	2.27537	1.97136	2.16449	2.22876	2.51721	2.49837	2.31991	1.9427	1.39311	1.59338	1.7772	1.94248						674	5.81001	5.79888	7.98361	8.92148	7.81195	5.91045	5.88917	5.68133	22.8521	25.3946	23.1146	5.69379	4.82135	5.53018	5.84583	5.74333	4.87002	4.25791	5.48252	5.88438
675	2.06648	2.10784	1.77943	1.69887	1.68675	1.84881	1.89229	2.64782	2.74881	2.86667	2.41516	2.284	2.05595	2.06492	1.93832	1.73539	1.35857	1.5515	1.55605	1.94412						675	5.72743	4.79575	7.96208	8.25819	8.70526	5.78904	5.25434	6.50927	8.48282	9.81095	8.29081	7.28042	6.08656	5.49474	4.87446	5.53274	5.81157	5.99041	6.33523	5.88047
676	1.7204	1.67307	1.56076	1.77235	1.9744	1.94992	1.78871	1.80907	2.04321	2.14601	2.16844	1.9328	1.66118	1.78754	1.88145	1.73319	1.42037	1.66235	1.84304	1.91323						676	5.97919	5.54214	5.85536	4.89955	5.73008	5.68591	5.81172	6.30909	6.7647	7.30185	6.45522	6.41952	6.63756	7.71032	7.97992	8.10261	6.72335	6.41702	5.78904	5.80882
677	1.62885	1.78932	1.6687	1.57219	1.41017	1.81224	1.88776	2.15209	2.06165	2.06142	1.77262	2.11799	2.25885	2.73392	2.27723	2.07618	1.36933	1.41574	1.47539	1.63371						677	5.45834	5.26449	4.70128	3.8267	4.38752	4.56587	5.26246	5.58023	8.15391	8.68979	8.78464	6.57212	5.90077	4.66124	5.34799	5.60155	5.49136	5.25604	5.21762	5.70929
678	1.93723	1.95764	1.8414	1.65875	1.57298	1.63875	1.73408	2.07615	2.26932	2.59273	2.4566	2.40223	2.36932	2.65718	2.45068	1.96108	1.42049	1.4403	1.58629	1.79961						678	5.10672	5.32952	6.16138	5.8122	6.3603	5.59702	5.42559	5.75614	9.46667	10.1557	11.2393	8.04049	9.10511	6.69	7.38423	6.07796	6.54567	6.82507	6.52764	5.88068
679	1.99766	1.8998	1.70539	1.48792	1.35094	1.42023	1.58042	2.01608	2.14076	2.1941	2.75022	3.05483	2.9825	2.30377	2.1334	1.9149	1.66533	1.90451	2.12118	2.2204						679	4.65732	4.48955	4.98015	4.19924	5.6541	5.54301	6.17458	6.43344	8.52451	10.4563	12.0655	10.3647	8.40237	5.53776	6.03441	9.36543	9.85884	9.39489	5.55916	5.07711
680	1.82612	1.7321	1.45214	1.64877	1.72857	1.7862	1.87133	2.1145	2.2622	2.15815	2.18215	1.93022	1.86731	1.95468	2.15774	2.04847	1.67919	1.70952	1.68645	1.9651						680	4.59296	5.25581	6.79498	6.22264	5.44821	4.66744	5.00945	6.51893	10.7486	11.9255	10.7463	6.47665	5.33751	4.49354	3.74728	4.49354	4.51831	5.54838	5.03528	4.84326
681	1.74831	1.67447	1.70693	1.52902	1.43682	1.1808	1.25628	1.39652	1.94649	2.27657	2.67319	2.60423	2.44484	2.13035	2.0295	2.00378	1.7501	1.51831	1.49887	1.63315						681	6.72341	6.90575	6.76377	5.98783	5.50112	4.55751	5.55039	7.91678	9.77926	9.41582	6.93554	6.60092	6.37853	6.42457	5.74729	6.873	6.73296	7.09276	6.14866	6.90732
682	1.65239	1.42898	1.43344	1.57293	1.50805	1.5186	1.51838	1.68702	1.98566	2.15774	2.01913	2.03244	2.09903	2.50373	2.50531	2.25335	1.74962	1.52804	1.82649	1.88214						682	4.85386	4.12974	6.06849	5.96225	6.69656	4.43882	4.97065	7.06059	10.1692	11.3717	8.61692	6.05191	4.62259	4.85108	4.78251	5.04744	4.75138	6.36683	6.51841	6.53793
683	1.72297	1.69001	1.4724	1.57448	1.60743	1.64093	1.62192	2.08429	2.56698	2.9061	2.86171	2.58507	2.13382	2.5103	2.62675	2.47828	1.56572	1.59227	1.71371	1.90465						683	5.05	4.72817	4.89987	5.31205	6.13342	5.55158	6.11033	10.3198	13.5308	14.59	12.9808	10.5166	7.57199	4.77717	4.73775	5.34897	4.62104	4.92677	4.56901	5.26455
684	1.89027	1.65801	1.67282	1.53778	1.45025	1.53945	1.63874	1.79265	2.04321	2.38956	2.57524	2.44484	1.9618	2.11881	2.11106	1.90621	1.42037	1.43665	1.95301	1.86966						684	5.45154	5.80384	7.70433	6.82429	7.25994	5.28199	5.47878	5.89612	8.5723	10.0514	8.48259	6.24045	5.04994	5.13889	3.9695	4.37991	4.41572	5.00318	4.23779	4.50142
685	1.8609	1.86987	1.62591	1.4046	1.78686	1.94129	1.99455	1.78283	2.17818	2.40681	2.59304	2.51472	2.21128	2.65396	2.58256	2.43972	1.6095	1.58231	1.66701	1.71439						685	4.59472	4.31353	5.19707	5.64377	6.47546	5.80028	6.27028	6.50053	8.7618	10.2989	9.81269	8.51139	6.93782	6.02872	4.63939	5.53805	5.90636	5.8267	4.66779	4.86076
686	1.7417	1.85971	1.78133	1.5193	1.54654	1.65237	1.78819	1.86271	2.0722	2.10058	2.13228	1.95764	1.9027	1.90554	1.80169	1.66314	1.42851	1.4184	1.379	1.45078						686	4.5444	5.12785	7.75482	8.15341	8.13593	5.48974	5.25289	6.11161	8.52451	9.81269	8.65423	6.79498	5.18584	6.83084	7.13079	8.80396	6.87925	7.25852	5.49037	5.26101
687	1.76601	1.70891	1.5873	1.61035	1.68142	1.63557	1.74968	1.97734	2.21109	2.30662	2.13419	2.04847	2.07237	2.30067	2.59324	2.07497	1.62215	1.29276	1.60784	1.78313						687	7.45262	6.7291	5.10536	5.00872	5.5326	5.08505	5.08469	5.5806	6.22135	7.84357	7.82465	7.46087	5.42262	5.19676	5.11887	6.4683	5.9607	6.10539	5.33213	7.43864
688	1.92745	1.79125	1.51343	1.35799	1.47652	1.46592	1.6609	1.65321	1.76704	1.85579	2.37265	2.51826	2.28394	2.18374	2.12807	2.16019	1.69794	1.71529	1.6678	1.909						688	5.56019	5.34138	6.80978	5.91614	6.33475	4.42956	4.40631	5.03192	7.69436	8.36447	7.52798	5.53274	4.87446	4.59922	4.80361	5.524	5.81157	5.53274	4.95805	4.55961
689	1.85747	1.69492	1.48458	1.50066	1.62131	1.81946	1.96587	2.16482	2.10677	1.95295	2.35955	2.56944	2.45038	2.13099	2.12534	1.89701	1.72783	1.9398	2.18754	2.07043						689	4.82118	7.19776	7.3397	6.88901	4.69394	4.8872	5.66363	7.54968	9.39358	9.64551	8.40145	6.03838	4.84326	5.20596	5.48401	5.80671	4.86571	5.89319	5.36659	5.47425
690	1.66933	1.74148	1.56047	1.60945	1.51972	1.66525	1.81877	2.12206	2.20856	2.10422	2.05464	1.92745	1.93213	1.90607	1.93972	1.90989	1.55774	1.549	1.45369	1.77374						690	5.04744	5.71687	5.70544	5.17291	5.79709	6.28852	7.07485	6.68443	7.64987	8.63563	8.36273	8.46421	7.20601	7.06317	5.48974	5.81172	5.28199	6.53449	6.05265	5.9978
691	1.93401	1.84084	1.66819	1.54638	1.43665	1.48582	1.80816	2.05628	2.18336	2.42511	2.46796	2.43553	2.01551	2.20584	2.2313	2.10128	1.41143	1.43154	1.68873	2.10256						691	6.02816	5.90424	7.12281	6.88699	7.60961	5.56034	5.91414	6.4503	9.19077	9.11325	9.45619	9.27066	9.50979	8.01075	5.94457	5.3192	4.22993	5.9494	6.30268	7.16934
692	1.96818	1.69727	1.53209	1.61162	1.82695	1.90926	1.98522	1.96917	2.14754	1.97126	2.39014	2.43086	2.30592	1.97469	1.84185	1.792	1.53646	1.59695	1.88902	1.99143						692	7.5117	7.1726	7.61246	5.18418	9.17823	8.4755	8.52045	6.06841	12.3431	12.9947	11.8727	6.22174	6.63637	6.91693	6.56344	5.59216	4.70618	5.28656	5.44581	5.50592
693	1.55943	1.81494	1.73815	1.79669	1.50107	1.46579	1.80175	2.22086	2.28523	1.97594	2.21126	2.2313	2.20584	2.07515	2.28857	2.00863	1.56938	1.60344	1.66767	1.79719						693	5.99272	6.191	7.03247	5.8292	5.27061	4.36561	4.72325	6.22358	7.89854	9.1673	7.9097	6.68765	5.80028	5.98866	5.53776	5.8735	5.42148	5.33383	4.87446	5.15163
694	1.9695	1.53647	1.43215	1.46906	1.60169	1.83097	1.89999	1.995	2.1462	2.27566	2.43123	2.34932	2.31719	2.28738	2.47826	2.24553	1.73112	1.44202	1.92043	2.10941						694	9.41486	8.37234	7.51578	5.60704	5.89083	4.97609	5.48715	7.09637	8.7421	11.3166	10.0136	9.10136	6.00799	5.93962	4.79575	5.89319	6.02675	5.94513	5.70929	7.18369
695	1.6708	1.77202	1.80855	1.75074	1.63795	1.68652	1.8514	1.92839	2.13312	2.06997	2.27417	2.1825	2.39578	2.28182	2.18382	1.69705	1.4582	1.4672	1.65739	1.68013						695	4.30718	4.65101	8.75124	8.76958	8.77479	5.43538	5.70167	6.96118	9.06189	9.50979	7.36709	5.29881	5.77336	5.89579	5.87756	5.39076	5.34418	5.76931	5.32952	4.83321
696	1.80437	1.7065	1.7065	1.74834	1.7259	1.57293	1.73796	1.9426	1.94369	1.95787	2.09457	2.07119	1.89282	1.76463	1.96198	1.84481	1.68786	1.54813	1.6686	1.82437						696	5.44581	5.06031	6.22657	6.14277	7.92436	6.69	7.36742	6.50053	9.29818	9.80332	8.88419	5.87756	5.05	4.87446	6.13839	6.54772	6.58043	5.1726	4.85386	5.19461
697	1.81984	2.03547	1.76343	1.89798	1.81431	1.83978	1.67953	1.66012	2.1754	2.16799	2.42511	2.32916	2.70296	2.61848	2.51241	1.98369	1.68153	1.64548	1.77314	1.90706						697	6.74643	5.8829	6.41237	6.42624	6.81911	5.69365	5.24682	7.20399	8.7222	9.08333	7.54941	8.60074	7.95518	7.2263	5.55695	7.46087	7.23203	6.34448	5.28088	5.93778
698	2.06694	2.12819	1.80198	1.86084	1.71546	1.68901	1.85478	1.94322	2.0979	1.96925	2.04847	2.11435	2.41269	2.81956	2.73524	2.43878	1.78818	1.83493	1.78912	2.2452						698	4.41352	4.93998	7.19155	7.32696	9.05563	8.1161	8.7618	7.97878	8.50237	8.63563	7.36825	6.47824	5.97464	5.65068	5.13889	5.80435	5.88438	6.62921	5.51186	5.24287
699	1.87164	1.57351	1.56605	1.31286	1.23188	1.10417	1.40937	1.66348	2.1874	2.29635	2.69786	2.71008	2.52771	2.25698	2.25798	2.15602	1.94994	1.86409	2.19538	2.00982						699	5.38201	5.05142	4.92625	4.6019	6.44767	5.97116	5.81641	4.92707	8.31662	9.1556	8.97621	6.29431	5.99041	5.00705	4.52173	4.83321	5.24593	5.54838	4.86571	5.1937
700	1.7385	1.75527	1.61175	1.37476	1.41494	1.5547	1.90383	1.97767	1.9702	1.91436	2.28673	2.31363	2.2085	2.0837	2.28433	2.1257	1.91461	1.82342	1.80855	1.71258						700	4.07942	4.79814	6.98096	6.91624	7.65604	5.81441	7.00076	6.32297	7.59563	8.01058	9.08333	7.89765	6.79323	6.36532	6.15296	6.3223	5.28199	6.15653	4.98074	4.84928
701	1.95281	1.887	1.78167	1.5744	1.45214	1.46072	1.60882	1.70384	1.7513	2.03607	2.47654	2.99727	2.93219	2.72221	2.20787	1.89271	1.47169	1.59143	1.78786	1.99481						701	4.89987	4.8298	5.50592	5.36222	5.67458	4.92085	4.85831	6.35893	8.41823	9.47943	7.5155	6.57249	5.42148	5.54838	5.21921	5.59426	4.75109	4.35965	4.42198	4.79575
702	1.82149	1.97505	2.07256	1.88336	1.56917	1.29137	1.55591	2.09246	2.59159	2.82772	2.56213	2.28261	2.15609	2.18928	2.01707	1.91287	1.58157	1.50814	1.38063	1.70948						702	5.5231	5.2023	5.47425	5.36659	6.96595	6.4348	6.05351	5.52711	7.16867	8.49535	8.39518	6.8153	5.78561	4.94581	5.78561	7.27505	7.0844	6.87947	5.56034	6.16138
703	1.57759	1.54303	1.4693	1.4693	1.6016	1.6976	1.8785	1.94224	2.17866	2.11177	2.16164	2.01306	2.15641	2.36438	2.43054	2.10133	1.8557	2.03033	2.08191	1.88711						703	4.71143	5.16791	6.60342	6.41685	6.33523	5.84843	7.20155	7.97568	10.4351	9.50042	8.67334	6.42054	6.33467	6.27753	5.55873	5.19461	4.7619	5.68141	5.80384	5.12971
704	1.65899	1.48988	1.40346	1.437	1.65382	1.70387	1.89371	1.81932	2.1779	2.12624	2.34104	1.93494	2.23228	2.4887	3.03333	2.51841	1.90522	1.49166	1.65676	1.7592						704	5.28776	4.49573	5.91277	6.03667	6.25253	4.79557	4.96606	4.93826	6.41854	8.0356	8.08859	6.98096	6.42301	6.17115	5.15639	5.34029	5.64393	5.87499	5.28776	5.49638
705	1.32065	1.50517	1.6063	1.51831	1.59098	1.77745	1.99	1.97642	2.04157	2.10328	2.47992	2.47229	2.17821	1.93461	1.89444	2.07104	1.86888	1.83256	1.56605	1.33432						705	5.94027	6.14872	7.00843	6.24767	6.89016	5.1653	5.32283	4.42087	7.11582	8.91967	9.69634	8.3148	7.15738	5.95305	4.96786	5.55695	5.55916	5.66974	4.79248	5.66974
706	1.45218	1.48716	1.62184	1.69681	1.76897	1.801	1.87335	2.0887	2.48632	2.58481	2.3289	1.95168	2.0342	2.12534	2.23861	1.96113	1.79506	1.58231	1.59387	1.50577						706	4.87002	4.87439	5.7807	4.9579	5.97576	5.55864	6.10472	6.28622	8.1432	8.92148	7.61837	6.0722	5.6067	6.29156	5.28172	6.05435	5.84348	6.33287	4.94272	4.50978
707	1.77404	1.67307	1.54434	1.42272	1.54109	1.45659	1.75345	1.87156	2.15188	1.94173	2.12068	2.06293	2.22633	2.05565	2.10559	1.7256	1.42447	1.39931	1.60309	1.81253						707	6.2674	6.87185	6.91731	5.26363	6.34434	5.33899	6.45475	5.79238	7.5067	7.81901	8.3148	7.8833	7.85505	6.63976	5.58669	4.77026	4.57186	6.19227	5.90234	6.64837
708	1.86158	1.7918	1.58746	1.49268	1.59235	1.79673	1.74919	1.5385	1.685	1.87463	2.12947	2.00037	1.98098	2.31932	2.58582	2.46914	1.95287	1.93002	2.05565	2.05962						708	6.19138	5.37971	6.97463	7.15642	6.84667	5.26679	5.23646	6.72601	9.28514	10.8841	9.30194	6.95959	5.6093	5.33213	5.16727	8.5757	9.03965	8.9199	6.46123	6.71093
709	1.77429	1.55894	1.44794	1.32561	1.35912	1.47202	1.9206	2.03534	2.16451	1.95665	2.39764	2.26375	2.28241	2.26807	2.29497	2.13905	1.57275	1.63838	1.69868	1.85766						709	7.26364	7.22664	7.25994	6.52764	7.20618	6.15233	5.97268	7.84765	10.2812	13.6705	12.3012	9.67545	6.82027	6.91693	7.02985	6.46143	5.65068	5.73152	5.18427	6.14511
710	1.81395	1.79354	1.66509	1.54109	1.38065	1.47626	1.56086	2.12946	2.20795	2.24695	2.64457	2.81009	2.67126	2.11905	2.08335	1.89625	1.54426	1.64461	1.82478	1.90607						710	4.65974	4.75556	4.75961	4.60439	4.66381	4.36052	3.97945	4.68681	5.51991	7.51766	7.53753	6.78105	4.98482	4.37294	4.53847	5.26171	5.6067	7.00843	6.24767	5.97065
711	1.9354	1.93002	1.63761	1.42227	1.53509	1.51233	1.91764	2.04889	2.18693	2.08211	2.16386	2.42995	2.43427	2.52546	2.45507	2.19416	1.85358	1.76421	1.78716	1.94579						711	5.86245	5.00856	4.92857	5.42262	5.98262	5.63327	4.84557	5.23578	5.83063	6.0205	5.98866	6.5262	6.81124	6.90734	5.94457	5.97748	5.42148	6.1764	6.2621	6.3423
712	1.44674	1.50553	1.52083	1.63466	1.65215	1.54405	1.84554	2.08833	2.38044	2.11578	2.3662	2.40346	2.59106	2.46235	2.35324	1.97637	1.55928	1.92057	1.99557	2.01721						712	7.80337	8.45471	8.66981	5.80384	7.70433	7.24775	7.41811	5.85724	7.04542	8.13678	9.3759	8.3421	7.35574	5.81157	5.14655	4.61239	4.76544	5.99272	5.70318	5.65449
713	1.9149	1.64956	1.43704	1.4186	1.40757	1.50442	1.82401	2.08844	2.42323	2.46119	2.94254	2.75202	2.54488	2.16293	2.18129	2.13938	1.82098	1.77696	1.8718	2.05903						713	6.56724	6.448	6.61998	6.49728	6.90886	7.00115	7.16094	7.09454	7.86403	9.38795	10.2401	9.94784	8.96698	6.03213	5.10655	4.56109	5.20117	5.4791	6.33287	7.0864
714	1.70693	1.58207	1.54426	1.51258	1.63525	1.68889	1.64558	1.77184	1.90247	2.10057	2.87252	3.14131	2.96203	2.1941	2.06136	1.94295	1.72362	1.6776	1.76675	1.7582						714	6.18579	7.08965	7.82055	7.32298	7.27354	5.52749	5.14251	4.97975	16.2734	18.5755	17.549	7.27505	6.82146	6.27753	5.20507	4.98745	4.46769	4.77428	4.24833	5.28067
715	1.69323	1.82098	1.89418	1.65313	1.54631	1.56796	1.85809	1.94224	2.11901	1.94636	1.83307	1.75965	1.91772	2.3053	2.39344	2.29552	1.77668	1.70517	1.69492	1.72611						715	6.46087	5.57916	5.86323	5.47571	6.63191	5.48401	5.5762	6.71102	8.26186	9.19891	7.75068	7.28042	6.74484	6.72341	6.42052	6.56253	6.02816	8.48591	8.58091	8.97623
716	1.61019	1.69253	1.51459	1.36557	1.23118	1.40846	1.64159	1.76727	1.89401	1.91055	2.13938	2.28857	2.23851	2.15846	1.8904	1.74142	1.50441	1.61439	1.66183	1.67115						716	4.27757	4.15361	4.80361	4.65506	6.7579	6.85188	7.30295	5.8976	7.84997	9.00812	8.18781	5.55129	3.97899	4.17203	5.5215	7.1831	7.24432	6.33475	4.98126	4.60183
717	2.23915	2.14097	1.78865	1.56788	1.37867	1.44113	1.52088	2.02262	2.31799	2.14662	1.95315	2.0743	2.13364	2.15815	1.96759	1.88613	1.42537	1.4718	1.76568	2.14097						717	5.27519	5.07611	5.66373	5.75005	6.47969	5.10093	5.39511	6.57647	10.909	12.3318	10.3093	6.79498	5.50767	5.08901	4.40548	4.85226	4.7058	6.06755	5.78258	6.57249
718	1.56657	1.51425	1.34647	1.56076	1.6145	1.62184	1.48078	1.60586	1.68172	1.81608	1.82911	1.97902	1.84767	1.71678	1.5033	1.48792	1.3254	1.5859	1.66293	1.88933						718	6.97753	7.53849	8.95846	7.51392	6.99946	5.32928	6.82402	7.34175	7.88705	7.30185	6.72341	6.42052	6.0205	5.50592	5.36618	5.50767	5.84843	7.23056	7.52176	7.49875
719	1.73256	1.67136	1.72482	1.74918	2.0935	1.88867	1.86036	1.99846	2.49252	2.32017	2.75189	2.88845	3.04944	2.59273	2.56914	2.41589	2.00037	1.91601	1.84304	1.81967						719	5.11758	5.36618	6.20491	5.88421	7.16469	6.87737	7.06975	6.45108	8.05201	8.27782	7.08259	5.50592	5.75231	5.73551	5.20417	5.29347	4.87439	6.53302	6.2785	6.64552
720	1.54943	1.52158	1.36764	1.46152	1.71304	1.81748	1.89144	1.8912	2.34993	2.57218	2.74217	2.63225	2.62766	2.84123	2.63131	2.00997	1.39732	1.59746	1.82473	1.84266						720	6.78105	6.80293	7.38423	5.29115	5.52789	4.4324	4.60775	6.28657	8.71115	12.7551	11.5273	9.82675	5.94027	5.43061	5.18409	6.57751	6.56895	6.73341	5.68741	5.80401
721	1.57745	1.59249	1.44858	1.50993	1.32628	1.3749	1.39812	1.57366	1.7413	1.80556	1.9771	1.92223	1.86084	1.8414	1.83171	1.6892	1.59249	1.60651	1.68725	1.63371						721	4.26498	4.79248	6.57387	6.03057	6.54335	5.07134	5.65096	10.8859	14.2963	15.4482	9.34627	6.79719	5.25406	5.87852	5.77689	5.73152	5.43613	5.60531	4.7925	4.14557
722	1.65899	1.801	1.74959	1.61717	1.50441	1.45894	1.55804	1.69551	1.89578	2.09027	2.47957	2.33451	2.15278	2.03033	2.006	1.8011	1.55771	2.00441	1.99196	1.90292						722	6.37853	5.68141	6.78482	7.14612	7.19552	4.84751	4.56956	5.21659	7.37757	9.24768	8.90286	7.00136	5.97748	6.43137	6.73303	6.33348	5.53776	5.73152	5.91887	6.76533
723	1.63601	1.58288	1.30913	1.30565	1.22638	1.34199	1.45556	1.95196	2.28956	2.37611	2.48216	2.52171	2.5192	2.39466	2.44581	2.22518	1.69264	1.394	1.43031	1.67229						723	4.93998	4.49711	5.3376	5.36558	5.66974	4.72811	5.14996	6.8178	8.47464	9.44647	8.19212	7.40743	6.18141	4.86227	4.5239	4.73606	4.84304	5.12213	5.38607	5.74333
724	1.54638	1.28082	1.17185	1.24966	1.61156	1.85927	1.89085	1.93574	2.29399	2.47465	2.69957	2.70611	2.68948	2.24845	1.99766	1.89125	1.58295	1.44175	1.51487	1.70471						724	4.0759	4.64669	4.70602	6.20491	7.36957	7.48249	6.95525	6.18435	6.95525	6.92548	7.67652	6.81256	6.20491	5.63437	5.27519	5.26969	4.19968	4.63682	4.00581	4.63682
725	1.50854	1.83338	1.87837	1.86217	1.67686	1.71184	1.98966	2.29056	2.55112	2.30569	2.57569	2.50578	2.4225	2.02695	2.0228	1.98883	1.69375	1.61349	1.50906	1.52393						725	5.09125	5.26679	6.19138	5.842	6.47969	4.9579	5.13224	6.31923	8.50942	9.08333	8.35398	7.79602	7.1683	6.45247	6.22174	6.07979	5.29881	4.69394	4.49711	4.70085
726	1.30798	1.38319	1.32754	1.39834	1.79854	2.12598	2.22504	1.83347	2.02025	2.02302	2.2032	2.33909	2.3061	2.28029	2.27887	2.24334	1.88665	1.60359	1.61889	1.55198						726	5.1766	6.45522	6.01023	5.23271	5.88653	6.54772	6.90241	6.27306	9.68742	12.6537	13.8491	10.9621	8.13326	6.60342	5.5597	5.891	5.1413	6.54335	5.52326	5.87281
727	1.51952	1.33596	1.3185	1.37824	1.36938	1.43101	1.78973	1.98462	2.29327	2.10058	2.15846	2.11855	2.16086	2.35612	2.23535	2.03995	1.54654	1.55747	1.76812	1.75799						727	4.27739	5.23271	6.17115	5.9774	6.01627	6.02488	6.74656	6.93735	11.0558	12.7751	12.6331	9.66847	8.46831	7.84357	6.81124	7.25213	6.68504	5.94513	4.74381	4.33424
728	1.36367	1.47403	1.55345	1.63135	2.20191	2.32895	2.16261	1.85538	2.18479	2.42201	2.57665	2.38707	2.18736	2.06505	2.1825	1.95891	1.77696	1.77501	1.80556	1.45403						728	5.27627	5.45506	5.36684	5.21593	7.86599	8.1667	7.88103	5.82764	7.88103	9.10482	9.071	6.3849	5.24734	5.28088	6.07976	6.42052	5.82692	5.50112	4.70055	5.03803
729	1.39303	1.36833	1.48379	1.56169	1.4693	1.39029	1.64909	2.08593	2.21945	2.08469	1.94186	2.26383	2.33264	2.72271	2.46924	2.3683	1.65441	1.72663	1.67392	1.68873						729	8.00289	6.52464	5.91045	5.09125	5.78027	6.02675	5.66279	5.78545	6.81006	8.30769	7.9116	6.81911	5.69365	4.95805	5.16036	5.84482	5.39464	7.91105	9.31272	10.3803
730	1.48506	1.52368	1.4758	1.49029	1.5882	1.9328	2.10673	2.03429	2.18349	2.34866	2.94254	2.60823	2.31457	1.80488	1.95764	1.84767	1.5361	1.45402	1.51693	1.6016						730	5.39517	5.87499	7.00418	7.98335	8.53788	6.53945	5.97018	6.22083	6.42501	8.44982	8.36796	8.48018	5.98783	5.11102	5.40279	6.43137	6.37953	7.17204	6.08775	6.89016
731	1.56572	1.57157	1.53741	1.47216	1.73145	1.72499	1.92098	1.74331	2.41772	2.39918	2.93169	2.56944	2.49636	2.39764	2.30191	2.05427	1.46811	1.48091	1.52103	1.54845						731	6.2621	6.73341	6.71093	6.54482	5.10672	4.41783	4.85124	6.27906	8.13006	9.81095	9.46161	7.38849	5.15343	4.87002	5.47514	5.54193	4.98482	4.66718	5.25301	6.14872
732	2.10133	2.07295	1.82182	1.5688	1.67649	1.75175	1.71298	1.95118	2.1462	2.2496	2.44063	2.27961	2.04493	2.07672	2.33604	2.26015	1.70321	1.49068	1.51725	1.72367						732	5.90196	6.15133	7.08755	7.15642	7.0858	6.18141	6.10416	6.50313	6.31254	7.30344	8.14883	7.87999	7.45744	5.8122	6.3223	7.53478	7.70618	7.60961	5.72025	6.41702
733	1.89104	1.61658	1.3314	1.25806	1.35877	1.46939	1.44724	1.75955	1.87454	1.91543	2.1888	2.20703	2.33472	2.09072	2.28433	1.99788	1.67004	1.60359	1.81199	1.95548						733	4.84096	5.25223	5.11102	4.25851	4.95084	7.2097	8.20371	9.27679	9.13993	9.81095	8.29081	6.31494	4.9162	5.73008	5.75623	5.51817	3.81837	4.77594	4.7058	4.93585
734	1.90926	1.68934	1.50803	1.76654	1.88325	2.10873	1.92353	1.995	2.1462	2.00204	1.85626	1.77551	1.85766	1.86206	2.05158	2.07427	1.90651	1.61257	1.89429	1.988						734	6.72327	5.83669	5.52247	5.34138	5.86669	5.73448	5.80334	7.35644	8.77008	9.27066	7.19776	5.48134	5.3028	4.90849	4.07338	4.60182	4.9058	5.76931	5.55873	6.92119
735	1.9753	2.00507	1.86803	1.79334	1.55805	1.53721	1.67363	2.00149	2.47179	2.7324	2.71682	2.46437	2.20566	2.4174	2.394	2.16841	1.4729	1.43912	1.69868	2.05227						735	5.71529	4.17492	4.52173	4.40631	5.04149	5.12148	5.5925	9.86626	13.1368	14.125	9.50679	6.45247	5.15163	5.05	4.4983	4.52647	4.36159	4.77428	5.73369	5.9607
736	1.79343	1.71826	1.52517	1.50148	1.42676	1.36131	1.51058	1.71967	1.98968	2.21188	2.60365	2.83585	2.55298	2.26832	2.12463	1.96918	1.70702	1.53198	1.67187	1.81827						736	4.65732	4.35607	5.13179	4.59355	5.95393	5.58875	5.80267	7.83272	10.5021	12.5517	10.2418	7.45846	6.23581	6.07664	6.47824	5.63388	4.71285	4.63939	4.41959	4.64801
737	1.42023	1.48582	1.54541	1.68026	1.80836	1.82098	2.07051	2.06585	2.19555	2.01551	2.16452	2.26814	2.27566	2.68584	2.56268	2.10262	1.49805	1.48525	1.61883	1.46647						737	5.20417	5.07292	5.72743	5.66592	5.62569	5.80435	5.57737	6.28132	6.20795	8.21128	7.41593	9.24093	8.7239	8.89036	6.0384	6.02337	5.43538	5.67146	4.97587	5.43546
738	1.57792	1.42676	1.48568	1.71031	1.6687	1.55643	1.36766	1.73955	2.0414	2.10422	2.32565	2.27836	2.32014	1.87552	1.79453	1.57681	1.49166	1.6342	1.82213	1.80639						738	5.67649	5.76792	5.16806	5.09965	6.91371	7.14744	8.72776	9.22107	10.3688	9.59876	8.60738	7.6994	6.72716	6.41702	5.89579	7.80852	7.45262	8.26383	5.89104	6.50434
739	2.01679	1.60359	1.3129	1.31147	1.4837	1.47663	1.77474	2.09843	2.32626	2.25748	2.29693	2.47826	2.45776	2.68266	2.61828	2.34071	1.83916	1.85602	2.11534	2.18754						739	5.17484	5.17484	5.14907	4.57259	4.7989	4.54063	5.30114	7.09396	8.84736	9.26723	8.85493	8.70755	8.02262	6.24092	5.26199	5.55595	5.9132	6.41952	5.90196	5.69109
740	1.78942	1.4672	1.18235	1.22356	1.37704	1.55735	1.51878	1.82554	2.0694	2.42334	2.78876	2.86276	2.61003	2.15488	1.85334	1.74716	1.54493	1.94467	2.09903	2.17746						740	5.06206	4.20791	4.62288	5.56841	6.18141	5.18409	4.5969	5.15647	7.94938	11.2644	10.9067	8.83322	5.74204	6.69556	6.08131	6.62114	5.63603	6.81561	6.65729	6.54742
741	1.4969	1.31073	1.28641	1.52618	1.82633	1.72665	1.76884	1.79631	2.32751	2.3891	2.35136	2.21056	2.16452	2.33124	2.10797	1.79024	1.43428	1.65207	1.85927	1.83062						741	5.90424	5.73392	6.54335	6.12252	6.82005	5.42148	8.87431	10.4662	12.3117	9.8577	8.98671	8.95846	9.10538	8.49992	6.22402	5.5881	5.44678	5.74953	5.09125	5.29347
742	1.82543	1.86397	1.62754	1.54439	1.53021	1.59109	1.80475	1.83624	2.35535	2.40192	2.90656	2.70605	2.94254	2.60681	2.41346	1.96595	1.60075	1.53945	1.58231	1.86206						742	4.22422	4.84356	5.62732	5.55873	6.67363	6.65729	6.65485	6.27306	6.4421	6.90734	6.97216	6.28509	5.97263	6.74484	6.83054	7.25994	6.01134	6.78205	5.00455	4.51398
743	1.47476	1.51171	1.5547	1.47216	1.6342	1.71215	1.77984	1.94479	2.16204	2.30808	2.09016	2.05305	2.02558	2.3004	2.32578	2.01688	1.54074	1.59098	1.71888	1.64374						743	5.58669	6.15296	9.84976	9.06812	8.84212	5.21762	5.81672	7.17028	9.92012	10.695	10.5192	8.27782	8.02072	6.22819	5.91421	5.67864	5.49037	6.55263	5.81441	5.81001
744	1.63156	1.64298	1.59109	1.58623	1.51432	1.70891	1.78066	1.73528	1.7577	1.55345	2.2465	2.55558	2.77694	2.33708	2.05879	1.82458	1.57533	1.46582	1.59574	1.54733						744	7.08965	6.24067	5.8735	6.26369	6.81124	6.5262	6.27028	5.95851	7.7185	7.55425	8.80396	8.63467	8.90286	6.85507	4.9162	5.27033	5.48401	6.63191	6.80388	7.67115
745	1.66824	1.82726	1.71357	1.90234	1.80169	1.76466	1.71172	1.85954	2.44859	3.09755	3.36947	3.07624	2.36111	2.11799	1.91335	1.92222	1.77676	1.74463	1.68941	1.71898						745	6.15405	7.05169	7.28042	6.2621	6.1764	5.42148	5.31787	4.958	8.04565	10.0136	11.6677	9.30069	7.86874	6.25963	6.11765	5.99144	5.63388	5.36618	4.84333	5.12771
746	1.70114	1.83523	1.94935	1.92879	1.76653	1.60457	1.82955	2.06165	2.51527	2.34258	2.68636	2.39288	2.6059	2.38224	2.66823	2.18659	1.71898	1.67677	1.84964	1.94024						746	6.08937	5.90077	5.53018	5.41312	6.71586	5.73158	5.29516	4.54644	6.91116	7.96664	7.57379	5.61495	5.24063	4.93876	5.5326	5.60135	6.25963	7.22509	6.99145	7.16487
747	1.58441	1.538	1.41275	1.73366	1.66862	1.70655	1.55487	2.01608	2.18673	2.12802	2.15347	2.32763	2.22518	2.11851	1.95302	1.96067	1.57812	1.50479	1.51955	1.64909						747	6.62113	6.73296	7.55251	6.01134	5.96285	4.28935	5.98771	7.46092	8.11982	6.95862	6.27853	6.40161	6.15233	6.11662	5.86523	5.84843	5.72222	5.99041	5.5597	5.46189
748	1.76116	1.59164	1.54943	1.68941	1.8628	1.92933	1.99667	1.87802	1.96796	1.77632	1.98059	2.1583	2.21194	2.32167	2.14758	2.11807	1.7918	1.79736	1.93038	1.88753						748	7.08965	6.6314	6.70511	5.43604	7.18336	7.02712	7.68908	5.85724	6.77446	7.09308	7.36707	6.18139	6.29156	5.88099	5.44179	5.40825	4.84231	5.39998	5.39458	6.72341
749	1.76621	1.59156	1.39059	1.40589	1.57447	1.88045	2.14367	2.26661	2.53649	2.45127	2.60382	2.08735	2.24136	2.0375	2.16293	2.00145	1.87238	1.75148	1.65158	1.79978						749	5.50882	4.93876	5.29347	4.489	4.4924	4.12336	4.6782	6.40418	7.56873	7.84198	8.17164	8.06157	7.27514	5.19461	4.95549	5.90077	5.58875	4.98845	4.66744	4.95336
750	1.47169	1.78136	1.80442	1.84294	1.65529	1.74206	1.85091	1.87418	2.09991	2.22899	2.56151	2.39089	2.35133	2.26444	2.16768	1.92201	1.52146	1.59328	1.56579	1.6571						750	6.31494	5.07611	6.55494	7.24775	7.43689	5.09215	5.08264	5.65498	9.08101	10.1994	10.1644	8.55525	7.65009	7.28003	6.08937	5.97919	5.16516	5.63437	6.63677	7.19367
751	1.49858	1.43836	1.4403	1.45125	1.4535	1.34657	1.69236	1.79035	1.94489	1.78313	2.24876	2.42199	2.38956	2.46496	2.36013	2.19553	1.51097	1.78763	1.83284	1.92153						751	6.90092	6.99946	7.58772	8.46959	8.16888	5.88099	5.89048	6.85291	7.03706	8.56085	8.52538	8.18781	5.73008	4.34151	5.26763	6.51496	6.45586	6.71839	6.2672	8.26383
752	1.73282	1.56327	1.6129	1.51876	1.58202	1.52283	1.72345	1.92398	2.08237	2.21056	2.10058	2.10493	2.03183	2.35811	2.60875	2.37057	1.92313	1.62784	1.81785	1.80502						752	7.54846	8.15916	7.30185	5.98881	5.46189	5.14288	4.64563	5.89968	8.46622	9.94784	10.4995	9.19552	8.25586	5.59782	4.58359	5.3192	5.60381	6.1764	5.59702	6.82005
753	1.77163	1.33188	1.21587	1.32812	1.47169	1.62885	1.86731	2.09584	2.18784	2.00316	2.08728	2.27324	2.42649	2.45486	2.23757	1.93501	1.59398	1.61439	1.95814	1.97337						753	5.88308	5.94363	6.13488	4.889	5.81172	4.69685	5.02851	6.44331	9.36586	11.5291	9.86982	8.29684	6.20846	5.76123	5.40639	5.74333	5.61595	5.16806	4.40635	4.78695
754	1.54182	1.66712	1.71865	1.93595	1.84351	1.76924	1.83086	2.41496	2.77976	2.74301	2.37983	2.33613	2.33264	2.49218	2.51268	2.3741	2.06298	1.91172	1.79242	1.73557						754	4.17041	3.73475	5.64783	5.67691	5.51054	3.91789	4.82629	6.5399	8.55139	8.61029	9.10786	9.65178	9.38359	7.22408	5.36618	5.26679	6.30654	6.67058	6.57751	4.86227
755	1.7501	1.75131	1.66933	1.76014	1.65476	1.69233	1.64394	1.9698	2.3183	2.59736	2.63197	2.30322	2.18264	2.30259	2.59654	2.25712	1.76304	1.87312	2.13029	2.1494						755	5.29312	5.08901	6.78205	6.97058	6.9784	5.07321	5.77401	5.75525	8.03245	7.82594	7.73978	5.6093	5.84843	6.13342	5.93778	6.01548	5.50507	5.91129	5.50507	5.74729
756	1.75396	1.66775	1.60017	1.52368	1.50293	1.6892	1.89109	2.29626	2.33464	2.35612	2.25296	2.07578	1.85064	2.10298	2.32196	2.06485	1.56837	1.58372	1.87915	1.82368						756	7.06667	7.254	7.28003	5.91383	6.0194	5.60135	5.58684	7.53547	9.46522	10.0809	9.88805	8.54781	7.54433	4.85349	5.15639	6.17115	6.17115	5.891	5.34515	6.1764
757	1.57447	1.61099	1.58231	1.57298	1.59695	1.51843	1.65543	1.98526	2.35192	2.42578	2.6897	2.70985	2.40365	2.37774	2.45878	2.54744	1.9149	1.89348	1.77787	1.76908						757	5.02235	5.28656	5.44079	6.24067	6.60286	5.82792	5.30218	6.95213	8.47464	9.73904	8.70755	8.39518	7.45896	6.43137	5.8355	5.90424	6.22174	5.91045	4.94496	5.12771
758	1.81928	1.70432	1.50934	1.42993	1.54116	1.72831	1.75041	2.0721	2.02582	2.06385	2.05959	2.40248	2.19508	2.15097	2.22518	2.21766	1.83576	1.46795	1.56179	1.6387						758	4.95336	5.3572	5.67864	6.15296	6.17174	4.90037	4.41329	5.18605	6.49976	7.67115	7.05575	5.58913	4.96546	5.19803	5.55595	4.95549	4.7619	5.68141	5.25214	5.63094
759	1.68634	1.87712	1.82328	1.61329	1.66361	1.76601	1.74311	1.71561	2.15227	2.2313	2.3569	2.16844	2.36237	2.37463	2.17681	1.93575	1.62881	1.76149	1.63752	1.60303						759	5.15157	5.11973	5.54157	5.70318	6.82027	5.83751	5.91414	6.4503	7.47435	7.40743	7.65967	7.82465	7.7	5.69359	4.7776	5.7522	6.67393	7.0642	5.3907	5.2939
760	1.49546	1.67955	1.65154	1.66251	1.59227	1.67719	1.85508	2.00726	2.36793	2.31837	2.28498	1.97465	1.98958	2.41894	2.48816	2.22484	1.72288	2.01364	2.06225	1.85619						760	6.93799	7.19023	9.08351	10.9615	11.1749	8.49346	4.96964	6.34289	7.50252	8.13326	7.40799	6.54772	6.04644	5.25301	5.41312	6.0722	5.90196	6.41952	6.02612	6.11662
761	1.61003	1.55747	1.3905	1.37459	1.39979	1.51314	1.78638	1.72021	2.42148	2.39126	2.63524	2.10396	2.0344	2.04498	1.92943	1.95287	1.52311	1.64287	1.64614	1.84043						761	4.52044	4.30775	5.15539	5.44678	5.39604	4.48004	4.6825	6.06841	7.03292	7.28042	7.84198	7.69845	7.51665	5.99391	6.1764	6.24067	6.17015	6.0722	5.50507	5.14655
762	1.60062	1.55222	1.63371	1.57745	1.48716	1.48506	1.63763	2.01608	2.18673	2.27366	2.22098	2.33212	2.49521	2.57616	2.39208	1.94172	1.53389	1.67348	1.84493	1.82838						762	5.63388	4.81894	4.64669	4.93411	6.4345	5.94212	5.71929	4.77241	6.07438	6.6314	6.70854	6.02337	5.49638	5.28776	5.14907	5.55595	5.37682	6.45537	6.52764	6.93799
763	1.65739	1.81149	1.73969	1.83632	1.83171	2.05595	2.02563	2.14985	2.3015	2.19946	2.1727	2.0765	2.39176	2.52994	2.36908	2.06411	1.8397	1.73402	1.62271	1.54996						763	5.59426	5.6093	5.99041	5.81157	5.74729	7.22408	7.43666	6.96288	6.96501	9.59814	9.7569	7.86599	5.75231	5.45834	5.54838	5.76223	5.82692	5.38819	5.28776	5.49638
764	1.40792	1.48974	1.54186	1.59926	1.52788	1.59471	1.58554	1.78885	2.28495	2.57524	2.67319	2.56914	2.48662	2.72271	2.50915	2.26974	1.74872	1.82911	1.85309	1.64548						764	4.69122	4.87439	5.99289	5.15682	6.35309	5.64464	6.18895	6.1733	7.25198	7.9116	7.64666	6.13078	6.13784	5.1653	6.55263	6.55002	7.30185	6.24067	5.03212	4.30718
765	1.88803	1.99152	1.76317	1.63761	1.70896	1.90465	1.90761	1.93246	2.11249	2.18111	2.77284	2.74319	2.80396	2.3211	2.17746	1.95168	1.85957	1.81493	1.63538	1.63878						765	4.25791	4.65732	6.081	6.44274	7.37706	6.84947	6.53339	7.53547	8.017	10.8535	8.6393	8.39119	5.70544	5.71687	5.69109	6.17015	6.24067	5.53274	4.87446	4.52926
766	2.18156	2.00643	1.73141	1.58811	1.74735	1.82974	2.0098	2.20047	2.40381	2.11616	2.39306	2.44448	2.40209	2.03282	1.99143	1.98859	1.67307	1.8596	2.05133	2.25163						766	5.8317	6.57275	8.10557	6.49642	7.92436	6.41283	6.24092	4.76073	5.80267	6.191	8.35279	8.30868	8.43983	8.01072	7.33462	6.64498	4.68702	6.9784	6.54685	6.12637
767	1.73153	1.63123	1.52788	1.40842	1.2851	1.29671	1.44785	1.77504	1.89978	2.05464	2.89947	3.2004	3.15802	2.42649	2.17542	1.80689	1.5186	1.77624	1.95679	1.9729						767	4.98745	4.4899	5.65104	5.1653	6.80019	5.80069	6.22168	7.38873	9.62617	10.7802	8.63467	7.51665	5.99391	6.1764	5.27519	4.9162	4.65732	5.68491	6.09554	5.36321
768	1.43704	1.48866	1.45838	1.5421	1.62065	1.61532	1.92678	2.14417	2.61933	2.48407	2.76885	2.48438	2.58069	2.62452	2.44729	1.95157	1.48735	1.86604	1.88543	1.72785						768	5.48699	5.62912	6.69556	5.75623	7.701	6.13818	9.15846	7.78926	10.3818	10.7224	11.0329	8.67334	5.60135	5.5326	6.08814	6.07664	5.34029	4.51273	4.47631	4.78695
769	1.55582	1.83313	2.07401	2.11695	1.72259	1.45857	1.52291	1.71919	1.96687	2.04356	2.27639	2.62579	2.45197	2.20254	1.9849	1.99152	1.93263	1.78133	1.80502	1.65051						769	5.54157	5.5096	6.11412	5.02235	5.24063	4.5851	5.44931	6.94893	9.39358	9.15871	7.46872	6.33348	6.08937	6.09211	5.63388	5.86523	5.24768	5.30968	5.31245	5.26171
770	1.93638	2.23851	2.16263	2.1275	1.87683	1.77624	1.76081	2.0217	2.35004	2.23602	2.6011	2.52821	2.46631	2.1687	2.24533	2.22941	1.78582	1.72783	1.64594	1.84084						770	4.34654	4.70618	6.69556	6.73434	7.17831	6.3849	6.69497	7.65155	8.40416	10	8.32817	6.62732	5.55595	5.80028	6.93521	7.09308	7.22509	7.84984	6.97956	6.20996
771	1.90739	1.74872	1.50524	1.4572	1.36569	1.48581	1.66329	1.97372	2.18789	2.09297	1.99818	2.19049	2.19405	2.23762	2.05879	1.93918	1.55588	1.57302	1.88102	2.09249						771	4.85108	4.62259	5.80435	6.80388	7.12912	5.26861	5.13586	6.81768	10.0051	11.6643	10.728	8.48018	5.90424	5.40639	5.94513	6.30393	5.74085	5.90598	5.97633	5.91421
772	1.49546	1.69471	1.64628	1.51517	1.31032	1.37842	1.68167	1.73617	1.78125	1.61178	2.25956	2.43272	2.47194	2.36388	2.37046	2.10122	1.54216	1.63016	1.69886	1.67955						772	4.88443	5.49239	6.45247	5.96669	5.70958	4.13531	4.60687	4.88315	7.68905	8.70872	9.17918	7.5155	7.15987	6.29434	5.31205	5.54353	5.1357	5.66974	4.5626	5.10635
773	1.87915	1.9303	1.86328	1.67857	1.55747	1.4945	1.5172	1.7196	2.14938	2.30179	2.19345	2.00596	1.95571	2.06305	2.02616	1.76384	1.53034	1.72732	2.0228	2.00924						773	7.82838	7.33922	6.36442	6.47064	6.1542	4.58047	4.92425	5.65815	8.30342	9.4585	10.2557	7.23203	5.89887	4.2932	4.42885	5.33383	5.24593	5.33383	4.62259	7.66105
774	1.45628	1.44344	1.52829	1.64937	1.76421	1.75362	1.84292	1.92049	2.23339	2.34397	2.59952	2.68535	2.70775	2.74469	2.61087	2.33705	1.89221	1.94336	1.93201	1.7739						774	5.48052	6.60286	6.72341	6.5625	6.29431	5.87749	5.84251	6.5036	8.3815	8.28018	8.26383	6.92548	6.3849	5.46189	4.9493	6.44767	6.09494	7.55251	5.91915	6.29158
775	1.57537	1.47223	1.46795	1.35511	1.44731	1.47236	1.62192	1.79635	2.16972	2.25037	2.31366	2.14854	1.99136	2.00531	2.21766	2.26016	1.93245	1.93754	2.00575	1.88613						775	4.79557	6.11296	7.15738	6.58189	6.20017	5.29027	5.48501	6.2566	7.77284	8.63563	7.24205	6.22231	5.59426	5.3028	4.71475	4.45311	4.70602	5.99272	5.83751	5.50021
776	1.45628	1.42558	1.6016	1.56806	1.48105	1.44494	1.82401	2.20161	2.33485	2.26926	2.65834	2.93375	2.79484	2.51999	2.06876	2.07248	1.62403	1.61704	1.45701	1.44382						776	5.93778	6.40161	6.76533	5.87122	6.02606	4.94287	5.99499	7.2406	10.2205	11.5862	10.4257	8.74627	7.02985	6.33523	5.84843	7.23056	7.08905	7.00843	5.50507	6.01548
777	1.42792	1.39182	1.30371	1.60967	1.54904	1.60815	1.42885	2.04534	2.7095	2.83021	2.64484	2.42635	2.30093	2.19437	2.15589	2.08052	1.57296	1.40915	1.53909	1.62964						777	5.80078	6.10539	5.94513	6.02675	5.89319	5.02563	4.97031	6.67366	10.6341	13.941	12.0198	9.10136	5.94363	5.33031	4.94278	6.10118	6.63756	6.41952	5.5597	6.28709
778	2.449	2.0336	1.76273	1.35764	1.36131	1.49392	1.99139	2.34295	2.7316	2.31964	2.58782	2.80462	2.8328	2.61791	2.10283	2.16449	1.67099	1.97657	2.30527	2.48945						778	4.27899	4.45074	6.98096	6.59442	6.59237	4.70052	5.60855	9.82849	14.0636	17.2052	13.9869	10.5775	6.98596	5.39604	5.69379	7.31576	7.6678	8.56085	7.14612	6.27751
779	1.57239	1.40486	1.48716	1.43889	1.39263	1.32912	1.74438	2.01433	2.21075	2.25785	2.41975	2.36254	2.06888	2.16649	2.14338	1.9301	1.5616	1.66662	1.89418	1.79007						779	5.07292	5.59426	6.97463	6.80293	6.68524	4.68364	5.14547	5.25499	7.04542	8.42935	9.70743	10.3511	9.15871	7.19155	6.23159	6.53539	6.25057	5.00318	4.23779	4.80792
780	1.57715	1.66764	1.92512	1.89028	1.80488	1.6016	1.76081	1.89744	2.1496	1.96045	2.22309	2.36161	2.66423	3.39293	3.37465	2.88715	1.71614	1.61717	1.66964	1.57301						780	4.86119	4.72811	4.93413	5.10672	6.54482	7.35459	6.71196	8.46869	9.80484	10.2194	7.82055	7.84198	7.39194	7.56544	6.04429	5.73369	5.3163	5.74204	5.84482	4.77416
781	1.69999	1.81221	1.72422	1.58844	1.60457	1.72272	1.89379	2.16351	2.54748	2.75437	2.60564	2.59724	2.47465	2.47128	2.20605	2.18768	1.80274	1.69876	1.53745	1.70794						781	6.30393	6.02872	5.50112	4.74491	4.53616	3.86563	4.10172	7.18051	9.92794	11.7144	8.98576	7.35574	5.81157	6.57249	6.13624	6.4683	5.05946	5.36856	5.09215	6.33348
782	1.72029	1.56681	1.26355	1.42286	1.50023	1.51984	1.44505	1.87382	2.28121	2.45895	2.52586	2.57616	2.45944	2.27366	2.13846	1.97042	1.84387	1.88822	1.91524	1.91287						782	6.02612	6.11662	6.13342	5.55158	5.57787	5.11887	5.16281	6.2368	6.5745	7.11262	6.42457	6.81124	6.08814	4.69122	4.21523	4.44519	4.8661	5.28656	5.55873	6.11662
783	1.54405	1.53721	1.29399	1.4433	1.44542	1.74306	1.65029	1.80345	1.85853	1.93305	1.99766	2.17746	2.4132	2.34247	2.11973	1.77501	1.52465	1.32684	1.35227	1.50849						783	4.89767	4.86076	5.25301	5.98781	6.29431	6.81561	6.52757	7.01343	6.55532	7.46432	7.19367	7.11951	6.18139	6.93521	6.16474	5.934	3.92445	4.35229	4.27811	5.14907
784	2.15815	2.04562	1.7005	1.90495	1.99941	2.00617	1.69719	1.93108	2.31124	2.25186	2.3669	2.32608	2.50081	2.47348	2.2591	1.87233	1.50293	1.51187	1.72288	1.92653						784	5.99041	5.6093	6.20727	6.191	5.99272	5.25326	5.96992	6.16517	6.61358	6.36373	9.13712	8.81485	8.42919	6.42457	6.81124	6.17174	5.0347	4.5807	5.17668	5.71962
785	1.76897	1.54689	1.39475	1.33958	1.58601	1.89779	1.98303	1.96913	2.4392	2.46084	2.56124	2.31539	2.39046	2.3522	2.06796	1.99883	1.63538	1.63878	1.70412	1.801						785	6.09435	5.64377	5.71338	5.33128	6.11765	5.68494	4.82868	7.33565	9.4541	10.0774	7.65967	6.02816	5.80401	5.3028	5.86245	8.05872	8.4216	8.69294	6.54437	6.30654
786	1.98547	1.67989	1.9303	1.79884	1.62069	1.27612	1.50964	1.54299	1.90973	1.93022	2.23861	2.58509	2.47522	2.76094	2.29989	2.15407	1.45746	1.51207	2.00617	2.05246						786	5.524	5.9132	6.93521	6.10972	8.66648	7.93311	8.14644	6.53507	7.88085	8.62358	9.63512	10.4828	9.69977	9.02709	8.62701	8.43968	7.16487	5.89579	5.5215	4.8872
787	1.42233	1.52471	1.56927	1.50442	1.4549	1.64178	2.14859	2.33053	2.3095	2.10873	2.10058	1.9729	1.99539	2.35432	2.55883	2.28673	1.74491	1.5616	1.49563	1.46811						787	8.85063	8.72737	9.02602	5.21536	7.37091	6.95351	7.7185	6.68443	7.25378	7.08965	9.82675	9.50435	9.17554	5.68741	5.90821	5.50767	5.06206	5.58717	5.75669	6.12068
788	1.74178	1.58221	1.46795	1.68177	1.6173	1.58861	1.32577	1.47873	1.54608	1.73153	2.3855	2.84842	2.75522	2.54996	2.26534	2.15398	1.58221	1.50148	1.62299	1.76175						788	6.48848	6.72327	8.26827	6.91624	6.95705	5.1143	5.20071	5.4783	7.16919	9.41486	9.30069	7.62961	6.29156	5.98262	6.29156	6.03941	5.59704	5.85364	5.57397	5.98791
789	1.82213	1.81103	1.60247	1.61717	1.61935	1.74463	1.71885	1.95411	2.1515	2.3185	2.12804	2.00708	2.16804	2.41346	2.63927	2.2821	1.8171	1.67148	1.80836	2.02424						789	4.59565	4.72729	5.34029	5.73588	5.62569	4.7646	4.88297	6.18588	8.24399	9.56513	9.08333	6.97472	5.93022	5.68494	5.27627	4.73153	4.65974	5.68391	5.36596	5.24235
790	1.71529	1.78167	1.72446	1.52472	1.48852	1.61178	1.81127	1.87644	1.94753	1.90158	2.17233	2.29972	2.4648	2.29364	2.39089	2.20856	2.01031	1.90957	1.88929	1.80639						790	5.29245	5.31158	5.52483	4.47067	5.54353	6.10118	6.31586	6.85955	8.33253	10.1053	10.3511	8.63467	6.48681	5.1677	5.53268	6.15233	5.77586	5.36618	4.77897	4.53847
791	2.05119	2.06773	1.95949	1.70114	1.47606	1.54426	1.65109	1.92372	2.05861	2.15815	2.42569	2.22134	2.36939	2.24334	2.29673	1.82713	1.47202	1.64675	1.87434	2.02984						791	5.63415	5.69357	5.30968	4.65506	5.31991	5.52502	5.86172	5.70144	8.2744	10.4776	11.4218	9.47943	7.85626	6.69043	5.63388	5.08901	5.89083	6.15428	5.7593	5.12943
792	1.49887	1.54733	1.50202	1.4962	1.66588	1.85957	1.87335	2.15969	2.41531	2.59736	2.63197	2.48055	2.3053	2.19538	2.26888	2.12703	1.78932	1.78694	1.71598	1.6151						792	5.70544	5.71687	5.26199	4.9493	5.46189	4.89955	5.4906	5.23044	7.55892	8.91958	9.59876	7.56762	5.97919	4.98962	4.77717	4.5	4.28935	5.72415	5.94698	6.78205
793	2.25172	2.22897	1.73484	1.54973	1.52618	1.80027	2.09916	2.33349	2.25936	1.96037	2.31812	2.53914	2.71269	2.4137	2.28616	2.03995	1.56169	1.68715	1.83641	2.30337						793	5.80078	5.90598	4.9133	4.55236	4.47257	4.24407	4.5969	5.80013	9.21511	13.2055	12.2246	8.98083	5.86245	5.6067	5.3366	4.95549	5.07321	5.36618	5.11758	6.10539
794	1.90447	1.46582	1.36347	1.24041	1.27969	1.54126	1.86523	2.08271	2.14746	2.05426	2.04783	1.94173	2.12068	2.37166	2.42291	2.1683	1.78313	1.8669	2.18016	2.14108						794	5.90077	5.49011	6.23825	5.53698	8.34562	7.54041	7.92825	6.70305	8.43045	8.91974	8.84782	8.30769	6.88175	5.56019	4.30775	4.49711	4.81377	5.33213	5.41572	5.26199
795	2.05072	2.10134	1.76421	1.64937	1.65403	1.57243	1.4595	1.50808	1.76027	1.84884	2.10012	2.14903	2.34696	2.09946	2.01782	1.77606	1.84534	1.95665	1.93202	2.03244						795	4.9162	4.26723	5.63897	5.9607	7.02531	5.69063	5.18585	5.73219	6.54291	8.32492	8.87283	9.30069	7.62961	5.74953	6.09435	6.73303	6.70854	5.63327	5.43546	5.09965
796	1.84387	1.74834	1.69372	1.5186	1.62299	1.85386	1.82323	2.01181	2.08503	2.33124	2.36932	2.24758	2.37171	2.14338	2.16649	1.69414	1.48279	1.43719	1.67481	1.77004						796	4.41268	4.5444	5.26101	5.88047	6.22231	5.12785	5.32902	7.25351	8.52842	11.5048	10.5848	9.70619	6.29434	6.46143	7.02985	7.29804	5.97897	7.38787	6.77808	6.94442
797	1.51002	1.48432	1.33479	1.41728	1.44289	1.52714	1.39918	1.66461	2.23945	2.42959	2.40843	2.13869	2.03006	1.9457	1.92924	1.95067	1.69784	1.71673	1.72029	1.71826						797	5.86523	5.31205	6.83084	6.59442	7.65604	5.6545	6.60911	6.7498	8.32026	8.58821	9.09538	8.22075	6.92406	5.19461	4.67831	4.66718	4.44844	5.42093	5.88047	6.46143
798	1.69487	1.57153	1.51807	1.62049	1.74888	1.92745	1.83076	1.87074	1.89999	2.17957	2.37145	2.41085	2.24179	2.08379	2.07389	1.72987	1.45992	1.35396	1.65168	1.71745						798	4.72817	5.02608	8.70038	9.00871	8.23277	4.71955	4.88589	6.67984	8.55221	10.0585	8.42935	7.76319	6.18276	6.29579	5.73392	5.98783	5.11102	4.43731	4.50978	4.72817
799	2.26827	2.1718	1.94071	1.64369	1.44873	1.54654	1.51237	1.5224	1.80747	1.96991	2.38358	2.36738	2.57472	2.56464	2.51633	2.06235	1.53719	1.68722	2.12278	2.30722						799	6.43137	6.13839	6.24747	6.76377	6.90734	6.3285	6.19954	6.24241	8.24069	9.64551	9.59876	7.56762	5.87756	4.87446	5.19184	5.60135	5.99144	7.21376	7.88235	8.21128
800	1.92048	1.63878	1.57681	1.6172	1.48988	1.45078	1.60309	1.78261	1.89559	2.00521	2.34803	2.24357	2.08081	1.92826	2.17383	1.99676	1.54609	1.43361	1.83236	2.12611						800	4.42368	4.35371	6.44074	6.53005	7.18701	5.00697	4.9903	5.00634	7.0935	8.31145	9.49859	8.89318	7.66684	6.87947	5.93502	6.31339	5.32885	6.27753	5.74204	5.23271
801	1.45859	1.30688	1.46782	1.51258	1.53429	1.52084	1.76323	2.14797	2.5149	2.41975	2.46265	2.17455	2.00096	2.07647	2.2118	2.21126	1.73203	1.73883	1.78593	1.64052						801	4.42885	4.75913	5.59782	5.80384	6.11412	5.98783	6.4421	6.27306	8.51155	9.83397	9.40516	6.33731	4.87446	4.35046	4.52173	9.29808	10.37	10.3831	5.54214	5.37262
802	1.55326	1.71726	1.78318	1.78582	1.61531	1.41192	1.43909	1.63891	1.93206	2.00634	1.8823	2.03699	2.15774	2.13624	1.73814	1.51839	1.27541	1.55788	1.65895	1.84084						802	4.45209	5.33038	5.44581	5.19461	6.78482	6.82429	6.70112	5.30704	7.26173	8.90286	9.70743	8.30315	5.85632	8.94961	9.64594	10.6263	5.70168	6.13784	4.9865	5.13474
803	1.70256	1.69323	1.58417	1.66574	1.58592	1.8397	1.77653	2.12049	2.14792	2.1786	2.00382	2.07675	2.0935	2.41327	2.45127	2.37906	1.7572	1.71842	1.80836	1.89104						803	5.13889	4.97915	7.40132	7.68699	7.33922	4.9493	4.7614	6.08585	7.08493	7.84198	6.72341	6.18139	5.55595	4.72561	4.34151	5.48252	5.88438	5.98556	5.29881	5.43613
804	1.6387	1.6172	1.46131	1.57932	1.64439	1.71826	1.51878	1.56739	1.75082	1.78795	2.01919	2.24553	2.33968	2.37171	2.18719	2.00287	1.60717	1.72377	1.82686	1.83317						804	5.70115	5.9253	6.15405	5.85364	6.49347	6.2636	5.06234	5.1105	6.83744	8.34306	8.37602	8.3148	8.34306	7.76302	7.86774	7.36692	8.10642	7.0864	6.67363	5.00703
805	1.63429	1.45239	1.33109	1.44866	1.65801	1.60608	1.51586	1.69998	2.23051	2.20858	2.41775	2.35272	2.72624	3.08415	3.00882	2.50456	1.73225	1.77098	1.82641	1.75626						805	7.28003	5.76755	5.85364	5.94186	6.66926	6.17174	5.3714	5.53692	8.5783	8.91648	8.54435	6.98596	6.8995	7.27287	6.13624	6.73341	5.09418	5.5609	6.38149	7.254
806	1.47317	1.44856	1.65517	1.59229	1.6034	1.55935	1.81274	1.86914	2.10317	2.22121	2.6507	2.91347	2.97658	2.72221	2.32812	2.06888	1.85776	2.01924	2.00666	1.79106						806	6.7291	6.85188	7.18701	5.49479	7.09613	6.35848	6.03595	4.88168	6.18895	8.26079	8.76056	7.52798	4.93348	4.1954	3.92999	5.15343	5.36558	5.93022	5.09231	5.10536
807	1.73123	1.76675	1.66518	1.58111	1.54493	1.49844	1.63828	1.80453	2.17525	2.03524	2.03282	2.14203	2.77694	2.77292	2.42542	2.1075	1.99661	1.90372	1.60307	1.65237						807	6.2652	7.00115	9.10786	7.39898	6.83084	4.64946	6.16059	7.1965	8.77621	8.83577	8.83577	7.99824	6.63677	5.63437	4.9133	5.34897	5.98881	6.47665	5.93677	4.94272
808	1.59159	1.69655	1.81965	2.09731	2.10473	1.80813	1.57399	1.59081	1.87066	2.23237	2.50406	2.43576	1.99883	2.13848	2.14758	2.35412	1.98486	1.85958	1.53647	1.50805						808	5.98791	6.02872	7.48961	7.97992	7.89422	6.18579	5.99499	6.59695	8.71097	11.024	10.7395	8.98582	5.60653	6.00133	6.22415	6.93521	5.80028	6.47546	6.91693	6.72335
809	1.69375	1.65529	1.51435	1.48714	1.3019	1.34017	1.78361	1.97169	2.54862	2.36305	2.65347	2.27496	2.26637	2.3053	2.29665	2.04496	1.58214	1.58844	1.78844	1.86457						809	5.41572	5.06841	5.19461	5.98783	6.12012	5.37183	4.49527	5.55257	8.93459	12.2683	12.5159	9.8879	7.09888	5.68391	4.98482	6.33901	6.41283	6.44611	5.12785	5.6093
810	1.50528	1.17185	1.21893	1.43445	1.59546	1.79212	1.90761	2.09851	2.30066	2.17041	2.46646	2.36794	2.3928	2.02372	2.17453	2.07119	1.89282	1.71865	1.96341	1.80442						810	5.98881	5.8759	6.29579	6.48565	8.39899	7.48389	7.09267	6.21807	8.60222	8.8507	8.29784	7.84984	7.91959	7.58165	5.54193	5.37491	4.81498	5.65449	5.34969	6.0749
811	1.9779	1.91055	1.74108	1.54665	1.50219	1.62808	1.97578	2.20326	2.52281	2.1981	2.63212	2.56589	2.67987	2.18745	2.05461	1.76926	1.48291	1.48378	1.78133	1.93096						811	5.3028	6.20727	6.43013	5.71198	4.51373	4.31453	5.53567	8.21694	9.92657	10.2401	8.63563	6.52687	5.65104	5.76307	5.8829	5.47425	5.2023	5.9132	5.68391	5.37491
812	1.63016	1.76075	1.73256	1.92312	2.18841	2.16304	2.0886	2.08519	2.27094	2.05903	1.98177	2.00341	1.93907	2.44658	2.28357	2.26155	1.53614	1.55917	1.36428	1.45844						812	6.96284	6.48681	5.1677	4.79807	5.74901	5.86825	6.16462	6.31444	6.55532	8.00445	7.66374	6.76415	5.5881	6.17271	6.08429	6.0836	5.60772	6.15133	5.41572	6.74024
813	1.75148	1.74645	1.73282	1.64909	1.54069	1.48846	1.55227	1.71561	2.1938	2.19463	2.50557	2.37327	2.66639	2.53292	2.24229	1.87405	1.56117	1.74894	1.79797	1.82832						813	5.39882	5.31205	7.79632	7.75841	8.14379	5.2532	5.75053	5.80565	7.20631	9.8879	10.9067	10.2327	7.91871	9.50336	8.7239	7.21544	4.20125	4.98294	5.2532	5.5881
814	2.11186	1.6903	1.60407	1.39414	1.60531	1.78167	1.89999	2.38157	2.50173	2.56873	2.5722	2.44166	2.18159	2.0876	2.24669	2.10665	1.39984	1.65688	2.14004	2.33593						814	5.10536	4.86244	6.31339	6.01134	8.49846	7.88952	7.53046	5.57237	5.97493	7.30185	8.80281	8.37945	7.73978	5.88099	5.90821	5.93677	6.09554	6.14958	5.53776	5.13889
815	1.54853	1.5979	1.41732	1.49342	1.49305	1.6686	1.70458	2.10985	2.48897	2.49104	2.44721	2.53515	2.7302	2.59724	2.37616	2.04472	1.67893	1.63442	1.68675	1.7567						815	4.02015	4.71402	5.42262	6.36373	6.72341	6.72341	6.07205	6.30586	6.83744	8.98671	9.31757	12.6647	10.6946	10.0281	5.34138	6.47969	5.8161	8.48074	7.2952	6.68071
816	1.73577	1.77786	1.68013	1.50854	1.50442	1.43189	1.68901	1.86537	2.09916	2.13035	2.26094	2.80844	2.70605	2.6307	2.13532	2.01913	1.63925	1.73601	1.77996	1.88156						816	5.28088	5.27519	5.6508	5.37682	6.68765	6.15428	6.21282	5.72205	7.84997	9.65178	9.99659	8.02034	5.60653	4.92857	4.65506	6.55903	5.98911	6.29158	4.585	5.10536
817	1.67133	1.61349	1.57351	1.72831	1.59229	1.54976	1.422	1.73404	2.06778	2.2136	2.39113	2.34746	2.23695	2.21342	2.21669	2.23794	1.74043	1.56076	1.58844	1.72422						817	5.70544	6.13839	7.96388	9.01162	9.17918	6.42624	5.39476	5.42879	7.61802	9.81095	8.726	7.52043	5.30121	5.8997	5.49479	6.29156	6.03941	6.13342	5.73551	6.02337
818	1.80107	1.82662	1.71167	1.49667	1.55457	1.6016	1.54803	1.65633	1.79118	1.67989	1.94654	2.05216	2.31797	2.41198	2.46796	2.30085	1.84697	1.74855	1.6387	1.57756						818	4.12654	4.85349	5.82792	5.79829	5.32898	4.34198	4.93437	7.38873	10.4064	10.9119	8.44944	7.28003	6.9511	6.12417	4.81333	4.66753	5.01493	4.86623	4.41194	4.36052
819	1.86594	1.52463	1.21845	1.28048	1.49931	1.39591	1.55328	1.6232	1.99667	1.83151	2.08325	2.3961	2.61087	2.48269	2.05724	1.98172	1.75681	1.73538	1.71898	1.94186						819	4.46489	4.91958	5.21082	6.57249	7.26794	6.88175	6.11493	5.09627	7.76867	7.97312	8.62375	5.82788	5.31028	4.76393	4.90693	5.04149	5.12148	5.84843	5.65068	5.21522
820	2.01281	1.8719	1.47904	1.42557	1.42911	1.83605	2.04637	2.23575	2.04949	1.9303	2.1075	1.98147	2.10111	2.26015	2.42959	2.22452	1.79827	1.66437	1.65294	1.88708						820	5.78904	5.20327	5.56019	6.32474	6.97753	6.95862	6.65378	7.47319	8.17343	9.1673	7.9097	6.41946	5.6093	5.84843	5.47514	6.77172	6.16408	6.27715	4.89413	6.02337
821	1.64171	1.65709	1.74725	1.79253	1.78313	1.73383	1.60963	1.79919	2.31101	2.58782	2.47768	2.36024	2.59071	2.80143	2.45942	1.84721	1.28482	1.18556	1.40689	1.5252						821	7.15257	7.93886	7.5117	4.98962	4.50711	4.58407	4.93234	6.40043	7.14058	8.60738	8.70755	7.9097	6.68765	5.37682	5.16806	4.34198	4.16678	4.15887	4.10377	4.69727
822	1.82526	1.71371	1.77262	1.70839	1.64093	1.69031	1.76424	2.0218	2.10713	2.06398	2.17823	2.08243	2.00096	2.03754	2.29851	2.28065	1.7739	1.5421	1.69138	1.76844						822	5.20955	4.47257	4.93348	5.34515	5.34897	5.12785	5.59157	6.13123	6.45892	7.06823	7.51024	8.0955	8.0955	6.77563	5.27033	4.18159	3.84351	4.76273	5.82375	6.52464
823	1.77954	1.61003	1.65476	1.60945	1.59545	1.57903	1.64455	1.78696	1.90407	1.94867	2.16244	2.5789	2.83585	3.03411	2.68927	2.38668	1.87175	1.77751	1.85331	1.77953						823	6.02675	5.94513	5.40639	5.00872	5.44612	4.79807	5.57552	6.01271	7.04539	6.90575	6.72341	6.90732	6.14866	5.19105	4.27154	4.83853	5.68391	6.85132	6.53539	6.71839
824	1.71099	1.51604	1.49042	1.51863	1.63834	1.49398	1.63761	1.70646	1.76068	1.79655	2.02073	2.13731	2.02558	1.95122	2.25507	2.04322	1.71687	1.36921	1.56554	1.74831						824	6.33467	6.27753	7.58165	7.48688	6.9784	5.41397	5.34771	5.65815	6.44672	7.53849	7.51024	6.5262	5.55595	5.87499	5.72025	6.71839	5.60704	5.92557	5.33128	6.42054
825	1.85701	1.85666	1.85996	1.76359	1.62964	1.72717	1.99474	2.13479	2.12608	1.85776	2.08611	2.21446	2.09694	2.10879	1.90078	1.82069	1.44344	1.73554	1.9896	1.9403						825	4.56587	4.97369	5.41392	5.59546	5.58946	5.9978	6.21223	6.71532	9.34948	11.6882	11.1649	10.2635	8.49732	7.4257	4.99252	5.37682	5.6479	5.63437	5.04531	5.12213
826	1.91931	1.85386	1.59328	1.4514	1.44034	1.45709	1.72653	2.09865	2.39476	2.19631	2.08211	2.10422	2.12463	2.26832	2.33843	2.30016	1.88902	1.79904	1.82149	1.97505						826	5.84668	5.36222	5.40639	4.51831	5.06824	4.61156	5.29195	4.98846	7.72205	8.30868	8.99684	6.92548	6.4345	5.05789	4.78695	6.01548	6.12252	6.00133	5.11973	5.63939
827	2.11135	1.93972	1.6356	1.40785	1.35467	1.42175	1.55156	2.18119	2.4365	2.50623	1.93022	2.13791	2.20787	2.46327	2.39522	1.93303	1.68922	2.05137	2.54403	2.52771						827	5.16409	5.21762	7.4257	6.81066	8.62653	6.26209	6.05329	5.78435	7.21583	7.65964	7.11951	6.26533	5.79936	4.94914	5.86245	6.03941	6.13342	7.56484	7.36067	6.49058
828	1.69727	1.54665	1.50219	1.69881	1.78332	1.86327	1.87109	2.04499	2.4834	2.65655	2.79987	2.41975	2.25785	2.00378	1.94935	1.72954	1.52618	1.75453	1.96691	2.0657						828	5.15163	4.47998	5.9551	6.06311	7.00843	5.84583	5.51991	5.15323	5.93391	8.37371	8.18587	7.09132	5.3028	4.73606	4.63682	4.99022	6.29434	6.22174	5.80882	5.15163
829	2.10209	1.88859	1.60095	1.64533	1.69414	1.68831	1.65796	1.72913	1.80607	1.86993	2.24349	2.68186	2.79072	2.66423	2.32017	2.02047	1.62517	1.51018	1.70321	1.98913						829	6.37802	7.48389	7.57379	6.27753	6.13342	5.49217	6.57867	7.18931	9.46957	11.6517	16.8374	15.1083	10.4169	4.09275	3.98535	4.45209	4.489	5.06709	4.84453	5.24734
830	1.39231	1.72617	1.7058	1.93143	1.65441	1.6952	1.67378	1.70044	1.78819	1.84698	2.02612	2.27132	2.31039	2.32991	2.21674	1.90853	1.70952	1.57681	1.65073	1.55879						830	5.81837	6.3223	6.85195	6.9638	8.34562	7.38049	6.93462	4.92354	5.58684	6.25963	6.76533	6.81124	6.36532	5.18409	5.0015	4.79575	4.97369	4.87189	5.28776	6.0384
831	1.5186	1.33658	1.25426	1.21589	1.66316	1.97822	2.28914	2.30299	2.41329	2.36685	2.25163	2.1541	2.03661	2.04847	2.08536	1.99467	1.64071	1.54168	1.58157	1.66896						831	4.11908	4.06454	5.65214	5.59013	6.28709	5.09329	5.14019	6.2566	9.09316	10.8841	9.68305	8.46421	7.4742	8.46421	7.42461	6.49318	5.34897	6.3849	6.45907	5.20508
832	1.84507	1.75396	1.53821	1.65548	1.6389	1.6879	1.48148	1.63221	2.1363	2.39089	2.89475	2.57149	2.51936	2.0935	2.21534	2.18562	1.84055	1.64411	1.59415	1.84208						832	4.35046	4.69892	5.89083	5.40899	7.72046	7.18228	8.32999	6.7072	8.51508	9.81269	9.99659	7.66684	5.69379	5.01493	5.01493	5.34897	5.5597	6.81561	5.94212	5.34693
833	1.52083	1.43144	1.34363	1.34543	1.42851	1.53721	1.74738	1.97189	2.09547	2.00378	2.11083	2.27324	2.3975	2.22808	2.0766	1.93409	1.77134	1.64942	1.56519	1.57447						833	5.73392	5.90424	6.47915	6.15763	7.17814	5.73082	6.74027	6.91829	7.88705	8.10642	7.63511	7.22509	5.91887	5.73152	6.47588	8.14883	7.98162	6.95959	5.00856	5.47059
834	1.70839	1.65735	1.53209	1.40338	1.54268	1.81483	2.29951	2.46299	2.32879	2.1111	2.4908	2.95187	2.80856	2.34555	2.2414	1.98606	1.73919	1.6984	1.94808	1.93409						834	5.5114	5.5366	6.23035	7.54527	7.52798	5.14655	4.42234	4.44845	6.43983	7.6678	7.78218	6.12068	6.09211	7.02749	6.55513	5.07687	4.52718	4.89955	4.80173	5.58051
835	1.91769	1.96654	1.49653	1.41728	1.2434	1.47858	1.83426	2.29938	2.31873	2.02897	2.08469	2.02386	1.99933	2.07991	2.42523	2.54918	2.22941	2.09995	1.86594	2.02739						835	5.68897	6.60286	7.65967	6.92913	6.44611	4.73775	4.93676	6.78734	10.8082	11.5273	10.0107	6.37853	5.5215	5.50021	6.21862	6.42457	5.08713	4.64669	4.16785	5.00921
836	1.5777	1.72363	1.71559	1.57537	1.43575	1.54943	1.89404	1.94574	2.26895	2.39109	2.65093	2.43804	2.30662	2.30179	2.15602	1.72713	1.56564	1.80091	1.96925	1.72363						836	5.95305	4.69069	5.42678	6.63976	7.45896	6.22072	5.45286	6.17414	9.0656	10.5915	10.7802	8.24458	7.07462	5.51186	5.49751	9.35944	9.9716	10.2789	6.93554	7.15738
837	1.65517	1.59159	1.61659	1.68725	1.90689	1.74787	1.90877	1.73411	2.14903	2.03181	1.99245	2.25229	2.32653	2.41209	1.91368	1.67523	1.54631	1.58577	1.79542	1.76175						837	5.48134	5.49638	5.37971	6.43894	7.33627	7.48961	5.60823	5.51144	6.11896	9.50336	10.9067	10.1345	6.7291	4.26398	4.23086	5.37694	5.54214	7.73269	7.38033	7.62686
838	1.52368	1.58231	1.62885	1.46265	1.51913	1.52902	1.78672	1.89692	2.21545	2.15505	2.2663	2.13029	2.0881	2.14481	2.24205	2.11571	1.67893	1.47351	1.48865	1.46795						838	5.44581	5.72047	5.39475	6.3043	6.22819	6.73341	6.58412	9.50201	10.1766	10.1644	7.75068	6.97753	6.25963	5.77689	5.21522	5.06564	4.73138	4.92857	4.68702	5.38819
839	1.69229	1.81785	1.66764	1.52574	1.43481	1.6172	1.63205	1.74736	1.76967	2.13034	2.58308	3.0205	3.00826	2.49112	1.89353	1.49155	1.36443	1.83657	1.93191	1.99615						839	5.85536	4.76522	5.43589	5.15157	6.14958	6.36373	6.22471	6.80197	7.53251	8.15916	6.92074	6.45247	5.62912	5.74901	5.00872	5.19184	4.37384	6.84279	8.05124	7.90221
840	1.57756	1.4549	1.38889	1.34149	1.40593	1.53198	1.77622	1.9365	2.21195	2.29635	2.39136	2.20129	1.97966	2.22497	2.2905	2.1872	1.52465	1.48911	1.60928	1.71865						840	5.6479	5.31245	6.67501	6.20218	6.55903	5.04125	5.46137	5.75577	7.37372	8.36273	8.84782	8.55525	7.37292	6.47915	4.87439	5.43589	5.31245	6.47546	6.08937	5.97919
841	1.28311	1.52407	1.49981	1.58221	1.64528	1.6091	1.87094	2.02099	2.44977	2.29698	2.2914	2.16475	2.13274	2.14674	2.18111	2.07563	1.76759	1.68013	1.53325	1.49511						841	7.38423	7.07112	8.00445	5.96986	6.13784	5.39517	6.57812	7.15727	8.89335	9.41486	8.30315	7.22408	6.63756	7.71032	7.15237	6.82005	5.34515	5.73008	6.3849	6.45907
842	1.7582	1.61337	1.42301	1.44423	1.58161	1.72183	1.83266	2.10478	2.32446	2.26383	2.21951	2.24533	2.27772	2.47008	2.41876	2.14602	1.46059	1.51713	1.72987	1.9353						842	5.88099	5.36321	5.68644	5.99714	6.24092	4.83853	4.79019	5.59485	8.33625	9.65527	9.35152	8.81529	10.0809	9.40341	6.94913	5.42678	6.15296	7.551	6.84947	6.98096
843	2.00276	1.74653	1.42049	1.32941	1.37108	1.36443	1.54162	1.7923	1.96165	1.91172	1.99611	1.91619	1.91601	2.26043	2.71058	2.69838	2.07718	1.88351	1.92712	2.15703						843	5.51054	4.82958	5.81172	5.45753	6.73341	6.05265	6.08766	7.99393	10.1088	9.95124	8.45288	7.39555	7.35677	6.25963	7.22509	7.81901	6.72335	7.18336	7.16911	7.08238
844	1.78844	1.52083	1.35841	1.44257	1.46913	1.40204	1.48536	2.19292	2.53671	2.38908	2.15905	2.22807	2.36932	2.44116	2.24964	2.03508	1.67187	1.71099	1.79212	1.84507						844	5.08901	5.20117	6.74024	6.19658	6.34548	4.98606	6.31068	7.35085	9.67354	9.35238	9.08351	6.52764	5.97263	4.47631	4.58906	4.34735	4.26723	4.18159	4.26723	4.59922
845	1.7204	1.5525	2.02539	2.1833	2.29335	1.67689	1.64803	1.62131	2.0009	2.18111	2.27772	2.08032	1.99952	2.55406	2.68263	2.52507	1.69138	1.7873	1.87712	2.01924						845	6.02337	5.38037	5.46714	4.84356	5.28656	5.05968	5.1492	6.42086	12.2856	14.4814	13.2768	7.7	5.63418	6.17313	6.16474	7.09613	5.49479	6.0836	5.8161	6.22231
846	1.76003	1.68175	1.72029	1.63925	1.67955	1.69886	1.96313	2.26484	2.3334	1.95382	1.89573	2.29711	2.49139	2.41907	2.33082	2.26731	1.79558	1.6339	1.81871	1.88543						846	5.25581	5.72222	5.6093	5.37971	5.79528	6.42301	6.50784	6.00433	6.4177	7.2703	7.24205	5.67507	4.86124	5.54711	5.70318	5.65449	4.5851	6.83084	6.66438	6.91012
847	1.66121	1.57681	1.55771	1.40792	1.2724	1.50382	1.8041	1.94713	2.09509	2.11689	2.13566	1.92675	1.78461	1.93703	2.22914	2.05496	1.79442	1.51425	1.81785	1.70815						847	5.15163	4.9133	6.15354	5.57167	5.77545	4.9487	5.97267	6.23836	6.56266	6.60286	7.36709	6.75752	6.05757	5.09989	5.00872	6.14511	5.47571	6.35003	5.48712	5.87756
848	1.57927	1.63601	1.5993	1.54229	1.59873	1.57745	1.64893	1.7448	1.89379	2.00924	2.26054	2.40362	2.39522	2.46235	2.42761	2.32395	1.839	1.68929	1.47504	1.5455						848	4.63089	5.09125	5.91045	5.38037	6.16613	5.55203	5.43295	5.18316	6.81717	7.67703	8.30332	7.39555	6.78105	5.37491	4.6019	5.41305	4.94287	6.01627	5.01192	5.15343
849	1.92943	1.84289	1.48988	1.4679	1.52788	1.48819	1.44787	1.78962	2.33088	2.45733	2.29256	2.06773	2.21056	2.42686	2.3061	1.89205	1.38932	1.617	1.77953	2.09851						849	7.31321	7.67887	8.27894	6.76533	7.29804	6.36969	5.03749	6.58471	9.32015	10.4257	9.20602	7.16073	6.04644	4.87189	5.07321	4.76544	4.22619	4.70893	5.55158	5.53268
850	1.9018	1.78381	1.75665	1.45838	1.44494	1.46064	1.68075	1.75085	1.79253	1.79743	2.08204	2.36438	2.29851	2.14481	1.96854	1.87434	1.61704	1.37119	1.49562	1.60651						850	5.25581	5.80671	6.77563	7.39651	7.11954	6.02816	6.05225	6.52221	9.05105	9.40771	8.78308	6.63756	5.68491	4.65732	5.47321	6.12092	5.68921	4.74975	4.86402	5.72222
851	1.68085	1.75363	1.57277	1.3435	1.32317	1.6312	1.79425	1.97748	1.93486	2.25598	2.79038	3.16652	2.87594	2.458	2.31837	2.19045	1.78902	1.57447	1.56519	1.62901						851	6.60651	6.88699	8.06936	6.24122	7.06067	5.99742	5.80267	6.22358	8.24963	9.56513	8.49992	7.76319	6.52764	5.6508	4.84624	5.09965	5.012	4.72433	4.79575	4.89009
852	1.62964	1.76897	1.59666	1.58811	1.49222	1.45953	1.56808	1.76793	2.09239	2.08258	2.07581	2.07581	2.08258	2.35612	2.29665	2.01639	1.76149	1.68485	1.70038	1.57792						852	7.00546	7.23056	7.56484	7.66717	8.51139	6.82489	6.5373	5.7305	7.26173	7.23103	6.74024	5.68391	6.29431	6.07976	5.53274	5.05	4.66381	4.29056	4.12359	6.10914
853	1.63123	1.77751	1.65441	1.60069	1.53122	1.57681	1.47026	1.72952	2.32539	2.43413	2.40893	2.15589	2.17008	2.05757	2.03524	2.03823	1.73203	1.6129	1.54541	1.61019						853	5.44581	5.93022	6.72716	6.48565	6.47969	5.70318	5.80267	5.57993	10.0949	10.9008	10.7105	6.81256	6.3849	6.28709	6.45907	7.28042	6.36373	6.02337	5.49638	5.72047
854	1.56564	1.6063	1.55277	1.24024	1.18038	1.17565	1.45204	1.67634	2.02224	2.05903	2.46291	2.60825	2.70234	2.39176	2.00353	1.84864	1.68692	1.85818	1.69999	1.5525						854	4.59147	4.5444	5.26101	5.66592	6.52121	5.68741	5.39941	5.78244	6.8657	8.06725	7.2703	6.81561	6.29431	5.90422	5.54838	5.60032	5.31095	6.89643	6.41562	6.71792
855	1.75062	1.89792	1.90432	1.63482	1.64941	1.5788	2.26912	2.44538	2.81592	2.41819	2.61365	2.3214	2.2532	1.95548	2.10559	1.99708	1.73927	1.61543	1.55189	1.70517						855	5.10536	4.9324	6.14511	5.59013	6.13488	5.42538	6.58062	8.10743	9.08258	9.44647	8.37602	8.3148	7.39651	6.69043	5.84843	6.54742	6.44274	5.83789	4.7646	4.54627
856	1.51693	1.56399	1.39741	1.45103	1.39979	1.48096	1.84125	2.2557	2.62988	2.48419	2.54526	2.69474	2.80238	2.82781	2.60266	2.22617	1.62271	1.52858	1.59664	1.72734						856	6.36532	6.00668	7.44384	7.5599	8.35398	7.06667	6.50784	6.13054	6.80827	7.88922	7.85626	7.11954	6.33467	5.68491	4.97915	5.83789	6.71093	6.85132	5.87749	5.72047
857	1.71496	1.73613	1.58157	1.6395	1.5855	1.7918	1.82979	1.80225	2.11569	2.25086	2.59645	2.35324	2.23969	2.13938	2.0375	1.74967	1.36075	1.48279	1.73795	1.84884						857	4.36884	5.49479	7.3887	6.3426	6.43357	4.99775	5.267	6.32876	8.15438	8.76088	7.35677	6.11765	7.0642	7.49313	7.1683	6.02337	5.3028	5.6431	4.61787	4.14122
858	1.61099	1.57447	1.57447	1.88864	1.82396	1.71864	1.4053	1.53533	1.93651	2.23841	2.52174	2.46327	2.52205	2.43427	2.26054	1.8835	1.69487	1.50964	1.57748	1.53684						858	5.21833	5.58875	9.5788	8.66348	9.5908	7.32829	7.8929	6.18588	5.47559	9.02221	9.79508	9.66586	5.86825	5.50988	4.5271	4.32782	4.05065	5.10855	5.51186	5.08884
859	1.8498	2.03928	1.93918	1.64528	1.52363	1.47108	1.54065	1.58268	1.82866	1.94248	2.13133	1.99467	1.89437	1.76175	1.81493	1.58233	1.57867	1.6735	1.79143	1.71184						859	5.85448	6.38244	8.05349	8.73993	8.26383	6.05655	5.97412	5.67232	7.14109	8.80281	9.10538	8.02034	5.99272	5.25326	5.16516	6.43894	6.06311	6.47603	5.9774	6.90575
860	1.87861	1.90187	1.70853	1.4021	1.32008	1.4076	1.6614	2.26896	2.89696	2.9244	2.50147	1.89779	1.91461	2.22914	2.12648	2.12066	1.90743	1.99245	1.66118	1.6129						860	6.02816	6.42054	8.67334	8.67286	11.5325	9.45432	9.10704	5.70144	6.02161	7.28122	7.97992	8.85493	7.6678	6.18427	5.18872	5.81649	6.14872	5.53018	4.98126	5.69109
861	1.48716	1.60143	1.5493	1.50979	1.5882	1.69361	1.83568	1.79509	2.08004	2.04754	2.28121	2.08432	2.09592	2.25906	2.16687	1.96843	1.59214	1.75538	1.68822	1.54574						861	4.70618	4.5002	8.9587	9.02471	9.26191	5.01347	6.45266	6.7072	8.94418	9.94784	10.0279	8.05037	6.5262	5.39604	4.77428	4.60199	4.7619	5.3366	5.2532	5.24734
862	1.71039	1.59666	1.38447	1.47319	1.72569	1.8628	2.02808	2.20458	2.48303	2.13364	2.48509	2.33805	2.19731	1.99872	2.12598	2.10128	1.59227	1.68998	1.77953	1.83465						862	5.72047	5.07292	5.93962	5.73082	6.53449	5.28199	5.79177	6.83247	8.88291	10.7802	9.30419	7.1582	5.24734	5.5597	5.45403	4.51368	4.19861	5.59936	6.477	6.57751
863	1.31346	1.34858	1.49507	1.55457	1.42369	1.38378	1.6697	1.84873	2.14691	2.22011	2.42531	2.40248	2.46327	2.48732	2.1171	1.68356	1.32684	1.46043	1.55511	1.52533						863	9.36297	9.93706	10.4704	7.4742	7.71188	8.40145	8.04967	8.89385	8.80199	9.59876	8.05037	6.90732	5.82789	5.24734	5.62569	5.98774	6.3603	6.07976	6.42052	6.25963
864	1.73741	1.7947	1.59664	1.59574	1.53026	1.55879	1.56589	1.82535	2.11047	2.32826	2.42964	2.27657	2.23762	2.22917	2.40362	2.07584	1.57936	1.31313	1.39231	1.68473						864	6.54437	7.37262	7.0864	6.43291	6.54335	6.33707	6.47328	6.43045	7.98144	8.7712	7.7	7.11954	6.39341	5.29157	4.01986	5.29157	5.9607	6.20011	5.3028	6.41946
865	1.62964	1.6129	1.62184	1.6145	1.59574	1.45125	1.80759	1.96108	2.29723	2.29567	2.78408	2.79696	2.63618	2.44063	2.50531	2.39423	1.90926	1.83498	1.81044	1.89322						865	6.34287	6.60596	6.40161	6.75752	6.57387	4.95799	6.21386	6.91994	13.0414	13.7291	12.9453	7.06667	5.90821	5.29312	5.08901	5.19184	5.00872	6.14511	5.80078	7.47072
866	1.64672	1.72173	1.85875	1.72859	1.71258	1.54541	1.62669	1.5781	1.80343	1.86594	1.96136	2.14336	2.18719	2.44449	2.23352	1.96649	1.48981	1.90712	2.07972	2.0605						866	5.55916	5.54353	5.79885	6.02675	5.89319	4.94203	5.15047	6.55046	8.21238	8.57134	7.22509	7.49875	7.08905	7.00843	5.32952	6.91371	7.30835	8.00289	6.52464	6.45247
867	1.71015	1.68725	1.5493	1.58623	1.61059	1.55855	1.69611	2.07825	2.4752	2.40589	1.96777	1.74973	1.62257	1.92554	1.80848	1.68772	1.34204	1.49268	1.60787	1.75363						867	5.60772	5.61495	5.72743	6.95323	7.67703	6.27783	5.90102	6.09552	7.73864	7.88922	8.15916	6.72716	5.69109	5.28776	5.6093	6.15133	5.74204	6.05191	5.1413	5.8997
868	1.72409	1.32858	1.24712	1.42759	1.69015	1.70318	2.03145	2.32498	2.47695	2.21188	2.10493	2.30538	2.29698	2.51969	2.32664	2.07581	1.55472	1.69727	2.03859	2.11489						868	4.2308	5.49474	7.96388	8.19242	7.31278	5.20417	5.85754	7.36885	10.1995	12.8084	13.1595	10.7782	7.71032	5.37183	4.43346	4.44277	5.13889	5.91887	5.29412	4.80338
869	1.83151	1.78694	1.57759	1.79501	1.82686	1.75234	2.1707	2.44276	2.42927	1.91823	1.94295	2.03998	2.10676	2.13002	2.14388	1.73577	1.5268	1.45055	1.62885	1.81046						869	4.08844	4.42368	5.96285	6.33317	6.67807	5.18427	4.7064	5.17361	6.07153	6.90732	6.5625	6.90732	6.37853	6.81311	6.35079	6.67363	5.26449	5.7807	5.10093	5.05841
870	1.63834	1.55495	1.68967	1.61103	1.69605	1.51002	1.73484	1.92474	2.04608	1.99952	2.17957	2.37145	2.31873	2.22452	2.02616	1.95619	1.68974	1.70766	1.64541	1.64942						870	4.46489	4.18498	4.59296	4.65506	5.86669	5.45581	6.91285	6.73604	8.97103	8.92148	9.44647	7.45651	6.87677	5.90196	6.27753	5.20507	4.98745	4.93411	5.39475	5.08901
871	2.10058	2.10493	1.81398	1.59413	1.73393	1.87397	1.94095	1.74361	1.81947	1.74111	1.94786	2.1561	2.284	2.13423	1.97899	1.98098	1.76175	1.62299	1.6624	1.93918						871	5.37971	5.05968	6.87677	7.78977	7.45846	4.96265	4.49002	6.11473	9.0656	9.49436	7.86514	6.2561	6.37853	6.90732	5.63415	5.85536	5.15594	5.92268	5.42538	5.87749
872	1.74039	1.7567	1.52103	1.49667	1.38065	1.62886	1.9929	2.28571	2.51607	2.58159	2.9633	2.89448	2.72444	2.32991	2.27027	1.91614	1.42864	1.19509	1.39273	1.75965						872	4.77428	4.30775	5.56019	6.48565	7.15987	5.82792	6.12056	6.59216	8.08187	10.7384	12.3318	12.404	8.59566	6.10914	4.61141	5.05789	5.14288	5.46189	5.44678	5.39604
873	1.5033	1.50434	1.26738	1.30376	1.32927	1.55581	1.60702	2.04977	2.39863	2.37243	2.4189	2.55542	2.86953	2.82027	2.41714	2.17064	1.68262	1.83095	1.65457	1.71678						873	7.09903	6.59442	7.44384	5.88047	6.60342	6.29431	6.27658	5.8574	6.64929	6.61034	6.43894	5.37971	5.39475	5.1726	4.69394	4.35082	4.43346	4.55263	5.33383	5.09965
874	1.73661	1.87842	1.7844	1.64751	1.65237	1.60307	1.89404	2.13129	2.38712	2.2428	2.48269	2.49131	2.45522	2.45522	2.33322	2.04793	1.55587	1.64178	1.60059	1.66574						874	4.77428	4.69394	5.6017	5.52749	5.62281	4.9493	5.48234	5.80565	8.27907	8.54781	8.27894	5.84583	5.42855	5.1726	5.29312	5.1726	5.58946	6.33106	6.52464	5.55695
875	1.45191	1.66888	1.53787	1.58045	1.41502	1.47004	1.47827	2.07505	2.23601	2.42449	2.82922	2.93962	2.95685	2.21074	2.2204	1.72259	1.51805	1.48597	1.51139	1.58111						875	5.72047	5.53776	5.73152	5.1143	6.31339	5.80069	5.20422	9.66862	12.4986	13.1159	7.08495	7.35951	7.78977	7.92487	6.27753	5.99144	5.52502	5.5881	5.5597	5.87749
876	1.55735	1.39923	1.39863	1.29472	1.4655	1.32754	1.42387	1.6851	2.06454	2.11323	1.8869	1.8414	1.9824	2.33335	2.27961	1.98304	1.44794	1.46649	1.56806	1.6509						876	6.63913	6.14866	5.51288	4.63622	4.85386	6.43374	6.48255	6.8115	6.37103	8.29081	10.2401	9.64495	7.70425	5.38819	5.17484	6.30654	6.00799	6.36873	5.67208	6.41952
877	1.6757	1.54733	1.59504	1.58119	1.65581	1.6686	1.85478	2.25195	2.30915	2.19167	2.48516	2.66361	2.50557	2.0807	2.32057	2.26199	2.03607	1.78133	1.88498	1.74111						877	4.82694	4.41194	5.80435	5.97633	6.91731	6.08937	6.79748	6.16517	8.32999	9.11325	9.90853	7.73005	6.4345	5.28776	4.66124	5.34799	5.10093	6.59759	6.22264	6.19424
878	1.59545	1.62896	1.57153	1.51018	1.38769	1.45486	1.62048	2.04316	2.20349	2.30808	2.35508	2.28902	2.19167	2.24558	2.34383	2.17134	1.6868	1.90372	1.93804	1.96117						878	5.38819	4.659	5.90166	5.57167	8.94836	8.56298	8.38632	6.05498	6.71196	8.15916	7.76302	6.92119	5.86523	5.73551	5.05789	5.43061	5.67208	6.76433	6.30393	5.90077
879	1.8935	1.89113	1.68765	1.50375	1.58919	1.60359	1.51241	1.73216	1.80591	2.02015	2.05358	2.29713	2.0901	2.089	1.96045	2.05119	1.91167	1.8609	1.66509	1.65106						879	4.60199	4.35323	5.67808	5.83255	6.24002	4.489	5.20673	8.15107	9.59814	11.0359	9.94784	10.2401	7.42188	6.69189	6.66955	7.12912	6.33348	6.82507	6.59761	5.95996
880	1.37704	1.29117	1.15629	1.27135	1.49527	1.78593	2.1339	2.1379	2.32969	2.14854	2.25056	2.1514	2.51168	3.08415	3.18346	2.68294	1.86692	1.59387	1.55507	1.54023						880	5.09677	4.24833	5.95996	6.9005	10.6527	9.43539	8.89378	6.07707	7.68904	9.08333	9.00812	7.35244	6.16138	6.02675	6.33523	5.50767	5.01269	4.67265	5.3376	5.2418
881	2.08993	2.05018	1.78415	1.59047	1.51389	1.55984	1.43383	1.69452	2.25017	2.55436	3.19116	2.84631	2.57058	2.00521	2.11855	1.91055	1.72482	1.69836	1.86987	1.87957						881	6.17015	7.82055	7.42461	6.74504	9.65721	10.2571	9.65479	8.02999	9.89603	12.6331	9.82003	8.32499	5.50507	5.63437	4.77897	6.2939	6.20218	6.55903	4.9493	5.80401
882	1.82963	1.72734	1.56806	1.66574	1.83978	1.89706	1.92689	1.90472	1.95167	1.88681	1.81385	1.82274	1.95287	1.988	2.04062	1.64223	1.50332	1.51477	1.82033	1.93972						882	6.0384	5.81837	7.4257	6.81066	9.59201	8.421	8.14253	7.53547	9.89433	11.1241	9.87557	7.65009	6.45247	7.5117	7.40248	7.14702	4.24407	6.40354	6.74043	7.31068
883	1.95665	1.86576	1.8475	1.80836	1.67148	1.39641	1.5806	1.87175	2.4965	2.43049	2.49656	2.12332	2.25598	2.17501	2.2496	2.0344	1.67024	1.63072	1.78818	2.07581						883	6.02337	6.70854	7.11414	6.33262	5.10672	4.20718	3.77812	4.72679	7.62698	9.94784	9.30194	6.95959	5.6093	5.72222	5.25581	5.08078	4.66143	4.77428	4.90849	5.3028
884	1.67402	1.60584	1.72029	1.70114	1.46205	1.48846	2.11967	2.43109	2.89182	2.66425	2.83664	2.26653	2.00148	2.17821	2.56438	2.49651	1.84561	1.54631	1.73141	1.76961						884	7.06317	6.82489	6.79323	5.75231	6.27753	5.16635	4.42078	5.77366	9.26301	9.7569	7.86599	6.82507	6.84947	6.16177	4.59922	5.0718	5.68591	6.40161	6.42052	6.29431
885	1.48866	1.56927	1.51171	1.35038	1.39028	1.75351	2.04251	2.0547	1.96524	2.03592	2.3185	2.22807	2.34961	2.83489	2.88845	2.36976	1.6708	1.77202	1.75924	1.5744						885	5.09989	5.60135	5.77689	5.13889	5.24734	5.68591	5.90291	6.95256	9.18435	11.6643	9.99243	8.34562	5.69063	5.1392	4.92701	6.58189	7.2703	7.16043	6.11035	5.59782
886	1.97425	1.92525	1.84493	1.74354	1.65709	1.74725	1.78494	2.1008	2.33986	2.47016	2.56359	2.54725	2.67152	2.80749	2.67115	2.21975	1.60371	1.47904	1.68943	1.77951						886	6.45434	6.45405	7.23202	5.75005	6.62921	5.36558	6.13374	6.92739	11.8191	13.3738	13.6746	9.50979	7.58165	5.38201	4.59296	5.64783	6.46328	7.551	6.15296	5.67864
887	1.85602	1.74134	1.77011	1.63601	1.56712	1.56712	1.87822	2.16882	2.2904	1.99889	2.16478	2.04225	2.13777	2.23184	2.394	2.26528	1.60645	1.46055	1.5829	1.78461						887	6.62921	5.81441	7.65604	6.66438	7.03632	5.66701	6.56015	6.88164	7.68904	7.79602	7.71032	6.76377	6.18141	5.33038	4.86076	6.05757	5.91614	5.38384	4.75542	5.30121
888	1.4962	1.48161	1.57153	1.61109	1.47834	1.43564	1.57541	1.87368	2.2794	2.51268	2.70324	2.61058	2.38793	2.37365	2.27496	1.91786	1.33714	1.36364	1.65801	1.71186						888	4.7925	4.31108	5.15152	5.59013	6.0189	5.14288	5.36375	5.3481	5.61792	6.29434	6.76377	6.63756	5.55058	4.27523	4.14027	4.95422	4.8941	4.40954	4.12094	5.01269
889	1.58288	1.67253	1.64922	1.55582	1.39821	1.39339	1.65915	1.95431	2.15188	2.05426	2.01045	1.92745	2.04347	2.16007	2.36136	2.06549	1.83352	1.55805	1.56519	1.52368						889	5.93677	5.36618	5.37971	5.21921	4.89009	4.35371	4.83176	5.57577	6.56266	7.84198	8.31145	8.85493	7.33627	6.01548	5.16806	6.10275	6.57212	7.5726	7.58552	7.57379
890	1.28354	1.25423	1.40328	1.67523	1.84946	1.7173	1.56839	1.54026	1.8567	2.02063	2.33708	2.33535	2.25115	2.00341	1.80502	1.65051	1.6631	1.84151	1.83025	1.56047						890	5.98866	5.69865	7.46371	6.51396	6.16044	3.77418	4.50967	5.63417	7.60033	7.76302	6.92119	5.47514	5.8355	5.70544	6.14958	6.0205	5.68591	6.0749	6.07664	6.36532
891	1.44493	1.57447	1.61659	1.82584	1.81285	1.8669	1.87152	2.0779	2.26292	2.23211	2.33331	2.32534	2.34169	2.52655	2.24193	1.91594	1.29942	1.41128	1.41631	1.48846						891	5.37971	6.19138	6.87185	6.72716	6.23312	5.2418	6.73958	8.72182	10.8551	10.4876	10.985	9.96017	8.81532	5.68591	5.15539	5.5215	5.80384	5.45154	4.80792	5.07292
892	1.75626	1.79143	1.5688	1.34363	1.2981	1.44494	1.62042	1.97091	2.31131	2.34902	2.20246	1.98353	2.19345	2.56073	2.56438	2.17821	1.57388	1.71889	1.73066	1.86749						892	5.87749	5.63603	5.67458	5.16864	5.93022	5.78904	5.29637	6.50192	8.01294	8.65423	7.22408	6.47665	6.88433	5.94027	4.94278	4.7733	4.889	5.81172	5.55916	6.02337
893	1.83392	1.76511	1.62193	1.54295	1.56279	1.70676	1.66674	1.64287	1.75394	1.80198	2.25002	2.15647	2.37451	2.29693	2.23435	1.80275	1.57239	1.76653	1.92879	1.84208						893	5.05968	5.16036	7.56124	7.84691	7.78862	5.98781	5.88971	5.96104	7.94938	9.40771	8.92902	7.11954	7.40743	6.76618	5.8997	4.27761	4.29056	5.87901	6.62004	6.74504
894	1.52858	1.57952	1.5525	1.54426	1.54853	1.5636	1.67128	2.01789	2.24846	2.10321	2.1551	2.1693	2.33708	2.46839	2.57524	2.29174	1.74724	1.63885	1.61212	1.5744						894	7.17599	7.01608	5.41816	4.84326	6.03838	6.29494	5.57149	5.3967	6.71196	7.21261	6.30034	5.29347	6.02937	6.54437	6.081	4.97915	4.89976	6.20491	6.23787	7.02531
895	1.76677	1.48568	1.57388	1.60375	1.76781	1.6839	1.99622	2.08833	2.34979	2.2496	2.80398	2.82993	2.72624	2.10057	1.98569	1.92745	1.72821	1.75453	1.92826	1.99708						895	4.83905	5.53776	7.0858	6.55568	6.53302	4.79807	5.72774	6.54313	8.78153	8.27782	7.80852	10.4933	12.0228	10.1345	5.23515	4.89547	5.42827	6.78205	5.78147	5.71215
896	1.73741	1.68473	1.41695	1.34105	1.41844	1.5021	1.64534	1.7712	1.92545	2.14328	2.69196	2.76093	2.54295	2.39572	2.3388	2.14124	1.46659	1.88724	1.93496	2.18389						896	6.33467	6.42054	7.0642	6.59761	7.33922	6.1649	6.21716	5.42271	6.86837	9.8879	10.447	8.98582	6.63637	5.98262	5.63327	6.24002	6.08131	6.15354	5.12785	6.0384
897	1.63717	1.58537	1.47671	1.59926	1.43101	1.48494	1.70891	1.85286	2.14348	2.11079	2.27366	2.19199	2.21674	2.15609	2.03183	1.77486	1.61928	1.57336	1.77262	1.82368						897	5.26455	5.20117	5.80401	5.08814	6.59448	5.64171	5.76077	4.71812	6.98685	8.90286	8.52175	7.3887	6.92074	8.15916	7.76302	6.79498	5.18584	6.47975	6.51841	6.62988
898	2.2079	2.183	1.61759	1.65273	1.7135	1.77551	1.61611	1.60566	1.91831	2.14601	2.65685	2.63004	2.66024	2.38844	2.34247	1.95019	1.58288	1.5636	1.70398	2.16161						898	7.46872	5.84668	6.57751	6.12334	6.87212	6.70676	6.66771	6.52888	6.75341	7.40743	6.56253	6.58143	6.60286	6.18141	5.11973	4.46215	3.77914	4.33363	6.62482	7.79338
899	1.6592	1.59994	1.65403	1.64937	1.64396	1.58646	1.84036	1.9501	2.0329	2.00815	2.15505	2.06252	1.89217	1.89214	1.87242	1.61581	1.63645	1.82126	1.9771	1.72655						899	6.36052	6.61034	8.69738	7.54877	6.95929	4.49711	4.4282	6.2368	12.3674	14.774	12.4576	6.1791	5.41661	5.41405	5.51288	5.55573	6.6314	7.89422	7.06042	6.33475
900	1.59769	1.72288	1.80836	2.05171	1.97899	1.76364	1.43033	1.70706	2.00458	1.99487	1.84377	2.01274	2.39522	2.56671	2.38112	1.9166	1.50979	1.52398	1.67447	1.68974						900	5.50021	6.59761	7.551	6.66926	6.47824	5.73551	6.00209	6.68443	8.19	9.24768	9.24768	9.14751	10.0279	9.78693	8.99684	6.61898	5.59936	4.62207	4.22726	4.2746
901	1.75478	1.67187	1.51863	1.34739	1.23349	1.33048	1.4302	1.55835	1.94534	2.20858	2.60591	2.67276	2.49112	2.30072	1.95296	1.85064	1.54093	1.82554	2.00276	1.98848						901	6.42457	6.95323	7.25213	6.21862	6.0749	5.34515	5.72956	5.27303	7.17779	10.8241	11.8721	11.1537	7.49225	6.33901	5.25301	5.05946	4.52718	5.07687	5.72757	6.57249
902	1.68713	1.67373	1.7089	1.46811	1.32546	1.29942	1.64814	1.78778	2.22208	2.27985	2.52586	2.75343	2.79696	2.7818	2.21807	1.96654	1.77262	1.71371	1.75453	1.55875						902	8.01075	7.68046	9.02709	7.01787	6.52434	4.96474	5.32822	9.87826	12.0705	13.6746	9.16904	6.98096	5.53274	5.81157	6.60342	6.11035	5.59782	4.86076	5.63327	6.22174
903	1.90366	1.57521	1.5157	1.5028	1.51332	1.57759	1.84554	2.37626	2.67606	3.15643	3.27541	3.04976	2.31577	2.27676	2.41643	2.32386	2.0866	1.9366	2.16678	1.91882						903	5.54193	5.37491	6.24092	6.19088	6.14511	5.39882	5.8307	5.58921	8.94806	10.2549	10.6418	8.3148	7.81901	6.88433	5.53274	5.69365	7.35924	7.48389	6.97064	5.65068
904	1.83465	1.6686	1.52376	1.41641	1.59146	2.01274	2.19351	2.4186	2.49627	2.55393	2.35843	2.31039	2.493	2.74301	2.59358	2.06896	1.46196	1.35663	1.66167	1.79468						904	5.08078	5.14288	6.41946	5.73056	5.15883	4.37989	4.43098	6.1529	9.12642	11.843	10.6173	8.01072	6.42052	5.91887	5.8735	6.24067	5.66283	5.0146	4.55236	4.9133
905	1.58288	1.52368	1.53301	1.67537	1.82998	1.98353	2.12647	2.32978	2.7077	2.67276	2.71583	2.55883	2.48635	2.16743	1.73512	1.65161	1.42241	1.62919	1.63898	1.73383						905	5.93778	5.91887	6.43051	6.22819	8.44982	7.72431	9.30912	7.68464	9.85613	9.49436	9.08333	7.40799	6.41685	6.60342	5.9132	5.86245	6.22231	6.54305	6.26369	5.8735
906	1.45194	1.44791	1.48716	1.48506	1.36933	1.38076	1.64144	2.02641	2.0372	1.96369	2.305	2.62872	2.40371	1.85619	1.51002	1.35729	1.26766	1.53539	1.69886	1.65666						906	5.63603	5.68391	5.80401	5.59546	5.41392	4.50727	4.02595	4.6428	6.07366	6.81256	6.84857	6.70854	6.84595	6.33523	5.18584	5.11442	4.52568	4.86124	4.54401	5.43546
907	1.73667	1.83062	1.91067	1.72487	1.53717	1.6067	1.74796	1.76563	1.93593	1.93201	2.33254	2.13861	2.35427	1.93047	2.03244	1.81385	1.74043	1.6339	1.69375	1.71745						907	6.06513	6.01023	5.15639	4.06713	4.2932	4.2182	4.59643	9.15131	12.0705	14.6401	10.6038	8.67334	5.52502	5.20699	5.25406	5.44581	5.93022	6.17015	6.06513	5.81657
908	1.84534	1.76355	1.52463	1.29435	1.38435	1.59545	1.88517	2.06978	2.09409	2.36408	2.6109	2.84123	2.42286	2.51721	2.44049	2.10478	1.64852	1.65067	1.87751	1.82437						908	5.26199	4.75138	5.12771	5.45506	7.35677	7.00546	7.05334	6.86701	8.4184	7.79602	6.98096	7.35924	7.58552	6.42321	4.53509	4.5444	4.18918	4.23915	4.43625	5.10922
909	1.82911	1.87175	1.62759	1.44423	1.61762	1.89812	2.04115	2.40619	2.32498	2.33472	2.09072	2.42995	2.43427	2.30884	2.15609	1.93401	1.6365	1.59757	1.63089	1.81608						909	5.19707	5.45019	5.87499	5.41397	5.44581	5.50112	4.74329	4.96025	6.12255	9.08333	8.91967	7.52043	5.68391	6.45522	6.2621	6.33731	5.52749	6.69556	6.08131	5.69279
910	1.50169	1.81441	1.82612	1.79655	1.51002	1.35729	1.45913	1.70154	1.88639	1.77751	1.85331	2.15815	2.29635	2.30266	2.0792	1.768	1.39453	1.42273	1.49927	1.58474						910	5.05968	4.77897	5.54157	6.08429	6.5262	5.86245	5.05962	5.92455	6.72062	8.3148	7.97992	7.54941	6.06513	5.54838	5.94513	6.41685	6.22231	6.20727	5.99742	5.77336
911	1.59574	1.46582	1.39979	1.28157	1.2851	1.3154	1.45339	1.63453	2.15818	2.15285	3.01589	2.97832	3.12737	2.39176	2.22121	1.99883	1.68085	1.73628	1.78031	1.74043						911	6.91693	6.2636	5.89605	4.72703	5.60912	5.31095	5.7599	7.17743	8.50942	9.47943	8.55525	6.88175	5.75377	5.26171	6.7384	6.61898	6.81311	6.11035	6.22231	6.20727
912	1.72309	1.37488	1.37108	1.51988	1.5631	1.6339	1.81571	2.12702	2.31939	2.46621	2.72761	2.6075	2.23237	2.42187	2.27601	1.99792	1.3154	1.5558	1.94468	1.94568						912	4.87446	5.39076	6.72344	7.88922	8.80281	7.88922	6.80827	6.7742	8.17343	9.1673	10.7045	10.1994	8.56236	5.51288	4.72817	5.26455	5.29312	5.1726	4.77026	4.75913
913	1.90957	1.74645	1.62193	1.3939	1.35892	1.44493	1.69832	1.81551	2.20661	2.05382	2.38725	2.45372	2.57436	2.32155	2.27096	2.08852	1.66372	1.48981	1.8125	1.95665						913	5.94698	6.96595	6.29494	7.46432	7.99824	7.37292	6.46038	6.27906	7.37773	7.51024	9.32102	9.1556	8.33258	6.03441	5.68741	5.69109	5.28776	5.21921	4.67944	5.72415
914	1.62317	1.66007	1.75175	1.62684	1.59797	1.53721	1.5721	1.79932	2.36349	2.49871	2.7529	2.71583	2.89382	2.50312	2.03699	1.64548	1.38041	1.70934	1.82942	1.85152						914	6.8148	9.08333	9.35294	8.02034	5.99272	4.89976	5.38698	6.54313	8.43045	8.91974	9.09538	7.65009	5.95185	4.26252	4.28633	6.42321	6.69	8.70455	7.22058	7.76832
915	1.6172	1.6387	1.51807	1.4184	1.42632	1.52153	1.60612	2.09535	2.34547	2.40441	2.54068	2.60257	2.91366	2.85701	2.62886	2.29755	1.79189	1.78754	1.50739	1.55433						915	5.69063	5.19862	4.99434	5.5096	7.35324	6.42646	6.35003	6.40418	7.96482	8.84782	8.30769	8.30769	7.6087	6.30034	5.5326	6.08814	7.15606	7.15606	6.17174	6.32632
916	1.77115	1.80488	1.73484	1.62874	1.63925	1.57029	1.57766	2.02018	2.56923	2.52457	2.2442	2.08724	2.30662	2.39911	2.32916	2.03754	1.82092	1.92223	1.99952	1.83097						916	5.12669	6.30957	8.53788	7.70618	7.60961	5.31158	5.04454	7.1447	9.99733	12.4946	10.138	7.86514	7.00843	6.49642	6.98814	5.27563	5.40825	6.7291	6.85188	6.22152
917	1.62901	1.60017	1.64909	1.64909	1.68974	1.84302	2.12627	2.25694	2.41884	2.23585	2.3825	2.18754	2.37349	2.51634	2.47229	2.29818	1.94883	1.97774	1.83916	1.70223						917	5.08196	4.97587	5.51054	5.36596	7.06317	6.4714	6.13674	5.10881	8.2744	10.1265	10.2194	7.65964	6.42052	5.91887	5.73152	5.77689	5.68494	5.93022	5.43554	5.23271
918	1.39497	1.50229	1.59666	1.59951	1.50479	1.48457	1.70875	2.02542	2.45146	2.44534	2.48106	2.2076	2.2148	2.03651	2.01957	1.67672	1.20863	1.36277	1.56372	1.72785						918	5.08188	4.96265	5.33295	5.60704	6.10539	5.02563	5.35718	5.82473	8.33625	9.65527	9.20954	6.82507	5.41397	5.38819	5.44581	5.84668	5.21593	6.31339	5.74128	6.47603
919	1.47004	1.47223	1.46795	1.63096	1.7599	1.7173	1.66993	1.78125	2.35988	2.24688	2.45271	2.28745	2.46159	2.24121	2.09016	1.95067	1.75148	1.75396	1.69794	1.60531						919	4.93421	5.21762	7.4257	6.67633	9.4398	8.04754	7.79587	5.67806	7.30188	8.00855	8.05576	7.21261	6.43291	5.8997	7.32413	8.36447	7.14179	6.38244	5.80069	5.58644
920	1.91543	1.64909	1.53356	1.4535	1.55984	1.69794	1.82632	2.17884	2.70232	2.84009	2.76022	2.49919	2.34803	2.15846	1.89234	1.87276	1.56727	1.64171	1.81856	1.96674						920	5.58481	5.28196	7.45344	6.29184	7.51578	5.78258	7.10495	6.41492	7.13587	8.13326	8.06563	7.19552	6.33287	6.2672	7.17814	5.88756	6.47603	6.16131	6.6314	5.43195
921	1.76104	1.53997	1.40163	1.21392	1.21875	1.55047	1.74979	1.78116	1.82592	1.88543	2.26832	2.23115	2.1786	1.9503	1.85801	1.62856	1.51084	1.72732	2.0711	1.954						921	4.43346	4.34198	6.97245	7.16257	7.85481	5.70544	5.79286	5.3481	6.10472	6.84595	6.82146	6.97652	6.92548	6.31494	5.26969	5.32608	5.6067	6.71586	6.1649	5.73008
922	2.14373	2.17823	1.74888	1.54459	1.54459	1.6389	1.73444	1.69452	1.96223	2.16844	2.47229	2.29497	2.11663	1.82342	1.84507	1.67165	1.63578	1.63873	1.79035	2.05177						922	5.55595	5.6067	5.6431	4.51599	5.13179	4.77235	5.13893	4.99556	5.88971	6.42052	6.25963	5.68494	5.11102	5.24188	4.92085	7.32553	7.43824	8.13593	5.71962	5.53018
923	1.80836	1.69892	1.47353	1.5616	1.56279	2.11636	2.25577	2.16045	1.67228	1.57745	1.75965	1.96854	2.10734	2.21114	2.17132	2.025	1.9282	2.31199	2.44119	2.36453						923	5.76755	5.44101	6.10635	5.90234	6.2939	4.45714	5.10894	5.73668	7.14109	8.45173	9.45987	8.32817	7.16934	5.59546	6.23312	5.90196	5.43615	7.59372	7.50966	8.40933
924	1.57885	1.52344	1.38217	1.55472	1.51649	1.4493	1.49616	1.93766	2.47844	2.35459	2.5731	2.30069	2.25956	2.1267	2.34708	2.37488	1.94248	1.77751	1.68725	1.69233						924	5.33213	6.79498	7.06402	6.93799	6.92119	6.4714	6.24873	6.60104	9.93351	12.2721	11.1035	8.05872	5.26171	5.35767	5.21762	5.49474	4.27519	5.65825	5.73391	6.35295
925	1.88753	1.65462	1.40086	1.45706	1.70398	1.7204	1.84496	1.96777	2.20099	2.27639	2.53987	2.31964	2.26089	2.3422	2.48163	2.05791	1.68713	1.6177	1.75074	1.83256						925	3.74712	3.99958	6.38408	6.29184	7.24124	5.70168	6.44266	6.66916	8.48114	11.1743	11.0906	10.1715	7.97992	7.28122	7.22408	7.36692	7.1683	6.14958	4.8941	4.16078
926	1.49931	1.45194	1.44493	1.45894	1.46782	1.3513	1.52358	1.75236	1.96348	2.02717	2.40859	2.68261	2.45127	2.13791	2.01395	2.06888	1.92512	1.81385	1.73613	1.59471						926	3.98333	4.74624	5.90424	5.73392	5.8997	4.89254	5.74875	6.29438	7.49422	8.75007	9.46161	9.41486	8.00289	7.06667	6.24747	5.49474	5.70201	6.08937	5.60653	4.26841
927	1.56179	1.45218	1.6131	1.96983	2.11393	1.86379	1.74759	1.74298	2.26768	2.30716	2.61625	2.84314	2.69455	2.36254	1.72029	1.65382	1.4679	1.50854	1.63834	1.65735						927	5.99041	5.84843	6.93799	6.84947	6.08544	4.58906	4.49207	5.23578	6.77718	8.0312	8.55525	7.26794	6.3043	5.04125	5.31991	6.01182	6.23655	5.22166	4.81563	5.25986
928	1.53059	1.6678	1.77041	1.86253	1.72846	1.5311	1.39018	1.69591	2.48809	2.90628	3.09869	2.49622	2.07991	1.99933	2.20942	2.12541	1.88448	1.72463	1.6952	1.48866						928	5.37682	5.39604	5.69379	5.29027	6.20017	5.64377	6.79748	6.4043	9.13734	11.0329	11.6605	8.20207	5.40027	4.05658	5.26101	5.22031	5.37262	6.18427	6.51841	6.74794
929	1.37845	1.34489	1.47258	1.51435	1.47974	1.32529	1.61254	1.93559	2.29309	2.29364	2.39089	2.12483	1.93409	1.84698	1.76706	1.79387	1.65739	1.75019	1.57336	1.48792						929	4.80455	5.02687	5.74901	5.09231	5.76931	5.05946	4.76206	5.34302	7.54233	8.52364	7.7	5.69359	5.1677	5.94668	6.65729	6.67363	5.75231	6.79323	6.28852	5.47201
930	1.60375	1.69708	1.52785	1.51758	1.42558	1.52517	1.58539	2.05247	2.46161	2.40156	2.13613	1.94568	2.31039	2.69838	2.78131	2.2811	1.62049	1.47991	1.56047	1.67075						930	5.50592	5.03714	4.73153	3.89348	5.16044	5.11421	5.83486	7.98948	12.2402	12.3508	10.3095	8.42935	8.22918	6.5695	5.99246	6.53539	6.3849	5.5881	5.18427	5.49239
931	1.66824	1.81253	1.54176	1.82291	1.7801	1.90292	1.80338	2.33241	2.48809	2.18591	2.04746	2.09615	2.25456	2.33335	2.41819	2.14008	1.56003	1.45785	1.48679	1.70301						931	6.81591	5.96285	5.15828	5.24593	6.62114	6.33317	7.14207	6.44465	6.74253	6.25963	6.42054	7.40743	7.63511	7.36707	6.18139	5.98866	6.36532	7.36825	7.53849	7.92408
932	1.92879	1.86158	1.71865	1.59398	1.78902	1.85971	1.9816	2.06041	2.38047	2.34247	2.34808	2.08516	2.22503	2.13364	2.10784	1.89437	1.68531	1.65517	1.67532	1.81385						932	5.27563	5.15639	5.80004	6.4714	6.32856	4.65732	5.05583	7.36438	9.44033	11.1313	9.30419	8.23762	5.43604	6.07995	5.18418	5.59216	4.54627	5.40825	5.27563	6.05191
933	1.60584	1.45194	1.48145	1.59233	1.61257	1.53356	1.53223	1.62662	1.93682	2.02175	2.33149	2.29665	2.16151	2.38193	2.30939	2.07459	1.3447	1.543	1.85996	1.88884						933	5.06841	4.46766	6.4514	6.85188	8.91193	6.91624	6.70112	5.30704	7.26173	8.90286	9.24768	7.39208	5.42678	4.14345	4.77594	5.97897	6.08429	6.0836	5.60772	5.84482
934	1.57298	1.66437	1.67253	1.71424	1.71245	1.85672	2.03435	2.03721	2.29572	2.31801	2.55831	2.21807	1.94789	1.91295	1.988	1.81075	1.55729	1.67445	1.83935	1.71396						934	6.64498	6.75993	9.77322	7.91833	9.16165	6.34287	6.24092	4.87365	6.39038	7.76302	7.73005	7.62018	6.54772	6.35295	7.04854	8.28018	8.13326	6.33523	5.6093	4.99352
935	1.82641	1.75626	1.65294	1.51725	1.50582	1.56712	1.66544	2.0908	2.26242	2.35508	2.38358	2.54742	2.64465	2.48928	2.33938	2.09457	1.80718	1.71039	1.72104	1.81278						935	3.80921	3.92117	5.59936	5.69063	5.79936	5.33025	5.62152	5.96104	6.07205	6.58143	6.74643	6.54305	6.76433	5.99391	5.69365	4.79814	4.86623	5.01493	5.09125	4.35345
936	1.84619	1.78791	1.53932	1.29744	1.46526	1.63626	1.94788	1.98905	2.24085	2.29972	3.02963	2.73566	2.54483	1.93501	2.15505	2.07964	1.69372	1.68715	1.66686	1.93822						936	4.09275	4.96474	5.44581	5.18409	5.26969	6.31494	7.17373	6.71579	11.4208	12.5434	12.8204	7.53849	6.54482	5.53018	4.98126	5.69109	5.78904	6.45247	5.38037	4.80455
937	1.68974	1.7305	1.67686	1.95969	1.90306	1.83366	1.57738	1.89423	2.06944	2.34696	2.44534	2.29852	2.12032	2.0104	2.01653	1.69372	1.5186	1.49163	1.55433	1.59769						937	5.86245	5.6067	6.2561	5.64393	7.17204	6.08775	7.32332	7.0177	8.77621	10.4449	10.1022	8.83422	7.20618	8.13678	7.62048	6.13839	4.69892	4.85108	5.08901	5.39475
938	1.57243	1.57812	1.45339	1.29929	1.45402	1.49981	1.72173	1.82813	1.77667	1.87557	1.91566	2.06398	2.05171	2.21673	2.3211	2.11616	1.97901	1.86803	1.70395	1.56673						938	4.56502	5.76123	6.33467	6.56253	6.03941	5.2023	4.53954	5.77029	7.98144	9.70743	9.06377	7.7	6.18141	5.84668	5.36222	5.40639	5.11758	7.62462	7.22369	6.66725
939	2.00596	1.86216	1.71184	1.41015	1.43381	1.57106	1.9343	2.09459	2.23708	2.10617	2.22503	2.49735	2.75205	2.53753	2.01653	1.77954	1.59873	1.71184	1.81385	1.99952						939	6.18141	5.94457	6.13839	5.28199	5.32898	4.94272	5.37795	5.70144	10.0265	11.3238	10.8341	6.90734	6.22174	6.29156	6.5262	6.37853	5.04925	6.49759	7.10183	7.86599
940	1.81795	1.7015	1.63299	1.41111	1.35218	1.4141	1.93848	2.21585	2.24015	1.64467	1.7967	2.09099	2.17041	2.25748	2.0052	1.96117	1.61257	1.8434	1.95679	1.84336						940	7.33221	7.22509	6.25963	5.33128	7.78227	7.8865	7.43401	6.04921	7.90768	8.90286	7.82055	6.47665	6.27753	5.86523	5.38201	6.0189	6.45907	7.46432	6.81124	7.551
941	1.48237	1.47556	1.31195	1.22063	1.29176	1.57788	2.05162	2.51506	2.59301	2.46265	2.52319	2.64123	2.47348	2.27132	2.08742	1.83062	1.50991	1.71864	1.74495	1.72011						941	4.64161	4.55215	5.49734	4.92823	5.3163	4.24833	4.26306	5.42879	8.39821	9.40771	9.71931	7.39194	6.27382	5.15539	6.3849	6.61898	6.20011	6.24092	6.05655	5.20653
942	1.80006	1.62684	1.64937	1.74614	1.63917	1.44761	1.34969	1.61843	2.0685	2.12611	2.46511	2.48163	2.64104	2.45714	2.21194	1.9536	1.61003	1.72602	1.86957	1.91689						942	6.02937	6.23787	6.32632	4.659	6.54531	6.30102	7.31794	6.33094	8.97019	9.83917	9.35152	7.22509	5.59704	4.70425	4.18795	5.81657	6.24122	6.44767	5.02563	5.16727
943	1.79669	1.57517	1.6034	1.54069	1.61411	1.57293	2.01233	2.55566	2.87125	2.71027	2.3649	2.21951	2.08379	2.15468	2.21461	1.98913	1.71897	1.59227	1.82098	1.84054						943	5.26449	5.45834	5.16727	4.89767	5.14907	5.17484	5.35162	6.53507	8.52451	10.1053	9.25395	7.1769	6.01548	6.24067	5.76148	5.34093	5.00705	6.33523	5.8161	5.7807
944	1.67703	1.60759	1.52643	1.55829	1.45511	1.40007	1.46557	1.72287	2.04029	1.94992	2.21046	2.47088	2.76545	2.63629	2.56382	2.33933	1.85603	1.63885	1.74724	1.82612						944	8.05372	8.36796	9.71931	7.30835	8.79103	8.19242	8.7618	7.04256	8.3327	9.16904	8.78044	7.20618	5.93778	5.63437	5.26679	5.36842	5.48134	5.49638	6.02337	5.88099
945	1.79673	1.74043	1.41075	1.60237	1.72658	1.80689	1.60882	1.87847	2.09298	1.98848	2.22828	2.25021	2.19533	1.84084	1.78332	1.79978	1.67023	1.63525	1.57447	1.68175						945	3.92111	3.96103	5.55248	5.88438	6.62921	5.51186	6.11712	7.15958	10.3591	10.1265	9.47688	6.72327	6.16177	4.40548	5.19707	6.02488	5.92395	5.18002	4.54063	4.42745
946	1.53939	1.63361	1.57681	1.49166	1.34657	1.47578	1.57436	1.88591	2.07762	2.32991	2.50094	2.48725	2.23618	2.29818	2.17597	2.07819	1.61257	1.55879	1.50293	1.48581						946	5.36856	4.97587	7.69389	6.9495	7.37467	5.66283	6.22471	6.80197	8.85282	10.9426	10.2418	8.35398	7.06667	6.42301	5.51811	4.85108	4.32275	5.25239	5.7768	5.81808
947	1.70702	1.38894	1.38932	1.43145	1.56927	1.64909	1.72503	1.84001	2.10491	2.20856	2.39089	2.20152	2.16987	2.59451	2.73224	2.68257	1.95279	1.97176	1.99995	1.94172						947	5.58946	5.43554	6.05191	5.52749	6.73341	6.13624	5.87841	6.12394	7.44131	9.09538	8.36273	7.00136	5.81657	6.06513	6.17015	6.23312	6.51496	6.6314	5.87756	4.95805
948	1.8823	1.77314	1.72139	1.64937	1.69999	1.58233	1.72306	1.86066	2.14817	2.33335	2.41819	2.47016	2.1096	2.49768	2.35671	2.13149	1.5616	1.62137	1.8609	1.83171						948	4.20286	4.42368	5.0163	5.08505	5.19184	4.37384	4.56755	5.93282	8.17343	9.70743	8.90286	7.39145	6.11662	5.47514	5.29347	5.47236	6.5262	7.7578	6.95008	5.64783
949	1.72183	1.67229	1.51002	1.42243	1.54074	1.64958	1.90117	1.99795	2.10145	2.09995	2.77265	2.88445	2.78943	2.54744	2.77295	2.57565	2.00646	1.77404	1.77404	1.79011						949	4.78353	5.39882	6.92119	7.06402	8.6544	7.40329	6.86688	5.31134	7.88103	8.54781	8.43983	6.42052	6.13342	6.11662	5.48974	4.99252	4.43731	5.41392	5.36558	5.07711
950	1.89496	1.45243	1.63878	1.557	1.48437	1.6897	1.95879	2.26497	2.34052	2.55412	2.82027	2.45068	2.32181	2.14477	2.17721	2.01072	1.69492	1.66525	1.92201	1.94092						950	4.78045	5.00856	4.73499	4.46766	5.19461	4.89857	5.08264	5.47107	6.80373	8.99147	9.59161	9.41582	8.3148	8.37602	7.73005	7.16043	5.95043	6.23581	4.92823	5.11623
951	1.85528	1.52472	1.34764	1.47	1.56678	1.60017	1.91191	2.00142	2.4241	2.30002	2.47128	2.20605	2.62779	2.65903	2.54406	1.89503	1.52499	1.49268	1.78251	2.03524						951	6.45522	5.66283	5.22915	4.24825	4.97416	4.52568	4.56475	5.17598	7.2325	10.0279	9.78693	8.05872	6.13064	5.5231	5.24188	5.11102	5.25223	6.32632	6.35079	6.81561
952	1.74178	1.51199	1.35747	1.3648	1.49062	1.57521	1.73053	1.80225	1.91756	1.77632	2.12296	2.18171	2.35612	2.05903	1.85603	1.71529	1.62964	1.92222	1.97465	2.01282						952	5.30968	4.82463	5.57787	5.11887	5.91129	4.95336	4.99241	8.1805	10.4857	11.1345	8.55525	8.0955	7.12912	5.81718	4.63089	4.85054	5.02235	5.93022	5.90196	5.55058
953	1.59769	1.47532	1.43428	1.57388	1.70471	1.64922	1.75141	1.78841	2.14348	2.18907	2.69786	2.46488	2.45514	2.21194	2.42649	2.19671	1.81001	1.70952	1.72297	1.80226						953	5.0347	4.89857	5.92557	7.06989	9.47943	8.62701	8.35684	6.68183	8.00575	7.58552	7.7	6.56253	7.51766	7.80572	6.7907	6.13488	5.29029	7.04447	6.03667	6.25253
954	1.7592	1.64323	1.45746	1.38634	1.33308	1.46049	1.62166	1.85297	2.08267	2.26502	2.48928	2.47162	2.32781	2.24352	2.01395	1.73667	1.34602	1.25652	1.43206	1.64275						954	5.5231	5.33383	5.91421	6.56895	6.95862	5.68591	5.14019	5.15946	6.77718	7.20601	8.16031	7.39555	8.30332	6.46328	6.54335	5.49479	6.14958	5.21593	5.12771	5.32608
955	1.51876	1.42598	1.2265	1.39595	1.52444	1.63151	1.4722	1.82658	2.23293	2.54015	2.55988	2.35324	2.37761	2.13419	1.95891	1.67457	1.51187	1.53647	1.47587	1.59504						955	4.17203	4.23086	5.19303	5.33375	5.67146	5.79507	6.24614	6.31923	8.12347	9.40771	8.58826	6.91731	5.8122	5.67864	5.08901	5.11758	4.89009	4.67554	4.78251	4.69394
956	1.53614	1.47335	1.30754	1.55589	1.66824	1.62958	1.6765	2.02755	2.94314	3.37293	3.45935	2.91073	2.54667	2.11371	2.06001	1.86263	1.81441	1.7385	1.73815	1.79669						956	7.05734	6.29184	8.83609	7.10316	9.14212	6.41887	6.44843	4.731	6.94186	7.0435	8.32492	7.76943	7.47567	5.87499	4.82135	5.20699	4.63256	5.80535	6.32014	6.31849
957	1.91968	1.95858	1.81073	1.57463	1.47587	1.45416	1.86594	2.03494	2.08827	1.84043	2.2676	2.39089	2.19421	1.90957	1.84937	1.65462	1.47092	1.51604	1.71099	1.74831						957	5.37682	5.98866	6.0205	5.55158	6.38244	5.67691	6.84757	7.68573	10.1842	10.7489	9.25395	7.51766	5.91887	5.39076	4.79814	4.97915	5.38201	6.13342	5.61595	5.6508
958	1.20962	1.37108	1.46131	1.35249	1.33874	1.25337	1.69415	1.97798	2.38249	2.11901	2.10171	1.86195	2.21552	2.17455	2.15058	1.75086	1.59085	1.56117	1.39354	1.28476						958	4.31353	4.11765	4.65975	4.9324	5.20699	5.12785	5.37879	6.07402	7.55167	7.6678	7.91719	6.25685	6.26646	4.71943	4.89987	7.62462	8.67286	9.37233	6.477	5.81001
959	1.23909	1.10664	1.11461	1.04274	1.30924	1.51594	1.82979	1.95294	2.06983	2.28261	2.60365	2.7324	2.55393	2.68537	2.60257	2.25305	1.64938	1.62065	1.64282	1.4386						959	4.41268	4.48004	5.18808	5.34969	6.23581	6.01023	6.56266	8.25767	9.62617	10.4876	9.12834	7.33996	6.37358	6.06513	5.94027	6.15653	5.27972	5.2644	3.96427	4.40881
960	1.46592	1.66888	1.68091	1.6952	1.53796	1.70463	1.80591	1.95001	2.05811	2.34397	2.59952	2.68535	2.49139	2.3825	2.18754	2.22787	1.98353	1.78942	1.52025	1.47652						960	7.05575	7.24205	6.02872	5.50112	6.17174	6.66926	6.58567	6.79536	8.48114	9.56513	9.08333	6.89112	7.4257	7.54527	8.56773	6.92548	5.94668	5.30968	5.21082	6.57249
961	1.50101	1.53777	1.5558	1.49835	1.54156	1.66877	1.64348	1.86967	2.18906	2.10325	2.00133	1.88471	2.28261	2.60365	2.64529	2.29713	1.63243	1.44577	1.4207	1.43575						961	5.46277	5.85754	6.2919	7.39555	7.35574	5.12639	4.64918	5.07096	6.70815	8.74627	8.28018	10.1205	8.88742	8.24063	5.19461	6.14117	6.51839	7.73978	6.28852	7.25994
962	1.53346	1.6342	1.58985	1.76104	1.57609	1.72288	1.86596	2.3618	2.61089	2.45162	2.52655	2.39738	2.33965	2.19049	2.28182	2.28061	1.99481	2.02717	1.94883	1.80091						962	6.57212	5.90077	5.69109	4.96329	5.70069	4.9418	5.7097	6.23851	7.74528	7.85626	6.69043	6.92119	7.20601	6.98596	5.98866	5.53776	5.21522	5.89083	6.53539	7.46432
963	1.6952	1.59398	1.44145	1.41641	1.4672	1.6973	1.91927	2.02723	2.17744	2.11855	2.37301	2.27634	2.37778	2.10396	2.18508	1.90047	1.65571	1.73614	1.95346	2.025						963	5.45403	5.81157	6.01548	5.42148	5.15828	4.58359	4.50452	5.30058	6.15727	8.78308	8.27601	7.94953	5.90196	5.49117	4.58407	4.01928	4.2613	4.80565	4.93876	5.24063
964	1.67413	1.55935	1.44369	1.47234	1.75835	1.84736	1.93504	1.82501	2.07318	2.17957	2.3118	2.23073	1.95785	2.29891	2.36013	2.1025	1.50797	1.47991	1.74614	1.6903						964	5.69865	5.21091	4.59337	4.44844	5.58669	5.63666	6.14143	6.68618	8.01126	9.44647	10.6379	9.65527	7.41007	5.15163	5.07321	4.95549	4.85386	5.1726	5.39475	5.86245
965	1.71039	1.801	1.66361	1.6571	1.59121	1.60169	1.49849	1.79651	2.20485	2.4896	2.72221	2.50308	2.32047	2.76525	2.82714	2.49109	1.47606	1.71889	1.79782	1.86364						965	3.90093	4.45311	5.8917	6.84947	6.47157	4.78353	5.05583	5.91616	6.56015	6.25963	6.60444	8.25947	7.97368	7.35951	5.6067	5.86245	5.6093	5.6093	4.78045	4.38062
966	1.79884	1.65287	1.45709	1.53721	1.57903	1.50606	1.77642	1.98187	2.16807	2.23903	2.27729	2.15063	1.91157	2.15063	2.34802	2.08618	1.62069	1.47202	1.64323	1.87173						966	5.38201	5.15006	4.82348	4.16319	4.95314	5.3907	5.37793	4.84673	5.02959	7.43603	8.76056	8.15916	5.9978	5.16036	5.20117	6.3043	6.56895	7.30344	6.07664	5.80671
967	1.68652	1.73577	1.60928	1.52265	1.47893	1.65237	1.83858	2.04407	2.18088	2.02406	1.97901	1.86803	2.27608	2.5627	2.80238	2.39423	2.0866	2.19901	2.21074	2.02312						967	5.15141	4.67453	4.41828	5.61767	7.21261	6.72716	6.39422	7.15727	9.24444	10.4563	10.4563	8.34773	6.57387	5.16864	5.19184	4.62259	4.44277	5.07711	5.01192	5.67146
968	2.09547	2.12357	1.66199	1.51425	1.64301	1.78133	1.78672	1.95045	2.47194	2.62554	2.6507	2.24259	2.02306	2.12094	2.12297	1.87896	1.36063	1.45341	1.58159	1.94412						968	6.22231	5.95043	6.63191	6.19088	6.4345	5.20417	5.2747	6.06687	8.6698	10.1317	10.0279	7.90838	6.01182	5.31991	6.081	7.73005	8.37602	8.10261	6.91693	6.20727
969	1.67023	1.72905	1.68606	1.65289	1.52381	1.41695	1.54131	1.75264	2.1243	2.14656	2.21056	2.19199	2.2428	2.26814	2.66224	2.43623	2.17003	1.70232	1.82368	1.77262						969	5.33038	5.53776	5.60531	5.20117	5.98791	6.37853	6.88737	7.09691	8.27087	8.09454	7.08755	6.79498	7.20601	6.98596	6.29156	6.22174	5.82792	5.93291	5.56034	5.78027
970	1.59108	1.75529	1.78121	1.90888	1.71258	1.76675	1.97165	2.22096	2.32672	2.12252	2.04137	2.18129	2.39176	2.66761	2.49387	2.29367	1.6828	1.79024	1.82126	1.9353						970	4.95549	5.41397	6.18141	6.22174	7.3887	7.15642	6.53787	6.46468	8.08499	12.0062	11.0342	10.3095	6.9511	7.28003	6.30393	6.22231	5.20417	4.95271	4.78251	4.85386
971	1.95234	1.94935	1.83523	1.55114	1.55364	1.50532	1.70663	1.65747	2.17842	2.22929	2.59519	2.24669	2.57034	2.34203	2.24244	1.75854	1.41335	1.32317	1.45077	1.73814						971	4.49823	4.59005	6.23035	7.70618	8.75007	6.55002	5.61792	8.19283	11.9029	12.1327	9.22932	7.48249	7.6087	7.30344	6.3285	6.09211	5.20117	4.98482	4.37294	4.7776
972	1.53939	1.50223	1.47223	1.40846	1.43762	1.42268	1.7754	2.05543	2.38264	2.18648	2.29732	2.51145	2.58399	2.28175	2.04913	1.8817	1.69754	1.48581	1.53939	1.56047						972	5.16036	5.3028	5.48134	4.76617	5.6241	5.47571	6.26714	5.80529	10.5654	11.4658	11.3209	7.15606	5.87749	4.50754	4.64161	6.19116	6.26533	5.79936	4.84751	5.1726
973	1.80327	1.85634	1.69794	1.67537	1.5021	1.59398	1.54974	1.82564	2.11652	2.15255	2.39866	2.22882	2.31489	2.19901	2.32326	2.20665	1.82437	1.68725	1.68974	1.79472						973	7.01608	5.80435	4.89976	4.77897	7.61046	7.2218	7.10996	5.34756	7.49954	8.0312	8.81529	8.20355	7.08238	4.93585	4.60183	7.00418	6.89409	7.30358	6.58189	8.0955
974	1.95571	1.85776	1.618	1.59191	1.54156	1.70693	1.82416	1.96174	2.06549	2.08032	2.15815	2.02612	2.03254	2.2478	2.30943	2.16649	1.80502	1.75148	1.80226	1.92223						974	5.15157	5.25406	5.08078	4.78939	5.46189	5.44678	5.63194	5.47431	7.35114	8.61858	8.49992	6.30034	5.19184	5.21522	5.77689	5.77689	5.00457	4.95314	4.66374	5.2939
975	1.91336	1.8551	1.41695	1.46152	1.7695	1.95151	2.08037	2.02141	2.12271	2.04976	2.26637	2.66473	2.75963	2.47992	2.34465	2.15471	2.03607	1.80488	1.79673	2.01304						975	5.50767	5.33213	5.70929	5.60381	7.27354	7.48389	6.8468	5.94054	6.30286	7.64286	7.64286	7.29804	6.76533	6.95862	7.6087	7.75068	6.85132	5.99041	5.50767	5.4791
976	1.71673	1.65403	1.53479	1.54358	1.51166	1.51868	1.37199	1.48254	1.76027	1.92879	2.08728	2.30569	2.40681	2.42334	2.43926	2.13813	1.78581	1.58601	1.84697	1.81811						976	5.67146	4.64857	5.258	4.75095	5.73152	5.18427	5.42734	5.64573	8.27907	8.4216	9.58415	6.90092	8.28677	6.51082	6.60651	5.0163	5.00872	5.31991	5.524	5.36596
977	1.68606	1.63577	1.44493	1.62049	1.84099	1.90047	2.11882	2.39499	2.6468	2.3091	2.63047	2.58947	2.52864	2.03062	2.09016	2.01551	1.64969	1.55729	1.54689	1.76897						977	4.85226	4.7058	5.0278	4.42885	6.13839	6.33317	7.14207	6.44465	8.33274	8.20355	8.56773	6.71093	6.73341	6.12012	5.82792	5.20699	4.46769	5.47425	5.36659	5.23303
978	1.81385	1.59875	1.42192	1.6041	1.84616	1.83675	1.78871	1.99297	2.25159	2.42201	2.46673	2.66875	2.62028	2.94674	2.6754	2.33186	1.72933	1.86604	1.97899	2.02695						978	5.34515	5.28088	7.12467	7.38049	8.88575	6.84992	7.06703	6.8038	11.3363	13.0227	12.6331	7.91305	5.81657	4.61141	4.59147	5.90598	5.97633	7.66963	6.58837	6.82722
979	1.83171	1.85875	1.56147	1.62559	1.56147	1.66565	1.69683	1.95796	2.07536	1.92554	2.05704	2.21599	2.16849	2.14843	2.04664	1.96276	1.55581	1.81967	1.95302	2.0866						979	5.73702	7.30745	10.2401	9.12865	8.2509	6.39341	7.09826	7.13575	7.89032	8.30769	8.55525	8.37602	7.61581	7.30344	7.21261	7.15987	6.18141	5.72047	5.6093	5.00705
980	1.5193	1.3905	1.261	1.1742	1.28979	1.61986	1.76906	2.0877	1.99711	2.0067	2.12727	2.46703	2.47482	2.21951	2.10985	2.06604	1.85569	1.77115	1.72859	1.65051						980	5.08078	4.59147	5.8267	5.18225	5.75197	4.62104	4.55186	8.51564	11.391	12.2264	7.74253	5.87749	5.37971	5.15163	4.4983	4.63939	4.35522	4.92857	4.99352	5.14288
981	1.53795	1.75196	1.67547	1.71008	1.79263	1.81589	2.14509	2.02654	2.26149	2.04356	2.34326	2.38617	2.26383	2.12741	1.94636	1.89437	1.62087	1.82134	1.74455	1.76003						981	5.34418	5.19461	5.3366	5.50507	6.01548	5.81157	7.03657	7.73288	8.52865	7.75068	7.67652	6.38911	5.47321	4.92551	5.98881	6.74484	5.98881	6.53465	6.25685	6.67807
982	2.0054	1.6191	1.32247	1.27608	1.52777	1.60247	1.95535	2.29438	2.60091	2.38793	2.21056	2.09016	2.0766	2.24282	2.23115	1.93973	1.58623	1.62926	1.96341	2.09249						982	7.18701	6.95192	7.07408	4.39278	6.00133	6.22415	6.64929	6.20221	9.77064	10.7687	12.4703	9.37421	7.63786	4.98015	5.36717	6.15233	5.09068	5.3157	5.51711	5.73448
983	1.6016	1.37445	1.48206	1.56657	1.73123	1.63371	1.7916	1.87187	1.96593	1.9771	2.30981	2.83224	2.96999	2.85095	2.17219	1.78423	1.39029	1.6131	1.76454	1.80488						983	7.14827	8.49732	8.67334	5.60135	7.12281	7.89008	8.93391	8.60781	10.7519	12.8084	12.8084	9.64474	6.62732	5.41397	5.63939	5.72047	5.49638	5.59426	4.79548	4.40995
984	1.6592	1.61859	1.57277	1.38253	1.46979	1.69414	2.05393	2.3084	2.62725	2.47976	2.37761	2.13419	2.27417	2.1825	2.19098	1.94248	1.77751	1.82584	1.91067	1.80091						984	4.50727	4.92982	6.01182	6.81124	6.42457	5.28088	4.84943	5.72182	6.71623	7.64666	7.0864	7.62018	6.72327	6.55186	5.63388	5.86523	5.54193	6.44767	6.32481	6.05757
985	1.97902	1.90554	1.69446	1.59574	1.45125	1.40978	1.52587	1.69137	1.99585	2.23073	2.36011	2.30867	2.13209	2.18215	2.30884	2.08811	1.87164	1.7173	1.93723	2.025						985	4.30718	4.56502	6.69746	8.63467	10	7.97451	5.8592	4.94692	7.87368	8.36796	7.75083	5.26059	5.19184	4.97609	5.80882	6.22174	5.57916	5.03803	4.7925	4.76393
986	1.74758	1.79919	1.90741	1.71145	1.6571	1.38776	1.48148	1.50663	1.86479	1.84616	2.10879	2.18841	2.18016	2.19317	2.05503	2.075	1.66108	2.03607	2.08735	2.06411						986	6.02675	5.89319	5.60032	6.15233	6.13342	5.38201	4.96319	5.12081	6.24773	6.43013	7.28003	6.71197	6.5541	4.71509	4.20464	4.34817	4.47067	5.98458	6.22264	7.40799
987	1.92351	1.78141	1.55137	1.56356	1.48161	1.64467	1.80644	2.14309	2.1794	2.19167	2.24558	2.27961	2.11807	2.11807	2.39278	2.30068	1.78749	1.46795	1.73823	1.99398						987	6.02337	5.07292	5.38261	5.18324	6.4683	7.42355	8.17084	8.32987	10.0275	11.1993	10.2194	8.00445	7.51024	7.15738	5.95305	5.20699	5.18427	5.73152	6.07979	6.22174
988	2.09857	1.65476	1.55805	1.47004	1.83366	1.87088	2.02756	1.72475	1.97715	1.8805	2.34794	2.69892	2.76022	2.66095	2.27634	2.18273	1.66509	2.04025	2.47688	2.57668						988	5.8735	5.43613	5.8735	5.27519	5.6508	4.95336	5.79044	5.77418	8.95495	9.50042	8.79224	5.87499	4.82135	5.20699	4.68364	5.16424	5.41825	7.22509	7.4742	6.88433
989	1.57936	1.79609	1.98569	2.04976	1.8812	1.68473	1.69683	1.86645	2.09239	2.22051	2.55393	2.60589	2.54281	2.74472	2.56046	2.20162	1.53795	1.7259	1.73192	1.67148						989	6.74643	6.43013	7.5726	7.58552	7.46087	6.02337	5.12901	6.25074	7.28272	9.44647	9.56513	8.92242	7.22509	5.59704	5.85364	6.30957	6.70854	6.29156	6.18139	6.42052
990	1.8646	1.78657	1.65453	1.32224	1.31226	1.4758	1.642	1.84121	2.01538	1.9328	2.04331	2.22055	2.30538	2.28498	2.18754	2.22787	1.88571	1.7259	1.72362	1.6839						990	5.31245	5.2023	7.00676	7.02684	7.60741	5.34515	5.19762	6.60122	7.94269	8.37371	6.67363	5.86523	6.67363	5.94212	5.34693	5.39021	6.15428	6.20491	4.76544	5.09513
991	1.98684	1.99143	1.98859	1.81395	1.73752	1.6016	1.56737	2.00453	2.48897	2.51145	2.29732	1.90187	1.77042	1.7726	2.0104	2.0344	1.76326	1.9775	2.10874	2.1265						991	6.54305	6.33523	5.84843	5.86523	7.21376	6.87925	6.75295	6.06687	7.88961	9.24768	8.63467	8.16031	6.63131	6.05757	4.86076	5.33038	5.15157	5.43589	5.55158	6.74643
992	1.74361	1.51935	1.59695	1.83256	1.92745	1.97594	1.74711	1.79313	1.84115	2.04976	2.37488	2.46525	2.72624	2.57842	2.2663	1.70148	1.4621	1.53301	1.79506	1.77546						992	4.84333	5.15163	5.26455	5.93677	7.03366	6.42624	6.38957	6.15996	8.94418	9.65527	10.4487	8.46831	7.01601	5.39076	4.87446	5.06564	5.33213	5.25581	4.65732	4.53509
993	1.73225	1.77313	1.59487	1.46152	1.28489	1.46773	1.68939	2.1468	2.51494	2.44564	2.59519	2.14982	2.1152	2.18929	2.30941	2.06334	1.43704	1.59594	1.69083	1.79453						993	6.0749	6.07664	7.09124	5.94231	6.72725	6.33707	6.47328	7.5032	10.5136	11.1749	9.53322	6.92548	6.67363	6.47824	7.15606	6.72335	5.5215	4.8872	5.524	5.5597
994	1.99615	1.5514	1.43145	1.32488	1.43145	1.53429	1.72741	2.22126	2.75383	2.64862	2.5471	2.4872	2.53292	2.20246	1.98353	1.86216	1.54326	1.62979	2.07922	2.233						994	5.99272	5.44572	6.18795	5.40899	6.53449	5.81837	5.74672	6.98016	8.97899	12.7551	11.3853	9.23676	5.73551	5.86245	5.6067	5.25301	4.25851	6.23815	6.73745	7.08259
995	1.76463	1.61109	1.36877	1.4168	1.61792	1.78795	1.89123	2.26195	2.65277	2.60904	2.39381	2.3211	2.3349	2.48269	2.46525	2.39964	1.90047	1.64057	1.6117	1.72899						995	5.57916	5.79829	5.97263	5.20566	5.62281	5.25581	5.49171	6.82635	7.86403	10.1681	10.0514	9.08333	6.58043	5.1726	5.77336	6.11035	5.73448	5.65449	5.10093	5.65104
996	1.55747	1.43101	1.39192	1.39005	1.51797	1.69229	1.85797	1.93044	2.3113	2.36846	2.51281	2.28433	2.14436	2.30355	2.17513	1.93732	1.31558	1.20166	1.40891	1.4945						996	5.11973	5.53776	6.67807	6.72327	6.79498	5.72222	6.76838	7.33678	7.68372	8.00289	8.31145	7.39208	6.5062	5.2605	5.35402	4.71509	5.48134	6.0384	5.60772	5.35767
997	1.7726	1.42632	1.37108	1.42628	1.39821	1.42557	1.45244	1.7853	2.07549	2.19737	2.84589	2.83363	2.71507	2.32014	2.36613	2.22089	1.63199	1.47163	1.71902	1.84185						997	6.35505	6.30957	6.55263	5.81441	8.34562	7.54041	7.11582	5.78244	7.32545	7.76302	7.86774	7.76302	7.73005	6.33287	5.1726	5.77336	5.45019	5.47425	4.46769	5.50988
998	1.56495	1.75175	1.56155	1.48063	1.42541	1.61003	1.94448	1.91989	2.12879	2.17542	2.4896	2.17866	2.10171	2.13961	2.40362	2.26054	1.89927	1.77696	1.59818	1.68162						998	5.50021	6.37953	6.60691	5.51811	5.33383	5.90422	5.97261	5.62588	6.22572	7.2703	8.06725	7.39651	6.22402	4.65975	4.77594	5.25304	5.86245	5.3028	5.06841	4.60199
999	1.75538	1.70398	1.49338	1.60011	1.77329	1.97774	1.74308	1.7707	1.94843	2.17132	2.36513	2.48662	2.46187	2.36773	2.38609	2.15818	1.65053	1.54314	1.70971	1.92222						999	5.6431	5.2532	6.28709	5.6545	6.76482	5.81441	5.9696	6.51985	8.11159	10.0196	8.52538	8.26827	6.33317	6.47915	4.70888	6.69656	6.04271	7.07916	5.55864	6.02872
1000	1.58815	1.4549	1.38948	1.31469	1.27256	1.26426	1.41569	1.70313	2.47266	2.88287	2.91476	2.50514	2.32826	2.59106	2.42132	2.02571	1.46926	1.5777	1.79743	1.76653						1000	4.82135	4.79557	9.17823	9.5818	8.86908	4.36349	5.74337	6.68311	8.1921	8.61029	8.73225	8.35398	7.79602	7.40743	6.72344	5.86825	5.15639	6.09262	6.33651	6.44611
Scaled Mean	0.177633	0.136492	0.0164824	0	0.00595345	0.0643345	0.215139	0.459709	0.778574	0.799829	1	0.964995	0.937109	0.888484	0.821955	0.566592	0.0904957	0.0941756	0.2097	0.2912						Scaled Mean	0.00393238	0.00176336	0.189938	0.117721	0.253004	0.0285552	0.0714218	0.214525	0.71728	1	0.868995	0.508026	0.242926	0.089862	0	0.0620999	0.00176099	0.112905	0.0254186	0.0727258
Scaled confidence value	0.0148981	0.0144958	0.013595	0.0135923	0.0138782	0.0141776	0.0152539	0.0171069	0.0190721	0.0203722	0.0227982	0.0228274	0.0220214	0.0206496	0.0208345	0.0188154	0.0144396	0.0139539	0.014765	0.0157915						Scaled confidence value	0.0137129	0.0140466	0.0170149	0.016474	0.0181247	0.0152587	0.0150448	0.0178293	0.0318294	0.0363087	0.0332685	0.0218522	0.0180219	0.0155271	0.0133695	0.014112	0.0141988	0.0154283	0.0137903	0.0145022
Behaviour	Bin centers are in degrees																									Behaviour	Bin centers are in degrees
Bootstrapping session Bin	9	27	45	63	81	99	117	135	153	171	189	207	225	243	261	279	297	315	333	351		Fitted	curve			Bootstrapping session Bin	9	27	45	63	81	99	117	135	153	171	189	207	225	243	261	279	297	315	333	351		Fitted	curve
1	1.83333	1.5319	1.44417	1.591	1.86623	1.69585	1.35251	1.49135	1.78155	2.0399	1.81762	1.61095	1.30455	1.06321	1.52678	2.56497	3.22312	2.93068	2.2198	1.94637		x	y			1	21.6795	8.04259	10.2129	14.4885	17.3614	15.8449	11.0319	7.60956	6.83363	6.44853	7.18783	6.88168	7.13828	19.7207	22.9612	22.2293	10.1526	17.9441	32.5744	32.3736		x	y
2	1.61498	1.59943	1.84978	2.49043	2.27335	1.80198	1.39178	1.83533	1.77034	1.67762	1.32901	1.52956	1.35673	1.38405	1.61485	2.4058	3.08556	3.00518	2.41358	1.89878		9	0.282983			2	9.39905	7.72727	13.0293	17.8477	20.8365	15.7037	10.1096	7.17565	6.33403	7.00764	8.4689	7.80393	7.45912	6.7456	7.65494	12.8059	13.6225	16.094	12.4732	11.75		9	0.180049
3	2.10737	1.29517	1.30913	2.54105	2.97109	2.97877	2.16755	1.84139	1.55875	1.38605	1.30024	1.45453	1.31393	1.28071	1.40674	1.73002	1.9941	1.8688	2.46908	2.53862		9.66928	0.26374			3	12.6364	14.1909	15.6388	13.7299	15.9591	13.6576	9.0229	5.67259	5.17294	7.91669	11.75	11.2524	10.8009	8.83759	9.94154	21.839	22.6641	25.7322	12.3564	12.4437		9.66928	0.176559
4	1.5012	1.0457	1.405	1.79621	1.84838	1.43699	1.55591	1.70268	1.70871	1.57922	1.60041	1.8731	1.74941	1.62647	1.83216	2.05457	2.46749	1.96695	2.00874	1.62065		10.3386	0.245062			4	8.95988	21.2919	28.8392	30.7266	19.6203	15.4443	11.0319	9.31939	9.58499	8.7635	12.5257	12.6406	12.8625	8.55072	8.81101	14.6578	16.723	29.405	26.9401	22.2141		10.3386	0.173204
5	1.79621	1.32964	1.21351	1.71276	2.09147	2.02688	1.81486	2.00122	1.88596	1.79855	1.49238	1.48668	1.39095	1.47262	2.58836	2.87474	2.82984	1.76361	1.81325	1.91004		11.0078	0.226976			5	5.79705	19.3918	24.9054	27.8821	19.8805	17.9342	13.4875	7.92911	7.92911	8.60422	14.0833	13.1057	10.7919	5.79724	8.41349	14.7105	13.9196	17.1674	12.744	12.0215		11.0078	0.170026
6	1.23212	1.35362	1.36877	2.12107	2.2165	2.1391	1.55976	1.82931	1.82218	1.89139	2.63611	2.61387	2.13565	0.9165	1.57705	2.60162	2.85711	2.32585	1.46277	1.46736		11.6771	0.209503			6	10.8278	12.4732	14.4629	16.4076	20.7119	18.1253	13.4046	9.31917	9.03785	7.25234	6.42537	7.02966	10.7555	11.0529	10.3679	8.01834	9.0114	23.0805	24.2272	21.6072		11.6771	0.16706
7	1.5358	1.74098	1.96169	2.54386	2.25526	2.05383	1.91977	2.16354	2.21448	1.98553	2.26164	2.1439	1.7323	1.09004	1.45891	2.29421	2.50422	2.41426	1.96228	1.91005		12.3464	0.192666			7	10.4385	13.5407	16.5426	20.713	19.2136	13.3889	10.1331	8.5135	9.6423	8.21636	8.95988	8.26985	10.0139	10.0584	12.1119	11.5317	11.298	11.3065	10.4385	12.1573		12.3464	0.16434
8	2.16001	1.415	1.27177	1.66364	2.01462	1.78195	2.07258	2.24422	2.31678	1.98553	2.1722	3.36953	3.07117	2.41168	1.74556	4.42259	4.82982	4.51892	2.64591	2.86047		13.0157	0.176481			8	20.1603	25.5837	29.5646	21.9795	24.718	21.9795	15.0602	11.7546	9.51382	9.42831	5.64629	6.94857	7.9519	8.42331	5.65271	6.00852	7.22862	14.0194	13.2866	11.9011		13.0157	0.161899
9	2.3407	1.07409	1.12435	1.6234	1.91383	1.80201	1.66553	1.8159	2.10195	1.82993	1.62503	1.47796	1.50749	1.25206	1.36674	2.12101	2.68697	2.60486	3.05629	2.86365		13.6849	0.160964			9	8.79306	10.1222	12.1842	14.6641	14.7752	11.6622	6.78042	6.54853	9.49326	10.3747	12.1573	10.4385	10.8278	13.3089	13.4675	12.8626	8.15169	13.637	13.5126	12.6999		13.6849	0.159763
10	2.0228	1.46189	1.29842	2.35692	2.76762	2.64721	1.76528	2.10517	2.9575	2.92877	2.55604	2.02688	1.7685	1.29421	1.56136	1.92728	2.16493	1.7682	2.10439	2.2325		14.3542	0.146129			10	14.7335	16.2536	12.4732	19.4136	31.1051	30.1468	23.232	10.0128	10.5888	7.3834	6.88649	6.3826	6.72488	7.53959	10.3679	13.6594	18.5924	16.7974	14.0833	14.0833		14.3542	0.157959
11	1.82127	1.32136	1.13564	2.13214	2.3595	2.14439	1.83829	2.07174	2.2388	2.07398	2.57826	2.95188	2.37817	1.73318	1.8635	3.32979	4.09664	3.57592	2.58966	2.09147		15.0235	0.131987			11	13.1531	14.1909	15.6388	15.4861	15.7789	13.7684	8.98388	8.07806	6.2455	5.10956	5.7151	5.36254	5.79705	6.30591	6.68603	8.48689	9.62489	13.0267	11.5431	10.3163		15.0235	0.156511
12	1.61841	1.27944	1.04584	1.98417	2.30864	2.35487	2.109	2.02071	2.52931	2.56487	3.15373	2.86244	2.48783	1.74986	2.60204	2.85712	2.94363	1.72517	1.73086	1.85594		15.6928	0.118546			12	10.2129	8.35884	21.6526	36.0831	50.3694	36.3738	19.5084	4.90684	5.31801	5.47506	7.6268	6.86673	6.27034	5.35651	6.0078	9.81675	8.69019	11.5898	10.8454	11.75		15.6928	0.155437
13	1.68994	1.72361	1.81803	2.58212	2.31254	1.82966	1.22355	1.47254	1.66632	1.72241	1.63524	1.74014	1.30851	1.11905	1.24935	1.78854	1.92267	1.52683	1.47042	1.6404		16.362	0.105815			13	6.30621	6.33964	11.253	19.8635	22.0936	15.5429	7.98414	5.90348	5.86554	6.34271	8.4689	9.03707	8.4689	6.12106	7.404	10.7038	11.8101	11.463	8.13277	8.37433		16.362	0.154758
14	2.12871	2.09259	1.78343	1.82788	1.50449	1.4826	1.57569	1.93398	2.36563	2.19526	1.98924	1.7961	1.84602	1.56662	2.2078	3.25598	3.88912	3.00587	2.25953	2.12871		17.0313	0.0937974			14	9.77376	11.5431	13.1065	18.4701	31.573	33.6602	24.0856	9.71949	6.95598	6.16254	6.08772	6.15653	5.87929	7.37933	7.03528	13.2744	26.3539	41.7016	36.4354	20.6771		17.0313	0.154489
15	1.6934	1.13075	1.08306	1.83272	2.46743	2.63201	2.16163	1.71835	1.80039	1.59063	2.56807	2.7745	2.86573	1.65585	1.68499	1.90734	2.37589	2.3109	2.4901	2.17607		17.7006	0.0824975			15	20.6255	23.0258	24.3924	15.2975	17.6633	16.1114	13.0267	11.5798	9.31902	6.66678	4.97847	6.51825	6.6421	9.41946	12.0813	18.447	18.8933	29.405	25.5837	20.6771		17.7006	0.154644
16	1.71513	1.29406	1.29013	1.68565	2.06088	1.86404	1.86665	2.24758	2.55113	2.16846	1.73086	1.92376	1.84169	1.55205	1.62387	2.04632	2.62035	2.10879	2.04671	1.6696		18.3699	0.0719167			16	13.5138	14.3265	14.4629	12.9111	17.5203	18.2455	12.0553	5.64133	4.81334	5.66448	19.9085	20.836	18.6232	10.3851	13.9196	19.5696	17.5369	22.9345	19.6081	15.453		18.3699	0.155236
17	1.6987	1.17951	1.08938	1.6863	2.17281	2.14918	1.82335	1.75318	1.91995	1.82213	2.46908	2.71948	2.25202	1.33834	1.07979	1.4005	2.01775	2.51087	2.75613	2.22167		19.0391	0.0620549			17	8.35884	14.2823	14.1909	20.8948	29.9405	30.2248	21.0114	7.91847	9.34577	9.12826	6.95649	5.45713	6.03919	7.97875	10.7554	10.9997	11.5091	12.8803	12.5934	11.9843		19.0391	0.156273
18	1.4274	1.70339	1.86149	2.21864	1.85244	1.94857	1.55642	2.16918	1.94004	1.9457	1.58747	1.80318	1.56356	1.095	1.14162	1.61434	2.33982	2.32055	2.09071	1.56644		19.7084	0.0529107			18	8.80065	8.99161	9.98697	12.9888	19.7599	19.2005	12.4927	6.57601	6.57601	5.98167	7.6268	10.6648	12.4732	12.1044	9.48924	8.72348	7.43972	12.8727	13.2607	11.5824		19.7084	0.157765
19	1.60616	1.38876	1.03961	1.38876	1.53876	1.49753	1.1701	1.69203	2.17003	2.27111	2.09259	2.00104	1.87788	1.48484	1.88615	2.71322	3.48017	3.21274	2.48456	1.98085		20.3777	0.0444811			19	7.65502	9.77376	15.6124	26.596	38.088	32.4273	20.2429	6.7083	6.99897	7.00764	7.11244	6.82177	6.73146	5.43871	5.02848	7.69876	9.16172	15.0932	13.8033	13.5407		20.3777	0.159717
20	1.77542	1.12965	1.2865	1.66627	2.08887	2.0228	1.72241	1.57766	2.04286	2.12107	2.43952	2.07851	1.78457	1.35443	1.76433	2.62952	3.14817	2.8271	2.58923	2.0024		21.047	0.0367617			20	5.97567	12.5383	16.3612	23.8429	29.9853	33.1033	25.0123	12.7502	7.70759	6.71847	6.88649	6.3826	7.11244	7.06684	7.55175	8.16042	9.12767	22.1582	22.3282	19.4474		21.047	0.162134
21	1.43006	1.2299	1.50481	2.07057	2.42001	2.05538	1.61567	1.74088	2.3037	2.51623	2.077	1.75341	1.56477	1.46084	2.30197	2.85425	3.18545	2.45471	2.17154	1.86983		21.7162	0.0297468			21	7.00276	21.9235	29.6531	33.0803	25.0004	18.6114	14.5077	9.11613	9.61571	6.16254	7.01787	7.21052	7.65502	7.53959	7.65494	13.245	13.4675	17.9356	12.2724	10.7614		21.7162	0.165019
22	1.35374	1.20335	1.35754	1.71924	1.86774	1.81613	1.59218	1.90273	2.10178	2.05319	1.99957	2.14228	1.92524	1.54755	1.62714	2.15122	2.41184	2.38756	2.13171	1.73634		22.3855	0.0234296			22	7.97918	6.88649	11.8085	17.9169	20.9149	15.7729	10.1096	7.17565	5.81729	5.51778	19.1356	22.509	21.6795	7.10281	5.75687	8.39823	11.1318	14.3565	12.4732	11.3703		22.3855	0.168374
23	1.33768	1.42971	1.28107	2.17943	2.23548	2.14439	1.34834	1.62738	1.87443	1.79724	1.52253	1.63087	1.66782	1.62106	1.68226	2.09493	2.85661	2.721	2.21221	1.52014		23.0548	0.017802			23	10.3935	15.8194	17.7177	19.0885	14.2553	10.8158	7.55023	6.11239	5.99434	7.47753	11.3624	11.9306	9.82537	7.53959	6.75063	9.56057	9.16172	15.0932	13.2607	14.2823		23.0548	0.172198
24	1.7799	1.70339	1.26463	1.49503	1.88908	2.15132	1.9498	2.08363	2.48305	2.46028	1.91425	1.73745	1.59561	1.48843	1.76875	2.3708	2.8108	2.62006	2.2553	2.12618		23.7241	0.0128549			24	6.82177	6.82177	8.08793	15.7819	30.8325	31.6502	21.8836	7.32459	6.51071	6.49239	9.7308	9.66984	10.7555	9.3915	8.40407	8.82368	8.40407	10.748	8.90143	8.08793		23.7241	0.176491
25	1.58747	1.39095	1.39993	1.78254	1.78343	1.57468	1.11602	1.13435	1.27456	1.99471	2.39737	2.4	1.91172	1.83599	2.11968	2.16579	2.23406	2.33107	2.36017	2.06155		24.3933	0.00857805			25	9.44439	12.2476	19.0741	22.9556	17.8667	13.3527	10.8563	9.58499	7.96293	5.54872	7.45912	6.57078	8.00171	6.44853	6.46658	19.0826	21.0363	21.6628	11.3624	11.2524		24.3933	0.181249
26	1.53822	1.15324	1.16077	1.59484	2.10006	2.17778	1.70594	1.25397	1.26202	1.22977	1.50189	1.59274	1.71471	1.33054	1.85491	2.62617	3.01774	2.37869	1.98085	1.7125		25.0626	0.0049605			26	8.4173	8.4689	11.75	14.8161	16.1955	16.1726	12.3473	11.7546	9.51382	10.6491	7.72727	8.14601	7.72727	7.98939	7.43972	8.72348	8.94666	22.3413	24.2272	22.2141		25.0626	0.186468
27	1.6234	1.27077	1.09101	1.76179	2.03087	2.13355	1.71501	1.64838	1.64838	1.7682	3.26707	3.60983	3.29205	1.63343	1.85222	2.25257	2.40049	2.19584	2.10372	2.14228		25.7319	0.00199026			27	7.21052	6.63031	8.86945	12.2087	13.8607	12.4156	9.45377	6.85179	4.26218	4.77533	4.74252	8.59571	8.81075	9.39119	6.76149	8.72348	9.48924	22.9561	23.4133	21.6072		25.7319	0.192143
28	1.7355	1.36001	0.937215	1.56238	1.91409	1.75953	1.36405	1.37014	2.00179	2.34392	2.38609	2.0142	1.83333	1.68895	2.12188	2.36089	2.64718	2.45623	2.25938	2.29615		26.4012	-0.000345462			28	6.82177	21.0646	23.4133	23.0365	10.9368	9.71593	7.65477	6.27774	8.36303	8.30565	13.5138	12.5825	11.8085	6.29071	6.37393	9.61418	9.16172	17.9629	15.9811	15.6126		26.4012	0.198269
29	1.88382	1.59279	1.01248	1.38876	1.78854	1.95905	1.65367	1.67608	1.5633	2.83405	3.03068	3.04421	1.61419	1.32606	1.96694	2.57662	2.93412	2.31409	1.94734	2.03108		27.0705	-0.00206019			29	12.9259	13.2871	13.8297	17.382	29.0341	29.9675	20.9613	7.17565	6.04336	6.67827	8.17823	8.13277	7.15352	7.10383	8.26843	14.0429	12.7892	25.5624	24.9054	24.1388		27.0705	0.204837
30	1.3889	1.30348	1.26065	1.50478	1.7961	1.66753	2.1768	2.31956	2.48527	1.97962	1.94681	1.89921	1.63601	1.297	1.68317	2.19706	3.17153	3.00172	2.52045	1.71246		27.7397	-0.00316815			30	5.79705	6.36974	7.97918	13.1932	18.6082	23.61	18.1344	11.1428	5.74648	6.10364	9.44439	9.50836	8.68859	6.36153	6.27909	8.48689	8.26843	14.2025	13.6483	12.0215		27.7397	0.211839
31	1.64731	1.24189	1.23102	2.02808	2.50803	2.15767	1.55107	1.22714	1.56637	1.74822	2.09147	2.33285	2.13171	1.93139	1.84605	3.02238	3.20229	3.05075	2.10372	2.05185		28.409	-0.00368422			31	10.8278	15.0055	15.5473	21.4448	30.5637	31.3174	21.2463	8.03051	8.9658	9.12826	7.73907	5.43959	5.79705	9.20223	9.77536	8.90484	6.33094	11.2212	13.564	13.734		28.409	0.219267
32	1.71867	1.77641	1.21207	1.55769	1.52798	1.75347	2.06599	2.16073	2.23912	2.17703	2.46151	2.64446	2.14255	1.69493	1.38283	2.11539	2.66333	2.7856	2.09061	2.05836		29.0783	-0.00362385			32	10.5741	10.2129	21.0646	31.8142	33.9118	24.9434	15.6431	13.3888	7.32422	6.84765	4.02073	6.1955	6.40166	8.90347	6.95718	9.02863	7.13804	13.1778	12.744	15.6388		29.0783	0.227109
33	1.43374	1.13898	1.37787	2.25864	2.59846	2.06579	1.23418	1.41141	1.67451	1.89972	2.11223	2.08406	1.70517	1.11045	1.36207	1.97749	2.97628	3.15723	2.76172	1.88501		29.7476	-0.00300302			33	20.3864	24.2272	28.0276	20.5997	21.9787	17.5256	11.0319	13.309	14.1058	12.9469	7.86197	6.08014	6.59582	8.65977	15.2012	21.5211	24.3192	21.6275	15.3218	9.44439		29.7476	0.235356
34	1.56356	1.27077	1.15841	1.39993	1.51124	1.41435	2.17825	2.71412	2.76198	2.73365	2.52392	2.36019	1.41398	1.14801	1.38855	1.9509	2.30602	2.56468	2.33384	2.24142		30.4168	-0.0018382			34	9.77376	12.8995	16	18.1778	21.1807	19.0816	13.1075	7.49856	6.10226	5.33692	4.97847	8.68859	10.7292	10.3946	8.90822	9.88059	10.3031	14.2025	13.6483	12.5383		30.4168	0.243995
35	1.90168	1.63541	1.18034	1.58876	1.81866	1.64173	1.60755	1.72369	1.97314	1.88241	1.85637	1.58747	1.39095	1.47262	2.4075	3.3269	3.34039	2.97702	2.2165	2.48691		31.0861	-0.000146285			35	9.53469	11.1167	13.5407	15.5514	20.6639	19.4394	15.7396	9.36335	9.06823	8.63989	8.23814	6.25768	5.14946	6.29071	5.85718	6.90084	6.75063	21.1042	21.8049	20.2961		31.0861	0.253014
36	1.30401	1.23263	1.34596	1.73646	1.67399	1.61095	1.71734	1.9194	2.08511	2.04107	2.01462	1.74978	1.44615	1.38604	1.70898	2.05661	2.30807	2.37872	2.21914	1.84978		31.7554	0.00205544			36	11.5694	9.66984	9.7308	9.98836	16.6161	29.9908	27.8634	20.5206	5.9214	5.31284	18.9547	21.9664	21.0646	7.97875	8.58508	11.2001	13.7091	18.6065	17.7177	14.4629		31.7554	0.262401
37	1.58281	1.36638	1.32355	1.53427	1.85594	1.87099	1.87832	1.67552	1.65677	1.88285	1.87126	1.9054	1.36748	1.22579	1.57832	3.7169	4.51811	3.85369	2.03476	1.65655		32.4247	0.00474937			37	15.8194	16.3612	15.0055	11.5291	13.0873	13.1745	12.1044	10.7659	9.5451	6.92296	5.20455	5.29743	5.66567	6.53198	7.90685	8.54039	7.98231	10.7185	12.5638	13.6653		32.4247	0.272141
38	1.43006	1.40839	1.36177	1.8578	1.8325	1.85489	1.3623	1.40726	1.3918	1.45813	1.96999	2.43965	2.75913	1.92429	2.16772	2.43632	3.49855	2.97637	2.50919	1.68897		33.0939	0.00791758			38	17.3565	19.0741	21.4259	20.1516	19.9338	19.7904	15.6431	13.3888	8.22853	14.2025	13.6483	12.5383	6.67328	7.15203	13.0808	13.4089	12.6547	12.8226	15.5473	17.1759		33.0939	0.28222
39	1.52619	1.3344	1.16774	2.31704	2.68517	2.85111	1.76788	1.7182	1.60298	1.76528	2.31837	2.35624	2.31561	1.70003	1.9266	2.13261	2.32635	2.1494	1.89244	1.73814		33.7632	0.0115419			39	6.3439	5.70437	7.70037	11.245	14.8398	13.0727	9.34061	6.56841	7.00657	6.21366	6.10266	11.6927	13.2607	15.0932	10.6086	11.2001	9.12767	14.0194	14.1909	12.2476		33.7632	0.292624
40	1.55332	1.40037	1.29645	2.0933	2.50187	2.44933	1.98747	2.00933	2.04456	2.1049	2.2553	2.29405	1.66627	1.04257	2.03579	2.5581	2.88968	2.04904	2.00665	1.83893		34.4325	0.015604			40	10.8457	13.2871	12.2926	12.7586	17.1935	17.4782	16.1472	10.943	12.7592	10.1334	15.1996	13.8033	14.8971	10.8563	9.91556	9.61418	9.10168	12.1044	10.2124	10.5447		34.4325	0.303338
41	1.45363	1.56297	1.63674	2.09171	1.92952	1.86894	1.57235	1.65398	1.82925	1.84146	2.48719	2.39499	2.08584	1.20139	1.93243	2.54672	2.64718	2.14882	1.90649	1.89772		35.1018	0.0200853			41	10.3935	10.2129	10.3935	12.6416	12.7603	11.2852	7.73938	4.85111	4.13747	6.70487	7.12569	7.07156	5.82769	8.38911	8.04235	8.23071	9.85111	24.6175	26.9401	23.9582		35.1018	0.314346
42	1.63674	1.56297	1.49238	2.81365	3.20466	3.03948	1.9609	2.04521	2.24656	2.31005	2.34985	3.03042	2.82105	2.11994	1.93949	2.38664	2.93412	2.31409	2.03777	1.78574		35.771	0.0249671			42	6.88649	7.73907	10.006	14.2141	18.6116	18.8253	12.8899	6.64082	8.14905	9.05582	10.3397	6.4911	6.29684	5.49323	7.13819	7.92556	10.1526	15.9468	16.9038	12.8625		35.771	0.325633
43	1.91383	1.66636	1.58275	2.01534	2.23305	1.96279	1.49304	1.53063	1.65926	1.87471	1.96702	1.78057	1.50116	1.17034	1.42813	2.47193	2.9841	2.70108	1.79998	1.81718		36.4403	0.0302308			43	5.66567	6.05323	8.17823	12.8979	18.6572	17.5092	11.6637	6.54853	7.32292	7.68927	7.56045	6.82296	7.21586	6.62008	7.59475	9.33831	8.58493	21.3166	21.5789	19.9472		36.4403	0.337182
44	1.74098	1.2294	1.29156	1.53085	1.91622	1.8502	1.91964	1.83201	2.15369	1.85613	1.82788	1.66891	1.51037	1.28844	1.48848	2.18261	2.29007	2.10732	2.06155	2.01488		37.1096	0.0358573			44	10.6975	10.5169	8.00171	8.60971	11.3572	12.1216	13.0001	12.2888	11.1916	9.13617	9.2	9.2	9.2	13.9237	19.4359	18.8614	14.222	22.5485	22.9941	22.3802		37.1096	0.348978
45	1.43209	1.35341	1.28601	1.79396	2.28924	2.22071	1.6984	1.39518	1.52479	1.67575	2.11223	2.46151	2.2569	1.72342	1.49294	1.61728	1.63646	1.66921	1.61372	1.60167		37.7789	0.041828			45	9.03707	9.39905	9.47129	11.3989	13.6308	12.0058	10.2525	8.13369	8.52125	6.7456	6.64525	5.64853	7.18783	8.15835	10.8457	12.9203	13.1665	14.3565	11.9306	11.5694		37.7789	0.361002
46	1.71481	1.22318	1.24001	1.76367	2.04388	1.73146	2.0443	1.96515	2.32922	1.81704	2.05941	2.86573	2.74501	2.24209	1.3892	1.6365	1.97947	1.99689	2.26502	2.13171		38.4481	0.0481239			46	10.5447	8.13277	10.2129	9.46215	9.88072	22.1045	23.8921	21.174	12.9138	11.982	11.141	4.92338	6.08772	7.07444	9.39896	12.1224	11.1318	22.9026	24.9054	23.2345		38.4481	0.373239
47	1.55	1.38722	1.50918	2.09256	2.2023	1.83665	1.54015	1.77036	2.15369	1.93011	2.09259	1.85741	1.82129	1.49605	2.03145	2.23573	2.37769	2.1864	2.08887	1.8988		39.1174	0.0547262			47	9.57966	10.0139	10.0139	11.3633	11.4202	11.2549	9.52646	7.85641	5.70367	6.33428	6.75837	6.88649	5.70437	7.62057	8.26843	11.3832	11.8101	25.2082	24.2272	22.4211		39.1174	0.385671
48	2.19182	1.92105	1.27975	2.60835	3.01904	2.68371	1.51183	1.68025	1.7919	1.83323	1.76442	1.93972	1.89361	1.62055	3.34056	3.94005	4.12129	2.28468	1.81718	2.26241		39.7867	0.0616162			48	7.80393	14.2823	16.3612	24.2843	33.1649	36.5809	26.7798	17.7013	14.3908	19.7292	14.3265	12.1573	6.43421	7.53959	6.75063	6.90084	7.078	13.4875	12.9577	12.885		39.7867	0.398282
49	1.29333	0.994411	1.00142	1.27197	1.59943	1.41571	1.58083	1.65355	1.95995	2.1864	2.1793	2.35008	1.90003	1.8178	1.58716	2.05118	2.55243	2.69431	2.32315	1.79631		40.456	0.0687751			49	11.5694	11.1167	13.5407	20.2395	34.115	31.3152	20.7748	6.93111	8.03051	7.00344	7.81663	8.79306	10.1222	9.95004	11.298	11.5317	10.7554	21.5434	24.2272	22.6017		40.456	0.411053
50	1.20435	1.30602	1.55435	2.29817	2.35129	2.41242	1.92629	2.1768	2.03588	2.02131	2.50285	2.55792	2.27677	1.31909	1.71658	2.05141	2.6723	2.72792	2.51519	1.83041		41.1252	0.0761846			50	11.1167	12.1842	12.2926	16.0866	17.6352	14.0519	8.72626	5.2899	4.73498	4.02807	4.05155	5.375	5.7366	6.21715	19.9192	23.2963	22.1497	11.3065	11.1167	12.9259		41.1252	0.423968
51	1.73646	1.49238	1.36638	1.59484	1.79409	1.6373	1.40204	1.64986	1.94884	1.71291	1.58275	1.78057	1.8502	1.46954	1.91518	2.74135	3.37583	2.72631	2.18041	1.75558		41.7945	0.0838261			51	8.26985	10.3163	12.8995	15.5198	12.743	12.4457	10.141	9.00397	6.79568	6.49239	7.01787	5.23923	5.28469	5.32181	6.37393	8.28431	7.47393	8.25636	7.76122	9.36677		41.7945	0.43701
52	2.56513	1.62701	1.28601	1.43501	1.48579	1.3611	1.42327	1.62851	1.95995	1.98123	1.81762	1.61095	1.55776	1.41362	1.95628	2.60162	3.35686	2.69556	2.78617	2.63738		42.4638	0.0916815			52	6.63031	6.15653	9.82537	14.7625	20.3848	17.4491	12.0535	6.18845	5.49084	6.37977	7.02966	10.7555	11.9306	11.6968	8.11795	9.28481	11.1318	14.4583	12.5885	10.0252		42.4638	0.450161
53	1.74873	1.2553	1.25138	1.71924	2.05012	1.9554	1.75685	1.63584	1.67668	1.69359	2.09061	2.01307	1.60945	1.14061	1.71658	2.34025	3.12291	2.98955	2.87212	2.17778		43.1331	0.0997327			53	8.80065	9.28228	11.1302	10.7742	11.8066	9.33517	5.75571	4.2257	5.71552	5.81859	20.0701	22.0569	21.0012	12.5403	12.7892	12.3331	8.36563	14.0298	14.6172	11.5824		43.1331	0.463403
54	1.88908	1.3812	1.13564	1.98417	2.61461	2.70158	2.41497	2.13524	1.99319	1.92484	2.29405	2.2553	1.89772	1.38424	1.83216	2.50794	3.14817	2.8271	2.42228	2.20451		43.8023	0.107962			54	6.33964	9.92345	12.4732	14.9603	17.92	17.4012	12.8226	7.17565	6.7216	6.36163	6.27034	6.02727	7.06084	6.67928	5.54836	4.97838	6.09095	10.3946	10.4385	8.54008		43.8023	0.47672
55	2.01534	1.58275	1.66636	2.09469	2.10372	1.70706	1.73439	2.08265	2.24542	2.01963	1.85637	1.85637	1.78406	1.47693	1.71281	2.46383	3.37327	2.95088	2.50043	2.05457		44.4716	0.116351			55	12.9259	15.0048	15.0055	10.5766	10.6516	12.8553	11.2125	8.96602	5.90348	7.98414	9.1921	23.0359	23.9559	24.286	10.3179	10.6147	8.26843	14.2025	13.6483	12.9259		44.4716	0.490094
56	1.27572	1.1365	1.33791	2.22568	2.55087	2.21392	1.67349	1.55146	1.80586	1.89587	2.33849	2.66669	2.15095	1.45976	1.46735	2.28569	3.02608	3.2234	2.79785	2.05941		45.1409	0.124884			56	12.0991	14.6172	14.4629	9.70917	9.00883	10.324	8.63989	8.27031	9.81565	9.69644	7.99762	4.14185	4.33926	6.31386	7.86149	8.34351	7.55175	14.5218	15.4059	13.5134		45.1409	0.503508
57	1.71683	1.74216	1.51885	1.66963	1.91004	1.77303	1.69789	1.79697	2.05966	1.93898	1.89878	2.2198	2.29234	1.97306	1.94215	2.49364	2.71092	2.12658	1.41723	1.48693		45.8102	0.133543			57	5.97737	12.0711	17.841	23.8199	21.0165	14.9324	9.34061	7.10036	7.60934	7.30052	6.73146	5.7366	5.18517	4.75201	6.46658	8.95834	14.9151	28.4896	27.3923	20.5825		45.8102	0.516946
58	1.83415	1.39381	1.57848	2.07867	1.9726	1.99483	1.70333	1.90676	1.68068	1.33333	2.19627	2.92761	3.13176	1.89062	1.7625	2.38204	2.62049	2.22972	2.14112	2.04489		46.4795	0.142311			58	10.1222	9.08373	8.95988	16.7462	31.5958	30.2892	21.5728	8.21523	14.1422	12.6908	12.4437	6.12535	6.42537	6.45442	7.26737	8.81626	11.272	17.2767	16.9038	14.8971		46.4795	0.530389
59	1.97368	1.30521	1.03125	1.38785	1.7429	1.60726	1.61157	1.88184	2.58685	2.83964	2.92607	2.59887	2.42227	1.864	1.61745	2.61089	3.15945	3.12877	2.27257	2.30697		47.1487	0.151171			59	7.21052	10.7555	16	21.0795	19.6288	13.7554	8.13834	5.96813	6.51071	6.71847	6.88649	7.73907	7.7452	9.10842	13.4682	16.2016	14.3725	22.3413	21.9664	20.5825		47.1487	0.543823
60	1.75953	1.27385	1.24189	1.88208	2.00784	1.80868	1.43024	1.82274	2.26341	2.14467	1.77738	1.55408	1.46289	1.31909	1.42196	1.77624	2.56748	2.69155	2.79527	2.19155		47.818	0.160108			60	13.5126	14.8971	10.1222	12.9906	17.4564	19.8806	15.5668	10.2008	8.15193	8.59358	21.6072	21.9664	18.8068	5.6771	8.16581	14.7821	14.4364	21.0613	16.3314	20.8916		47.818	0.55723
61	1.93771	1.62095	1.33791	1.83108	2.10372	1.9457	2.27006	2.94749	3.34426	2.91067	2.12871	2.1701	1.8096	1.6566	1.66288	2.49364	3.05873	2.72631	2.24025	2.1722		48.4873	0.169106			61	15.1996	11.5431	14.4629	15.5133	16.9856	19.5827	15.9281	12.0019	5.89778	5.394	19.3617	21.9664	19.8315	5.6695	7.13248	9.08267	8.49465	20.5187	27.3923	26.8254		48.4873	0.570593
62	1.47407	1.16402	1.88589	2.66866	2.75025	1.97835	1.48109	1.98559	2.20739	2.26946	1.74181	1.79998	1.53973	1.62929	1.9072	2.1428	2.24375	2.04904	2.18751	1.83826		49.1566	0.17815			62	6.82296	8.14601	9.08373	16.7662	30.5645	35.4831	26.7798	15.0416	15.4463	16.2548	14.2823	7.80393	6.22597	4.15138	4.77488	6.49209	10.0772	21.5234	21.1733	17.4884		49.1566	0.583898
63	1.47493	1.35341	1.43501	1.87336	1.98808	1.79265	1.55456	2.76624	2.87736	3.1198	2.07202	2.34459	1.78464	1.53401	1.66113	1.95323	2.1496	1.7433	1.59175	1.52103		49.8258	0.187223			63	11.1302	12.8995	14.6435	15.8699	18.9508	23.194	19.5529	14.745	9.96799	12.1044	12.4732	11.0718	7.70037	5.94945	7.97807	11.2105	11.4225	23.232	23.8396	22.2141		49.8258	0.597128
64	1.48138	1.33531	1.32734	1.39878	1.72919	1.5248	1.40572	1.38712	1.74263	1.67851	1.73086	1.7961	1.6404	1.28635	1.57297	2.14977	2.56113	3.10131	2.8419	2.39467		50.4951	0.196312			64	7.13828	6.47528	9.30862	13.9291	16.7275	14.4717	10.7746	7.92911	6.99897	6.10333	11.5136	12.3564	12.0991	19.9187	21.0363	19.9946	8.31379	10.8723	10.9361	9.47129		50.4951	0.610268
65	1.57848	1.2853	0.980778	1.60847	2.06744	2.05941	1.43277	1.67922	2.53136	2.83404	2.37247	1.50685	1.10374	0.998857	1.43456	2.19786	2.60945	2.33938	1.80201	1.68327		51.1644	0.205402			65	8.04259	8.85646	11.75	15.7076	15.8493	13.3567	8.53152	5.8606	4.61617	5.22681	6.92519	7.72727	9.39905	22.2825	22.6324	24.6144	12.2343	26.3309	23.4133	21.6795		51.1644	0.623302
66	1.61841	1.25625	0.952159	1.48999	1.75126	1.86413	1.72339	1.85916	2.0198	2.04904	2.05984	2.39896	2.17281	1.92292	1.83451	2.28065	3.26629	3.19849	2.94259	2.12723		51.8337	0.214479			66	13.5407	13.2866	25.4658	32.0173	37.8796	29.125	18.356	11.679	6.29104	5.71038	6.50551	6.08014	6.88649	6.86136	6.9767	9.81675	10.3179	10.7214	8.04259	8.04259		51.8337	0.636216
67	1.37362	1.15726	0.951459	1.5325	1.78343	1.43225	1.54386	1.89709	2.21448	1.92569	2.29817	2.45208	2.29817	1.7682	2.43622	2.82429	2.93676	2.31004	1.84838	1.80323		52.5029	0.223529			67	12.4437	18.1698	32.6388	37.7061	33.0835	23.8724	13.8877	12.1388	6.92541	6.51795	5.16646	5.81324	6.20345	6.21209	4.54287	6.14826	5.5762	20.146	22.1802	20.7752		52.5029	0.648995
68	1.82482	1.39217	1.43501	2.74537	2.9762	2.53828	1.3592	1.27981	1.83549	1.78646	2.12618	1.96228	1.91005	1.40969	1.52057	1.84084	1.92309	1.57447	1.74873	1.90649		53.1722	0.23254			68	9.08373	10.1222	14.8971	24.7318	38.4349	34.7682	21.8836	13.309	12.0711	10.7646	18.9891	20.7333	18.8068	4.25858	5.74454	8.45173	10.0318	14.8174	13.8033	13.0293		53.1722	0.661625
69	1.78854	1.36723	1.07687	1.43709	1.91004	1.98403	1.93699	1.704	1.81601	1.62004	1.74014	2.1563	2.18127	1.78592	2.03739	2.76541	3.21986	2.51703	2.12767	2.05984		53.8415	0.241499			69	7.18415	7.97128	10.117	14.4437	20.9863	18.9709	12.4927	9.61571	10.563	11.264	22.222	23.4133	20.3864	6.67827	5.52834	5.99627	11.6324	27.1597	27.0634	19.2797		53.8415	0.674092
70	1.43209	1.1222	1.13017	1.20604	1.46733	1.42857	1.65085	1.84405	1.96543	2.12613	1.99692	2.20369	1.77085	1.52227	1.6001	2.00729	2.33982	1.82228	1.60979	1.43726		54.5108	0.250393			70	7.36435	8.65741	10.0139	11.8395	14.1302	15.547	12.17	8.89391	6.32264	6.76857	8.08793	7.97128	8.02974	9.27981	10.066	15.3728	12.5632	17.1674	12.0658	12.1573		54.5108	0.686381
71	1.45719	1.18529	1.26568	1.87971	2.17986	1.96279	1.58169	1.58443	1.4412	1.29818	1.18892	1.53458	1.39559	1.2317	1.62908	2.90128	3.17959	2.59971	1.69531	1.68897		55.18	0.25921			71	9.47129	21.6072	25.5837	24.8814	11.597	9.39999	7.93929	7.17565	7.26418	8.06163	13.4684	13.2607	11.8085	7.62057	8.26843	8.34351	8.36563	9.96038	11.75	10.9361		55.18	0.698481
72	1.31638	0.95895	1.03305	1.97564	2.61869	2.38767	1.85111	1.56836	1.81601	1.52315	1.68354	1.50311	1.3572	1.06976	1.43269	2.37426	3.08556	3.15052	2.53067	1.90859		55.8493	0.267939			72	10.1866	15.1996	14.6172	15.1247	9.21883	8.26523	9.00394	9.43605	7.63122	7.57361	8.49449	10.0139	9.2	8.60422	8.52489	8.00844	21.5469	28.2434	27.2129	15.6388		55.8493	0.710378
73	1.77304	1.31888	1.27572	1.78812	1.78507	1.63684	1.80091	2.53476	2.75185	2.25779	1.79998	2.27962	2.39499	2.24194	1.78297	2.22029	2.66048	2.73158	2.56695	2.27233		56.5186	0.276569			73	9.44439	11.2524	14.4629	16.9902	21.372	18.7079	13.4046	7.9893	7.91847	6.76857	7.27405	6.53229	7.01787	6.16254	6.62161	11.8939	13.0799	26.3309	22.8707	20.3864		56.5186	0.722059
74	1.46277	1.37693	1.12965	2.33191	2.76066	2.59957	1.65993	1.28995	1.6497	1.76727	1.81803	1.52702	1.24956	1.11607	1.34322	1.71883	2.1804	1.84276	1.58348	1.50115		57.1879	0.285089			74	7.56434	7.6268	7.77129	18.9525	33.6568	33.3288	21.6263	7.26418	7.98952	8.31895	10.2129	9.57966	8.56698	7.49662	8.49465	9.99458	9.94154	17.3808	17.6123	17.2046		57.1879	0.733512
75	1.24347	1.09868	1.10464	1.50581	1.71275	1.65487	1.49013	1.5192	1.76702	1.95022	2.35446	2.19022	1.73566	1.04096	1.48316	1.94862	2.05573	1.8623	1.70944	1.73745		57.8571	0.293489			75	20.2961	9.53469	24.1388	40.2412	51.2385	36.624	21.3166	10.6489	12.2728	13.4343	10.4385	9.98697	7.4366	13.3089	12.7892	17.264	14.1457	27.868	37.7918	35.7571		57.8571	0.744727
76	2.26105	1.76762	1.14734	1.93354	2.26214	2.1875	2.11575	2.07174	2.35184	2.12455	2.49913	2.58918	2.13288	1.58289	1.86867	2.18357	2.71755	3.05141	3.36363	3.30171		58.5264	0.301759			76	10.4402	11.6593	17.2175	22.3399	24.599	20.3438	14.5637	12.1383	14.745	13.2227	10.9968	4.33783	4.81079	5.77449	9.76509	11.7976	11.272	13.7634	12.8732	13.0293		58.5264	0.75569
77	2.14255	2.08626	1.92705	2.64994	2.31254	1.85119	1.24795	1.83506	2.36276	2.31394	2.0733	2.09469	1.95473	1.52546	1.28776	1.40704	2.24065	2.83119	3.10202	2.7488		59.1957	0.309891			77	6.47528	5.91746	9.44439	14.6403	15.589	12.7869	8.06163	9.25898	9.43605	8.48719	8.37433	7.22846	7.83175	7.87236	9.48924	14.6578	15.3665	19.7292	15.0048	12.0215		59.1957	0.766392
78	2.20767	1.93012	1.31498	1.49855	1.74181	1.71471	2.14297	2.55894	2.69992	2.08159	1.8326	1.83893	1.6404	1.36023	1.36207	1.74733	2.17288	2.70684	2.57586	2.75849		59.865	0.317875			78	10.9968	11.8397	25.4658	36.013	50.5462	37.4599	21.6263	7.04254	6.92449	6.27075	7.56045	6.53229	9.98697	12.5025	13.1665	10.0533	7.43972	10.1597	9.66984	8.2839		59.865	0.776822
79	1.67399	1.39713	1.15104	1.75616	2.63343	2.57177	2.01158	1.52277	1.69504	1.51842	1.67601	2.11265	2.06224	1.59987	1.30689	1.78722	2.06736	2.04611	1.80318	1.83725		60.5342	0.325702			79	11.3703	9.2	14.0833	22.8481	25.4487	19.774	9.88798	5.71552	18.6946	21.221	26.0513	12.0276	12.0711	8.15835	10.8457	10.2606	9.33877	8.60422	11.3703	11.6593		60.5342	0.78697
80	1.55332	1.36514	1.8731	2.43965	3.99932	3.50539	3.19121	1.97716	2.28679	2.07341	1.69585	1.74384	1.56344	1.40837	1.94932	2.397	2.94359	2.37491	2.30923	1.89878		61.2035	0.333366			80	10.8278	9.57966	22.4211	37.7871	51.5317	37.7871	20.3465	6.2531	5.90348	7.17026	9.08373	9.1921	8.02974	6.62008	6.6646	20.2531	27.9027	30.0093	17.7118	12.2926		61.2035	0.796826
81	2.12723	1.83224	1.63556	1.86565	2.17607	2.2188	1.73751	1.78193	1.81735	2.07131	1.81866	1.98085	1.5308	1.18408	1.63063	2.15779	2.46669	1.92569	2.02688	2.09147		61.8728	0.340858			81	11.0718	7.70037	19.9472	31.8056	32.9847	21.0724	11.2125	8.68105	8.68105	9.17779	9.44439	5.91746	5.57098	6.04973	7.68077	11.2001	11.5388	16.1472	16.9038	17.3565		61.8728	0.80638
82	1.83696	1.71658	1.22443	2.31301	2.72886	2.60846	1.54256	1.43415	1.43921	1.92837	2.05067	2.30807	1.71243	1.45952	1.54221	2.12231	2.61702	2.7095	2.25975	2.27278		62.5421	0.348171			82	10.0139	7.97918	7.27405	9.19943	11.5507	16.8406	17.6113	14.3941	7.5191	5.53251	8.56698	10.1222	14.8971	15.4676	14.3725	10.0533	11.6596	17.2767	17.7177	15.0055		62.5421	0.815625
83	1.75347	1.31746	1.2865	2.3122	2.51441	2.17247	2.35532	2.88386	2.86489	1.61092	1.63556	1.74181	1.89709	1.44916	2.06084	2.55696	3.1494	2.46124	2.10227	1.78056		63.2114	0.355299			83	7.53828	6.27958	6.88649	10.756	17.2298	16.5801	11.7686	4.81334	5.09874	4.65818	7.31939	10.3935	13.2871	13.0267	10.3031	9.25542	8.58508	9.95004	10.1222	9.36827		63.2114	0.824551
84	1.5771	1.40427	1.35108	1.86563	1.8729	1.71436	1.41326	1.70436	1.80794	1.86775	2.18114	2.40832	2.10784	1.68117	1.98715	3.19681	3.45088	3.08798	2.12871	1.96492		63.8806	0.362236			84	8.85646	10.2129	10.5741	13.2023	16.3132	17.9941	15.7396	23.5486	24.3283	20.9727	10.3163	9.28228	8.2839	4.6312	6.88725	7.15753	7.79156	11.9861	15.0048	14.4629		63.8806	0.833151
85	1.74978	1.35736	1.12375	1.37714	1.66753	1.88653	1.99292	2.04859	2.03192	1.98079	2.41358	2.3683	1.98643	1.37575	1.73151	1.96399	2.32999	2.16157	2.26502	2.01462		64.5499	0.368975			85	6.63031	8.56698	10.1222	11.9462	12.2035	12.8684	9.13137	7.37305	7.53402	8.07957	10.5447	9.28228	9.09553	6.29071	6.76149	8.72348	11.6596	25.4154	25.1961	19.7212		64.5499	0.841417
86	1.49753	1.10232	1.06588	2.20321	2.54154	2.74821	2.56252	2.96555	2.97267	2.72601	3.25	3.05767	2.33843	1.3089	1.79186	2.7467	3.32747	2.9985	2.40969	1.9457		65.2192	0.375512			86	7.33213	10.006	23.9582	32.0194	32.6073	18.3663	9.09584	5.11709	6.47355	7.01568	7.44419	6.69911	6.82296	7.49662	8.49465	22.7613	23.478	23.0192	9.10142	8.59571		65.2192	0.849343
87	1.48999	1.13075	1.34559	1.57848	1.78406	1.80318	1.92095	1.72795	1.88501	1.94709	2.25533	1.89488	1.46846	1.20638	1.55044	1.8793	1.97947	2.22369	2.46151	2.1895		65.8885	0.381841			87	6.33964	6.36974	7.4366	10.5505	11.6983	11.545	8.80327	7.00657	8.31244	7.69961	10.5447	11.0263	11.75	10.1331	8.5591	8.81626	10.3679	16.4788	16.9038	12.6364		65.8885	0.85692
88	1.35811	1.4274	1.36985	1.57333	1.5326	1.5358	1.46487	2.07438	2.25023	2.46333	1.82531	1.80479	1.2009	1.11309	1.38327	2.38204	2.82396	3.41219	2.80667	2.42214		66.5577	0.387959			88	9.47129	8.04259	8.04259	11.4968	17.3007	17.0302	12.4927	8.28584	8.5135	10.1331	11.75	11.0263	9.7308	5.94836	9.32529	10.5887	11.6596	10.1331	10.3935	10.9361		66.5577	0.864144
89	1.98716	1.3072	1.20046	1.71971	2.01992	2.00991	1.49336	1.95444	2.5874	3.57326	3.3634	2.54471	1.32136	0.951572	1.54793	2.07378	2.47502	2.30187	2.49913	2.27913		67.227	0.393861			89	7.36435	8.08793	11.0718	14.5082	14.4902	10.9365	6.82576	4.95839	5.74701	6.16254	11.9011	13.2866	12.4555	12.0792	11.9947	14.9336	10.6086	16.4871	15.1186	13.8806		67.227	0.871008
90	1.74978	1.2876	0.947807	1.19759	1.40622	1.57103	1.68211	2.04456	2.28679	2.12101	2.05941	2.01462	1.95905	2.06817	2.62815	3.26746	3.28639	2.39431	1.88945	1.68317		67.8963	0.399543			90	7.95215	10.3935	10.9361	11.6201	11.1899	10.9986	10.1038	8.54947	7.03354	5.11346	7.40969	7.45453	6.5986	4.7652	7.13248	13.8702	15.3665	26.9457	22.509	20.0399		67.8963	0.877507
91	1.40271	1.21351	1.02001	1.51318	1.7125	1.77738	1.83725	2.16943	2.36278	2.84445	3.2183	2.87255	1.80952	0.929103	1.21643	1.77628	2.47169	2.62006	2.2553	1.94532		68.5656	0.405003			91	5.88278	7.33213	22.2141	31.8432	31.0512	16.6531	8.42331	7.48792	7.22178	8.08217	7.33971	6.37027	5.7151	8.87339	11.8101	11.2105	11.0786	12.8539	13.2871	9.12776		68.5656	0.883636
92	1.61029	1.20474	1.26154	1.84119	2.07851	1.89512	1.59284	1.77624	2.10947	1.99182	1.6708	1.39334	1.57103	1.76361	2.1839	2.70698	2.76412	2.62093	2.27233	2.12871		69.2348	0.410237			92	9.3862	12.8995	18.7129	21.7107	21.7005	16.4662	10.3946	6.43467	11.2269	12.1436	12.0991	7.21586	8.26985	9.93409	8.81101	9.28481	9.62489	10.8563	9.08373	7.21586		69.2348	0.88939
93	1.48579	1.27646	1.13852	1.58243	2.01488	1.85055	1.78053	1.58837	1.60434	1.7145	2.57685	2.70405	1.9194	1.13653	1.54594	2.37274	3.02608	3.2234	2.66866	2.0915		69.9041	0.415243			93	10.1866	12.4867	12.8995	17.5999	17.813	14.4994	9.72057	6.61901	8.31244	7.92569	8.08793	5.91746	9.18821	9.61664	12.8656	10.4678	11.5091	14.4097	15.0048	15.6388		69.9041	0.894766
94	1.53427	1.29406	1.33297	2.45763	2.55725	2.19752	1.45279	1.79538	2.14496	2.448	2.63959	2.44284	1.68201	1.17992	1.33892	2.53974	3.27871	3.0963	2.18114	1.7429		70.5734	0.42002			94	9.1921	13.8432	13.8033	20.9951	30.0542	29.4208	21.3166	6.92526	6.60654	4.12505	6.55481	8.34651	8.79306	6.55592	5.10371	6.23591	8.49465	11.92	12.1233	11.8754		70.5734	0.89976
95	1.41877	1.44204	1.31827	2.05383	2.30846	2.04433	1.43857	1.57093	2.16615	2.28569	2.1449	1.80318	1.53085	1.21661	1.65669	2.53453	3.25251	2.89215	2.0889	1.66376		71.2427	0.424565			95	11.018	4.96806	7.40969	13.5059	20.1147	18.1172	11.2175	4.63978	5.2944	6.9255	9.47129	10.1222	9.08373	8.08217	6.9767	9.81675	11.1318	14.3565	17.3565	15.2761		71.2427	0.904369
96	1.46017	1.27177	1.34718	2.08316	2.1439	1.95838	1.96	2.13524	1.99319	1.92484	2.38349	2.35664	1.78155	1.31084	1.71795	2.1793	2.72469	2.61831	2.32315	1.89709		71.9119	0.428877			96	9.2	8.26985	10.3163	15.3485	21.4879	20.1666	13.5232	6.85179	5.10777	5.44283	6.88649	7.4366	6.95741	11.5366	11.9947	12.8059	21.2196	36.9141	36.978	22.222		71.9119	0.908589
97	1.78254	1.39993	1.20313	1.66926	1.90161	1.93062	1.65606	1.59784	1.71522	1.74805	1.86623	2.00548	1.78464	1.58952	1.64652	2.06339	2.53951	2.36169	2.27257	1.94785		72.5812	0.432955			97	9.74259	6.42537	7.33213	13.448	19.7197	17.7685	10.7743	4.53643	4.39889	4.85285	6.92744	7.04759	7.6268	6.89358	9.39896	9.46263	9.33877	10.7746	13.8297	13.8297		72.5812	0.912419
98	1.24428	1.08741	1.01692	1.76129	2.05867	2.0186	2.24812	2.48694	2.67691	1.90541	1.95694	2.32315	2.32954	1.80473	1.90073	2.57662	2.84343	2.318	1.74941	1.63087		73.2505	0.436799			98	5.2083	4.94099	11.1456	20.0756	25.0199	20.8894	14.9417	10.6756	9.96799	9.00394	6.69911	4.85457	7.91128	9.81975	13.4683	11.5317	10.3679	21.1042	23.0258	21.2919		73.2505	0.915856
99	1.66818	1.37335	1.52577	2.1875	2.51192	2.04433	1.40057	1.30389	1.45156	1.58263	1.92729	2.12611	1.8385	1.40203	1.99199	3.20989	3.65171	2.99495	2.1449	1.84602		73.9198	0.440409			99	7.04904	20.8387	27.6184	31.8126	20.8508	16.5302	10.8102	6.85179	5.10777	5.7335	8.02974	10.006	15.8194	17.6113	14.7943	8.82368	7.71102	14.4097	14.6172	13.0293		73.9198	0.918899
100	1.72919	1.65262	1.41839	1.82135	2.04256	2.02321	1.8167	1.59784	1.56622	1.26959	1.59484	1.79409	1.6373	1.35537	1.88955	2.82775	3.35686	3.15052	2.57826	2.1449		74.589	0.443785			100	9.77376	20.6771	22.8707	28.466	29.4515	29.3678	21.3166	7.10258	9.06823	7.70974	8.02974	6.67328	7.65502	8.06163	7.30408	7.95494	8.26843	22.3413	25.5837	23.7512		74.589	0.921547
101	2.65311	2.16115	1.18843	1.21493	1.63674	1.5319	1.47403	1.33288	1.87122	1.94718	2.35008	2.1793	1.98756	1.32785	1.36001	2.13551	2.82396	2.93094	2.38448	2.81515		75.2583	0.446927			101	10.006	13.1065	25.4952	36.4375	38.7895	27.2151	15.0602	9.62678	5.74626	5.76345	8.08793	12.6088	12.6088	12.0509	15.2012	18.8614	18.5924	18.6065	15.9737	13.8432		75.2583	0.923798
102	1.89811	1.40431	1.16656	1.29201	1.37335	1.21615	1.47758	1.67784	1.72427	1.97036	2.09827	2.18114	1.60726	1.20479	1.63747	2.06642	2.39097	2.10729	2.15132	2.32315		75.9276	0.449837			102	13.1531	19.6167	24.5	30.3886	39.3114	34.1852	20.3465	19.9317	35.3556	35.2119	19.6524	5.25222	4.85457	10.4646	11.8468	14.9336	9.16172	11.7947	9.28228	10.3163		75.9276	0.925653
103	2.13171	1.99018	1.50573	1.78793	1.8096	1.98924	1.77732	1.8546	1.65107	1.94065	2.21173	2.56695	2.05472	1.53736	1.79186	2.14826	2.50401	2.50667	2.51192	2.60414		76.5969	0.452515			103	9.1921	9.47129	21.6072	32.3076	31.758	16.9368	8.77667	8.89346	7.81208	5.33692	4.97847	6.51825	6.49412	6.59205	7.56304	11.5904	17.2359	21.6807	18.6866	13.8432		76.5969	0.927112
104	1.797	1.50685	1.38199	2.03228	2.60407	2.57826	2.1848	1.97324	1.83624	1.8344	1.94527	1.82125	1.31644	0.80192	1.77238	2.298	2.64898	2.10889	2.09147	2.12723		77.2661	0.454963			104	8.85646	8.64951	9.77376	18.673	33.7792	35.6071	23.7056	10.9988	8.12594	7.10436	7.07156	7.41636	8.95988	12.9935	16.723	15.4073	8.81779	7.39859	8.13277	8.85646		77.2661	0.928174
105	1.83909	1.61574	1.22064	1.6146	1.68301	1.5936	2.11247	2.38813	2.36147	1.46988	1.57333	1.60659	1.50581	1.09324	1.43457	1.82616	2.58286	2.56097	2.4	2.1701		77.9354	0.457183			105	8.11483	6.95741	19.835	33.5922	39.8691	25.4549	11.8088	6.18098	5.93507	6.10333	7.44419	7.45453	7.00276	6.86878	7.86149	14.0429	13.4675	13.3089	8.11483	8.58517		77.9354	0.928841
106	1.64731	1.29406	1.18398	1.83665	1.98468	1.84597	1.41641	1.6014	1.75723	1.89399	1.90025	2.14112	1.94309	1.99468	2.2769	2.5397	2.91847	2.2792	2.14235	1.64491		78.6047	0.459176			106	10.8278	10.1222	12.1842	21.2136	35.2188	32.9676	20.6315	6.29104	5.86554	5.4384	7.44419	7.45453	9.44439	8.83759	8.49465	6.23591	7.13841	13.7448	16.3612	15.0055		78.6047	0.929114
107	1.47766	1.13301	0.96095	1.48182	2.13128	2.38448	1.94732	1.70414	1.63752	1.71769	1.46289	1.71042	1.64778	1.58851	1.5107	2.04531	2.36587	2.21687	1.88653	1.7429		79.274	0.460946			107	10.4402	13.8297	18.7129	22.3664	22.4436	17.9358	12.2288	9.87771	9.06383	9.13617	11.3703	10.7292	10.3163	10.3338	11.5388	11.998	10.0318	9.93409	8.26985	8.14601		79.274	0.928993
108	1.6352	1.3201	0.897304	1.63311	1.9726	1.94949	1.57878	1.84364	2.5719	2.64501	3.31311	2.85805	2.54105	1.32004	1.65535	1.97135	2.22015	1.98079	1.83224	2.05836		79.9432	0.462496			108	5.7151	7.62331	14.4629	20.9579	25.0975	20.144	13.4875	8.46106	7.60174	6.45442	4.97847	5.9327	7.21052	13.3089	13.4675	12.7131	10.1526	15.9468	15.9737	11.2535		79.9432	0.928482
109	1.91621	1.52577	1.37335	1.87336	2.03092	1.75953	1.50486	1.82966	2.04427	2.07948	2.05185	2.02213	1.73862	1.41337	1.99269	3.2918	3.57437	2.93651	2.01346	2.10372		80.6125	0.463827			109	6.3439	6.43421	8.4173	11.9209	13.9199	15.0214	13.2073	10.9415	8.50551	5.9359	6.92986	7.19661	7.97918	7.7528	7.90685	13.8598	14.5526	12.9935	7.21586	5.99504		80.6125	0.927582
110	1.90477	1.12617	1.12308	1.88158	2.25526	2.1563	1.72137	1.47718	2.14184	2.40031	3.0659	2.32996	1.83665	1.14119	1.51687	1.73451	1.99442	1.82922	2.33868	2.25526		81.2818	0.464943			110	7.77129	14.4629	19.798	26.6219	35.2229	36.5612	27.1597	14.1422	7.80829	6.6427	5.39011	5.69138	5.57098	6.04973	6.45996	8.48689	8.26843	10.1331	7.9519	7.6268		81.2818	0.926296
111	1.50089	1.03125	1.38272	1.80314	2.00128	1.45261	1.58719	1.77034	2.08511	2.1864	2.2325	2.15198	1.7961	1.44034	1.24928	1.78205	2.49894	2.39981	2.00726	1.61779		81.9511	0.465848			111	10.8278	15.0055	17.7177	19.2673	15.2718	12.847	9.95004	7.46799	6.32537	5.03944	7.44419	7.45453	7.70037	5.44283	5.65998	7.39774	11.272	17.2767	17.7177	15.0055		81.9511	0.924627
112	2.04388	1.65883	1.24758	2.03258	2.40892	2.17988	1.65534	1.63292	2.01834	2.07541	2.23915	2.09171	1.83333	1.47931	1.30299	1.49251	2.60843	3.1605	3.0041	2.42228		82.6204	0.466545			112	8.37433	7.45453	10.8009	13.4076	16.9051	14.0858	10.1597	7.38653	6.48222	6.96467	9.92345	10.4385	8.21124	5.37123	8.9195	10.4678	15.5785	27.1597	28.8392	20.7752		82.6204	0.922577
113	2.66866	1.91302	1.31878	1.91302	2.2165	2.05941	2.12361	2.12008	2.1688	1.57688	1.80201	2.02687	1.77303	1.27043	1.50082	2.12866	2.56113	2.64915	2.91088	3.25		83.2896	0.467039			113	8.85646	11.75	14.6435	17.8983	20.8639	18.2595	12.2077	6.2531	5.61281	7.65477	7.97128	8.02974	8.02974	8.21636	8.36563	7.5456	8.58508	11.3065	11.1167	10.2129		83.2896	0.92015
114	1.71695	1.07981	1.13709	2.10166	2.39023	2.07662	1.45271	1.85825	2.44028	2.50256	2.15198	1.83893	1.73181	1.52134	1.41806	1.45875	1.73725	1.67929	2.01157	1.94044		83.9589	0.467333			114	7.21586	10.4402	13.4574	17.0644	20.0248	17.8475	12.8727	6.7216	7.17565	6.16355	20.2099	22.9941	23.1443	10.748	9.10168	10.944	9.67847	23.232	22.0956	20.2379		83.9589	0.91735
115	1.62235	1.24775	1.86005	2.25526	2.19506	1.50478	1.7223	1.96729	2.08396	2.00481	2.12871	2.27233	1.87788	1.37324	1.75969	2.60162	3.80901	3.85666	3.50837	2.44908		84.6282	0.467432			115	15.683	18.7129	13.8297	13.0358	13.2576	18.2081	18.9678	15.1613	9.29279	5.87756	6.47528	6.20813	6.15653	8.69426	8.64498	11.6884	10.9057	18.8162	16.3059	19.3299		84.6282	0.914182
116	1.6744	1.67601	1.35673	1.87737	1.87219	1.83817	1.80464	2.09614	2.17165	1.59788	1.48672	1.60726	1.58013	1.33595	1.34164	1.85844	1.97109	1.87493	1.55978	1.79631		85.2975	0.46734			116	6.11356	7.21052	9.39905	12.7264	18.4629	16.9501	12.0535	5.23855	5.11207	4.99954	6.88649	7.4366	7.13828	6.42209	6.53541	8.72348	9.48924	14.8174	13.2866	10.9968		85.2975	0.910648
117	1.30738	0.98808	0.922009	1.81402	1.90574	1.89692	1.36674	1.61135	1.74719	1.62458	1.79631	1.78056	1.75347	1.49605	1.9271	2.50863	2.57293	2.33728	2.00104	1.8484		85.9667	0.467063			117	11.8085	13.8033	13.5407	11.1862	13.7751	13.7178	9.27315	5.05204	3.90785	4.88728	6.95741	8.65741	7.75311	7.49662	8.49465	9.08267	8.36563	12.4927	12.9701	11.7698		85.9667	0.906755
118	1.34679	0.972205	1.42217	1.81803	2.11969	1.78854	1.67246	1.68025	1.87349	1.8249	1.99018	1.94933	1.74873	1.24201	1.62387	1.67627	2.20103	3.14738	3.6429	2.84569		86.636	0.466605			118	7.21586	7.04904	8.63051	15.8953	30.9611	29.5029	19.1001	6.80746	8.54947	8.48719	8.37433	7.7452	7.06084	6.85204	7.59019	14.0429	18.8933	18.9146	12.5383	6.67328		86.636	0.902507
119	1.69531	1.61498	1.43501	1.83041	1.9726	1.8526	1.27626	1.18984	1.60098	1.85935	2.19506	2.03828	1.88501	1.44757	2.56328	3.42131	3.84131	2.85342	2.20622	1.91172		87.3053	0.465971			119	8.79306	6.88649	6.3826	9.59234	13.023	15.767	13.2339	10.6314	7.9893	8.52134	9.47129	8.90143	8.63051	10.0431	10.6086	12.2739	10.066	23.6712	24.2272	23.1443		87.3053	0.89791
120	1.125	1.06818	1.09914	1.90012	2.02918	1.80379	1.3476	1.47538	1.9607	2.2915	2.45353	2.2188	1.56565	1.16163	1.36674	1.93103	2.56113	3.0385	2.74281	2.08025		87.9746	0.465167			120	14.0754	7.33213	6.42537	7.69827	9.34281	11.4964	11.5955	9.63834	7.25551	6.09343	12.4437	12.744	13.4684	13.3811	13.3318	17.264	14.1457	19.7292	20.4306	20.4306		87.9746	0.892968
121	1.89683	1.27897	1.28183	1.71318	3.13704	2.94135	2.56315	1.42591	1.41565	1.48109	1.4786	1.68421	1.53522	1.3236	2.49588	3.03444	3.32541	2.15027	2.21864	2.19155		88.6438	0.464198			121	12.9259	13.2871	13.2871	10.4776	9.15642	12.0147	11.4975	14.9884	13.0343	11.6811	5.88278	7.33213	7.97128	7.3698	4.77488	18.63	21.2759	20.8971	10.3847	10.7258		88.6438	0.887687
122	1.64173	1.28355	1.1427	1.46665	1.51875	1.45862	1.18296	2.05982	2.34337	2.33088	1.76325	2.1722	2.04256	1.76255	1.62923	2.28059	3.00406	3.16936	2.88244	2.16746		89.3131	0.46307			122	8.08793	7.00238	6.64116	5.338	7.32242	8.31981	7.59866	9.53478	11.0919	10.0934	7.64239	5.88635	7.27405	6.76857	6.53541	11.6884	26.1278	29.4935	22.6017	8.17823		89.3131	0.882074
123	1.63876	1.47414	1.24831	1.19487	1.5936	1.48923	1.8838	1.8704	2.35526	2.47918	2.66669	2.52711	1.87374	1.33185	1.39687	2.04531	2.66048	2.80909	2.38349	2.04243		89.9824	0.461788			123	6.36974	12.8625	14.7335	14.3463	9.49803	7.83525	6.0948	4.33892	4.96409	4.33787	4.55282	3.92931	4.6878	18.8918	21.8308	21.2242	8.58508	14.0194	13.2866	11.2229		89.9824	0.876135
124	1.65247	1.42345	1.34242	2.59125	2.8419	2.50401	1.4301	1.38548	1.76595	1.77732	1.53427	1.63318	1.44187	1.34103	1.69127	2.14074	2.43753	2.90015	3.15195	2.94259		90.6517	0.460359			124	6.08772	6.20813	12.4867	17.0406	18.5655	12.817	14.1227	12.7493	12.4951	7.93929	11.3703	12.4732	12.2926	10.748	10.8457	15.58	15.3665	15.894	10.5025	8.66938		90.6517	0.869876
125	1.85594	1.70822	2.00726	2.15511	2.49913	1.88908	1.59506	1.66674	1.90218	2.2868	2.52767	2.48484	1.98824	1.40106	1.38122	2.58198	3.23696	3.26979	2.06155	1.78406		91.3209	0.458788			125	7.75012	8.58467	11.9011	14.2839	18.1542	15.1882	9.77977	5.89208	6.3436	5.64128	9.21844	8.53945	8.21124	8.03097	11.9334	12.7475	15.1479	15.9281	14.7669	7.73042		91.3209	0.863303
126	1.80033	1.56751	0.972205	1.21912	1.82902	2.05012	1.97974	2.16871	2.09677	2.08501	1.61779	1.95694	1.64491	1.35583	1.22837	2.36781	2.9309	2.94331	1.94527	2.05836		91.9902	0.457081			126	15.5473	18.9665	27.7555	37.7164	34.4515	20.5365	10.7746	7.54915	9.6689	9.23668	8.10304	5.36603	6.02727	9.66737	11.4225	12.1224	14.8248	16.84	17.3565	17.1759		91.9902	0.856424
127	1.85637	1.48262	1.27214	1.96098	2.10303	1.8958	1.48353	1.88118	2.05081	1.87249	2.04411	1.92952	1.67235	1.02446	1.24855	1.59718	2.44417	2.61964	2.54363	2.12767		92.6595	0.455245			127	12.2476	9.44439	23.4605	36.2863	38.6181	24.8935	12.8226	8.50551	7.5503	7.10383	5.11882	5.82715	5.7366	5.83718	5.924	8.34351	11.6596	17.2767	21.7871	19.0741		92.6595	0.849245
128	1.509	1.31354	1.21809	1.53409	2.24784	2.32141	1.93044	1.38548	2.10592	2.62277	2.91596	2.4901	2.10372	1.89587	1.76597	1.86364	2.37769	2.38011	2.19506	1.56644		93.3288	0.453286			128	6.43421	7.06084	12.5383	19.4255	22.1852	16.3513	11.4896	8.5135	7.38153	5.3639	7.18362	7.97128	9.77376	9.92618	15.729	20.1912	18.8933	18.2679	13.056	12.2331		93.3288	0.841774
129	1.52305	1.29448	1.125	2.18432	2.52392	2.27853	1.61113	1.75366	1.90272	1.73244	1.52103	1.63935	1.75734	1.87588	2.12481	2.65483	3.84131	3.77372	3.04421	1.94563		93.998	0.451211			129	7.60342	8.26985	10.0139	12.3248	14.68	13.3193	9.77977	6.57601	7.1186	7.00344	7.81663	5.74102	5.03607	7.1813	9.91101	10.6682	7.30408	20.2429	22.1925	20.6771		93.998	0.834018
130	1.61779	1.43337	1.19476	1.91302	2.05208	1.84597	1.61757	1.6366	1.88362	1.79618	2.06781	1.84223	1.50363	1.13289	1.54015	1.90594	2.545	2.32055	2.09071	1.8439		94.6673	0.449025			130	6.63031	9.92345	13.8167	14.8817	12.5661	15.1499	13.4728	11.394	8.68105	8.30578	8.06871	4.60628	5.18341	6.04973	7.68077	11.2001	11.5388	24.286	23.0258	19.7212		94.6673	0.825985
131	1.69317	1.41723	1.20766	1.56101	1.78854	2.05984	2.18238	1.97454	1.73697	1.76639	2.10996	2.1722	1.61419	1.17992	1.33892	1.99416	2.57105	2.32018	2.05836	1.83224		95.3366	0.446735			131	13.5407	19.6167	24.5	21.8101	15.6385	11.1533	8.21636	7.93248	5.89778	6.84089	6.53229	7.56045	6.82296	8.08217	8.19752	8.16042	8.09434	21.2463	23.4133	21.6072		95.3366	0.817682
132	1.19476	0.941109	0.985988	1.38083	1.70657	1.67948	1.79217	2.09544	2.36278	2.37938	2.29234	2.06155	1.58747	1.45574	1.56378	2.63779	2.87106	3.21461	2.2697	1.91302		96.0059	0.444348			132	8.64951	11.1302	15.6124	21.8341	24.5533	21.8341	14.7378	7.84294	6.5294	7.41907	8.08793	9.53469	10.1866	9.34061	5.94338	19.5438	20.9265	21.0772	8.13277	10.2129		96.0059	0.809118
133	1.66627	1.18034	1.12318	1.45043	1.47232	1.56297	1.7424	1.82218	1.70012	1.6556	1.94527	2.1875	1.91004	1.46954	1.3929	3.35851	4.13406	4.22934	2.7442	2.38349		96.6751	0.44187			133	12.2476	15.0048	19.8888	19.5329	20.7699	17.8152	13.2339	8.89049	6.55917	6.85267	9.39905	11.75	12.4732	13.4343	16.422	17.5315	14.3725	14.2025	12.9701	12.1573		96.6751	0.8003
134	1.66782	1.41705	1.1898	1.64622	1.87126	1.74098	1.51702	1.69019	2.29982	2.50882	2.7488	2.48783	1.93493	1.29105	1.46445	2.23746	2.9996	2.66895	2.1563	1.79998		97.3444	0.439308			134	7.83175	7.22846	9.18821	10.2128	12.5699	10.4389	6.97084	6.83261	7.44201	7.4332	5.70016	6.15653	6.43421	8.00813	8.26843	10.0533	8.26843	13.434	12.9701	12.0215		97.3444	0.791236
135	2.40188	1.86307	1.22318	1.90859	2.13368	2.15237	1.88877	2.10178	2.21278	2.33107	2.88244	2.65337	2.14191	1.24333	1.49481	2.15058	3.40072	3.28361	2.85068	2.53689		98.0137	0.436669			135	8.4689	9.03707	9.39905	9.15068	10.5728	9.68537	8.89605	7.60174	10.6314	9.43578	8.59571	5.97567	5.87929	4.8405	5.37922	9.4592	10.6086	15.0932	12.8732	12.4867		98.0137	0.781935
[truncated: 867 more rows]

## Sheet: Fig. 3b
			peak/trough	preference
	Prior to transition		Transition		Behaviour
	x	y	x	y	x	y
	0.384305	6.72191e-05	0.511468	5.03339e-05	0.156723	0.000322623
[truncated: 511 more rows]

## Sheet: Fig. 3c
Feeding phase signature																		Social phase signature
[truncated: 1,002 more rows]

[truncated: 2 more sheets: Fig. 3f, Fig. 3g]
