# Supplementary material for: The dynamic state of a prefrontal–hypothalamic–midbrain circuit commands behavioral transitions
Source: Nat Neurosci. 2024 Mar 18;27(5):952–63. doi: 10.1038/s41593-024-01598-3 (PMC11089001; doi:10.1038/s41593-024-01598-3)
Supplement: Supplementary file 12 — Statistical source data. [file 41593_2024_1598_MOESM12_ESM.xlsx]

## Sheet: Fig. 4a
Firing probability
LPO	Bin centers are in degrees
cells Bin	9	27	45	63	81	99	117	135	153	171	189	207	225	243	261	279	297	315	333	351	369	387	405	423	441	459	477	495	513	531	549	567	585	603	621	639	657	675	693	711			LPO		LH
1	0.0214567	0.0237192	0.0249974	0.0262596	0.0233911	0.0216866	0.0223748	0.0244402	0.0310465	0.0298979	0.0266372	0.0209162	0.0234893	0.0271777	0.0273087	0.0284072	0.0278332	0.0257351	0.021998	0.0212275	0.0214567	0.0237192	0.0249974	0.0262596	0.0233911	0.0216866	0.0223748	0.0244402	0.0310465	0.0298979	0.0266372	0.0209162	0.0234893	0.0271777	0.0273087	0.0284072	0.0278332	0.0257351	0.021998	0.0212275			Fitted	curve	Fitted	curve
2	0.0214796	0.0216306	0.0243634	0.0262888	0.0276625	0.0276057	0.0274028	0.0270678	0.0268695	0.0269403	0.0267232	0.0243018	0.0239907	0.0233956	0.0245427	0.0247174	0.0244151	0.0244861	0.0234712	0.0226453	0.0214796	0.0216306	0.0243634	0.0262888	0.0276625	0.0276057	0.0274028	0.0270678	0.0268695	0.0269403	0.0267232	0.0243018	0.0239907	0.0233956	0.0245427	0.0247174	0.0244151	0.0244861	0.0234712	0.0226453			x	y	x	y
3	0.0246134	0.0238415	0.0240683	0.025175	0.0257698	0.0262153	0.0253603	0.0245747	0.0245912	0.0251113	0.025294	0.0247489	0.02533	0.0252884	0.0247323	0.0241071	0.0250035	0.0253409	0.0257589	0.0250753	0.0246134	0.0238415	0.0240683	0.025175	0.0257698	0.0262153	0.0253603	0.0245747	0.0245912	0.0251113	0.025294	0.0247489	0.02533	0.0252884	0.0247323	0.0241071	0.0250035	0.0253409	0.0257589	0.0250753			9	0.848292	9	0.997446
4	0.0246026	0.0247975	0.0248563	0.0260267	0.0255669	0.0251409	0.0243686	0.024412	0.0248073	0.0250764	0.0257015	0.0256903	0.0254702	0.0252138	0.0251128	0.0250119	0.0243405	0.0242691	0.0244624	0.0250722	0.0246026	0.0247975	0.0248563	0.0260267	0.0255669	0.0251409	0.0243686	0.024412	0.0248073	0.0250764	0.0257015	0.0256903	0.0254702	0.0252138	0.0251128	0.0250119	0.0243405	0.0242691	0.0244624	0.0250722			9.90237	0.831902	9.90237	1.01184
5	0.0193826	0.026178	0.0287958	0.0297426	0.0254537	0.0265685	0.0224454	0.0231152	0.0217779	0.027236	0.0262893	0.0241732	0.0228359	0.0252312	0.0228359	0.0275153	0.0292408	0.0313024	0.0211649	0.0187151	0.0193826	0.026178	0.0287958	0.0297426	0.0254537	0.0265685	0.0224454	0.0231152	0.0217779	0.027236	0.0262893	0.0241732	0.0228359	0.0252312	0.0228359	0.0275153	0.0292408	0.0313024	0.0211649	0.0187151			10.8047	0.816743	10.8047	1.02383
6	0.0261137	0.026164	0.0261305	0.0253592	0.0254347	0.0243866	0.0242025	0.0245544	0.0276898	0.0277482	0.0275558	0.0241854	0.024387	0.0233471	0.0243952	0.0232801	0.0233222	0.0229029	0.0240935	0.0247472	0.0261137	0.026164	0.0261305	0.0253592	0.0254347	0.0243866	0.0242025	0.0245544	0.0276898	0.0277482	0.0275558	0.0241854	0.024387	0.0233471	0.0243952	0.0232801	0.0233222	0.0229029	0.0240935	0.0247472			11.7071	0.802788	11.7071	1.03361
7	0.0218459	0.017813	0.0205097	0.0233052	0.024468	0.0269671	0.0269913	0.0259031	0.0238992	0.0245174	0.0266948	0.0267936	0.0293421	0.0266695	0.0282539	0.0266695	0.0267442	0.0231076	0.0251114	0.0243934	0.0218459	0.017813	0.0205097	0.0233052	0.024468	0.0269671	0.0269913	0.0259031	0.0238992	0.0245174	0.0266948	0.0267936	0.0293421	0.0266695	0.0282539	0.0266695	0.0267442	0.0231076	0.0251114	0.0243934			12.6095	0.790006	12.6095	1.04137
8	0.0228324	0.0200412	0.0214597	0.0257608	0.0277966	0.0295816	0.0287805	0.0280027	0.0253719	0.0233127	0.0246398	0.0234955	0.0224436	0.0218029	0.0240905	0.0244337	0.0269964	0.0265152	0.0284149	0.0242276	0.0228324	0.0200412	0.0214597	0.0257608	0.0277966	0.0295816	0.0287805	0.0280027	0.0253719	0.0233127	0.0246398	0.0234955	0.0224436	0.0218029	0.0240905	0.0244337	0.0269964	0.0265152	0.0284149	0.0242276			13.5119	0.778367	13.5119	1.04729
9	0.0258043	0.0247595	0.0236693	0.0236209	0.0240832	0.0244593	0.0250629	0.0249246	0.0249825	0.0241379	0.0251538	0.0247912	0.0249902	0.0249323	0.0264896	0.0257678	0.0257164	0.0250005	0.0259999	0.025654	0.0258043	0.0247595	0.0236693	0.0236209	0.0240832	0.0244593	0.0250629	0.0249246	0.0249825	0.0241379	0.0251538	0.0247912	0.0249902	0.0249323	0.0264896	0.0257678	0.0257164	0.0250005	0.0259999	0.025654			14.4142	0.767841	14.4142	1.05151
10	0.0251413	0.0247609	0.0252068	0.0240251	0.0240062	0.0244588	0.025998	0.0265093	0.0259652	0.0259912	0.0249907	0.0242032	0.0230715	0.0239802	0.0256353	0.0258839	0.0259117	0.0247749	0.0250842	0.0244017	0.0251413	0.0247609	0.0252068	0.0240251	0.0240062	0.0244588	0.025998	0.0265093	0.0259652	0.0259912	0.0249907	0.0242032	0.0230715	0.0239802	0.0256353	0.0258839	0.0259117	0.0247749	0.0250842	0.0244017			15.3166	0.758394	15.3166	1.05421
11	0.0248126	0.0244013	0.0263974	0.0277692	0.0250412	0.0237763	0.0216726	0.0217646	0.024523	0.027266	0.028242	0.0258488	0.0278456	0.0273728	0.0257575	0.02149	0.0227095	0.0225107	0.0259713	0.0248275	0.0248126	0.0244013	0.0263974	0.0277692	0.0250412	0.0237763	0.0216726	0.0217646	0.024523	0.027266	0.028242	0.0258488	0.0278456	0.0273728	0.0257575	0.02149	0.0227095	0.0225107	0.0259713	0.0248275			16.219	0.749994	16.219	1.05552
12	0.0232143	0.0221503	0.0252664	0.0270893	0.033131	0.0318006	0.0314211	0.0245818	0.0246206	0.0246577	0.0262158	0.0214286	0.020061	0.0209345	0.0226443	0.0225685	0.0266339	0.0260253	0.0246965	0.0208586	0.0232143	0.0221503	0.0252664	0.0270893	0.033131	0.0318006	0.0314211	0.0245818	0.0246206	0.0246577	0.0262158	0.0214286	0.020061	0.0209345	0.0226443	0.0225685	0.0266339	0.0260253	0.0246965	0.0208586			17.1214	0.742605	17.1214	1.05559
13	0.024021	0.0217922	0.0153853	0.0196752	0.0232213	0.026138	0.0320296	0.0291689	0.026539	0.0197894	0.0231071	0.0227061	0.024823	0.0243078	0.0260237	0.0267675	0.026996	0.0294557	0.0271102	0.0309431	0.024021	0.0217922	0.0153853	0.0196752	0.0232213	0.026138	0.0320296	0.0291689	0.026539	0.0197894	0.0231071	0.0227061	0.024823	0.0243078	0.0260237	0.0267675	0.026996	0.0294557	0.0271102	0.0309431			18.0237	0.736193	18.0237	1.05454
14	0.0220668	0.0181168	0.019802	0.0214872	0.0246473	0.029703	0.0331786	0.0313882	0.0263325	0.0270173	0.0291233	0.032863	0.0322834	0.0274381	0.0235417	0.0208024	0.0222772	0.0174319	0.0201712	0.0203279	0.0220668	0.0181168	0.019802	0.0214872	0.0246473	0.029703	0.0331786	0.0313882	0.0263325	0.0270173	0.0291233	0.032863	0.0322834	0.0274381	0.0235417	0.0208024	0.0222772	0.0174319	0.0201712	0.0203279			18.9261	0.730721	18.9261	1.0525
15	0.0273131	0.0255357	0.0245305	0.019564	0.0238883	0.0238447	0.0255793	0.0238665	0.0274413	0.0266918	0.0259859	0.0229032	0.0240166	0.0239093	0.0231816	0.0248944	0.0264135	0.0287684	0.0265208	0.0251509	0.0273131	0.0255357	0.0245305	0.019564	0.0238883	0.0238447	0.0255793	0.0238665	0.0274413	0.0266918	0.0259859	0.0229032	0.0240166	0.0239093	0.0231816	0.0248944	0.0264135	0.0287684	0.0265208	0.0251509			19.8285	0.726155	19.8285	1.04957
16	0.0300852	0.0312275	0.0300852	0.0197894	0.016129	0.0159006	0.0163575	0.0212769	0.0234498	0.0303136	0.0307706	0.0268817	0.0212769	0.0266532	0.0275672	0.0247088	0.0212769	0.0288262	0.0307706	0.0266532	0.0300852	0.0312275	0.0300852	0.0197894	0.016129	0.0159006	0.0163575	0.0212769	0.0234498	0.0303136	0.0307706	0.0268817	0.0212769	0.0266532	0.0275672	0.0247088	0.0212769	0.0288262	0.0307706	0.0266532			20.7309	0.722457	20.7309	1.04585
17	0.0261563	0.0325497	0.0296693	0.0271331	0.0184461	0.0175191	0.0182512	0.0229358	0.0290845	0.0292794	0.0258639	0.0213742	0.0221063	0.0223012	0.0221063	0.0228383	0.0253268	0.029719	0.0285474	0.0287921	0.0261563	0.0325497	0.0296693	0.0271331	0.0184461	0.0175191	0.0182512	0.0229358	0.0290845	0.0292794	0.0258639	0.0213742	0.0221063	0.0223012	0.0221063	0.0228383	0.0253268	0.029719	0.0285474	0.0287921			21.6332	0.719591	21.6332	1.04146
18	0.0273259	0.0280566	0.0246586	0.0228327	0.0211654	0.023722	0.0243725	0.0269136	0.0252935	0.0260243	0.0244204	0.0245952	0.0248651	0.0270721	0.0272624	0.0251032	0.0230075	0.0231978	0.0239123	0.026199	0.0273259	0.0280566	0.0246586	0.0228327	0.0211654	0.023722	0.0243725	0.0269136	0.0252935	0.0260243	0.0244204	0.0245952	0.0248651	0.0270721	0.0272624	0.0251032	0.0230075	0.0231978	0.0239123	0.026199			22.5356	0.717519	22.5356	1.03648
19	0.0202528	0.0194962	0.0241702	0.0355649	0.0382792	0.0317818	0.0248379	0.0267067	0.0319596	0.0275523	0.0240813	0.0202528	0.0236803	0.0211872	0.0212326	0.0197629	0.0235914	0.0224337	0.0222559	0.0209205	0.0202528	0.0194962	0.0241702	0.0355649	0.0382792	0.0317818	0.0248379	0.0267067	0.0319596	0.0275523	0.0240813	0.0202528	0.0236803	0.0211872	0.0212326	0.0197629	0.0235914	0.0224337	0.0222559	0.0209205			23.438	0.716206	23.438	1.031
20	0.0264869	0.0250285	0.0253939	0.0217138	0.0256122	0.0269963	0.0256849	0.0260131	0.0265225	0.0284175	0.0252112	0.0277255	0.0265953	0.0266324	0.020147	0.0229895	0.0237899	0.0250656	0.0226613	0.0213128	0.0264869	0.0250285	0.0253939	0.0217138	0.0256122	0.0269963	0.0256849	0.0260131	0.0265225	0.0284175	0.0252112	0.0277255	0.0265953	0.0266324	0.020147	0.0229895	0.0237899	0.0250656	0.0226613	0.0213128			24.3404	0.715612	24.3404	1.02509
21	0.0204434	0.0224515	0.0253355	0.026916	0.0274289	0.0244595	0.0255706	0.0240746	0.0235626	0.0214048	0.0250577	0.026916	0.0264249	0.0237333	0.0272155	0.0294578	0.0303556	0.0261044	0.0224941	0.0205932	0.0204434	0.0224515	0.0253355	0.026916	0.0274289	0.0244595	0.0255706	0.0240746	0.0235626	0.0214048	0.0250577	0.026916	0.0264249	0.0237333	0.0272155	0.0294578	0.0303556	0.0261044	0.0224941	0.0205932			25.2427	0.715703	25.2427	1.01883
22	0.0244505	0.025835	0.024014	0.0247626	0.025679	0.0262527	0.0255857	0.0252425	0.0249744	0.0232098	0.0218503	0.023771	0.0265458	0.026396	0.0260847	0.0246749	0.0257977	0.0254172	0.0246126	0.0248437	0.0244505	0.025835	0.024014	0.0247626	0.025679	0.0262527	0.0255857	0.0252425	0.0249744	0.0232098	0.0218503	0.023771	0.0265458	0.026396	0.0260847	0.0246749	0.0257977	0.0254172	0.0246126	0.0248437			26.1451	0.71644	26.1451	1.01228
23	0.0222568	0.024508	0.0249801	0.0277759	0.0259599	0.026324	0.0241083	0.024508	0.0214946	0.0210225	0.0238908	0.0278484	0.0275213	0.0249076	0.0237457	0.023019	0.0242179	0.0277759	0.0278114	0.026324	0.0222568	0.024508	0.0249801	0.0277759	0.0259599	0.026324	0.0241083	0.024508	0.0214946	0.0210225	0.0238908	0.0278484	0.0275213	0.0249076	0.0237457	0.023019	0.0242179	0.0277759	0.0278114	0.026324			27.0475	0.717787	27.0475	1.00551
24	0.0283045	0.0210827	0.0226353	0.0255474	0.0232178	0.02349	0.0250426	0.0315268	0.02842	0.0234124	0.0164234	0.0193355	0.0226353	0.0272947	0.0251977	0.0258197	0.022208	0.0246548	0.0308668	0.0328847	0.0283045	0.0210827	0.0226353	0.0255474	0.0232178	0.02349	0.0250426	0.0315268	0.02842	0.0234124	0.0164234	0.0193355	0.0226353	0.0272947	0.0251977	0.0258197	0.022208	0.0246548	0.0308668	0.0328847			27.9499	0.719708	27.9499	0.998573
25	0.0271523	0.0282848	0.0271523	0.0249841	0.0248195	0.0227768	0.0229516	0.0218475	0.0235999	0.023929	0.0229026	0.0248973	0.0238027	0.0263202	0.0249935	0.027075	0.0263198	0.0260392	0.0247323	0.0254197	0.0271523	0.0282848	0.0271523	0.0249841	0.0248195	0.0227768	0.0229516	0.0218475	0.0235999	0.023929	0.0229026	0.0248973	0.0238027	0.0263202	0.0249935	0.027075	0.0263198	0.0260392	0.0247323	0.0254197			28.8522	0.722167	28.8522	0.991521
26	0.0260243	0.0254154	0.0252035	0.0261005	0.0258976	0.0232992	0.0225716	0.0237987	0.0254826	0.0277088	0.0265321	0.0261854	0.0251528	0.0261429	0.025542	0.023037	0.0213952	0.0225461	0.0248227	0.0271417	0.0260243	0.0254154	0.0252035	0.0261005	0.0258976	0.0232992	0.0225716	0.0237987	0.0254826	0.0277088	0.0265321	0.0261854	0.0251528	0.0261429	0.025542	0.023037	0.0213952	0.0225461	0.0248227	0.0271417			29.7546	0.725128	29.7546	0.984402
27	0.0275216	0.0278717	0.0256313	0.0254128	0.0250631	0.0256696	0.0254892	0.0241288	0.0232929	0.0232599	0.023943	0.0246206	0.023921	0.0238339	0.0220196	0.0232492	0.0246751	0.0266093	0.0262761	0.0275111	0.0275216	0.0278717	0.0256313	0.0254128	0.0250631	0.0256696	0.0254892	0.0241288	0.0232929	0.0232599	0.023943	0.0246206	0.023921	0.0238339	0.0220196	0.0232492	0.0246751	0.0266093	0.0262761	0.0275111			30.657	0.728556	30.657	0.977259
28	0.0248911	0.0248911	0.0274162	0.0300306	0.0303896	0.0270828	0.0230838	0.0214177	0.0211099	0.021879	0.02575	0.0281591	0.026365	0.0243916	0.0221862	0.0236993	0.0221481	0.0244553	0.0251601	0.0254935	0.0248911	0.0248911	0.0274162	0.0300306	0.0303896	0.0270828	0.0230838	0.0214177	0.0211099	0.021879	0.02575	0.0281591	0.026365	0.0243916	0.0221862	0.0236993	0.0221481	0.0244553	0.0251601	0.0254935			31.5594	0.732416	31.5594	0.97013
29	0.0228837	0.0247362	0.0242152	0.0255168	0.0242614	0.0286241	0.0295419	0.0275372	0.0274916	0.0277356	0.0288537	0.024491	0.0243993	0.0228837	0.024277	0.0239244	0.0241697	0.0211235	0.0210012	0.0223327	0.0228837	0.0247362	0.0242152	0.0255168	0.0242614	0.0286241	0.0295419	0.0275372	0.0274916	0.0277356	0.0288537	0.024491	0.0243993	0.0228837	0.024277	0.0239244	0.0241697	0.0211235	0.0210012	0.0223327			32.4617	0.736674	32.4617	0.96305
30	0.0279016	0.0271318	0.0296609	0.0265816	0.0254555	0.020534	0.0184453	0.0186381	0.0243002	0.0285885	0.0249602	0.0213867	0.0223762	0.0271318	0.0298256	0.0264169	0.0229813	0.0224311	0.0271318	0.0281212	0.0279016	0.0271318	0.0296609	0.0265816	0.0254555	0.020534	0.0184453	0.0186381	0.0243002	0.0285885	0.0249602	0.0213867	0.0223762	0.0271318	0.0298256	0.0264169	0.0229813	0.0224311	0.0271318	0.0281212			33.3641	0.741297	33.3641	0.95605
31	0.0193423	0.0204856	0.0208368	0.0259367	0.0264635	0.0261123	0.0312122	0.0337603	0.0328822	0.0232989	0.02198	0.0261123	0.0277824	0.0327066	0.0281336	0.0270799	0.0195179	0.0191667	0.0178478	0.0193423	0.0193423	0.0204856	0.0208368	0.0259367	0.0264635	0.0261123	0.0312122	0.0337603	0.0328822	0.0232989	0.02198	0.0261123	0.0277824	0.0327066	0.0281336	0.0270799	0.0195179	0.0191667	0.0178478	0.0193423			34.2665	0.746251	34.2665	0.949158
32	0.0229756	0.0236715	0.0252869	0.0248691	0.0240336	0.0260111	0.0284893	0.0305781	0.0296313	0.026707	0.0268467	0.0242561	0.0254821	0.0241448	0.0269579	0.0254537	0.0243401	0.0201625	0.0203022	0.0198004	0.0229756	0.0236715	0.0252869	0.0248691	0.0240336	0.0260111	0.0284893	0.0305781	0.0296313	0.026707	0.0268467	0.0242561	0.0254821	0.0241448	0.0269579	0.0254537	0.0243401	0.0201625	0.0203022	0.0198004			35.1689	0.751506	35.1689	0.942398
33	0.0280458	0.032531	0.0313429	0.0330579	0.0314756	0.0305079	0.0276067	0.0258489	0.0263757	0.0262879	0.0205734	0.0184194	0.0194301	0.0206612	0.0179356	0.0171006	0.0172762	0.0218922	0.0236501	0.0299811	0.0280458	0.032531	0.0313429	0.0330579	0.0314756	0.0305079	0.0276067	0.0258489	0.0263757	0.0262879	0.0205734	0.0184194	0.0194301	0.0206612	0.0179356	0.0171006	0.0172762	0.0218922	0.0236501	0.0299811			36.0712	0.757028	36.0712	0.935792
34	0.022549	0.0254003	0.0270232	0.0276598	0.0268479	0.028866	0.0259484	0.0244794	0.0231409	0.0240842	0.0236237	0.0240842	0.0251151	0.0237552	0.0225928	0.0269579	0.027286	0.0264974	0.0220223	0.0220661	0.022549	0.0254003	0.0270232	0.0276598	0.0268479	0.028866	0.0259484	0.0244794	0.0231409	0.0240842	0.0236237	0.0240842	0.0251151	0.0237552	0.0225928	0.0269579	0.027286	0.0264974	0.0220223	0.0220661			36.9736	0.762788	36.9736	0.929356
35	0.0253447	0.024747	0.0228874	0.0233799	0.0243041	0.0253948	0.0261197	0.0268724	0.0263966	0.0251622	0.0242987	0.0251236	0.0237062	0.0244927	0.024282	0.0266289	0.0262968	0.0255663	0.0241326	0.0248634	0.0253447	0.024747	0.0228874	0.0233799	0.0243041	0.0253948	0.0261197	0.0268724	0.0263966	0.0251622	0.0242987	0.0251236	0.0237062	0.0244927	0.024282	0.0266289	0.0262968	0.0255663	0.0241326	0.0248634			37.876	0.768755	37.876	0.923107
36	0.0216501	0.0237432	0.022298	0.0244409	0.0255367	0.0235187	0.0204547	0.0221985	0.0259602	0.0272561	0.028751	0.0295228	0.0288007	0.0283275	0.0264832	0.025886	0.0245902	0.0259104	0.0230455	0.0216257	0.0216501	0.0237432	0.022298	0.0244409	0.0255367	0.0235187	0.0204547	0.0221985	0.0259602	0.0272561	0.028751	0.0295228	0.0288007	0.0283275	0.0264832	0.025886	0.0245902	0.0259104	0.0230455	0.0216257			38.7784	0.774901	38.7784	0.917058
37	0.0317784	0.0245661	0.0256916	0.022181	0.0289541	0.029913	0.0296392	0.0273089	0.023881	0.0217429	0.020509	0.0208376	0.0184525	0.0190013	0.0209471	0.0268428	0.0251697	0.0256089	0.0281862	0.0287886	0.0317784	0.0245661	0.0256916	0.022181	0.0289541	0.029913	0.0296392	0.0273089	0.023881	0.0217429	0.020509	0.0208376	0.0184525	0.0190013	0.0209471	0.0268428	0.0251697	0.0256089	0.0281862	0.0287886			39.6807	0.781197	39.6807	0.911218
38	0.0276978	0.0266516	0.0255005	0.0258702	0.025804	0.0244995	0.0234531	0.0241612	0.024904	0.0255704	0.0260447	0.0256399	0.0248205	0.0235089	0.0229473	0.022337	0.022609	0.0242309	0.0259924	0.0277572	0.0276978	0.0266516	0.0255005	0.0258702	0.025804	0.0244995	0.0234531	0.0241612	0.024904	0.0255704	0.0260447	0.0256399	0.0248205	0.0235089	0.0229473	0.022337	0.022609	0.0242309	0.0259924	0.0277572			40.5831	0.787616	40.5831	0.905596
39	0.0268322	0.0253787	0.0242294	0.0255138	0.0270352	0.0252772	0.0234291	0.0232601	0.0257618	0.0271253	0.0259534	0.0246125	0.0234176	0.0239138	0.0235192	0.0253787	0.0255138	0.0245335	0.0235757	0.0257393	0.0268322	0.0253787	0.0242294	0.0255138	0.0270352	0.0252772	0.0234291	0.0232601	0.0257618	0.0271253	0.0259534	0.0246125	0.0234176	0.0239138	0.0235192	0.0253787	0.0255138	0.0245335	0.0235757	0.0257393			41.4855	0.794131	41.4855	0.900197
40	0.0316745	0.0286357	0.026156	0.0289552	0.030755	0.0281955	0.0238362	0.0217967	0.0183568	0.0149577	0.0123982	0.020437	0.0267951	0.0293155	0.0238362	0.0248763	0.0240758	0.0260761	0.0263957	0.0324749	0.0316745	0.0286357	0.026156	0.0289552	0.030755	0.0281955	0.0238362	0.0217967	0.0183568	0.0149577	0.0123982	0.020437	0.0267951	0.0293155	0.0238362	0.0248763	0.0240758	0.0260761	0.0263957	0.0324749			42.3879	0.800717	42.3879	0.895026
41	0.0303671	0.0303527	0.0279889	0.0250199	0.0230214	0.0224306	0.0213751	0.0211921	0.0234579	0.0235841	0.0247525	0.0247101	0.0248225	0.0274967	0.026159	0.0266805	0.0238376	0.0230214	0.024035	0.025695	0.0303671	0.0303527	0.0279889	0.0250199	0.0230214	0.0224306	0.0213751	0.0211921	0.0234579	0.0235841	0.0247525	0.0247101	0.0248225	0.0274967	0.026159	0.0266805	0.0238376	0.0230214	0.024035	0.025695			43.2902	0.807348	43.2902	0.890084
42	0.0319154	0.0273268	0.0245013	0.0216094	0.0245013	0.0278255	0.0264961	0.0223737	0.0238034	0.0217083	0.0225404	0.0190156	0.0241693	0.0242682	0.0249336	0.0252995	0.0263294	0.0254987	0.0277266	0.0281575	0.0319154	0.0273268	0.0245013	0.0216094	0.0245013	0.0278255	0.0264961	0.0223737	0.0238034	0.0217083	0.0225404	0.0190156	0.0241693	0.0242682	0.0249336	0.0252995	0.0263294	0.0254987	0.0277266	0.0281575			44.1926	0.814001	44.1926	0.885373
43	0.0245651	0.0231684	0.0226734	0.0217023	0.0231588	0.0251199	0.0292206	0.0287252	0.0287555	0.026011	0.0254865	0.0238323	0.0247533	0.0273685	0.0259714	0.026913	0.0232375	0.023357	0.0217916	0.0241888	0.0245651	0.0231684	0.0226734	0.0217023	0.0231588	0.0251199	0.0292206	0.0287252	0.0287555	0.026011	0.0254865	0.0238323	0.0247533	0.0273685	0.0259714	0.026913	0.0232375	0.023357	0.0217916	0.0241888			45.095	0.820654	45.095	0.88089
44	0.0264225	0.0272636	0.0262248	0.0255814	0.0264225	0.0307771	0.0328546	0.0333004	0.0256802	0.0222171	0.0217713	0.0240969	0.0254826	0.0227112	0.0214748	0.0164767	0.0190504	0.0218701	0.024938	0.0253837	0.0264225	0.0272636	0.0262248	0.0255814	0.0264225	0.0307771	0.0328546	0.0333004	0.0256802	0.0222171	0.0217713	0.0240969	0.0254826	0.0227112	0.0214748	0.0164767	0.0190504	0.0218701	0.024938	0.0253837			45.9974	0.827283	45.9974	0.876632
45	0.0303165	0.0305996	0.0305628	0.0306205	0.0279372	0.0239179	0.0225031	0.0227385	0.0231999	0.0214076	0.022351	0.0228539	0.0223929	0.0220733	0.0214074	0.0212558	0.022634	0.0248085	0.0277855	0.0286342	0.0303165	0.0305996	0.0305628	0.0306205	0.0279372	0.0239179	0.0225031	0.0227385	0.0231999	0.0214076	0.022351	0.0228539	0.0223929	0.0220733	0.0214074	0.0212558	0.022634	0.0248085	0.0277855	0.0286342			46.8997	0.833869	46.8997	0.872597
46	0.0234021	0.0225623	0.0231376	0.0232963	0.0233901	0.0255155	0.0273648	0.0279284	0.025674	0.0232082	0.0216347	0.0228208	0.0248696	0.0266368	0.0280636	0.027623	0.026907	0.0254392	0.0259382	0.0245877	0.0234021	0.0225623	0.0231376	0.0232963	0.0233901	0.0255155	0.0273648	0.0279284	0.025674	0.0232082	0.0216347	0.0228208	0.0248696	0.0266368	0.0280636	0.027623	0.026907	0.0254392	0.0259382	0.0245877			47.8021	0.84039	47.8021	0.868779
47	0.0244988	0.0250664	0.0253231	0.0266741	0.0264295	0.0256528	0.0240368	0.0242018	0.0237449	0.0245489	0.0240138	0.0242314	0.0243867	0.0258108	0.0253472	0.0248206	0.0243894	0.0259081	0.0254405	0.0254745	0.0244988	0.0250664	0.0253231	0.0266741	0.0264295	0.0256528	0.0240368	0.0242018	0.0237449	0.0245489	0.0240138	0.0242314	0.0243867	0.0258108	0.0253472	0.0248206	0.0243894	0.0259081	0.0254405	0.0254745			48.7045	0.846829	48.7045	0.865171
48	0.0276664	0.0267743	0.0234186	0.0218834	0.0249539	0.0292016	0.0298797	0.0282383	0.0231683	0.0248826	0.0253104	0.0263814	0.0250252	0.0214192	0.0221337	0.0214192	0.0239541	0.0235612	0.0240254	0.026703	0.0276664	0.0267743	0.0234186	0.0218834	0.0249539	0.0292016	0.0298797	0.0282383	0.0231683	0.0248826	0.0253104	0.0263814	0.0250252	0.0214192	0.0221337	0.0214192	0.0239541	0.0235612	0.0240254	0.026703			49.6069	0.853166	49.6069	0.861766
49	0.0296648	0.0324844	0.0297786	0.0248371	0.0212054	0.0233133	0.0238398	0.0259337	0.0246943	0.0262043	0.025734	0.0267453	0.0239965	0.0234416	0.0209488	0.0204223	0.0208495	0.0237829	0.0256772	0.0264463	0.0296648	0.0324844	0.0297786	0.0248371	0.0212054	0.0233133	0.0238398	0.0259337	0.0246943	0.0262043	0.025734	0.0267453	0.0239965	0.0234416	0.0209488	0.0204223	0.0208495	0.0237829	0.0256772	0.0264463			50.5092	0.859384	50.5092	0.858556
50	0.0283073	0.0289866	0.026624	0.0262988	0.0261996	0.026808	0.0276568	0.0261004	0.0240354	0.0225499	0.0235683	0.0232995	0.021885	0.0221254	0.0248133	0.025195	0.0217293	0.0218429	0.0233416	0.0286331	0.0283073	0.0289866	0.026624	0.0262988	0.0261996	0.026808	0.0276568	0.0261004	0.0240354	0.0225499	0.0235683	0.0232995	0.021885	0.0221254	0.0248133	0.025195	0.0217293	0.0218429	0.0233416	0.0286331			51.4116	0.865468	51.4116	0.855532
51	0.0233816	0.0242495	0.0248171	0.0256	0.0262978	0.025322	0.0255718	0.02779	0.0289871	0.0270809	0.0252653	0.0259518	0.0247771	0.0227122	0.0205333	0.0227802	0.0252198	0.0263602	0.0243744	0.0229278	0.0233816	0.0242495	0.0248171	0.0256	0.0262978	0.025322	0.0255718	0.02779	0.0289871	0.0270809	0.0252653	0.0259518	0.0247771	0.0227122	0.0205333	0.0227802	0.0252198	0.0263602	0.0243744	0.0229278			52.314	0.871402	52.314	0.852684
52	0.0236665	0.0257478	0.0278804	0.0262359	0.0243861	0.0230495	0.0256451	0.022818	0.0249517	0.0260044	0.0294223	0.0284974	0.0251308	0.0224074	0.0200946	0.0221246	0.0222786	0.0262621	0.0265439	0.0268529	0.0236665	0.0257478	0.0278804	0.0262359	0.0243861	0.0230495	0.0256451	0.022818	0.0249517	0.0260044	0.0294223	0.0284974	0.0251308	0.0224074	0.0200946	0.0221246	0.0222786	0.0262621	0.0265439	0.0268529			53.2164	0.877171	53.2164	0.850002
53	0.024895	0.0259831	0.0268192	0.0270708	0.0235782	0.0200287	0.022021	0.025353	0.0264299	0.0246089	0.0251014	0.0259831	0.0259257	0.0257656	0.0240936	0.0231203	0.0244488	0.0266815	0.0264639	0.0256284	0.024895	0.0259831	0.0268192	0.0270708	0.0235782	0.0200287	0.022021	0.025353	0.0264299	0.0246089	0.0251014	0.0259831	0.0259257	0.0257656	0.0240936	0.0231203	0.0244488	0.0266815	0.0264639	0.0256284			54.1187	0.882762	54.1187	0.847474
54	0.0301489	0.030172	0.0260302	0.0245585	0.0255319	0.0248076	0.0224308	0.0221596	0.0203936	0.0197828	0.0207562	0.0242642	0.0252828	0.0253059	0.025328	0.0272748	0.0262562	0.0265505	0.0246037	0.0283617	0.0301489	0.030172	0.0260302	0.0245585	0.0255319	0.0248076	0.0224308	0.0221596	0.0203936	0.0197828	0.0207562	0.0242642	0.0252828	0.0253059	0.025328	0.0272748	0.0262562	0.0265505	0.0246037	0.0283617			55.0211	0.888162	55.0211	0.845089
55	0.0246786	0.0248574	0.0252454	0.024962	0.0279611	0.0301093	0.0303483	0.0273492	0.024574	0.0237237	0.022112	0.0223212	0.0197545	0.0199638	0.0205902	0.0251858	0.0274982	0.0280207	0.0261705	0.024574	0.0246786	0.0248574	0.0252454	0.024962	0.0279611	0.0301093	0.0303483	0.0273492	0.024574	0.0237237	0.022112	0.0223212	0.0197545	0.0199638	0.0205902	0.0251858	0.0274982	0.0280207	0.0261705	0.024574			55.9235	0.89336	55.9235	0.842836
56	0.0230378	0.0225364	0.023224	0.023367	0.0233956	0.0242979	0.0243691	0.0259444	0.0245267	0.0233098	0.025157	0.0273615	0.0304116	0.0294521	0.0282924	0.0270469	0.0252282	0.0241689	0.0226368	0.0222359	0.0230378	0.0225364	0.023224	0.023367	0.0233956	0.0242979	0.0243691	0.0259444	0.0245267	0.0233098	0.025157	0.0273615	0.0304116	0.0294521	0.0282924	0.0270469	0.0252282	0.0241689	0.0226368	0.0222359			56.8259	0.898346	56.8259	0.840703
57	0.0241756	0.0231463	0.022617	0.0237682	0.0231425	0.0238112	0.0252159	0.0267922	0.0267924	0.02582	0.0258058	0.0253982	0.0243687	0.0243366	0.0243329	0.0263314	0.0262238	0.0265422	0.0256985	0.0256806	0.0241756	0.0231463	0.022617	0.0237682	0.0231425	0.0238112	0.0252159	0.0267922	0.0267924	0.02582	0.0258058	0.0253982	0.0243687	0.0243366	0.0243329	0.0263314	0.0262238	0.0265422	0.0256985	0.0256806			57.7282	0.903108	57.7282	0.838676
58	0.0252048	0.0250631	0.0269179	0.0273941	0.0247024	0.0211738	0.0206068	0.0218947	0.0219078	0.0227578	0.024316	0.0259519	0.0270465	0.0256038	0.0243937	0.0240456	0.0266858	0.0289785	0.0282183	0.0271368	0.0252048	0.0250631	0.0269179	0.0273941	0.0247024	0.0211738	0.0206068	0.0218947	0.0219078	0.0227578	0.024316	0.0259519	0.0270465	0.0256038	0.0243937	0.0240456	0.0266858	0.0289785	0.0282183	0.0271368			58.6306	0.907639	58.6306	0.836744
59	0.0320498	0.029571	0.0260099	0.02619	0.0275424	0.0275424	0.0234852	0.0209163	0.016453	0.0160929	0.0195639	0.0277224	0.0333121	0.0283986	0.0210064	0.0182115	0.0219527	0.0255138	0.0274523	0.0310134	0.0320498	0.029571	0.0260099	0.02619	0.0275424	0.0275424	0.0234852	0.0209163	0.016453	0.0160929	0.0195639	0.0277224	0.0333121	0.0283986	0.0210064	0.0182115	0.0219527	0.0255138	0.0274523	0.0310134			59.533	0.91193	59.533	0.834894
60	0.0273012	0.0285767	0.0263244	0.0254018	0.0256186	0.0259173	0.0226063	0.0227424	0.0243431	0.0264328	0.0242347	0.0212224	0.0236108	0.0265954	0.0276541	0.0245876	0.0237734	0.0242889	0.0238276	0.0249405	0.0273012	0.0285767	0.0263244	0.0254018	0.0256186	0.0259173	0.0226063	0.0227424	0.0243431	0.0264328	0.0242347	0.0212224	0.0236108	0.0265954	0.0276541	0.0245876	0.0237734	0.0242889	0.0238276	0.0249405			60.4354	0.915974	60.4354	0.833112
61	0.0269347	0.0217171	0.0222253	0.0254777	0.0292383	0.0277813	0.0232418	0.0205653	0.0218524	0.0233771	0.0268671	0.0274084	0.027443	0.02541	0.025613	0.0259183	0.0249695	0.0224283	0.0255799	0.0259514	0.0269347	0.0217171	0.0222253	0.0254777	0.0292383	0.0277813	0.0232418	0.0205653	0.0218524	0.0233771	0.0268671	0.0274084	0.027443	0.02541	0.025613	0.0259183	0.0249695	0.0224283	0.0255799	0.0259514			61.3377	0.919764	61.3377	0.831387
62	0.0244935	0.0225771	0.0225667	0.0247286	0.0268229	0.0273139	0.0276898	0.0278831	0.0273452	0.0251098	0.0244573	0.0240026	0.0248593	0.0238774	0.0252093	0.0248016	0.0249691	0.0227649	0.0238619	0.024666	0.0244935	0.0225771	0.0225667	0.0247286	0.0268229	0.0273139	0.0276898	0.0278831	0.0273452	0.0251098	0.0244573	0.0240026	0.0248593	0.0238774	0.0252093	0.0248016	0.0249691	0.0227649	0.0238619	0.024666			62.2401	0.923295	62.2401	0.829705
63	0.0245393	0.025074	0.0254896	0.0246585	0.024851	0.0252895	0.0253972	0.0253281	0.0242506	0.0242624	0.0244854	0.0253626	0.025986	0.0257896	0.0252664	0.0246548	0.0241044	0.0252973	0.0250547	0.0248587	0.0245393	0.025074	0.0254896	0.0246585	0.024851	0.0252895	0.0253972	0.0253281	0.0242506	0.0242624	0.0244854	0.0253626	0.025986	0.0257896	0.0252664	0.0246548	0.0241044	0.0252973	0.0250547	0.0248587			63.1425	0.926562	63.1425	0.828054
64	0.0255051	0.0256324	0.0259895	0.0254634	0.0249249	0.0244561	0.0243818	0.0242274	0.0248584	0.0249361	0.0248719	0.0242522	0.0244111	0.0246939	0.0245902	0.0247818	0.0247637	0.0256077	0.0258938	0.0257586	0.0255051	0.0256324	0.0259895	0.0254634	0.0249249	0.0244561	0.0243818	0.0242274	0.0248584	0.0249361	0.0248719	0.0242522	0.0244111	0.0246939	0.0245902	0.0247818	0.0247637	0.0256077	0.0258938	0.0257586			64.0449	0.92956	64.0449	0.826421
65	0.0212683	0.0232541	0.0239885	0.0236356	0.0243743	0.0259495	0.028124	0.028284	0.0268973	0.0261589	0.0263557	0.025375	0.0247887	0.0239145	0.0252973	0.0255311	0.025847	0.0257691	0.0232457	0.0219415	0.0212683	0.0232541	0.0239885	0.0236356	0.0243743	0.0259495	0.028124	0.028284	0.0268973	0.0261589	0.0263557	0.025375	0.0247887	0.0239145	0.0252973	0.0255311	0.025847	0.0257691	0.0232457	0.0219415			64.9472	0.932288	64.9472	0.824794
66	0.0233358	0.0249458	0.0238483	0.0261239	0.025287	0.025845	0.0235337	0.0229582	0.0257731	0.0266089	0.0275986	0.0247387	0.0240554	0.0238846	0.0249905	0.027014	0.0259076	0.0255033	0.0236235	0.0244241	0.0233358	0.0249458	0.0238483	0.0261239	0.025287	0.025845	0.0235337	0.0229582	0.0257731	0.0266089	0.0275986	0.0247387	0.0240554	0.0238846	0.0249905	0.027014	0.0259076	0.0255033	0.0236235	0.0244241			65.8496	0.934741	65.8496	0.823161
67	0.0247137	0.0250406	0.0278782	0.0284231	0.0283141	0.0246047	0.0214402	0.0221496	0.0181666	0.0192586	0.0182756	0.0212222	0.0221496	0.0290235	0.0343696	0.0318055	0.0262415	0.0255321	0.0259679	0.0254231	0.0247137	0.0250406	0.0278782	0.0284231	0.0283141	0.0246047	0.0214402	0.0221496	0.0181666	0.0192586	0.0182756	0.0212222	0.0221496	0.0290235	0.0343696	0.0318055	0.0262415	0.0255321	0.0259679	0.0254231			66.752	0.936919	66.752	0.821509
68	0.0239934	0.0225127	0.0276045	0.0297999	0.0303045	0.02819	0.0256358	0.0238468	0.0216507	0.0214392	0.0206422	0.0225293	0.0231632	0.0228708	0.0222853	0.0243183	0.0274904	0.0278319	0.028499	0.0253918	0.0239934	0.0225127	0.0276045	0.0297999	0.0303045	0.02819	0.0256358	0.0238468	0.0216507	0.0214392	0.0206422	0.0225293	0.0231632	0.0228708	0.0222853	0.0243183	0.0274904	0.0278319	0.028499	0.0253918			67.6544	0.938819	67.6544	0.819827
69	0.0241502	0.0250412	0.0295867	0.0299704	0.0293389	0.0276547	0.025128	0.023605	0.0213509	0.0213014	0.0237908	0.025388	0.0257475	0.0231218	0.0233697	0.0231961	0.0262306	0.0249049	0.0255743	0.0215488	0.0241502	0.0250412	0.0295867	0.0299704	0.0293389	0.0276547	0.025128	0.023605	0.0213509	0.0213014	0.0237908	0.025388	0.0257475	0.0231218	0.0233697	0.0231961	0.0262306	0.0249049	0.0255743	0.0215488			68.5567	0.940443	68.5567	0.818104
70	0.0226188	0.0211791	0.0251082	0.0281223	0.031448	0.0304951	0.028881	0.0280446	0.0268777	0.0243495	0.0233577	0.0229685	0.0231048	0.0219378	0.0254388	0.0250297	0.0241553	0.0210238	0.0234354	0.0224238	0.0226188	0.0211791	0.0251082	0.0281223	0.031448	0.0304951	0.028881	0.0280446	0.0268777	0.0243495	0.0233577	0.0229685	0.0231048	0.0219378	0.0254388	0.0250297	0.0241553	0.0210238	0.0234354	0.0224238			69.4591	0.941789	69.4591	0.816328
71	0.0258062	0.0253914	0.0250108	0.0255643	0.0251377	0.0263249	0.0257254	0.0241811	0.0242389	0.0243653	0.0272702	0.0277654	0.0285378	0.0254835	0.0228788	0.022337	0.0242041	0.0227632	0.023513	0.0235008	0.0258062	0.0253914	0.0250108	0.0255643	0.0251377	0.0263249	0.0257254	0.0241811	0.0242389	0.0243653	0.0272702	0.0277654	0.0285378	0.0254835	0.0228788	0.022337	0.0242041	0.0227632	0.023513	0.0235008			70.3615	0.942858	70.3615	0.81449
72	0.0257343	0.022756	0.02182	0.0217261	0.0252472	0.0267642	0.0280942	0.0307725	0.0296295	0.029031	0.0254343	0.0260153	0.0218383	0.0215016	0.0203961	0.023337	0.0250037	0.0253594	0.0253411	0.0241982	0.0257343	0.022756	0.02182	0.0217261	0.0252472	0.0267642	0.0280942	0.0307725	0.0296295	0.029031	0.0254343	0.0260153	0.0218383	0.0215016	0.0203961	0.023337	0.0250037	0.0253594	0.0253411	0.0241982			71.2639	0.943653	71.2639	0.812578
73	0.029665	0.0260573	0.0221668	0.0241823	0.0242291	0.0242759	0.0259398	0.0262206	0.0249789	0.0243934	0.0237133	0.0248385	0.0224715	0.0251432	0.0241584	0.0215813	0.0195898	0.0232214	0.0297357	0.033438	0.029665	0.0260573	0.0221668	0.0241823	0.0242291	0.0242759	0.0259398	0.0262206	0.0249789	0.0243934	0.0237133	0.0248385	0.0224715	0.0251432	0.0241584	0.0215813	0.0195898	0.0232214	0.0297357	0.033438			72.1662	0.944174	72.1662	0.810582
74	0.0269155	0.0294714	0.0291328	0.023457	0.0192094	0.0224043	0.020449	0.0234203	0.0218021	0.0274043	0.0225545	0.0239458	0.0225545	0.0262765	0.0261631	0.0264267	0.0269155	0.027366	0.0286823	0.025449	0.0269155	0.0294714	0.0291328	0.023457	0.0192094	0.0224043	0.020449	0.0234203	0.0218021	0.0274043	0.0225545	0.0239458	0.0225545	0.0262765	0.0261631	0.0264267	0.0269155	0.027366	0.0286823	0.025449			73.0686	0.944425	73.0686	0.808494
75	0.0244722	0.0268058	0.0237154	0.0237788	0.0246401	0.0262805	0.0278154	0.0270578	0.0267433	0.0247036	0.0251869	0.0239468	0.0230007	0.0244302	0.0247456	0.0252503	0.0254603	0.0263225	0.0228533	0.0227907	0.0244722	0.0268058	0.0237154	0.0237788	0.0246401	0.0262805	0.0278154	0.0270578	0.0267433	0.0247036	0.0251869	0.0239468	0.0230007	0.0244302	0.0247456	0.0252503	0.0254603	0.0263225	0.0228533	0.0227907			73.971	0.944409	73.971	0.806304
76	0.0257835	0.0250189	0.0247719	0.0259366	0.0279609	0.0259366	0.0247719	0.0243128	0.0251599	0.022924	0.0219124	0.022771	0.0242303	0.0266902	0.0264777	0.0267842	0.0243128	0.0243833	0.0243128	0.0255485	0.0257835	0.0250189	0.0247719	0.0259366	0.0279609	0.0259366	0.0247719	0.0243128	0.0251599	0.022924	0.0219124	0.022771	0.0242303	0.0266902	0.0264777	0.0267842	0.0243128	0.0243833	0.0243128	0.0255485			74.8734	0.944129	74.8734	0.804003
77	0.0289165	0.0258567	0.0258768	0.0291836	0.0300048	0.0284234	0.023125	0.01949	0.0187299	0.0208454	0.0197772	0.0207223	0.0243983	0.0276222	0.0287934	0.0249115	0.0233921	0.0221598	0.0275201	0.0302509	0.0289165	0.0258567	0.0258768	0.0291836	0.0300048	0.0284234	0.023125	0.01949	0.0187299	0.0208454	0.0197772	0.0207223	0.0243983	0.0276222	0.0287934	0.0249115	0.0233921	0.0221598	0.0275201	0.0302509			75.7757	0.943589	75.7757	0.801583
78	0.0260496	0.0305923	0.0317995	0.0287523	0.0233469	0.0259347	0.0290968	0.0340428	0.0283491	0.0239798	0.0189189	0.0216216	0.0217365	0.0189189	0.0178266	0.020759	0.0244392	0.0251869	0.0243243	0.0243243	0.0260496	0.0305923	0.0317995	0.0287523	0.0233469	0.0259347	0.0290968	0.0340428	0.0283491	0.0239798	0.0189189	0.0216216	0.0217365	0.0189189	0.0178266	0.020759	0.0244392	0.0251869	0.0243243	0.0243243			76.6781	0.942794	76.6781	0.799037
79	0.0259079	0.0251059	0.0272343	0.0240049	0.0257824	0.0259823	0.0240049	0.022153	0.0227784	0.0255569	0.0292618	0.0304127	0.0260323	0.020451	0.018498	0.0201	0.0232794	0.0272088	0.0303127	0.0259323	0.0259079	0.0251059	0.0272343	0.0240049	0.0257824	0.0259823	0.0240049	0.022153	0.0227784	0.0255569	0.0292618	0.0304127	0.0260323	0.020451	0.018498	0.0201	0.0232794	0.0272088	0.0303127	0.0259323			77.5805	0.94175	77.5805	0.796358
80	0.0289884	0.0271761	0.0322872	0.0297307	0.0288028	0.0239247	0.0276874	0.0271761	0.0217413	0.0165848	0.0174672	0.0232278	0.023599	0.0216485	0.0195579	0.0240175	0.0249927	0.0266194	0.0263864	0.0283843	0.0289884	0.0271761	0.0322872	0.0297307	0.0288028	0.0239247	0.0276874	0.0271761	0.0217413	0.0165848	0.0174672	0.0232278	0.023599	0.0216485	0.0195579	0.0240175	0.0249927	0.0266194	0.0263864	0.0283843			78.4828	0.940461	78.4828	0.793538
81	0.0313516	0.0246216	0.0260513	0.025449	0.0295465	0.0299603	0.0255241	0.0266903	0.0245465	0.0245848	0.022818	0.0231934	0.0217653	0.0187206	0.0216902	0.0238324	0.0257126	0.0214267	0.0266152	0.0258995	0.0313516	0.0246216	0.0260513	0.025449	0.0295465	0.0299603	0.0255241	0.0266903	0.0245465	0.0245848	0.022818	0.0231934	0.0217653	0.0187206	0.0216902	0.0238324	0.0257126	0.0214267	0.0266152	0.0258995			79.3852	0.938933	79.3852	0.790571
82	0.0282573	0.0286987	0.0260774	0.0255534	0.0232899	0.0240048	0.022968	0.0234808	0.0223367	0.024386	0.0230515	0.022325	0.0210979	0.0221701	0.0255058	0.0263512	0.0276027	0.0264348	0.0274118	0.0289964	0.0282573	0.0286987	0.0260774	0.0255534	0.0232899	0.0240048	0.022968	0.0234808	0.0223367	0.024386	0.0230515	0.022325	0.0210979	0.0221701	0.0255058	0.0263512	0.0276027	0.0264348	0.0274118	0.0289964			80.2876	0.937172	80.2876	0.787453
83	0.0219568	0.0181678	0.0215925	0.0253082	0.0306279	0.0285141	0.0297051	0.0286843	0.0268626	0.02254	0.0220053	0.0271299	0.0293645	0.0255755	0.0244587	0.0219806	0.0219083	0.0215925	0.0259399	0.0260854	0.0219568	0.0181678	0.0215925	0.0253082	0.0306279	0.0285141	0.0297051	0.0286843	0.0268626	0.02254	0.0220053	0.0271299	0.0293645	0.0255755	0.0244587	0.0219806	0.0219083	0.0215925	0.0259399	0.0260854			81.19	0.935186	81.19	0.784177
84	0.029422	0.028646	0.0233715	0.0240945	0.0239134	0.0243831	0.0249795	0.0259182	0.0274356	0.0262797	0.0257739	0.029531	0.0289523	0.0269843	0.0225771	0.0216016	0.0189827	0.0179174	0.0209515	0.0282845	0.029422	0.028646	0.0233715	0.0240945	0.0239134	0.0243831	0.0249795	0.0259182	0.0274356	0.0262797	0.0257739	0.029531	0.0289523	0.0269843	0.0225771	0.0216016	0.0189827	0.0179174	0.0209515	0.0282845			82.0923	0.93298	82.0923	0.780739
85	0.0211996	0.0215597	0.0217918	0.0224102	0.023981	0.0261965	0.0258101	0.024316	0.0248315	0.025913	0.0278965	0.0277936	0.0266858	0.0261965	0.0261965	0.0282314	0.0279994	0.0265315	0.0234403	0.021019	0.0211996	0.0215597	0.0217918	0.0224102	0.023981	0.0261965	0.0258101	0.024316	0.0248315	0.025913	0.0278965	0.0277936	0.0266858	0.0261965	0.0261965	0.0282314	0.0279994	0.0265315	0.0234403	0.021019			82.9947	0.930563	82.9947	0.777134
86	0.0245763	0.025227	0.0257222	0.0254427	0.0247532	0.0242121	0.0243711	0.0252377	0.025128	0.0255171	0.0266205	0.0281341	0.026921	0.0244951	0.022281	0.0226984	0.0242864	0.0252446	0.0249264	0.024205	0.0245763	0.025227	0.0257222	0.0254427	0.0247532	0.0242121	0.0243711	0.0252377	0.025128	0.0255171	0.0266205	0.0281341	0.026921	0.0244951	0.022281	0.0226984	0.0242864	0.0252446	0.0249264	0.024205			83.8971	0.927941	83.8971	0.77336
87	0.0219458	0.0222635	0.0253747	0.0258595	0.025057	0.0243043	0.0247556	0.0273487	0.0276828	0.0282685	0.0256925	0.0250904	0.0259434	0.0265455	0.0269137	0.0242538	0.0236688	0.0226146	0.0238358	0.0225812	0.0219458	0.0222635	0.0253747	0.0258595	0.025057	0.0243043	0.0247556	0.0273487	0.0276828	0.0282685	0.0256925	0.0250904	0.0259434	0.0265455	0.0269137	0.0242538	0.0236688	0.0226146	0.0238358	0.0225812			84.7995	0.925123	84.7995	0.769412
88	0.021875	0.0234714	0.0255312	0.029987	0.0271276	0.0261302	0.0238698	0.0228724	0.0259974	0.0302526	0.029388	0.0258646	0.0228724	0.020013	0.017487	0.0176198	0.020013	0.0277266	0.030651	0.03125	0.021875	0.0234714	0.0255312	0.029987	0.0271276	0.0261302	0.0238698	0.0228724	0.0259974	0.0302526	0.029388	0.0258646	0.0228724	0.020013	0.017487	0.0176198	0.020013	0.0277266	0.030651	0.03125			85.7018	0.922116	85.7018	0.765288
89	0.0186038	0.0242516	0.0237974	0.02531	0.0229404	0.0250079	0.0218305	0.0239495	0.0223854	0.027579	0.0299487	0.0332761	0.0347887	0.0293937	0.0265206	0.0201165	0.0224368	0.0238981	0.0224861	0.0214791	0.0186038	0.0242516	0.0237974	0.02531	0.0229404	0.0250079	0.0218305	0.0239495	0.0223854	0.027579	0.0299487	0.0332761	0.0347887	0.0293937	0.0265206	0.0201165	0.0224368	0.0238981	0.0224861	0.0214791			86.6042	0.918928	86.6042	0.760986
90	0.0260744	0.0256046	0.0274306	0.0279514	0.0318627	0.0349918	0.0330617	0.0292034	0.0236234	0.0260744	0.0248223	0.0226328	0.0219547	0.0208068	0.0177308	0.015384	0.0173652	0.0234151	0.02404	0.0259702	0.0260744	0.0256046	0.0274306	0.0279514	0.0318627	0.0349918	0.0330617	0.0292034	0.0236234	0.0260744	0.0248223	0.0226328	0.0219547	0.0208068	0.0177308	0.015384	0.0173652	0.0234151	0.02404	0.0259702			87.5066	0.915568	87.5066	0.756505
91	0.0275683	0.0259375	0.027397	0.026567	0.030914	0.0275392	0.0235361	0.0180163	0.0216488	0.0236212	0.0267675	0.0268246	0.02834	0.0295128	0.0227061	0.0205623	0.0173297	0.023908	0.0249081	0.0263956	0.0275683	0.0259375	0.027397	0.026567	0.030914	0.0275392	0.0235361	0.0180163	0.0216488	0.0236212	0.0267675	0.0268246	0.02834	0.0295128	0.0227061	0.0205623	0.0173297	0.023908	0.0249081	0.0263956			88.409	0.912044	88.409	0.751842
92	0.0299499	0.0273654	0.0203603	0.0206872	0.0229462	0.0226513	0.0211128	0.0188218	0.0194436	0.0216692	0.0220295	0.0234372	0.0233384	0.0273654	0.0269718	0.0305731	0.0308346	0.031391	0.0276923	0.031359	0.0299499	0.0273654	0.0203603	0.0206872	0.0229462	0.0226513	0.0211128	0.0188218	0.0194436	0.0216692	0.0220295	0.0234372	0.0233384	0.0273654	0.0269718	0.0305731	0.0308346	0.031391	0.0276923	0.031359			89.3113	0.908365	89.3113	0.746998
93	0.021307	0.0212464	0.0247317	0.0258226	0.0281873	0.0260042	0.0236408	0.0224893	0.0240646	0.0269445	0.0279143	0.0255496	0.0202161	0.0177612	0.0216097	0.0306422	0.0303383	0.0305817	0.0262168	0.0247317	0.021307	0.0212464	0.0247317	0.0258226	0.0281873	0.0260042	0.0236408	0.0224893	0.0240646	0.0269445	0.0279143	0.0255496	0.0202161	0.0177612	0.0216097	0.0306422	0.0303383	0.0305817	0.0262168	0.0247317			90.2137	0.90454	90.2137	0.741972
94	0.0249835	0.0252998	0.0252697	0.0254356	0.0244257	0.0291879	0.0312966	0.0311615	0.0260535	0.0220751	0.0224823	0.0227532	0.0252396	0.0241696	0.0207944	0.0202975	0.0227833	0.0260381	0.0256917	0.0245615	0.0249835	0.0252998	0.0252697	0.0254356	0.0244257	0.0291879	0.0312966	0.0311615	0.0260535	0.0220751	0.0224823	0.0227532	0.0252396	0.0241696	0.0207944	0.0202975	0.0227833	0.0260381	0.0256917	0.0245615			91.1161	0.900577	91.1161	0.736764
95	0.024628	0.0283683	0.0325656	0.0283849	0.0258639	0.0230008	0.0255549	0.0259773	0.026905	0.0257174	0.028255	0.0282059	0.027393	0.0242858	0.0226593	0.0201217	0.0207887	0.0205606	0.0215208	0.0192431	0.024628	0.0283683	0.0325656	0.0283849	0.0258639	0.0230008	0.0255549	0.0259773	0.026905	0.0257174	0.028255	0.0282059	0.027393	0.0242858	0.0226593	0.0201217	0.0207887	0.0205606	0.0215208	0.0192431			92.0185	0.896486	92.0185	0.731374
96	0.026203	0.0261196	0.027289	0.0280941	0.0268926	0.0265353	0.0252187	0.0253466	0.0232062	0.0215961	0.0225546	0.0247715	0.0247395	0.0239795	0.0234617	0.0252252	0.0254552	0.0243498	0.0246056	0.0243561	0.026203	0.0261196	0.027289	0.0280941	0.0268926	0.0265353	0.0252187	0.0253466	0.0232062	0.0215961	0.0225546	0.0247715	0.0247395	0.0239795	0.0234617	0.0252252	0.0254552	0.0243498	0.0246056	0.0243561			92.9208	0.892275	92.9208	0.725805
97	0.0249888	0.0265604	0.0236325	0.0277741	0.0271309	0.026703	0.0234899	0.0234899	0.0277741	0.0262024	0.0242758	0.0212053	0.0214905	0.0210627	0.0222763	0.0269882	0.0269882	0.0265604	0.0237751	0.0276315	0.0249888	0.0265604	0.0236325	0.0277741	0.0271309	0.026703	0.0234899	0.0234899	0.0277741	0.0262024	0.0242758	0.0212053	0.0214905	0.0210627	0.0222763	0.0269882	0.0269882	0.0265604	0.0237751	0.0276315			93.8232	0.887954	93.8232	0.720057
98	0.0258772	0.0268066	0.0290826	0.0282138	0.0290704	0.0282871	0.0279998	0.0263051	0.0254854	0.0243231	0.023589	0.02291	0.020934	0.0195699	0.0204569	0.0223287	0.0237359	0.0245067	0.0256383	0.0248797	0.0258772	0.0268066	0.0290826	0.0282138	0.0290704	0.0282871	0.0279998	0.0263051	0.0254854	0.0243231	0.023589	0.02291	0.020934	0.0195699	0.0204569	0.0223287	0.0237359	0.0245067	0.0256383	0.0248797			94.7256	0.883532	94.7256	0.714132
99	0.0282698	0.0286993	0.0291317	0.0254855	0.025684	0.0216745	0.0210449	0.0251207	0.0271093	0.0262812	0.0245574	0.0238616	0.0222378	0.0258502	0.0273079	0.0283359	0.0250545	0.0233645	0.0206802	0.0202492	0.0282698	0.0286993	0.0291317	0.0254855	0.025684	0.0216745	0.0210449	0.0251207	0.0271093	0.0262812	0.0245574	0.0238616	0.0222378	0.0258502	0.0273079	0.0283359	0.0250545	0.0233645	0.0206802	0.0202492			95.628	0.879017	95.628	0.708032
100	0.026204	0.0257901	0.0238555	0.025928	0.0291748	0.0301416	0.0301651	0.0268028	0.0265729	0.0263654	0.0236481	0.0189511	0.0161418	0.0191351	0.0227733	0.025928	0.0281845	0.0258126	0.023879	0.0245464	0.026204	0.0257901	0.0238555	0.025928	0.0291748	0.0301416	0.0301651	0.0268028	0.0265729	0.0263654	0.0236481	0.0189511	0.0161418	0.0191351	0.0227733	0.025928	0.0281845	0.0258126	0.023879	0.0245464			96.5303	0.874418	96.5303	0.701761
101	0.0287888	0.0289685	0.027574	0.0245604	0.0228735	0.022626	0.0241781	0.0251224	0.0264271	0.0226709	0.0175432	0.0177009	0.0230532	0.0293058	0.0289685	0.0270569	0.0240204	0.0245155	0.0261346	0.0279114	0.0287888	0.0289685	0.027574	0.0245604	0.0228735	0.022626	0.0241781	0.0251224	0.0264271	0.0226709	0.0175432	0.0177009	0.0230532	0.0293058	0.0289685	0.0270569	0.0240204	0.0245155	0.0261346	0.0279114			97.4327	0.869745	97.4327	0.695322
102	0.0306574	0.0351126	0.0324184	0.0228942	0.0214921	0.0203421	0.0178984	0.0179702	0.0224986	0.0260205	0.0259488	0.0224986	0.022355	0.0243314	0.027027	0.0291836	0.0310881	0.0283207	0.022355	0.0195876	0.0306574	0.0351126	0.0324184	0.0228942	0.0214921	0.0203421	0.0178984	0.0179702	0.0224986	0.0260205	0.0259488	0.0224986	0.022355	0.0243314	0.027027	0.0291836	0.0310881	0.0283207	0.022355	0.0195876			98.3351	0.865007	98.3351	0.688717
103	0.0173192	0.0173998	0.0305136	0.0253165	0.0351325	0.030759	0.0294412	0.0165762	0.0192151	0.019874	0.0227617	0.0246576	0.0311725	0.0260594	0.0239988	0.0272965	0.0338114	0.0297707	0.0243282	0.0145962	0.0173192	0.0173998	0.0305136	0.0253165	0.0351325	0.030759	0.0294412	0.0165762	0.0192151	0.019874	0.0227617	0.0246576	0.0311725	0.0260594	0.0239988	0.0272965	0.0338114	0.0297707	0.0243282	0.0145962			99.2375	0.860212	99.2375	0.68195
104	0.0169124	0.0180716	0.0225721	0.0287099	0.0270726	0.0284375	0.0289824	0.0311645	0.0287099	0.0235951	0.0233227	0.027687	0.0323237	0.0330743	0.0227083	0.0227778	0.0219578	0.0244818	0.0201175	0.017321	0.0169124	0.0180716	0.0225721	0.0287099	0.0270726	0.0284375	0.0289824	0.0311645	0.0287099	0.0235951	0.0233227	0.027687	0.0323237	0.0330743	0.0227083	0.0227778	0.0219578	0.0244818	0.0201175	0.017321			100.14	0.855369	100.14	0.675027
105	0.0293852	0.0294865	0.0261911	0.0270296	0.0267833	0.0263213	0.0248613	0.0259307	0.022534	0.02226	0.0224904	0.0257286	0.021421	0.020612	0.0211175	0.022534	0.0238208	0.0256561	0.0270726	0.0287642	0.0293852	0.0294865	0.0261911	0.0270296	0.0267833	0.0263213	0.0248613	0.0259307	0.022534	0.02226	0.0224904	0.0257286	0.021421	0.020612	0.0211175	0.022534	0.0238208	0.0256561	0.0270726	0.0287642			101.042	0.850487	101.042	0.66795
106	0.0237794	0.0294118	0.0312892	0.0277843	0.0298505	0.0297867	0.0361079	0.028848	0.0250319	0.0244681	0.0277843	0.0272843	0.0225907	0.0205882	0.0223407	0.0190857	0.0163334	0.0164583	0.018147	0.0230295	0.0237794	0.0294118	0.0312892	0.0277843	0.0298505	0.0297867	0.0361079	0.028848	0.0250319	0.0244681	0.0277843	0.0272843	0.0225907	0.0205882	0.0223407	0.0190857	0.0163334	0.0164583	0.018147	0.0230295			101.945	0.845575	101.945	0.660725
107	0.0234264	0.0228613	0.0203147	0.0188431	0.0175421	0.0193528	0.0224645	0.0272185	0.0268218	0.0274446	0.0256339	0.024898	0.0239362	0.0212766	0.0305009	0.0328191	0.0383666	0.0280097	0.0254078	0.0228613	0.0234264	0.0228613	0.0203147	0.0188431	0.0175421	0.0193528	0.0224645	0.0272185	0.0268218	0.0274446	0.0256339	0.024898	0.0239362	0.0212766	0.0305009	0.0328191	0.0383666	0.0280097	0.0254078	0.0228613			102.847	0.84064	102.847	0.653358
108	0.0257341	0.025127	0.0177301	0.0247223	0.0322182	0.0398174	0.036373	0.0302936	0.0283691	0.0270516	0.0316111	0.0289762	0.0236072	0.0173254	0.0175278	0.0144881	0.0169207	0.0164127	0.0218849	0.0238095	0.0257341	0.025127	0.0177301	0.0247223	0.0322182	0.0398174	0.036373	0.0302936	0.0283691	0.0270516	0.0316111	0.0289762	0.0236072	0.0173254	0.0175278	0.0144881	0.0169207	0.0164127	0.0218849	0.0238095			103.749	0.835691	103.749	0.645852
109	0.032174	0.0329925	0.0318356	0.0293996	0.0278033	0.0244903	0.0218152	0.0229136	0.0246897	0.025308	0.0250493	0.0208372	0.0202189	0.0193207	0.0213164	0.0207575	0.0219356	0.0236116	0.0251087	0.0284225	0.032174	0.0329925	0.0318356	0.0293996	0.0278033	0.0244903	0.0218152	0.0229136	0.0246897	0.025308	0.0250493	0.0208372	0.0202189	0.0193207	0.0213164	0.0207575	0.0219356	0.0236116	0.0251087	0.0284225			104.652	0.830736	104.652	0.638214
110	0.0251702	0.0234143	0.0216422	0.0213807	0.0253962	0.0271174	0.0281427	0.0283687	0.0268913	0.0243185	0.0256747	0.0268389	0.0265087	0.0227717	0.0219547	0.0245792	0.0256917	0.0262657	0.0233796	0.0244928	0.0251702	0.0234143	0.0216422	0.0213807	0.0253962	0.0271174	0.0281427	0.0283687	0.0268913	0.0243185	0.0256747	0.0268389	0.0265087	0.0227717	0.0219547	0.0245792	0.0256917	0.0262657	0.0233796	0.0244928			105.554	0.825783	105.554	0.63045
111	0.0159575	0.0238342	0.0246514	0.0266988	0.0273117	0.0277203	0.0266988	0.0227083	0.0317108	0.032528	0.0288462	0.0236298	0.0196394	0.0251643	0.0198437	0.0234255	0.0211739	0.0301763	0.0261859	0.0220954	0.0159575	0.0238342	0.0246514	0.0266988	0.0273117	0.0277203	0.0266988	0.0227083	0.0317108	0.032528	0.0288462	0.0236298	0.0196394	0.0251643	0.0198437	0.0234255	0.0211739	0.0301763	0.0261859	0.0220954			106.456	0.82084	106.456	0.622565
112	0.0243963	0.0246599	0.0245848	0.0238324	0.0267653	0.0255992	0.0286823	0.026088	0.0286072	0.0284938	0.0260129	0.0243596	0.0243963	0.0259379	0.0206375	0.0225928	0.0234187	0.0257126	0.0212765	0.0239458	0.0243963	0.0246599	0.0245848	0.0238324	0.0267653	0.0255992	0.0286823	0.026088	0.0286072	0.0284938	0.0260129	0.0243596	0.0243963	0.0259379	0.0206375	0.0225928	0.0234187	0.0257126	0.0212765	0.0239458			107.359	0.815914	107.359	0.614567
113	0.0302982	0.0294118	0.0285253	0.030194	0.0319669	0.032645	0.02404	0.0183048	0.0140278	0.0218505	0.0271691	0.0310805	0.0262827	0.020286	0.0193995	0.0222671	0.0237275	0.0203901	0.0218505	0.0262827	0.0302982	0.0294118	0.0285253	0.030194	0.0319669	0.032645	0.02404	0.0183048	0.0140278	0.0218505	0.0271691	0.0310805	0.0262827	0.020286	0.0193995	0.0222671	0.0237275	0.0203901	0.0218505	0.0262827			108.261	0.811012	108.261	0.60646
114	0.0245565	0.026864	0.0277867	0.0280236	0.0274502	0.0243694	0.0244197	0.0237583	0.0263028	0.025891	0.0244319	0.023135	0.0236836	0.0252301	0.0235214	0.0228981	0.0218127	0.0252179	0.0244939	0.0261533	0.0245565	0.026864	0.0277867	0.0280236	0.0274502	0.0243694	0.0244197	0.0237583	0.0263028	0.025891	0.0244319	0.023135	0.0236836	0.0252301	0.0235214	0.0228981	0.0218127	0.0252179	0.0244939	0.0261533			109.164	0.806141	109.164	0.598252
115	0.0286439	0.0289415	0.0283799	0.0305603	0.0316835	0.0290075	0.0247787	0.0266952	0.024811	0.0234576	0.0167171	0.0169488	0.0200544	0.0215735	0.0260016	0.0246791	0.0237875	0.0219708	0.0229943	0.0283139	0.0286439	0.0289415	0.0283799	0.0305603	0.0316835	0.0290075	0.0247787	0.0266952	0.024811	0.0234576	0.0167171	0.0169488	0.0200544	0.0215735	0.0260016	0.0246791	0.0237875	0.0219708	0.0229943	0.0283139			110.066	0.801309	110.066	0.58995
116	0.0245605	0.0251292	0.0270696	0.0282671	0.0253624	0.027508	0.0248662	0.0267347	0.0262671	0.0278144	0.0247788	0.0243267	0.0227503	0.0219187	0.0207367	0.0215101	0.0231007	0.0242244	0.0275663	0.0255081	0.0245605	0.0251292	0.0270696	0.0282671	0.0253624	0.027508	0.0248662	0.0267347	0.0262671	0.0278144	0.0247788	0.0243267	0.0227503	0.0219187	0.0207367	0.0215101	0.0231007	0.0242244	0.0275663	0.0255081			110.968	0.796521	110.968	0.58156
117	0.0300591	0.0263617	0.0254716	0.0220461	0.0231933	0.0263316	0.0267086	0.0263925	0.025909	0.025909	0.0241289	0.0214273	0.0237063	0.0237813	0.0238871	0.0230573	0.0214273	0.0231933	0.0271767	0.0298321	0.0300591	0.0263617	0.0254716	0.0220461	0.0231933	0.0263316	0.0267086	0.0263925	0.025909	0.025909	0.0241289	0.0214273	0.0237063	0.0237813	0.0238871	0.0230573	0.0214273	0.0231933	0.0271767	0.0298321			111.871	0.791784	111.871	0.57309
118	0.0238801	0.0271572	0.0292211	0.0274262	0.0209177	0.0230274	0.0270218	0.0254061	0.0215014	0.0225334	0.022129	0.0207384	0.019077	0.0205134	0.0222644	0.0233861	0.0286832	0.0324086	0.0332612	0.0294462	0.0238801	0.0271572	0.0292211	0.0274262	0.0209177	0.0230274	0.0270218	0.0254061	0.0215014	0.0225334	0.022129	0.0207384	0.019077	0.0205134	0.0222644	0.0233861	0.0286832	0.0324086	0.0332612	0.0294462			112.773	0.787104	112.773	0.564546
119	0.0207629	0.0228955	0.0278804	0.0283172	0.0256451	0.0237178	0.0261333	0.0244112	0.025003	0.0216616	0.0262108	0.0252848	0.0291657	0.0287027	0.0282659	0.027187	0.0251308	0.0229469	0.0211484	0.019529	0.0207629	0.0228955	0.0278804	0.0283172	0.0256451	0.0237178	0.0261333	0.0244112	0.025003	0.0216616	0.0262108	0.0252848	0.0291657	0.0287027	0.0282659	0.027187	0.0251308	0.0229469	0.0211484	0.019529			113.675	0.782487	113.675	0.555936
120	0.0259332	0.0256911	0.0231967	0.0262427	0.0287366	0.0288027	0.025746	0.02323	0.0243556	0.0238918	0.0236385	0.0217289	0.0222809	0.0199192	0.0220825	0.0252381	0.0282179	0.0276111	0.0256686	0.0277879	0.0259332	0.0256911	0.0231967	0.0262427	0.0287366	0.0288027	0.025746	0.02323	0.0243556	0.0238918	0.0236385	0.0217289	0.0222809	0.0199192	0.0220825	0.0252381	0.0282179	0.0276111	0.0256686	0.0277879			114.578	0.777938	114.578	0.547268
121	0.0215036	0.0224982	0.0273883	0.022906	0.0245816	0.0235851	0.0274787	0.0291986	0.0291986	0.0267997	0.0282482	0.0293794	0.0282482	0.0227252	0.0218653	0.0240833	0.0270709	0.0249433	0.0217748	0.016523	0.0215036	0.0224982	0.0273883	0.022906	0.0245816	0.0235851	0.0274787	0.0291986	0.0291986	0.0267997	0.0282482	0.0293794	0.0282482	0.0227252	0.0218653	0.0240833	0.0270709	0.0249433	0.0217748	0.016523			115.48	0.773462	115.48	0.538548
122	0.0270539	0.0262534	0.0268707	0.0281437	0.0271309	0.0249996	0.025723	0.0262145	0.0274785	0.0246328	0.0239291	0.0220675	0.0227909	0.0230126	0.0238229	0.0237746	0.0235721	0.0225015	0.0240737	0.0259542	0.0270539	0.0262534	0.0268707	0.0281437	0.0271309	0.0249996	0.025723	0.0262145	0.0274785	0.0246328	0.0239291	0.0220675	0.0227909	0.0230126	0.0238229	0.0237746	0.0235721	0.0225015	0.0240737	0.0259542			116.383	0.769065	116.383	0.529783
123	0.0261351	0.0265746	0.0214464	0.0199312	0.0189958	0.0214891	0.0245206	0.0283167	0.0298041	0.0276936	0.0235996	0.0243792	0.0261351	0.0288693	0.0272969	0.0263621	0.0253562	0.0246055	0.0233023	0.0251864	0.0261351	0.0265746	0.0214464	0.0199312	0.0189958	0.0214891	0.0245206	0.0283167	0.0298041	0.0276936	0.0235996	0.0243792	0.0261351	0.0288693	0.0272969	0.0263621	0.0253562	0.0246055	0.0233023	0.0251864			117.285	0.76475	117.285	0.520982
124	0.0259172	0.0235258	0.0206935	0.0210743	0.0232164	0.0241918	0.0258105	0.0254176	0.0253701	0.0243825	0.0244062	0.0257271	0.0263339	0.0284047	0.0272618	0.0272148	0.0248821	0.024787	0.0247157	0.0266671	0.0259172	0.0235258	0.0206935	0.0210743	0.0232164	0.0241918	0.0258105	0.0254176	0.0253701	0.0243825	0.0244062	0.0257271	0.0263339	0.0284047	0.0272618	0.0272148	0.0248821	0.024787	0.0247157	0.0266671			118.187	0.760522	118.187	0.512152
125	0.0295128	0.0295985	0.0315289	0.0268741	0.0244515	0.0223059	0.0242792	0.0221346	0.0217272	0.0252016	0.0270674	0.0258023	0.0208905	0.0203117	0.0199681	0.0246657	0.0244934	0.0256737	0.0255234	0.0279897	0.0295128	0.0295985	0.0315289	0.0268741	0.0244515	0.0223059	0.0242792	0.0221346	0.0217272	0.0252016	0.0270674	0.0258023	0.0208905	0.0203117	0.0199681	0.0246657	0.0244934	0.0256737	0.0255234	0.0279897			119.09	0.756384	119.09	0.503301
126	0.0248822	0.0300226	0.0281492	0.0284488	0.0256593	0.026257	0.0261376	0.0280501	0.0264958	0.0273931	0.0276514	0.0279502	0.0220537	0.0182686	0.0238866	0.0254595	0.0231695	0.0180095	0.0188062	0.0232491	0.0248822	0.0300226	0.0281492	0.0284488	0.0256593	0.026257	0.0261376	0.0280501	0.0264958	0.0273931	0.0276514	0.0279502	0.0220537	0.0182686	0.0238866	0.0254595	0.0231695	0.0180095	0.0188062	0.0232491			119.992	0.752342	119.992	0.494435
127	0.0231014	0.0243051	0.0247126	0.0261979	0.0267024	0.0275179	0.0263142	0.0252368	0.0262173	0.0255763	0.0248293	0.0257223	0.0261295	0.0274502	0.0258094	0.0264599	0.0249262	0.0215385	0.0206265	0.0206261	0.0231014	0.0243051	0.0247126	0.0261979	0.0267024	0.0275179	0.0263142	0.0252368	0.0262173	0.0255763	0.0248293	0.0257223	0.0261295	0.0274502	0.0258094	0.0264599	0.0249262	0.0215385	0.0206265	0.0206261			120.894	0.748396	120.894	0.485562
128	0.0205072	0.0241461	0.0324397	0.0341543	0.0311801	0.0273657	0.0247409	0.0255812	0.0275055	0.0270504	0.0218366	0.0169024	0.0180222	0.0230263	0.0243558	0.0249863	0.0231661	0.0256511	0.0253358	0.0220463	0.0205072	0.0241461	0.0324397	0.0341543	0.0311801	0.0273657	0.0247409	0.0255812	0.0275055	0.0270504	0.0218366	0.0169024	0.0180222	0.0230263	0.0243558	0.0249863	0.0231661	0.0256511	0.0253358	0.0220463			121.797	0.744552	121.797	0.47669
129	0.0217141	0.0234151	0.0232082	0.0277936	0.0313741	0.0283081	0.0257849	0.0234403	0.0256295	0.0260422	0.026248	0.0267887	0.0249344	0.0237238	0.0239296	0.0237752	0.0214054	0.0232345	0.0232597	0.0259907	0.0217141	0.0234151	0.0232082	0.0277936	0.0313741	0.0283081	0.0257849	0.0234403	0.0256295	0.0260422	0.026248	0.0267887	0.0249344	0.0237238	0.0239296	0.0237752	0.0214054	0.0232345	0.0232597	0.0259907			122.699	0.74081	122.699	0.467826
130	0.0281341	0.0255254	0.0228826	0.024789	0.0277332	0.0272982	0.0247222	0.0203734	0.0182325	0.0214439	0.024789	0.0271646	0.0257927	0.0220794	0.0226822	0.0234172	0.0255923	0.0270309	0.0281341	0.0321829	0.0281341	0.0255254	0.0228826	0.024789	0.0277332	0.0272982	0.0247222	0.0203734	0.0182325	0.0214439	0.024789	0.0271646	0.0257927	0.0220794	0.0226822	0.0234172	0.0255923	0.0270309	0.0281341	0.0321829			123.602	0.737174	123.602	0.458977
131	0.040404	0.0424453	0.0289057	0.0225674	0.0289057	0.0327735	0.0326684	0.0226725	0.0296591	0.0208459	0.0246086	0.0222432	0.0220286	0.0149369	0.00848905	0.0114983	0.0153661	0.021814	0.0252525	0.031915	0.040404	0.0424453	0.0289057	0.0225674	0.0289057	0.0327735	0.0326684	0.0226725	0.0296591	0.0208459	0.0246086	0.0222432	0.0220286	0.0149369	0.00848905	0.0114983	0.0153661	0.021814	0.0252525	0.031915			124.504	0.733646	124.504	0.45015
132	0.0249098	0.0237463	0.0259784	0.0266192	0.0255748	0.0241025	0.0278544	0.029255	0.0274507	0.0241025	0.0241974	0.0228199	0.0199944	0.0188784	0.021609	0.0228199	0.0232952	0.0270471	0.0300623	0.0296829	0.0249098	0.0237463	0.0259784	0.0266192	0.0255748	0.0241025	0.0278544	0.029255	0.0274507	0.0241025	0.0241974	0.0228199	0.0199944	0.0188784	0.021609	0.0228199	0.0232952	0.0270471	0.0300623	0.0296829			125.406	0.730227	125.406	0.441353
133	0.0251718	0.0260532	0.0255159	0.0254216	0.0249828	0.0257959	0.0254063	0.0259511	0.0250355	0.0249148	0.0234133	0.0236402	0.0240374	0.0246575	0.0253042	0.0251416	0.0245781	0.0246122	0.0248088	0.0255577	0.0251718	0.0260532	0.0255159	0.0254216	0.0249828	0.0257959	0.0254063	0.0259511	0.0250355	0.0249148	0.0234133	0.0236402	0.0240374	0.0246575	0.0253042	0.0251416	0.0245781	0.0246122	0.0248088	0.0255577			126.309	0.726918	126.309	0.432593
134	0.0268473	0.027806	0.027367	0.0260191	0.0235019	0.0226896	0.0256457	0.0258403	0.025126	0.0238753	0.0261654	0.0244434	0.0219103	0.0205458	0.0232742	0.0236966	0.0240216	0.0255318	0.0275134	0.0281794	0.0268473	0.027806	0.027367	0.0260191	0.0235019	0.0226896	0.0256457	0.0258403	0.025126	0.0238753	0.0261654	0.0244434	0.0219103	0.0205458	0.0232742	0.0236966	0.0240216	0.0255318	0.0275134	0.0281794			127.211	0.72372	127.211	0.423876
135	0.0259203	0.0245885	0.0254649	0.0264567	0.0267153	0.0261983	0.0268736	0.0273059	0.0256655	0.0248859	0.025013	0.0259473	0.0240403	0.0233033	0.0224037	0.0229827	0.0235541	0.0232914	0.0244999	0.0248895	0.0259203	0.0245885	0.0254649	0.0264567	0.0267153	0.0261983	0.0268736	0.0273059	0.0256655	0.0248859	0.025013	0.0259473	0.0240403	0.0233033	0.0224037	0.0229827	0.0235541	0.0232914	0.0244999	0.0248895			128.113	0.720634	128.113	0.415209
136	0.0262212	0.0267329	0.0272965	0.0258653	0.0276228	0.0264657	0.0285494	0.0268217	0.0253243	0.024257	0.0245903	0.0262288	0.0251463	0.0246646	0.0230706	0.0222552	0.022018	0.021484	0.021944	0.0234413	0.0262212	0.0267329	0.0272965	0.0258653	0.0276228	0.0264657	0.0285494	0.0268217	0.0253243	0.024257	0.0245903	0.0262288	0.0251463	0.0246646	0.0230706	0.0222552	0.022018	0.021484	0.021944	0.0234413			129.016	0.71766	129.016	0.406599
137	0.0277537	0.0256104	0.0230354	0.0226113	0.0250766	0.0237023	0.0244096	0.0226424	0.0242288	0.0234828	0.0253592	0.0264662	0.0270394	0.0272042	0.0263641	0.0243386	0.0238912	0.0240793	0.0257519	0.026953	0.0277537	0.0256104	0.0230354	0.0226113	0.0250766	0.0237023	0.0244096	0.0226424	0.0242288	0.0234828	0.0253592	0.0264662	0.0270394	0.0272042	0.0263641	0.0243386	0.0238912	0.0240793	0.0257519	0.026953			129.918	0.714799	129.918	0.398052
138	0.0256341	0.0250285	0.0242064	0.0249468	0.02768	0.028662	0.0272258	0.0254665	0.023171	0.0242228	0.0244556	0.0251883	0.024284	0.0247627	0.0247545	0.0244681	0.0243617	0.0240016	0.0233756	0.024104	0.0256341	0.0250285	0.0242064	0.0249468	0.02768	0.028662	0.0272258	0.0254665	0.023171	0.0242228	0.0244556	0.0251883	0.024284	0.0247627	0.0247545	0.0244681	0.0243617	0.0240016	0.0233756	0.024104			130.821	0.71205	130.821	0.389575
139	0.0269071	0.0262383	0.0263423	0.026348	0.0265725	0.0256622	0.0252185	0.0243538	0.0240545	0.0223657	0.0247172	0.0250684	0.0246249	0.0225214	0.0232476	0.022988	0.0241064	0.0249878	0.0271316	0.0265439	0.0269071	0.0262383	0.0263423	0.026348	0.0265725	0.0256622	0.0252185	0.0243538	0.0240545	0.0223657	0.0247172	0.0250684	0.0246249	0.0225214	0.0232476	0.022988	0.0241064	0.0249878	0.0271316	0.0265439			131.723	0.709411	131.723	0.381174
140	0.0253455	0.0268526	0.026753	0.0277617	0.0277307	0.0274703	0.0273014	0.0277576	0.0272209	0.0265076	0.0256522	0.0240417	0.0221817	0.021963	0.0215297	0.0211501	0.0222124	0.0235583	0.0233245	0.0236851	0.0253455	0.0268526	0.026753	0.0277617	0.0277307	0.0274703	0.0273014	0.0277576	0.0272209	0.0265076	0.0256522	0.0240417	0.0221817	0.021963	0.0215297	0.0211501	0.0222124	0.0235583	0.0233245	0.0236851			132.625	0.706883	132.625	0.372854
141	0.0253497	0.0274698	0.0283719	0.0254797	0.0242898	0.0236571	0.0256472	0.0269213	0.0271722	0.0253868	0.0222345	0.0232947	0.0231639	0.0257871	0.0249588	0.0246707	0.0226996	0.0237595	0.0247822	0.0249035	0.0253497	0.0274698	0.0283719	0.0254797	0.0242898	0.0236571	0.0256472	0.0269213	0.0271722	0.0253868	0.0222345	0.0232947	0.0231639	0.0257871	0.0249588	0.0246707	0.0226996	0.0237595	0.0247822	0.0249035			133.528	0.704464	133.528	0.364622
142	0.0294556	0.0296045	0.0271454	0.0244068	0.0242389	0.0262697	0.0266236	0.025953	0.0236799	0.0221337	0.0229721	0.0212762	0.0190784	0.0154823	0.0202335	0.0253006	0.0283749	0.0293068	0.0288033	0.0296607	0.0294556	0.0296045	0.0271454	0.0244068	0.0242389	0.0262697	0.0266236	0.025953	0.0236799	0.0221337	0.0229721	0.0212762	0.0190784	0.0154823	0.0202335	0.0253006	0.0283749	0.0293068	0.0288033	0.0296607			134.43	0.702152	134.43	0.356483
143	0.0274737	0.0269053	0.0241687	0.0178681	0.0160093	0.0208637	0.0254591	0.0304693	0.0262338	0.0287136	0.0254591	0.0295915	0.0254591	0.0232909	0.022413	0.0284547	0.028661	0.0255118	0.0219478	0.0250465	0.0274737	0.0269053	0.0241687	0.0178681	0.0160093	0.0208637	0.0254591	0.0304693	0.0262338	0.0287136	0.0254591	0.0295915	0.0254591	0.0232909	0.022413	0.0284547	0.028661	0.0255118	0.0219478	0.0250465			135.332	0.699945	135.332	0.348443
144	0.0234186	0.0240968	0.0262388	0.0258459	0.0283096	0.0276664	0.0251678	0.0194561	0.0237402	0.0246672	0.0269533	0.023097	0.0278454	0.025453	0.021134	0.0214556	0.0255243	0.0295945	0.0263101	0.0240254	0.0234186	0.0240968	0.0262388	0.0258459	0.0283096	0.0276664	0.0251678	0.0194561	0.0237402	0.0246672	0.0269533	0.023097	0.0278454	0.025453	0.021134	0.0214556	0.0255243	0.0295945	0.0263101	0.0240254			136.235	0.697842	136.235	0.340507
145	0.0264212	0.0261015	0.0241709	0.0238303	0.0249305	0.0248559	0.0243287	0.0253085	0.0250343	0.0242789	0.0241833	0.0251963	0.0257031	0.0242662	0.0248104	0.0241748	0.0256533	0.0256489	0.0255203	0.0255827	0.0264212	0.0261015	0.0241709	0.0238303	0.0249305	0.0248559	0.0243287	0.0253085	0.0250343	0.0242789	0.0241833	0.0251963	0.0257031	0.0242662	0.0248104	0.0241748	0.0256533	0.0256489	0.0255203	0.0255827			137.137	0.695839	137.137	0.33268
146	0.0288272	0.0289041	0.027173	0.024595	0.0236524	0.0243162	0.0262783	0.0287888	0.0276729	0.0243931	0.0234795	0.0233925	0.0250569	0.0237293	0.0237775	0.0214689	0.023999	0.0225553	0.0240857	0.0238544	0.0288272	0.0289041	0.027173	0.024595	0.0236524	0.0243162	0.0262783	0.0287888	0.0276729	0.0243931	0.0234795	0.0233925	0.0250569	0.0237293	0.0237775	0.0214689	0.023999	0.0225553	0.0240857	0.0238544			138.04	0.693934	138.04	0.324966
147	0.0265359	0.0255267	0.0235581	0.0213008	0.0205559	0.0248552	0.0248062	0.0258634	0.0236061	0.022357	0.0256716	0.0273279	0.0307863	0.0261512	0.0249031	0.0234857	0.0291535	0.026391	0.0255757	0.0215886	0.0265359	0.0255267	0.0235581	0.0213008	0.0205559	0.0248552	0.0248062	0.0258634	0.0236061	0.022357	0.0256716	0.0273279	0.0307863	0.0261512	0.0249031	0.0234857	0.0291535	0.026391	0.0255757	0.0215886			138.942	0.692123	138.942	0.31737
148	0.0270456	0.0260905	0.0259409	0.023865	0.0224762	0.0217582	0.0231942	0.0257119	0.0263511	0.0252856	0.024031	0.0207635	0.0221214	0.0242517	0.0282057	0.0276137	0.0266589	0.0260828	0.0262327	0.0263195	0.0270456	0.0260905	0.0259409	0.023865	0.0224762	0.0217582	0.0231942	0.0257119	0.0263511	0.0252856	0.024031	0.0207635	0.0221214	0.0242517	0.0282057	0.0276137	0.0266589	0.0260828	0.0262327	0.0263195			139.844	0.690404	139.844	0.309896
149	0.0261707	0.0263676	0.0272163	0.0311963	0.0296958	0.0192536	0.0210813	0.0250613	0.0255189	0.0251278	0.0279984	0.0277377	0.0270859	0.0270194	0.0334816	0.0231032	0.0226483	0.0150102	0.0180138	0.0212117	0.0261707	0.0263676	0.0272163	0.0311963	0.0296958	0.0192536	0.0210813	0.0250613	0.0255189	0.0251278	0.0279984	0.0277377	0.0270859	0.0270194	0.0334816	0.0231032	0.0226483	0.0150102	0.0180138	0.0212117			140.747	0.688773	140.747	0.302549
150	0.0237979	0.024257	0.0243066	0.0251139	0.0248651	0.0246052	0.0251637	0.0265183	0.0270103	0.0256337	0.0251914	0.0248926	0.0254845	0.0233002	0.0228526	0.0232948	0.0265792	0.0270047	0.0258992	0.0242293	0.0237979	0.024257	0.0243066	0.0251139	0.0248651	0.0246052	0.0251637	0.0265183	0.0270103	0.0256337	0.0251914	0.0248926	0.0254845	0.0233002	0.0228526	0.0232948	0.0265792	0.0270047	0.0258992	0.0242293			141.649	0.687226	141.649	0.295333
151	0.0239867	0.0239867	0.0246051	0.0244143	0.0237787	0.025316	0.0275692	0.0283668	0.0261248	0.0250385	0.0245009	0.0252639	0.0248072	0.0260671	0.025882	0.0257145	0.0235418	0.0231779	0.0235128	0.024345	0.0239867	0.0239867	0.0246051	0.0244143	0.0237787	0.025316	0.0275692	0.0283668	0.0261248	0.0250385	0.0245009	0.0252639	0.0248072	0.0260671	0.025882	0.0257145	0.0235418	0.0231779	0.0235128	0.024345			142.551	0.685758	142.551	0.28825
152	0.0278342	0.024888	0.0229462	0.0220513	0.0227932	0.0245064	0.0247461	0.0252483	0.0234479	0.0240154	0.023535	0.0233607	0.023688	0.0260338	0.0282269	0.0288816	0.027103	0.025041	0.025041	0.026612	0.0278342	0.024888	0.0229462	0.0220513	0.0227932	0.0245064	0.0247461	0.0252483	0.0234479	0.0240154	0.023535	0.0233607	0.023688	0.0260338	0.0282269	0.0288816	0.027103	0.025041	0.025041	0.026612			143.454	0.684367	143.454	0.281305
153	0.0250905	0.0259587	0.0263835	0.0257693	0.0268406	0.026129	0.0254124	0.0242547	0.0257749	0.0263779	0.0268298	0.0261399	0.0253826	0.0241357	0.0234784	0.0233837	0.0229023	0.0228563	0.0230131	0.0238869	0.0250905	0.0259587	0.0263835	0.0257693	0.0268406	0.026129	0.0254124	0.0242547	0.0257749	0.0263779	0.0268298	0.0261399	0.0253826	0.0241357	0.0234784	0.0233837	0.0229023	0.0228563	0.0230131	0.0238869			144.356	0.683046	144.356	0.2745
154	0.0233142	0.0244115	0.0277026	0.0275261	0.0267235	0.0244306	0.029525	0.0274278	0.027899	0.0255671	0.0291329	0.0277808	0.0253714	0.0215117	0.0211004	0.0215117	0.0227264	0.0215508	0.0222368	0.0225499	0.0233142	0.0244115	0.0277026	0.0275261	0.0267235	0.0244306	0.029525	0.0274278	0.027899	0.0255671	0.0291329	0.0277808	0.0253714	0.0215117	0.0211004	0.0215117	0.0227264	0.0215508	0.0222368	0.0225499			145.259	0.681791	145.259	0.267838
155	0.0200245	0.0281619	0.0212744	0.0187746	0	0.0187746	0.0212744	0.0375491	0.0306617	0.0481863	0.0306617	0.0187746	0.00938729	0.0200245	0.0387991	0.0306617	0.0281619	0.0200245	0.0294118	0.0294118	0.0200245	0.0281619	0.0212744	0.0187746	0	0.0187746	0.0212744	0.0375491	0.0306617	0.0481863	0.0306617	0.0187746	0.00938729	0.0200245	0.0387991	0.0306617	0.0281619	0.0200245	0.0294118	0.0294118			146.161	0.680597	146.161	0.261322
156	0.0145076	0.0145076	0.0164393	0.0290153	0.0164393	0.0145076	0.0145076	0.0164393	0.0290153	0.0454545	0.0909091	0.0783331	0.0435229	0.0145076	0.0164393	0.0145076	0	0	0.0145076	0.0164393	0.0145076	0.0145076	0.0164393	0.0290153	0.0164393	0.0145076	0.0145076	0.0164393	0.0290153	0.0454545	0.0909091	0.0783331	0.0435229	0.0145076	0.0164393	0.0145076	0	0	0.0145076	0.0164393			147.063	0.679459	147.063	0.254954
157	0.0333333	0.0333333	0.0333333	0.0439723	0.0347499	0.0212779	0.0106389	0.0226944	0.0226944	0.0319168	0.024111	0.0319168	0.0226944	0.0226944	0.0212779	0.0120555	0.0212779	0.0120555	0.0212779	0.0226944	0.0333333	0.0333333	0.0333333	0.0439723	0.0347499	0.0212779	0.0106389	0.0226944	0.0226944	0.0319168	0.024111	0.0319168	0.0226944	0.0226944	0.0212779	0.0120555	0.0212779	0.0120555	0.0212779	0.0226944			147.966	0.678372	147.966	0.248736
158	0	0.0145076	0.0309469	0.0454545	0.0454545	0.0454545	0.0309469	0.0145076	0	0	0	0.0145076	0.0164393	0.0435229	0.0473862	0.0744698	0.0473862	0.0290153	0	0	0	0.0145076	0.0309469	0.0454545	0.0454545	0.0454545	0.0309469	0.0145076	0	0	0	0.0145076	0.0164393	0.0435229	0.0473862	0.0744698	0.0473862	0.0290153	0	0			148.868	0.677329	148.868	0.242671
159	0.022604	0.019948	0.00997399	0.011302	0.00997399	0	0.019948	0.042552	0.0625	0.052526	0.041224	0.021276	0.00997399	0.00997399	0.011302	0.029922	0.032578	0.041224	0.021276	0.029922	0.022604	0.019948	0.00997399	0.011302	0.00997399	0	0.019948	0.042552	0.0625	0.052526	0.041224	0.021276	0.00997399	0.00997399	0.011302	0.029922	0.032578	0.041224	0.021276	0.029922			149.77	0.676326	149.77	0.236758
160	0.0523717	0.0384615	0.0245514	0.0139102	0.0122757	0.0122757	0.0139102	0.0245514	0.0139102	0.0122757	0.0122757	0.0139102	0.0122757	0	0	0.0245514	0.0646474	0.0662819	0.0491027	0.0384615	0.0523717	0.0384615	0.0245514	0.0139102	0.0122757	0.0122757	0.0139102	0.0245514	0.0139102	0.0122757	0.0122757	0.0139102	0.0122757	0	0	0.0245514	0.0646474	0.0662819	0.0491027	0.0384615			150.673	0.675356	150.673	0.231001
161	0.0173282	0.0201804	0.0177663	0.0234708	0.0194115	0.0236899	0.0191924	0.0302707	0.0301589	0.0387157	0.0282946	0.0302707	0.0243471	0.0274184	0.0208376	0.0234708	0.0278565	0.0311469	0.0255541	0.0206186	0.0173282	0.0201804	0.0177663	0.0234708	0.0194115	0.0236899	0.0191924	0.0302707	0.0301589	0.0387157	0.0282946	0.0302707	0.0243471	0.0274184	0.0208376	0.0234708	0.0278565	0.0311469	0.0255541	0.0206186			151.575	0.674414	151.575	0.225399
162	0.0542065	0.0420435	0.0607939	0.0420435	0.0466072	0.0238095	0.0162103	0.0151985	0.0238095	0.0248213	0.0151985	0	0.0151985	0.0248213	0.0238095	0.00759923	0	0.00759923	0.0238095	0.0324206	0.0542065	0.0420435	0.0607939	0.0420435	0.0466072	0.0238095	0.0162103	0.0151985	0.0238095	0.0248213	0.0151985	0	0.0151985	0.0248213	0.0238095	0.00759923	0	0.00759923	0.0238095	0.0324206			152.478	0.673493	152.478	0.219955
163	0.0222332	0.0209176	0.0204401	0.0222332	0.0265356	0.031676	0.0265356	0.0258193	0.0245037	0.029883	0.0247425	0.0184083	0.0202013	0.0231881	0.0240262	0.0204401	0.0280899	0.0339466	0.0319148	0.024265	0.0222332	0.0209176	0.0204401	0.0222332	0.0265356	0.031676	0.0265356	0.0258193	0.0245037	0.029883	0.0247425	0.0184083	0.0202013	0.0231881	0.0240262	0.0204401	0.0280899	0.0339466	0.0319148	0.024265			153.38	0.672586	153.38	0.214667
164	0.0646474	0.0245514	0.0122757	0.0261859	0.0507372	0.040096	0.0245514	0.0122757	0.0261859	0.0384615	0.0261859	0.0122757	0	0	0	0	0.0122757	0.0139102	0.0491027	0.0662819	0.0646474	0.0245514	0.0122757	0.0261859	0.0507372	0.040096	0.0245514	0.0122757	0.0261859	0.0384615	0.0261859	0.0122757	0	0	0	0	0.0122757	0.0139102	0.0491027	0.0662819			154.282	0.671688	154.282	0.209537
165	0.0215491	0.0169124	0.0128205	0.0210043	0.0261859	0.0297329	0.025641	0.0174572	0.0286433	0.0272755	0.03328	0.0215491	0.025641	0.0215491	0.0291881	0.0308226	0.0338248	0.025641	0.025641	0.025641	0.0215491	0.0169124	0.0128205	0.0210043	0.0261859	0.0297329	0.025641	0.0174572	0.0286433	0.0272755	0.03328	0.0215491	0.025641	0.0215491	0.0291881	0.0308226	0.0338248	0.025641	0.025641	0.025641			155.185	0.670792	155.185	0.204564
166	0.0178571	0.0170983	0.0357143	0.0486309	0.0357143	0.0227977	0.0243154	0.0300149	0.0178571	0.0227977	0.0307737	0.0357143	0.029256	0.018616	0.0170983	0.00645829	0.0170983	0.018616	0.029256	0.0243154	0.0178571	0.0170983	0.0357143	0.0486309	0.0357143	0.0227977	0.0243154	0.0300149	0.0178571	0.0227977	0.0307737	0.0357143	0.029256	0.018616	0.0170983	0.00645829	0.0170983	0.018616	0.029256	0.0243154			156.087	0.669891	156.087	0.199748
167	0.0113988	0.0113988	0.0129166	0.0227977	0.0357143	0.037232	0.0455954	0.0258332	0.0569942	0.0387498	0.0341965	0.0227977	0.037232	0.0357143	0.0113988	0	0.0113988	0.0129166	0.0227977	0.0129166	0.0113988	0.0113988	0.0129166	0.0227977	0.0357143	0.037232	0.0455954	0.0258332	0.0569942	0.0387498	0.0341965	0.0227977	0.037232	0.0357143	0.0113988	0	0.0113988	0.0129166	0.0227977	0.0129166			156.989	0.668979	156.989	0.195089
Scaled Mean	0.840902	0.753228	0.771483	0.911518	1	0.86789	0.726809	0.660134	0.705666	0.673566	0.593788	0.405728	0.227467	0.0865619	0	0.13361	0.36053	0.432557	0.538882	0.6685	0.840902	0.753228	0.771483	0.911518	1	0.86789	0.726809	0.660134	0.705666	0.673566	0.593788	0.405728	0.227467	0.0865619	0	0.13361	0.36053	0.432557	0.538882	0.6685			157.892	0.668049	157.892	0.190587
Scaled SEM	0.187196	0.129444	0.146712	0.136463	0.163537	0.139605	0.124331	0.121136	0.163193	0.156767	0.201581	0.177313	0.137161	0.142194	0.150628	0.188779	0.176755	0.166933	0.133586	0.16156	0.187196	0.129444	0.146712	0.136463	0.163537	0.139605	0.124331	0.121136	0.163193	0.156767	0.201581	0.177313	0.137161	0.142194	0.150628	0.188779	0.176755	0.166933	0.133586	0.16156			158.794	0.667094	158.794	0.186239
																																											159.697	0.666108	159.697	0.182045
																																											160.599	0.665083	160.599	0.178004
																																											161.501	0.664013	161.501	0.174113
																																											162.404	0.662891	162.404	0.170372
LH	Bin centers are in degrees																																										163.306	0.661711	163.306	0.166777
cells Bin	9	27	45	63	81	99	117	135	153	171	189	207	225	243	261	279	297	315	333	351	369	387	405	423	441	459	477	495	513	531	549	567	585	603	621	639	657	675	693	711			164.208	0.660465	164.208	0.163328
1	0.0245077	0.0196219	0.0228133	0.0260833	0.0288812	0.0308904	0.0286836	0.0291574	0.0245463	0.0250201	0.019858	0.0173364	0.0140664	0.0141451	0.0214738	0.0250586	0.0275417	0.030733	0.036091	0.0334907	0.0245077	0.0196219	0.0228133	0.0260833	0.0288812	0.0308904	0.0286836	0.0291574	0.0245463	0.0250201	0.019858	0.0173364	0.0140664	0.0141451	0.0214738	0.0250586	0.0275417	0.030733	0.036091	0.0334907			165.111	0.659146	165.111	0.16002
2	0.0201572	0.0207164	0.030329	0.0326608	0.0349013	0.0307018	0.0321016	0.0294883	0.0233297	0.0187573	0.0247295	0.0240752	0.0199708	0.0159576	0.0235161	0.0265022	0.0275293	0.0237025	0.0231433	0.0177302	0.0201572	0.0207164	0.030329	0.0326608	0.0349013	0.0307018	0.0321016	0.0294883	0.0233297	0.0187573	0.0247295	0.0240752	0.0199708	0.0159576	0.0235161	0.0265022	0.0275293	0.0237025	0.0231433	0.0177302			166.013	0.657749	166.013	0.156852
3	0.0212763	0.0217415	0.0263896	0.031966	0.0339806	0.0282484	0.0227225	0.0262864	0.0310882	0.0317597	0.0256149	0.0171966	0.0166808	0.0178681	0.0227225	0.0250465	0.026699	0.0268022	0.0234972	0.022413	0.0212763	0.0217415	0.0263896	0.031966	0.0339806	0.0282484	0.0227225	0.0262864	0.0310882	0.0317597	0.0256149	0.0171966	0.0166808	0.0178681	0.0227225	0.0250465	0.026699	0.0268022	0.0234972	0.022413			166.916	0.656267	166.916	0.153821
4	0.0252242	0.0251991	0.0251848	0.0259693	0.0251735	0.024787	0.0246176	0.0251397	0.0254952	0.024578	0.0235709	0.022933	0.0238952	0.0251708	0.0261075	0.0259551	0.0248519	0.0246657	0.0252553	0.0262261	0.0252242	0.0251991	0.0251848	0.0259693	0.0251735	0.024787	0.0246176	0.0251397	0.0254952	0.024578	0.0235709	0.022933	0.0238952	0.0251708	0.0261075	0.0259551	0.0248519	0.0246657	0.0252553	0.0262261			167.818	0.654692	167.818	0.150923
5	0.03125	0.0249892	0.0217752	0.024158	0.02449	0.0267622	0.0228277	0.0231055	0.0235482	0.0286458	0.0237695	0.022053	0.0160677	0.0195595	0.0226063	0.028036	0.0285352	0.0252105	0.0300868	0.0325238	0.03125	0.0249892	0.0217752	0.024158	0.02449	0.0267622	0.0228277	0.0231055	0.0235482	0.0286458	0.0237695	0.022053	0.0160677	0.0195595	0.0226063	0.028036	0.0285352	0.0252105	0.0300868	0.0325238			168.72	0.653019	168.72	0.148156
6	0.0270892	0.0278492	0.0274653	0.0271597	0.0263921	0.0261963	0.0253814	0.0237991	0.0218956	0.0218563	0.0223733	0.0217231	0.021778	0.022859	0.0243161	0.0245511	0.024888	0.0270658	0.0273006	0.0280609	0.0270892	0.0278492	0.0274653	0.0271597	0.0263921	0.0261963	0.0253814	0.0237991	0.0218956	0.0218563	0.0223733	0.0217231	0.021778	0.022859	0.0243161	0.0245511	0.024888	0.0270658	0.0273006	0.0280609			169.623	0.651242	169.623	0.145516
7	0.0258984	0.0266571	0.0257031	0.0272193	0.0290536	0.0263142	0.0242606	0.0233554	0.0261676	0.0264368	0.0234042	0.0250431	0.0244799	0.0217902	0.019614	0.0238688	0.0263142	0.02541	0.0227193	0.0262902	0.0258984	0.0266571	0.0257031	0.0272193	0.0290536	0.0263142	0.0242606	0.0233554	0.0261676	0.0264368	0.0234042	0.0250431	0.0244799	0.0217902	0.019614	0.0238688	0.0263142	0.02541	0.0227193	0.0262902			170.525	0.649353	170.525	0.143
8	0.0249123	0.0236094	0.0247466	0.0249882	0.0250377	0.0236316	0.0232467	0.0240616	0.0252166	0.0265287	0.0255256	0.0252078	0.0247555	0.025463	0.0262375	0.0262644	0.0257988	0.0244376	0.0252795	0.0250508	0.0249123	0.0236094	0.0247466	0.0249882	0.0250377	0.0236316	0.0232467	0.0240616	0.0252166	0.0265287	0.0255256	0.0252078	0.0247555	0.025463	0.0262375	0.0262644	0.0257988	0.0244376	0.0252795	0.0250508			171.427	0.647348	171.427	0.140603
9	0.0312779	0.0309786	0.0299296	0.0255091	0.0236371	0.0275323	0.0332629	0.0316153	0.0206397	0.0183554	0.0150953	0.0173064	0.0176056	0.0195907	0.0237119	0.0249472	0.0275323	0.0252098	0.0263336	0.0299296	0.0312779	0.0309786	0.0299296	0.0255091	0.0236371	0.0275323	0.0332629	0.0316153	0.0206397	0.0183554	0.0150953	0.0173064	0.0176056	0.0195907	0.0237119	0.0249472	0.0275323	0.0252098	0.0263336	0.0299296			172.33	0.64522	172.33	0.138323
10	0.024672	0.0225443	0.0263014	0.0346312	0.0304202	0.0277057	0.0256223	0.0266631	0.0237217	0.024672	0.0219999	0.0259859	0.022679	0.0267997	0.0218653	0.0220461	0.0227252	0.0205975	0.0238121	0.0245354	0.024672	0.0225443	0.0263014	0.0346312	0.0304202	0.0277057	0.0256223	0.0266631	0.0237217	0.024672	0.0219999	0.0259859	0.022679	0.0267997	0.0218653	0.0220461	0.0227252	0.0205975	0.0238121	0.0245354			173.232	0.642963	173.232	0.136155
11	0.0266069	0.0289422	0.0302244	0.028297	0.0262587	0.0248867	0.0246275	0.0240198	0.022937	0.0230041	0.0209503	0.0224332	0.0233226	0.0253763	0.0240491	0.022574	0.0231005	0.025124	0.0269109	0.0263548	0.0266069	0.0289422	0.0302244	0.028297	0.0262587	0.0248867	0.0246275	0.0240198	0.022937	0.0230041	0.0209503	0.0224332	0.0233226	0.0253763	0.0240491	0.022574	0.0231005	0.025124	0.0269109	0.0263548			174.135	0.640572	174.135	0.134096
12	0.0244689	0.0246876	0.0249262	0.0253093	0.0260625	0.0269126	0.0260799	0.0249612	0.0237154	0.023109	0.0223655	0.0234993	0.0244141	0.0249735	0.0255131	0.0249734	0.0254112	0.0259282	0.0269624	0.0257268	0.0244689	0.0246876	0.0249262	0.0253093	0.0260625	0.0269126	0.0260799	0.0249612	0.0237154	0.023109	0.0223655	0.0234993	0.0244141	0.0249735	0.0255131	0.0249734	0.0254112	0.0259282	0.0269624	0.0257268			175.037	0.638042	175.037	0.13214
13	0.0253398	0.0260301	0.0245876	0.0244023	0.0245405	0.025138	0.0252058	0.0252957	0.0249651	0.0247854	0.0244285	0.0245419	0.0245115	0.0241118	0.0242405	0.0256982	0.02668	0.0263427	0.0242598	0.0248948	0.0253398	0.0260301	0.0245876	0.0244023	0.0245405	0.025138	0.0252058	0.0252957	0.0249651	0.0247854	0.0244285	0.0245419	0.0245115	0.0241118	0.0242405	0.0256982	0.02668	0.0263427	0.0242598	0.0248948			175.939	0.635367	175.939	0.130285
14	0.0255499	0.0247192	0.0248002	0.0249994	0.0254392	0.0250895	0.0250954	0.0248458	0.0250467	0.0250154	0.0251138	0.0248591	0.0246603	0.0247066	0.0249789	0.0252483	0.0250217	0.0246107	0.0248766	0.0253232	0.0255499	0.0247192	0.0248002	0.0249994	0.0254392	0.0250895	0.0250954	0.0248458	0.0250467	0.0250154	0.0251138	0.0248591	0.0246603	0.0247066	0.0249789	0.0252483	0.0250217	0.0246107	0.0248766	0.0253232			176.842	0.632542	176.842	0.128525
15	0.0281276	0.0280432	0.0292049	0.0293058	0.0295583	0.0277235	0.0275554	0.0260232	0.0237006	0.0209738	0.0186168	0.0190717	0.0213271	0.0226734	0.0234988	0.0227578	0.0227914	0.0245089	0.0260568	0.028481	0.0281276	0.0280432	0.0292049	0.0293058	0.0295583	0.0277235	0.0275554	0.0260232	0.0237006	0.0209738	0.0186168	0.0190717	0.0213271	0.0226734	0.0234988	0.0227578	0.0227914	0.0245089	0.0260568	0.028481			177.744	0.629563	177.744	0.126856
16	0.0305238	0.0306173	0.0262364	0.0264452	0.0264915	0.0227596	0.0217638	0.0205347	0.0256572	0.0252396	0.0263526	0.0254947	0.0254484	0.0239188	0.0221805	0.0193065	0.018681	0.0228295	0.0271169	0.032402	0.0305238	0.0306173	0.0262364	0.0264452	0.0264915	0.0227596	0.0217638	0.0205347	0.0256572	0.0252396	0.0263526	0.0254947	0.0254484	0.0239188	0.0221805	0.0193065	0.018681	0.0228295	0.0271169	0.032402			178.646	0.626425	178.646	0.125274
17	0.0266877	0.0262679	0.0276047	0.0267005	0.025351	0.0244735	0.0221018	0.0242247	0.0243945	0.0263993	0.0258882	0.0264778	0.0251021	0.0243293	0.0232548	0.024552	0.0256917	0.0239753	0.0239235	0.0225995	0.0266877	0.0262679	0.0276047	0.0267005	0.025351	0.0244735	0.0221018	0.0242247	0.0243945	0.0263993	0.0258882	0.0264778	0.0251021	0.0243293	0.0232548	0.024552	0.0256917	0.0239753	0.0239235	0.0225995			179.549	0.623123	179.549	0.123773
18	0.0266627	0.0287369	0.032082	0.0305765	0.0245218	0.0213103	0.0211425	0.0209421	0.0182993	0.0162919	0.0151546	0.0121436	0.015891	0.0207075	0.0297406	0.0311452	0.0333871	0.035093	0.0348585	0.0313129	0.0266627	0.0287369	0.032082	0.0305765	0.0245218	0.0213103	0.0211425	0.0209421	0.0182993	0.0162919	0.0151546	0.0121436	0.015891	0.0207075	0.0297406	0.0311452	0.0333871	0.035093	0.0348585	0.0313129			180.451	0.619654	180.451	0.122351
19	0.0274018	0.0228171	0.0263272	0.0299803	0.0296942	0.0236406	0.0200589	0.0169066	0.0189128	0.0214197	0.0214913	0.0205247	0.0218855	0.0232463	0.0222798	0.0228886	0.0265418	0.0329181	0.0361055	0.0349593	0.0274018	0.0228171	0.0263272	0.0299803	0.0296942	0.0236406	0.0200589	0.0169066	0.0189128	0.0214197	0.0214913	0.0205247	0.0218855	0.0232463	0.0222798	0.0228886	0.0265418	0.0329181	0.0361055	0.0349593			181.354	0.616014	181.354	0.121001
20	0.0239896	0.02294	0.0239939	0.0253046	0.0264368	0.0266153	0.0254614	0.0254397	0.0261668	0.0264542	0.0254092	0.0240853	0.0243205	0.0232883	0.0227616	0.0227093	0.0250999	0.0267241	0.0273513	0.0254482	0.0239896	0.02294	0.0239939	0.0253046	0.0264368	0.0266153	0.0254614	0.0254397	0.0261668	0.0264542	0.0254092	0.0240853	0.0243205	0.0232883	0.0227616	0.0227093	0.0250999	0.0267241	0.0273513	0.0254482			182.256	0.6122	182.256	0.119719
21	0.0299915	0.0309536	0.0272315	0.0229823	0.0178341	0.0182374	0.0202526	0.0231378	0.0233236	0.0230442	0.0230758	0.0229203	0.0229823	0.0221453	0.0219278	0.0252466	0.0272315	0.0324113	0.0315111	0.0335593	0.0299915	0.0309536	0.0272315	0.0229823	0.0178341	0.0182374	0.0202526	0.0231378	0.0233236	0.0230442	0.0230758	0.0229203	0.0229823	0.0221453	0.0219278	0.0252466	0.0272315	0.0324113	0.0315111	0.0335593			183.158	0.608207	183.158	0.118501
22	0.0374435	0.0317313	0.0299764	0.0258877	0.0267796	0.0223245	0.0201498	0.0178705	0.0165599	0.0183682	0.0173461	0.0183682	0.0197044	0.0186822	0.0193904	0.0190753	0.0287972	0.034063	0.0393042	0.0381773	0.0374435	0.0317313	0.0299764	0.0258877	0.0267796	0.0223245	0.0201498	0.0178705	0.0165599	0.0183682	0.0173461	0.0183682	0.0197044	0.0186822	0.0193904	0.0190753	0.0287972	0.034063	0.0393042	0.0381773			184.061	0.604033	184.061	0.117341
23	0.0342088	0.0329929	0.0277778	0.0288208	0.0305242	0.0305937	0.0256917	0.0225981	0.0177301	0.014567	0.0118205	0.0173829	0.0256917	0.0269431	0.0253445	0.0224237	0.0244404	0.0235362	0.025414	0.0314978	0.0342088	0.0329929	0.0277778	0.0288208	0.0305242	0.0305937	0.0256917	0.0225981	0.0177301	0.014567	0.0118205	0.0173829	0.0256917	0.0269431	0.0253445	0.0224237	0.0244404	0.0235362	0.025414	0.0314978			184.963	0.599675	184.963	0.116235
24	0.0260827	0.0316227	0.0261802	0.0267183	0.0266934	0.0316217	0.0298652	0.0228383	0.021228	0.0194218	0.0210818	0.0218865	0.0234967	0.0234729	0.0237653	0.0271569	0.0257416	0.0239364	0.0211057	0.0260837	0.0260827	0.0316227	0.0261802	0.0267183	0.0266934	0.0316217	0.0298652	0.0228383	0.021228	0.0194218	0.0210818	0.0218865	0.0234967	0.0234729	0.0237653	0.0271569	0.0257416	0.0239364	0.0211057	0.0260837			185.865	0.595132	185.865	0.115179
25	0.021814	0.021814	0.0212226	0.0192887	0.0167635	0.0241246	0.0250904	0.0232113	0.0151515	0.0183754	0.0236406	0.0254672	0.0266499	0.0270791	0.030303	0.0294971	0.0334196	0.0356755	0.0345476	0.0268645	0.021814	0.021814	0.0212226	0.0192887	0.0167635	0.0241246	0.0250904	0.0232113	0.0151515	0.0183754	0.0236406	0.0254672	0.0266499	0.0270791	0.030303	0.0294971	0.0334196	0.0356755	0.0345476	0.0268645			186.768	0.5904	186.768	0.114167
26	0.0202629	0.0233036	0.0259623	0.0300149	0.0257093	0.0273562	0.0321676	0.0338145	0.0295089	0.0259623	0.0238095	0.019757	0.0159573	0.0157044	0.0216568	0.0281151	0.0297619	0.0257093	0.0219097	0.0235566	0.0202629	0.0233036	0.0259623	0.0300149	0.0257093	0.0273562	0.0321676	0.0338145	0.0295089	0.0259623	0.0238095	0.019757	0.0159573	0.0157044	0.0216568	0.0281151	0.0297619	0.0257093	0.0219097	0.0235566			187.67	0.585478	187.67	0.113196
27	0.0292767	0.0292767	0.0264668	0.0229111	0.0197855	0.0200438	0.0208176	0.0250045	0.0240577	0.0240869	0.0229111	0.0238859	0.0254919	0.0265813	0.0278717	0.0269542	0.0247462	0.0254346	0.0257783	0.0286175	0.0292767	0.0292767	0.0264668	0.0229111	0.0197855	0.0200438	0.0208176	0.0250045	0.0240577	0.0240869	0.0229111	0.0238859	0.0254919	0.0265813	0.0278717	0.0269542	0.0247462	0.0254346	0.0257783	0.0286175			188.573	0.580365	188.573	0.112259
28	0.035083	0.0338455	0.0346935	0.0312201	0.0305427	0.0264942	0.0225809	0.0201247	0.0185662	0.0200909	0.0190572	0.0171265	0.0158221	0.0181257	0.0234959	0.0216149	0.0239199	0.0249184	0.0313051	0.0313727	0.035083	0.0338455	0.0346935	0.0312201	0.0305427	0.0264942	0.0225809	0.0201247	0.0185662	0.0200909	0.0190572	0.0171265	0.0158221	0.0181257	0.0234959	0.0216149	0.0239199	0.0249184	0.0313051	0.0313727			189.475	0.575059	189.475	0.111353
29	0.0351559	0.033394	0.0286741	0.0250814	0.0229318	0.0251518	0.0243764	0.0233195	0.0223689	0.0216639	0.0242357	0.0237776	0.0226504	0.0198675	0.0191984	0.0220516	0.0255036	0.0249048	0.0267371	0.0289556	0.0351559	0.033394	0.0286741	0.0250814	0.0229318	0.0251518	0.0243764	0.0233195	0.0223689	0.0216639	0.0242357	0.0237776	0.0226504	0.0198675	0.0191984	0.0220516	0.0255036	0.0249048	0.0267371	0.0289556			190.377	0.569561	190.377	0.110474
30	0.033476	0.0315293	0.030354	0.0267112	0.028427	0.0265761	0.0243795	0.0209685	0.0212379	0.0197539	0.017885	0.0158416	0.0182896	0.0185205	0.0204672	0.0223173	0.0248226	0.0303155	0.0331673	0.03496	0.033476	0.0315293	0.030354	0.0267112	0.028427	0.0265761	0.0243795	0.0209685	0.0212379	0.0197539	0.017885	0.0158416	0.0182896	0.0185205	0.0204672	0.0223173	0.0248226	0.0303155	0.0331673	0.03496			191.28	0.563868	191.28	0.109616
31	0.0504578	0.0447398	0.0372975	0.0318725	0.0294763	0.0206456	0.0180814	0.0159782	0.0184173	0.0146327	0.0129513	0.0113109	0.0118577	0.0117737	0.0169878	0.019468	0.0259025	0.0267424	0.0364987	0.0449078	0.0504578	0.0447398	0.0372975	0.0318725	0.0294763	0.0206456	0.0180814	0.0159782	0.0184173	0.0146327	0.0129513	0.0113109	0.0118577	0.0117737	0.0169878	0.019468	0.0259025	0.0267424	0.0364987	0.0449078			192.182	0.557982	192.182	0.108776
32	0.0332799	0.0316796	0.0280549	0.0289261	0.0300553	0.0302673	0.0261486	0.0242423	0.0219119	0.0219359	0.0218178	0.0215118	0.017299	0.0149456	0.0166399	0.0217238	0.0254895	0.0259366	0.0277729	0.0303613	0.0332799	0.0316796	0.0280549	0.0289261	0.0300553	0.0302673	0.0261486	0.0242423	0.0219119	0.0219359	0.0218178	0.0215118	0.017299	0.0149456	0.0166399	0.0217238	0.0254895	0.0259366	0.0277729	0.0303613			193.084	0.551902	193.084	0.107949
33	0.0309495	0.0267821	0.0277647	0.0282895	0.0298653	0.0264769	0.0240041	0.0204465	0.021175	0.0208021	0.020633	0.0204127	0.0207683	0.0214291	0.0215307	0.0228012	0.0249018	0.0271377	0.0317118	0.0321178	0.0309495	0.0267821	0.0277647	0.0282895	0.0298653	0.0264769	0.0240041	0.0204465	0.021175	0.0208021	0.020633	0.0204127	0.0207683	0.0214291	0.0215307	0.0228012	0.0249018	0.0271377	0.0317118	0.0321178			193.987	0.54563	193.987	0.107131
34	0.04246	0.0366066	0.0259225	0.0251329	0.0288482	0.0269905	0.0221598	0.0178384	0.0214629	0.0220196	0.0241103	0.0196507	0.0151911	0.0137973	0.0152838	0.0153766	0.0228567	0.0288482	0.0362355	0.0392085	0.04246	0.0366066	0.0259225	0.0251329	0.0288482	0.0269905	0.0221598	0.0178384	0.0214629	0.0220196	0.0241103	0.0196507	0.0151911	0.0137973	0.0152838	0.0153766	0.0228567	0.0288482	0.0362355	0.0392085			194.889	0.539165	194.889	0.106317
35	0.023436	0.0220471	0.0278291	0.0253623	0.0275212	0.0292935	0.0278291	0.0215852	0.0169595	0.0191184	0.0207367	0.0252083	0.0243599	0.0228955	0.0192723	0.0204288	0.0299879	0.034381	0.0370803	0.0246678	0.023436	0.0220471	0.0278291	0.0253623	0.0275212	0.0292935	0.0278291	0.0215852	0.0169595	0.0191184	0.0207367	0.0252083	0.0243599	0.0228955	0.0192723	0.0204288	0.0299879	0.034381	0.0370803	0.0246678			195.792	0.53251	195.792	0.105505
36	0.032345	0.0303381	0.0306817	0.0289039	0.0253774	0.0229683	0.0229683	0.0240869	0.0222799	0.0192408	0.016861	0.0155413	0.016861	0.0153695	0.0174629	0.0210187	0.0265813	0.0344957	0.0383951	0.0382233	0.032345	0.0303381	0.0306817	0.0289039	0.0253774	0.0229683	0.0229683	0.0240869	0.0222799	0.0192408	0.016861	0.0155413	0.016861	0.0153695	0.0174629	0.0210187	0.0265813	0.0344957	0.0383951	0.0382233			196.694	0.525667	196.694	0.10469
37	0.0306307	0.0285402	0.0231839	0.022194	0.0224138	0.0231839	0.0244684	0.0237342	0.0290905	0.0279526	0.0240647	0.0198463	0.0175345	0.0198463	0.0202126	0.0274397	0.026852	0.0283204	0.0277327	0.0327586	0.0306307	0.0285402	0.0231839	0.022194	0.0224138	0.0231839	0.0244684	0.0237342	0.0290905	0.0279526	0.0240647	0.0198463	0.0175345	0.0198463	0.0202126	0.0274397	0.026852	0.0283204	0.0277327	0.0327586			197.596	0.518636	197.596	0.103868
38	0.030699	0.0285714	0.0244898	0.0256191	0.0274422	0.0266173	0.0229269	0.0237517	0.0280068	0.0273554	0.0223623	0.0163265	0.0155017	0.0164133	0.017716	0.0202347	0.0291361	0.0331734	0.0336956	0.0299609	0.030699	0.0285714	0.0244898	0.0256191	0.0274422	0.0266173	0.0229269	0.0237517	0.0280068	0.0273554	0.0223623	0.0163265	0.0155017	0.0164133	0.017716	0.0202347	0.0291361	0.0331734	0.0336956	0.0299609			198.499	0.511422	198.499	0.103036
39	0.02881	0.0326605	0.0321627	0.0292656	0.0236365	0.0215661	0.0208625	0.0210701	0.0228907	0.0241326	0.0218564	0.0214008	0.0215661	0.0230983	0.0222698	0.0232636	0.0238846	0.0266991	0.0285619	0.0303421	0.02881	0.0326605	0.0321627	0.0292656	0.0236365	0.0215661	0.0208625	0.0210701	0.0228907	0.0241326	0.0218564	0.0214008	0.0215661	0.0230983	0.0222698	0.0232636	0.0238846	0.0266991	0.0285619	0.0303421			199.401	0.504026	199.401	0.10219
40	0.0296939	0.0311201	0.0307904	0.0324635	0.0268696	0.0250881	0.0216054	0.0234976	0.0237167	0.0228393	0.0192751	0.0158752	0.0178769	0.0199603	0.0226751	0.0236072	0.0245941	0.0273089	0.0293374	0.0318052	0.0296939	0.0311201	0.0307904	0.0324635	0.0268696	0.0250881	0.0216054	0.0234976	0.0237167	0.0228393	0.0192751	0.0158752	0.0178769	0.0199603	0.0226751	0.0236072	0.0245941	0.0273089	0.0293374	0.0318052			200.303	0.496452	200.303	0.101327
41	0.0313981	0.0281837	0.0262431	0.0245789	0.0241504	0.0229784	0.0242639	0.0261922	0.0254739	0.0239993	0.0229907	0.0249447	0.0225745	0.0224492	0.0212135	0.0248312	0.0250074	0.0244278	0.0255371	0.0285619	0.0313981	0.0281837	0.0262431	0.0245789	0.0241504	0.0229784	0.0242639	0.0261922	0.0254739	0.0239993	0.0229907	0.0249447	0.0225745	0.0224492	0.0212135	0.0248312	0.0250074	0.0244278	0.0255371	0.0285619			201.206	0.488703	201.206	0.100445
42	0.0301517	0.0290817	0.0285903	0.0279257	0.0281567	0.0268557	0.023416	0.0203804	0.022115	0.0245143	0.0250057	0.0213055	0.0197158	0.0187613	0.0193977	0.0185303	0.0229823	0.0286481	0.0331001	0.0313655	0.0301517	0.0290817	0.0285903	0.0279257	0.0281567	0.0268557	0.023416	0.0203804	0.022115	0.0245143	0.0250057	0.0213055	0.0197158	0.0187613	0.0193977	0.0185303	0.0229823	0.0286481	0.0331001	0.0313655			202.108	0.480783	202.108	0.0995395
43	0.0280266	0.0285131	0.0297546	0.0313748	0.0254886	0.0241392	0.0239763	0.0261908	0.026893	0.0273244	0.0261908	0.0227348	0.0196024	0.0176586	0.0144184	0.0159306	0.0219247	0.0281345	0.0312669	0.0304569	0.0280266	0.0285131	0.0297546	0.0313748	0.0254886	0.0241392	0.0239763	0.0261908	0.026893	0.0273244	0.0261908	0.0227348	0.0196024	0.0176586	0.0144184	0.0159306	0.0219247	0.0281345	0.0312669	0.0304569			203.011	0.472697	203.011	0.0986086
44	0.0317055	0.0297378	0.0244222	0.0247172	0.0251815	0.0257007	0.0232836	0.021416	0.0218345	0.020556	0.0215945	0.0211756	0.0211605	0.0203469	0.0209511	0.0223847	0.0268245	0.0307059	0.0332942	0.0330074	0.0317055	0.0297378	0.0244222	0.0247172	0.0251815	0.0257007	0.0232836	0.021416	0.0218345	0.020556	0.0215945	0.0211756	0.0211605	0.0203469	0.0209511	0.0223847	0.0268245	0.0307059	0.0332942	0.0330074			203.913	0.46445	203.913	0.0976496
45	0.0270155	0.0271441	0.0242455	0.0248036	0.024829	0.0258552	0.0251497	0.0245341	0.0250088	0.0262847	0.0272722	0.026676	0.0251625	0.0245663	0.0242071	0.0224179	0.0223029	0.0222127	0.0240981	0.0262143	0.0270155	0.0271441	0.0242455	0.0248036	0.024829	0.0258552	0.0251497	0.0245341	0.0250088	0.0262847	0.0272722	0.026676	0.0251625	0.0245663	0.0242071	0.0224179	0.0223029	0.0222127	0.0240981	0.0262143			204.815	0.456046	204.815	0.0966601
46	0.0390351	0.0379731	0.0319149	0.0279942	0.0257348	0.0232185	0.0223393	0.0205071	0.0185773	0.0175148	0.0192858	0.0204458	0.021118	0.0186749	0.0188218	0.0204339	0.0236337	0.0269073	0.0293011	0.0365686	0.0390351	0.0379731	0.0319149	0.0279942	0.0257348	0.0232185	0.0223393	0.0205071	0.0185773	0.0175148	0.0192858	0.0204458	0.021118	0.0186749	0.0188218	0.0204339	0.0236337	0.0269073	0.0293011	0.0365686			205.718	0.44749	205.718	0.0956381
47	0.0336849	0.0331127	0.0326303	0.0336492	0.0329517	0.0285	0.0239944	0.0224566	0.0210441	0.0200609	0.0180581	0.0164671	0.0169321	0.0202752	0.0224923	0.0228501	0.0216877	0.0231184	0.0254783	0.030556	0.0336849	0.0331127	0.0326303	0.0336492	0.0329517	0.0285	0.0239944	0.0224566	0.0210441	0.0200609	0.0180581	0.0164671	0.0169321	0.0202752	0.0224923	0.0228501	0.0216877	0.0231184	0.0254783	0.030556			206.62	0.43879	206.62	0.0945815
48	0.0274781	0.0304516	0.0288363	0.0276596	0.0244456	0.02437	0.0251395	0.0256679	0.0231022	0.0197979	0.0216543	0.0254107	0.028565	0.0230118	0.0226501	0.0215479	0.0234799	0.0236306	0.0249433	0.0281578	0.0274781	0.0304516	0.0288363	0.0276596	0.0244456	0.02437	0.0251395	0.0256679	0.0231022	0.0197979	0.0216543	0.0254107	0.028565	0.0230118	0.0226501	0.0215479	0.0234799	0.0236306	0.0249433	0.0281578			207.522	0.42995	207.522	0.0934888
49	0.0242785	0.02629	0.0310696	0.0349167	0.0311278	0.0240457	0.0204897	0.0241039	0.0266975	0.0282135	0.0238995	0.0243665	0.0230833	0.0210434	0.0197614	0.0194692	0.0244247	0.0235205	0.0249783	0.0242203	0.0242785	0.02629	0.0310696	0.0349167	0.0311278	0.0240457	0.0204897	0.0241039	0.0266975	0.0282135	0.0238995	0.0243665	0.0230833	0.0210434	0.0197614	0.0194692	0.0244247	0.0235205	0.0249783	0.0242203			208.425	0.420977	208.425	0.0923583
50	0.0293401	0.0275994	0.0232829	0.023624	0.0242675	0.0256302	0.0254789	0.027675	0.023661	0.0237382	0.0193075	0.0241163	0.0215792	0.0229048	0.0215035	0.0230561	0.0242675	0.0273339	0.0296812	0.0319529	0.0293401	0.0275994	0.0232829	0.023624	0.0242675	0.0256302	0.0254789	0.027675	0.023661	0.0237382	0.0193075	0.0241163	0.0215792	0.0229048	0.0215035	0.0230561	0.0242675	0.0273339	0.0296812	0.0319529			209.327	0.411879	209.327	0.0911889
51	0.0267123	0.027666	0.0286649	0.0273888	0.0268009	0.0246046	0.025958	0.0258133	0.0260358	0.0220529	0.0237617	0.0226408	0.0238504	0.0203002	0.0219869	0.022785	0.0263352	0.0263017	0.0255918	0.0247489	0.0267123	0.027666	0.0286649	0.0273888	0.0268009	0.0246046	0.025958	0.0258133	0.0260358	0.0220529	0.0237617	0.0226408	0.0238504	0.0203002	0.0219869	0.022785	0.0263352	0.0263017	0.0255918	0.0247489			210.23	0.402662	210.23	0.0899795
52	0.0256578	0.0246156	0.0216333	0.0230603	0.0250727	0.027515	0.0287224	0.025905	0.0244053	0.0239109	0.026207	0.0269114	0.0271582	0.0263625	0.0250362	0.0228772	0.0226397	0.0224291	0.0236457	0.0262346	0.0256578	0.0246156	0.0216333	0.0230603	0.0250727	0.027515	0.0287224	0.025905	0.0244053	0.0239109	0.026207	0.0269114	0.0271582	0.0263625	0.0250362	0.0228772	0.0226397	0.0224291	0.0236457	0.0262346			211.132	0.393334	211.132	0.0887292
53	0.0295313	0.0277074	0.0269079	0.0270677	0.0308271	0.0309868	0.0275476	0.0224925	0.0190689	0.0189411	0.0205727	0.0216604	0.0193089	0.0188453	0.0194687	0.0222206	0.025948	0.029787	0.031547	0.0295633	0.0295313	0.0277074	0.0269079	0.0270677	0.0308271	0.0309868	0.0275476	0.0224925	0.0190689	0.0189411	0.0205727	0.0216604	0.0193089	0.0188453	0.0194687	0.0222206	0.025948	0.029787	0.031547	0.0295633			212.034	0.383902	212.034	0.0874377
54	0.0257422	0.0266294	0.0260304	0.0276042	0.0280143	0.0259305	0.024967	0.0234596	0.0250443	0.0238364	0.0219748	0.0216645	0.0231272	0.0253103	0.0234483	0.0235265	0.0247118	0.0265512	0.0260751	0.026352	0.0257422	0.0266294	0.0260304	0.0276042	0.0280143	0.0259305	0.024967	0.0234596	0.0250443	0.0238364	0.0219748	0.0216645	0.0231272	0.0253103	0.0234483	0.0235265	0.0247118	0.0265512	0.0260751	0.026352			212.937	0.374376	212.937	0.0861045
55	0.028307	0.0280389	0.0250184	0.0243809	0.0241962	0.02574	0.0248337	0.0243139	0.0246997	0.0236087	0.0228878	0.0213939	0.0243809	0.0263105	0.0251525	0.0242133	0.023978	0.0255888	0.025673	0.0272838	0.028307	0.0280389	0.0250184	0.0243809	0.0241962	0.02574	0.0248337	0.0243139	0.0246997	0.0236087	0.0228878	0.0213939	0.0243809	0.0263105	0.0251525	0.0242133	0.023978	0.0255888	0.025673	0.0272838			213.839	0.364763	213.839	0.0847295
56	0.0267675	0.0234214	0.0253777	0.0257547	0.0262527	0.0241935	0.0265101	0.0286203	0.0275222	0.0227695	0.0226324	0.0236613	0.0246398	0.0235759	0.0235242	0.0230612	0.0227695	0.0240047	0.0275739	0.0273676	0.0267675	0.0234214	0.0253777	0.0257547	0.0262527	0.0241935	0.0265101	0.0286203	0.0275222	0.0227695	0.0226324	0.0236613	0.0246398	0.0235759	0.0235242	0.0230612	0.0227695	0.0240047	0.0275739	0.0273676			214.741	0.355072	214.741	0.0833131
57	0.0291731	0.0246896	0.021003	0.0185347	0.0234837	0.0255402	0.0266232	0.0252658	0.0234976	0.0229355	0.0229215	0.0259381	0.0274866	0.0296392	0.0268562	0.0252798	0.0243063	0.0250741	0.0251836	0.0265684	0.0291731	0.0246896	0.021003	0.0185347	0.0234837	0.0255402	0.0266232	0.0252658	0.0234976	0.0229355	0.0229215	0.0259381	0.0274866	0.0296392	0.0268562	0.0252798	0.0243063	0.0250741	0.0251836	0.0265684			215.644	0.345312	215.644	0.0818555
58	0.0154405	0.0195143	0.0259571	0.0334952	0.0286928	0.0244381	0.0229786	0.0238905	0.0227357	0.0237691	0.0267476	0.0285714	0.0249238	0.0217024	0.0172643	0.0243167	0.0308809	0.035319	0.0276595	0.0217024	0.0154405	0.0195143	0.0259571	0.0334952	0.0286928	0.0244381	0.0229786	0.0238905	0.0227357	0.0237691	0.0267476	0.0285714	0.0249238	0.0217024	0.0172643	0.0243167	0.0308809	0.035319	0.0276595	0.0217024			216.546	0.335494	216.546	0.0803576
59	0.0214416	0.0219269	0.0247745	0.0288914	0.0277049	0.026952	0.0260435	0.0270757	0.0246403	0.0237015	0.0237221	0.0238664	0.0244754	0.0259922	0.0285406	0.0261776	0.0239804	0.0224321	0.0240729	0.0235879	0.0214416	0.0219269	0.0247745	0.0288914	0.0277049	0.026952	0.0260435	0.0270757	0.0246403	0.0237015	0.0237221	0.0238664	0.0244754	0.0259922	0.0285406	0.0261776	0.0239804	0.0224321	0.0240729	0.0235879			217.449	0.325626	217.449	0.0788202
60	0.034563	0.0306852	0.0301185	0.0217963	0.0167852	0.0132389	0.0163593	0.0214185	0.0252481	0.0253426	0.0221278	0.0213241	0.0202833	0.0233574	0.0239241	0.0295037	0.0312055	0.0304963	0.0315371	0.0306852	0.034563	0.0306852	0.0301185	0.0217963	0.0167852	0.0132389	0.0163593	0.0214185	0.0252481	0.0253426	0.0221278	0.0213241	0.0202833	0.0233574	0.0239241	0.0295037	0.0312055	0.0304963	0.0315371	0.0306852			218.351	0.315718	218.351	0.0772447
61	0.0253755	0.0243203	0.0253166	0.0251786	0.0234955	0.0241572	0.0245253	0.0255219	0.0249357	0.0248813	0.0238179	0.0237971	0.0234452	0.0258235	0.0251992	0.0256435	0.0240397	0.0257899	0.0276989	0.0270372	0.0253755	0.0243203	0.0253166	0.0251786	0.0234955	0.0241572	0.0245253	0.0255219	0.0249357	0.0248813	0.0238179	0.0237971	0.0234452	0.0258235	0.0251992	0.0256435	0.0240397	0.0257899	0.0276989	0.0270372			219.253	0.30578	219.253	0.0756323
62	0.0239954	0.0257522	0.0244484	0.0268056	0.0252645	0.0272812	0.0253776	0.024823	0.0230098	0.0237465	0.0223868	0.0229988	0.0265562	0.0286178	0.0271339	0.0238485	0.0226021	0.0242337	0.0245847	0.0265336	0.0239954	0.0257522	0.0244484	0.0268056	0.0252645	0.0272812	0.0253776	0.024823	0.0230098	0.0237465	0.0223868	0.0229988	0.0265562	0.0286178	0.0271339	0.0238485	0.0226021	0.0242337	0.0245847	0.0265336			220.156	0.295824	220.156	0.073985
63	0.0359449	0.0356755	0.0336343	0.0236406	0.0166562	0.022298	0.0268097	0.0267572	0.0240173	0.0248758	0.0243392	0.0183754	0.0192887	0.0212226	0.020202	0.0215993	0.0214373	0.0249306	0.0269718	0.0313236	0.0359449	0.0356755	0.0336343	0.0236406	0.0166562	0.022298	0.0268097	0.0267572	0.0240173	0.0248758	0.0243392	0.0183754	0.0192887	0.0212226	0.020202	0.0215993	0.0214373	0.0249306	0.0269718	0.0313236			221.058	0.28586	221.058	0.0723047
64	0.0373286	0.034268	0.0287611	0.0218418	0.0192994	0.0220299	0.0193934	0.0231601	0.0211817	0.0197235	0.0152987	0.0184993	0.022924	0.0271608	0.028243	0.028667	0.0258425	0.0250424	0.0292791	0.0320557	0.0373286	0.034268	0.0287611	0.0218418	0.0192994	0.0220299	0.0193934	0.0231601	0.0211817	0.0197235	0.0152987	0.0184993	0.022924	0.0271608	0.028243	0.028667	0.0258425	0.0250424	0.0292791	0.0320557			221.96	0.275898	221.96	0.0705935
65	0.0311178	0.0357581	0.0326175	0.0306498	0.0271347	0.0258223	0.0227294	0.0183242	0.0168245	0.0162151	0.0196366	0.0229167	0.0243227	0.0247449	0.0216042	0.0203396	0.0225422	0.0275092	0.0293374	0.0298532	0.0311178	0.0357581	0.0326175	0.0306498	0.0271347	0.0258223	0.0227294	0.0183242	0.0168245	0.0162151	0.0196366	0.0229167	0.0243227	0.0247449	0.0216042	0.0203396	0.0225422	0.0275092	0.0293374	0.0298532			222.863	0.26595	222.863	0.0688542
66	0.0255324	0.0182037	0.0224583	0.0242315	0.020213	0.0219861	0.0244676	0.0257685	0.0222222	0.0204491	0.0184398	0.0290787	0.0360509	0.0351065	0.0290787	0.02825	0.0224583	0.0177315	0.0260046	0.0322685	0.0255324	0.0182037	0.0224583	0.0242315	0.020213	0.0219861	0.0244676	0.0257685	0.0222222	0.0204491	0.0184398	0.0290787	0.0360509	0.0351065	0.0290787	0.02825	0.0224583	0.0177315	0.0260046	0.0322685			223.765	0.256027	223.765	0.0670894
67	0.0336383	0.0327467	0.0349465	0.0304283	0.0257938	0.014858	0.0138478	0.0131937	0.0147393	0.0167598	0.0223464	0.0225838	0.0230005	0.018899	0.0219903	0.0199092	0.0336988	0.036371	0.03875	0.0314991	0.0336383	0.0327467	0.0349465	0.0304283	0.0257938	0.014858	0.0138478	0.0131937	0.0147393	0.0167598	0.0223464	0.0225838	0.0230005	0.018899	0.0219903	0.0199092	0.0336988	0.036371	0.03875	0.0314991			224.668	0.24614	224.668	0.0653021
68	0.0281865	0.0307397	0.0304151	0.0296254	0.0264436	0.0235865	0.0201421	0.0205675	0.023627	0.0247619	0.0216413	0.0223103	0.0239714	0.0278825	0.0252682	0.0245191	0.0223706	0.0234246	0.024377	0.0261397	0.0281865	0.0307397	0.0304151	0.0296254	0.0264436	0.0235865	0.0201421	0.0205675	0.023627	0.0247619	0.0216413	0.0223103	0.0239714	0.0278825	0.0252682	0.0245191	0.0223706	0.0234246	0.024377	0.0261397			225.57	0.236302	225.57	0.0634956
69	0.0240519	0.023744	0.0292935	0.0304499	0.0285236	0.0256703	0.0265187	0.0263648	0.0268267	0.0276751	0.0207367	0.0224336	0.0198882	0.0202748	0.0191184	0.0220471	0.0240519	0.0240519	0.0289855	0.0292935	0.0240519	0.023744	0.0292935	0.0304499	0.0285236	0.0256703	0.0265187	0.0263648	0.0268267	0.0276751	0.0207367	0.0224336	0.0198882	0.0202748	0.0191184	0.0220471	0.0240519	0.0240519	0.0289855	0.0292935			226.472	0.226523	226.472	0.0616735
70	0.0167032	0.0127851	0.0155848	0.026875	0.0350877	0.0307018	0.0347149	0.0370467	0.0406872	0.0324744	0.0247295	0.0187573	0.0191301	0.0219298	0.0219298	0.02053	0.0203436	0.0233297	0.0223026	0.0243568	0.0167032	0.0127851	0.0155848	0.026875	0.0350877	0.0307018	0.0347149	0.0370467	0.0406872	0.0324744	0.0247295	0.0187573	0.0191301	0.0219298	0.0219298	0.02053	0.0203436	0.0233297	0.0223026	0.0243568			227.375	0.216817	227.375	0.0598395
71	0.0233946	0.0231418	0.0274783	0.0277804	0.0322176	0.0295952	0.0266213	0.021327	0.0220833	0.022184	0.0205707	0.0181003	0.0233946	0.0243009	0.0256635	0.0184024	0.0293444	0.0301994	0.0326718	0.0215284	0.0233946	0.0231418	0.0274783	0.0277804	0.0322176	0.0295952	0.0266213	0.021327	0.0220833	0.022184	0.0205707	0.0181003	0.0233946	0.0243009	0.0256635	0.0184024	0.0293444	0.0301994	0.0326718	0.0215284			228.277	0.207194	228.277	0.0579977
72	0.0263075	0.0386227	0.0358969	0.0392529	0.0361063	0.0368411	0.0268843	0.0238444	0.0246305	0.0206999	0.0186043	0.0181322	0.0205952	0.0189183	0.0179228	0.0181322	0.0181322	0.0202812	0.0184462	0.0217488	0.0263075	0.0386227	0.0358969	0.0392529	0.0361063	0.0368411	0.0268843	0.0238444	0.0246305	0.0206999	0.0186043	0.0181322	0.0205952	0.0189183	0.0179228	0.0181322	0.0181322	0.0202812	0.0184462	0.0217488			229.179	0.197667	229.179	0.0561523
73	0.0230687	0.0193728	0.0238523	0.0225453	0.0230687	0.018962	0.020829	0.0222471	0.0241506	0.0221725	0.0237032	0.0249342	0.0295263	0.0282938	0.0286301	0.0318407	0.0315409	0.0301608	0.0267266	0.0243742	0.0230687	0.0193728	0.0238523	0.0225453	0.0230687	0.018962	0.020829	0.0222471	0.0241506	0.0221725	0.0237032	0.0249342	0.0295263	0.0282938	0.0286301	0.0318407	0.0315409	0.0301608	0.0267266	0.0243742			230.082	0.188248	230.082	0.0543078
74	0.0272035	0.0286131	0.0297181	0.0277283	0.0260574	0.0225335	0.0259605	0.0261396	0.0272727	0.0236391	0.023598	0.023777	0.025684	0.0234594	0.0236807	0.0228377	0.0229069	0.0212213	0.0224096	0.0255595	0.0272035	0.0286131	0.0297181	0.0277283	0.0260574	0.0225335	0.0259605	0.0261396	0.0272727	0.0236391	0.023598	0.023777	0.025684	0.0234594	0.0236807	0.0228377	0.0229069	0.0212213	0.0224096	0.0255595			230.984	0.178949	230.984	0.052469
75	0.0209205	0.0244369	0.0278644	0.0267067	0.0262622	0.0271967	0.0287988	0.031114	0.0262168	0.0240813	0.0229236	0.0220327	0.0245712	0.021365	0.0235025	0.0215882	0.0277755	0.0283089	0.0249268	0.0194073	0.0209205	0.0244369	0.0278644	0.0267067	0.0262622	0.0271967	0.0287988	0.031114	0.0262168	0.0240813	0.0229236	0.0220327	0.0245712	0.021365	0.0235025	0.0215882	0.0277755	0.0283089	0.0249268	0.0194073			231.887	0.169784	231.887	0.0506406
76	0.025141	0.0301679	0.0374191	0.0276803	0.017784	0.0203773	0.0311733	0.0373134	0.0323383	0.0257753	0.0269403	0.0269921	0.0272575	0.0206944	0.0182069	0.0182069	0.0159307	0.0178897	0.0209059	0.0218055	0.025141	0.0301679	0.0374191	0.0276803	0.017784	0.0203773	0.0311733	0.0373134	0.0323383	0.0257753	0.0269403	0.0269921	0.0272575	0.0206944	0.0182069	0.0182069	0.0159307	0.0178897	0.0209059	0.0218055			232.789	0.160763	232.789	0.0488281
77	0.0277531	0.0308256	0.0289183	0.0297209	0.0257557	0.0236072	0.0231229	0.0243332	0.0244091	0.0220181	0.0215339	0.0234406	0.024757	0.0259981	0.024303	0.0229262	0.0217609	0.0232438	0.0242425	0.0273299	0.0277531	0.0308256	0.0289183	0.0297209	0.0257557	0.0236072	0.0231229	0.0243332	0.0244091	0.0220181	0.0215339	0.0234406	0.024757	0.0259981	0.024303	0.0229262	0.0217609	0.0232438	0.0242425	0.0273299			233.691	0.151899	233.691	0.0470366
78	0.0256769	0.0268079	0.0272847	0.028098	0.0272141	0.0271435	0.0270377	0.026684	0.0281333	0.0277796	0.0252879	0.023044	0.02011	0.0195626	0.0203578	0.0226017	0.0243162	0.0232558	0.0245813	0.0250228	0.0256769	0.0268079	0.0272847	0.028098	0.0272141	0.0271435	0.0270377	0.026684	0.0281333	0.0277796	0.0252879	0.023044	0.02011	0.0195626	0.0203578	0.0226017	0.0243162	0.0232558	0.0245813	0.0250228			234.594	0.143206	234.594	0.0452718
79	0.0271334	0.0260575	0.0208729	0.028481	0.030029	0.0280776	0.0232964	0.0273365	0.0296255	0.0296255	0.0243064	0.0198629	0.0230274	0.0236999	0.0208729	0.0177084	0.0182463	0.025923	0.0238343	0.0319832	0.0271334	0.0260575	0.0208729	0.028481	0.030029	0.0280776	0.0232964	0.0273365	0.0296255	0.0296255	0.0243064	0.0198629	0.0230274	0.0236999	0.0208729	0.0177084	0.0182463	0.025923	0.0238343	0.0319832			235.496	0.134694	235.496	0.0435394
80	0.02774	0.0309995	0.0302737	0.0276286	0.0261884	0.0265565	0.0243018	0.0212321	0.0209864	0.0220803	0.0213659	0.0208972	0.0218682	0.0244915	0.0247482	0.025742	0.02515	0.0263112	0.025418	0.0260209	0.02774	0.0309995	0.0302737	0.0276286	0.0261884	0.0265565	0.0243018	0.0212321	0.0209864	0.0220803	0.0213659	0.0208972	0.0218682	0.0244915	0.0247482	0.025742	0.02515	0.0263112	0.025418	0.0260209			236.398	0.126376	236.398	0.0418455
81	0.0377353	0.0274093	0.0265956	0.0272843	0.0247181	0.0224657	0.0195245	0.0205882	0.0225907	0.0254069	0.0200245	0.0152696	0.0136422	0.0188358	0.0234044	0.0264706	0.0276593	0.0263456	0.0357329	0.0382965	0.0377353	0.0274093	0.0265956	0.0272843	0.0247181	0.0224657	0.0195245	0.0205882	0.0225907	0.0254069	0.0200245	0.0152696	0.0136422	0.0188358	0.0234044	0.0264706	0.0276593	0.0263456	0.0357329	0.0382965			237.301	0.118264	237.301	0.0401961
82	0.026506	0.022809	0.0279485	0.0251977	0.0291208	0.0258739	0.0307433	0.0291649	0.0269562	0.0203302	0.0215925	0.0237553	0.0225388	0.0160929	0.0229449	0.026144	0.0271822	0.0218626	0.0267761	0.0264601	0.026506	0.022809	0.0279485	0.0251977	0.0291208	0.0258739	0.0307433	0.0291649	0.0269562	0.0203302	0.0215925	0.0237553	0.0225388	0.0160929	0.0229449	0.026144	0.0271822	0.0218626	0.0267761	0.0264601			238.203	0.11037	238.203	0.0385975
83	0.0370607	0.0311853	0.0261929	0.0243487	0.0268457	0.0242719	0.0216606	0.0190494	0.018204	0.0209311	0.0246179	0.0250015	0.0209311	0.0166682	0.0227362	0.0251549	0.0284206	0.0238492	0.0290734	0.0337966	0.0370607	0.0311853	0.0261929	0.0243487	0.0268457	0.0242719	0.0216606	0.0190494	0.018204	0.0209311	0.0246179	0.0250015	0.0209311	0.0166682	0.0227362	0.0251549	0.0284206	0.0238492	0.0290734	0.0337966			239.106	0.102707	239.106	0.0370562
84	0.0295085	0.0249821	0.0246379	0.0274267	0.0270826	0.0268537	0.0231291	0.0202835	0.0204937	0.0208752	0.02057	0.0187747	0.0209328	0.0225561	0.022117	0.0211812	0.0250202	0.0312081	0.037129	0.0352379	0.0295085	0.0249821	0.0246379	0.0274267	0.0270826	0.0268537	0.0231291	0.0202835	0.0204937	0.0208752	0.02057	0.0187747	0.0209328	0.0225561	0.022117	0.0211812	0.0250202	0.0312081	0.037129	0.0352379			240.008	0.0952854	240.008	0.0355788
85	0.0228491	0.0206779	0.0232248	0.0231484	0.0238997	0.0167811	0.022101	0.0224002	0.0291432	0.0353609	0.0343867	0.0256221	0.0208275	0.0225499	0.0212764	0.0218017	0.0238233	0.0315405	0.0284683	0.0301174	0.0228491	0.0206779	0.0232248	0.0231484	0.0238997	0.0167811	0.022101	0.0224002	0.0291432	0.0353609	0.0343867	0.0256221	0.0208275	0.0225499	0.0212764	0.0218017	0.0238233	0.0315405	0.0284683	0.0301174			240.91	0.0881173	240.91	0.0341721
86	0.03077	0.0327901	0.027471	0.0250475	0.0234309	0.0231619	0.0220174	0.0243064	0.0305011	0.0278744	0.024913	0.0160918	0.0155538	0.0208729	0.0218143	0.0256541	0.0195253	0.0289531	0.0269989	0.0322521	0.03077	0.0327901	0.027471	0.0250475	0.0234309	0.0231619	0.0220174	0.0243064	0.0305011	0.0278744	0.024913	0.0160918	0.0155538	0.0208729	0.0218143	0.0256541	0.0195253	0.0289531	0.0269989	0.0322521			241.813	0.0812141	241.813	0.0328429
87	0.027543	0.0275427	0.0263198	0.0229828	0.0241058	0.0252594	0.027129	0.0236286	0.022431	0.0219352	0.0230705	0.0225688	0.0213205	0.0233781	0.0251968	0.0291426	0.0275865	0.0272986	0.0252157	0.0263448	0.027543	0.0275427	0.0263198	0.0229828	0.0241058	0.0252594	0.027129	0.0236286	0.022431	0.0219352	0.0230705	0.0225688	0.0213205	0.0233781	0.0251968	0.0291426	0.0275865	0.0272986	0.0252157	0.0263448			242.715	0.074587	242.715	0.0315983
88	0.0294311	0.0283196	0.0282326	0.0246669	0.0252221	0.0274142	0.0302198	0.0308333	0.0274725	0.0241117	0.0225332	0.0215396	0.0174187	0.0167468	0.0184123	0.0228549	0.0269757	0.0263908	0.0271223	0.0240819	0.0294311	0.0283196	0.0282326	0.0246669	0.0252221	0.0274142	0.0302198	0.0308333	0.0274725	0.0241117	0.0225332	0.0215396	0.0174187	0.0167468	0.0184123	0.0228549	0.0269757	0.0263908	0.0271223	0.0240819			243.617	0.068247	243.617	0.0304452
89	0.0275951	0.0295232	0.0253817	0.0227405	0.0190632	0.0216695	0.0241681	0.0263101	0.0230257	0.0199916	0.022205	0.025453	0.0257033	0.0222763	0.0228831	0.0263101	0.0280593	0.0300587	0.0282019	0.0293806	0.0275951	0.0295232	0.0253817	0.0227405	0.0190632	0.0216695	0.0241681	0.0263101	0.0230257	0.0199916	0.022205	0.025453	0.0257033	0.0222763	0.0228831	0.0263101	0.0280593	0.0300587	0.0282019	0.0293806			244.52	0.0622048	244.52	0.029391
90	0.0235474	0.0245142	0.0244302	0.0241782	0.0270372	0.0298122	0.027668	0.0217391	0.0202256	0.0193001	0.0234635	0.030275	0.0352783	0.0290975	0.02195	0.0224539	0.0272052	0.0250609	0.0222019	0.0205616	0.0235474	0.0245142	0.0244302	0.0241782	0.0270372	0.0298122	0.027668	0.0217391	0.0202256	0.0193001	0.0234635	0.030275	0.0352783	0.0290975	0.02195	0.0224539	0.0272052	0.0250609	0.0222019	0.0205616			245.422	0.0564708	245.422	0.0284429
91	0.0350842	0.0236524	0.0205985	0.0161835	0.0195789	0.0193528	0.0178812	0.0176551	0.0176551	0.0212766	0.0215026	0.0261437	0.0219547	0.0259176	0.020031	0.0329345	0.0328191	0.0384797	0.0355363	0.0357624	0.0350842	0.0236524	0.0205985	0.0161835	0.0195789	0.0193528	0.0178812	0.0176551	0.0176551	0.0212766	0.0215026	0.0261437	0.0219547	0.0259176	0.020031	0.0329345	0.0328191	0.0384797	0.0355363	0.0357624			246.325	0.0510552	246.325	0.0276083
92	0.0285195	0.0264827	0.0281804	0.0312921	0.0327637	0.0284065	0.0290293	0.0252371	0.0261437	0.0250111	0.0241622	0.018391	0.012449	0.0174291	0.0173714	0.0216734	0.0265957	0.0281227	0.0277283	0.0250111	0.0285195	0.0264827	0.0281804	0.0312921	0.0327637	0.0284065	0.0290293	0.0252371	0.0261437	0.0250111	0.0241622	0.018391	0.012449	0.0174291	0.0173714	0.0216734	0.0265957	0.0281227	0.0277283	0.0250111			247.227	0.0459678	247.227	0.0268944
93	0.032016	0.0290845	0.0297674	0.0272397	0.0264064	0.0225148	0.0237025	0.021251	0.018371	0.0177138	0.020771	0.0206196	0.0203672	0.0203919	0.0258759	0.0249149	0.0281503	0.0278969	0.031637	0.0313084	0.032016	0.0290845	0.0297674	0.0272397	0.0264064	0.0225148	0.0237025	0.021251	0.018371	0.0177138	0.020771	0.0206196	0.0203672	0.0203919	0.0258759	0.0249149	0.0281503	0.0278969	0.031637	0.0313084			248.129	0.0412181	248.129	0.0263088
94	0.0250065	0.0287652	0.0295108	0.0325227	0.0283225	0.0256429	0.0210552	0.0214427	0.0220227	0.0231829	0.022382	0.020724	0.0254491	0.0263052	0.0236807	0.0193701	0.0228517	0.0278528	0.0270238	0.0268864	0.0250065	0.0287652	0.0295108	0.0325227	0.0283225	0.0256429	0.0210552	0.0214427	0.0220227	0.0231829	0.022382	0.020724	0.0254491	0.0263052	0.0236807	0.0193701	0.0228517	0.0278528	0.0270238	0.0268864			249.032	0.0368152	249.032	0.025859
95	0.0223836	0.0244649	0.0269093	0.0283469	0.0261827	0.0266123	0.0232091	0.0210126	0.0189473	0.0204341	0.0229451	0.0247289	0.0255881	0.0253073	0.0276695	0.0300977	0.0285779	0.0267281	0.0254393	0.0244151	0.0223836	0.0244649	0.0269093	0.0283469	0.0261827	0.0266123	0.0232091	0.0210126	0.0189473	0.0204341	0.0229451	0.0247289	0.0255881	0.0253073	0.0276695	0.0300977	0.0285779	0.0267281	0.0254393	0.0244151			249.934	0.0327678	249.934	0.0255523
96	0.0277343	0.0311892	0.0280598	0.0254069	0.0252569	0.0239294	0.0240304	0.0231039	0.0245304	0.0238049	0.0204255	0.021452	0.0239549	0.0237294	0.0240304	0.0259323	0.0288108	0.0266333	0.0226784	0.0253069	0.0277343	0.0311892	0.0280598	0.0254069	0.0252569	0.0239294	0.0240304	0.0231039	0.0245304	0.0238049	0.0204255	0.021452	0.0239549	0.0237294	0.0240304	0.0259323	0.0288108	0.0266333	0.0226784	0.0253069			250.836	0.0290842	250.836	0.0253962
97	0.027264	0.0227028	0.0223173	0.0225871	0.0227285	0.0229212	0.02242	0.0226515	0.0239362	0.0273923	0.0277134	0.0258892	0.0239105	0.0255294	0.0253236	0.0254011	0.0240388	0.0260819	0.0293453	0.029846	0.027264	0.0227028	0.0223173	0.0225871	0.0227285	0.0229212	0.02242	0.0226515	0.0239362	0.0273923	0.0277134	0.0258892	0.0239105	0.0255294	0.0253236	0.0254011	0.0240388	0.0260819	0.0293453	0.029846			251.739	0.0257725	251.739	0.0253982
98	0.0274983	0.0284166	0.0285605	0.0248634	0.0223283	0.0227489	0.0245755	0.0248964	0.0242655	0.023845	0.02452	0.0243319	0.0236568	0.0244537	0.0267451	0.025937	0.0246753	0.0231252	0.0255498	0.0250069	0.0274983	0.0284166	0.0285605	0.0248634	0.0223283	0.0227489	0.0245755	0.0248964	0.0242655	0.023845	0.02452	0.0243319	0.0236568	0.0244537	0.0267451	0.025937	0.0246753	0.0231252	0.0255498	0.0250069			252.641	0.0228398	252.641	0.0255657
99	0.0288382	0.0280088	0.0278266	0.0263454	0.0257665	0.0247811	0.0226323	0.0214071	0.0211254	0.0211826	0.0205362	0.0202024	0.0216885	0.02306	0.022961	0.0251201	0.0282018	0.0310701	0.0304234	0.0288225	0.0288382	0.0280088	0.0278266	0.0263454	0.0257665	0.0247811	0.0226323	0.0214071	0.0211254	0.0211826	0.0205362	0.0202024	0.0216885	0.02306	0.022961	0.0251201	0.0282018	0.0310701	0.0304234	0.0288225			253.544	0.0202933	253.544	0.025906
100	0.0264968	0.0270009	0.0266406	0.0256148	0.0243278	0.0262088	0.0257135	0.025183	0.0218704	0.0229509	0.0236076	0.0255697	0.0240126	0.0220597	0.0234458	0.0248674	0.0250388	0.0249849	0.0266226	0.0277838	0.0264968	0.0270009	0.0266406	0.0256148	0.0243278	0.0262088	0.0257135	0.025183	0.0218704	0.0229509	0.0236076	0.0255697	0.0240126	0.0220597	0.0234458	0.0248674	0.0250388	0.0249849	0.0266226	0.0277838			254.446	0.0181394	254.446	0.0264264
101	0.0235476	0.0280007	0.0299199	0.0271605	0.0235598	0.0251155	0.0260436	0.0261065	0.0238232	0.0225437	0.0233215	0.0235471	0.0223555	0.0226317	0.0258554	0.0268715	0.0261444	0.0252408	0.0255921	0.0226189	0.0235476	0.0280007	0.0299199	0.0271605	0.0235598	0.0251155	0.0260436	0.0261065	0.0238232	0.0225437	0.0233215	0.0235471	0.0223555	0.0226317	0.0258554	0.0268715	0.0261444	0.0252408	0.0255921	0.0226189			255.348	0.016384	255.348	0.0271342
102	0.0297488	0.0261818	0.021319	0.0233791	0.0226563	0.0284756	0.0290053	0.0270733	0.0244412	0.019832	0.023167	0.0205331	0.0238673	0.023315	0.0217224	0.0204699	0.0219137	0.0279441	0.0317448	0.0332103	0.0297488	0.0261818	0.021319	0.0233791	0.0226563	0.0284756	0.0290053	0.0270733	0.0244412	0.019832	0.023167	0.0205331	0.0238673	0.023315	0.0217224	0.0204699	0.0219137	0.0279441	0.0317448	0.0332103			256.251	0.0150324	256.251	0.0280364
103	0.0269144	0.0275667	0.0266394	0.0268276	0.0280015	0.0278713	0.0257405	0.0241247	0.0245305	0.0256897	0.027393	0.0253202	0.0237696	0.0231971	0.0229649	0.0217549	0.0223059	0.0226169	0.0231537	0.0236175	0.0269144	0.0275667	0.0266394	0.0268276	0.0280015	0.0278713	0.0257405	0.0241247	0.0245305	0.0256897	0.027393	0.0253202	0.0237696	0.0231971	0.0229649	0.0217549	0.0223059	0.0226169	0.0231537	0.0236175			257.153	0.0140897	257.153	0.0291401
104	0.0271225	0.0274381	0.0255425	0.0253321	0.0282281	0.0266481	0.0211716	0.0196968	0.0209076	0.0228569	0.0239625	0.0265429	0.0302826	0.0331786	0.0331786	0.0239625	0.0185912	0.0183271	0.0230672	0.0239625	0.0271225	0.0274381	0.0255425	0.0253321	0.0282281	0.0266481	0.0211716	0.0196968	0.0209076	0.0228569	0.0239625	0.0265429	0.0302826	0.0331786	0.0331786	0.0239625	0.0185912	0.0183271	0.0230672	0.0239625			258.055	0.0135599	258.055	0.0304521
105	0.0239935	0.0220599	0.0231187	0.0275397	0.0288294	0.0274477	0.025974	0.0251912	0.0211382	0.0219679	0.026066	0.030579	0.0287374	0.0224278	0.0186977	0.0179149	0.0244084	0.0278156	0.0293362	0.0267568	0.0239935	0.0220599	0.0231187	0.0275397	0.0288294	0.0274477	0.025974	0.0251912	0.0211382	0.0219679	0.026066	0.030579	0.0287374	0.0224278	0.0186977	0.0179149	0.0244084	0.0278156	0.0293362	0.0267568			258.958	0.0134467	258.958	0.031979
106	0.023234	0.0210684	0.021485	0.0270852	0.0290265	0.0294118	0.0257051	0.0239725	0.0234427	0.0241648	0.0226244	0.022769	0.0222712	0.0261388	0.0264429	0.028016	0.0244696	0.0249994	0.0261865	0.0274862	0.023234	0.0210684	0.021485	0.0270852	0.0290265	0.0294118	0.0257051	0.0239725	0.0234427	0.0241648	0.0226244	0.022769	0.0222712	0.0261388	0.0264429	0.028016	0.0244696	0.0249994	0.0261865	0.0274862			259.86	0.0137533	259.86	0.0337275
107	0.0163117	0.0193858	0.0200154	0.0210401	0.0219074	0.0260833	0.0286049	0.0269506	0.0223796	0.024429	0.0249012	0.0259259	0.0257685	0.0272654	0.0308117	0.0333333	0.0346728	0.029787	0.0220648	0.0183611	0.0163117	0.0193858	0.0200154	0.0210401	0.0219074	0.0260833	0.0286049	0.0269506	0.0223796	0.024429	0.0249012	0.0259259	0.0257685	0.0272654	0.0308117	0.0333333	0.0346728	0.029787	0.0220648	0.0183611			260.763	0.0144819	260.763	0.0357039
108	0.0247835	0.0222277	0.0280517	0.0263873	0.0193157	0.0183054	0.0209194	0.0257938	0.0225838	0.0240107	0.020682	0.0247835	0.0272788	0.0316178	0.0307263	0.0262686	0.0256751	0.023594	0.0303701	0.0266247	0.0247835	0.0222277	0.0280517	0.0263873	0.0193157	0.0183054	0.0209194	0.0257938	0.0225838	0.0240107	0.020682	0.0247835	0.0272788	0.0316178	0.0307263	0.0262686	0.0256751	0.023594	0.0303701	0.0266247			261.665	0.0156343	261.665	0.0379143
109	0.0264759	0.0284988	0.027794	0.0267758	0.0237189	0.0260264	0.0248275	0.0237641	0.0212165	0.0231197	0.0242582	0.024483	0.0253973	0.0239583	0.0240188	0.0220857	0.0243633	0.0254419	0.0271502	0.0266256	0.0264759	0.0284988	0.027794	0.0267758	0.0237189	0.0260264	0.0248275	0.0237641	0.0212165	0.0231197	0.0242582	0.024483	0.0253973	0.0239583	0.0240188	0.0220857	0.0243633	0.0254419	0.0271502	0.0266256			262.567	0.0172115	262.567	0.0403648
110	0.02618	0.0255778	0.0257023	0.0274268	0.0273438	0.026014	0.0257023	0.0266789	0.0270736	0.0254321	0.0230428	0.0221077	0.0221908	0.0224194	0.0202791	0.0225236	0.0252449	0.0271151	0.0258895	0.0260555	0.02618	0.0255778	0.0257023	0.0274268	0.0273438	0.026014	0.0257023	0.0266789	0.0270736	0.0254321	0.0230428	0.0221077	0.0221908	0.0224194	0.0202791	0.0225236	0.0252449	0.0271151	0.0258895	0.0260555			263.47	0.0192141	263.47	0.0430609
111	0.0229301	0.0266674	0.0254814	0.0211691	0.0199648	0.0250324	0.0285543	0.0279434	0.0271171	0.026326	0.0272607	0.0251042	0.0271171	0.0275478	0.0277998	0.0250324	0.023415	0.0232714	0.021528	0.0207376	0.0229301	0.0266674	0.0254814	0.0211691	0.0199648	0.0250324	0.0285543	0.0279434	0.0271171	0.026326	0.0272607	0.0251042	0.0271171	0.0275478	0.0277998	0.0250324	0.023415	0.0232714	0.021528	0.0207376			264.372	0.0216415	264.372	0.0460081
112	0.0242768	0.0240732	0.0230662	0.0286418	0.0271581	0.0269197	0.0242942	0.0237487	0.0268516	0.0272603	0.0270733	0.025607	0.0255215	0.0242261	0.0201002	0.0229307	0.0220773	0.0242435	0.0238168	0.028113	0.0242768	0.0240732	0.0230662	0.0286418	0.0271581	0.0269197	0.0242942	0.0237487	0.0268516	0.0272603	0.0270733	0.025607	0.0255215	0.0242261	0.0201002	0.0229307	0.0220773	0.0242435	0.0238168	0.028113			265.274	0.0244929	265.274	0.0492117
113	0.0264554	0.0237915	0.0245192	0.0260252	0.0230301	0.0258269	0.0249656	0.0277955	0.0235264	0.0216408	0.0203998	0.0223684	0.0236094	0.0220542	0.0224184	0.0241718	0.0272162	0.0287714	0.0318157	0.0295982	0.0264554	0.0237915	0.0245192	0.0260252	0.0230301	0.0258269	0.0249656	0.0277955	0.0235264	0.0216408	0.0203998	0.0223684	0.0236094	0.0220542	0.0224184	0.0241718	0.0272162	0.0287714	0.0318157	0.0295982			266.177	0.0277663	266.177	0.0526765
114	0.0214872	0.0237521	0.031283	0.0334942	0.0342327	0.0291233	0.0303878	0.0257529	0.0277022	0.0228032	0.0234365	0.0208024	0.0223824	0.0189068	0.0203816	0.0210128	0.0228569	0.0222772	0.0240676	0.0238573	0.0214872	0.0237521	0.031283	0.0334942	0.0342327	0.0291233	0.0303878	0.0257529	0.0277022	0.0228032	0.0234365	0.0208024	0.0223824	0.0189068	0.0203816	0.0210128	0.0228569	0.0222772	0.0240676	0.0238573			267.079	0.0314592	267.079	0.056407
115	0.0311999	0.028318	0.0272785	0.0301383	0.0348396	0.0320663	0.0210166	0.0159038	0.0184598	0.0238764	0.0234216	0.0184165	0.018027	0.0185463	0.0223167	0.0230966	0.0248082	0.0274084	0.0296181	0.0312432	0.0311999	0.028318	0.0272785	0.0301383	0.0348396	0.0320663	0.0210166	0.0159038	0.0184598	0.0238764	0.0234216	0.0184165	0.018027	0.0185463	0.0223167	0.0230966	0.0248082	0.0274084	0.0296181	0.0312432			267.982	0.0355685	267.982	0.0604076
116	0.020251	0.0206359	0.0187985	0.0238404	0.0226004	0.0262333	0.0231559	0.0265746	0.0267453	0.028924	0.0287533	0.0261044	0.0273009	0.0282831	0.0261898	0.0270449	0.0246084	0.0276858	0.0224297	0.0238404	0.020251	0.0206359	0.0187985	0.0238404	0.0226004	0.0262333	0.0231559	0.0265746	0.0267453	0.028924	0.0287533	0.0261044	0.0273009	0.0282831	0.0261898	0.0270449	0.0246084	0.0276858	0.0224297	0.0238404			268.884	0.04009	268.884	0.0646822
117	0.0301244	0.0290203	0.0284592	0.0255842	0.0234255	0.0226513	0.0215863	0.0219639	0.0214024	0.0204925	0.0203958	0.0215476	0.023532	0.0222445	0.0212284	0.0222737	0.0287496	0.0322244	0.0334251	0.029669	0.0301244	0.0290203	0.0284592	0.0255842	0.0234255	0.0226513	0.0215863	0.0219639	0.0214024	0.0204925	0.0203958	0.0215476	0.023532	0.0222445	0.0212284	0.0222737	0.0287496	0.0322244	0.0334251	0.029669			269.786	0.0450188	269.786	0.0692343
118	0.0241817	0.0245666	0.0242671	0.0253782	0.0215328	0.0211915	0.0215328	0.0234555	0.0272155	0.0278129	0.0305054	0.0257195	0.0290529	0.0278129	0.0267453	0.0212768	0.0200803	0.0240111	0.0262751	0.0273862	0.0241817	0.0245666	0.0242671	0.0253782	0.0215328	0.0211915	0.0215328	0.0234555	0.0272155	0.0278129	0.0305054	0.0257195	0.0290529	0.0278129	0.0267453	0.0212768	0.0200803	0.0240111	0.0262751	0.0273862			270.689	0.0503494	270.689	0.0740671
119	0.0256849	0.0257408	0.0255501	0.0262134	0.0280012	0.0264271	0.0241781	0.0233457	0.0246054	0.0252013	0.0259434	0.0265508	0.0252911	0.0240768	0.0228735	0.0236157	0.0231545	0.0244931	0.0239865	0.0250665	0.0256849	0.0257408	0.0255501	0.0262134	0.0280012	0.0264271	0.0241781	0.0233457	0.0246054	0.0252013	0.0259434	0.0265508	0.0252911	0.0240768	0.0228735	0.0236157	0.0231545	0.0244931	0.0239865	0.0250665			271.591	0.0560753	271.591	0.0791835
120	0.02671	0.025868	0.025059	0.0244929	0.0246896	0.0240695	0.0234735	0.0238101	0.0252094	0.0257176	0.0252297	0.0239837	0.023733	0.0238139	0.0243347	0.0251767	0.0258767	0.0262384	0.0261546	0.026359	0.02671	0.025868	0.025059	0.0244929	0.0246896	0.0240695	0.0234735	0.0238101	0.0252094	0.0257176	0.0252297	0.0239837	0.023733	0.0238139	0.0243347	0.0251767	0.0258767	0.0262384	0.0261546	0.026359			272.493	0.0621894	272.493	0.0845858
121	0.0242968	0.0240622	0.0267133	0.0301695	0.02824	0.0247168	0.0212092	0.0194309	0.0174678	0.0199678	0.0247667	0.0283912	0.0277366	0.0271832	0.0270991	0.0284582	0.0250854	0.024398	0.0238939	0.0267133	0.0242968	0.0240622	0.0267133	0.0301695	0.02824	0.0247168	0.0212092	0.0194309	0.0174678	0.0199678	0.0247667	0.0283912	0.0277366	0.0271832	0.0270991	0.0284582	0.0250854	0.024398	0.0238939	0.0267133			273.396	0.0686835	273.396	0.090276
122	0.0259747	0.0281791	0.0254558	0.027685	0.0273427	0.0268998	0.0229102	0.022442	0.022125	0.0235942	0.0245442	0.0262411	0.0270263	0.0259752	0.021745	0.0205804	0.0209345	0.0266845	0.0255188	0.0281414	0.0259747	0.0281791	0.0254558	0.027685	0.0273427	0.0268998	0.0229102	0.022442	0.022125	0.0235942	0.0245442	0.0262411	0.0270263	0.0259752	0.021745	0.0205804	0.0209345	0.0266845	0.0255188	0.0281414			274.298	0.0755489	274.298	0.0962556
123	0.0290458	0.0273403	0.0264407	0.0249672	0.023634	0.0253863	0.027045	0.0251847	0.0226415	0.0227806	0.0225948	0.0205479	0.0199739	0.0213387	0.0232926	0.0258048	0.0274642	0.0272315	0.0278675	0.0294181	0.0290458	0.0273403	0.0264407	0.0249672	0.023634	0.0253863	0.027045	0.0251847	0.0226415	0.0227806	0.0225948	0.0205479	0.0199739	0.0213387	0.0232926	0.0258048	0.0274642	0.0272315	0.0278675	0.0294181			275.201	0.0827759	275.201	0.102526
124	0.0291711	0.0274645	0.0271208	0.0256644	0.0235267	0.0225331	0.0214265	0.0225206	0.0232579	0.0241268	0.0226329	0.0216642	0.0225142	0.0235767	0.0239456	0.0235142	0.0265146	0.0283769	0.0310275	0.0294208	0.0291711	0.0274645	0.0271208	0.0256644	0.0235267	0.0225331	0.0214265	0.0225206	0.0232579	0.0241268	0.0226329	0.0216642	0.0225142	0.0235767	0.0239456	0.0235142	0.0265146	0.0283769	0.0310275	0.0294208			276.103	0.0903541	276.103	0.109087
125	0.0247071	0.0292165	0.0243599	0.0252476	0.0277128	0.0366561	0.0328397	0.0300649	0.0242059	0.0210839	0.0204288	0.0206597	0.0245532	0.0273279	0.0261715	0.0232428	0.0200815	0.0216621	0.0194263	0.0203518	0.0247071	0.0292165	0.0243599	0.0252476	0.0277128	0.0366561	0.0328397	0.0300649	0.0242059	0.0210839	0.0204288	0.0206597	0.0245532	0.0273279	0.0261715	0.0232428	0.0200815	0.0216621	0.0194263	0.0203518			277.005	0.0982721	277.005	0.11594
126	0.026482	0.0252849	0.0240625	0.0254107	0.0254107	0.0244407	0.0230662	0.0242387	0.0227261	0.0224867	0.0255371	0.0284232	0.027541	0.0237347	0.0207849	0.0226002	0.0266336	0.0284735	0.0267723	0.0258901	0.026482	0.0252849	0.0240625	0.0254107	0.0254107	0.0244407	0.0230662	0.0242387	0.0227261	0.0224867	0.0255371	0.0284232	0.027541	0.0237347	0.0207849	0.0226002	0.0266336	0.0284735	0.0267723	0.0258901			277.908	0.106518	277.908	0.123084
127	0.0284986	0.028239	0.0287571	0.0301551	0.0311638	0.0284205	0.0209144	0.0205262	0.0240977	0.026764	0.0251592	0.0238909	0.0231144	0.0219495	0.0217944	0.0207847	0.0214061	0.0222861	0.0259357	0.0261425	0.0284986	0.028239	0.0287571	0.0301551	0.0311638	0.0284205	0.0209144	0.0205262	0.0240977	0.026764	0.0251592	0.0238909	0.0231144	0.0219495	0.0217944	0.0207847	0.0214061	0.0222861	0.0259357	0.0261425			278.81	0.115079	278.81	0.130518
128	0.0256577	0.0249264	0.0276389	0.0229453	0.0274306	0.0266993	0.0274306	0.0229453	0.0245098	0.0292034	0.034522	0.0298284	0.0191912	0.0113685	0.0147059	0.0227369	0.0249264	0.0289951	0.0280555	0.0262827	0.0256577	0.0249264	0.0276389	0.0229453	0.0274306	0.0266993	0.0274306	0.0229453	0.0245098	0.0292034	0.034522	0.0298284	0.0191912	0.0113685	0.0147059	0.0227369	0.0249264	0.0289951	0.0280555	0.0262827			279.712	0.123941	279.712	0.138241
129	0.0263008	0.0270556	0.0332364	0.0345796	0.0334719	0.0243431	0.0231403	0.0220076	0.0241547	0.0252393	0.0242249	0.0211826	0.0188941	0.021772	0.0222672	0.0221258	0.0221258	0.0240364	0.0244845	0.0253575	0.0263008	0.0270556	0.0332364	0.0345796	0.0334719	0.0243431	0.0231403	0.0220076	0.0241547	0.0252393	0.0242249	0.0211826	0.0188941	0.021772	0.0222672	0.0221258	0.0221258	0.0240364	0.0244845	0.0253575			280.615	0.13309	280.615	0.146251
130	0.027506	0.0269138	0.0256781	0.0260292	0.0248883	0.0251738	0.0252248	0.0254221	0.0252981	0.0239232	0.0249983	0.0238136	0.0217738	0.0209112	0.0220807	0.02551	0.0260802	0.025978	0.0259487	0.0268479	0.027506	0.0269138	0.0256781	0.0260292	0.0248883	0.0251738	0.0252248	0.0254221	0.0252981	0.0239232	0.0249983	0.0238136	0.0217738	0.0209112	0.0220807	0.02551	0.0260802	0.025978	0.0259487	0.0268479			281.517	0.142511	281.517	0.154545
131	0.0298431	0.0274242	0.0290828	0.0290828	0.0274242	0.021553	0.0118128	0.0158198	0.0189962	0.0234876	0.021691	0.0239015	0.0237635	0.0227273	0.0268723	0.0274242	0.0279086	0.0280465	0.0326055	0.030533	0.0298431	0.0274242	0.0290828	0.0290828	0.0274242	0.021553	0.0118128	0.0158198	0.0189962	0.0234876	0.021691	0.0239015	0.0237635	0.0227273	0.0268723	0.0274242	0.0279086	0.0280465	0.0326055	0.030533			282.42	0.152187	282.42	0.163122
132	0.0306363	0.0230911	0.0160401	0.0216893	0.0225952	0.0259367	0.0265956	0.0312548	0.0277503	0.0193798	0.0165762	0.0187613	0.0233382	0.0239567	0.0225549	0.0262662	0.0300177	0.0310078	0.0301421	0.0324096	0.0306363	0.0230911	0.0160401	0.0216893	0.0225952	0.0259367	0.0265956	0.0312548	0.0277503	0.0193798	0.0165762	0.0187613	0.0233382	0.0239567	0.0225549	0.0262662	0.0300177	0.0310078	0.0301421	0.0324096			283.322	0.162103	283.322	0.171976
133	0.0288313	0.0276471	0.0270906	0.024802	0.0229731	0.0239452	0.0260036	0.0259859	0.0228848	0.0220543	0.022699	0.0225401	0.0207288	0.0220719	0.0239095	0.0241217	0.0247581	0.0271965	0.030236	0.0295203	0.0288313	0.0276471	0.0270906	0.024802	0.0229731	0.0239452	0.0260036	0.0259859	0.0228848	0.0220543	0.022699	0.0225401	0.0207288	0.0220719	0.0239095	0.0241217	0.0247581	0.0271965	0.030236	0.0295203			284.224	0.17224	284.224	0.181104
134	0.0230266	0.0246163	0.0257581	0.0246163	0.0254275	0.025886	0.0260782	0.0233893	0.0220236	0.0222263	0.0253314	0.0256298	0.0251074	0.0243497	0.0264836	0.0276041	0.0270599	0.0267398	0.0251605	0.0234855	0.0230266	0.0246163	0.0257581	0.0246163	0.0254275	0.025886	0.0260782	0.0233893	0.0220236	0.0222263	0.0253314	0.0256298	0.0251074	0.0243497	0.0264836	0.0276041	0.0270599	0.0267398	0.0251605	0.0234855			285.127	0.18258	285.127	0.190502
135	0.0279506	0.0290389	0.0266602	0.0281723	0.0256643	0.0265685	0.0253141	0.0262731	0.0250563	0.0235074	0.0230098	0.021424	0.023563	0.0224747	0.0228994	0.0206311	0.0246325	0.0248346	0.0258492	0.026476	0.0279506	0.0290389	0.0266602	0.0281723	0.0256643	0.0265685	0.0253141	0.0262731	0.0250563	0.0235074	0.0230098	0.021424	0.023563	0.0224747	0.0228994	0.0206311	0.0246325	0.0248346	0.0258492	0.026476			286.029	0.193105	286.029	0.200164
136	0.0247533	0.0242978	0.0235944	0.02406	0.0262888	0.0295376	0.0306964	0.0288047	0.0279826	0.0265856	0.0236837	0.0202169	0.0219898	0.0237527	0.0254667	0.0226928	0.0224655	0.0225147	0.0247533	0.0258628	0.0247533	0.0242978	0.0235944	0.02406	0.0262888	0.0295376	0.0306964	0.0288047	0.0279826	0.0265856	0.0236837	0.0202169	0.0219898	0.0237527	0.0254667	0.0226928	0.0224655	0.0225147	0.0247533	0.0258628			286.931	0.203795	286.931	0.210085
137	0.0248383	0.0248138	0.0246124	0.0244126	0.0243046	0.0247817	0.0254026	0.0247241	0.0245757	0.02488	0.0252921	0.0257977	0.0251976	0.025183	0.0249793	0.0249474	0.024842	0.0250296	0.025724	0.0256614	0.0248383	0.0248138	0.0246124	0.0244126	0.0243046	0.0247817	0.0254026	0.0247241	0.0245757	0.02488	0.0252921	0.0257977	0.0251976	0.025183	0.0249793	0.0249474	0.024842	0.0250296	0.025724	0.0256614			287.834	0.21463	287.834	0.220258
138	0.0255363	0.025812	0.0265481	0.0264984	0.0272838	0.0264347	0.0254301	0.0246234	0.0246234	0.0246871	0.0248498	0.0253274	0.0247507	0.0241352	0.0229747	0.02364	0.0238096	0.0244607	0.0242166	0.024358	0.0255363	0.025812	0.0265481	0.0264984	0.0272838	0.0264347	0.0254301	0.0246234	0.0246234	0.0246871	0.0248498	0.0253274	0.0247507	0.0241352	0.0229747	0.02364	0.0238096	0.0244607	0.0242166	0.024358			288.736	0.22559	288.736	0.230676
139	0.0251743	0.02523	0.0248151	0.0248849	0.0253469	0.025971	0.0261713	0.0256344	0.025847	0.0258837	0.0262941	0.0252441	0.0244876	0.0236393	0.0238357	0.0239294	0.0237453	0.024049	0.0244843	0.0253327	0.0251743	0.02523	0.0248151	0.0248849	0.0253469	0.025971	0.0261713	0.0256344	0.025847	0.0258837	0.0262941	0.0252441	0.0244876	0.0236393	0.0238357	0.0239294	0.0237453	0.024049	0.0244843	0.0253327			289.639	0.236652	289.639	0.241332
140	0.0256759	0.0271581	0.0268183	0.0260685	0.0249555	0.0260628	0.0263085	0.0280312	0.0273747	0.0252248	0.0226652	0.0205793	0.0221965	0.0235144	0.0262677	0.0269413	0.0257053	0.0231278	0.0219562	0.023368	0.0256759	0.0271581	0.0268183	0.0260685	0.0249555	0.0260628	0.0263085	0.0280312	0.0273747	0.0252248	0.0226652	0.0205793	0.0221965	0.0235144	0.0262677	0.0269413	0.0257053	0.0231278	0.0219562	0.023368			290.541	0.247796	290.541	0.252218
141	0.0265348	0.025355	0.0238872	0.0247644	0.025983	0.0264672	0.0264139	0.0277537	0.0265804	0.0264444	0.0244621	0.0244091	0.0247268	0.0242654	0.0239097	0.0230924	0.0232364	0.022593	0.0229866	0.0261344	0.0265348	0.025355	0.0238872	0.0247644	0.025983	0.0264672	0.0264139	0.0277537	0.0265804	0.0264444	0.0244621	0.0244091	0.0247268	0.0242654	0.0239097	0.0230924	0.0232364	0.022593	0.0229866	0.0261344			291.443	0.258999	291.443	0.263324
142	0.0247715	0.0257811	0.0266885	0.0270869	0.0269013	0.0265307	0.0260495	0.0257141	0.0247596	0.023454	0.0228859	0.024385	0.0249014	0.0251146	0.0237814	0.023308	0.0240457	0.0247122	0.0250357	0.024093	0.0247715	0.0257811	0.0266885	0.0270869	0.0269013	0.0265307	0.0260495	0.0257141	0.0247596	0.023454	0.0228859	0.024385	0.0249014	0.0251146	0.0237814	0.023308	0.0240457	0.0247122	0.0250357	0.024093			292.346	0.270238	292.346	0.274643
143	0.0262962	0.0271079	0.0273155	0.0263058	0.0248083	0.0235907	0.0241029	0.024813	0.0254169	0.0248227	0.0231511	0.022668	0.0226631	0.024301	0.025354	0.0258952	0.0250305	0.024813	0.025359	0.0261851	0.0262962	0.0271079	0.0273155	0.0263058	0.0248083	0.0235907	0.0241029	0.024813	0.0254169	0.0248227	0.0231511	0.022668	0.0226631	0.024301	0.025354	0.0258952	0.0250305	0.024813	0.025359	0.0261851			293.248	0.281491	293.248	0.286163
144	0.0231828	0.0257599	0.0270374	0.0271442	0.0277194	0.02872	0.0312229	0.0279212	0.0242584	0.0228103	0.0237575	0.0260794	0.0218727	0.0223845	0.020616	0.02461	0.0226393	0.0247698	0.0231932	0.024301	0.0231828	0.0257599	0.0270374	0.0271442	0.0277194	0.02872	0.0312229	0.0279212	0.0242584	0.0228103	0.0237575	0.0260794	0.0218727	0.0223845	0.020616	0.02461	0.0226393	0.0247698	0.0231932	0.024301			294.15	0.292733	294.15	0.297875
145	0.0221226	0.0230414	0.0243352	0.0254044	0.0264524	0.0275197	0.0289004	0.0285586	0.0286234	0.0277322	0.0273613	0.0255866	0.0250432	0.0243001	0.0238007	0.0228493	0.0223678	0.0220817	0.0219763	0.0219428	0.0221226	0.0230414	0.0243352	0.0254044	0.0264524	0.0275197	0.0289004	0.0285586	0.0286234	0.0277322	0.0273613	0.0255866	0.0250432	0.0243001	0.0238007	0.0228493	0.0223678	0.0220817	0.0219763	0.0219428			295.053	0.303941	295.053	0.309767
146	0.0245321	0.024683	0.0256345	0.0262286	0.0265252	0.0258207	0.0251461	0.0247591	0.0247073	0.0247922	0.024543	0.0249819	0.0244779	0.0245321	0.0239598	0.0241649	0.0247283	0.0253886	0.0256311	0.0247635	0.0245321	0.024683	0.0256345	0.0262286	0.0265252	0.0258207	0.0251461	0.0247591	0.0247073	0.0247922	0.024543	0.0249819	0.0244779	0.0245321	0.0239598	0.0241649	0.0247283	0.0253886	0.0256311	0.0247635			295.955	0.315091	295.955	0.321829
147	0.025628	0.0267273	0.027146	0.027108	0.0261252	0.0252393	0.0250461	0.0245439	0.0247408	0.0246977	0.024166	0.0239097	0.0237896	0.0241711	0.0244398	0.0249987	0.0249699	0.0239843	0.0238084	0.0247602	0.025628	0.0267273	0.027146	0.027108	0.0261252	0.0252393	0.0250461	0.0245439	0.0247408	0.0246977	0.024166	0.0239097	0.0237896	0.0241711	0.0244398	0.0249987	0.0249699	0.0239843	0.0238084	0.0247602			296.858	0.326159	296.858	0.334048
148	0.0250631	0.0250532	0.025248	0.0256408	0.0260087	0.0264526	0.0259009	0.0256487	0.0251323	0.0252519	0.0247564	0.0244245	0.0236198	0.0238244	0.0237315	0.0244715	0.0243309	0.0250742	0.025129	0.0252375	0.0250631	0.0250532	0.025248	0.0256408	0.0260087	0.0264526	0.0259009	0.0256487	0.0251323	0.0252519	0.0247564	0.0244245	0.0236198	0.0238244	0.0237315	0.0244715	0.0243309	0.0250742	0.025129	0.0252375			297.76	0.337121	297.76	0.346412
149	0.0214053	0.0243702	0.0269575	0.0307747	0.0297732	0.0274138	0.0272255	0.0267789	0.0246377	0.0217824	0.0222581	0.0239337	0.0251235	0.0250936	0.0248062	0.0246575	0.0243301	0.0243006	0.0220002	0.0223773	0.0214053	0.0243702	0.0269575	0.0307747	0.0297732	0.0274138	0.0272255	0.0267789	0.0246377	0.0217824	0.0222581	0.0239337	0.0251235	0.0250936	0.0248062	0.0246575	0.0243301	0.0243006	0.0220002	0.0223773			298.662	0.347952	298.662	0.358907
150	0.0280119	0.029551	0.0255136	0.02576	0.0233281	0.0274546	0.0270082	0.0285919	0.0270082	0.02712	0.0246218	0.0243099	0.0244436	0.02596	0.0228153	0.0180206	0.0160133	0.0205407	0.0252909	0.0286364	0.0280119	0.029551	0.0255136	0.02576	0.0233281	0.0274546	0.0270082	0.0285919	0.0270082	0.02712	0.0246218	0.0243099	0.0244436	0.02596	0.0228153	0.0180206	0.0160133	0.0205407	0.0252909	0.0286364			299.565	0.358628	299.565	0.37152
151	0.0281651	0.0278513	0.0270911	0.0270419	0.0254063	0.0251255	0.0260177	0.0262817	0.0268601	0.0261167	0.0242003	0.0228792	0.0195419	0.0215082	0.0219371	0.0235067	0.0229781	0.0233579	0.0265133	0.0276197	0.0281651	0.0278513	0.0270911	0.0270419	0.0254063	0.0251255	0.0260177	0.0262817	0.0268601	0.0261167	0.0242003	0.0228792	0.0195419	0.0215082	0.0219371	0.0235067	0.0229781	0.0233579	0.0265133	0.0276197			300.467	0.369124	300.467	0.384238
152	0.0248747	0.0250179	0.025089	0.0252486	0.0253492	0.0256688	0.0259928	0.0262828	0.0262592	0.0260153	0.0262047	0.0255468	0.0251445	0.0239743	0.0236715	0.0236785	0.0242133	0.0239554	0.0237164	0.0240962	0.0248747	0.0250179	0.025089	0.0252486	0.0253492	0.0256688	0.0259928	0.0262828	0.0262592	0.0260153	0.0262047	0.0255468	0.0251445	0.0239743	0.0236715	0.0236785	0.0242133	0.0239554	0.0237164	0.0240962			301.369	0.379417	301.369	0.397046
153	0.0270065	0.0246693	0.0250022	0.0259865	0.0256183	0.0249739	0.0253845	0.0257529	0.0254555	0.0262062	0.0241378	0.0223039	0.0204974	0.0227003	0.0238759	0.0261637	0.0257598	0.0251864	0.0256963	0.0276226	0.0270065	0.0246693	0.0250022	0.0259865	0.0256183	0.0249739	0.0253845	0.0257529	0.0254555	0.0262062	0.0241378	0.0223039	0.0204974	0.0227003	0.0238759	0.0261637	0.0257598	0.0251864	0.0256963	0.0276226			302.272	0.389484	302.272	0.409928
154	0.0272879	0.0285506	0.0270436	0.0284316	0.0275353	0.0276923	0.026649	0.0259347	0.0255715	0.0234285	0.0235197	0.0222319	0.0231406	0.0218717	0.0225204	0.0221661	0.0235415	0.0231373	0.023883	0.0258628	0.0272879	0.0285506	0.0270436	0.0284316	0.0275353	0.0276923	0.026649	0.0259347	0.0255715	0.0234285	0.0235197	0.0222319	0.0231406	0.0218717	0.0225204	0.0221661	0.0235415	0.0231373	0.023883	0.0258628			303.174	0.399299	303.174	0.422871
155	0.0226588	0.0233041	0.0238362	0.0245428	0.0250959	0.0276043	0.0273071	0.0259561	0.0237953	0.0239285	0.0241334	0.0252186	0.0265087	0.0249114	0.025014	0.0236313	0.0265295	0.0257507	0.026386	0.0238876	0.0226588	0.0233041	0.0238362	0.0245428	0.0250959	0.0276043	0.0273071	0.0259561	0.0237953	0.0239285	0.0241334	0.0252186	0.0265087	0.0249114	0.025014	0.0236313	0.0265295	0.0257507	0.026386	0.0238876			304.077	0.408842	304.077	0.435858
156	0.0324362	0.0310459	0.0273776	0.0261837	0.0299387	0.0336301	0.0270297	0.0222322	0.0236216	0.023295	0.0240562	0.0199303	0.0204082	0.0173036	0.0198657	0.0217321	0.0252934	0.0229915	0.0256191	0.0260093	0.0324362	0.0310459	0.0273776	0.0261837	0.0299387	0.0336301	0.0270297	0.0222322	0.0236216	0.023295	0.0240562	0.0199303	0.0204082	0.0173036	0.0198657	0.0217321	0.0252934	0.0229915	0.0256191	0.0260093			304.979	0.418088	304.979	0.448873
157	0.0279564	0.0238498	0.0228847	0.0255814	0.027907	0.0291192	0.0286986	0.0263731	0.0243692	0.0214002	0.0200397	0.0216231	0.0238246	0.0239981	0.0198169	0.0206832	0.0200639	0.0270911	0.0305785	0.0341415	0.0279564	0.0238498	0.0228847	0.0255814	0.027907	0.0291192	0.0286986	0.0263731	0.0243692	0.0214002	0.0200397	0.0216231	0.0238246	0.0239981	0.0198169	0.0206832	0.0200639	0.0270911	0.0305785	0.0341415			305.881	0.427017	305.881	0.4619
158	0.0258018	0.0264162	0.0265461	0.0264655	0.0266093	0.025902	0.0252384	0.0249533	0.0246444	0.0245147	0.0242567	0.0242354	0.0240185	0.0233342	0.0239324	0.0243659	0.0249016	0.0245623	0.0243126	0.0249887	0.0258018	0.0264162	0.0265461	0.0264655	0.0266093	0.025902	0.0252384	0.0249533	0.0246444	0.0245147	0.0242567	0.0242354	0.0240185	0.0233342	0.0239324	0.0243659	0.0249016	0.0245623	0.0243126	0.0249887			306.784	0.435608	306.784	0.474924
159	0.0308629	0.0306048	0.0305457	0.0240547	0.0231429	0.0231024	0.026655	0.0259608	0.0266356	0.0273297	0.025405	0.0237578	0.023261	0.0255838	0.0256032	0.0253055	0.0204827	0.0169698	0.0192125	0.0255239	0.0308629	0.0306048	0.0305457	0.0240547	0.0231429	0.0231024	0.026655	0.0259608	0.0266356	0.0273297	0.025405	0.0237578	0.023261	0.0255838	0.0256032	0.0253055	0.0204827	0.0169698	0.0192125	0.0255239			307.686	0.443839	307.686	0.487926
160	0.0328188	0.0316565	0.0267898	0.027694	0.027866	0.0242055	0.0182186	0.0186927	0.0184767	0.0181326	0.0186927	0.0192088	0.0200709	0.020803	0.0264018	0.0304504	0.0323026	0.0298903	0.0275219	0.0301063	0.0328188	0.0316565	0.0267898	0.027694	0.027866	0.0242055	0.0182186	0.0186927	0.0184767	0.0181326	0.0186927	0.0192088	0.0200709	0.020803	0.0264018	0.0304504	0.0323026	0.0298903	0.0275219	0.0301063			308.588	0.451693	308.588	0.500891
161	0.0439786	0.0360671	0.0199797	0.0224441	0.0324339	0.0290599	0.023872	0.0202388	0.0207571	0.0199797	0.0163465	0.0182927	0.0182927	0.0182927	0.0182927	0.0299696	0.0295782	0.0258181	0.0180336	0.0382724	0.0439786	0.0360671	0.0199797	0.0224441	0.0324339	0.0290599	0.023872	0.0202388	0.0207571	0.0199797	0.0163465	0.0182927	0.0182927	0.0182927	0.0182927	0.0299696	0.0295782	0.0258181	0.0180336	0.0382724			309.491	0.459152	309.491	0.513802
162	0.0433334	0.0315243	0.0302287	0.0219258	0.0265955	0.0326931	0.0285417	0.0260773	0.0227032	0.0260773	0.0188109	0.011936	0.00778458	0.0124542	0.0182927	0.0182927	0.0182927	0.0241311	0.0404777	0.0398271	0.0433334	0.0315243	0.0302287	0.0219258	0.0265955	0.0326931	0.0285417	0.0260773	0.0227032	0.0260773	0.0188109	0.011936	0.00778458	0.0124542	0.0182927	0.0182927	0.0182927	0.0241311	0.0404777	0.0398271			310.393	0.466197	310.393	0.526641
163	0.0176186	0.0188801	0.027752	0.033218	0.0321673	0.0264065	0.0267853	0.0253129	0.0242622	0.0222859	0.0212763	0.0196789	0.0183333	0.0217391	0.0270372	0.030359	0.0290975	0.0281308	0.0264904	0.0231686	0.0176186	0.0188801	0.027752	0.033218	0.0321673	0.0264065	0.0267853	0.0253129	0.0242622	0.0222859	0.0212763	0.0196789	0.0183333	0.0217391	0.0270372	0.030359	0.0290975	0.0281308	0.0264904	0.0231686			311.296	0.472815	311.296	0.539392
164	0.0266549	0.0271175	0.0282685	0.0289029	0.0296023	0.0274077	0.0247295	0.0226643	0.0234387	0.0251382	0.0270745	0.0241806	0.0245686	0.022524	0.0228686	0.0209433	0.0203514	0.0229226	0.0240516	0.0265904	0.0266549	0.0271175	0.0282685	0.0289029	0.0296023	0.0274077	0.0247295	0.0226643	0.0234387	0.0251382	0.0270745	0.0241806	0.0245686	0.022524	0.0228686	0.0209433	0.0203514	0.0229226	0.0240516	0.0265904			312.198	0.47899	312.198	0.552037
165	0.0332973	0.0266179	0.0318236	0.0272168	0.025882	0.0220599	0.0170851	0.0182378	0.0147366	0.0248233	0.0285984	0.0275397	0.0192046	0.0137698	0.0192046	0.0227038	0.0286454	0.030395	0.0360137	0.0321446	0.0332973	0.0266179	0.0318236	0.0272168	0.025882	0.0220599	0.0170851	0.0182378	0.0147366	0.0248233	0.0285984	0.0275397	0.0192046	0.0137698	0.0192046	0.0227038	0.0286454	0.030395	0.0360137	0.0321446			313.1	0.484711	313.1	0.56456
166	0.0244425	0.0238489	0.0242446	0.0243144	0.0254203	0.0280739	0.0297032	0.0285745	0.0262117	0.0243376	0.0241284	0.0214975	0.0234419	0.0232084	0.0241981	0.0227316	0.0226732	0.0255717	0.0264442	0.0269334	0.0244425	0.0238489	0.0242446	0.0243144	0.0254203	0.0280739	0.0297032	0.0285745	0.0262117	0.0243376	0.0241284	0.0214975	0.0234419	0.0232084	0.0241981	0.0227316	0.0226732	0.0255717	0.0264442	0.0269334			314.003	0.489968	314.003	0.576944
167	0.0238625	0.0238887	0.0271683	0.0299711	0.0302403	0.0296934	0.0292336	0.0271945	0.0267	0.0256671	0.0249558	0.0236368	0.0234112	0.0221877	0.0213982	0.019029	0.0196455	0.0208687	0.0255285	0.0257191	0.0238625	0.0238887	0.0271683	0.0299711	0.0302403	0.0296934	0.0292336	0.0271945	0.0267	0.0256671	0.0249558	0.0236368	0.0234112	0.0221877	0.0213982	0.019029	0.0196455	0.0208687	0.0255285	0.0257191			314.905	0.494752	314.905	0.589173
168	0.0274675	0.0269893	0.0265225	0.0260392	0.0270165	0.0277714	0.0273588	0.0268917	0.0258327	0.0238778	0.0224171	0.022064	0.0239865	0.0256915	0.0258435	0.0236824	0.0224985	0.0211298	0.0229984	0.023921	0.0274675	0.0269893	0.0265225	0.0260392	0.0270165	0.0277714	0.0273588	0.0268917	0.0258327	0.0238778	0.0224171	0.022064	0.0239865	0.0256915	0.0258435	0.0236824	0.0224985	0.0211298	0.0229984	0.023921			315.807	0.499057	315.807	0.60123
169	0.0215774	0.0239469	0.0251961	0.0269412	0.027754	0.0282994	0.0292084	0.0309035	0.0323082	0.0312341	0.029575	0.0263957	0.0236859	0.021065	0.0202951	0.0196341	0.019882	0.0207247	0.0205395	0.0208339	0.0215774	0.0239469	0.0251961	0.0269412	0.027754	0.0282994	0.0292084	0.0309035	0.0323082	0.0312341	0.029575	0.0263957	0.0236859	0.021065	0.0202951	0.0196341	0.019882	0.0207247	0.0205395	0.0208339			316.71	0.502878	316.71	0.6131
170	0.0240183	0.0234802	0.0232607	0.026521	0.0286844	0.0299508	0.0293924	0.0290534	0.0258728	0.0250855	0.0249555	0.0255139	0.0241183	0.0227023	0.0232209	0.0237492	0.0220142	0.0217854	0.0216752	0.0249457	0.0240183	0.0234802	0.0232607	0.026521	0.0286844	0.0299508	0.0293924	0.0290534	0.0258728	0.0250855	0.0249555	0.0255139	0.0241183	0.0227023	0.0232209	0.0237492	0.0220142	0.0217854	0.0216752	0.0249457			317.612	0.506214	317.612	0.624767
171	0.026954	0.026841	0.0254639	0.0273316	0.0299342	0.0356686	0.0331782	0.0275768	0.0191829	0.0204846	0.0215403	0.0232196	0.0204654	0.0205977	0.0238231	0.0268218	0.024898	0.0204846	0.0206353	0.024898	0.026954	0.026841	0.0254639	0.0273316	0.0299342	0.0356686	0.0331782	0.0275768	0.0191829	0.0204846	0.0215403	0.0232196	0.0204654	0.0205977	0.0238231	0.0268218	0.024898	0.0204846	0.0206353	0.024898			318.515	0.509067	318.515	0.636217
172	0.0254549	0.0250299	0.0254154	0.0242036	0.0240465	0.0244711	0.0269499	0.0267372	0.0269027	0.0262888	0.0274692	0.0263517	0.0263677	0.0247858	0.0242274	0.0217172	0.0207967	0.0221108	0.0247229	0.0259504	0.0254549	0.0250299	0.0254154	0.0242036	0.0240465	0.0244711	0.0269499	0.0267372	0.0269027	0.0262888	0.0274692	0.0263517	0.0263677	0.0247858	0.0242274	0.0217172	0.0207967	0.0221108	0.0247229	0.0259504			319.417	0.51144	319.417	0.647435
173	0.0250233	0.0278436	0.0275863	0.0280128	0.0280396	0.0287767	0.0270929	0.0263152	0.0249285	0.026383	0.0251245	0.024408	0.0222709	0.0222166	0.0225548	0.0218177	0.0220206	0.0227848	0.0230282	0.0237723	0.0250233	0.0278436	0.0275863	0.0280128	0.0280396	0.0287767	0.0270929	0.0263152	0.0249285	0.026383	0.0251245	0.024408	0.0222709	0.0222166	0.0225548	0.0218177	0.0220206	0.0227848	0.0230282	0.0237723			320.319	0.51334	320.319	0.658408
174	0.0230885	0.0245137	0.0259147	0.026247	0.0258423	0.0272133	0.0275151	0.0265912	0.0252022	0.0255343	0.0257667	0.0250844	0.0242842	0.0229916	0.0234993	0.0231577	0.0243628	0.0245801	0.0248578	0.0237527	0.0230885	0.0245137	0.0259147	0.026247	0.0258423	0.0272133	0.0275151	0.0265912	0.0252022	0.0255343	0.0257667	0.0250844	0.0242842	0.0229916	0.0234993	0.0231577	0.0243628	0.0245801	0.0248578	0.0237527			321.222	0.514779	321.222	0.669124
175	0.0252064	0.0261997	0.0264228	0.0267268	0.0262486	0.0259089	0.02658	0.0262087	0.026062	0.0251799	0.024563	0.0240552	0.0238034	0.0232282	0.0228153	0.0229652	0.0237014	0.0242969	0.0244845	0.0253431	0.0252064	0.0261997	0.0264228	0.0267268	0.0262486	0.0259089	0.02658	0.0262087	0.026062	0.0251799	0.024563	0.0240552	0.0238034	0.0232282	0.0228153	0.0229652	0.0237014	0.0242969	0.0244845	0.0253431			322.124	0.515769	322.124	0.67957
176	0.0252198	0.0252372	0.0262209	0.0264516	0.0272453	0.0268976	0.0259024	0.025138	0.0248924	0.0256989	0.024871	0.0246842	0.0233868	0.0234026	0.02245	0.0235029	0.0239029	0.0249773	0.0249714	0.024947	0.0252198	0.0252372	0.0262209	0.0264516	0.0272453	0.0268976	0.0259024	0.025138	0.0248924	0.0256989	0.024871	0.0246842	0.0233868	0.0234026	0.02245	0.0235029	0.0239029	0.0249773	0.0249714	0.024947			323.026	0.516328	323.026	0.689737
177	0.0266127	0.0241343	0.0215521	0.0247195	0.0260963	0.0268541	0.02589	0.0244094	0.0199339	0.0212082	0.0220334	0.0256149	0.0222748	0.0236179	0.0247883	0.0234452	0.023928	0.0280245	0.0321898	0.0326726	0.0266127	0.0241343	0.0215521	0.0247195	0.0260963	0.0268541	0.02589	0.0244094	0.0199339	0.0212082	0.0220334	0.0256149	0.0222748	0.0236179	0.0247883	0.0234452	0.023928	0.0280245	0.0321898	0.0326726			323.929	0.516477	323.929	0.699613
178	0.0216872	0.0221441	0.0254319	0.0255677	0.0275322	0.0288788	0.0318687	0.0299061	0.0249294	0.0254086	0.027897	0.0269608	0.023902	0.0220529	0.0205687	0.0219617	0.0236507	0.0255454	0.0225322	0.0215737	0.0216872	0.0221441	0.0254319	0.0255677	0.0275322	0.0288788	0.0318687	0.0299061	0.0249294	0.0254086	0.027897	0.0269608	0.023902	0.0220529	0.0205687	0.0219617	0.0236507	0.0255454	0.0225322	0.0215737			324.831	0.516243	324.831	0.709192
179	0.0260138	0.0262382	0.0277056	0.0273312	0.0262701	0.0259745	0.0267398	0.0271983	0.0262551	0.0244658	0.0240186	0.0243535	0.0241626	0.0229499	0.0223585	0.0227121	0.0225624	0.0228489	0.0244733	0.0253678	0.0260138	0.0262382	0.0277056	0.0273312	0.0262701	0.0259745	0.0267398	0.0271983	0.0262551	0.0244658	0.0240186	0.0243535	0.0241626	0.0229499	0.0223585	0.0227121	0.0225624	0.0228489	0.0244733	0.0253678			325.734	0.515656	325.734	0.718466
180	0.0226963	0.0266077	0.0276857	0.0285938	0.0256996	0.0251176	0.0271195	0.0282756	0.0281671	0.0267703	0.0242484	0.0222544	0.0206014	0.0209895	0.0234804	0.0253501	0.025847	0.0242718	0.0225878	0.0236357	0.0226963	0.0266077	0.0276857	0.0285938	0.0256996	0.0251176	0.0271195	0.0282756	0.0281671	0.0267703	0.0242484	0.0222544	0.0206014	0.0209895	0.0234804	0.0253501	0.025847	0.0242718	0.0225878	0.0236357			326.636	0.514749	326.636	0.72743
181	0.0249581	0.0264679	0.0263287	0.0267003	0.029476	0.0289415	0.0260849	0.0247958	0.0273854	0.0258638	0.0259807	0.0236454	0.0247726	0.0225309	0.0231696	0.0232742	0.0215088	0.0222407	0.0219964	0.0238783	0.0249581	0.0264679	0.0263287	0.0267003	0.029476	0.0289415	0.0260849	0.0247958	0.0273854	0.0258638	0.0259807	0.0236454	0.0247726	0.0225309	0.0231696	0.0232742	0.0215088	0.0222407	0.0219964	0.0238783			327.538	0.513563	327.538	0.73608
182	0.0264521	0.0262928	0.0256228	0.0264761	0.0279595	0.027728	0.0287013	0.0278795	0.0287809	0.0280072	0.027768	0.0244425	0.020878	0.0196817	0.0203354	0.0213006	0.0209017	0.0218269	0.0232225	0.0257424	0.0264521	0.0262928	0.0256228	0.0264761	0.0279595	0.027728	0.0287013	0.0278795	0.0287809	0.0280072	0.027768	0.0244425	0.020878	0.0196817	0.0203354	0.0213006	0.0209017	0.0218269	0.0232225	0.0257424			328.441	0.512143	328.441	0.744414
183	0.0295585	0.0297377	0.0307022	0.0302887	0.0290625	0.0274638	0.0255208	0.0236469	0.0247631	0.0258652	0.0245839	0.0225583	0.0210697	0.0218831	0.0226959	0.0217724	0.0194716	0.0183139	0.0234677	0.0275739	0.0295585	0.0297377	0.0307022	0.0302887	0.0290625	0.0274638	0.0255208	0.0236469	0.0247631	0.0258652	0.0245839	0.0225583	0.0210697	0.0218831	0.0226959	0.0217724	0.0194716	0.0183139	0.0234677	0.0275739			329.343	0.510538	329.343	0.752431
184	0.0247039	0.0257185	0.026219	0.0264013	0.0272962	0.0276388	0.0267603	0.0255608	0.0250439	0.0246033	0.0238335	0.0237274	0.0243421	0.0248481	0.023915	0.0243396	0.0238224	0.0242253	0.0232323	0.0237682	0.0247039	0.0257185	0.026219	0.0264013	0.0272962	0.0276388	0.0267603	0.0255608	0.0250439	0.0246033	0.0238335	0.0237274	0.0243421	0.0248481	0.023915	0.0243396	0.0238224	0.0242253	0.0232323	0.0237682			330.245	0.508805	330.245	0.760134
185	0.0269229	0.0260275	0.0273018	0.0224811	0.0191424	0.0186947	0.0249946	0.0281621	0.0258212	0.0231702	0.0231702	0.0242718	0.02589	0.0244094	0.0261314	0.0240992	0.0240656	0.0262001	0.0290224	0.0300216	0.0269229	0.0260275	0.0273018	0.0224811	0.0191424	0.0186947	0.0249946	0.0281621	0.0258212	0.0231702	0.0231702	0.0242718	0.02589	0.0244094	0.0261314	0.0240992	0.0240656	0.0262001	0.0290224	0.0300216			331.148	0.507006	331.148	0.767526
186	0.0230366	0.0241168	0.0239593	0.025369	0.0267995	0.0288243	0.0270357	0.0244245	0.025598	0.0268852	0.027973	0.0249109	0.0236948	0.0224641	0.0238809	0.0247534	0.0257694	0.024453	0.0235087	0.0225429	0.0230366	0.0241168	0.0239593	0.025369	0.0267995	0.0288243	0.0270357	0.0244245	0.025598	0.0268852	0.027973	0.0249109	0.0236948	0.0224641	0.0238809	0.0247534	0.0257694	0.024453	0.0235087	0.0225429			332.05	0.505209	332.05	0.774614
187	0.0201922	0.0219663	0.0238422	0.0255874	0.0276003	0.0287885	0.0309153	0.03157	0.0322307	0.0300792	0.0284363	0.0270358	0.0260112	0.0244125	0.0229639	0.021369	0.0192137	0.0187033	0.0190576	0.0200246	0.0201922	0.0219663	0.0238422	0.0255874	0.0276003	0.0287885	0.0309153	0.03157	0.0322307	0.0300792	0.0284363	0.0270358	0.0260112	0.0244125	0.0229639	0.021369	0.0192137	0.0187033	0.0190576	0.0200246			332.953	0.50349	332.953	0.781408
188	0.0241775	0.0244094	0.0261654	0.0236435	0.0238245	0.0254423	0.0269141	0.0284035	0.0281189	0.0283775	0.0245988	0.0241343	0.0227913	0.0251672	0.0240908	0.02583	0.024022	0.0238157	0.0235059	0.0225674	0.0241775	0.0244094	0.0261654	0.0236435	0.0238245	0.0254423	0.0269141	0.0284035	0.0281189	0.0283775	0.0245988	0.0241343	0.0227913	0.0251672	0.0240908	0.02583	0.024022	0.0238157	0.0235059	0.0225674			333.855	0.50193	333.855	0.787918
189	0.0250449	0.0243371	0.0243159	0.0268771	0.0259605	0.0310201	0.0316438	0.0322065	0.0267727	0.0237541	0.0215264	0.0236709	0.0218591	0.0212353	0.0186742	0.0224217	0.0223589	0.0239416	0.0254819	0.0268974	0.0250449	0.0243371	0.0243159	0.0268771	0.0259605	0.0310201	0.0316438	0.0322065	0.0267727	0.0237541	0.0215264	0.0236709	0.0218591	0.0212353	0.0186742	0.0224217	0.0223589	0.0239416	0.0254819	0.0268974			334.757	0.500619	334.757	0.794159
190	0.0255638	0.0221939	0.0247322	0.0237854	0.0293346	0.0308822	0.0340083	0.0328038	0.0335063	0.0295777	0.0258362	0.0240437	0.0232979	0.0201297	0.0174343	0.0188679	0.0190111	0.0189398	0.0221227	0.0239285	0.0255638	0.0221939	0.0247322	0.0237854	0.0293346	0.0308822	0.0340083	0.0328038	0.0335063	0.0295777	0.0258362	0.0240437	0.0232979	0.0201297	0.0174343	0.0188679	0.0190111	0.0189398	0.0221227	0.0239285			335.66	0.499655	335.66	0.800149
191	0.0286452	0.0288327	0.0262047	0.0255166	0.0254847	0.0266115	0.024296	0.0235294	0.024875	0.0282384	0.0272212	0.0242494	0.0194773	0.021402	0.0226532	0.0268775	0.0264234	0.0237328	0.0218713	0.0238578	0.0286452	0.0288327	0.0262047	0.0255166	0.0254847	0.0266115	0.024296	0.0235294	0.024875	0.0282384	0.0272212	0.0242494	0.0194773	0.021402	0.0226532	0.0268775	0.0264234	0.0237328	0.0218713	0.0238578			336.562	0.499142	336.562	0.805909
192	0.0267745	0.0293116	0.0296439	0.0298938	0.0276313	0.0282219	0.0271071	0.0260927	0.0226323	0.0205281	0.0184819	0.019871	0.0222081	0.02388	0.0233311	0.0237637	0.0246951	0.0251775	0.0249531	0.0258014	0.0267745	0.0293116	0.0296439	0.0298938	0.0276313	0.0282219	0.0271071	0.0260927	0.0226323	0.0205281	0.0184819	0.019871	0.0222081	0.02388	0.0233311	0.0237637	0.0246951	0.0251775	0.0249531	0.0258014			337.464	0.499194	337.464	0.811462
193	0.0251219	0.0250108	0.0255541	0.0268089	0.027205	0.0275263	0.0261424	0.025308	0.0249088	0.0247376	0.0240172	0.0238342	0.0232336	0.0232008	0.0228615	0.0243054	0.0248727	0.0249988	0.0251849	0.0251668	0.0251219	0.0250108	0.0255541	0.0268089	0.027205	0.0275263	0.0261424	0.025308	0.0249088	0.0247376	0.0240172	0.0238342	0.0232336	0.0232008	0.0228615	0.0243054	0.0248727	0.0249988	0.0251849	0.0251668			338.367	0.499934	338.367	0.816838
194	0.0247543	0.0262322	0.0263684	0.0247543	0.0236183	0.0259366	0.0287776	0.027346	0.0251184	0.0233903	0.0267326	0.0252769	0.0251638	0.0226861	0.0212081	0.0205039	0.0236637	0.0267316	0.0269596	0.0247774	0.0247543	0.0262322	0.0263684	0.0247543	0.0236183	0.0259366	0.0287776	0.027346	0.0251184	0.0233903	0.0267326	0.0252769	0.0251638	0.0226861	0.0212081	0.0205039	0.0236637	0.0267316	0.0269596	0.0247774			339.269	0.501492	339.269	0.822066
195	0.0272843	0.0315392	0.0277843	0.0286618	0.0224019	0.0173971	0.0187746	0.0282842	0.0296617	0.0227795	0.0219019	0.0256568	0.0307893	0.0339166	0.0315392	0.0249069	0.0237794	0.0200245	0.0168971	0.0160196	0.0272843	0.0315392	0.0277843	0.0286618	0.0224019	0.0173971	0.0187746	0.0282842	0.0296617	0.0227795	0.0219019	0.0256568	0.0307893	0.0339166	0.0315392	0.0249069	0.0237794	0.0200245	0.0168971	0.0160196			340.172	0.50401	340.172	0.827185
196	0.0197167	0.0258861	0.0262764	0.0277667	0.0293611	0.0321986	0.0265958	0.0259931	0.0246805	0.0242556	0.0217375	0.0206028	0.0198583	0.0190069	0.0199292	0.0247875	0.0302833	0.0343972	0.02695	0.0197167	0.0197167	0.0258861	0.0262764	0.0277667	0.0293611	0.0321986	0.0265958	0.0259931	0.0246805	0.0242556	0.0217375	0.0206028	0.0198583	0.0190069	0.0199292	0.0247875	0.0302833	0.0343972	0.02695	0.0197167			341.074	0.50764	341.074	0.832233
197	0.0310469	0.0255718	0.022412	0.0246818	0.0265062	0.0252606	0.0219221	0.023057	0.0260617	0.0259946	0.0246818	0.0212544	0.0235469	0.0269962	0.0253269	0.0226569	0.02072	0.024348	0.0274861	0.0304681	0.0310469	0.0255718	0.022412	0.0246818	0.0265062	0.0252606	0.0219221	0.023057	0.0260617	0.0259946	0.0246818	0.0212544	0.0235469	0.0269962	0.0253269	0.0226569	0.02072	0.024348	0.0274861	0.0304681			341.976	0.512541	341.976	0.837256
198	0.0245687	0.0277888	0.0283784	0.0281053	0.0273288	0.0278322	0.0279758	0.0286227	0.0270557	0.02454	0.0211903	0.0203711	0.021866	0.0258913	0.0267106	0.0260496	0.0217365	0.0213919	0.0200112	0.022585	0.0245687	0.0277888	0.0283784	0.0281053	0.0273288	0.0278322	0.0279758	0.0286227	0.0270557	0.02454	0.0211903	0.0203711	0.021866	0.0258913	0.0267106	0.0260496	0.0217365	0.0213919	0.0200112	0.022585			342.879	0.518887	342.879	0.842303
199	0.0303109	0.0279464	0.0291923	0.0257721	0.0242742	0.0198834	0.0197991	0.0188914	0.019757	0.0230919	0.0269122	0.0259201	0.0239154	0.0241683	0.0249702	0.0258995	0.0275033	0.0273553	0.0277571	0.0266799	0.0303109	0.0279464	0.0291923	0.0257721	0.0242742	0.0198834	0.0197991	0.0188914	0.019757	0.0230919	0.0269122	0.0259201	0.0239154	0.0241683	0.0249702	0.0258995	0.0275033	0.0273553	0.0277571	0.0266799			343.781	0.526861	343.781	0.847428
200	0.0302043	0.0326101	0.0321765	0.0302622	0.0300885	0.0260888	0.0228417	0.0239725	0.0227838	0.0235377	0.0214793	0.0211898	0.0191894	0.0203202	0.0213635	0.0240883	0.0241462	0.0257119	0.0221457	0.0257993	0.0302043	0.0326101	0.0321765	0.0302622	0.0300885	0.0260888	0.0228417	0.0239725	0.0227838	0.0235377	0.0214793	0.0211898	0.0191894	0.0203202	0.0213635	0.0240883	0.0241462	0.0257119	0.0221457	0.0257993			344.683	0.536658	344.683	0.852692
201	0.023954	0.0273664	0.0270359	0.0260819	0.0244684	0.0202859	0.022194	0.02201	0.024615	0.0242112	0.0290905	0.030227	0.0341897	0.0285761	0.0239181	0.0177184	0.0195158	0.0246882	0.0238807	0.0259727	0.023954	0.0273664	0.0270359	0.0260819	0.0244684	0.0202859	0.022194	0.02201	0.024615	0.0242112	0.0290905	0.030227	0.0341897	0.0285761	0.0239181	0.0177184	0.0195158	0.0246882	0.0238807	0.0259727			345.586	0.548486	345.586	0.85816
202	0.025753	0.0264353	0.0266371	0.0278274	0.02818	0.0285426	0.0282992	0.0286155	0.027723	0.0272266	0.0255643	0.0235992	0.0214406	0.0209538	0.0215464	0.0215564	0.0219538	0.0214817	0.0226657	0.0239982	0.025753	0.0264353	0.0266371	0.0278274	0.02818	0.0285426	0.0282992	0.0286155	0.027723	0.0272266	0.0255643	0.0235992	0.0214406	0.0209538	0.0215464	0.0215564	0.0219538	0.0214817	0.0226657	0.0239982			346.488	0.562564	346.488	0.863904
203	0.0281169	0.0284405	0.0248047	0.0212049	0.0201784	0.0211146	0.0210787	0.0253088	0.0273244	0.0258848	0.0227348	0.0223385	0.0209525	0.0217449	0.0254526	0.0297546	0.030925	0.0291427	0.0276128	0.0258848	0.0281169	0.0284405	0.0248047	0.0212049	0.0201784	0.0211146	0.0210787	0.0253088	0.0273244	0.0258848	0.0227348	0.0223385	0.0209525	0.0217449	0.0254526	0.0297546	0.030925	0.0291427	0.0276128	0.0258848			347.391	0.579126	347.391	0.87
204	0.0230378	0.0222967	0.0232466	0.0285194	0.0290523	0.0290296	0.0259581	0.0287863	0.0282294	0.0277315	0.0232003	0.0224356	0.0220761	0.0245216	0.0248688	0.0260744	0.0226207	0.0217983	0.0218328	0.0246836	0.0230378	0.0222967	0.0232466	0.0285194	0.0290523	0.0290296	0.0259581	0.0287863	0.0282294	0.0277315	0.0232003	0.0224356	0.0220761	0.0245216	0.0248688	0.0260744	0.0226207	0.0217983	0.0218328	0.0246836			348.293	0.598419	348.293	0.876533
205	0.022563	0.0203925	0.0227771	0.0276543	0.0278684	0.0271988	0.023581	0.0209551	0.022054	0.0265554	0.0283239	0.0262878	0.0239295	0.023983	0.0246799	0.0232326	0.0257788	0.0262605	0.0296642	0.0262605	0.022563	0.0203925	0.0227771	0.0276543	0.0278684	0.0271988	0.023581	0.0209551	0.022054	0.0265554	0.0283239	0.0262878	0.0239295	0.023983	0.0246799	0.0232326	0.0257788	0.0262605	0.0296642	0.0262605			349.195	0.620703	349.195	0.883593
206	0.0310607	0.0313907	0.0286147	0.026926	0.0239165	0.0223639	0.0197818	0.0197818	0.0211991	0.0214317	0.0209466	0.0208691	0.0223053	0.0240138	0.0240138	0.0243438	0.024635	0.0290032	0.0307497	0.0326528	0.0310607	0.0313907	0.0286147	0.026926	0.0239165	0.0223639	0.0197818	0.0197818	0.0211991	0.0214317	0.0209466	0.0208691	0.0223053	0.0240138	0.0240138	0.0243438	0.024635	0.0290032	0.0307497	0.0326528			350.098	0.646255	350.098	0.891279
207	0.018482	0.0192354	0.0152946	0.0205963	0.0258614	0.0245356	0.0236055	0.026936	0.0394009	0.0391498	0.0317004	0.0224228	0.0250379	0.0256102	0.0272587	0.0253241	0.0263987	0.0236406	0.0190558	0.0204532	0.018482	0.0192354	0.0152946	0.0205963	0.0258614	0.0245356	0.0236055	0.026936	0.0394009	0.0391498	0.0317004	0.0224228	0.0250379	0.0256102	0.0272587	0.0253241	0.0263987	0.0236406	0.0190558	0.0204532			351	0.675364	351	0.899694
208	0.0264803	0.0270569	0.026497	0.0254263	0.0271395	0.0262661	0.0294614	0.0313055	0.0294279	0.0277161	0.0217866	0.023632	0.0211281	0.0231211	0.0209636	0.0228083	0.0223961	0.0223471	0.0208649	0.0241751	0.0264803	0.0270569	0.026497	0.0254263	0.0271395	0.0262661	0.0294614	0.0313055	0.0294279	0.0277161	0.0217866	0.023632	0.0211281	0.0231211	0.0209636	0.0228083	0.0223961	0.0223471	0.0208649	0.0241751			351.9	0.690988	351.9	0.906054
209	0.0312684	0.0285647	0.0244797	0.0232459	0.0249206	0.024215	0.0226876	0.0203948	0.0207769	0.020983	0.024421	0.0282412	0.0289468	0.025861	0.023422	0.0220408	0.0230398	0.024421	0.0279478	0.030122	0.0312684	0.0285647	0.0244797	0.0232459	0.0249206	0.024215	0.0226876	0.0203948	0.0207769	0.020983	0.024421	0.0282412	0.0289468	0.025861	0.023422	0.0220408	0.0230398	0.024421	0.0279478	0.030122			352.853	0.706864	352.853	0.912081
210	0.0276092	0.0271976	0.0264968	0.0253764	0.02623	0.0250182	0.0249803	0.0248734	0.0249878	0.0236237	0.024706	0.0254829	0.0244848	0.0216273	0.0217034	0.023456	0.0246982	0.0253003	0.0255898	0.0265577	0.0276092	0.0271976	0.0264968	0.0253764	0.02623	0.0250182	0.0249803	0.0248734	0.0249878	0.0236237	0.024706	0.0254829	0.0244848	0.0216273	0.0217034	0.023456	0.0246982	0.0253003	0.0255898	0.0265577			353.806	0.72203	353.806	0.917477
211	0.0283863	0.0282803	0.0297132	0.0274044	0.0267155	0.021356	0.021887	0.0252296	0.0301371	0.0328169	0.0271924	0.0234258	0.0232398	0.0255476	0.0244867	0.0207461	0.0187032	0.0186503	0.0207461	0.0253356	0.0283863	0.0282803	0.0297132	0.0274044	0.0267155	0.021356	0.021887	0.0252296	0.0301371	0.0328169	0.0271924	0.0234258	0.0232398	0.0255476	0.0244867	0.0207461	0.0187032	0.0186503	0.0207461	0.0253356			354.759	0.736462	354.759	0.92234
212	0.0271688	0.025641	0.0306603	0.028641	0.0269509	0.025641	0.0267863	0.0254231	0.0206218	0.0212222	0.0198034	0.0236774	0.0201303	0.0192586	0.0204039	0.0235128	0.0261325	0.0265684	0.0316966	0.0300598	0.0271688	0.025641	0.0306603	0.028641	0.0269509	0.025641	0.0267863	0.0254231	0.0206218	0.0212222	0.0198034	0.0236774	0.0201303	0.0192586	0.0204039	0.0235128	0.0261325	0.0265684	0.0316966	0.0300598			355.712	0.750137	355.712	0.926769
213	0.0281088	0.030784	0.0324563	0.0326316	0.0308159	0.0290962	0.0240793	0.0229809	0.0220727	0.0253537	0.0241429	0.0245097	0.0211489	0.0200823	0.018203	0.0189833	0.0216112	0.0230919	0.0248759	0.0249713	0.0281088	0.030784	0.0324563	0.0326316	0.0308159	0.0290962	0.0240793	0.0229809	0.0220727	0.0253537	0.0241429	0.0245097	0.0211489	0.0200823	0.018203	0.0189833	0.0216112	0.0230919	0.0248759	0.0249713			356.665	0.763028	356.665	0.930861
214	0.0285119	0.0292392	0.0277847	0.0292392	0.0265295	0.0259019	0.0232259	0.0202523	0.0185676	0.0210456	0.0215735	0.0235236	0.0193931	0.0224664	0.0195251	0.0199224	0.023094	0.0313199	0.0357803	0.0331043	0.0285119	0.0292392	0.0277847	0.0292392	0.0265295	0.0259019	0.0232259	0.0202523	0.0185676	0.0210456	0.0215735	0.0235236	0.0193931	0.0224664	0.0195251	0.0199224	0.023094	0.0313199	0.0357803	0.0331043			357.618	0.775113	357.618	0.934713
215	0.0253152	0.0254691	0.0257995	0.026005	0.0258222	0.0255062	0.0250264	0.0247014	0.0240694	0.0241927	0.0240205	0.0247295	0.0244822	0.0251061	0.0247946	0.024686	0.0245457	0.0249141	0.0254709	0.0253432	0.0253152	0.0254691	0.0257995	0.026005	0.0258222	0.0255062	0.0250264	0.0247014	0.0240694	0.0241927	0.0240205	0.0247295	0.0244822	0.0251061	0.0247946	0.024686	0.0245457	0.0249141	0.0254709	0.0253432			358.571	0.786366	358.571	0.938425
216	0.0313864	0.033308	0.0296332	0.0265359	0.0239663	0.0220927	0.0237265	0.0217325	0.0242786	0.0219488	0.0221172	0.0218049	0.0244225	0.0238939	0.0220692	0.0199078	0.0236061	0.025791	0.0280728	0.0297056	0.0313864	0.033308	0.0296332	0.0265359	0.0239663	0.0220927	0.0237265	0.0217325	0.0242786	0.0219488	0.0221172	0.0218049	0.0244225	0.0238939	0.0220692	0.0199078	0.0236061	0.025791	0.0280728	0.0297056			359.524	0.796763	359.524	0.942094
217	0.0251216	0.024358	0.0250771	0.0257909	0.0253703	0.0245959	0.0252045	0.0247118	0.0254923	0.0242694	0.024441	0.0238657	0.0239541	0.0248559	0.0259789	0.0260064	0.0250938	0.0243027	0.025741	0.0257685	0.0251216	0.024358	0.0250771	0.0257909	0.0253703	0.0245959	0.0252045	0.0247118	0.0254923	0.0242694	0.024441	0.0238657	0.0239541	0.0248559	0.0259789	0.0260064	0.0250938	0.0243027	0.025741	0.0257685			360.476	0.80628	360.476	0.945817
218	0.0246572	0.0255418	0.025772	0.0259707	0.0260518	0.0276001	0.0260426	0.0255556	0.0233842	0.0229511	0.022202	0.024242	0.0254379	0.0254517	0.024743	0.0246616	0.024418	0.0249281	0.0252664	0.0251222	0.0246572	0.0255418	0.025772	0.0259707	0.0260518	0.0276001	0.0260426	0.0255556	0.0233842	0.0229511	0.022202	0.024242	0.0254379	0.0254517	0.024743	0.0246616	0.024418	0.0249281	0.0252664	0.0251222			361.429	0.814892	361.429	0.949693
219	0.0269061	0.0267698	0.0249818	0.025023	0.0239309	0.0266608	0.0265306	0.0277526	0.0253298	0.0252686	0.0242859	0.0247841	0.0234942	0.0244158	0.0245245	0.0249	0.0232556	0.0221705	0.0235218	0.0254936	0.0269061	0.0267698	0.0249818	0.025023	0.0239309	0.0266608	0.0265306	0.0277526	0.0253298	0.0252686	0.0242859	0.0247841	0.0234942	0.0244158	0.0245245	0.0249	0.0232556	0.0221705	0.0235218	0.0254936			362.382	0.822575	362.382	0.95382
220	0.0247654	0.0241033	0.0230977	0.0228953	0.0233307	0.0244467	0.0248818	0.025115	0.0238518	0.0237906	0.0239193	0.0246919	0.0253602	0.0263965	0.0282298	0.0288122	0.0271936	0.0254585	0.024373	0.0252867	0.0247654	0.0241033	0.0230977	0.0228953	0.0233307	0.0244467	0.0248818	0.025115	0.0238518	0.0237906	0.0239193	0.0246919	0.0253602	0.0263965	0.0282298	0.0288122	0.0271936	0.0254585	0.024373	0.0252867			363.335	0.829304	363.335	0.958295
221	0.0280903	0.0280665	0.0284529	0.0289656	0.0283818	0.028595	0.0268835	0.0241234	0.0220969	0.0212055	0.0210242	0.0194786	0.0193603	0.0208902	0.0233349	0.0252354	0.026923	0.0259214	0.0266315	0.0263393	0.0280903	0.0280665	0.0284529	0.0289656	0.0283818	0.028595	0.0268835	0.0241234	0.0220969	0.0212055	0.0210242	0.0194786	0.0193603	0.0208902	0.0233349	0.0252354	0.026923	0.0259214	0.0266315	0.0263393			364.288	0.835056	364.288	0.963217
222	0.0277621	0.0268053	0.0258796	0.0248227	0.0241348	0.0235531	0.0236094	0.0232091	0.0235969	0.023847	0.0241723	0.0243036	0.0254544	0.02648	0.0260234	0.0259548	0.0229274	0.0240038	0.0249351	0.0285251	0.0277621	0.0268053	0.0258796	0.0248227	0.0241348	0.0235531	0.0236094	0.0232091	0.0235969	0.023847	0.0241723	0.0243036	0.0254544	0.02648	0.0260234	0.0259548	0.0229274	0.0240038	0.0249351	0.0285251			365.241	0.839805	365.241	0.968683
223	0.0270307	0.0265222	0.0285948	0.0269738	0.0278948	0.0257993	0.0258844	0.0220218	0.0208758	0.0200851	0.0214008	0.0220614	0.0227899	0.023027	0.0238628	0.0253592	0.0254211	0.0275785	0.0283008	0.0285156	0.0270307	0.0265222	0.0285948	0.0269738	0.0278948	0.0257993	0.0258844	0.0220218	0.0208758	0.0200851	0.0214008	0.0220614	0.0227899	0.023027	0.0238628	0.0253592	0.0254211	0.0275785	0.0283008	0.0285156			366.194	0.843527	366.194	0.974792
224	0.0220898	0.0215919	0.0230525	0.0245294	0.0267369	0.0275832	0.0256247	0.0252269	0.0258405	0.030637	0.0295911	0.0269195	0.0251105	0.0246288	0.0255753	0.0255252	0.0243467	0.022422	0.020845	0.022123	0.0220898	0.0215919	0.0230525	0.0245294	0.0267369	0.0275832	0.0256247	0.0252269	0.0258405	0.030637	0.0295911	0.0269195	0.0251105	0.0246288	0.0255753	0.0255252	0.0243467	0.022422	0.020845	0.022123			367.147	0.846199	367.147	0.981641
225	0.0275687	0.0292966	0.0250327	0.0241146	0.0246902	0.0277609	0.027994	0.0284193	0.0266092	0.0258693	0.0246628	0.0245941	0.0241967	0.0229902	0.0227846	0.0210846	0.0231825	0.0222632	0.0227438	0.024142	0.0275687	0.0292966	0.0250327	0.0241146	0.0246902	0.0277609	0.027994	0.0284193	0.0266092	0.0258693	0.0246628	0.0245941	0.0241967	0.0229902	0.0227846	0.0210846	0.0231825	0.0222632	0.0227438	0.024142			368.1	0.847794	368.1	0.989328
226	0.0259898	0.0235215	0.0276055	0.0345183	0.0338449	0.0248224	0.0252726	0.023924	0.0271572	0.0231171	0.0247328	0.0232964	0.0263045	0.0258544	0.0258105	0.018314	0.0174613	0.0169673	0.0242845	0.0272011	0.0259898	0.0235215	0.0276055	0.0345183	0.0338449	0.0248224	0.0252726	0.023924	0.0271572	0.0231171	0.0247328	0.0232964	0.0263045	0.0258544	0.0258105	0.018314	0.0174613	0.0169673	0.0242845	0.0272011			369	0.848292	369	0.997446
227	0.0215433	0.019459	0.0199924	0.0227306	0.0263411	0.0276984	0.0309216	0.0322295	0.035429	0.0317692	0.03097	0.0270197	0.0268745	0.0236997	0.0207679	0.02181	0.0216638	0.020671	0.0184899	0.0199193	0.0215433	0.019459	0.0199924	0.0227306	0.0263411	0.0276984	0.0309216	0.0322295	0.035429	0.0317692	0.03097	0.0270197	0.0268745	0.0236997	0.0207679	0.02181	0.0216638	0.020671	0.0184899	0.0199193			369.902	0.831902	369.902	1.01184
228	0.0245547	0.0246026	0.0235097	0.0242067	0.0229453	0.0256354	0.0244103	0.0241944	0.0247348	0.0250226	0.0259956	0.0241822	0.0256593	0.0260313	0.0279886	0.0279044	0.0267278	0.0238821	0.0239424	0.0238699	0.0245547	0.0246026	0.0235097	0.0242067	0.0229453	0.0256354	0.0244103	0.0241944	0.0247348	0.0250226	0.0259956	0.0241822	0.0256593	0.0260313	0.0279886	0.0279044	0.0267278	0.0238821	0.0239424	0.0238699			370.805	0.816743	370.805	1.02383
229	0.0228171	0.0233265	0.0256201	0.0245309	0.025487	0.0249249	0.0272936	0.0271893	0.0275948	0.0285792	0.0291292	0.0274789	0.0245602	0.0238074	0.0233034	0.0229155	0.0232515	0.0234365	0.0230893	0.0216646	0.0228171	0.0233265	0.0256201	0.0245309	0.025487	0.0249249	0.0272936	0.0271893	0.0275948	0.0285792	0.0291292	0.0274789	0.0245602	0.0238074	0.0233034	0.0229155	0.0232515	0.0234365	0.0230893	0.0216646			371.707	0.802788	371.707	1.03361
230	0.0273759	0.0252293	0.0233759	0.0255889	0.0266663	0.0271396	0.0258441	0.0266381	0.0260804	0.0233759	0.0213333	0.0221278	0.0223544	0.0233193	0.0246904	0.0259289	0.025863	0.0242837	0.025863	0.0269218	0.0273759	0.0252293	0.0233759	0.0255889	0.0266663	0.0271396	0.0258441	0.0266381	0.0260804	0.0233759	0.0213333	0.0221278	0.0223544	0.0233193	0.0246904	0.0259289	0.025863	0.0242837	0.025863	0.0269218			372.609	0.790006	372.609	1.04137
231	0.0208153	0.0217391	0.0296014	0.035616	0.0434783	0.0444021	0.035616	0.0217391	0.035616	0.0305252	0.0346921	0.0296014	0.0296014	0.0138769	0	0.00693843	0.0148007	0.0148007	0.0208153	0.0157245	0.0208153	0.0217391	0.0296014	0.035616	0.0434783	0.0444021	0.035616	0.0217391	0.035616	0.0305252	0.0346921	0.0296014	0.0296014	0.0138769	0	0.00693843	0.0148007	0.0148007	0.0208153	0.0157245			373.512	0.778367	373.512	1.04729
232	0.0271248	0.0319168	0.00904161	0.0159584	0.0170208	0.025	0.025	0.0170208	0.0159584	0.0170208	0.0329792	0.05	0.0430832	0.0319168	0.00904161	0.0319168	0.035104	0.0329792	0.00797919	0.0239376	0.0271248	0.0319168	0.00904161	0.0159584	0.0170208	0.025	0.025	0.0170208	0.0159584	0.0170208	0.0329792	0.05	0.0430832	0.0319168	0.00904161	0.0319168	0.035104	0.0329792	0.00797919	0.0239376			374.414	0.767841	374.414	1.05151
233	0.019948	0.011302	0.019948	0.021276	0.021276	0.019948	0.011302	0.019948	0.021276	0.03125	0.03125	0.03125	0.041224	0.052526	0.052526	0.03125	0.00997399	0.00997399	0.021276	0.021276	0.019948	0.011302	0.019948	0.021276	0.021276	0.019948	0.011302	0.019948	0.021276	0.03125	0.03125	0.03125	0.041224	0.052526	0.052526	0.03125	0.00997399	0.00997399	0.021276	0.021276			375.317	0.758394	375.317	1.05421
234	0.028368	0.0416667	0.028368	0.0132987	0.0132987	0.0416667	0.0434374	0.039896	0.0150694	0.0132987	0.0132987	0.0150694	0.039896	0.0301387	0.039896	0.0150694	0.0132987	0.0132987	0.0150694	0.0265973	0.028368	0.0416667	0.028368	0.0132987	0.0132987	0.0416667	0.0434374	0.039896	0.0150694	0.0132987	0.0132987	0.0150694	0.039896	0.0301387	0.039896	0.0150694	0.0132987	0.0132987	0.0150694	0.0265973			376.219	0.749994	376.219	1.05552
235	0.0145076	0.0109595	0.0145076	0.0151515	0.0157954	0.00967175	0.0145076	0.0212752	0.034495	0.0357828	0.0502904	0.0460984	0.0351389	0.0199874	0.0248233	0.026111	0.0296591	0.030303	0.0309469	0.0199874	0.0145076	0.0109595	0.0145076	0.0151515	0.0157954	0.00967175	0.0145076	0.0212752	0.034495	0.0357828	0.0502904	0.0460984	0.0351389	0.0199874	0.0248233	0.026111	0.0296591	0.030303	0.0309469	0.0199874			377.121	0.742605	377.121	1.05559
236	0.0454065	0.0326931	0.0155692	0.0160874	0.0171239	0.0155692	0.0121951	0.0243902	0.0210162	0.0233537	0.0288008	0.0371036	0.0282825	0.023872	0.0249085	0.0282825	0.0243902	0.020498	0.023872	0.0365854	0.0454065	0.0326931	0.0155692	0.0160874	0.0171239	0.0155692	0.0121951	0.0243902	0.0210162	0.0233537	0.0288008	0.0371036	0.0282825	0.023872	0.0249085	0.0282825	0.0243902	0.020498	0.023872	0.0365854			378.024	0.736193	378.024	1.05454
237	0.0486309	0.0600297	0.058512	0.0486309	0.0471131	0.0243154	0.0113988	0	0	0.0113988	0.0129166	0.0113988	0.0113988	0.0243154	0.0357143	0.0243154	0.0227977	0.0129166	0.0113988	0.0227977	0.0486309	0.0600297	0.058512	0.0486309	0.0471131	0.0243154	0.0113988	0	0	0.0113988	0.0129166	0.0113988	0.0113988	0.0243154	0.0357143	0.0243154	0.0227977	0.0129166	0.0113988	0.0227977			378.926	0.730721	378.926	1.0525
238	0.0212779	0.0212779	0.024111	0.0638336	0.0482219	0.0425557	0	0	0	0	0	0	0.0212779	0.0347499	0.0333333	0.0106389	0.0425557	0.0482219	0.0638336	0.024111	0.0212779	0.0212779	0.024111	0.0638336	0.0482219	0.0425557	0	0	0	0	0	0	0.0212779	0.0347499	0.0333333	0.0106389	0.0425557	0.0482219	0.0638336	0.024111			379.828	0.726155	379.828	1.04957
239	0.0329792	0.025	0.0409584	0.035104	0.0239376	0	0.0159584	0.0340416	0.0340416	0.0159584	0.00797919	0.025	0.05	0.0430832	0.0319168	0.00904161	0.0159584	0.00904161	0.0239376	0.0260624	0.0329792	0.025	0.0409584	0.035104	0.0239376	0	0.0159584	0.0340416	0.0340416	0.0159584	0.00797919	0.025	0.05	0.0430832	0.0319168	0.00904161	0.0159584	0.00904161	0.0239376	0.0260624			380.731	0.722457	380.731	1.04585
240	0.0227977	0.0357143	0.0429314	0.029256	0.0227977	0.0250743	0.0235566	0.0113988	0.00645829	0.0170983	0.018616	0.0178571	0.0170983	0.0300149	0.0307737	0.0284971	0.0243154	0.0357143	0.0357143	0.0243154	0.0227977	0.0357143	0.0429314	0.029256	0.0227977	0.0250743	0.0235566	0.0113988	0.00645829	0.0170983	0.018616	0.0178571	0.0170983	0.0300149	0.0307737	0.0284971	0.0243154	0.0357143	0.0357143	0.0243154			381.633	0.719591	381.633	1.04146
241	0.0282472	0.0179741	0.0110058	0.00550289	0.00623559	0.0220116	0.0352155	0.0462212	0.0344828	0.0227443	0.0337501	0.0304453	0.0330174	0.023477	0.0344828	0.023477	0.0165087	0.0172414	0.0289799	0.0289799	0.0282472	0.0179741	0.0110058	0.00550289	0.00623559	0.0220116	0.0352155	0.0462212	0.0344828	0.0227443	0.0337501	0.0304453	0.0330174	0.023477	0.0344828	0.023477	0.0165087	0.0172414	0.0289799	0.0289799			382.536	0.717519	382.536	1.03648
242	0.0309469	0.0309469	0.0290153	0.0164393	0.0145076	0.0145076	0.0164393	0.0290153	0.0164393	0.0145076	0.0290153	0.0328786	0.0435229	0.0164393	0.0290153	0.0309469	0.0454545	0.0309469	0.0145076	0.0145076	0.0309469	0.0309469	0.0290153	0.0164393	0.0145076	0.0145076	0.0164393	0.0290153	0.0164393	0.0145076	0.0290153	0.0328786	0.0435229	0.0164393	0.0290153	0.0309469	0.0454545	0.0309469	0.0145076	0.0145076			383.438	0.716206	383.438	1.031
243	0.025	0.0340416	0.025	0.00797919	0.00797919	0.00904161	0.00797919	0.0159584	0.0260624	0.0329792	0.0409584	0.0510624	0.0420208	0.0239376	0.00904161	0.0239376	0.0340416	0.0420208	0.025	0.0159584	0.025	0.0340416	0.025	0.00797919	0.00797919	0.00904161	0.00797919	0.0159584	0.0260624	0.0329792	0.0409584	0.0510624	0.0420208	0.0239376	0.00904161	0.0239376	0.0340416	0.0420208	0.025	0.0159584			384.34	0.715612	384.34	1.02509
244	0.0416667	0.0265973	0.0150694	0.0132987	0	0.0132987	0.0150694	0.0132987	0	0.0132987	0.028368	0.0416667	0.0416667	0.028368	0.0132987	0.0132987	0.0416667	0.0434374	0.0531946	0.0434374	0.0416667	0.0265973	0.0150694	0.0132987	0	0.0132987	0.0150694	0.0132987	0	0.0132987	0.028368	0.0416667	0.0416667	0.028368	0.0132987	0.0132987	0.0416667	0.0434374	0.0531946	0.0434374			385.243	0.715703	385.243	1.01883
245	0.0328646	0.0210863	0.0284971	0.0283035	0.029256	0.0203274	0.018616	0.0260268	0.0271651	0.0271651	0.0288766	0.0218452	0.0260268	0.0153869	0.0203274	0.0210863	0.0296354	0.0243154	0.0260268	0.0271651	0.0328646	0.0210863	0.0284971	0.0283035	0.029256	0.0203274	0.018616	0.0260268	0.0271651	0.0271651	0.0288766	0.0218452	0.0260268	0.0153869	0.0203274	0.0210863	0.0296354	0.0243154	0.0260268	0.0271651			386.145	0.71644	386.145	1.01228
246	0.0231106	0.0286135	0.0344828	0.0348491	0.0286135	0.0199928	0.0227443	0.0207255	0.0278808	0.0183404	0.0165087	0.016875	0.0293462	0.0372342	0.0317313	0.0258621	0.0199928	0.0199928	0.0203592	0.0227443	0.0231106	0.0286135	0.0344828	0.0348491	0.0286135	0.0199928	0.0227443	0.0207255	0.0278808	0.0183404	0.0165087	0.016875	0.0293462	0.0372342	0.0317313	0.0258621	0.0199928	0.0199928	0.0203592	0.0227443			387.047	0.717787	387.047	1.00551
247	0.0284375	0.0192308	0.0284375	0.0327323	0.0288462	0.0188221	0.0192308	0.0227083	0.0192308	0.0157532	0.0161618	0.0315065	0.030072	0.0310978	0.0165705	0.0218911	0.0227083	0.0288462	0.034984	0.0327323	0.0284375	0.0192308	0.0284375	0.0327323	0.0288462	0.0188221	0.0192308	0.0227083	0.0192308	0.0157532	0.0161618	0.0315065	0.030072	0.0310978	0.0165705	0.0218911	0.0227083	0.0288462	0.034984	0.0327323			387.95	0.719708	387.95	0.998573
248	0.0329792	0.0340416	0.0329792	0.0329792	0.0260624	0.0319168	0.0180832	0.0159584	0	0.00797919	0.025	0.0260624	0.0239376	0.0329792	0.0510624	0.0420208	0.0239376	0.00904161	0.0159584	0.0170208	0.0329792	0.0340416	0.0329792	0.0329792	0.0260624	0.0319168	0.0180832	0.0159584	0	0.00797919	0.025	0.0260624	0.0239376	0.0329792	0.0510624	0.0420208	0.0239376	0.00904161	0.0159584	0.0170208			388.852	0.722167	388.852	0.991521
249	0.0139102	0.0245514	0.0139102	0.0245514	0.0261859	0.0384615	0.0630129	0.0540062	0.0368271	0.0122757	0.0139102	0.0122757	0.0245514	0.040096	0.0384615	0.0245514	0.0139102	0.0122757	0	0.0122757	0.0139102	0.0245514	0.0139102	0.0245514	0.0261859	0.0384615	0.0630129	0.0540062	0.0368271	0.0122757	0.0139102	0.0122757	0.0245514	0.040096	0.0384615	0.0245514	0.0139102	0.0122757	0	0.0122757			389.755	0.725128	389.755	0.984402
250	0.0106372	0.0187746	0.0294118	0.0306617	0.0563237	0.0613233	0.0682108	0.0294118	0.0187746	0.0106372	0.0187746	0.0106372	0.00938729	0	0.00938729	0.0200245	0.0200245	0.0281619	0.0212744	0.0281619	0.0106372	0.0187746	0.0294118	0.0306617	0.0563237	0.0613233	0.0682108	0.0294118	0.0187746	0.0106372	0.0187746	0.0106372	0.00938729	0	0.00938729	0.0200245	0.0200245	0.0281619	0.0212744	0.0281619			390.657	0.728556	390.657	0.977259
251	0.0384615	0.0384615	0.0384615	0.0261859	0.0245514	0.0261859	0.0384615	0.0261859	0.0245514	0.0384615	0.040096	0.0245514	0	0	0	0.0122757	0.0261859	0.0261859	0.0245514	0.0261859	0.0384615	0.0384615	0.0384615	0.0261859	0.0245514	0.0261859	0.0384615	0.0261859	0.0245514	0.0384615	0.040096	0.0245514	0	0	0	0.0122757	0.0261859	0.0261859	0.0245514	0.0261859			391.559	0.732416	391.559	0.97013
252	0.02	0.0263834	0.0272333	0.0327667	0.0336166	0.04	0.0272333	0.0127667	0.0127667	0.0208499	0.0263834	0.0263834	0.0208499	0.0127667	0	0	0.0191501	0.0472333	0.0544666	0.0391501	0.02	0.0263834	0.0272333	0.0327667	0.0336166	0.04	0.0272333	0.0127667	0.0127667	0.0208499	0.0263834	0.0263834	0.0208499	0.0127667	0	0	0.0191501	0.0472333	0.0544666	0.0391501			392.462	0.736674	392.462	0.96305
253	0.0226944	0.0333333	0.0226944	0.0212779	0.0226944	0.0226944	0.0106389	0	0.0319168	0.0468054	0.0439723	0.0319168	0.0347499	0.0333333	0.0212779	0.0120555	0.0212779	0.0226944	0.0226944	0.0212779	0.0226944	0.0333333	0.0226944	0.0212779	0.0226944	0.0226944	0.0106389	0	0.0319168	0.0468054	0.0439723	0.0319168	0.0347499	0.0333333	0.0212779	0.0120555	0.0212779	0.0226944	0.0226944	0.0212779			393.364	0.741297	393.364	0.95605
254	0.0301387	0.0354631	0.0100462	0.0177315	0.0100462	0.0177315	0.0100462	0.0265973	0.0289582	0.0455093	0.0289582	0.0177315	0.0177315	0.037824	0.0466898	0.0277778	0.0177315	0.018912	0.018912	0.0354631	0.0301387	0.0354631	0.0100462	0.0177315	0.0100462	0.0177315	0.0100462	0.0265973	0.0289582	0.0455093	0.0289582	0.0177315	0.0177315	0.037824	0.0466898	0.0277778	0.0177315	0.018912	0.018912	0.0354631			394.266	0.746251	394.266	0.949158
255	0.0491027	0.0384615	0.040096	0.0245514	0.0122757	0.0139102	0.0245514	0.0261859	0.0261859	0.0122757	0.0122757	0.0139102	0.0122757	0.0245514	0.0278203	0.0245514	0.0122757	0.0139102	0.0491027	0.0417305	0.0491027	0.0384615	0.040096	0.0245514	0.0122757	0.0139102	0.0245514	0.0261859	0.0261859	0.0122757	0.0122757	0.0139102	0.0122757	0.0245514	0.0278203	0.0245514	0.0122757	0.0139102	0.0491027	0.0417305			395.169	0.751506	395.169	0.942398
256	0.0306617	0.0281619	0.0200245	0.0200245	0.0187746	0.0106372	0.0281619	0.0212744	0.0281619	0.0294118	0.040049	0.0294118	0.00938729	0	0.00938729	0.0106372	0.0281619	0.040049	0.0494362	0.0481863	0.0306617	0.0281619	0.0200245	0.0200245	0.0187746	0.0106372	0.0281619	0.0212744	0.0281619	0.0294118	0.040049	0.0294118	0.00938729	0	0.00938729	0.0106372	0.0281619	0.040049	0.0494362	0.0481863			396.071	0.757028	396.071	0.935792
257	0.0251975	0.00951749	0.0251975	0.0274341	0.0347149	0.0263158	0.0347149	0.0358333	0.0263158	0.00839915	0.0167983	0.0274341	0.0347149	0.0263158	0.0179166	0.00839915	0.00839915	0.0263158	0.0442324	0.0358333	0.0251975	0.00951749	0.0251975	0.0274341	0.0347149	0.0263158	0.0347149	0.0358333	0.0263158	0.00839915	0.0167983	0.0274341	0.0347149	0.0263158	0.0179166	0.00839915	0.00839915	0.0263158	0.0442324	0.0358333			396.974	0.762788	396.974	0.929356
258	0.0162103	0.0238095	0.0162103	0.0151985	0.00861106	0.0379962	0.0420435	0.0542065	0.0248213	0.0151985	0.00759923	0.0162103	0.0238095	0.0238095	0.0238095	0.0238095	0.039008	0.0410316	0.0314088	0.0151985	0.0162103	0.0238095	0.0162103	0.0151985	0.00861106	0.0379962	0.0420435	0.0542065	0.0248213	0.0151985	0.00759923	0.0162103	0.0238095	0.0238095	0.0238095	0.0238095	0.039008	0.0410316	0.0314088	0.0151985			397.876	0.768755	397.876	0.923107
259	0.0227273	0.0145076	0.0154735	0.0154735	0.00725381	0.0145076	0.0236931	0.0227273	0.0217614	0.0164393	0.0217614	0.0154735	0.0227273	0.0227273	0.0227273	0.0299811	0.0454545	0.0536742	0.0527084	0.0382007	0.0227273	0.0145076	0.0154735	0.0154735	0.00725381	0.0145076	0.0236931	0.0227273	0.0217614	0.0164393	0.0217614	0.0154735	0.0227273	0.0227273	0.0227273	0.0299811	0.0454545	0.0536742	0.0527084	0.0382007			398.778	0.774901	398.778	0.917058
260	0.0309469	0.0309469	0.0145076	0.0145076	0.0164393	0.0435229	0.0328786	0.0435229	0.0309469	0.0454545	0.0309469	0.0145076	0.0145076	0.0164393	0.0145076	0.0145076	0.0309469	0.0309469	0.0145076	0.0145076	0.0309469	0.0309469	0.0145076	0.0145076	0.0164393	0.0435229	0.0328786	0.0435229	0.0309469	0.0454545	0.0309469	0.0145076	0.0145076	0.0164393	0.0145076	0.0145076	0.0309469	0.0309469	0.0145076	0.0145076			399.681	0.781197	399.681	0.911218
261	0.0281619	0.0212744	0.0281619	0.0106372	0.0187746	0.0294118	0.040049	0.0387991	0.0200245	0.0187746	0.0106372	0.0187746	0.0200245	0.0200245	0.00938729	0	0.00938729	0.0481863	0.0613233	0.0481863	0.0281619	0.0212744	0.0281619	0.0106372	0.0187746	0.0294118	0.040049	0.0387991	0.0200245	0.0187746	0.0106372	0.0187746	0.0200245	0.0200245	0.00938729	0	0.00938729	0.0481863	0.0613233	0.0481863			400.583	0.787616	400.583	0.905596
262	0.00938729	0	0.00938729	0.0200245	0.0200245	0.0281619	0.0494362	0.0506861	0.0469364	0.040049	0.0588235	0.0494362	0.0294118	0.0187746	0.0106372	0.00938729	0.00938729	0.0106372	0.0187746	0.0106372	0.00938729	0	0.00938729	0.0200245	0.0200245	0.0281619	0.0494362	0.0506861	0.0469364	0.040049	0.0588235	0.0494362	0.0294118	0.0187746	0.0106372	0.00938729	0.00938729	0.0106372	0.0187746	0.0106372			401.485	0.794131	401.485	0.900197
263	0.0129166	0.0113988	0.0113988	0.0243154	0.0357143	0.0243154	0.0113988	0.0227977	0.037232	0.0357143	0.0227977	0.0129166	0.0113988	0.0113988	0.0243154	0.0471131	0.0486309	0.0471131	0.0243154	0.0227977	0.0129166	0.0113988	0.0113988	0.0243154	0.0357143	0.0243154	0.0113988	0.0227977	0.037232	0.0357143	0.0227977	0.0129166	0.0113988	0.0113988	0.0243154	0.0471131	0.0486309	0.0471131	0.0243154	0.0227977			402.388	0.800717	402.388	0.895026
264	0.0143282	0.0199745	0.0171513	0.0334354	0.0319132	0.0330018	0.0240986	0.0273554	0.0204082	0.0167177	0.0171513	0.0171513	0.0264882	0.0282227	0.0366922	0.0375595	0.0379932	0.0301786	0.0138945	0.0162841	0.0143282	0.0199745	0.0171513	0.0334354	0.0319132	0.0330018	0.0240986	0.0273554	0.0204082	0.0167177	0.0171513	0.0171513	0.0264882	0.0282227	0.0366922	0.0375595	0.0379932	0.0301786	0.0138945	0.0162841			403.29	0.807348	403.29	0.890084
265	0.0230751	0.0194776	0.0250235	0.0217253	0.0346127	0.0290668	0.0208275	0.0157336	0.0217253	0.028169	0.0278697	0.0284683	0.0304167	0.0259214	0.0323651	0.0290668	0.0253228	0.0185798	0.021426	0.0211268	0.0230751	0.0194776	0.0250235	0.0217253	0.0346127	0.0290668	0.0208275	0.0157336	0.0217253	0.028169	0.0278697	0.0284683	0.0304167	0.0259214	0.0323651	0.0290668	0.0253228	0.0185798	0.021426	0.0211268			404.193	0.814001	404.193	0.885373
266	0.00967175	0.0151515	0.030303	0.0309469	0.0248233	0.0199874	0.0157954	0.0241794	0.026111	0.030303	0.0296591	0.0357828	0.0454545	0.0357828	0.0393309	0.0315908	0.0296591	0.0103156	0.00967175	0.00547976	0.00967175	0.0151515	0.030303	0.0309469	0.0248233	0.0199874	0.0157954	0.0241794	0.026111	0.030303	0.0296591	0.0357828	0.0454545	0.0357828	0.0393309	0.0315908	0.0296591	0.0103156	0.00967175	0.00547976			405.095	0.820654	405.095	0.88089
267	0.0164896	0.0329792	0.0305832	0.0239376	0.0204792	0.0260624	0.0204792	0.0119688	0.025	0.0340416	0.0409584	0.0340416	0.025	0.0159584	0.00904161	0.00797919	0.0239376	0.0390936	0.0414896	0.0204792	0.0164896	0.0329792	0.0305832	0.0239376	0.0204792	0.0260624	0.0204792	0.0119688	0.025	0.0340416	0.0409584	0.0340416	0.025	0.0159584	0.00904161	0.00797919	0.0239376	0.0390936	0.0414896	0.0204792			405.997	0.827283	405.997	0.876632
268	0.033608	0.0268371	0.0227273	0.0149905	0.0149905	0.0154735	0.0149905	0.0186174	0.0232102	0.0227273	0.0222444	0.0232102	0.0263542	0.0299811	0.0236931	0.0253883	0.0195833	0.0372349	0.0423106	0.0418276	0.033608	0.0268371	0.0227273	0.0149905	0.0149905	0.0154735	0.0149905	0.0186174	0.0232102	0.0227273	0.0222444	0.0232102	0.0263542	0.0299811	0.0236931	0.0253883	0.0195833	0.0372349	0.0423106	0.0418276			406.9	0.833869	406.9	0.872597
269	0.029319	0.0321748	0.0166057	0.0233537	0.0254267	0.0360671	0.0249085	0.0355489	0.0337296	0.0321748	0.0160874	0.023872	0.029319	0.0321748	0.0243902	0.020498	0.0121951	0.0116769	0.0127134	0.0277643	0.029319	0.0321748	0.0166057	0.0233537	0.0254267	0.0360671	0.0249085	0.0355489	0.0337296	0.0321748	0.0160874	0.023872	0.029319	0.0321748	0.0243902	0.020498	0.0121951	0.0116769	0.0127134	0.0277643			407.802	0.84039	407.802	0.868779
270	0.0122757	0	0.0122757	0.0139102	0.0245514	0.0139102	0.0245514	0.0384615	0.040096	0.0245514	0	0.0122757	0.0261859	0.0384615	0.0630129	0.0662819	0.0507372	0.0122757	0.0122757	0.0139102	0.0122757	0	0.0122757	0.0139102	0.0245514	0.0139102	0.0245514	0.0384615	0.040096	0.0245514	0	0.0122757	0.0261859	0.0384615	0.0630129	0.0662819	0.0507372	0.0122757	0.0122757	0.0139102			408.704	0.846829	408.704	0.865171
271	0.0354631	0.024429	0.037824	0.0311265	0.011821	0.00591051	0.012608	0.0185185	0.024429	0.0429476	0.0445215	0.0362501	0.0185185	0.0185185	0.0185185	0.012608	0.011821	0.012608	0.0421606	0.039398	0.0354631	0.024429	0.037824	0.0311265	0.011821	0.00591051	0.012608	0.0185185	0.024429	0.0429476	0.0445215	0.0362501	0.0185185	0.0185185	0.0185185	0.012608	0.011821	0.012608	0.0421606	0.039398			409.607	0.853166	409.607	0.861766
272	0.039896	0.052526	0.053854	0.029922	0.00997399	0.021276	0.041224	0.032578	0.019948	0	0	0	0.019948	0.032578	0.03125	0.029922	0.022604	0.019948	0.019948	0.022604	0.039896	0.052526	0.053854	0.029922	0.00997399	0.021276	0.041224	0.032578	0.019948	0	0	0	0.019948	0.032578	0.03125	0.029922	0.022604	0.019948	0.019948	0.022604			410.509	0.859384	410.509	0.858556
273	0.00613784	0.0122757	0.020048	0.0192308	0.00613784	0.0122757	0.0139102	0.0245514	0.020048	0.0437821	0.0462339	0.0507372	0.0384615	0.0323237	0.0315065	0.0261859	0.0315065	0.0261859	0.0253686	0.0130929	0.00613784	0.0122757	0.020048	0.0192308	0.00613784	0.0122757	0.0139102	0.0245514	0.020048	0.0437821	0.0462339	0.0507372	0.0384615	0.0323237	0.0315065	0.0261859	0.0315065	0.0261859	0.0253686	0.0130929			411.412	0.865468	411.412	0.855532
274	0.0192308	0.025641	0.0238675	0.031234	0.0267307	0.0250962	0.0128205	0.0169124	0.027687	0.0285042	0.031234	0.0261859	0.0297329	0.025641	0.0297329	0.0323237	0.0259134	0.0227778	0.0177297	0.0210043	0.0192308	0.025641	0.0238675	0.031234	0.0267307	0.0250962	0.0128205	0.0169124	0.027687	0.0285042	0.031234	0.0261859	0.0297329	0.025641	0.0297329	0.0323237	0.0259134	0.0227778	0.0177297	0.0210043			412.314	0.871402	412.314	0.852684
275	0.0204678	0.0172953	0.0195346	0.0263158	0.0274975	0.0252583	0.0260673	0.0220224	0.0218373	0.0159259	0.0248855	0.0230799	0.026752	0.0273733	0.0324123	0.030173	0.0252583	0.028058	0.0305458	0.0292398	0.0204678	0.0172953	0.0195346	0.0263158	0.0274975	0.0252583	0.0260673	0.0220224	0.0218373	0.0159259	0.0248855	0.0230799	0.026752	0.0273733	0.0324123	0.030173	0.0252583	0.028058	0.0305458	0.0292398			413.216	0.877171	413.216	0.850002
276	0.0319145	0.0296255	0.0311076	0.0301635	0.0293566	0.0270675	0.0258544	0.0270675	0.0172363	0.0144093	0.0126582	0.0169673	0.0230274	0.0276055	0.0296255	0.0253165	0.0270675	0.0238343	0.0247785	0.0253165	0.0319145	0.0296255	0.0311076	0.0301635	0.0293566	0.0270675	0.0258544	0.0270675	0.0172363	0.0144093	0.0126582	0.0169673	0.0230274	0.0276055	0.0296255	0.0253165	0.0270675	0.0238343	0.0247785	0.0253165			414.119	0.882762	414.119	0.847474
277	0.0262188	0.0224491	0.0226591	0.0219045	0.0210253	0.0150361	0.0180102	0.020187	0.0221145	0.0221145	0.0258415	0.0300722	0.0283546	0.0306168	0.0291502	0.028732	0.0312451	0.0301131	0.0297376	0.0244176	0.0262188	0.0224491	0.0226591	0.0219045	0.0210253	0.0150361	0.0180102	0.020187	0.0221145	0.0221145	0.0258415	0.0300722	0.0283546	0.0306168	0.0291502	0.028732	0.0312451	0.0301131	0.0297376	0.0244176			415.021	0.888162	415.021	0.845089
278	0.0218198	0.0218198	0.0308291	0.0359311	0.0322407	0.0271386	0.0271386	0.0224702	0.0199745	0.0204082	0.025727	0.0222534	0.0183461	0.0171513	0.0269218	0.0277891	0.0220366	0.0213861	0.0277891	0.0308291	0.0218198	0.0218198	0.0308291	0.0359311	0.0322407	0.0271386	0.0271386	0.0224702	0.0199745	0.0204082	0.025727	0.0222534	0.0183461	0.0171513	0.0269218	0.0277891	0.0220366	0.0213861	0.0277891	0.0308291			415.923	0.89336	415.923	0.842836
279	0.0210043	0.0271866	0.0343696	0.0314601	0.0254594	0.0240955	0.0258226	0.0229131	0.0169124	0.0155484	0.0227315	0.0328241	0.0345513	0.0310969	0.0242771	0.0240955	0.0242771	0.0229131	0.0211859	0.0172756	0.0210043	0.0271866	0.0343696	0.0314601	0.0254594	0.0240955	0.0258226	0.0229131	0.0169124	0.0155484	0.0227315	0.0328241	0.0345513	0.0310969	0.0242771	0.0240955	0.0242771	0.0229131	0.0211859	0.0172756			416.826	0.898346	416.826	0.840703
280	0.0471131	0.0471131	0.0486309	0.0471131	0.0357143	0.0243154	0.0113988	0	0	0	0.0227977	0.037232	0.0357143	0.0227977	0.0129166	0.0227977	0.0129166	0.0113988	0.0227977	0.037232	0.0471131	0.0471131	0.0486309	0.0471131	0.0357143	0.0243154	0.0113988	0	0	0	0.0227977	0.037232	0.0357143	0.0227977	0.0129166	0.0227977	0.0129166	0.0113988	0.0227977	0.037232			417.728	0.903108	417.728	0.838676
281	0.030303	0.030303	0.0254672	0.0296591	0.0309469	0.0254672	0.00967175	0.00483588	0.0248233	0.0315908	0.0296591	0.0199874	0.0448107	0.057058	0.0454545	0.0145076	0.00483588	0.00547976	0.0145076	0.0206313	0.030303	0.030303	0.0254672	0.0296591	0.0309469	0.0254672	0.00967175	0.00483588	0.0248233	0.0315908	0.0296591	0.0199874	0.0448107	0.057058	0.0454545	0.0145076	0.00483588	0.00547976	0.0145076	0.0206313			418.631	0.907639	418.631	0.836744
282	0.022604	0.019948	0	0.00997399	0.021276	0.041224	0.032578	0.019948	0	0.00997399	0.03125	0.032578	0.029922	0.041224	0.053854	0.061172	0.032578	0.019948	0	0.019948	0.022604	0.019948	0	0.00997399	0.021276	0.041224	0.032578	0.019948	0	0.00997399	0.03125	0.032578	0.029922	0.041224	0.053854	0.061172	0.032578	0.019948	0	0.019948			419.533	0.91193	419.533	0.834894
283	0.0400198	0.0324206	0.0151985	0.00759923	0.00861106	0.00759923	0	0.00759923	0.0238095	0.0400198	0.0324206	0.0151985	0.0151985	0.0324206	0.047619	0.0324206	0.0151985	0.0303969	0.0420435	0.0542065	0.0400198	0.0324206	0.0151985	0.00759923	0.00861106	0.00759923	0	0.00759923	0.0238095	0.0400198	0.0324206	0.0151985	0.0151985	0.0324206	0.047619	0.0324206	0.0151985	0.0303969	0.0420435	0.0542065			420.435	0.915974	420.435	0.833112
284	0.0113988	0.0162103	0.0200099	0.019504	0.0200099	0.0276091	0.0281151	0.0276091	0.0162103	0.00759923	0.0113988	0.0243154	0.0357143	0.0433135	0.0405257	0.0352084	0.0276091	0.0357143	0.0324206	0.019504	0.0113988	0.0162103	0.0200099	0.019504	0.0200099	0.0276091	0.0281151	0.0276091	0.0162103	0.00759923	0.0113988	0.0243154	0.0357143	0.0433135	0.0405257	0.0352084	0.0276091	0.0357143	0.0324206	0.019504			421.338	0.919764	421.338	0.831387
285	0.028368	0.028368	0.0132987	0.0132987	0.028368	0.028368	0.0132987	0	0.0132987	0.028368	0.0416667	0.028368	0.0132987	0.0132987	0.0416667	0.056736	0.0549653	0.028368	0.0132987	0.0132987	0.028368	0.028368	0.0132987	0.0132987	0.028368	0.028368	0.0132987	0	0.0132987	0.028368	0.0416667	0.028368	0.0132987	0.0132987	0.0416667	0.056736	0.0549653	0.028368	0.0132987	0.0132987			422.24	0.923295	422.24	0.829705
286	0.0212744	0.0187746	0	0.00938729	0.0294118	0.040049	0.0387991	0.0387991	0.040049	0.0387991	0.0294118	0.0387991	0.040049	0.0294118	0.0187746	0.0106372	0.0187746	0.0106372	0.00938729	0.0187746	0.0212744	0.0187746	0	0.00938729	0.0294118	0.040049	0.0387991	0.0387991	0.040049	0.0387991	0.0294118	0.0387991	0.040049	0.0294118	0.0187746	0.0106372	0.0187746	0.0106372	0.00938729	0.0187746			423.142	0.926562	423.142	0.828054
287	0.0298744	0.0339555	0.0301655	0.022734	0.024338	0.0260844	0.022734	0.0218608	0.0238983	0.0336644	0.0233162	0.0180708	0.0134076	0.0183619	0.020839	0.022443	0.0295833	0.0304566	0.0290012	0.0252112	0.0298744	0.0339555	0.0301655	0.022734	0.024338	0.0260844	0.022734	0.0218608	0.0238983	0.0336644	0.0233162	0.0180708	0.0134076	0.0183619	0.020839	0.022443	0.0295833	0.0304566	0.0290012	0.0252112			424.045	0.92956	424.045	0.826421
288	0.033244	0.0264063	0.0264063	0.0303943	0.0296354	0.0178571	0.0174777	0.023936	0.0243154	0.0231771	0.0153869	0.0203274	0.0210863	0.0296354	0.0300149	0.0324851	0.0243154	0.0203274	0.0207069	0.0328646	0.033244	0.0264063	0.0264063	0.0303943	0.0296354	0.0178571	0.0174777	0.023936	0.0243154	0.0231771	0.0153869	0.0203274	0.0210863	0.0296354	0.0300149	0.0324851	0.0243154	0.0203274	0.0207069	0.0328646			424.947	0.932288	424.947	0.824794
289	0.04388	0.04987	0.032578	0.03125	0.019948	0.021276	0.021276	0.019948	0.011302	0.039896	0.033906	0.039896	0.021276	0.021276	0.00997399	0	0.00997399	0.011302	0.019948	0.041224	0.04388	0.04987	0.032578	0.03125	0.019948	0.021276	0.021276	0.019948	0.011302	0.039896	0.033906	0.039896	0.021276	0.021276	0.00997399	0	0.00997399	0.011302	0.019948	0.041224			425.85	0.934741	425.85	0.823161
290	0.035616	0.022663	0.0346921	0.0305252	0.035616	0.0217391	0.0217391	0.0148007	0.00693843	0.00693843	0.0217391	0.0365398	0.0434783	0.0296014	0.0208153	0.00786227	0.0208153	0.022663	0.035616	0.0296014	0.035616	0.022663	0.0346921	0.0305252	0.035616	0.0217391	0.0217391	0.0148007	0.00693843	0.00693843	0.0217391	0.0365398	0.0434783	0.0296014	0.0208153	0.00786227	0.0208153	0.022663	0.035616	0.0296014			426.752	0.936919	426.752	0.821509
291	0.040096	0.0507372	0.0384615	0.0261859	0.0122757	0	0	0.0122757	0.0261859	0.0507372	0.040096	0.0245514	0.0122757	0.0384615	0.040096	0.0368271	0.0139102	0.0122757	0	0.0245514	0.040096	0.0507372	0.0384615	0.0261859	0.0122757	0	0	0.0122757	0.0261859	0.0507372	0.040096	0.0245514	0.0122757	0.0384615	0.040096	0.0368271	0.0139102	0.0122757	0	0.0245514			427.654	0.938819	427.654	0.819827
292	0.029922	0.04388	0.041224	0.00997399	0	0.00997399	0.011302	0.019948	0.011302	0.00997399	0.019948	0.032578	0.03125	0.019948	0.021276	0.041224	0.042552	0.051198	0.032578	0.019948	0.029922	0.04388	0.041224	0.00997399	0	0.00997399	0.011302	0.019948	0.011302	0.00997399	0.019948	0.032578	0.03125	0.019948	0.021276	0.041224	0.042552	0.051198	0.032578	0.019948			428.557	0.940443	428.557	0.818104
293	0.018125	0.012608	0.018125	0.0159567	0.018125	0.012608	0.0210803	0.0222608	0.0392053	0.0500385	0.0529938	0.0366435	0.024429	0.030733	0.03152	0.0214738	0.0147763	0.0159567	0.024429	0.018912	0.018125	0.012608	0.018125	0.0159567	0.018125	0.012608	0.0210803	0.0222608	0.0392053	0.0500385	0.0529938	0.0366435	0.024429	0.030733	0.03152	0.0214738	0.0147763	0.0159567	0.024429	0.018912			429.459	0.941789	429.459	0.816328
294	0.0489376	0.035104	0.039896	0.0420208	0.0670208	0.0510624	0.0239376	0	0	0	0	0.00797919	0.00904161	0.0159584	0.025	0.0260624	0.0319168	0.0180832	0.0319168	0.0260624	0.0489376	0.035104	0.039896	0.0420208	0.0670208	0.0510624	0.0239376	0	0	0	0	0.00797919	0.00904161	0.0159584	0.025	0.0260624	0.0319168	0.0180832	0.0319168	0.0260624			430.361	0.942858	430.361	0.81449
295	0	0	0.0281619	0.0412989	0.0387991	0.0187746	0.0200245	0.0294118	0.0387991	0.0306617	0.0187746	0	0.00938729	0.0200245	0.0387991	0.040049	0.0387991	0.0387991	0.0306617	0.0187746	0	0	0.0281619	0.0412989	0.0387991	0.0187746	0.0200245	0.0294118	0.0387991	0.0306617	0.0187746	0	0.00938729	0.0200245	0.0387991	0.040049	0.0387991	0.0387991	0.0306617	0.0187746			431.264	0.943653	431.264	0.812578
296	0.0106389	0.0226944	0.0226944	0.0212779	0.0439723	0.0468054	0.0319168	0.0212779	0.024111	0.0319168	0.0226944	0.0333333	0.0333333	0.0226944	0.0106389	0.0106389	0.0333333	0.0347499	0.0212779	0	0.0106389	0.0226944	0.0226944	0.0212779	0.0439723	0.0468054	0.0319168	0.0212779	0.024111	0.0319168	0.0226944	0.0333333	0.0333333	0.0226944	0.0106389	0.0106389	0.0333333	0.0347499	0.0212779	0			432.166	0.944174	432.166	0.810582
297	0.0347149	0.00839915	0.0167983	0.019035	0.0335966	0.0442324	0.0453508	0.0251975	0	0.00839915	0.00951749	0.0167983	0.0179166	0.0179166	0.0167983	0.0263158	0.0358333	0.0347149	0.0431141	0.0453508	0.0347149	0.00839915	0.0167983	0.019035	0.0335966	0.0442324	0.0453508	0.0251975	0	0.00839915	0.00951749	0.0167983	0.0179166	0.0179166	0.0167983	0.0263158	0.0358333	0.0347149	0.0431141	0.0453508			433.069	0.944425	433.069	0.808494
298	0	0	0	0.0290153	0.0328786	0.0435229	0.0454545	0.0473862	0.0435229	0.0309469	0.0744698	0.0638255	0.0435229	0	0	0.0145076	0.0164393	0.0145076	0	0	0	0	0	0.0290153	0.0328786	0.0435229	0.0454545	0.0473862	0.0435229	0.0309469	0.0744698	0.0638255	0.0435229	0	0	0.0145076	0.0164393	0.0145076	0	0			433.971	0.944409	433.971	0.806304
299	0.0132987	0.014184	0.014184	0.0132987	0.0208333	0.028368	0.0274827	0.014184	0.0265973	0.0492013	0.0500867	0.0332466	0.0208333	0.028368	0.034132	0.028368	0.0274827	0.0208333	0.0208333	0.014184	0.0132987	0.014184	0.014184	0.0132987	0.0208333	0.028368	0.0274827	0.014184	0.0265973	0.0492013	0.0500867	0.0332466	0.0208333	0.028368	0.034132	0.028368	0.0274827	0.0208333	0.0208333	0.014184			434.873	0.944129	434.873	0.804003
300	0.025216	0.024429	0.024429	0.025216	0.0303395	0.0311265	0.0429476	0.0319135	0.0236421	0.012608	0.024429	0.0311265	0.0311265	0.0185185	0.00591051	0	0.0177315	0.0319135	0.037037	0.0303395	0.025216	0.024429	0.024429	0.025216	0.0303395	0.0311265	0.0429476	0.0319135	0.0236421	0.012608	0.024429	0.0311265	0.0311265	0.0185185	0.00591051	0	0.0177315	0.0319135	0.037037	0.0303395			435.776	0.943589	435.776	0.801583
301	0.0164896	0.0130312	0.0279272	0.0345728	0.0414896	0.025	0.0164896	0.0204792	0.0255312	0.025	0.0204792	0.0289896	0.0340416	0.0369688	0.0375	0.0340416	0.0244688	0.0125	0.0125	0.0125	0.0164896	0.0130312	0.0279272	0.0345728	0.0414896	0.025	0.0164896	0.0204792	0.0255312	0.025	0.0204792	0.0289896	0.0340416	0.0369688	0.0375	0.0340416	0.0244688	0.0125	0.0125	0.0125			436.678	0.942794	436.678	0.799037
302	0.0527667	0.0344666	0.0255334	0.02	0.0272333	0.0327667	0.04	0.0408499	0.0263834	0.00638336	0.00638336	0.00723329	0.0127667	0.0136166	0.0263834	0.0272333	0.02	0.0127667	0.0263834	0.0408499	0.0527667	0.0344666	0.0255334	0.02	0.0272333	0.0327667	0.04	0.0408499	0.0263834	0.00638336	0.00638336	0.00723329	0.0127667	0.0136166	0.0263834	0.0272333	0.02	0.0127667	0.0263834	0.0408499			437.58	0.94175	437.58	0.796358
303	0.014845	0.0269671	0.0395833	0.038595	0.0343896	0.0428004	0.0470058	0.038595	0.0232558	0.0153392	0.0153392	0.0158333	0.0227617	0.02375	0.0269671	0.0269671	0.0200387	0.0111338	0.00742251	0.0084108	0.014845	0.0269671	0.0395833	0.038595	0.0343896	0.0428004	0.0470058	0.038595	0.0232558	0.0153392	0.0153392	0.0158333	0.0227617	0.02375	0.0269671	0.0269671	0.0200387	0.0111338	0.00742251	0.0084108			438.483	0.940461	438.483	0.793538
304	0.0289896	0.0210104	0.0164896	0.0164896	0.0170208	0.0244688	0.0215416	0.0204792	0.0204792	0.0215416	0.0284584	0.0295208	0.0335104	0.0369688	0.0340416	0.0289896	0.0164896	0.0204792	0.0295208	0.0335104	0.0289896	0.0210104	0.0164896	0.0164896	0.0170208	0.0244688	0.0215416	0.0204792	0.0204792	0.0215416	0.0284584	0.0295208	0.0335104	0.0369688	0.0340416	0.0289896	0.0164896	0.0204792	0.0295208	0.0335104			439.385	0.938933	439.385	0.790571
305	0.0172414	0.0172414	0.0227443	0.0289799	0.023477	0.0275145	0.0187068	0.0330174	0.0187068	0.0220116	0.0337501	0.0476866	0.0454885	0.0227443	0.0227443	0.0289799	0.023477	0.0165087	0.0117385	0.0172414	0.0172414	0.0172414	0.0227443	0.0289799	0.023477	0.0275145	0.0187068	0.0330174	0.0187068	0.0220116	0.0337501	0.0476866	0.0454885	0.0227443	0.0227443	0.0289799	0.023477	0.0165087	0.0117385	0.0172414			440.288	0.937172	440.288	0.787453
306	0.0212779	0.0226944	0.0333333	0.0333333	0.0226944	0.0106389	0.0106389	0.0226944	0.0226944	0.0212779	0.0226944	0.0333333	0.0226944	0.0106389	0.0212779	0.024111	0.0319168	0.0333333	0.0453888	0.0333333	0.0212779	0.0226944	0.0333333	0.0333333	0.0226944	0.0106389	0.0106389	0.0226944	0.0226944	0.0212779	0.0226944	0.0333333	0.0226944	0.0106389	0.0212779	0.024111	0.0319168	0.0333333	0.0453888	0.0333333			441.19	0.935186	441.19	0.784177
307	0.0184135	0.0392788	0.0454166	0.0376443	0.0323237	0.0323237	0.0253686	0.0315065	0.0270031	0.0184135	0.00613784	0.0130929	0.0253686	0.020048	0.0122757	0.00613784	0.0253686	0.0392788	0.0323237	0.0122757	0.0184135	0.0392788	0.0454166	0.0376443	0.0323237	0.0323237	0.0253686	0.0315065	0.0270031	0.0184135	0.00613784	0.0130929	0.0253686	0.020048	0.0122757	0.00613784	0.0253686	0.0392788	0.0323237	0.0122757			442.092	0.93298	442.092	0.780739
308	0.0454545	0.0309469	0.0435229	0.0473862	0.0454545	0.0145076	0.0145076	0.0164393	0.0145076	0	0.0145076	0.0309469	0.0454545	0.0309469	0.0145076	0.0145076	0.0164393	0.0145076	0.0145076	0.0309469	0.0454545	0.0309469	0.0435229	0.0473862	0.0454545	0.0145076	0.0145076	0.0164393	0.0145076	0	0.0145076	0.0309469	0.0454545	0.0309469	0.0145076	0.0145076	0.0164393	0.0145076	0.0145076	0.0309469			442.995	0.930563	442.995	0.777134
309	0.0330018	0.0212754	0.0167177	0.0260545	0.0388604	0.0440731	0.0269218	0.0138945	0.0130273	0.0204082	0.0245323	0.0232313	0.0204082	0.0273554	0.0208418	0.0130273	0.0199745	0.0282227	0.039949	0.0282227	0.0330018	0.0212754	0.0167177	0.0260545	0.0388604	0.0440731	0.0269218	0.0138945	0.0130273	0.0204082	0.0245323	0.0232313	0.0204082	0.0273554	0.0208418	0.0130273	0.0199745	0.0282227	0.039949	0.0282227			443.897	0.927941	443.897	0.77336
310	0.0327667	0.0208499	0.0383001	0.0353165	0.0327667	0.0255334	0.0216999	0.0191501	0	0.00638336	0.00723329	0.0127667	0.0136166	0.02	0.0391501	0.0353165	0.0446835	0.0280832	0.0391501	0.0272333	0.0327667	0.0208499	0.0383001	0.0353165	0.0327667	0.0255334	0.0216999	0.0191501	0	0.00638336	0.00723329	0.0127667	0.0136166	0.02	0.0391501	0.0353165	0.0446835	0.0280832	0.0391501	0.0272333			444.799	0.925123	444.799	0.769412
311	0.0536166	0.0391501	0.0272333	0.0327667	0.0336166	0.0272333	0.0191501	0.00723329	0.00638336	0.0127667	0.0272333	0.04	0.0272333	0.0127667	0	0.00638336	0.02	0.0208499	0.0383001	0.0480832	0.0536166	0.0391501	0.0272333	0.0327667	0.0336166	0.0272333	0.0191501	0.00723329	0.00638336	0.0127667	0.0272333	0.04	0.0272333	0.0127667	0	0.00638336	0.02	0.0208499	0.0383001	0.0480832			445.702	0.922116	445.702	0.765288
312	0.0106389	0.0226944	0.0226944	0.0319168	0.0347499	0.0333333	0.0106389	0	0.0106389	0.0333333	0.0560277	0.0666667	0.0560277	0.0333333	0.0212779	0.0120555	0.0212779	0.0120555	0.0106389	0	0.0106389	0.0226944	0.0226944	0.0319168	0.0347499	0.0333333	0.0106389	0	0.0106389	0.0333333	0.0560277	0.0666667	0.0560277	0.0333333	0.0212779	0.0120555	0.0212779	0.0120555	0.0106389	0			446.604	0.918928	446.604	0.760986
313	0.011821	0.0177315	0.026003	0.024429	0.00591051	0.00591051	0.00669749	0.00591051	0	0.00591051	0.0421606	0.052006	0.0658026	0.0445215	0.0488581	0.0311265	0.024429	0.024429	0.0311265	0.025216	0.011821	0.0177315	0.026003	0.024429	0.00591051	0.00591051	0.00669749	0.00591051	0	0.00591051	0.0421606	0.052006	0.0658026	0.0445215	0.0488581	0.0311265	0.024429	0.024429	0.0311265	0.025216			447.507	0.915568	447.507	0.756505
314	0.026111	0.0296591	0.0206313	0.0199874	0.0103156	0.00967175	0.00547976	0.0193435	0.0309469	0.0406187	0.0399748	0.0406187	0.0357828	0.0248233	0.0199874	0.030303	0.026111	0.0241794	0.0157954	0.0296591	0.026111	0.0296591	0.0206313	0.0199874	0.0103156	0.00967175	0.00547976	0.0193435	0.0309469	0.0406187	0.0399748	0.0406187	0.0357828	0.0248233	0.0199874	0.030303	0.026111	0.0241794	0.0157954	0.0296591			448.409	0.912044	448.409	0.751842
315	0.0299811	0.0227273	0.0227273	0.0299811	0.0454545	0.0391666	0.0362691	0.0164393	0.0217614	0.0154735	0.0227273	0.0227273	0.0154735	0.0145076	0.00821965	0.00725381	0.0145076	0.0309469	0.0454545	0.0382007	0.0299811	0.0227273	0.0227273	0.0299811	0.0454545	0.0391666	0.0362691	0.0164393	0.0217614	0.0154735	0.0227273	0.0227273	0.0154735	0.0145076	0.00821965	0.00725381	0.0145076	0.0309469	0.0454545	0.0382007			449.311	0.908365	449.311	0.746998
316	0.0354609	0.0354609	0.0254672	0.0269193	0.028529	0.032721	0.0251452	0.0203093	0.0199874	0.0299811	0.0312689	0.0296591	0.0227273	0.0206313	0.0172475	0.0078977	0.0145076	0.0182133	0.0275631	0.030303	0.0354609	0.0354609	0.0254672	0.0269193	0.028529	0.032721	0.0251452	0.0203093	0.0199874	0.0299811	0.0312689	0.0296591	0.0227273	0.0206313	0.0172475	0.0078977	0.0145076	0.0182133	0.0275631	0.030303			450.214	0.90454	450.214	0.741972
317	0.0366435	0.018912	0.0177315	0.0100462	0.0265973	0.0289582	0.0366435	0.0366435	0.0289582	0.0354631	0.0289582	0.0277778	0.00886577	0.00886577	0.0277778	0.037824	0.0277778	0.00886577	0.0177315	0.0289582	0.0366435	0.018912	0.0177315	0.0100462	0.0265973	0.0289582	0.0366435	0.0366435	0.0289582	0.0354631	0.0289582	0.0277778	0.00886577	0.00886577	0.0277778	0.037824	0.0277778	0.00886577	0.0177315	0.0289582			451.116	0.900577	451.116	0.736764
318	0.021276	0.03125	0.03125	0.041224	0.032578	0.029922	0.011302	0.019948	0.021276	0.021276	0.00997399	0	0.00997399	0.021276	0.041224	0.032578	0.019948	0.029922	0.033906	0.039896	0.021276	0.03125	0.03125	0.041224	0.032578	0.029922	0.011302	0.019948	0.021276	0.021276	0.00997399	0	0.00997399	0.021276	0.041224	0.032578	0.019948	0.029922	0.033906	0.039896			452.018	0.896486	452.018	0.731374
319	0.0272333	0.0272333	0.0191501	0.0136166	0.02	0.0327667	0.0344666	0.0455334	0.0408499	0.0463834	0.0336166	0.02	0.00638336	0.0127667	0.0144666	0.0255334	0.0208499	0.0263834	0.0136166	0.0191501	0.0272333	0.0272333	0.0191501	0.0136166	0.02	0.0327667	0.0344666	0.0455334	0.0408499	0.0463834	0.0336166	0.02	0.00638336	0.0127667	0.0144666	0.0255334	0.0208499	0.0263834	0.0136166	0.0191501			452.921	0.892275	452.921	0.725805
320	0.0177315	0.0200925	0.0177315	0.0177315	0.037824	0.0555556	0.0466898	0.0366435	0.0277778	0.0277778	0.018912	0.00886577	0.0177315	0.0289582	0.0366435	0.0277778	0.018912	0.0177315	0.0100462	0.00886577	0.0177315	0.0200925	0.0177315	0.0177315	0.037824	0.0555556	0.0466898	0.0366435	0.0277778	0.0277778	0.018912	0.00886577	0.0177315	0.0289582	0.0366435	0.0277778	0.018912	0.0177315	0.0100462	0.00886577			453.823	0.887954	453.823	0.720057
321	0.03125	0.021276	0.029922	0.042552	0.042552	0.019948	0.00997399	0.03125	0.032578	0.019948	0.019948	0.022604	0.029922	0.021276	0.021276	0.019948	0.011302	0.019948	0.021276	0.03125	0.03125	0.021276	0.029922	0.042552	0.042552	0.019948	0.00997399	0.03125	0.032578	0.019948	0.019948	0.022604	0.029922	0.021276	0.021276	0.019948	0.011302	0.019948	0.021276	0.03125			454.726	0.883532	454.726	0.714132
322	0.0132987	0	0.0132987	0.0150694	0.0132987	0.0132987	0.0150694	0.0132987	0.0132987	0.0150694	0.0132987	0.0132987	0.0416667	0.0434374	0.0664933	0.0452081	0.0531946	0.028368	0.0416667	0.028368	0.0132987	0	0.0132987	0.0150694	0.0132987	0.0132987	0.0150694	0.0132987	0.0132987	0.0150694	0.0132987	0.0132987	0.0416667	0.0434374	0.0664933	0.0452081	0.0531946	0.028368	0.0416667	0.028368			455.628	0.879017	455.628	0.708032
323	0.0303395	0.0319135	0.024429	0.00591051	0	0.011821	0.025216	0.037037	0.0311265	0.024429	0.024429	0.025216	0.0185185	0.0177315	0.025216	0.037037	0.0429476	0.037824	0.0303395	0.0185185	0.0303395	0.0319135	0.024429	0.00591051	0	0.011821	0.025216	0.037037	0.0311265	0.024429	0.024429	0.025216	0.0185185	0.0177315	0.025216	0.037037	0.0429476	0.037824	0.0303395	0.0185185			456.53	0.874418	456.53	0.701761
324	0.0683931	0.0501486	0.0471131	0.0113988	0	0.0113988	0.0243154	0.0243154	0.0113988	0	0.0113988	0.0243154	0.0243154	0.0227977	0.0129166	0.0227977	0.0129166	0.0227977	0.0471131	0.0501486	0.0683931	0.0501486	0.0471131	0.0113988	0	0.0113988	0.0243154	0.0243154	0.0113988	0	0.0113988	0.0243154	0.0243154	0.0227977	0.0129166	0.0227977	0.0129166	0.0227977	0.0471131	0.0501486			457.433	0.869745	457.433	0.695322
325	0.0365398	0.058279	0.0444021	0.0277537	0.0217391	0.0296014	0.0217391	0.0138769	0.0148007	0.0148007	0.0208153	0.0157245	0.0208153	0.0286776	0.0374637	0.0286776	0.0138769	0.0148007	0.0148007	0.0208153	0.0365398	0.058279	0.0444021	0.0277537	0.0217391	0.0296014	0.0217391	0.0138769	0.0148007	0.0148007	0.0208153	0.0157245	0.0208153	0.0286776	0.0374637	0.0286776	0.0138769	0.0148007	0.0148007	0.0208153			458.335	0.865007	458.335	0.688717
326	0.0106389	0	0	0.0106389	0.0226944	0.0333333	0.0333333	0.0439723	0.0347499	0.0319168	0.0120555	0.0212779	0.0333333	0.0347499	0.0319168	0.0226944	0.0333333	0.0333333	0.0333333	0.0226944	0.0106389	0	0	0.0106389	0.0226944	0.0333333	0.0333333	0.0439723	0.0347499	0.0319168	0.0120555	0.0212779	0.0333333	0.0347499	0.0319168	0.0226944	0.0333333	0.0333333	0.0333333	0.0226944			459.237	0.860212	459.237	0.68195
327	0.028368	0.0416667	0.0416667	0.028368	0.0265973	0.0150694	0.0265973	0.028368	0.0416667	0.0416667	0.0416667	0.028368	0.0132987	0	0	0	0.0265973	0.0301387	0.0265973	0.0132987	0.028368	0.0416667	0.0416667	0.028368	0.0265973	0.0150694	0.0265973	0.028368	0.0416667	0.0416667	0.0416667	0.028368	0.0132987	0	0	0	0.0265973	0.0301387	0.0265973	0.0132987			460.14	0.855369	460.14	0.675027
328	0.0139102	0.0245514	0.0139102	0.0122757	0	0	0.0122757	0.0261859	0.0507372	0.0523717	0.0384615	0.0122757	0	0.0122757	0.0384615	0.040096	0.0491027	0.040096	0.0384615	0.0245514	0.0139102	0.0245514	0.0139102	0.0122757	0	0	0.0122757	0.0261859	0.0507372	0.0523717	0.0384615	0.0122757	0	0.0122757	0.0384615	0.040096	0.0491027	0.040096	0.0384615	0.0245514			461.042	0.850487	461.042	0.66795
329	0.1	0.0560277	0.0212779	0	0.0106389	0.0120555	0.0319168	0.024111	0.0212779	0.0106389	0.0120555	0.0106389	0	0.0106389	0.0120555	0.0106389	0.0106389	0.0120555	0.0531946	0.0801387	0.1	0.0560277	0.0212779	0	0.0106389	0.0120555	0.0319168	0.024111	0.0212779	0.0106389	0.0120555	0.0106389	0	0.0106389	0.0120555	0.0106389	0.0106389	0.0120555	0.0531946	0.0801387			461.945	0.845575	461.945	0.660725
330	0.0145076	0.0309469	0.0454545	0.0454545	0.0309469	0.0290153	0.0164393	0.0290153	0.0309469	0.0599622	0.0764015	0.0618938	0.0290153	0	0	0	0	0	0	0	0.0145076	0.0309469	0.0454545	0.0454545	0.0309469	0.0290153	0.0164393	0.0290153	0.0309469	0.0599622	0.0764015	0.0618938	0.0290153	0	0	0	0	0	0	0			462.847	0.84064	462.847	0.653358
331	0.0164393	0.0145076	0.0145076	0.0309469	0.0309469	0.0290153	0.0164393	0.0145076	0.0145076	0.0164393	0.0290153	0.0164393	0.0290153	0.0309469	0.0309469	0.0145076	0.0145076	0.0454545	0.0473862	0.0435229	0.0164393	0.0145076	0.0145076	0.0309469	0.0309469	0.0290153	0.0164393	0.0145076	0.0145076	0.0164393	0.0290153	0.0164393	0.0290153	0.0309469	0.0309469	0.0145076	0.0145076	0.0454545	0.0473862	0.0435229			463.749	0.835691	463.749	0.645852
332	0.056736	0.056736	0.039896	0.028368	0.028368	0.0265973	0.0150694	0.0132987	0	0.0265973	0.0301387	0.0265973	0	0	0	0.0132987	0.028368	0.0416667	0.028368	0.039896	0.056736	0.056736	0.039896	0.028368	0.028368	0.0265973	0.0150694	0.0132987	0	0.0265973	0.0301387	0.0265973	0	0	0	0.0132987	0.028368	0.0416667	0.028368	0.039896			464.652	0.830736	464.652	0.638214
333	0.039896	0.021276	0.021276	0.00997399	0.00997399	0.021276	0.03125	0.021276	0.019948	0.03125	0.042552	0.03125	0.039896	0.033906	0.029922	0.00997399	0.011302	0.00997399	0.029922	0.033906	0.039896	0.021276	0.021276	0.00997399	0.00997399	0.021276	0.03125	0.021276	0.019948	0.03125	0.042552	0.03125	0.039896	0.033906	0.029922	0.00997399	0.011302	0.00997399	0.029922	0.033906			465.554	0.825783	465.554	0.63045
334	0.021557	0.0131579	0.021557	0.026875	0.0347149	0.0226754	0.0167983	0.00895832	0.0341558	0.0411512	0.0389145	0.0299562	0.0316337	0.0347149	0.0179166	0.0167983	0.0179166	0.0221162	0.0257566	0.0226754	0.021557	0.0131579	0.021557	0.026875	0.0347149	0.0226754	0.0167983	0.00895832	0.0341558	0.0411512	0.0389145	0.0299562	0.0316337	0.0347149	0.0179166	0.0167983	0.0179166	0.0221162	0.0257566	0.0226754			466.456	0.82084	466.456	0.622565
335	0.0150694	0.0265973	0.0416667	0.0434374	0.0265973	0	0	0	0.0132987	0.0150694	0.0265973	0.0549653	0.0585067	0.039896	0.0265973	0.0301387	0.0265973	0.0132987	0.0150694	0.0265973	0.0150694	0.0265973	0.0416667	0.0434374	0.0265973	0	0	0	0.0132987	0.0150694	0.0265973	0.0549653	0.0585067	0.039896	0.0265973	0.0301387	0.0265973	0.0132987	0.0150694	0.0265973			467.359	0.815914	467.359	0.614567
336	0.0425557	0.0226944	0.0226944	0.0319168	0.024111	0.0212779	0.0212779	0.024111	0.0212779	0.0106389	0.0226944	0.0226944	0.0106389	0.0106389	0.0120555	0.0212779	0.0120555	0.0319168	0.0560277	0.0574443	0.0425557	0.0226944	0.0226944	0.0319168	0.024111	0.0212779	0.0212779	0.024111	0.0212779	0.0106389	0.0226944	0.0226944	0.0106389	0.0106389	0.0120555	0.0212779	0.0120555	0.0319168	0.0560277	0.0574443			468.261	0.811012	468.261	0.60646
337	0.0249659	0.0162841	0.00325681	0.00694727	0.0134609	0.023665	0.0245323	0.0330018	0.0347363	0.0408163	0.0306122	0.0269218	0.0240986	0.0204082	0.0264882	0.0282227	0.0334354	0.0273554	0.0273554	0.0334354	0.0249659	0.0162841	0.00325681	0.00694727	0.0134609	0.023665	0.0245323	0.0330018	0.0347363	0.0408163	0.0306122	0.0269218	0.0240986	0.0204082	0.0264882	0.0282227	0.0334354	0.0273554	0.0273554	0.0334354			469.164	0.806141	469.164	0.598252
338	0.0202748	0.0204288	0.0232035	0.0275212	0.0245139	0.0250544	0.0276751	0.0306038	0.0346136	0.0317602	0.0301419	0.0240519	0.0228955	0.0242059	0.0253623	0.0253623	0.0218931	0.0191184	0.0204288	0.0208907	0.0202748	0.0204288	0.0232035	0.0275212	0.0245139	0.0250544	0.0276751	0.0306038	0.0346136	0.0317602	0.0301419	0.0240519	0.0228955	0.0242059	0.0253623	0.0253623	0.0218931	0.0191184	0.0204288	0.0208907			470.066	0.801309	470.066	0.58995
339	0.037232	0.0341965	0.0129166	0.0113988	0.0113988	0.0129166	0.0227977	0.0243154	0.0357143	0.0357143	0.0357143	0.0357143	0.0357143	0.0243154	0.0113988	0.0113988	0.0243154	0.0243154	0.0227977	0.0357143	0.037232	0.0341965	0.0129166	0.0113988	0.0113988	0.0129166	0.0227977	0.0243154	0.0357143	0.0357143	0.0357143	0.0357143	0.0357143	0.0243154	0.0113988	0.0113988	0.0243154	0.0243154	0.0227977	0.0357143			470.968	0.796521	470.968	0.58156
340	0.0245514	0.0278203	0.0368271	0.0261859	0.0384615	0.0384615	0.0261859	0.0368271	0.0278203	0.0245514	0.0122757	0.0261859	0.0384615	0.0261859	0.0368271	0.0278203	0.0245514	0	0	0	0.0245514	0.0278203	0.0368271	0.0261859	0.0384615	0.0384615	0.0261859	0.0368271	0.0278203	0.0245514	0.0122757	0.0261859	0.0384615	0.0261859	0.0368271	0.0278203	0.0245514	0	0	0			471.871	0.791784	471.871	0.57309
341	0	0	0	0	0.00997399	0.03125	0.042552	0.03125	0.00997399	0.00997399	0.03125	0.032578	0.019948	0.00997399	0.03125	0.0625	0.063828	0.061172	0.032578	0.019948	0	0	0	0	0.00997399	0.03125	0.042552	0.03125	0.00997399	0.00997399	0.03125	0.032578	0.019948	0.00997399	0.03125	0.0625	0.063828	0.061172	0.032578	0.019948			472.773	0.787104	472.773	0.564546
342	0.0199874	0.0151515	0.0151515	0.0151515	0.0248233	0.026111	0.0296591	0.0206313	0.0151515	0.0193435	0.0309469	0.0406187	0.0399748	0.0357828	0.0351389	0.0206313	0.0193435	0.0206313	0.030303	0.0254672	0.0199874	0.0151515	0.0151515	0.0151515	0.0248233	0.026111	0.0296591	0.0206313	0.0151515	0.0193435	0.0309469	0.0406187	0.0399748	0.0357828	0.0351389	0.0206313	0.0193435	0.0206313	0.030303	0.0254672			473.675	0.782487	473.675	0.555936
343	0.0290153	0.0328786	0.0290153	0.0145076	0.0309469	0.0599622	0.0473862	0.0290153	0	0	0.0145076	0.0454545	0.0473862	0.0435229	0.0164393	0.0290153	0.0164393	0.0145076	0	0	0.0290153	0.0328786	0.0290153	0.0145076	0.0309469	0.0599622	0.0473862	0.0290153	0	0	0.0145076	0.0454545	0.0473862	0.0435229	0.0164393	0.0290153	0.0164393	0.0145076	0	0			474.578	0.777938	474.578	0.547268
344	0.0384615	0.0523717	0.0384615	0.0368271	0.040096	0.0507372	0.0261859	0.0122757	0.0122757	0.0139102	0.0122757	0.0122757	0.0139102	0.0122757	0	0.0122757	0.0261859	0.0384615	0.0261859	0.0245514	0.0384615	0.0523717	0.0384615	0.0368271	0.040096	0.0507372	0.0261859	0.0122757	0.0122757	0.0139102	0.0122757	0.0122757	0.0139102	0.0122757	0	0.0122757	0.0261859	0.0384615	0.0261859	0.0245514			475.48	0.773462	475.48	0.538548
345	0.0334467	0.02817	0.02366	0.0176166	0.0247667	0.0234033	0.0313201	0.0297866	0.0307233	0.0251067	0.024	0.0228933	0.0211067	0.01617	0.01966	0.0267233	0.0259566	0.0233201	0.0214467	0.0307233	0.0334467	0.02817	0.02366	0.0176166	0.0247667	0.0234033	0.0313201	0.0297866	0.0307233	0.0251067	0.024	0.0228933	0.0211067	0.01617	0.01966	0.0267233	0.0259566	0.0233201	0.0214467	0.0307233			476.383	0.769065	476.383	0.529783
346	0.0442324	0.0358333	0.0167983	0.0167983	0.0274341	0.0347149	0.0179166	0.0251975	0.019035	0.0251975	0.0179166	0.0263158	0.0347149	0.0274341	0.0251975	0.0179166	0.0179166	0.0167983	0.0179166	0.0347149	0.0442324	0.0358333	0.0167983	0.0167983	0.0274341	0.0347149	0.0179166	0.0251975	0.019035	0.0251975	0.0179166	0.0263158	0.0347149	0.0274341	0.0251975	0.0179166	0.0179166	0.0167983	0.0179166	0.0347149			477.285	0.76475	477.285	0.520982
347	0.0138769	0.0148007	0.0217391	0.0286776	0.0296014	0.0494928	0.0453259	0.035616	0.0208153	0.0157245	0.0138769	0	0.0138769	0.022663	0.035616	0.0365398	0.0296014	0.0277537	0.022663	0.0217391	0.0138769	0.0148007	0.0217391	0.0286776	0.0296014	0.0494928	0.0453259	0.035616	0.0208153	0.0157245	0.0138769	0	0.0138769	0.022663	0.035616	0.0365398	0.0296014	0.0277537	0.022663	0.0217391			478.187	0.760522	478.187	0.512152
348	0.0180832	0.0239376	0.025	0.0340416	0.0329792	0.0329792	0.0340416	0.0329792	0.0170208	0.0159584	0.0170208	0.0170208	0.0319168	0.035104	0.0409584	0.025	0.025	0.0170208	0.00797919	0.0159584	0.0180832	0.0239376	0.025	0.0340416	0.0329792	0.0329792	0.0340416	0.0329792	0.0170208	0.0159584	0.0170208	0.0170208	0.0319168	0.035104	0.0409584	0.025	0.025	0.0170208	0.00797919	0.0159584			479.09	0.756384	479.09	0.503301
349	0.0271248	0.039896	0.0260624	0.0329792	0.0409584	0.035104	0.0319168	0.00904161	0.0159584	0.00904161	0.0159584	0.0170208	0.025	0.025	0.025	0.0170208	0.0159584	0.025	0.0260624	0.039896	0.0271248	0.039896	0.0260624	0.0329792	0.0409584	0.035104	0.0319168	0.00904161	0.0159584	0.00904161	0.0159584	0.0170208	0.025	0.025	0.025	0.0170208	0.0159584	0.025	0.0260624	0.039896			479.992	0.752342	479.992	0.494435
350	0.0219861	0.0287221	0.0326251	0.0173749	0.0265973	0.0234027	0.0273056	0.0379445	0.0407776	0.0379445	0.0113472	0.00531946	0.0159584	0.0234027	0.0273056	0.0166667	0.0166667	0.0326251	0.0294304	0.0265973	0.0219861	0.0287221	0.0326251	0.0173749	0.0265973	0.0234027	0.0273056	0.0379445	0.0407776	0.0379445	0.0113472	0.00531946	0.0159584	0.0234027	0.0273056	0.0166667	0.0166667	0.0326251	0.0294304	0.0265973			480.894	0.748396	480.894	0.485562
351	0.0296634	0.0323237	0.02496	0.0165705	0.02496	0.0261859	0.0319151	0.0319151	0.0353926	0.0384615	0.0323237	0.0253686	0.0192308	0.0130929	0.0184135	0.0169791	0.0218911	0.0192308	0.0165705	0.0245514	0.0296634	0.0323237	0.02496	0.0165705	0.02496	0.0261859	0.0319151	0.0319151	0.0353926	0.0384615	0.0323237	0.0253686	0.0192308	0.0130929	0.0184135	0.0169791	0.0218911	0.0192308	0.0165705	0.0245514			481.797	0.744552	481.797	0.47669
352	0	0.0132987	0.0150694	0.0132987	0	0.0132987	0.0416667	0.0434374	0.039896	0.028368	0.028368	0.039896	0.0434374	0.0416667	0.0265973	0.028368	0.028368	0.0265973	0.0150694	0.0132987	0	0.0132987	0.0150694	0.0132987	0	0.0132987	0.0416667	0.0434374	0.039896	0.028368	0.028368	0.039896	0.0434374	0.0416667	0.0265973	0.028368	0.028368	0.0265973	0.0150694	0.0132987			482.699	0.74081	482.699	0.467826
353	0.0153984	0.0195029	0.0291155	0.027902	0.0291155	0.027902	0.0291155	0.0265022	0.0247295	0.0219298	0.0233297	0.0263158	0.027902	0.0277156	0.0263158	0.0249159	0.0247295	0.0263158	0.0251023	0.016144	0.0153984	0.0195029	0.0291155	0.027902	0.0291155	0.027902	0.0291155	0.0265022	0.0247295	0.0219298	0.0233297	0.0263158	0.027902	0.0277156	0.0263158	0.0249159	0.0247295	0.0263158	0.0251023	0.016144			483.602	0.737174	483.602	0.458977
354	0.0416667	0.0434374	0.0265973	0.0132987	0.028368	0.028368	0.0132987	0	0.0132987	0.028368	0.028368	0.0132987	0.0132987	0.0416667	0.0434374	0.039896	0.0150694	0.0265973	0.0150694	0.0265973	0.0416667	0.0434374	0.0265973	0.0132987	0.028368	0.028368	0.0132987	0	0.0132987	0.028368	0.028368	0.0132987	0.0132987	0.0416667	0.0434374	0.039896	0.0150694	0.0265973	0.0150694	0.0265973			484.504	0.733646	484.504	0.45015
355	0.0208333	0.0274827	0.0350173	0.0416667	0.028368	0.019948	0.014184	0.0274827	0.0416667	0.042552	0.0274827	0.0132987	0.00753468	0.019948	0.0150694	0.0132987	0.019948	0.0292534	0.034132	0.0208333	0.0208333	0.0274827	0.0350173	0.0416667	0.028368	0.019948	0.014184	0.0274827	0.0416667	0.042552	0.0274827	0.0132987	0.00753468	0.019948	0.0150694	0.0132987	0.019948	0.0292534	0.034132	0.0208333			485.406	0.730227	485.406	0.441353
356	0.0253754	0.0243508	0.0230241	0.0255867	0.0247722	0.0251039	0.0251948	0.0221199	0.0219098	0.0234467	0.0290817	0.0270928	0.0250142	0.0252844	0.0283888	0.0231752	0.0237182	0.0230842	0.0284195	0.0258569	0.0253754	0.0243508	0.0230241	0.0255867	0.0247722	0.0251039	0.0251948	0.0221199	0.0219098	0.0234467	0.0290817	0.0270928	0.0250142	0.0252844	0.0283888	0.0231752	0.0237182	0.0230842	0.0284195	0.0258569			486.309	0.726918	486.309	0.432593
357	0.0363834	0.020425	0.0191501	0.0140416	0.0131917	0.00957503	0.0168083	0.0331917	0.040425	0.0336166	0.019575	0.0131917	0.0136166	0.0131917	0.0291501	0.0348915	0.0391501	0.0268083	0.0363834	0.0372333	0.0363834	0.020425	0.0191501	0.0140416	0.0131917	0.00957503	0.0168083	0.0331917	0.040425	0.0336166	0.019575	0.0131917	0.0136166	0.0131917	0.0291501	0.0348915	0.0391501	0.0268083	0.0363834	0.0372333			487.211	0.72372	487.211	0.423876
358	0.0113988	0.0129166	0.0113988	0	0	0	0	0.0113988	0.0129166	0.0455954	0.0387498	0.0683931	0.0387498	0.0341965	0.0113988	0.0243154	0.0471131	0.0600297	0.0486309	0.0227977	0.0113988	0.0129166	0.0113988	0	0	0	0	0.0113988	0.0129166	0.0455954	0.0387498	0.0683931	0.0387498	0.0341965	0.0113988	0.0243154	0.0471131	0.0600297	0.0486309	0.0227977			488.113	0.720634	488.113	0.415209
359	0.0294118	0.0245931	0.0223407	0.0235294	0.0256568	0.0197745	0.0218407	0.0269705	0.0324779	0.0244681	0.0184608	0.0167083	0.0204632	0.028348	0.028973	0.0298505	0.0257818	0.0264706	0.0262206	0.0276593	0.0294118	0.0245931	0.0223407	0.0235294	0.0256568	0.0197745	0.0218407	0.0269705	0.0324779	0.0244681	0.0184608	0.0167083	0.0204632	0.028348	0.028973	0.0298505	0.0257818	0.0264706	0.0262206	0.0276593			489.016	0.71766	489.016	0.406599
360	0.0223838	0.027881	0.0286323	0.0260223	0.0240056	0.0242426	0.0254291	0.0235703	0.0228191	0.0206041	0.0220679	0.0218696	0.0240846	0.0253501	0.0285533	0.0268525	0.0257063	0.027881	0.0270895	0.0249551	0.0223838	0.027881	0.0286323	0.0260223	0.0240056	0.0242426	0.0254291	0.0235703	0.0228191	0.0206041	0.0220679	0.0218696	0.0240846	0.0253501	0.0285533	0.0268525	0.0257063	0.027881	0.0270895	0.0249551			489.918	0.714799	489.918	0.398052
361	0.0212779	0.0120555	0.0212779	0.0120555	0.0212779	0.0226944	0.0333333	0.0226944	0.0106389	0	0	0.0212779	0.024111	0.0319168	0.0439723	0.0574443	0.0652501	0.0347499	0.0319168	0.0120555	0.0212779	0.0120555	0.0212779	0.0120555	0.0212779	0.0226944	0.0333333	0.0226944	0.0106389	0	0	0.0212779	0.024111	0.0319168	0.0439723	0.0574443	0.0652501	0.0347499	0.0319168	0.0120555			490.821	0.71205	490.821	0.389575
362	0.0454166	0.0384615	0.0376443	0.0331409	0.0376443	0.0261859	0.0253686	0.0130929	0.0184135	0.0139102	0.0122757	0.0122757	0.020048	0.0192308	0.0184135	0.020048	0.0253686	0.0192308	0.0253686	0.0384615	0.0454166	0.0384615	0.0376443	0.0331409	0.0376443	0.0261859	0.0253686	0.0130929	0.0184135	0.0139102	0.0122757	0.0122757	0.020048	0.0192308	0.0184135	0.020048	0.0253686	0.0192308	0.0253686	0.0384615			491.723	0.709411	491.723	0.381174
363	0.031676	0.0245037	0.0240262	0.0227107	0.024265	0.0278511	0.0267743	0.0240262	0.0168539	0.018647	0.0152996	0.0145834	0.0204401	0.0303605	0.0319148	0.0332304	0.0288061	0.0276124	0.0260581	0.0303605	0.031676	0.0245037	0.0240262	0.0227107	0.024265	0.0278511	0.0267743	0.0240262	0.0168539	0.018647	0.0152996	0.0145834	0.0204401	0.0303605	0.0319148	0.0332304	0.0288061	0.0276124	0.0260581	0.0303605			492.625	0.706883	492.625	0.372854
364	0.0263834	0.0236166	0.0184042	0.0193625	0.025425	0.0302125	0.0263834	0.0265958	0.0270208	0.029575	0.0286166	0.0268083	0.024575	0.0236166	0.0202125	0.0193625	0.020425	0.0281917	0.0284042	0.0268083	0.0263834	0.0236166	0.0184042	0.0193625	0.025425	0.0302125	0.0263834	0.0265958	0.0270208	0.029575	0.0286166	0.0268083	0.024575	0.0236166	0.0202125	0.0193625	0.020425	0.0281917	0.0284042	0.0268083			493.528	0.704464	493.528	0.364622
365	0.0257193	0.0246467	0.024766	0.0244767	0.024868	0.0260767	0.0277107	0.0263486	0.0248514	0.024766	0.028102	0.0290893	0.0246467	0.0201193	0.0196087	0.0222807	0.0257873	0.0251913	0.026264	0.0246807	0.0257193	0.0246467	0.024766	0.0244767	0.024868	0.0260767	0.0277107	0.0263486	0.0248514	0.024766	0.028102	0.0290893	0.0246467	0.0201193	0.0196087	0.0222807	0.0257873	0.0251913	0.026264	0.0246807			494.43	0.702152	494.43	0.356483
366	0.0254982	0.0265028	0.0250335	0.0281024	0.0277484	0.026875	0.0236014	0.0250707	0.0253868	0.0264285	0.0229873	0.0279728	0.0282874	0.0290137	0.0225787	0.0199373	0.0208304	0.0213323	0.0224854	0.0243269	0.0254982	0.0265028	0.0250335	0.0281024	0.0277484	0.026875	0.0236014	0.0250707	0.0253868	0.0264285	0.0229873	0.0279728	0.0282874	0.0290137	0.0225787	0.0199373	0.0208304	0.0213323	0.0224854	0.0243269			495.332	0.699945	495.332	0.348443
367	0.0260094	0.0257394	0.0245459	0.0239959	0.0247431	0.0258744	0.0246081	0.0241102	0.0234976	0.0245045	0.0234768	0.0239752	0.0247431	0.0280748	0.0269016	0.0267362	0.0243797	0.0249923	0.0241931	0.0248988	0.0260094	0.0257394	0.0245459	0.0239959	0.0247431	0.0258744	0.0246081	0.0241102	0.0234976	0.0245045	0.0234768	0.0239752	0.0247431	0.0280748	0.0269016	0.0267362	0.0243797	0.0249923	0.0241931	0.0248988			496.235	0.697842	496.235	0.340507
368	0.0237539	0.0246476	0.0264604	0.0253531	0.0268379	0.0266734	0.0268871	0.0250578	0.0248281	0.0253778	0.0257549	0.0249839	0.0245413	0.0244918	0.0249512	0.025099	0.0244015	0.0240982	0.023237	0.0225642	0.0237539	0.0246476	0.0264604	0.0253531	0.0268379	0.0266734	0.0268871	0.0250578	0.0248281	0.0253778	0.0257549	0.0249839	0.0245413	0.0244918	0.0249512	0.025099	0.0244015	0.0240982	0.023237	0.0225642			497.137	0.695839	497.137	0.33268
369	0.0261934	0.0242488	0.0241846	0.0245543	0.0257586	0.0256589	0.0245661	0.0244487	0.023456	0.0236439	0.0238554	0.0236557	0.0227393	0.0236499	0.0251065	0.0266927	0.0275621	0.0273387	0.0269982	0.0256882	0.0261934	0.0242488	0.0241846	0.0245543	0.0257586	0.0256589	0.0245661	0.0244487	0.023456	0.0236439	0.0238554	0.0236557	0.0227393	0.0236499	0.0251065	0.0266927	0.0275621	0.0273387	0.0269982	0.0256882			498.04	0.693934	498.04	0.324966
370	0.0235676	0.0260531	0.0258292	0.0286119	0.0291177	0.029683	0.0286713	0.0263205	0.0240291	0.0239103	0.0249813	0.0257104	0.0242226	0.0239103	0.0234487	0.0239103	0.023553	0.0218269	0.0205478	0.022095	0.0235676	0.0260531	0.0258292	0.0286119	0.0291177	0.029683	0.0286713	0.0263205	0.0240291	0.0239103	0.0249813	0.0257104	0.0242226	0.0239103	0.0234487	0.0239103	0.023553	0.0218269	0.0205478	0.022095			498.942	0.692123	498.942	0.31737
371	0.0251118	0.0236052	0.0244957	0.0273033	0.0263215	0.0267561	0.024358	0.0252262	0.0224866	0.0229658	0.0245869	0.0257967	0.0268696	0.0271209	0.027897	0.025591	0.0216649	0.0212768	0.0238331	0.0267328	0.0251118	0.0236052	0.0244957	0.0273033	0.0263215	0.0267561	0.024358	0.0252262	0.0224866	0.0229658	0.0245869	0.0257967	0.0268696	0.0271209	0.027897	0.025591	0.0216649	0.0212768	0.0238331	0.0267328			499.844	0.690404	499.844	0.309896
372	0.0247662	0.0240955	0.0259859	0.0266226	0.0267925	0.024224	0.0253424	0.0245289	0.0255117	0.0243731	0.0246714	0.0244477	0.0245358	0.02438	0.023926	0.0263994	0.0257349	0.0250104	0.0236144	0.0250371	0.0247662	0.0240955	0.0259859	0.0266226	0.0267925	0.024224	0.0253424	0.0245289	0.0255117	0.0243731	0.0246714	0.0244477	0.0245358	0.02438	0.023926	0.0263994	0.0257349	0.0250104	0.0236144	0.0250371			500.747	0.688773	500.747	0.302549
373	0.0256955	0.026066	0.0246317	0.0244165	0.0256611	0.0263932	0.0245025	0.0238782	0.0237486	0.0259369	0.0258031	0.0260962	0.0245671	0.0245715	0.024748	0.0251572	0.0248256	0.0245111	0.0240805	0.0247093	0.0256955	0.026066	0.0246317	0.0244165	0.0256611	0.0263932	0.0245025	0.0238782	0.0237486	0.0259369	0.0258031	0.0260962	0.0245671	0.0245715	0.024748	0.0251572	0.0248256	0.0245111	0.0240805	0.0247093			501.649	0.687226	501.649	0.295333
374	0.024767	0.0241203	0.0259592	0.0256821	0.0256868	0.0254669	0.0263657	0.0262033	0.0248728	0.0252634	0.0241772	0.0238803	0.0238354	0.0250072	0.0253854	0.0259509	0.0252634	0.0239535	0.0237135	0.0244457	0.024767	0.0241203	0.0259592	0.0256821	0.0256868	0.0254669	0.0263657	0.0262033	0.0248728	0.0252634	0.0241772	0.0238803	0.0238354	0.0250072	0.0253854	0.0259509	0.0252634	0.0239535	0.0237135	0.0244457			502.551	0.685758	502.551	0.28825
375	0.0257549	0.0257226	0.0263654	0.0251976	0.0239657	0.0234836	0.0244906	0.0260226	0.0273724	0.0262689	0.0249085	0.0249727	0.0259475	0.0251762	0.0239229	0.0238692	0.0238692	0.0234408	0.0243085	0.0249404	0.0257549	0.0257226	0.0263654	0.0251976	0.0239657	0.0234836	0.0244906	0.0260226	0.0273724	0.0262689	0.0249085	0.0249727	0.0259475	0.0251762	0.0239229	0.0238692	0.0238692	0.0234408	0.0243085	0.0249404			503.454	0.684367	503.454	0.281305
376	0.0261317	0.0256748	0.0262154	0.0230418	0.0230651	0.0234072	0.0256825	0.026436	0.026824	0.0272121	0.0270523	0.0263522	0.0256369	0.0246781	0.0254316	0.0242593	0.023925	0.0218929	0.0233998	0.0236811	0.0261317	0.0256748	0.0262154	0.0230418	0.0230651	0.0234072	0.0256825	0.026436	0.026824	0.0272121	0.0270523	0.0263522	0.0256369	0.0246781	0.0254316	0.0242593	0.023925	0.0218929	0.0233998	0.0236811			504.356	0.683046	504.356	0.2745
377	0.025808	0.025695	0.0275386	0.0264831	0.0259766	0.0268491	0.0287065	0.0281013	0.0250761	0.0213751	0.0206575	0.0214032	0.0231481	0.0257374	0.027651	0.0254839	0.0229233	0.0216705	0.0250761	0.0246395	0.025808	0.025695	0.0275386	0.0264831	0.0259766	0.0268491	0.0287065	0.0281013	0.0250761	0.0213751	0.0206575	0.0214032	0.0231481	0.0257374	0.027651	0.0254839	0.0229233	0.0216705	0.0250761	0.0246395			505.259	0.681791	505.259	0.267838
378	0.0277505	0.0267124	0.0263882	0.0246108	0.0257007	0.0249868	0.0242866	0.0244812	0.0255965	0.0269202	0.0256616	0.0242475	0.0245981	0.0230147	0.0239883	0.0236118	0.0252724	0.0234172	0.0239624	0.0247922	0.0277505	0.0267124	0.0263882	0.0246108	0.0257007	0.0249868	0.0242866	0.0244812	0.0255965	0.0269202	0.0256616	0.0242475	0.0245981	0.0230147	0.0239883	0.0236118	0.0252724	0.0234172	0.0239624	0.0247922			506.161	0.680597	506.161	0.261322
379	0.0257881	0.0251293	0.0261765	0.0244794	0.024841	0.0220886	0.0246424	0.0257248	0.0267988	0.0254813	0.0263567	0.0248947	0.0244529	0.0232255	0.0236316	0.0234242	0.0240197	0.0264108	0.0261669	0.0262666	0.0257881	0.0251293	0.0261765	0.0244794	0.024841	0.0220886	0.0246424	0.0257248	0.0267988	0.0254813	0.0263567	0.0248947	0.0244529	0.0232255	0.0236316	0.0234242	0.0240197	0.0264108	0.0261669	0.0262666			507.063	0.679459	507.063	0.254954
380	0.0260157	0.026063	0.0262665	0.0268486	0.0258773	0.0243826	0.0235571	0.0243644	0.0256155	0.0251355	0.0238152	0.0243027	0.0244443	0.0250628	0.0233132	0.024641	0.0239496	0.025092	0.0249936	0.0262593	0.0260157	0.026063	0.0262665	0.0268486	0.0258773	0.0243826	0.0235571	0.0243644	0.0256155	0.0251355	0.0238152	0.0243027	0.0244443	0.0250628	0.0233132	0.024641	0.0239496	0.025092	0.0249936	0.0262593			507.966	0.678372	507.966	0.248736
381	0.0247795	0.0272333	0.0304423	0.0253026	0.025041	0.0270051	0.0285102	0.028609	0.0265795	0.0253026	0.0225205	0.0233064	0.0254333	0.0246808	0.0198039	0.0214077	0.0243859	0.0265141	0.0227167	0.0204256	0.0247795	0.0272333	0.0304423	0.0253026	0.025041	0.0270051	0.0285102	0.028609	0.0265795	0.0253026	0.0225205	0.0233064	0.0254333	0.0246808	0.0198039	0.0214077	0.0243859	0.0265141	0.0227167	0.0204256			508.868	0.677329	508.868	0.242671
382	0.0251941	0.0272397	0.0275102	0.0276509	0.0253132	0.0255841	0.0262547	0.0273046	0.0224885	0.024329	0.0258214	0.0269583	0.020465	0.0180193	0.0196749	0.0248805	0.0272936	0.0279107	0.0249886	0.0251187	0.0251941	0.0272397	0.0275102	0.0276509	0.0253132	0.0255841	0.0262547	0.0273046	0.0224885	0.024329	0.0258214	0.0269583	0.020465	0.0180193	0.0196749	0.0248805	0.0272936	0.0279107	0.0249886	0.0251187			509.77	0.676326	509.77	0.236758
383	0.0266896	0.0257344	0.0248325	0.0227294	0.0230048	0.0237252	0.0245689	0.0256702	0.0268534	0.0283122	0.0264842	0.0252779	0.0231863	0.0243463	0.0242114	0.023942	0.0241472	0.024598	0.0261741	0.0255119	0.0266896	0.0257344	0.0248325	0.0227294	0.0230048	0.0237252	0.0245689	0.0256702	0.0268534	0.0283122	0.0264842	0.0252779	0.0231863	0.0243463	0.0242114	0.023942	0.0241472	0.024598	0.0261741	0.0255119			510.673	0.675356	510.673	0.231001
384	0.0268829	0.0269363	0.0262233	0.0248617	0.0227767	0.0227767	0.0240637	0.0245212	0.0242767	0.0224467	0.0231492	0.0228083	0.0244363	0.0240212	0.0238617	0.0253725	0.0258296	0.0283513	0.0278083	0.0285958	0.0268829	0.0269363	0.0262233	0.0248617	0.0227767	0.0227767	0.0240637	0.0245212	0.0242767	0.0224467	0.0231492	0.0228083	0.0244363	0.0240212	0.0238617	0.0253725	0.0258296	0.0283513	0.0278083	0.0285958			511.575	0.674414	511.575	0.225399
385	0.0257974	0.0271073	0.0259887	0.0279197	0.0266577	0.0269448	0.0257019	0.0251763	0.023303	0.0233221	0.023169	0.0232648	0.0245073	0.026046	0.0261609	0.0236852	0.0235707	0.0231499	0.0234655	0.0250618	0.0257974	0.0271073	0.0259887	0.0279197	0.0266577	0.0269448	0.0257019	0.0251763	0.023303	0.0233221	0.023169	0.0232648	0.0245073	0.026046	0.0261609	0.0236852	0.0235707	0.0231499	0.0234655	0.0250618			512.478	0.673493	512.478	0.219955
386	0.0235605	0.0264754	0.0279332	0.0260246	0.0239513	0.0249882	0.0282033	0.0288194	0.0253037	0.0225989	0.0203449	0.0204955	0.0237859	0.0272716	0.0272269	0.0253937	0.0241013	0.0259199	0.0236352	0.0239666	0.0235605	0.0264754	0.0279332	0.0260246	0.0239513	0.0249882	0.0282033	0.0288194	0.0253037	0.0225989	0.0203449	0.0204955	0.0237859	0.0272716	0.0272269	0.0253937	0.0241013	0.0259199	0.0236352	0.0239666			513.38	0.672586	513.38	0.214667
387	0.023559	0.0258123	0.0264554	0.0276954	0.0252876	0.0238214	0.0245546	0.0248583	0.0248168	0.0251029	0.0251741	0.0247036	0.0236368	0.0237915	0.0240777	0.0251149	0.0252754	0.0262115	0.0246438	0.0254069	0.023559	0.0258123	0.0264554	0.0276954	0.0252876	0.0238214	0.0245546	0.0248583	0.0248168	0.0251029	0.0251741	0.0247036	0.0236368	0.0237915	0.0240777	0.0251149	0.0252754	0.0262115	0.0246438	0.0254069			514.282	0.671688	514.282	0.209537
388	0.0272181	0.0290855	0.0295723	0.026437	0.0250909	0.0260638	0.0285647	0.027422	0.023574	0.0204277	0.0207336	0.0199069	0.0246835	0.0254862	0.0270598	0.0228949	0.0220576	0.0232345	0.0243887	0.026098	0.0272181	0.0290855	0.0295723	0.026437	0.0250909	0.0260638	0.0285647	0.027422	0.023574	0.0204277	0.0207336	0.0199069	0.0246835	0.0254862	0.0270598	0.0228949	0.0220576	0.0232345	0.0243887	0.026098			515.185	0.670792	515.185	0.204564
389	0.0242812	0.0247531	0.0245557	0.025009	0.024692	0.0256662	0.0254877	0.0249456	0.0244784	0.0245817	0.0249902	0.0249925	0.0245066	0.0250349	0.025213	0.0254573	0.0247648	0.0254056	0.0257483	0.0254362	0.0242812	0.0247531	0.0245557	0.025009	0.024692	0.0256662	0.0254877	0.0249456	0.0244784	0.0245817	0.0249902	0.0249925	0.0245066	0.0250349	0.025213	0.0254573	0.0247648	0.0254056	0.0257483	0.0254362			516.087	0.669891	516.087	0.199748
390	0.0240638	0.0258211	0.027682	0.0286649	0.0259721	0.0271818	0.0254522	0.0244135	0.0235631	0.0259058	0.0273705	0.0253297	0.0240827	0.0225426	0.0227128	0.0229866	0.0228449	0.023686	0.024536	0.025188	0.0240638	0.0258211	0.027682	0.0286649	0.0259721	0.0271818	0.0254522	0.0244135	0.0235631	0.0259058	0.0273705	0.0253297	0.0240827	0.0225426	0.0227128	0.0229866	0.0228449	0.023686	0.024536	0.025188			516.989	0.668979	516.989	0.195089
391	0.0261591	0.0267229	0.0252756	0.0266234	0.0245794	0.0234973	0.0228894	0.0246348	0.0263694	0.024955	0.0254085	0.0238283	0.0253751	0.0248005	0.0268886	0.0251648	0.0253643	0.022834	0.0236297	0.0249996	0.0261591	0.0267229	0.0252756	0.0266234	0.0245794	0.0234973	0.0228894	0.0246348	0.0263694	0.024955	0.0254085	0.0238283	0.0253751	0.0248005	0.0268886	0.0251648	0.0253643	0.022834	0.0236297	0.0249996			517.892	0.668049	517.892	0.190587
392	0.0242485	0.0242135	0.0238188	0.0252678	0.0278664	0.0296533	0.0276036	0.0267559	0.0251357	0.0245748	0.0249065	0.0265099	0.0256625	0.0246203	0.0237101	0.0239276	0.0243855	0.0232405	0.0225879	0.0213108	0.0242485	0.0242135	0.0238188	0.0252678	0.0278664	0.0296533	0.0276036	0.0267559	0.0251357	0.0245748	0.0249065	0.0265099	0.0256625	0.0246203	0.0237101	0.0239276	0.0243855	0.0232405	0.0225879	0.0213108			518.794	0.667094	518.794	0.186239
393	0.0241582	0.0230123	0.0245323	0.0264917	0.0271978	0.0257696	0.0257029	0.0247977	0.0245323	0.024208	0.0247147	0.0223728	0.0232865	0.0247229	0.0261349	0.0261017	0.0259686	0.0262263	0.0249057	0.0251633	0.0241582	0.0230123	0.0245323	0.0264917	0.0271978	0.0257696	0.0257029	0.0247977	0.0245323	0.024208	0.0247147	0.0223728	0.0232865	0.0247229	0.0261349	0.0261017	0.0259686	0.0262263	0.0249057	0.0251633			519.697	0.666108	519.697	0.182045
394	0.0260175	0.0250085	0.0256217	0.0271406	0.027461	0.0263603	0.0241278	0.023498	0.0241919	0.0248384	0.0252482	0.0246712	0.0254239	0.024398	0.0234701	0.0224862	0.0233083	0.0244845	0.025945	0.0262988	0.0260175	0.0250085	0.0256217	0.0271406	0.027461	0.0263603	0.0241278	0.023498	0.0241919	0.0248384	0.0252482	0.0246712	0.0254239	0.024398	0.0234701	0.0224862	0.0233083	0.0244845	0.025945	0.0262988			520.599	0.665083	520.599	0.178004
395	0.025154	0.0253399	0.0262665	0.0260409	0.024401	0.0245048	0.0255623	0.0257513	0.0256266	0.0243338	0.025465	0.0246142	0.0241023	0.0238159	0.0237668	0.024706	0.0246022	0.0251143	0.0257271	0.0251051	0.025154	0.0253399	0.0262665	0.0260409	0.024401	0.0245048	0.0255623	0.0257513	0.0256266	0.0243338	0.025465	0.0246142	0.0241023	0.0238159	0.0237668	0.024706	0.0246022	0.0251143	0.0257271	0.0251051			521.501	0.664013	521.501	0.174113
396	0.0255377	0.0265418	0.0260199	0.025587	0.0251738	0.0258329	0.0269746	0.0251835	0.0263352	0.0262658	0.026896	0.0239435	0.0236583	0.0236286	0.024662	0.0242387	0.0223886	0.0222117	0.0230577	0.0258626	0.0255377	0.0265418	0.0260199	0.025587	0.0251738	0.0258329	0.0269746	0.0251835	0.0263352	0.0262658	0.026896	0.0239435	0.0236583	0.0236286	0.024662	0.0242387	0.0223886	0.0222117	0.0230577	0.0258626			522.404	0.662891	522.404	0.170372
397	0.0250218	0.0270072	0.0269933	0.0277479	0.0259806	0.0248387	0.0253687	0.0262388	0.0269867	0.0255793	0.0245056	0.0226973	0.0241113	0.0240839	0.0243017	0.0232479	0.0243424	0.0238392	0.0229625	0.0241454	0.0250218	0.0270072	0.0269933	0.0277479	0.0259806	0.0248387	0.0253687	0.0262388	0.0269867	0.0255793	0.0245056	0.0226973	0.0241113	0.0240839	0.0243017	0.0232479	0.0243424	0.0238392	0.0229625	0.0241454			523.306	0.661711	523.306	0.166777
398	0.0324772	0.026939	0.0230047	0.0214017	0.0220466	0.0242955	0.0251696	0.0252528	0.022734	0.0195695	0.0204648	0.0203604	0.0242123	0.0263144	0.028688	0.027668	0.0252528	0.0249201	0.0279803	0.0312483	0.0324772	0.026939	0.0230047	0.0214017	0.0220466	0.0242955	0.0251696	0.0252528	0.022734	0.0195695	0.0204648	0.0203604	0.0242123	0.0263144	0.028688	0.027668	0.0252528	0.0249201	0.0279803	0.0312483			524.208	0.660465	524.208	0.163328
399	0.0255384	0.027537	0.0268235	0.0277692	0.0270807	0.0259613	0.024635	0.0242118	0.0267492	0.0263344	0.0265088	0.0235649	0.0245522	0.0235814	0.0242534	0.0209366	0.021907	0.0226611	0.0245934	0.0248006	0.0255384	0.027537	0.0268235	0.0277692	0.0270807	0.0259613	0.024635	0.0242118	0.0267492	0.0263344	0.0265088	0.0235649	0.0245522	0.0235814	0.0242534	0.0209366	0.021907	0.0226611	0.0245934	0.0248006			525.111	0.659146	525.111	0.16002
400	0.024837	0.025554	0.0266815	0.0275578	0.0267672	0.0261118	0.027037	0.0270612	0.0255357	0.0235686	0.024506	0.0257378	0.0259339	0.0243467	0.0225881	0.0213134	0.0217852	0.0234766	0.0245672	0.0250331	0.024837	0.025554	0.0266815	0.0275578	0.0267672	0.0261118	0.027037	0.0270612	0.0255357	0.0235686	0.024506	0.0257378	0.0259339	0.0243467	0.0225881	0.0213134	0.0217852	0.0234766	0.0245672	0.0250331			526.013	0.657749	526.013	0.156852
401	0.0252742	0.0230554	0.0224348	0.0236752	0.0232509	0.0233487	0.0219619	0.0203956	0.0180132	0.0194332	0.0220923	0.0256493	0.0260084	0.0263184	0.0278847	0.0276725	0.0292229	0.0308052	0.0332202	0.0302831	0.0252742	0.0230554	0.0224348	0.0236752	0.0232509	0.0233487	0.0219619	0.0203956	0.0180132	0.0194332	0.0220923	0.0256493	0.0260084	0.0263184	0.0278847	0.0276725	0.0292229	0.0308052	0.0332202	0.0302831			526.916	0.656267	526.916	0.153821
402	0.0283965	0.0262532	0.0235301	0.0218932	0.0211615	0.0214822	0.0215432	0.021487	0.0210736	0.0216828	0.023946	0.0253625	0.0272124	0.0276502	0.0278558	0.027435	0.0274178	0.0278779	0.028054	0.0286852	0.0283965	0.0262532	0.0235301	0.0218932	0.0211615	0.0214822	0.0215432	0.021487	0.0210736	0.0216828	0.023946	0.0253625	0.0272124	0.0276502	0.0278558	0.027435	0.0274178	0.0278779	0.028054	0.0286852			527.818	0.654692	527.818	0.150923
403	0.0249091	0.0239499	0.024595	0.0239754	0.0234833	0.0228254	0.0230546	0.0225623	0.0227576	0.0232158	0.0250321	0.0245227	0.0244042	0.0246671	0.0260037	0.0267295	0.0271962	0.0292373	0.0294748	0.0274041	0.0249091	0.0239499	0.024595	0.0239754	0.0234833	0.0228254	0.0230546	0.0225623	0.0227576	0.0232158	0.0250321	0.0245227	0.0244042	0.0246671	0.0260037	0.0267295	0.0271962	0.0292373	0.0294748	0.0274041			528.72	0.653019	528.72	0.148156
404	0.0199191	0.0249546	0.0270883	0.029676	0.0300473	0.029571	0.0292121	0.0260678	0.0261723	0.0229703	0.0221701	0.0217521	0.0233997	0.0239681	0.0266944	0.0240953	0.0234233	0.0225177	0.0239099	0.0223905	0.0199191	0.0249546	0.0270883	0.029676	0.0300473	0.029571	0.0292121	0.0260678	0.0261723	0.0229703	0.0221701	0.0217521	0.0233997	0.0239681	0.0266944	0.0240953	0.0234233	0.0225177	0.0239099	0.0223905			529.623	0.651242	529.623	0.145516
405	0.0276744	0.0260796	0.0255015	0.0244101	0.0238613	0.0227146	0.0211222	0.0204546	0.0196821	0.0194446	0.0199634	0.0225007	0.0239029	0.02628	0.0274008	0.0291618	0.0291954	0.030576	0.0308333	0.0292409	0.0276744	0.0260796	0.0255015	0.0244101	0.0238613	0.0227146	0.0211222	0.0204546	0.0196821	0.0194446	0.0199634	0.0225007	0.0239029	0.02628	0.0274008	0.0291618	0.0291954	0.030576	0.0308333	0.0292409			530.525	0.649353	530.525	0.143
406	0.023676	0.0240577	0.0230035	0.0230685	0.0237779	0.0251656	0.0258722	0.0265393	0.0270366	0.0280909	0.0275283	0.0272487	0.0261661	0.0266976	0.0257167	0.0253042	0.0229327	0.022639	0.0219011	0.0235773	0.023676	0.0240577	0.0230035	0.0230685	0.0237779	0.0251656	0.0258722	0.0265393	0.0270366	0.0280909	0.0275283	0.0272487	0.0261661	0.0266976	0.0257167	0.0253042	0.0229327	0.022639	0.0219011	0.0235773			531.427	0.647348	531.427	0.140603
407	0.0221082	0.0244191	0.0268281	0.0273784	0.0254095	0.023808	0.0231719	0.0251283	0.0251528	0.0242725	0.0226461	0.0219981	0.0232821	0.0270359	0.030533	0.0283075	0.0267428	0.025067	0.0249205	0.0217902	0.0221082	0.0244191	0.0268281	0.0273784	0.0254095	0.023808	0.0231719	0.0251283	0.0251528	0.0242725	0.0226461	0.0219981	0.0232821	0.0270359	0.030533	0.0283075	0.0267428	0.025067	0.0249205	0.0217902			532.33	0.64522	532.33	0.138323
408	0.0242829	0.0224386	0.0237283	0.0263745	0.0279263	0.0262847	0.024043	0.0250552	0.0254073	0.0252951	0.0246203	0.0257673	0.0263296	0.0249201	0.0237882	0.0247328	0.0247025	0.0247704	0.0244403	0.0250925	0.0242829	0.0224386	0.0237283	0.0263745	0.0279263	0.0262847	0.024043	0.0250552	0.0254073	0.0252951	0.0246203	0.0257673	0.0263296	0.0249201	0.0237882	0.0247328	0.0247025	0.0247704	0.0244403	0.0250925			533.232	0.642963	533.232	0.136155
409	0.0229965	0.0243201	0.0240817	0.0241345	0.0267019	0.0292154	0.0279716	0.0225736	0.0190537	0.0227322	0.0246372	0.0272046	0.025484	0.0247699	0.0219911	0.0235261	0.0273632	0.0296123	0.0269662	0.0246642	0.0229965	0.0243201	0.0240817	0.0241345	0.0267019	0.0292154	0.0279716	0.0225736	0.0190537	0.0227322	0.0246372	0.0272046	0.025484	0.0247699	0.0219911	0.0235261	0.0273632	0.0296123	0.0269662	0.0246642			534.135	0.640572	534.135	0.134096
410	0.0272759	0.0275331	0.0271261	0.0269117	0.0263654	0.0254549	0.026644	0.0253902	0.0251016	0.0232905	0.0233442	0.0238373	0.0246618	0.0256584	0.0210943	0.0224556	0.0215546	0.0253802	0.0238368	0.0270833	0.0272759	0.0275331	0.0271261	0.0269117	0.0263654	0.0254549	0.026644	0.0253902	0.0251016	0.0232905	0.0233442	0.0238373	0.0246618	0.0256584	0.0210943	0.0224556	0.0215546	0.0253802	0.0238368	0.0270833			535.037	0.638042	535.037	0.13214
411	0.026713	0.0257255	0.0239606	0.0240682	0.025085	0.0278181	0.0286832	0.027153	0.0250657	0.0246988	0.0251779	0.0247576	0.0250998	0.0252169	0.0256376	0.0242245	0.022225	0.0207732	0.022225	0.0256913	0.026713	0.0257255	0.0239606	0.0240682	0.025085	0.0278181	0.0286832	0.027153	0.0250657	0.0246988	0.0251779	0.0247576	0.0250998	0.0252169	0.0256376	0.0242245	0.022225	0.0207732	0.022225	0.0256913			535.939	0.635367	535.939	0.130285
412	0.0259162	0.0241131	0.0234934	0.024223	0.0268046	0.0276623	0.0275038	0.0262417	0.0248081	0.0255469	0.0250102	0.0249842	0.0238008	0.024166	0.0236603	0.0237393	0.024166	0.0242495	0.0244078	0.025503	0.0259162	0.0241131	0.0234934	0.024223	0.0268046	0.0276623	0.0275038	0.0262417	0.0248081	0.0255469	0.0250102	0.0249842	0.0238008	0.024166	0.0236603	0.0237393	0.024166	0.0242495	0.0244078	0.025503			536.842	0.632542	536.842	0.128525
413	0.0228193	0.0228341	0.0240206	0.0272503	0.0267036	0.0268081	0.0264769	0.0268475	0.0258477	0.0251068	0.0248048	0.0250097	0.0248586	0.0242365	0.0240279	0.0248838	0.0248227	0.0241286	0.0238876	0.0246249	0.0228193	0.0228341	0.0240206	0.0272503	0.0267036	0.0268081	0.0264769	0.0268475	0.0258477	0.0251068	0.0248048	0.0250097	0.0248586	0.0242365	0.0240279	0.0248838	0.0248227	0.0241286	0.0238876	0.0246249			537.744	0.629563	537.744	0.126856
414	0.0250987	0.0251427	0.0254492	0.025898	0.0266473	0.0255916	0.0249851	0.0243342	0.0256054	0.0247968	0.0246196	0.0243798	0.0249136	0.0245209	0.0242494	0.0240157	0.0243875	0.0247908	0.0252867	0.0252869	0.0250987	0.0251427	0.0254492	0.025898	0.0266473	0.0255916	0.0249851	0.0243342	0.0256054	0.0247968	0.0246196	0.0243798	0.0249136	0.0245209	0.0242494	0.0240157	0.0243875	0.0247908	0.0252867	0.0252869			538.646	0.626425	538.646	0.125274
415	0.025225	0.0258147	0.0252528	0.0274989	0.0265721	0.0253654	0.0228767	0.0223431	0.025693	0.0248692	0.0245797	0.0245888	0.0268154	0.0252624	0.022858	0.0214823	0.0237936	0.0252811	0.0271244	0.0267033	0.025225	0.0258147	0.0252528	0.0274989	0.0265721	0.0253654	0.0228767	0.0223431	0.025693	0.0248692	0.0245797	0.0245888	0.0268154	0.0252624	0.022858	0.0214823	0.0237936	0.0252811	0.0271244	0.0267033			539.549	0.623123	539.549	0.123773
416	0.0295156	0.0257401	0.0230624	0.0222436	0.0255915	0.0243451	0.0242898	0.0259076	0.0267628	0.0252011	0.0238061	0.0268561	0.0261305	0.0234157	0.021537	0.0247545	0.0235453	0.0238622	0.024308	0.0291251	0.0295156	0.0257401	0.0230624	0.0222436	0.0255915	0.0243451	0.0242898	0.0259076	0.0267628	0.0252011	0.0238061	0.0268561	0.0261305	0.0234157	0.021537	0.0247545	0.0235453	0.0238622	0.024308	0.0291251			540.451	0.619654	540.451	0.122351
417	0.0265904	0.0265469	0.0273481	0.0258272	0.0262388	0.0267851	0.0259624	0.0245668	0.0218663	0.0239607	0.0236411	0.0242258	0.0233382	0.0226185	0.0233168	0.0246747	0.0271423	0.0258327	0.0249076	0.0246098	0.0265904	0.0265469	0.0273481	0.0258272	0.0262388	0.0267851	0.0259624	0.0245668	0.0218663	0.0239607	0.0236411	0.0242258	0.0233382	0.0226185	0.0233168	0.0246747	0.0271423	0.0258327	0.0249076	0.0246098			541.354	0.616014	541.354	0.121001
418	0.0257866	0.0256515	0.0254691	0.0258103	0.0253947	0.0242934	0.0244084	0.0243068	0.0249117	0.0249151	0.0248575	0.0243341	0.0238543	0.0236751	0.0240469	0.0244285	0.0252292	0.0259725	0.0261075	0.0265468	0.0257866	0.0256515	0.0254691	0.0258103	0.0253947	0.0242934	0.0244084	0.0243068	0.0249117	0.0249151	0.0248575	0.0243341	0.0238543	0.0236751	0.0240469	0.0244285	0.0252292	0.0259725	0.0261075	0.0265468			542.256	0.6122	542.256	0.119719
419	0.0243367	0.0237437	0.0270288	0.0293831	0.0328602	0.0323155	0.0302805	0.0275251	0.0245451	0.0236477	0.0247534	0.0230227	0.02219	0.0203633	0.0220457	0.0226544	0.0235517	0.0221737	0.0217413	0.0218373	0.0243367	0.0237437	0.0270288	0.0293831	0.0328602	0.0323155	0.0302805	0.0275251	0.0245451	0.0236477	0.0247534	0.0230227	0.02219	0.0203633	0.0220457	0.0226544	0.0235517	0.0221737	0.0217413	0.0218373			543.158	0.608207	543.158	0.118501
420	0.0248153	0.0271129	0.0257484	0.025878	0.0237244	0.0244925	0.0246862	0.0249232	0.0246432	0.0239971	0.0253756	0.0266745	0.0274643	0.025598	0.0239685	0.0238034	0.0237531	0.0242772	0.0237674	0.0252966	0.0248153	0.0271129	0.0257484	0.025878	0.0237244	0.0244925	0.0246862	0.0249232	0.0246432	0.0239971	0.0253756	0.0266745	0.0274643	0.025598	0.0239685	0.0238034	0.0237531	0.0242772	0.0237674	0.0252966			544.061	0.604033	544.061	0.117341
421	0.0239529	0.0245389	0.024138	0.024687	0.0246263	0.0255891	0.0272321	0.0269625	0.0264949	0.0253804	0.0251918	0.0248014	0.023724	0.0238824	0.024532	0.024808	0.0243638	0.0246432	0.0250436	0.0254074	0.0239529	0.0245389	0.024138	0.024687	0.0246263	0.0255891	0.0272321	0.0269625	0.0264949	0.0253804	0.0251918	0.0248014	0.023724	0.0238824	0.024532	0.024808	0.0243638	0.0246432	0.0250436	0.0254074			544.963	0.599675	544.963	0.116235
422	0.0253234	0.0251795	0.0246526	0.0249853	0.0252348	0.0249353	0.0246389	0.0245945	0.025049	0.0250159	0.0238156	0.0244726	0.0247358	0.0247885	0.0251129	0.026033	0.0256782	0.0248607	0.0247857	0.0261079	0.0253234	0.0251795	0.0246526	0.0249853	0.0252348	0.0249353	0.0246389	0.0245945	0.025049	0.0250159	0.0238156	0.0244726	0.0247358	0.0247885	0.0251129	0.026033	0.0256782	0.0248607	0.0247857	0.0261079			545.865	0.595132	545.865	0.115179
423	0.025064	0.0239965	0.0230683	0.0230032	0.0248135	0.0258159	0.027292	0.0266885	0.0250269	0.022632	0.0233282	0.0242841	0.0259275	0.0267721	0.0264656	0.0254541	0.0245906	0.025361	0.0252683	0.0251476	0.025064	0.0239965	0.0230683	0.0230032	0.0248135	0.0258159	0.027292	0.0266885	0.0250269	0.022632	0.0233282	0.0242841	0.0259275	0.0267721	0.0264656	0.0254541	0.0245906	0.025361	0.0252683	0.0251476			546.768	0.5904	546.768	0.114167
424	0.0247382	0.0255969	0.0249349	0.0283973	0.0261028	0.025625	0.0224868	0.0242036	0.0247944	0.0240206	0.0220084	0.0194753	0.0232612	0.0250755	0.0291149	0.0263845	0.0261596	0.0251042	0.0260328	0.0264831	0.0247382	0.0255969	0.0249349	0.0283973	0.0261028	0.025625	0.0224868	0.0242036	0.0247944	0.0240206	0.0220084	0.0194753	0.0232612	0.0250755	0.0291149	0.0263845	0.0261596	0.0251042	0.0260328	0.0264831			547.67	0.585478	547.67	0.113196
425	0.0260713	0.0253332	0.024651	0.0239687	0.0243446	0.0260898	0.025723	0.0246279	0.0240291	0.025918	0.0266003	0.0259228	0.0238247	0.0232586	0.0239872	0.0250222	0.0257464	0.0245162	0.0252638	0.0251011	0.0260713	0.0253332	0.024651	0.0239687	0.0243446	0.0260898	0.025723	0.0246279	0.0240291	0.025918	0.0266003	0.0259228	0.0238247	0.0232586	0.0239872	0.0250222	0.0257464	0.0245162	0.0252638	0.0251011			548.573	0.580365	548.573	0.112259
426	0.0254285	0.025789	0.0256553	0.0250728	0.0257875	0.0268543	0.0272034	0.0261023	0.0248363	0.024373	0.0245753	0.0242995	0.0245019	0.0237089	0.0238641	0.0235589	0.0241495	0.0245296	0.024709	0.0250011	0.0254285	0.025789	0.0256553	0.0250728	0.0257875	0.0268543	0.0272034	0.0261023	0.0248363	0.024373	0.0245753	0.0242995	0.0245019	0.0237089	0.0238641	0.0235589	0.0241495	0.0245296	0.024709	0.0250011			549.475	0.575059	549.475	0.111353
427	0.0201048	0.0210618	0.0243127	0.0280178	0.0272294	0.0246236	0.0251732	0.0269185	0.0259382	0.0275403	0.0264401	0.026823	0.0240496	0.0264167	0.0242884	0.024074	0.0261058	0.0263202	0.0240262	0.0205356	0.0201048	0.0210618	0.0243127	0.0280178	0.0272294	0.0246236	0.0251732	0.0269185	0.0259382	0.0275403	0.0264401	0.026823	0.0240496	0.0264167	0.0242884	0.024074	0.0261058	0.0263202	0.0240262	0.0205356			550.377	0.569561	550.377	0.110474
428	0.0215809	0.0239222	0.0255203	0.02887	0.0260912	0.0242837	0.0223994	0.0241123	0.0233698	0.0228563	0.0246452	0.0281656	0.030126	0.0280516	0.028185	0.0255963	0.0245312	0.0221139	0.0226849	0.0228943	0.0215809	0.0239222	0.0255203	0.02887	0.0260912	0.0242837	0.0223994	0.0241123	0.0233698	0.0228563	0.0246452	0.0281656	0.030126	0.0280516	0.028185	0.0255963	0.0245312	0.0221139	0.0226849	0.0228943			551.28	0.563868	551.28	0.109616
429	0.0289176	0.0256372	0.0236395	0.0216138	0.0240985	0.0242195	0.0254346	0.0256779	0.024881	0.0248948	0.0228696	0.0227887	0.021452	0.0220733	0.0233016	0.0272573	0.0272435	0.02773	0.0267576	0.029512	0.0289176	0.0256372	0.0236395	0.0216138	0.0240985	0.0242195	0.0254346	0.0256779	0.024881	0.0248948	0.0228696	0.0227887	0.021452	0.0220733	0.0233016	0.0272573	0.0272435	0.02773	0.0267576	0.029512			552.182	0.557982	552.182	0.108776
430	0.0252619	0.0248228	0.0255317	0.0273558	0.0240793	0.0265794	0.0267473	0.0280648	0.0262751	0.0260384	0.0259709	0.0247553	0.0223571	0.0220873	0.0207024	0.0221548	0.0238095	0.0249577	0.0268492	0.0255992	0.0252619	0.0248228	0.0255317	0.0273558	0.0240793	0.0265794	0.0267473	0.0280648	0.0262751	0.0260384	0.0259709	0.0247553	0.0223571	0.0220873	0.0207024	0.0221548	0.0238095	0.0249577	0.0268492	0.0255992			553.084	0.551902	553.084	0.107949
431	0.0232763	0.0260515	0.0251714	0.0254651	0.0247215	0.0245956	0.0235384	0.0213185	0.0235175	0.0250878	0.0243131	0.023905	0.0234961	0.0254651	0.0256115	0.02758	0.0272867	0.0279257	0.0257997	0.0258735	0.0232763	0.0260515	0.0251714	0.0254651	0.0247215	0.0245956	0.0235384	0.0213185	0.0235175	0.0250878	0.0243131	0.023905	0.0234961	0.0254651	0.0256115	0.02758	0.0272867	0.0279257	0.0257997	0.0258735			553.987	0.54563	553.987	0.107131
432	0.024808	0.0253946	0.025447	0.0263179	0.0259677	0.0259197	0.0256702	0.0252675	0.0254734	0.024401	0.0245107	0.0232852	0.0231758	0.0240424	0.0260334	0.0260376	0.0256748	0.0239896	0.0244056	0.024178	0.024808	0.0253946	0.025447	0.0263179	0.0259677	0.0259197	0.0256702	0.0252675	0.0254734	0.024401	0.0245107	0.0232852	0.0231758	0.0240424	0.0260334	0.0260376	0.0256748	0.0239896	0.0244056	0.024178			554.889	0.539165	554.889	0.106317
433	0.0231615	0.0232632	0.0242803	0.0259414	0.0261108	0.0252093	0.0225919	0.0238262	0.0236698	0.0263892	0.0255412	0.0261653	0.023853	0.0250263	0.025426	0.0269179	0.027684	0.026843	0.0252568	0.0228428	0.0231615	0.0232632	0.0242803	0.0259414	0.0261108	0.0252093	0.0225919	0.0238262	0.0236698	0.0263892	0.0255412	0.0261653	0.023853	0.0250263	0.025426	0.0269179	0.027684	0.026843	0.0252568	0.0228428			555.792	0.53251	555.792	0.105505
434	0.0262398	0.0271809	0.0282904	0.0268967	0.0263101	0.0256162	0.0245466	0.0235168	0.0237123	0.0246963	0.0241432	0.0230492	0.0227283	0.0230461	0.0243694	0.0254726	0.0254206	0.0248676	0.0247758	0.0251211	0.0262398	0.0271809	0.0282904	0.0268967	0.0263101	0.0256162	0.0245466	0.0235168	0.0237123	0.0246963	0.0241432	0.0230492	0.0227283	0.0230461	0.0243694	0.0254726	0.0254206	0.0248676	0.0247758	0.0251211			556.694	0.525667	556.694	0.10469
435	0.0252063	0.0248693	0.0254854	0.0266712	0.0258807	0.0250437	0.0265783	0.0269385	0.0262878	0.0263575	0.0260665	0.0255205	0.0235437	0.0226484	0.0212186	0.0225091	0.0249039	0.0251598	0.0242996	0.024811	0.0252063	0.0248693	0.0254854	0.0266712	0.0258807	0.0250437	0.0265783	0.0269385	0.0262878	0.0263575	0.0260665	0.0255205	0.0235437	0.0226484	0.0212186	0.0225091	0.0249039	0.0251598	0.0242996	0.024811			557.596	0.518636	557.596	0.103868
436	0.0258178	0.0242387	0.0248671	0.0237601	0.0240545	0.023478	0.0248783	0.0252645	0.0248323	0.024475	0.0234895	0.0235818	0.0247574	0.0258753	0.0256218	0.0266362	0.0266186	0.0265382	0.0253625	0.0258523	0.0258178	0.0242387	0.0248671	0.0237601	0.0240545	0.023478	0.0248783	0.0252645	0.0248323	0.024475	0.0234895	0.0235818	0.0247574	0.0258753	0.0256218	0.0266362	0.0266186	0.0265382	0.0253625	0.0258523			558.499	0.511422	558.499	0.103036
437	0.0259627	0.0247151	0.0232317	0.0232628	0.0227723	0.0242622	0.024417	0.0266703	0.0267136	0.0262668	0.0252241	0.0246344	0.0255283	0.0258136	0.0268006	0.0264095	0.0263103	0.0234488	0.0236044	0.0239515	0.0259627	0.0247151	0.0232317	0.0232628	0.0227723	0.0242622	0.024417	0.0266703	0.0267136	0.0262668	0.0252241	0.0246344	0.0255283	0.0258136	0.0268006	0.0264095	0.0263103	0.0234488	0.0236044	0.0239515			559.401	0.504026	559.401	0.10219
438	0.0262176	0.0268858	0.0274051	0.026831	0.0244835	0.0231445	0.0235816	0.0260688	0.0268371	0.0249937	0.0240556	0.023785	0.0255648	0.0242071	0.0235969	0.0236879	0.0247082	0.0245838	0.0243196	0.0250423	0.0262176	0.0268858	0.0274051	0.026831	0.0244835	0.0231445	0.0235816	0.0260688	0.0268371	0.0249937	0.0240556	0.023785	0.0255648	0.0242071	0.0235969	0.0236879	0.0247082	0.0245838	0.0243196	0.0250423			560.303	0.496452	560.303	0.101327
439	0.0217987	0.021765	0.0232635	0.0241942	0.0245807	0.0228433	0.0242854	0.0266582	0.0275662	0.028123	0.0267716	0.0266809	0.025398	0.0259316	0.0265786	0.0278504	0.0274755	0.0248074	0.0220602	0.0213674	0.0217987	0.021765	0.0232635	0.0241942	0.0245807	0.0228433	0.0242854	0.0266582	0.0275662	0.028123	0.0267716	0.0266809	0.025398	0.0259316	0.0265786	0.0278504	0.0274755	0.0248074	0.0220602	0.0213674			561.206	0.488703	561.206	0.100445
440	0.024914	0.0245506	0.0246179	0.0242667	0.0255285	0.0257677	0.0261431	0.0252547	0.0255406	0.0246677	0.0249209	0.0246109	0.0249742	0.0248434	0.024907	0.0248227	0.0245748	0.0249312	0.0251772	0.0249862	0.024914	0.0245506	0.0246179	0.0242667	0.0255285	0.0257677	0.0261431	0.0252547	0.0255406	0.0246677	0.0249209	0.0246109	0.0249742	0.0248434	0.024907	0.0248227	0.0245748	0.0249312	0.0251772	0.0249862			562.108	0.480783	562.108	0.0995395
441	0.0239898	0.024164	0.0244427	0.0244928	0.0247692	0.0259396	0.025743	0.0256229	0.0250078	0.0259675	0.025739	0.0248776	0.0244066	0.0259715	0.0267871	0.0266408	0.0248173	0.0239618	0.0232423	0.0234167	0.0239898	0.024164	0.0244427	0.0244928	0.0247692	0.0259396	0.025743	0.0256229	0.0250078	0.0259675	0.025739	0.0248776	0.0244066	0.0259715	0.0267871	0.0266408	0.0248173	0.0239618	0.0232423	0.0234167			563.011	0.472697	563.011	0.0986086
442	0.0226546	0.0227126	0.0234587	0.0270192	0.0272633	0.0269332	0.0241908	0.0221525	0.0217505	0.0230567	0.0240188	0.0257704	0.0269472	0.0284407	0.025569	0.0250382	0.023028	0.0263591	0.0263585	0.0272779	0.0226546	0.0227126	0.0234587	0.0270192	0.0272633	0.0269332	0.0241908	0.0221525	0.0217505	0.0230567	0.0240188	0.0257704	0.0269472	0.0284407	0.025569	0.0250382	0.023028	0.0263591	0.0263585	0.0272779			563.913	0.46445	563.913	0.0976496
443	0.0278565	0.0252926	0.0230462	0.0234275	0.025017	0.0259599	0.0248049	0.027571	0.0287462	0.0280474	0.023555	0.0237454	0.0250274	0.0244978	0.0244978	0.0240737	0.0229827	0.0208952	0.0236396	0.0273161	0.0278565	0.0252926	0.0230462	0.0234275	0.025017	0.0259599	0.0248049	0.027571	0.0287462	0.0280474	0.023555	0.0237454	0.0250274	0.0244978	0.0244978	0.0240737	0.0229827	0.0208952	0.0236396	0.0273161			564.815	0.456046	564.815	0.0966601
444	0.0266315	0.0249232	0.0256371	0.026262	0.0288052	0.0283016	0.0264467	0.0245416	0.0234084	0.0227076	0.0247012	0.0248811	0.0253894	0.0228586	0.0231525	0.0242436	0.0243148	0.0238366	0.0238323	0.0251247	0.0266315	0.0249232	0.0256371	0.026262	0.0288052	0.0283016	0.0264467	0.0245416	0.0234084	0.0227076	0.0247012	0.0248811	0.0253894	0.0228586	0.0231525	0.0242436	0.0243148	0.0238366	0.0238323	0.0251247			565.718	0.44749	565.718	0.0956381
445	0.0254631	0.0267197	0.0255915	0.0255648	0.0241294	0.0237057	0.0246666	0.0242934	0.0242668	0.0230848	0.0246517	0.0249798	0.0257498	0.0246247	0.0248308	0.0258363	0.0267523	0.0258841	0.0240339	0.025171	0.0254631	0.0267197	0.0255915	0.0255648	0.0241294	0.0237057	0.0246666	0.0242934	0.0242668	0.0230848	0.0246517	0.0249798	0.0257498	0.0246247	0.0248308	0.0258363	0.0267523	0.0258841	0.0240339	0.025171			566.62	0.43879	566.62	0.0945815
446	0.0242894	0.0264887	0.0297496	0.0288251	0.0263519	0.0248371	0.0244003	0.024469	0.0226887	0.0237758	0.0242377	0.0246487	0.0229455	0.0244007	0.0230564	0.0232368	0.0239726	0.0269764	0.0268054	0.0238442	0.0242894	0.0264887	0.0297496	0.0288251	0.0263519	0.0248371	0.0244003	0.024469	0.0226887	0.0237758	0.0242377	0.0246487	0.0229455	0.0244007	0.0230564	0.0232368	0.0239726	0.0269764	0.0268054	0.0238442			567.522	0.42995	567.522	0.0934888
447	0.0242794	0.022422	0.0244237	0.0274677	0.0280763	0.0282004	0.026735	0.0261676	0.0245785	0.0246714	0.0254142	0.0258992	0.0267455	0.0238353	0.0223913	0.0196565	0.0231341	0.023794	0.0269726	0.0251354	0.0242794	0.022422	0.0244237	0.0274677	0.0280763	0.0282004	0.026735	0.0261676	0.0245785	0.0246714	0.0254142	0.0258992	0.0267455	0.0238353	0.0223913	0.0196565	0.0231341	0.023794	0.0269726	0.0251354			568.425	0.420977	568.425	0.0923583
448	0.0237355	0.0240179	0.0236827	0.0243262	0.0255603	0.0280896	0.0293852	0.0269087	0.0243527	0.0223253	0.0216028	0.0209769	0.0248816	0.026212	0.026521	0.0256307	0.0251633	0.0260363	0.0245992	0.0259921	0.0237355	0.0240179	0.0236827	0.0243262	0.0255603	0.0280896	0.0293852	0.0269087	0.0243527	0.0223253	0.0216028	0.0209769	0.0248816	0.026212	0.026521	0.0256307	0.0251633	0.0260363	0.0245992	0.0259921			569.327	0.411879	569.327	0.0911889
449	0.0269909	0.0275278	0.0287742	0.027021	0.024377	0.0211754	0.0252484	0.0274869	0.0277814	0.0255016	0.0253595	0.0243972	0.0222087	0.0226444	0.0226341	0.0235564	0.02385	0.0243262	0.024225	0.0249139	0.0269909	0.0275278	0.0287742	0.027021	0.024377	0.0211754	0.0252484	0.0274869	0.0277814	0.0255016	0.0253595	0.0243972	0.0222087	0.0226444	0.0226341	0.0235564	0.02385	0.0243262	0.024225	0.0249139			570.23	0.402662	570.23	0.0899795
450	0.0246133	0.0254854	0.0252082	0.0252912	0.0257129	0.0255399	0.0251253	0.0249238	0.0257201	0.0254427	0.0255922	0.0257532	0.0254522	0.0246253	0.0241702	0.0242128	0.0245186	0.0244	0.0241488	0.0240636	0.0246133	0.0254854	0.0252082	0.0252912	0.0257129	0.0255399	0.0251253	0.0249238	0.0257201	0.0254427	0.0255922	0.0257532	0.0254522	0.0246253	0.0241702	0.0242128	0.0245186	0.0244	0.0241488	0.0240636			571.132	0.393334	571.132	0.0887292
451	0.0265104	0.0259147	0.0264407	0.0262875	0.026494	0.0257663	0.0257974	0.0264465	0.0260751	0.0246301	0.0240599	0.0235429	0.0231598	0.0232669	0.0237894	0.024293	0.0238594	0.0237805	0.0246733	0.0252123	0.0265104	0.0259147	0.0264407	0.0262875	0.026494	0.0257663	0.0257974	0.0264465	0.0260751	0.0246301	0.0240599	0.0235429	0.0231598	0.0232669	0.0237894	0.024293	0.0238594	0.0237805	0.0246733	0.0252123			572.034	0.383902	572.034	0.0874377
452	0.0213487	0.0223026	0.0239946	0.0250747	0.0254167	0.0275409	0.0288727	0.0296108	0.0268387	0.026623	0.0244804	0.0235449	0.0227707	0.0235625	0.026857	0.0280985	0.0288008	0.0237246	0.0209708	0.0195664	0.0213487	0.0223026	0.0239946	0.0250747	0.0254167	0.0275409	0.0288727	0.0296108	0.0268387	0.026623	0.0244804	0.0235449	0.0227707	0.0235625	0.026857	0.0280985	0.0288008	0.0237246	0.0209708	0.0195664			572.937	0.374376	572.937	0.0861045
453	0.0258906	0.025744	0.0249866	0.0242864	0.0239646	0.024026	0.0251288	0.0249772	0.025195	0.0258055	0.0258431	0.0251761	0.0238937	0.0231978	0.0237943	0.0235622	0.0252803	0.0258763	0.0268845	0.0264869	0.0258906	0.025744	0.0249866	0.0242864	0.0239646	0.024026	0.0251288	0.0249772	0.025195	0.0258055	0.0258431	0.0251761	0.0238937	0.0231978	0.0237943	0.0235622	0.0252803	0.0258763	0.0268845	0.0264869			573.839	0.364763	573.839	0.0847295
454	0.0267478	0.0254071	0.0222063	0.0228922	0.0236694	0.0232121	0.0221454	0.0217186	0.0229226	0.0245839	0.026047	0.026992	0.0274493	0.0272511	0.0267329	0.0260166	0.0255593	0.0255289	0.0253307	0.0275866	0.0267478	0.0254071	0.0222063	0.0228922	0.0236694	0.0232121	0.0221454	0.0217186	0.0229226	0.0245839	0.026047	0.026992	0.0274493	0.0272511	0.0267329	0.0260166	0.0255593	0.0255289	0.0253307	0.0275866			574.741	0.355072	574.741	0.0833131
455	0.0245981	0.0261647	0.0265166	0.0277668	0.0267972	0.0273689	0.0266441	0.0281291	0.0275829	0.0263227	0.0233074	0.0214654	0.0217256	0.0226491	0.0228787	0.0231339	0.0247564	0.0247664	0.024032	0.0233941	0.0245981	0.0261647	0.0265166	0.0277668	0.0267972	0.0273689	0.0266441	0.0281291	0.0275829	0.0263227	0.0233074	0.0214654	0.0217256	0.0226491	0.0228787	0.0231339	0.0247564	0.0247664	0.024032	0.0233941			575.644	0.345312	575.644	0.0818555
456	0.0254695	0.0232342	0.0262818	0.0264294	0.0260048	0.0231973	0.0221817	0.0220153	0.0239916	0.0246564	0.0259679	0.0272237	0.0259122	0.0260605	0.0242498	0.0256171	0.0246195	0.0246564	0.0270023	0.0252286	0.0254695	0.0232342	0.0262818	0.0264294	0.0260048	0.0231973	0.0221817	0.0220153	0.0239916	0.0246564	0.0259679	0.0272237	0.0259122	0.0260605	0.0242498	0.0256171	0.0246195	0.0246564	0.0270023	0.0252286			576.546	0.335494	576.546	0.0803576
457	0.0247368	0.0245774	0.0226314	0.0227915	0.0231597	0.023507	0.0259463	0.0251744	0.0259602	0.025682	0.0250147	0.025328	0.0264046	0.0278219	0.0277877	0.0264462	0.0261545	0.0235905	0.0227915	0.0244938	0.0247368	0.0245774	0.0226314	0.0227915	0.0231597	0.023507	0.0259463	0.0251744	0.0259602	0.025682	0.0250147	0.025328	0.0264046	0.0278219	0.0277877	0.0264462	0.0261545	0.0235905	0.0227915	0.0244938			577.449	0.325626	577.449	0.0788202
458	0.0250412	0.0255087	0.0269122	0.0263013	0.0252666	0.0239733	0.0243201	0.0250739	0.025784	0.0265656	0.0252664	0.0253384	0.023731	0.0260978	0.0248426	0.0245239	0.0232909	0.0237586	0.0245788	0.0238246	0.0250412	0.0255087	0.0269122	0.0263013	0.0252666	0.0239733	0.0243201	0.0250739	0.025784	0.0265656	0.0252664	0.0253384	0.023731	0.0260978	0.0248426	0.0245239	0.0232909	0.0237586	0.0245788	0.0238246			578.351	0.315718	578.351	0.0772447
459	0.0243619	0.0244407	0.0243503	0.0235686	0.024018	0.0244756	0.0257529	0.0268933	0.0262515	0.0254293	0.0239683	0.0242657	0.0253768	0.02582	0.0265871	0.0262749	0.0259863	0.0246331	0.0236504	0.0238954	0.0243619	0.0244407	0.0243503	0.0235686	0.024018	0.0244756	0.0257529	0.0268933	0.0262515	0.0254293	0.0239683	0.0242657	0.0253768	0.02582	0.0265871	0.0262749	0.0259863	0.0246331	0.0236504	0.0238954			579.253	0.30578	579.253	0.0756323
460	0.0249142	0.0255409	0.0267376	0.0264491	0.0256805	0.0251932	0.0265603	0.0262503	0.0253447	0.0238451	0.0229297	0.0235142	0.0233767	0.0247274	0.0239562	0.0239729	0.0242094	0.0254392	0.0260754	0.0252831	0.0249142	0.0255409	0.0267376	0.0264491	0.0256805	0.0251932	0.0265603	0.0262503	0.0253447	0.0238451	0.0229297	0.0235142	0.0233767	0.0247274	0.0239562	0.0239729	0.0242094	0.0254392	0.0260754	0.0252831			580.156	0.295824	580.156	0.073985
461	0.0257602	0.0265762	0.0258659	0.0251523	0.0250617	0.0253873	0.0249916	0.0246465	0.0250262	0.0255606	0.0255733	0.0249011	0.0236258	0.0232639	0.0235066	0.0248402	0.0253661	0.0254068	0.0246727	0.0248149	0.0257602	0.0265762	0.0258659	0.0251523	0.0250617	0.0253873	0.0249916	0.0246465	0.0250262	0.0255606	0.0255733	0.0249011	0.0236258	0.0232639	0.0235066	0.0248402	0.0253661	0.0254068	0.0246727	0.0248149			581.058	0.28586	581.058	0.0723047
462	0.0244163	0.0249833	0.0259649	0.0278362	0.0282798	0.0271863	0.0255257	0.0254136	0.0255211	0.0246942	0.023697	0.0236185	0.0235378	0.0230067	0.0224509	0.024004	0.0250908	0.0256646	0.0245978	0.0245105	0.0244163	0.0249833	0.0259649	0.0278362	0.0282798	0.0271863	0.0255257	0.0254136	0.0255211	0.0246942	0.023697	0.0236185	0.0235378	0.0230067	0.0224509	0.024004	0.0250908	0.0256646	0.0245978	0.0245105			581.96	0.275898	581.96	0.0705935
463	0.0309593	0.0298921	0.0275038	0.0252102	0.0259905	0.0252102	0.0241592	0.024191	0.0244935	0.0239521	0.0217384	0.0208627	0.0221844	0.0245253	0.0254491	0.0218338	0.0214203	0.0235379	0.0275511	0.0293351	0.0309593	0.0298921	0.0275038	0.0252102	0.0259905	0.0252102	0.0241592	0.024191	0.0244935	0.0239521	0.0217384	0.0208627	0.0221844	0.0245253	0.0254491	0.0218338	0.0214203	0.0235379	0.0275511	0.0293351			582.863	0.26595	582.863	0.0688542
464	0.0254173	0.0257269	0.026805	0.0259849	0.0245054	0.024471	0.0238342	0.0237141	0.0241384	0.0248264	0.0248151	0.0245914	0.0268567	0.0269941	0.0261399	0.0249699	0.0235647	0.0234504	0.0239605	0.0252336	0.0254173	0.0257269	0.026805	0.0259849	0.0245054	0.024471	0.0238342	0.0237141	0.0241384	0.0248264	0.0248151	0.0245914	0.0268567	0.0269941	0.0261399	0.0249699	0.0235647	0.0234504	0.0239605	0.0252336			583.765	0.256027	583.765	0.0670894
465	0.0261788	0.0231555	0.0224961	0.0229313	0.0246735	0.0242378	0.0258431	0.0247105	0.0242505	0.0233918	0.023653	0.0235288	0.0224586	0.0238772	0.0244742	0.0262412	0.0278587	0.0289659	0.0291652	0.0279084	0.0261788	0.0231555	0.0224961	0.0229313	0.0246735	0.0242378	0.0258431	0.0247105	0.0242505	0.0233918	0.023653	0.0235288	0.0224586	0.0238772	0.0244742	0.0262412	0.0278587	0.0289659	0.0291652	0.0279084			584.668	0.24614	584.668	0.0653021
466	0.026263	0.0238698	0.0247344	0.0273932	0.0301198	0.0271276	0.0220078	0.0194818	0.0188828	0.0208776	0.0207448	0.0238698	0.0282578	0.03125	0.0322474	0.0303854	0.0289896	0.0211432	0.0203464	0.0220078	0.026263	0.0238698	0.0247344	0.0273932	0.0301198	0.0271276	0.0220078	0.0194818	0.0188828	0.0208776	0.0207448	0.0238698	0.0282578	0.03125	0.0322474	0.0303854	0.0289896	0.0211432	0.0203464	0.0220078			585.57	0.236302	585.57	0.0634956
467	0.0219618	0.0178891	0.0169566	0.0198494	0.021695	0.0257111	0.0232744	0.026168	0.0267382	0.0306969	0.0329808	0.0287552	0.026092	0.0241883	0.0270237	0.0258632	0.0246452	0.0260152	0.0280136	0.0254822	0.0219618	0.0178891	0.0169566	0.0198494	0.021695	0.0257111	0.0232744	0.026168	0.0267382	0.0306969	0.0329808	0.0287552	0.026092	0.0241883	0.0270237	0.0258632	0.0246452	0.0260152	0.0280136	0.0254822			586.472	0.226523	586.472	0.0616735
468	0.0205414	0.0264835	0.028035	0.0268306	0.0263612	0.0289131	0.0301791	0.0283621	0.0238084	0.0240539	0.0241555	0.0243802	0.0247073	0.024237	0.0236452	0.0225224	0.0256462	0.0264627	0.0219914	0.0186836	0.0205414	0.0264835	0.028035	0.0268306	0.0263612	0.0289131	0.0301791	0.0283621	0.0238084	0.0240539	0.0241555	0.0243802	0.0247073	0.024237	0.0236452	0.0225224	0.0256462	0.0264627	0.0219914	0.0186836			587.375	0.216817	587.375	0.0598395
469	0.0254409	0.031199	0.0332161	0.030093	0.0254409	0.026287	0.0287589	0.029117	0.0243999	0.0223178	0.0215367	0.0213417	0.0198777	0.0203657	0.0223828	0.0240418	0.0239768	0.0243349	0.0226427	0.0232289	0.0254409	0.031199	0.0332161	0.030093	0.0254409	0.026287	0.0287589	0.029117	0.0243999	0.0223178	0.0215367	0.0213417	0.0198777	0.0203657	0.0223828	0.0240418	0.0239768	0.0243349	0.0226427	0.0232289			588.277	0.207194	588.277	0.0579977
470	0.0232506	0.0236346	0.0233741	0.0252798	0.027377	0.0285562	0.0268836	0.0263354	0.0243884	0.0245533	0.0257732	0.0255536	0.0259381	0.0244432	0.0259241	0.0243063	0.0231959	0.0237307	0.0233602	0.024142	0.0232506	0.0236346	0.0233741	0.0252798	0.027377	0.0285562	0.0268836	0.0263354	0.0243884	0.0245533	0.0257732	0.0255536	0.0259381	0.0244432	0.0259241	0.0243063	0.0231959	0.0237307	0.0233602	0.024142			589.179	0.197667	589.179	0.0561523
471	0.0248886	0.0237897	0.0237041	0.026489	0.027184	0.0276193	0.0269161	0.0270249	0.0265278	0.0246983	0.0235799	0.0239566	0.024038	0.02398	0.0226981	0.0240848	0.0231835	0.0241898	0.0248304	0.0266171	0.0248886	0.0237897	0.0237041	0.026489	0.027184	0.0276193	0.0269161	0.0270249	0.0265278	0.0246983	0.0235799	0.0239566	0.024038	0.02398	0.0226981	0.0240848	0.0231835	0.0241898	0.0248304	0.0266171			590.082	0.188248	590.082	0.0543078
472	0.0246676	0.0251861	0.0256753	0.0241346	0.0233019	0.0236551	0.0264697	0.02693	0.026339	0.0257383	0.0242365	0.0252008	0.0252294	0.0249972	0.0233113	0.0236358	0.0252442	0.025559	0.0253362	0.0251522	0.0246676	0.0251861	0.0256753	0.0241346	0.0233019	0.0236551	0.0264697	0.02693	0.026339	0.0257383	0.0242365	0.0252008	0.0252294	0.0249972	0.0233113	0.0236358	0.0252442	0.025559	0.0253362	0.0251522			590.984	0.178949	590.984	0.052469
473	0.0244503	0.0236725	0.0238957	0.024119	0.0258834	0.0247351	0.0263457	0.0268383	0.029157	0.0283713	0.0276705	0.0257289	0.0237032	0.022933	0.0236721	0.0241115	0.0218543	0.0226865	0.024119	0.0260527	0.0244503	0.0236725	0.0238957	0.024119	0.0258834	0.0247351	0.0263457	0.0268383	0.029157	0.0283713	0.0276705	0.0257289	0.0237032	0.022933	0.0236721	0.0241115	0.0218543	0.0226865	0.024119	0.0260527			591.887	0.169784	591.887	0.0506406
474	0.0269601	0.0260073	0.0274323	0.0276323	0.0277044	0.0260073	0.0245266	0.0230857	0.0253352	0.0269918	0.0267438	0.0242385	0.0224853	0.0232619	0.0230295	0.0233979	0.0234459	0.0225492	0.0244708	0.0246943	0.0269601	0.0260073	0.0274323	0.0276323	0.0277044	0.0260073	0.0245266	0.0230857	0.0253352	0.0269918	0.0267438	0.0242385	0.0224853	0.0232619	0.0230295	0.0233979	0.0234459	0.0225492	0.0244708	0.0246943			592.789	0.160763	592.789	0.0488281
475	0.028533	0.0284991	0.0274115	0.0281423	0.0293657	0.0300965	0.0300286	0.0273263	0.0253894	0.0231969	0.0237067	0.0234179	0.0216334	0.0229593	0.0226018	0.0220414	0.0198662	0.0190162	0.0219056	0.0248622	0.028533	0.0284991	0.0274115	0.0281423	0.0293657	0.0300965	0.0300286	0.0273263	0.0253894	0.0231969	0.0237067	0.0234179	0.0216334	0.0229593	0.0226018	0.0220414	0.0198662	0.0190162	0.0219056	0.0248622			593.691	0.151899	593.691	0.0470366
476	0.0248786	0.0243829	0.0255766	0.0263933	0.0273078	0.0266445	0.0257721	0.0245924	0.0252346	0.0253322	0.0257442	0.0237336	0.0235873	0.0241874	0.0266166	0.0257789	0.0239712	0.0222189	0.0237618	0.024285	0.0248786	0.0243829	0.0255766	0.0263933	0.0273078	0.0266445	0.0257721	0.0245924	0.0252346	0.0253322	0.0257442	0.0237336	0.0235873	0.0241874	0.0266166	0.0257789	0.0239712	0.0222189	0.0237618	0.024285			594.594	0.143206	594.594	0.0452718
477	0.0244793	0.0257634	0.0234117	0.0246259	0.0244285	0.0268755	0.0248733	0.0250899	0.0238057	0.0246702	0.0247401	0.0255344	0.027905	0.0268688	0.0252741	0.0226874	0.0236661	0.0252103	0.0246891	0.0254012	0.0244793	0.0257634	0.0234117	0.0246259	0.0244285	0.0268755	0.0248733	0.0250899	0.0238057	0.0246702	0.0247401	0.0255344	0.027905	0.0268688	0.0252741	0.0226874	0.0236661	0.0252103	0.0246891	0.0254012			595.496	0.134694	595.496	0.0435394
478	0.0244474	0.0259988	0.0277056	0.0278951	0.0274484	0.0254106	0.0250356	0.0236805	0.0242454	0.0239147	0.024787	0.0245742	0.0242508	0.0227779	0.0231945	0.024131	0.0255126	0.025568	0.0249997	0.0244223	0.0244474	0.0259988	0.0277056	0.0278951	0.0274484	0.0254106	0.0250356	0.0236805	0.0242454	0.0239147	0.024787	0.0245742	0.0242508	0.0227779	0.0231945	0.024131	0.0255126	0.025568	0.0249997	0.0244223			596.398	0.126376	596.398	0.0418455
479	0.0262418	0.0260461	0.0266088	0.0265036	0.026554	0.0255224	0.024993	0.0254275	0.0255152	0.0249527	0.0244981	0.0240174	0.0238204	0.023383	0.0234203	0.0235182	0.023875	0.0244807	0.0251656	0.0254562	0.0262418	0.0260461	0.0266088	0.0265036	0.026554	0.0255224	0.024993	0.0254275	0.0255152	0.0249527	0.0244981	0.0240174	0.0238204	0.023383	0.0234203	0.0235182	0.023875	0.0244807	0.0251656	0.0254562			597.301	0.118264	597.301	0.0401961
480	0.0268978	0.0265626	0.0266214	0.0251308	0.0236325	0.0235515	0.0246191	0.0245526	0.0256756	0.0253404	0.0241551	0.0235407	0.0240189	0.025068	0.0234043	0.0229295	0.0242987	0.02583	0.0275382	0.0266323	0.0268978	0.0265626	0.0266214	0.0251308	0.0236325	0.0235515	0.0246191	0.0245526	0.0256756	0.0253404	0.0241551	0.0235407	0.0240189	0.025068	0.0234043	0.0229295	0.0242987	0.02583	0.0275382	0.0266323			598.203	0.11037	598.203	0.0385975
481	0.0242915	0.0259278	0.0247655	0.0242055	0.0251957	0.0254976	0.0288141	0.0314406	0.0296323	0.0221812	0.020803	0.0242915	0.0245496	0.0220952	0.0227412	0.0265739	0.027694	0.0254976	0.0217932	0.0220091	0.0242915	0.0259278	0.0247655	0.0242055	0.0251957	0.0254976	0.0288141	0.0314406	0.0296323	0.0221812	0.020803	0.0242915	0.0245496	0.0220952	0.0227412	0.0265739	0.027694	0.0254976	0.0217932	0.0220091			599.106	0.102707	599.106	0.0370562
482	0.0233161	0.0253001	0.0281671	0.0237564	0.0246395	0.0217724	0.0257966	0.02519	0.0299309	0.0305915	0.0260168	0.0178044	0.0180246	0.0243631	0.02519	0.0247496	0.0243631	0.030041	0.0263471	0.0246395	0.0233161	0.0253001	0.0281671	0.0237564	0.0246395	0.0217724	0.0257966	0.02519	0.0299309	0.0305915	0.0260168	0.0178044	0.0180246	0.0243631	0.02519	0.0247496	0.0243631	0.030041	0.0263471	0.0246395			600.008	0.0952854	600.008	0.0355788
483	0.0270582	0.0267152	0.0249544	0.0245816	0.0233281	0.0235446	0.0244025	0.0258944	0.0258497	0.0247382	0.0237459	0.0245965	0.0250812	0.0253574	0.0245293	0.0235221	0.0233208	0.0246263	0.0263718	0.027782	0.0270582	0.0267152	0.0249544	0.0245816	0.0233281	0.0235446	0.0244025	0.0258944	0.0258497	0.0247382	0.0237459	0.0245965	0.0250812	0.0253574	0.0245293	0.0235221	0.0233208	0.0246263	0.0263718	0.027782			600.91	0.0881173	600.91	0.0341721
484	0.0248339	0.0231117	0.0230253	0.0259177	0.0263893	0.0260307	0.0237234	0.0230917	0.0238432	0.0244414	0.0254388	0.0255719	0.0251661	0.0246742	0.0240227	0.024887	0.0271742	0.0267086	0.0269018	0.0250463	0.0248339	0.0231117	0.0230253	0.0259177	0.0263893	0.0260307	0.0237234	0.0230917	0.0238432	0.0244414	0.0254388	0.0255719	0.0251661	0.0246742	0.0240227	0.024887	0.0271742	0.0267086	0.0269018	0.0250463			601.813	0.0812141	601.813	0.0328429
485	0.0263502	0.0262276	0.0284167	0.0309327	0.0292756	0.023609	0.0219519	0.0232404	0.0258798	0.0256955	0.0219719	0.0204792	0.0231178	0.0296234	0.028355	0.0263301	0.0229743	0.0214199	0.0206426	0.0235064	0.0263502	0.0262276	0.0284167	0.0309327	0.0292756	0.023609	0.0219519	0.0232404	0.0258798	0.0256955	0.0219719	0.0204792	0.0231178	0.0296234	0.028355	0.0263301	0.0229743	0.0214199	0.0206426	0.0235064			602.715	0.074587	602.715	0.0315983
486	0.0253898	0.0248384	0.0230134	0.0228551	0.0232423	0.0241166	0.0243689	0.0250379	0.0250025	0.0261939	0.0267101	0.027338	0.0258359	0.0257304	0.0255775	0.0263171	0.0240871	0.0242165	0.0239874	0.0261411	0.0253898	0.0248384	0.0230134	0.0228551	0.0232423	0.0241166	0.0243689	0.0250379	0.0250025	0.0261939	0.0267101	0.027338	0.0258359	0.0257304	0.0255775	0.0263171	0.0240871	0.0242165	0.0239874	0.0261411			603.617	0.068247	603.617	0.0304452
487	0.0250522	0.0256823	0.0259927	0.0263617	0.0251962	0.0250298	0.0261502	0.0266811	0.0258263	0.0255203	0.0259026	0.0252457	0.0238283	0.0223565	0.0232838	0.0239046	0.0255157	0.0243096	0.0240128	0.0241476	0.0250522	0.0256823	0.0259927	0.0263617	0.0251962	0.0250298	0.0261502	0.0266811	0.0258263	0.0255203	0.0259026	0.0252457	0.0238283	0.0223565	0.0232838	0.0239046	0.0255157	0.0243096	0.0240128	0.0241476			604.52	0.0622048	604.52	0.029391
488	0.025761	0.024816	0.0253136	0.0253335	0.0264556	0.0257241	0.0254205	0.0245823	0.0248594	0.0247526	0.0246691	0.0244019	0.0246625	0.0258612	0.0257575	0.0250298	0.0233401	0.023427	0.0245423	0.0252901	0.025761	0.024816	0.0253136	0.0253335	0.0264556	0.0257241	0.0254205	0.0245823	0.0248594	0.0247526	0.0246691	0.0244019	0.0246625	0.0258612	0.0257575	0.0250298	0.0233401	0.023427	0.0245423	0.0252901			605.422	0.0564708	605.422	0.0284429
489	0.026033	0.024679	0.0241612	0.0249433	0.0243148	0.0238998	0.0238945	0.0259098	0.0260304	0.0242663	0.0235689	0.0238714	0.0246816	0.0252099	0.025097	0.0255074	0.0249252	0.0258946	0.0263431	0.0267688	0.026033	0.024679	0.0241612	0.0249433	0.0243148	0.0238998	0.0238945	0.0259098	0.0260304	0.0242663	0.0235689	0.0238714	0.0246816	0.0252099	0.025097	0.0255074	0.0249252	0.0258946	0.0263431	0.0267688			606.325	0.0510552	606.325	0.0276083
490	0.0267281	0.0246466	0.0270073	0.0240097	0.0214477	0.020438	0.0236217	0.0269763	0.0294921	0.0283583	0.0258893	0.0245535	0.0225809	0.0211837	0.020003	0.0235596	0.0244446	0.0268522	0.0294921	0.0287153	0.0267281	0.0246466	0.0270073	0.0240097	0.0214477	0.020438	0.0236217	0.0269763	0.0294921	0.0283583	0.0258893	0.0245535	0.0225809	0.0211837	0.020003	0.0235596	0.0244446	0.0268522	0.0294921	0.0287153			607.227	0.0459678	607.227	0.0268944
491	0.0214697	0.024178	0.0270796	0.0320113	0.0334621	0.0301743	0.031625	0.029303	0.0225341	0.0163447	0.0169242	0.0196326	0.0225341	0.0216628	0.0252425	0.0289167	0.0278522	0.0265001	0.0187613	0.0237917	0.0214697	0.024178	0.0270796	0.0320113	0.0334621	0.0301743	0.031625	0.029303	0.0225341	0.0163447	0.0169242	0.0196326	0.0225341	0.0216628	0.0252425	0.0289167	0.0278522	0.0265001	0.0187613	0.0237917			608.129	0.0412181	608.129	0.0263088
492	0.0255862	0.0234583	0.0231879	0.0236568	0.0227189	0.0227733	0.0234223	0.0263072	0.0271907	0.0254237	0.0206815	0.0206278	0.0227549	0.0300939	0.031608	0.0312839	0.0252253	0.0232422	0.0245763	0.0261808	0.0255862	0.0234583	0.0231879	0.0236568	0.0227189	0.0227733	0.0234223	0.0263072	0.0271907	0.0254237	0.0206815	0.0206278	0.0227549	0.0300939	0.031608	0.0312839	0.0252253	0.0232422	0.0245763	0.0261808			609.032	0.0368152	609.032	0.025859
493	0.0246187	0.0263207	0.0254382	0.0252521	0.0240268	0.0258537	0.0290817	0.0294443	0.0295695	0.0260508	0.0241411	0.0218476	0.0209549	0.0213699	0.0220447	0.0221484	0.0249508	0.0258431	0.0265907	0.0244524	0.0246187	0.0263207	0.0254382	0.0252521	0.0240268	0.0258537	0.0290817	0.0294443	0.0295695	0.0260508	0.0241411	0.0218476	0.0209549	0.0213699	0.0220447	0.0221484	0.0249508	0.0258431	0.0265907	0.0244524			609.934	0.0327678	609.934	0.0255523
494	0.030485	0.028704	0.0255296	0.024645	0.0271289	0.0269348	0.0260507	0.0225123	0.0222703	0.0218703	0.0231668	0.0226215	0.0227064	0.0224639	0.0240272	0.0251053	0.0260383	0.0246934	0.0251177	0.0279285	0.030485	0.028704	0.0255296	0.024645	0.0271289	0.0269348	0.0260507	0.0225123	0.0222703	0.0218703	0.0231668	0.0226215	0.0227064	0.0224639	0.0240272	0.0251053	0.0260383	0.0246934	0.0251177	0.0279285			610.836	0.0290842	610.836	0.0253962
495	0.0241102	0.0241914	0.0228145	0.0246125	0.0259399	0.0307166	0.0320282	0.0282877	0.0239162	0.0239809	0.0273161	0.027219	0.023738	0.0220377	0.0211631	0.0216654	0.021406	0.0237703	0.0251465	0.0259399	0.0241102	0.0241914	0.0228145	0.0246125	0.0259399	0.0307166	0.0320282	0.0282877	0.0239162	0.0239809	0.0273161	0.027219	0.023738	0.0220377	0.0211631	0.0216654	0.021406	0.0237703	0.0251465	0.0259399			611.739	0.0257725	611.739	0.0253982
496	0.0250493	0.024748	0.0245866	0.0264414	0.0259259	0.0249304	0.0248706	0.0259049	0.0271008	0.0263607	0.0255754	0.0241764	0.0234505	0.0236294	0.0227913	0.0224898	0.0242852	0.0257119	0.0263188	0.0256526	0.0250493	0.024748	0.0245866	0.0264414	0.0259259	0.0249304	0.0248706	0.0259049	0.0271008	0.0263607	0.0255754	0.0241764	0.0234505	0.0236294	0.0227913	0.0224898	0.0242852	0.0257119	0.0263188	0.0256526			612.641	0.0228398	612.641	0.0255657
497	0.0250903	0.0259201	0.0256525	0.0265925	0.0254535	0.024226	0.0222507	0.0235606	0.0257143	0.0265374	0.0254193	0.0257694	0.023725	0.0237804	0.0224288	0.0244455	0.0257006	0.0265922	0.0262014	0.0249393	0.0250903	0.0259201	0.0256525	0.0265925	0.0254535	0.024226	0.0222507	0.0235606	0.0257143	0.0265374	0.0254193	0.0257694	0.023725	0.0237804	0.0224288	0.0244455	0.0257006	0.0265922	0.0262014	0.0249393			613.544	0.0202933	613.544	0.025906
498	0.027803	0.0275525	0.0266431	0.0252304	0.0243395	0.0253016	0.0254701	0.0259316	0.024392	0.023707	0.0225866	0.023923	0.0244343	0.0245767	0.0236778	0.0232456	0.0236147	0.0243236	0.0262505	0.0269963	0.027803	0.0275525	0.0266431	0.0252304	0.0243395	0.0253016	0.0254701	0.0259316	0.024392	0.023707	0.0225866	0.023923	0.0244343	0.0245767	0.0236778	0.0232456	0.0236147	0.0243236	0.0262505	0.0269963			614.446	0.0181394	614.446	0.0264264
499	0.0242992	0.0239335	0.0242197	0.0244211	0.0254122	0.0258078	0.0261064	0.0259615	0.0253096	0.0242957	0.0236951	0.0245165	0.0256965	0.0258838	0.0249352	0.0242286	0.0244211	0.0257213	0.025882	0.0252532	0.0242992	0.0239335	0.0242197	0.0244211	0.0254122	0.0258078	0.0261064	0.0259615	0.0253096	0.0242957	0.0236951	0.0245165	0.0256965	0.0258838	0.0249352	0.0242286	0.0244211	0.0257213	0.025882	0.0252532			615.348	0.016384	615.348	0.0271342
500	0.0259203	0.0251325	0.0254713	0.0247268	0.0243212	0.025491	0.0259988	0.0258967	0.023557	0.023439	0.0234743	0.0238446	0.0241952	0.0234703	0.0253297	0.0254671	0.02581	0.0252823	0.0264086	0.0267631	0.0259203	0.0251325	0.0254713	0.0247268	0.0243212	0.025491	0.0259988	0.0258967	0.023557	0.023439	0.0234743	0.0238446	0.0241952	0.0234703	0.0253297	0.0254671	0.02581	0.0252823	0.0264086	0.0267631			616.251	0.0150324	616.251	0.0280364
501	0.0245061	0.0302288	0.0324609	0.0315588	0.0272842	0.0269048	0.0237221	0.0275224	0.0264053	0.0270471	0.0241025	0.0235324	0.0241025	0.0227725	0.022274	0.0190681	0.0187835	0.0215616	0.0229622	0.0232004	0.0245061	0.0302288	0.0324609	0.0315588	0.0272842	0.0269048	0.0237221	0.0275224	0.0264053	0.0270471	0.0241025	0.0235324	0.0241025	0.0227725	0.022274	0.0190681	0.0187835	0.0215616	0.0229622	0.0232004			617.153	0.0140897	617.153	0.0291401
502	0.0278716	0.0294707	0.0275303	0.026578	0.0269369	0.0272607	0.0244932	0.0241519	0.022103	0.0212409	0.021654	0.0256433	0.0249782	0.0231637	0.0235769	0.0266315	0.0248705	0.0236311	0.0224803	0.0257334	0.0278716	0.0294707	0.0275303	0.026578	0.0269369	0.0272607	0.0244932	0.0241519	0.022103	0.0212409	0.021654	0.0256433	0.0249782	0.0231637	0.0235769	0.0266315	0.0248705	0.0236311	0.0224803	0.0257334			618.055	0.0135599	618.055	0.0304521
503	0.0262566	0.0269216	0.0271423	0.0285793	0.0280214	0.0265511	0.0246234	0.0232958	0.0231888	0.0220463	0.0220308	0.0224658	0.0236684	0.023115	0.0226958	0.0223609	0.0248265	0.0268455	0.0279522	0.0274124	0.0262566	0.0269216	0.0271423	0.0285793	0.0280214	0.0265511	0.0246234	0.0232958	0.0231888	0.0220463	0.0220308	0.0224658	0.0236684	0.023115	0.0226958	0.0223609	0.0248265	0.0268455	0.0279522	0.0274124			618.958	0.0134467	618.958	0.031979
504	0.0237033	0.0242991	0.0259738	0.0256331	0.024952	0.0259691	0.027052	0.0273266	0.0249615	0.0248338	0.0256851	0.0256946	0.02455	0.0241337	0.0249993	0.0248668	0.0242567	0.0237978	0.0240201	0.0232916	0.0237033	0.0242991	0.0259738	0.0256331	0.024952	0.0259691	0.027052	0.0273266	0.0249615	0.0248338	0.0256851	0.0256946	0.02455	0.0241337	0.0249993	0.0248668	0.0242567	0.0237978	0.0240201	0.0232916			619.86	0.0137533	619.86	0.0337275
505	0.0273811	0.0274179	0.0248334	0.0255664	0.0246786	0.0247929	0.0240278	0.0260463	0.0272956	0.0260138	0.0236941	0.02334	0.0252405	0.0260055	0.0250086	0.0233644	0.0222532	0.0226564	0.0236818	0.0267016	0.0273811	0.0274179	0.0248334	0.0255664	0.0246786	0.0247929	0.0240278	0.0260463	0.0272956	0.0260138	0.0236941	0.02334	0.0252405	0.0260055	0.0250086	0.0233644	0.0222532	0.0226564	0.0236818	0.0267016			620.763	0.0144819	620.763	0.0357039
506	0.0294987	0.0294356	0.0252606	0.0254515	0.026299	0.0269348	0.0255362	0.0229507	0.0215098	0.0205984	0.02187	0.0235865	0.023989	0.0238197	0.0226328	0.0254092	0.0254723	0.0264052	0.0246248	0.0287152	0.0294987	0.0294356	0.0252606	0.0254515	0.026299	0.0269348	0.0255362	0.0229507	0.0215098	0.0205984	0.02187	0.0235865	0.023989	0.0238197	0.0226328	0.0254092	0.0254723	0.0264052	0.0246248	0.0287152			621.665	0.0156343	621.665	0.0379143
507	0.0247304	0.0243026	0.0264334	0.0271382	0.0259264	0.0237956	0.0249681	0.0269164	0.0278196	0.0262829	0.0245877	0.0275981	0.0269319	0.0259742	0.0217281	0.0218469	0.0214746	0.0221559	0.0243184	0.0250707	0.0247304	0.0243026	0.0264334	0.0271382	0.0259264	0.0237956	0.0249681	0.0269164	0.0278196	0.0262829	0.0245877	0.0275981	0.0269319	0.0259742	0.0217281	0.0218469	0.0214746	0.0221559	0.0243184	0.0250707			622.567	0.0172115	622.567	0.0403648
508	0.0235951	0.0222083	0.0226193	0.0227733	0.0247543	0.0258546	0.0265224	0.0241965	0.0256569	0.0259718	0.0256126	0.0243216	0.0243945	0.0262437	0.027777	0.0273365	0.0259356	0.0240132	0.0254218	0.0247908	0.0235951	0.0222083	0.0226193	0.0227733	0.0247543	0.0258546	0.0265224	0.0241965	0.0256569	0.0259718	0.0256126	0.0243216	0.0243945	0.0262437	0.027777	0.0273365	0.0259356	0.0240132	0.0254218	0.0247908			623.47	0.0192141	623.47	0.0430609
509	0.0278782	0.0266773	0.0265684	0.022968	0.0233771	0.0229401	0.0244957	0.0269231	0.0293504	0.0296784	0.027032	0.0281506	0.0253408	0.0258323	0.0262137	0.0241132	0.0198312	0.016312	0.0223953	0.023922	0.0278782	0.0266773	0.0265684	0.022968	0.0233771	0.0229401	0.0244957	0.0269231	0.0293504	0.0296784	0.027032	0.0281506	0.0253408	0.0258323	0.0262137	0.0241132	0.0198312	0.016312	0.0223953	0.023922			624.372	0.0216415	624.372	0.0460081
510	0.0290366	0.0274657	0.0264313	0.0251142	0.0250203	0.0230449	0.0220292	0.0222266	0.0233459	0.0242772	0.0247569	0.025942	0.0255563	0.0247005	0.024296	0.0243711	0.0256882	0.0243428	0.0258577	0.0264968	0.0290366	0.0274657	0.0264313	0.0251142	0.0250203	0.0230449	0.0220292	0.0222266	0.0233459	0.0242772	0.0247569	0.025942	0.0255563	0.0247005	0.024296	0.0243711	0.0256882	0.0243428	0.0258577	0.0264968			625.274	0.0244929	625.274	0.0492117
511	0.0268178	0.0281128	0.0271161	0.024774	0.0239173	0.0254087	0.0262719	0.0257327	0.0253707	0.0263989	0.0253834	0.0238156	0.0225905	0.0216955	0.0229398	0.0256245	0.0274398	0.0244058	0.0224829	0.0237013	0.0268178	0.0281128	0.0271161	0.024774	0.0239173	0.0254087	0.0262719	0.0257327	0.0253707	0.0263989	0.0253834	0.0238156	0.0225905	0.0216955	0.0229398	0.0256245	0.0274398	0.0244058	0.0224829	0.0237013			626.177	0.0277663	626.177	0.0526765
512	0.0293626	0.0289331	0.0291607	0.0278969	0.0249406	0.0231216	0.0254206	0.025193	0.0253454	0.021731	0.025775	0.0221605	0.0249664	0.0243339	0.028074	0.0285036	0.0251425	0.0189014	0.017891	0.0231463	0.0293626	0.0289331	0.0291607	0.0278969	0.0249406	0.0231216	0.0254206	0.025193	0.0253454	0.021731	0.025775	0.0221605	0.0249664	0.0243339	0.028074	0.0285036	0.0251425	0.0189014	0.017891	0.0231463			627.079	0.0314592	627.079	0.056407
513	0.0289785	0.0314576	0.0293981	0.0275299	0.0289412	0.0267667	0.0271491	0.0279495	0.0262709	0.0291324	0.0244787	0.0277972	0.0222297	0.0208572	0.0190651	0.0191413	0.0191413	0.0184931	0.0196371	0.0255854	0.0289785	0.0314576	0.0293981	0.0275299	0.0289412	0.0267667	0.0271491	0.0279495	0.0262709	0.0291324	0.0244787	0.0277972	0.0222297	0.0208572	0.0190651	0.0191413	0.0191413	0.0184931	0.0196371	0.0255854			627.982	0.0355685	627.982	0.0604076
514	0.0293156	0.0285935	0.0309521	0.0267157	0.0244061	0.0220946	0.0248869	0.019736	0.0192553	0.0198322	0.026957	0.0281599	0.0257051	0.0230581	0.0235388	0.024983	0.0225283	0.0225283	0.0271493	0.0296041	0.0293156	0.0285935	0.0309521	0.0267157	0.0244061	0.0220946	0.0248869	0.019736	0.0192553	0.0198322	0.026957	0.0281599	0.0257051	0.0230581	0.0235388	0.024983	0.0225283	0.0225283	0.0271493	0.0296041			628.884	0.04009	628.884	0.0646822
515	0.0254275	0.021999	0.0229372	0.0216606	0.0252433	0.0239204	0.0251048	0.0238439	0.0262729	0.0258731	0.0274723	0.0262879	0.0277336	0.0249506	0.0238132	0.0232292	0.0251198	0.0263343	0.0270725	0.0257039	0.0254275	0.021999	0.0229372	0.0216606	0.0252433	0.0239204	0.0251048	0.0238439	0.0262729	0.0258731	0.0274723	0.0262879	0.0277336	0.0249506	0.0238132	0.0232292	0.0251198	0.0263343	0.0270725	0.0257039			629.786	0.0450188	629.786	0.0692343
516	0.0245248	0.0226684	0.0230763	0.0202012	0.0229406	0.0239924	0.0250226	0.0241175	0.0244113	0.026211	0.0272522	0.0286214	0.0280669	0.0261658	0.0255093	0.0269579	0.0266862	0.0252943	0.0244229	0.0238568	0.0245248	0.0226684	0.0230763	0.0202012	0.0229406	0.0239924	0.0250226	0.0241175	0.0244113	0.026211	0.0272522	0.0286214	0.0280669	0.0261658	0.0255093	0.0269579	0.0266862	0.0252943	0.0244229	0.0238568			630.689	0.0503494	630.689	0.0740671
517	0.0255033	0.0262021	0.0265876	0.0240832	0.0228893	0.0227516	0.0239677	0.0252613	0.0243419	0.0253108	0.0250024	0.0261748	0.024485	0.0239459	0.0243971	0.0253546	0.0263675	0.0262847	0.0260646	0.0250246	0.0255033	0.0262021	0.0265876	0.0240832	0.0228893	0.0227516	0.0239677	0.0252613	0.0243419	0.0253108	0.0250024	0.0261748	0.024485	0.0239459	0.0243971	0.0253546	0.0263675	0.0262847	0.0260646	0.0250246			631.591	0.0560753	631.591	0.0791835
518	0.0263355	0.0270983	0.0259202	0.0246376	0.0227321	0.0236333	0.0242562	0.0253312	0.0233211	0.0260586	0.029316	0.0263355	0.0256434	0.0230782	0.0243608	0.0222123	0.0233211	0.0255388	0.0245684	0.0263016	0.0263355	0.0270983	0.0259202	0.0246376	0.0227321	0.0236333	0.0242562	0.0253312	0.0233211	0.0260586	0.029316	0.0263355	0.0256434	0.0230782	0.0243608	0.0222123	0.0233211	0.0255388	0.0245684	0.0263016			632.493	0.0621894	632.493	0.0845858
519	0.0274458	0.027172	0.0253732	0.0255347	0.0261319	0.0254434	0.0256613	0.0255416	0.0266661	0.0237216	0.0230265	0.023251	0.0246703	0.0231949	0.0227664	0.0241012	0.0242839	0.0243756	0.0242487	0.0273899	0.0274458	0.027172	0.0253732	0.0255347	0.0261319	0.0254434	0.0256613	0.0255416	0.0266661	0.0237216	0.0230265	0.023251	0.0246703	0.0231949	0.0227664	0.0241012	0.0242839	0.0243756	0.0242487	0.0273899			633.396	0.0686835	633.396	0.090276
520	0.0248655	0.0252721	0.027512	0.0255522	0.0231091	0.0237709	0.0225997	0.0232875	0.0197239	0.0228549	0.0248903	0.0267992	0.0238726	0.0207167	0.0225748	0.0218361	0.0262909	0.0308712	0.0345614	0.0290391	0.0248655	0.0252721	0.027512	0.0255522	0.0231091	0.0237709	0.0225997	0.0232875	0.0197239	0.0228549	0.0248903	0.0267992	0.0238726	0.0207167	0.0225748	0.0218361	0.0262909	0.0308712	0.0345614	0.0290391			634.298	0.0755489	634.298	0.0962556
521	0.0250968	0.0254237	0.0258748	0.0256249	0.025558	0.0250425	0.0247342	0.0244102	0.0251553	0.0251895	0.0249613	0.0249084	0.0250682	0.0248228	0.0243559	0.024403	0.0236906	0.0245887	0.0251523	0.0259391	0.0250968	0.0254237	0.0258748	0.0256249	0.025558	0.0250425	0.0247342	0.0244102	0.0251553	0.0251895	0.0249613	0.0249084	0.0250682	0.0248228	0.0243559	0.024403	0.0236906	0.0245887	0.0251523	0.0259391			635.201	0.0827759	635.201	0.102526
522	0.0258878	0.0255894	0.0248843	0.026266	0.0268799	0.025922	0.023642	0.0219901	0.0229285	0.0233518	0.0251317	0.0246283	0.0248019	0.0243185	0.0244322	0.0250265	0.0253846	0.0263854	0.026101	0.026448	0.0258878	0.0255894	0.0248843	0.026266	0.0268799	0.025922	0.023642	0.0219901	0.0229285	0.0233518	0.0251317	0.0246283	0.0248019	0.0243185	0.0244322	0.0250265	0.0253846	0.0263854	0.026101	0.026448			636.103	0.0903541	636.103	0.109087
523	0.0248232	0.0251836	0.0253307	0.0245649	0.0243609	0.0250544	0.0269118	0.0266925	0.0252496	0.0250906	0.0254192	0.0259914	0.024682	0.0246371	0.0249163	0.025179	0.0244223	0.0234974	0.02364	0.0243532	0.0248232	0.0251836	0.0253307	0.0245649	0.0243609	0.0250544	0.0269118	0.0266925	0.0252496	0.0250906	0.0254192	0.0259914	0.024682	0.0246371	0.0249163	0.025179	0.0244223	0.0234974	0.02364	0.0243532			637.005	0.0982721	637.005	0.11594
524	0.030285	0.0236199	0.0224386	0.0256178	0.0264727	0.0254957	0.0216435	0.0247206	0.0249449	0.0259643	0.026412	0.0292249	0.0236199	0.02197	0.0205428	0.0227642	0.0237835	0.0231513	0.0290621	0.0282662	0.030285	0.0236199	0.0224386	0.0256178	0.0264727	0.0254957	0.0216435	0.0247206	0.0249449	0.0259643	0.026412	0.0292249	0.0236199	0.02197	0.0205428	0.0227642	0.0237835	0.0231513	0.0290621	0.0282662			637.908	0.106518	637.908	0.123084
525	0.0261123	0.0279334	0.0273303	0.0262003	0.0225575	0.0221183	0.0212766	0.0220553	0.0257984	0.0279958	0.030948	0.028109	0.0255219	0.0229221	0.0226958	0.0220804	0.0226584	0.0239266	0.0261624	0.0255972	0.0261123	0.0279334	0.0273303	0.0262003	0.0225575	0.0221183	0.0212766	0.0220553	0.0257984	0.0279958	0.030948	0.028109	0.0255219	0.0229221	0.0226958	0.0220804	0.0226584	0.0239266	0.0261624	0.0255972			638.81	0.115079	638.81	0.130518
526	0.0306501	0.0272367	0.0253658	0.0242047	0.0268038	0.0285708	0.0270114	0.0276357	0.0271498	0.0281725	0.0228705	0.0212595	0.0220216	0.0224199	0.021554	0.0203929	0.0206874	0.0215886	0.0252097	0.0291945	0.0306501	0.0272367	0.0253658	0.0242047	0.0268038	0.0285708	0.0270114	0.0276357	0.0271498	0.0281725	0.0228705	0.0212595	0.0220216	0.0224199	0.021554	0.0203929	0.0206874	0.0215886	0.0252097	0.0291945			639.712	0.123941	639.712	0.138241
527	0.0249681	0.026226	0.0269655	0.025815	0.0250315	0.025183	0.026858	0.0273321	0.0265736	0.024671	0.0241528	0.0237733	0.025259	0.0237037	0.022503	0.0220036	0.023925	0.02548	0.0249554	0.0246205	0.0249681	0.026226	0.0269655	0.025815	0.0250315	0.025183	0.026858	0.0273321	0.0265736	0.024671	0.0241528	0.0237733	0.025259	0.0237037	0.022503	0.0220036	0.023925	0.02548	0.0249554	0.0246205			640.615	0.13309	640.615	0.146251
528	0.0254207	0.025558	0.0255928	0.0250275	0.0252509	0.0255365	0.0255167	0.0248164	0.0250289	0.0257086	0.0255067	0.0245795	0.0240029	0.0241863	0.0250502	0.0248909	0.0241472	0.0239332	0.0247466	0.0254996	0.0254207	0.025558	0.0255928	0.0250275	0.0252509	0.0255365	0.0255167	0.0248164	0.0250289	0.0257086	0.0255067	0.0245795	0.0240029	0.0241863	0.0250502	0.0248909	0.0241472	0.0239332	0.0247466	0.0254996			641.517	0.142511	641.517	0.154545
529	0.0264049	0.0258405	0.0260565	0.0247174	0.0257246	0.0266261	0.0261447	0.0247344	0.0224991	0.0237606	0.0243303	0.0246291	0.0230579	0.0248782	0.026045	0.025896	0.0233125	0.0238989	0.0253813	0.0260619	0.0264049	0.0258405	0.0260565	0.0247174	0.0257246	0.0266261	0.0261447	0.0247344	0.0224991	0.0237606	0.0243303	0.0246291	0.0230579	0.0248782	0.026045	0.025896	0.0233125	0.0238989	0.0253813	0.0260619			642.42	0.152187	642.42	0.163122
530	0.031431	0.0320223	0.0244465	0.0183754	0.0167635	0.0234259	0.0232638	0.0182681	0.0172475	0.0247685	0.0255745	0.0238027	0.0214373	0.0299811	0.028207	0.0259512	0.0257366	0.029013	0.030303	0.0299811	0.031431	0.0320223	0.0244465	0.0183754	0.0167635	0.0234259	0.0232638	0.0182681	0.0172475	0.0247685	0.0255745	0.0238027	0.0214373	0.0299811	0.028207	0.0259512	0.0257366	0.029013	0.030303	0.0299811			643.322	0.162103	643.322	0.171976
531	0.026435	0.0268608	0.0285313	0.0268087	0.0259652	0.0245298	0.0260957	0.0266956	0.0262783	0.025278	0.0244862	0.0247213	0.0225899	0.0215812	0.0204415	0.0225641	0.0242079	0.0254606	0.025478	0.0249908	0.026435	0.0268608	0.0285313	0.0268087	0.0259652	0.0245298	0.0260957	0.0266956	0.0262783	0.025278	0.0244862	0.0247213	0.0225899	0.0215812	0.0204415	0.0225641	0.0242079	0.0254606	0.025478	0.0249908			644.224	0.17224	644.224	0.181104
532	0.0232639	0.0232938	0.0260764	0.0232327	0.0256178	0.0282771	0.0258309	0.0234172	0.0216738	0.0278185	0.0297138	0.030631	0.030692	0.0301724	0.0246085	0.0198707	0.0181585	0.0220714	0.0235692	0.0220103	0.0232639	0.0232938	0.0260764	0.0232327	0.0256178	0.0282771	0.0258309	0.0234172	0.0216738	0.0278185	0.0297138	0.030631	0.030692	0.0301724	0.0246085	0.0198707	0.0181585	0.0220714	0.0235692	0.0220103			645.127	0.18258	645.127	0.190502
533	0.0270264	0.0254637	0.0234805	0.0233302	0.0251432	0.0262551	0.0275275	0.0248725	0.0234707	0.0230497	0.0261448	0.0253535	0.0241518	0.0242216	0.0245821	0.0255442	0.0258843	0.0253335	0.024282	0.0248827	0.0270264	0.0254637	0.0234805	0.0233302	0.0251432	0.0262551	0.0275275	0.0248725	0.0234707	0.0230497	0.0261448	0.0253535	0.0241518	0.0242216	0.0245821	0.0255442	0.0258843	0.0253335	0.024282	0.0248827			646.029	0.193105	646.029	0.200164
534	0.0265888	0.0259673	0.023561	0.025251	0.0264131	0.0283328	0.0285626	0.0244123	0.0233048	0.0226281	0.0256697	0.0261431	0.0241285	0.0213172	0.0197358	0.021709	0.0263998	0.0266428	0.0267784	0.0264538	0.0265888	0.0259673	0.023561	0.025251	0.0264131	0.0283328	0.0285626	0.0244123	0.0233048	0.0226281	0.0256697	0.0261431	0.0241285	0.0213172	0.0197358	0.021709	0.0263998	0.0266428	0.0267784	0.0264538			646.931	0.203795	646.931	0.210085
535	0.025618	0.0258532	0.0265592	0.025837	0.0256342	0.0259344	0.0258694	0.0253137	0.0249039	0.0245954	0.0256911	0.0255528	0.0247902	0.0226886	0.0220678	0.0228143	0.0234554	0.0250094	0.0259384	0.0258735	0.025618	0.0258532	0.0265592	0.025837	0.0256342	0.0259344	0.0258694	0.0253137	0.0249039	0.0245954	0.0256911	0.0255528	0.0247902	0.0226886	0.0220678	0.0228143	0.0234554	0.0250094	0.0259384	0.0258735			647.834	0.21463	647.834	0.220258
536	0.0274839	0.0250908	0.0260816	0.0281569	0.0259131	0.0229782	0.021931	0.0229591	0.0228098	0.0222115	0.0231649	0.0271287	0.0252585	0.0265122	0.0240246	0.0265305	0.0257638	0.0239126	0.0259886	0.0260999	0.0274839	0.0250908	0.0260816	0.0281569	0.0259131	0.0229782	0.021931	0.0229591	0.0228098	0.0222115	0.0231649	0.0271287	0.0252585	0.0265122	0.0240246	0.0265305	0.0257638	0.0239126	0.0259886	0.0260999			648.736	0.22559	648.736	0.230676
537	0.0247648	0.0267258	0.0247995	0.0224395	0.0218927	0.0252335	0.0263873	0.027481	0.0268386	0.027585	0.0266738	0.0251553	0.02401	0.0249732	0.024756	0.0253898	0.0248341	0.0249123	0.0226737	0.0224742	0.0247648	0.0267258	0.0247995	0.0224395	0.0218927	0.0252335	0.0263873	0.027481	0.0268386	0.027585	0.0266738	0.0251553	0.02401	0.0249732	0.024756	0.0253898	0.0248341	0.0249123	0.0226737	0.0224742			649.639	0.236652	649.639	0.241332
538	0.0270929	0.0249651	0.0243489	0.0238267	0.0240555	0.0236429	0.0234788	0.0241748	0.0250099	0.0253678	0.0249603	0.0249702	0.0249949	0.0250249	0.0232749	0.0241601	0.0246419	0.0268096	0.0273662	0.0278335	0.0270929	0.0249651	0.0243489	0.0238267	0.0240555	0.0236429	0.0234788	0.0241748	0.0250099	0.0253678	0.0249603	0.0249702	0.0249949	0.0250249	0.0232749	0.0241601	0.0246419	0.0268096	0.0273662	0.0278335			650.541	0.247796	650.541	0.252218
539	0.0312078	0.0275382	0.0245425	0.0273365	0.0288845	0.0297271	0.0250132	0.0241719	0.0230947	0.0243737	0.0238014	0.0250475	0.0240704	0.0230947	0.0199301	0.0211419	0.0232292	0.0222191	0.0240375	0.0275382	0.0312078	0.0275382	0.0245425	0.0273365	0.0288845	0.0297271	0.0250132	0.0241719	0.0230947	0.0243737	0.0238014	0.0250475	0.0240704	0.0230947	0.0199301	0.0211419	0.0232292	0.0222191	0.0240375	0.0275382			651.443	0.258999	651.443	0.263324
540	0.0242688	0.0246487	0.0254815	0.0259411	0.0281316	0.0288673	0.027831	0.0256888	0.0244967	0.0235259	0.0234465	0.0235569	0.0238369	0.0233911	0.0239612	0.0242756	0.024825	0.0249183	0.0249563	0.0239508	0.0242688	0.0246487	0.0254815	0.0259411	0.0281316	0.0288673	0.027831	0.0256888	0.0244967	0.0235259	0.0234465	0.0235569	0.0238369	0.0233911	0.0239612	0.0242756	0.024825	0.0249183	0.0249563	0.0239508			652.346	0.270238	652.346	0.274643
541	0.028184	0.0312797	0.0269541	0.0248025	0.0193906	0.01853	0.0191859	0.0228548	0.025745	0.026319	0.0272415	0.0255604	0.0251509	0.026319	0.028143	0.0247407	0.0212974	0.0234289	0.0259088	0.0289636	0.028184	0.0312797	0.0269541	0.0248025	0.0193906	0.01853	0.0191859	0.0228548	0.025745	0.026319	0.0272415	0.0255604	0.0251509	0.026319	0.028143	0.0247407	0.0212974	0.0234289	0.0259088	0.0289636			653.248	0.281491	653.248	0.286163
542	0.026768	0.028982	0.0303052	0.0308795	0.0311385	0.0286374	0.0249853	0.0232894	0.0219955	0.0248131	0.0301036	0.0291543	0.0250721	0.0188615	0.0188615	0.0186025	0.0188041	0.0215068	0.0219662	0.0252737	0.026768	0.028982	0.0303052	0.0308795	0.0311385	0.0286374	0.0249853	0.0232894	0.0219955	0.0248131	0.0301036	0.0291543	0.0250721	0.0188615	0.0188615	0.0186025	0.0188041	0.0215068	0.0219662	0.0252737			654.15	0.292733	654.15	0.297875
543	0.0213785	0.0218678	0.0219285	0.0271464	0.029632	0.0295099	0.0274521	0.0242313	0.0265757	0.0269013	0.0275942	0.02574	0.0245578	0.0255971	0.0240278	0.0219085	0.0210728	0.0235999	0.0249856	0.0242928	0.0213785	0.0218678	0.0219285	0.0271464	0.029632	0.0295099	0.0274521	0.0242313	0.0265757	0.0269013	0.0275942	0.02574	0.0245578	0.0255971	0.0240278	0.0219085	0.0210728	0.0235999	0.0249856	0.0242928			655.053	0.303941	655.053	0.309767
544	0.0258486	0.0275437	0.0274096	0.026975	0.0253468	0.0271869	0.0268855	0.0274546	0.0249563	0.0243545	0.0223917	0.0223471	0.0220126	0.0225144	0.0229158	0.0242317	0.0252018	0.0250345	0.0247113	0.0246777	0.0258486	0.0275437	0.0274096	0.026975	0.0253468	0.0271869	0.0268855	0.0274546	0.0249563	0.0243545	0.0223917	0.0223471	0.0220126	0.0225144	0.0229158	0.0242317	0.0252018	0.0250345	0.0247113	0.0246777			655.955	0.315091	655.955	0.321829
545	0.021885	0.0203457	0.0225676	0.0245785	0.02618	0.0281909	0.0278058	0.0277815	0.0237714	0.0242561	0.0232502	0.0273221	0.0266637	0.0266642	0.0230888	0.0243057	0.0253729	0.0263536	0.0261056	0.0235108	0.021885	0.0203457	0.0225676	0.0245785	0.02618	0.0281909	0.0278058	0.0277815	0.0237714	0.0242561	0.0232502	0.0273221	0.0266637	0.0266642	0.0230888	0.0243057	0.0253729	0.0263536	0.0261056	0.0235108			656.858	0.326159	656.858	0.334048
546	0.0253156	0.0253367	0.0248297	0.0245509	0.02581	0.0264562	0.026638	0.0250283	0.0252946	0.025793	0.0258395	0.023465	0.0237146	0.0240606	0.0253664	0.025303	0.0251296	0.0243101	0.0233807	0.0243776	0.0253156	0.0253367	0.0248297	0.0245509	0.02581	0.0264562	0.026638	0.0250283	0.0252946	0.025793	0.0258395	0.023465	0.0237146	0.0240606	0.0253664	0.025303	0.0251296	0.0243101	0.0233807	0.0243776			657.76	0.337121	657.76	0.346412
547	0.0258294	0.0259393	0.0258972	0.0259411	0.026041	0.0254432	0.0251146	0.024857	0.0248877	0.0249571	0.025648	0.0258836	0.0241813	0.0232618	0.0231939	0.0249486	0.0251619	0.0244846	0.0238579	0.024471	0.0258294	0.0259393	0.0258972	0.0259411	0.026041	0.0254432	0.0251146	0.024857	0.0248877	0.0249571	0.025648	0.0258836	0.0241813	0.0232618	0.0231939	0.0249486	0.0251619	0.0244846	0.0238579	0.024471			658.662	0.347952	658.662	0.358907
548	0.0275673	0.0251749	0.0259814	0.0253204	0.0254658	0.0260078	0.0259943	0.0256377	0.0255849	0.0248049	0.0247127	0.0246201	0.0241837	0.0236424	0.0230078	0.0250694	0.0235098	0.0225984	0.0245937	0.0265228	0.0275673	0.0251749	0.0259814	0.0253204	0.0254658	0.0260078	0.0259943	0.0256377	0.0255849	0.0248049	0.0247127	0.0246201	0.0241837	0.0236424	0.0230078	0.0250694	0.0235098	0.0225984	0.0245937	0.0265228			659.565	0.358628	659.565	0.37152
549	0.0232942	0.0230494	0.025054	0.0256444	0.0261202	0.0239126	0.0226352	0.0245035	0.023457	0.0246123	0.025203	0.027574	0.0273702	0.0259911	0.0236271	0.0233011	0.0245373	0.0283485	0.0267584	0.0250064	0.0232942	0.0230494	0.025054	0.0256444	0.0261202	0.0239126	0.0226352	0.0245035	0.023457	0.0246123	0.025203	0.027574	0.0273702	0.0259911	0.0236271	0.0233011	0.0245373	0.0283485	0.0267584	0.0250064			660.467	0.369124	660.467	0.384238
550	0.025743	0.0257947	0.0257528	0.0275783	0.0281659	0.0274435	0.0254413	0.024149	0.0234874	0.0240445	0.0239337	0.023929	0.0230844	0.0232403	0.0240606	0.0243093	0.0242743	0.0241762	0.0250753	0.0263165	0.025743	0.0257947	0.0257528	0.0275783	0.0281659	0.0274435	0.0254413	0.024149	0.0234874	0.0240445	0.0239337	0.023929	0.0230844	0.0232403	0.0240606	0.0243093	0.0242743	0.0241762	0.0250753	0.0263165			661.369	0.379417	661.369	0.397046
551	0.0267849	0.0294247	0.028977	0.0267161	0.0253394	0.0262572	0.0273242	0.0257983	0.0238588	0.0250063	0.02387	0.0195667	0.0177652	0.0195321	0.0250868	0.0274505	0.0277261	0.0254769	0.0230439	0.0249951	0.0267849	0.0294247	0.028977	0.0267161	0.0253394	0.0262572	0.0273242	0.0257983	0.0238588	0.0250063	0.02387	0.0195667	0.0177652	0.0195321	0.0250868	0.0274505	0.0277261	0.0254769	0.0230439	0.0249951			662.272	0.389484	662.272	0.409928
552	0.0218844	0.0239742	0.0254053	0.027191	0.0257217	0.0263428	0.0269375	0.0280268	0.0278244	0.0259876	0.0245189	0.0212133	0.0232778	0.0251771	0.0273051	0.0262411	0.0252153	0.0239489	0.0219097	0.0218973	0.0218844	0.0239742	0.0254053	0.027191	0.0257217	0.0263428	0.0269375	0.0280268	0.0278244	0.0259876	0.0245189	0.0212133	0.0232778	0.0251771	0.0273051	0.0262411	0.0252153	0.0239489	0.0219097	0.0218973			663.174	0.399299	663.174	0.422871
553	0.025275	0.024698	0.025804	0.0254181	0.0250005	0.0246304	0.0247656	0.0247776	0.0254142	0.0257403	0.0267789	0.02467	0.0239463	0.0218374	0.0237115	0.0233731	0.0253467	0.0256089	0.0273716	0.0258318	0.025275	0.024698	0.025804	0.0254181	0.0250005	0.0246304	0.0247656	0.0247776	0.0254142	0.0257403	0.0267789	0.02467	0.0239463	0.0218374	0.0237115	0.0233731	0.0253467	0.0256089	0.0273716	0.0258318			664.077	0.408842	664.077	0.435858
554	0.0248988	0.0247718	0.023379	0.0213274	0.022999	0.0258611	0.027381	0.0235813	0.0211756	0.0225685	0.0271528	0.0259117	0.0235566	0.0265198	0.0319653	0.0325734	0.027001	0.0228978	0.0218085	0.0226696	0.0248988	0.0247718	0.023379	0.0213274	0.022999	0.0258611	0.027381	0.0235813	0.0211756	0.0225685	0.0271528	0.0259117	0.0235566	0.0265198	0.0319653	0.0325734	0.027001	0.0228978	0.0218085	0.0226696			664.979	0.418088	664.979	0.448873
555	0.0211747	0.0235722	0.0234617	0.0244274	0.0229452	0.0234027	0.0251304	0.0264517	0.0273836	0.0278069	0.029662	0.0272562	0.0246732	0.0225133	0.025698	0.0272392	0.0268753	0.0250458	0.0225554	0.0227253	0.0211747	0.0235722	0.0234617	0.0244274	0.0229452	0.0234027	0.0251304	0.0264517	0.0273836	0.0278069	0.029662	0.0272562	0.0246732	0.0225133	0.025698	0.0272392	0.0268753	0.0250458	0.0225554	0.0227253			665.881	0.427017	665.881	0.4619
556	0.025638	0.029336	0.0278565	0.027402	0.0225089	0.0220544	0.0217127	0.0244244	0.0266622	0.0259982	0.0271554	0.0254293	0.0245952	0.0253729	0.0255429	0.0259797	0.0240642	0.0232865	0.022168	0.0228127	0.025638	0.029336	0.0278565	0.027402	0.0225089	0.0220544	0.0217127	0.0244244	0.0266622	0.0259982	0.0271554	0.0254293	0.0245952	0.0253729	0.0255429	0.0259797	0.0240642	0.0232865	0.022168	0.0228127			666.784	0.435608	666.784	0.474924
557	0.0238625	0.0220724	0.021945	0.0240694	0.025446	0.0246263	0.0233614	0.0233932	0.0255812	0.0251832	0.0252394	0.0253902	0.0274352	0.0272999	0.025613	0.0251836	0.0238067	0.0262419	0.0267268	0.0275228	0.0238625	0.0220724	0.021945	0.0240694	0.025446	0.0246263	0.0233614	0.0233932	0.0255812	0.0251832	0.0252394	0.0253902	0.0274352	0.0272999	0.025613	0.0251836	0.0238067	0.0262419	0.0267268	0.0275228			667.686	0.443839	667.686	0.487926
558	0.0236559	0.0220313	0.0236792	0.0222141	0.0245027	0.0216425	0.0218029	0.0211165	0.0236102	0.0258978	0.0258521	0.0236102	0.0252805	0.0260806	0.027431	0.025509	0.0292384	0.0313656	0.0298557	0.0256237	0.0236559	0.0220313	0.0236792	0.0222141	0.0245027	0.0216425	0.0218029	0.0211165	0.0236102	0.0258978	0.0258521	0.0236102	0.0252805	0.0260806	0.027431	0.025509	0.0292384	0.0313656	0.0298557	0.0256237			668.588	0.451693	668.588	0.500891
559	0.0244196	0.0264159	0.0267935	0.026344	0.0255706	0.0254042	0.0269916	0.0272115	0.0277559	0.0259438	0.0245409	0.0240015	0.024406	0.0245768	0.0242892	0.023174	0.0241454	0.0228142	0.0228415	0.0223602	0.0244196	0.0264159	0.0267935	0.026344	0.0255706	0.0254042	0.0269916	0.0272115	0.0277559	0.0259438	0.0245409	0.0240015	0.024406	0.0245768	0.0242892	0.023174	0.0241454	0.0228142	0.0228415	0.0223602			669.491	0.459152	669.491	0.513802
560	0.0253037	0.0255438	0.0254237	0.0271069	0.0257839	0.0251836	0.0189925	0.0204355	0.0191125	0.0277684	0.026144	0.0259652	0.024282	0.0304119	0.0284887	0.0267467	0.0221775	0.0259652	0.0237406	0.0254237	0.0253037	0.0255438	0.0254237	0.0271069	0.0257839	0.0251836	0.0189925	0.0204355	0.0191125	0.0277684	0.026144	0.0259652	0.024282	0.0304119	0.0284887	0.0267467	0.0221775	0.0259652	0.0237406	0.0254237			670.393	0.466197	670.393	0.526641
561	0.022553	0.0212379	0.0204258	0.0259576	0.0277363	0.0246424	0.0215864	0.0215469	0.0216636	0.0228243	0.0257636	0.0289364	0.0279303	0.0290909	0.0308318	0.029903	0.0266152	0.0240621	0.0226303	0.0240621	0.022553	0.0212379	0.0204258	0.0259576	0.0277363	0.0246424	0.0215864	0.0215469	0.0216636	0.0228243	0.0257636	0.0289364	0.0279303	0.0290909	0.0308318	0.029903	0.0266152	0.0240621	0.0226303	0.0240621			671.296	0.472815	671.296	0.539392
562	0.0246398	0.0215511	0.0255323	0.0267325	0.0283118	0.0237473	0.0235417	0.0272823	0.0273158	0.0281062	0.0218252	0.0228213	0.0226492	0.0227863	0.0207621	0.0229583	0.0271787	0.0289637	0.0273508	0.0259435	0.0246398	0.0215511	0.0255323	0.0267325	0.0283118	0.0237473	0.0235417	0.0272823	0.0273158	0.0281062	0.0218252	0.0228213	0.0226492	0.0227863	0.0207621	0.0229583	0.0271787	0.0289637	0.0273508	0.0259435			672.198	0.47899	672.198	0.552037
563	0.0286049	0.0276468	0.0265648	0.0241495	0.0232542	0.0236293	0.0261065	0.0282298	0.0270018	0.0266063	0.0260021	0.0278139	0.0237744	0.022297	0.0192572	0.0186742	0.0219015	0.024399	0.027668	0.0264188	0.0286049	0.0276468	0.0265648	0.0241495	0.0232542	0.0236293	0.0261065	0.0282298	0.0270018	0.0266063	0.0260021	0.0278139	0.0237744	0.022297	0.0192572	0.0186742	0.0219015	0.024399	0.027668	0.0264188			673.1	0.484711	673.1	0.56456
564	0.0191062	0.0197941	0.0234776	0.0278185	0.0292858	0.0289344	0.0298515	0.02872	0.0280634	0.0252353	0.0264889	0.0243486	0.0205735	0.0200695	0.021796	0.0262291	0.0250365	0.0268864	0.0251281	0.0231567	0.0191062	0.0197941	0.0234776	0.0278185	0.0292858	0.0289344	0.0298515	0.02872	0.0280634	0.0252353	0.0264889	0.0243486	0.0205735	0.0200695	0.021796	0.0262291	0.0250365	0.0268864	0.0251281	0.0231567			674.003	0.489968	674.003	0.576944
565	0.0249285	0.0270191	0.0257224	0.023579	0.0219911	0.0207473	0.0206416	0.0247699	0.0264365	0.0279457	0.0238433	0.027443	0.0292682	0.0291625	0.0262521	0.0241874	0.0260665	0.0245315	0.022785	0.0226793	0.0249285	0.0270191	0.0257224	0.023579	0.0219911	0.0207473	0.0206416	0.0247699	0.0264365	0.0279457	0.0238433	0.027443	0.0292682	0.0291625	0.0262521	0.0241874	0.0260665	0.0245315	0.022785	0.0226793			674.905	0.494752	674.905	0.589173
566	0.0278565	0.0239089	0.0171091	0.0171091	0.0206186	0.024128	0.0208376	0.0185353	0.0189734	0.0208376	0.0236899	0.0227019	0.0354253	0.0353135	0.0372896	0.0276374	0.0290636	0.0259923	0.0255541	0.0274184	0.0278565	0.0239089	0.0171091	0.0171091	0.0206186	0.024128	0.0208376	0.0185353	0.0189734	0.0208376	0.0236899	0.0227019	0.0354253	0.0353135	0.0372896	0.0276374	0.0290636	0.0259923	0.0255541	0.0274184			675.807	0.499057	675.807	0.60123
567	0.02447	0.0232877	0.0240112	0.0224585	0.0238702	0.023958	0.027187	0.0280334	0.0264103	0.0248584	0.0233934	0.0261636	0.0265692	0.0276631	0.024452	0.0242938	0.0237286	0.0256343	0.025105	0.024452	0.02447	0.0232877	0.0240112	0.0224585	0.0238702	0.023958	0.027187	0.0280334	0.0264103	0.0248584	0.0233934	0.0261636	0.0265692	0.0276631	0.024452	0.0242938	0.0237286	0.0256343	0.025105	0.024452			676.71	0.502878	676.71	0.6131
568	0.0242559	0.0222213	0.0212099	0.0229776	0.0246334	0.0268683	0.0243112	0.0274465	0.0274791	0.0290805	0.0248781	0.0250675	0.0241445	0.0245559	0.0241336	0.0257676	0.0274238	0.0256674	0.0247118	0.0231661	0.0242559	0.0222213	0.0212099	0.0229776	0.0246334	0.0268683	0.0243112	0.0274465	0.0274791	0.0290805	0.0248781	0.0250675	0.0241445	0.0245559	0.0241336	0.0257676	0.0274238	0.0256674	0.0247118	0.0231661			677.612	0.506214	677.612	0.624767
569	0.0290429	0.0290068	0.0271283	0.0268532	0.0259313	0.026602	0.0237655	0.0221143	0.0222821	0.0239928	0.0235381	0.0220548	0.0211567	0.0240889	0.0246152	0.0255127	0.0238494	0.0247591	0.0256562	0.0280498	0.0290429	0.0290068	0.0271283	0.0268532	0.0259313	0.026602	0.0237655	0.0221143	0.0222821	0.0239928	0.0235381	0.0220548	0.0211567	0.0240889	0.0246152	0.0255127	0.0238494	0.0247591	0.0256562	0.0280498			678.515	0.509067	678.515	0.636217
570	0.0250081	0.0254052	0.0268809	0.0255251	0.0262821	0.0267083	0.026507	0.0245194	0.0231639	0.0241169	0.0251994	0.0253816	0.0250893	0.0250079	0.0245816	0.0244666	0.0243421	0.024347	0.0239732	0.0234943	0.0250081	0.0254052	0.0268809	0.0255251	0.0262821	0.0267083	0.026507	0.0245194	0.0231639	0.0241169	0.0251994	0.0253816	0.0250893	0.0250079	0.0245816	0.0244666	0.0243421	0.024347	0.0239732	0.0234943			679.417	0.51144	679.417	0.647435
571	0.02609	0.0273971	0.0273764	0.0247242	0.0232003	0.0236791	0.0252821	0.0249072	0.0249242	0.023629	0.0248408	0.0244742	0.0248116	0.024212	0.0240788	0.0244827	0.0244576	0.0259359	0.0259398	0.0255569	0.02609	0.0273971	0.0273764	0.0247242	0.0232003	0.0236791	0.0252821	0.0249072	0.0249242	0.023629	0.0248408	0.0244742	0.0248116	0.024212	0.0240788	0.0244827	0.0244576	0.0259359	0.0259398	0.0255569			680.319	0.51334	680.319	0.658408
572	0.0250185	0.0263569	0.0254415	0.0245575	0.0238956	0.0246076	0.0256017	0.0251763	0.0246937	0.0243974	0.0239552	0.023377	0.0245098	0.0257927	0.0265982	0.0254894	0.0248251	0.0252935	0.0248393	0.0255732	0.0250185	0.0263569	0.0254415	0.0245575	0.0238956	0.0246076	0.0256017	0.0251763	0.0246937	0.0243974	0.0239552	0.023377	0.0245098	0.0257927	0.0265982	0.0254894	0.0248251	0.0252935	0.0248393	0.0255732			681.222	0.514779	681.222	0.669124
573	0.0249745	0.0240614	0.0233336	0.0236326	0.024388	0.0253705	0.0258611	0.0259077	0.0258271	0.0249101	0.0253302	0.025687	0.0264324	0.025793	0.025093	0.0246983	0.0244775	0.0243981	0.0247664	0.0250576	0.0249745	0.0240614	0.0233336	0.0236326	0.024388	0.0253705	0.0258611	0.0259077	0.0258271	0.0249101	0.0253302	0.025687	0.0264324	0.025793	0.025093	0.0246983	0.0244775	0.0243981	0.0247664	0.0250576			682.124	0.515769	682.124	0.67957
574	0.0245575	0.0258874	0.025937	0.0238118	0.0243093	0.0251042	0.0260986	0.0233397	0.0219602	0.0238741	0.0267572	0.0288327	0.0276893	0.0251168	0.0236629	0.0232277	0.0272795	0.0257004	0.0248189	0.0220347	0.0245575	0.0258874	0.025937	0.0238118	0.0243093	0.0251042	0.0260986	0.0233397	0.0219602	0.0238741	0.0267572	0.0288327	0.0276893	0.0251168	0.0236629	0.0232277	0.0272795	0.0257004	0.0248189	0.0220347			683.026	0.516328	683.026	0.689737
575	0.0262557	0.0236568	0.0204994	0.0185807	0.0197707	0.0246528	0.0261339	0.0264745	0.0251142	0.0288546	0.0291457	0.0280289	0.0262072	0.0241667	0.0266448	0.0247736	0.0241914	0.0230013	0.0257211	0.028126	0.0262557	0.0236568	0.0204994	0.0185807	0.0197707	0.0246528	0.0261339	0.0264745	0.0251142	0.0288546	0.0291457	0.0280289	0.0262072	0.0241667	0.0266448	0.0247736	0.0241914	0.0230013	0.0257211	0.028126			683.929	0.516477	683.929	0.699613
576	0.0229665	0.0225853	0.0242399	0.0241205	0.0243228	0.0251561	0.0253342	0.0284047	0.0295111	0.0309867	0.0284163	0.0279288	0.0265003	0.0265721	0.0263698	0.0268335	0.0239182	0.0186945	0.017802	0.0193368	0.0229665	0.0225853	0.0242399	0.0241205	0.0243228	0.0251561	0.0253342	0.0284047	0.0295111	0.0309867	0.0284163	0.0279288	0.0265003	0.0265721	0.0263698	0.0268335	0.0239182	0.0186945	0.017802	0.0193368			684.831	0.516243	684.831	0.709192
577	0.0227333	0.0240597	0.0292359	0.0304319	0.0296261	0.0256724	0.0244499	0.0240077	0.0252302	0.0288977	0.0275968	0.0242421	0.0203403	0.0208343	0.0215628	0.0231754	0.0241636	0.0255685	0.0245538	0.0236176	0.0227333	0.0240597	0.0292359	0.0304319	0.0296261	0.0256724	0.0244499	0.0240077	0.0252302	0.0288977	0.0275968	0.0242421	0.0203403	0.0208343	0.0215628	0.0231754	0.0241636	0.0255685	0.0245538	0.0236176			685.734	0.515656	685.734	0.718466
578	0.0257595	0.026329	0.0249294	0.0248583	0.0233045	0.0245383	0.0243362	0.0237672	0.0234235	0.0216439	0.0231271	0.0226166	0.0252615	0.0268627	0.0260321	0.0256531	0.0241941	0.0277759	0.0275501	0.028037	0.0257595	0.026329	0.0249294	0.0248583	0.0233045	0.0245383	0.0243362	0.0237672	0.0234235	0.0216439	0.0231271	0.0226166	0.0252615	0.0268627	0.0260321	0.0256531	0.0241941	0.0277759	0.0275501	0.028037			686.636	0.514749	686.636	0.72743
579	0.0237421	0.0242283	0.0257413	0.0272746	0.0267611	0.0249511	0.0256402	0.0259571	0.0253429	0.0233706	0.0223706	0.0233572	0.0235325	0.0257143	0.0255656	0.0247214	0.0246066	0.0258561	0.0263897	0.0248767	0.0237421	0.0242283	0.0257413	0.0272746	0.0267611	0.0249511	0.0256402	0.0259571	0.0253429	0.0233706	0.0223706	0.0233572	0.0235325	0.0257143	0.0255656	0.0247214	0.0246066	0.0258561	0.0263897	0.0248767			687.538	0.513563	687.538	0.73608
580	0.0258286	0.0253053	0.0266653	0.0270143	0.0248518	0.0250786	0.0236482	0.0233347	0.0240321	0.0247643	0.0254973	0.0252179	0.0260027	0.0229857	0.0230034	0.0239447	0.0254098	0.0242589	0.0264215	0.026735	0.0258286	0.0253053	0.0266653	0.0270143	0.0248518	0.0250786	0.0236482	0.0233347	0.0240321	0.0247643	0.0254973	0.0252179	0.0260027	0.0229857	0.0230034	0.0239447	0.0254098	0.0242589	0.0264215	0.026735			688.441	0.512143	688.441	0.744414
581	0.0238047	0.0258476	0.0289013	0.0296293	0.0265352	0.0273242	0.0251996	0.0270818	0.0231369	0.0245936	0.0221665	0.0216001	0.019962	0.0216611	0.0233595	0.0264948	0.0257462	0.0265756	0.0254024	0.0249778	0.0238047	0.0258476	0.0289013	0.0296293	0.0265352	0.0273242	0.0251996	0.0270818	0.0231369	0.0245936	0.0221665	0.0216001	0.019962	0.0216611	0.0233595	0.0264948	0.0257462	0.0265756	0.0254024	0.0249778			689.343	0.510538	689.343	0.752431
582	0.0241492	0.0246032	0.026024	0.0270553	0.026251	0.0250348	0.0251021	0.0254634	0.0264921	0.0249589	0.0253712	0.0249786	0.0251328	0.0242221	0.0239474	0.0247097	0.0241967	0.0239587	0.0240623	0.0242864	0.0241492	0.0246032	0.026024	0.0270553	0.026251	0.0250348	0.0251021	0.0254634	0.0264921	0.0249589	0.0253712	0.0249786	0.0251328	0.0242221	0.0239474	0.0247097	0.0241967	0.0239587	0.0240623	0.0242864			690.245	0.508805	690.245	0.760134
583	0.0254397	0.0269532	0.0349424	0.0384321	0.0336808	0.0299391	0.0241353	0.0233795	0.0198468	0.0242622	0.0264904	0.0238834	0.0176186	0.0143808	0.0177866	0.0230846	0.0232526	0.0228327	0.0243462	0.0253129	0.0254397	0.0269532	0.0349424	0.0384321	0.0336808	0.0299391	0.0241353	0.0233795	0.0198468	0.0242622	0.0264904	0.0238834	0.0176186	0.0143808	0.0177866	0.0230846	0.0232526	0.0228327	0.0243462	0.0253129			691.148	0.507006	691.148	0.767526
584	0.0280687	0.0350423	0.0336036	0.0342511	0.0260205	0.0271355	0.0242229	0.0244398	0.0186529	0.0212768	0.0231813	0.025877	0.027027	0.0244031	0.0206658	0.0206658	0.0217075	0.0212768	0.0179702	0.0245116	0.0280687	0.0350423	0.0336036	0.0342511	0.0260205	0.0271355	0.0242229	0.0244398	0.0186529	0.0212768	0.0231813	0.025877	0.027027	0.0244031	0.0206658	0.0206658	0.0217075	0.0212768	0.0179702	0.0245116			692.05	0.505209	692.05	0.774614
585	0.0246575	0.0221327	0.0236211	0.019518	0.0242073	0.0209604	0.0250636	0.0248376	0.0283086	0.022809	0.0214125	0.0241614	0.0325459	0.0306073	0.0272723	0.0260999	0.0270462	0.0266861	0.0240713	0.0239813	0.0246575	0.0221327	0.0236211	0.019518	0.0242073	0.0209604	0.0250636	0.0248376	0.0283086	0.022809	0.0214125	0.0241614	0.0325459	0.0306073	0.0272723	0.0260999	0.0270462	0.0266861	0.0240713	0.0239813			692.953	0.50349	692.953	0.781408
586	0.0258488	0.0229835	0.0226791	0.0203617	0.0203319	0.0231972	0.0262142	0.0274952	0.0188682	0.0186557	0.0174964	0.0218255	0.0238372	0.0277997	0.0296287	0.026367	0.0269162	0.032494	0.0348101	0.0321896	0.0258488	0.0229835	0.0226791	0.0203617	0.0203319	0.0231972	0.0262142	0.0274952	0.0188682	0.0186557	0.0174964	0.0218255	0.0238372	0.0277997	0.0296287	0.026367	0.0269162	0.032494	0.0348101	0.0321896			693.855	0.50193	693.855	0.787918
587	0.027606	0.0286215	0.0281933	0.0229905	0.025023	0.0262831	0.0254512	0.0233214	0.0236512	0.0252431	0.0254023	0.0255121	0.0233822	0.020934	0.0220968	0.0242391	0.0252431	0.0253654	0.0262591	0.0251817	0.027606	0.0286215	0.0281933	0.0229905	0.025023	0.0262831	0.0254512	0.0233214	0.0236512	0.0252431	0.0254023	0.0255121	0.0233822	0.020934	0.0220968	0.0242391	0.0252431	0.0253654	0.0262591	0.0251817			694.757	0.500619	694.757	0.794159
588	0.0241092	0.0223471	0.0247653	0.0257495	0.027891	0.0250412	0.0248519	0.026112	0.0277354	0.0279086	0.0264401	0.0261986	0.0235045	0.0227273	0.0206548	0.0216741	0.0221225	0.0266132	0.0274763	0.0260775	0.0241092	0.0223471	0.0247653	0.0257495	0.027891	0.0250412	0.0248519	0.026112	0.0277354	0.0279086	0.0264401	0.0261986	0.0235045	0.0227273	0.0206548	0.0216741	0.0221225	0.0266132	0.0274763	0.0260775			695.66	0.499655	695.66	0.800149
589	0.0219477	0.0222181	0.0255515	0.026601	0.0258978	0.0254866	0.0260707	0.0262657	0.0258545	0.0260275	0.0272397	0.0261898	0.0247397	0.0230082	0.0235385	0.0257787	0.0266985	0.02527	0.0236576	0.0219583	0.0219477	0.0222181	0.0255515	0.026601	0.0258978	0.0254866	0.0260707	0.0262657	0.0258545	0.0260275	0.0272397	0.0261898	0.0247397	0.0230082	0.0235385	0.0257787	0.0266985	0.02527	0.0236576	0.0219583			696.562	0.499142	696.562	0.805909
590	0.0256809	0.025067	0.025045	0.026067	0.0256416	0.0249354	0.0236191	0.023343	0.0249924	0.0267907	0.02755	0.0258478	0.0260364	0.0248782	0.0231894	0.0218864	0.0233297	0.0246237	0.0254574	0.0260189	0.0256809	0.025067	0.025045	0.026067	0.0256416	0.0249354	0.0236191	0.023343	0.0249924	0.0267907	0.02755	0.0258478	0.0260364	0.0248782	0.0231894	0.0218864	0.0233297	0.0246237	0.0254574	0.0260189			697.464	0.499194	697.464	0.811462
591	0.0254553	0.0323205	0.0303442	0.0300913	0.0251012	0.0270268	0.0269752	0.0284197	0.025	0.0261399	0.022872	0.0241647	0.024493	0.0281409	0.0250506	0.0202887	0.0191746	0.01887	0.0182877	0.0217838	0.0254553	0.0323205	0.0303442	0.0300913	0.0251012	0.0270268	0.0269752	0.0284197	0.025	0.0261399	0.022872	0.0241647	0.024493	0.0281409	0.0250506	0.0202887	0.0191746	0.01887	0.0182877	0.0217838			698.367	0.499934	698.367	0.816838
592	0.0280052	0.0274957	0.02601	0.0256368	0.02628	0.0257808	0.0260951	0.0254041	0.0257957	0.0254188	0.0245283	0.0239667	0.0240701	0.0231573	0.0231206	0.0223666	0.0230393	0.0225588	0.0242328	0.0270373	0.0280052	0.0274957	0.02601	0.0256368	0.02628	0.0257808	0.0260951	0.0254041	0.0257957	0.0254188	0.0245283	0.0239667	0.0240701	0.0231573	0.0231206	0.0223666	0.0230393	0.0225588	0.0242328	0.0270373			699.269	0.501492	699.269	0.822066
593	0.0231785	0.0257477	0.0277408	0.0281478	0.0266346	0.0261775	0.0265157	0.0261911	0.024966	0.0247237	0.0240377	0.0254736	0.0248057	0.0248014	0.0235808	0.0238275	0.0233109	0.0235169	0.0231188	0.0235031	0.0231785	0.0257477	0.0277408	0.0281478	0.0266346	0.0261775	0.0265157	0.0261911	0.024966	0.0247237	0.0240377	0.0254736	0.0248057	0.0248014	0.0235808	0.0238275	0.0233109	0.0235169	0.0231188	0.0235031			700.172	0.50401	700.172	0.827185
594	0.0217935	0.0242423	0.0272624	0.028296	0.0292487	0.0257928	0.0216848	0.0226375	0.0247314	0.0296025	0.0249765	0.0244874	0.022256	0.0230179	0.0245961	0.0290036	0.0304998	0.0259836	0.0202973	0.0195897	0.0217935	0.0242423	0.0272624	0.028296	0.0292487	0.0257928	0.0216848	0.0226375	0.0247314	0.0296025	0.0249765	0.0244874	0.022256	0.0230179	0.0245961	0.0290036	0.0304998	0.0259836	0.0202973	0.0195897			701.074	0.50764	701.074	0.832233
595	0.0269671	0.0290558	0.0301281	0.02507	0.025098	0.0239976	0.0260874	0.0254274	0.0251249	0.0247954	0.0241903	0.0250151	0.0228435	0.0239158	0.027654	0.0290558	0.0253176	0.0193798	0.0196275	0.0212489	0.0269671	0.0290558	0.0301281	0.02507	0.025098	0.0239976	0.0260874	0.0254274	0.0251249	0.0247954	0.0241903	0.0250151	0.0228435	0.0239158	0.027654	0.0290558	0.0253176	0.0193798	0.0196275	0.0212489			701.976	0.512541	701.976	0.837256
596	0.0240615	0.0251886	0.0245595	0.0254079	0.025948	0.0267159	0.0273913	0.0259226	0.0248678	0.0239816	0.0248551	0.0252939	0.025045	0.0234371	0.023374	0.023914	0.0263363	0.02553	0.0243572	0.0238128	0.0240615	0.0251886	0.0245595	0.0254079	0.025948	0.0267159	0.0273913	0.0259226	0.0248678	0.0239816	0.0248551	0.0252939	0.025045	0.0234371	0.023374	0.023914	0.0263363	0.02553	0.0243572	0.0238128			702.879	0.518887	702.879	0.842303
597	0.0269899	0.0267542	0.0248599	0.0251457	0.024568	0.0250525	0.0248475	0.0237855	0.0248229	0.0251019	0.0264748	0.0249406	0.0244252	0.0216616	0.0210408	0.0218603	0.0265803	0.0271575	0.0272076	0.0267231	0.0269899	0.0267542	0.0248599	0.0251457	0.024568	0.0250525	0.0248475	0.0237855	0.0248229	0.0251019	0.0264748	0.0249406	0.0244252	0.0216616	0.0210408	0.0218603	0.0265803	0.0271575	0.0272076	0.0267231			703.781	0.526861	703.781	0.847428
598	0.0253681	0.0266686	0.0269095	0.02584	0.0258404	0.0246903	0.0249717	0.0227375	0.0231192	0.0249565	0.0257446	0.0256194	0.0247406	0.0238821	0.0240029	0.0249314	0.0259305	0.0251876	0.0237968	0.0250621	0.0253681	0.0266686	0.0269095	0.02584	0.0258404	0.0246903	0.0249717	0.0227375	0.0231192	0.0249565	0.0257446	0.0256194	0.0247406	0.0238821	0.0240029	0.0249314	0.0259305	0.0251876	0.0237968	0.0250621			704.683	0.536658	704.683	0.852692
599	0.0269832	0.02573	0.0218372	0.0249716	0.0252015	0.0254826	0.0208643	0.0213921	0.0243114	0.0276596	0.03048	0.0273953	0.0247571	0.0205672	0.0240808	0.0247564	0.02827	0.0248223	0.025252	0.0251854	0.0269832	0.02573	0.0218372	0.0249716	0.0252015	0.0254826	0.0208643	0.0213921	0.0243114	0.0276596	0.03048	0.0273953	0.0247571	0.0205672	0.0240808	0.0247564	0.02827	0.0248223	0.025252	0.0251854			705.586	0.548486	705.586	0.85816
600	0.0241764	0.0238454	0.0244081	0.0256678	0.0252869	0.0258664	0.0259495	0.0230828	0.0225195	0.0243919	0.0228173	0.0250221	0.0245074	0.0258833	0.0240109	0.0240271	0.0258502	0.0262643	0.0285345	0.0278881	0.0241764	0.0238454	0.0244081	0.0256678	0.0252869	0.0258664	0.0259495	0.0230828	0.0225195	0.0243919	0.0228173	0.0250221	0.0245074	0.0258833	0.0240109	0.0240271	0.0258502	0.0262643	0.0285345	0.0278881			706.488	0.562564	706.488	0.863904
601	0.0230943	0.0227089	0.02422	0.0265317	0.0270253	0.0270748	0.0252178	0.022936	0.0214446	0.0222249	0.02585	0.0294553	0.0297911	0.0270748	0.0255637	0.0229457	0.0237365	0.0230544	0.0259192	0.0241311	0.0230943	0.0227089	0.02422	0.0265317	0.0270253	0.0270748	0.0252178	0.022936	0.0214446	0.0222249	0.02585	0.0294553	0.0297911	0.0270748	0.0255637	0.0229457	0.0237365	0.0230544	0.0259192	0.0241311			707.391	0.579126	707.391	0.87
602	0.0250487	0.0265393	0.0253193	0.0248682	0.0231511	0.0240322	0.022293	0.0236032	0.0255679	0.0259068	0.0250035	0.0251389	0.0276008	0.0273523	0.0250938	0.0225867	0.0253424	0.0257935	0.0263137	0.0234448	0.0250487	0.0265393	0.0253193	0.0248682	0.0231511	0.0240322	0.022293	0.0236032	0.0255679	0.0259068	0.0250035	0.0251389	0.0276008	0.0273523	0.0250938	0.0225867	0.0253424	0.0257935	0.0263137	0.0234448			708.293	0.598419	708.293	0.876533
603	0.0269981	0.0266106	0.0280112	0.0262827	0.0299487	0.033464	0.035133	0.0275047	0.0226774	0.0206804	0.0218429	0.0201739	0.0199953	0.0205019	0.0233625	0.0230345	0.0217834	0.0210084	0.0247036	0.0262827	0.0269981	0.0266106	0.0280112	0.0262827	0.0299487	0.033464	0.035133	0.0275047	0.0226774	0.0206804	0.0218429	0.0201739	0.0199953	0.0205019	0.0233625	0.0230345	0.0217834	0.0210084	0.0247036	0.0262827			709.195	0.620703	709.195	0.883593
604	0.0245474	0.0254342	0.0254238	0.0271256	0.0274924	0.0268403	0.0242928	0.0242625	0.0250263	0.0255767	0.0254139	0.0257906	0.0260556	0.0243846	0.0235999	0.0230496	0.0236917	0.0235488	0.023926	0.0245171	0.0245474	0.0254342	0.0254238	0.0271256	0.0274924	0.0268403	0.0242928	0.0242625	0.0250263	0.0255767	0.0254139	0.0257906	0.0260556	0.0243846	0.0235999	0.0230496	0.0236917	0.0235488	0.023926	0.0245171			710.098	0.646255	710.098	0.891279
605	0.0248797	0.0278397	0.0286892	0.0284745	0.0281744	0.0258407	0.0249486	0.0251116	0.0258579	0.0245195	0.0237819	0.022958	0.0229667	0.0222547	0.0239019	0.0252315	0.025369	0.0241935	0.0219886	0.0230185	0.0248797	0.0278397	0.0286892	0.0284745	0.0281744	0.0258407	0.0249486	0.0251116	0.0258579	0.0245195	0.0237819	0.022958	0.0229667	0.0222547	0.0239019	0.0252315	0.025369	0.0241935	0.0219886	0.0230185			711	0.675364	711	0.899694
606	0.0209401	0.0216469	0.0217814	0.0229602	0.0223536	0.0241719	0.0237342	0.0298616	0.031544	0.0289188	0.0220174	0.0220847	0.0258887	0.0300633	0.0281777	0.0246097	0.0241047	0.0260904	0.0268315	0.0222191	0.0209401	0.0216469	0.0217814	0.0229602	0.0223536	0.0241719	0.0237342	0.0298616	0.031544	0.0289188	0.0220174	0.0220847	0.0258887	0.0300633	0.0281777	0.0246097	0.0241047	0.0260904	0.0268315	0.0222191
607	0.0281116	0.0273964	0.0241219	0.0218918	0.0209476	0.023736	0.024408	0.0233927	0.0240222	0.0251658	0.0262954	0.025452	0.0257236	0.0258949	0.0267389	0.0260809	0.0253517	0.0236503	0.025023	0.0265955	0.0281116	0.0273964	0.0241219	0.0218918	0.0209476	0.023736	0.024408	0.0233927	0.0240222	0.0251658	0.0262954	0.025452	0.0257236	0.0258949	0.0267389	0.0260809	0.0253517	0.0236503	0.025023	0.0265955
608	0.0232558	0.0329457	0.0370688	0.0373579	0.0336466	0.0316263	0.0265956	0.0243282	0.0214825	0.0206169	0.0211531	0.0215649	0.0237096	0.0214825	0.0199984	0.017978	0.0206169	0.0234205	0.0214002	0.0197513	0.0232558	0.0329457	0.0370688	0.0373579	0.0336466	0.0316263	0.0265956	0.0243282	0.0214825	0.0206169	0.0211531	0.0215649	0.0237096	0.0214825	0.0199984	0.017978	0.0206169	0.0234205	0.0214002	0.0197513
609	0.0258632	0.0245579	0.0238944	0.0243293	0.0257484	0.0264509	0.0252526	0.0251228	0.024146	0.0237569	0.0235889	0.0245735	0.0258402	0.0244282	0.0234595	0.0227875	0.0252221	0.0270995	0.0273816	0.0264966	0.0258632	0.0245579	0.0238944	0.0243293	0.0257484	0.0264509	0.0252526	0.0251228	0.024146	0.0237569	0.0235889	0.0245735	0.0258402	0.0244282	0.0234595	0.0227875	0.0252221	0.0270995	0.0273816	0.0264966
610	0.0229185	0.0260365	0.0264886	0.0240371	0.0242758	0.0255127	0.0266312	0.0301305	0.0313907	0.0320339	0.024918	0.0197772	0.0217291	0.0216331	0.0261083	0.0248937	0.0271076	0.023228	0.0204437	0.0207056	0.0229185	0.0260365	0.0264886	0.0240371	0.0242758	0.0255127	0.0266312	0.0301305	0.0313907	0.0320339	0.024918	0.0197772	0.0217291	0.0216331	0.0261083	0.0248937	0.0271076	0.023228	0.0204437	0.0207056
611	0.0245363	0.0252663	0.0216625	0.0256309	0.024858	0.0243868	0.0237004	0.0241288	0.0230998	0.0213626	0.0232712	0.0249227	0.0247942	0.0261668	0.0279897	0.0272606	0.0257594	0.0268532	0.0264239	0.0279259	0.0245363	0.0252663	0.0216625	0.0256309	0.024858	0.0243868	0.0237004	0.0241288	0.0230998	0.0213626	0.0232712	0.0249227	0.0247942	0.0261668	0.0279897	0.0272606	0.0257594	0.0268532	0.0264239	0.0279259
612	0.0257675	0.0300334	0.0286026	0.026646	0.0249401	0.0235092	0.02489	0.022556	0.0224057	0.0188679	0.0217286	0.0243121	0.0262697	0.0257931	0.0257675	0.0281014	0.0265202	0.0258933	0.022782	0.0246138	0.0257675	0.0300334	0.0286026	0.026646	0.0249401	0.0235092	0.02489	0.022556	0.0224057	0.0188679	0.0217286	0.0243121	0.0262697	0.0257931	0.0257675	0.0281014	0.0265202	0.0258933	0.022782	0.0246138
613	0.022211	0.0229128	0.0232684	0.024548	0.0242369	0.0247707	0.0259279	0.0265403	0.0282205	0.0271295	0.0283656	0.025961	0.0270633	0.0240586	0.0245594	0.0251268	0.024793	0.0238472	0.0225118	0.0239474	0.022211	0.0229128	0.0232684	0.024548	0.0242369	0.0247707	0.0259279	0.0265403	0.0282205	0.0271295	0.0283656	0.025961	0.0270633	0.0240586	0.0245594	0.0251268	0.024793	0.0238472	0.0225118	0.0239474
614	0.0251407	0.0311877	0.028823	0.0261414	0.0234135	0.0291417	0.0316417	0.0305057	0.025641	0.0248682	0.0229131	0.0233227	0.0222311	0.0193216	0.0181856	0.0166844	0.023823	0.0260042	0.0264138	0.0245958	0.0251407	0.0311877	0.028823	0.0261414	0.0234135	0.0291417	0.0316417	0.0305057	0.025641	0.0248682	0.0229131	0.0233227	0.0222311	0.0193216	0.0181856	0.0166844	0.023823	0.0260042	0.0264138	0.0245958
615	0.0245482	0.0241912	0.0233304	0.0253724	0.0272534	0.0290371	0.0254581	0.0249417	0.027512	0.0287293	0.0283854	0.0249292	0.0254952	0.0240559	0.0232322	0.0215472	0.0225434	0.0228015	0.0236012	0.0230352	0.0245482	0.0241912	0.0233304	0.0253724	0.0272534	0.0290371	0.0254581	0.0249417	0.027512	0.0287293	0.0283854	0.0249292	0.0254952	0.0240559	0.0232322	0.0215472	0.0225434	0.0228015	0.0236012	0.0230352
616	0.0244224	0.0225827	0.0232054	0.0242606	0.0244628	0.0239049	0.0244386	0.0245881	0.0245195	0.0252352	0.0257687	0.0253565	0.0258094	0.0267431	0.0276289	0.0263107	0.0260196	0.0246852	0.0252231	0.0248347	0.0244224	0.0225827	0.0232054	0.0242606	0.0244628	0.0239049	0.0244386	0.0245881	0.0245195	0.0252352	0.0257687	0.0253565	0.0258094	0.0267431	0.0276289	0.0263107	0.0260196	0.0246852	0.0252231	0.0248347
617	0.0246617	0.023156	0.0233975	0.0236725	0.0228921	0.0234526	0.024233	0.0246505	0.0248153	0.0257386	0.0256065	0.0257606	0.027596	0.030464	0.0297168	0.0256947	0.0217381	0.0219361	0.0249143	0.025903	0.0246617	0.023156	0.0233975	0.0236725	0.0228921	0.0234526	0.024233	0.0246505	0.0248153	0.0257386	0.0256065	0.0257606	0.027596	0.030464	0.0297168	0.0256947	0.0217381	0.0219361	0.0249143	0.025903
618	0.0202123	0.0258869	0.0286726	0.0319147	0.0285714	0.0221885	0.0204663	0.0184901	0.0226449	0.0225932	0.0259881	0.0216309	0.023506	0.0262917	0.0302936	0.0316111	0.0280139	0.027508	0.0209722	0.0225437	0.0202123	0.0258869	0.0286726	0.0319147	0.0285714	0.0221885	0.0204663	0.0184901	0.0226449	0.0225932	0.0259881	0.0216309	0.023506	0.0262917	0.0302936	0.0316111	0.0280139	0.027508	0.0209722	0.0225437
619	0.0268853	0.0276753	0.0279651	0.0281229	0.0296504	0.0277805	0.0239099	0.0248319	0.0247782	0.0281498	0.0229878	0.0248319	0.0201701	0.020329	0.019012	0.0227248	0.0247525	0.0252001	0.0247525	0.0254899	0.0268853	0.0276753	0.0279651	0.0281229	0.0296504	0.0277805	0.0239099	0.0248319	0.0247782	0.0281498	0.0229878	0.0248319	0.0201701	0.020329	0.019012	0.0227248	0.0247525	0.0252001	0.0247525	0.0254899
620	0.0284872	0.0267758	0.0268111	0.0261151	0.0261955	0.0236234	0.0238237	0.023233	0.0248746	0.0235381	0.0233233	0.0221072	0.0232932	0.0240738	0.0238586	0.024239	0.0238335	0.0258153	0.0269959	0.0289826	0.0284872	0.0267758	0.0268111	0.0261151	0.0261955	0.0236234	0.0238237	0.023233	0.0248746	0.0235381	0.0233233	0.0221072	0.0232932	0.0240738	0.0238586	0.024239	0.0238335	0.0258153	0.0269959	0.0289826
621	0.0253182	0.0252005	0.0259218	0.0255907	0.0252019	0.0237555	0.0238849	0.0243165	0.0242867	0.0245169	0.0250027	0.025923	0.0261092	0.0258674	0.0260394	0.0249937	0.024756	0.0239881	0.0246474	0.0246796	0.0253182	0.0252005	0.0259218	0.0255907	0.0252019	0.0237555	0.0238849	0.0243165	0.0242867	0.0245169	0.0250027	0.025923	0.0261092	0.0258674	0.0260394	0.0249937	0.024756	0.0239881	0.0246474	0.0246796
622	0.0257596	0.0234134	0.0283616	0.0302884	0.0305213	0.0256669	0.0237618	0.0236226	0.0232278	0.0254576	0.0256432	0.0256669	0.0227165	0.0241803	0.0262473	0.0260844	0.0234371	0.019697	0.0224381	0.0238082	0.0257596	0.0234134	0.0283616	0.0302884	0.0305213	0.0256669	0.0237618	0.0236226	0.0232278	0.0254576	0.0256432	0.0256669	0.0227165	0.0241803	0.0262473	0.0260844	0.0234371	0.019697	0.0224381	0.0238082
623	0.0232863	0.0257555	0.0251356	0.0269017	0.0259309	0.027635	0.0283612	0.026611	0.0249985	0.0246088	0.0246163	0.0259004	0.0237602	0.0217888	0.0216742	0.0242035	0.026206	0.0244711	0.0237452	0.02441	0.0232863	0.0257555	0.0251356	0.0269017	0.0259309	0.027635	0.0283612	0.026611	0.0249985	0.0246088	0.0246163	0.0259004	0.0237602	0.0217888	0.0216742	0.0242035	0.026206	0.0244711	0.0237452	0.02441
624	0.0166328	0.0161464	0.025165	0.0267301	0.0235449	0.0175508	0.0186844	0.0260829	0.0306726	0.033805	0.0354251	0.0349386	0.0328871	0.0287289	0.0222483	0.0198731	0.0196024	0.0253807	0.0254886	0.0204124	0.0166328	0.0161464	0.025165	0.0267301	0.0235449	0.0175508	0.0186844	0.0260829	0.0306726	0.033805	0.0354251	0.0349386	0.0328871	0.0287289	0.0222483	0.0198731	0.0196024	0.0253807	0.0254886	0.0204124
625	0.0250265	0.0245207	0.0247905	0.0253172	0.0253521	0.024905	0.0253711	0.0245275	0.024466	0.0240088	0.0248015	0.0251519	0.0247546	0.0248374	0.0249647	0.0255204	0.0256	0.0251409	0.0255593	0.0253839	0.0250265	0.0245207	0.0247905	0.0253172	0.0253521	0.024905	0.0253711	0.0245275	0.024466	0.0240088	0.0248015	0.0251519	0.0247546	0.0248374	0.0249647	0.0255204	0.0256	0.0251409	0.0255593	0.0253839
626	0.028312	0.0275503	0.0258912	0.023868	0.0250614	0.0233222	0.0222543	0.0227542	0.0271185	0.0292779	0.027289	0.0234589	0.0226634	0.0231063	0.0226291	0.0233	0.0235608	0.0260163	0.0253681	0.0271982	0.028312	0.0275503	0.0258912	0.023868	0.0250614	0.0233222	0.0222543	0.0227542	0.0271185	0.0292779	0.027289	0.0234589	0.0226634	0.0231063	0.0226291	0.0233	0.0235608	0.0260163	0.0253681	0.0271982
627	0.0253063	0.024917	0.0245436	0.0242644	0.0249957	0.0255814	0.0256915	0.0248345	0.02441	0.0234624	0.0241702	0.024166	0.0260337	0.0254909	0.0249564	0.0232737	0.0243274	0.0262773	0.0270478	0.0262498	0.0253063	0.024917	0.0245436	0.0242644	0.0249957	0.0255814	0.0256915	0.0248345	0.02441	0.0234624	0.0241702	0.024166	0.0260337	0.0254909	0.0249564	0.0232737	0.0243274	0.0262773	0.0270478	0.0262498
628	0.0255257	0.022176	0.023826	0.0232925	0.0244505	0.0234759	0.0255505	0.0271078	0.0281245	0.0239673	0.0233095	0.0239507	0.024767	0.0260337	0.0260248	0.0277163	0.0249086	0.0245174	0.0259501	0.025325	0.0255257	0.022176	0.023826	0.0232925	0.0244505	0.0234759	0.0255505	0.0271078	0.0281245	0.0239673	0.0233095	0.0239507	0.024767	0.0260337	0.0260248	0.0277163	0.0249086	0.0245174	0.0259501	0.025325
629	0.0265236	0.0257402	0.0288136	0.0256823	0.0239725	0.0221174	0.0237114	0.0245811	0.0235377	0.0262046	0.0284071	0.0294221	0.0268131	0.0245811	0.0252191	0.0243199	0.022668	0.0206971	0.0227838	0.0242041	0.0265236	0.0257402	0.0288136	0.0256823	0.0239725	0.0221174	0.0237114	0.0245811	0.0235377	0.0262046	0.0284071	0.0294221	0.0268131	0.0245811	0.0252191	0.0243199	0.022668	0.0206971	0.0227838	0.0242041
630	0.0256932	0.0227917	0.0274344	0.0268207	0.0240493	0.0189558	0.0213409	0.0247904	0.0276275	0.028981	0.0283043	0.0227273	0.0181174	0.0214382	0.0251123	0.0281755	0.0272083	0.0269179	0.0276275	0.0258864	0.0256932	0.0227917	0.0274344	0.0268207	0.0240493	0.0189558	0.0213409	0.0247904	0.0276275	0.028981	0.0283043	0.0227273	0.0181174	0.0214382	0.0251123	0.0281755	0.0272083	0.0269179	0.0276275	0.0258864
631	0.026077	0.0265764	0.0256167	0.0277286	0.0331438	0.0297638	0.0261162	0.0258469	0.0285349	0.0287274	0.0241952	0.0238884	0.0229663	0.0240418	0.0211612	0.0225828	0.0208153	0.0214305	0.0181273	0.0226595	0.026077	0.0265764	0.0256167	0.0277286	0.0331438	0.0297638	0.0261162	0.0258469	0.0285349	0.0287274	0.0241952	0.0238884	0.0229663	0.0240418	0.0211612	0.0225828	0.0208153	0.0214305	0.0181273	0.0226595
632	0.0300773	0.027853	0.023675	0.0214121	0.0191682	0.0190136	0.0217023	0.0212568	0.0223796	0.0254159	0.0288583	0.0311803	0.0266727	0.0255902	0.0241394	0.0229977	0.0233659	0.0245455	0.0292068	0.0314894	0.0300773	0.027853	0.023675	0.0214121	0.0191682	0.0190136	0.0217023	0.0212568	0.0223796	0.0254159	0.0288583	0.0311803	0.0266727	0.0255902	0.0241394	0.0229977	0.0233659	0.0245455	0.0292068	0.0314894
633	0.0242001	0.0255097	0.0255805	0.0246366	0.0244947	0.0260373	0.0292148	0.0293364	0.0272555	0.0251443	0.0231544	0.0228602	0.0223831	0.023855	0.0257836	0.0258242	0.0267482	0.0233369	0.0229012	0.0217434	0.0242001	0.0255097	0.0255805	0.0246366	0.0244947	0.0260373	0.0292148	0.0293364	0.0272555	0.0251443	0.0231544	0.0228602	0.0223831	0.023855	0.0257836	0.0258242	0.0267482	0.0233369	0.0229012	0.0217434
634	0.0235992	0.0244395	0.026458	0.0257076	0.0243447	0.0243019	0.0271942	0.0276356	0.0257552	0.0235659	0.0227297	0.0257649	0.0267712	0.0272227	0.0239267	0.0231479	0.0234944	0.0248101	0.0251092	0.0240216	0.0235992	0.0244395	0.026458	0.0257076	0.0243447	0.0243019	0.0271942	0.0276356	0.0257552	0.0235659	0.0227297	0.0257649	0.0267712	0.0272227	0.0239267	0.0231479	0.0234944	0.0248101	0.0251092	0.0240216
635	0.0237894	0.0235709	0.0239566	0.0250716	0.025486	0.0257607	0.0255239	0.0256669	0.025508	0.0250035	0.0247622	0.0248582	0.0248068	0.0248666	0.0245685	0.0251669	0.0254293	0.0259331	0.0255398	0.0247312	0.0237894	0.0235709	0.0239566	0.0250716	0.025486	0.0257607	0.0255239	0.0256669	0.025508	0.0250035	0.0247622	0.0248582	0.0248068	0.0248666	0.0245685	0.0251669	0.0254293	0.0259331	0.0255398	0.0247312
636	0.0250351	0.0249201	0.0249736	0.0255072	0.0259632	0.0258575	0.0247836	0.0244617	0.0236858	0.0243504	0.0246004	0.0257597	0.0255355	0.0255902	0.0250862	0.0250089	0.0244082	0.0246927	0.0247006	0.0250794	0.0250351	0.0249201	0.0249736	0.0255072	0.0259632	0.0258575	0.0247836	0.0244617	0.0236858	0.0243504	0.0246004	0.0257597	0.0255355	0.0255902	0.0250862	0.0250089	0.0244082	0.0246927	0.0247006	0.0250794
637	0.0249813	0.025299	0.0259873	0.025087	0.0255374	0.0241081	0.0284484	0.0277068	0.0255374	0.0230763	0.0258017	0.026847	0.0247963	0.0221896	0.0227322	0.0240817	0.0255239	0.0249021	0.0234069	0.0239495	0.0249813	0.025299	0.0259873	0.025087	0.0255374	0.0241081	0.0284484	0.0277068	0.0255374	0.0230763	0.0258017	0.026847	0.0247963	0.0221896	0.0227322	0.0240817	0.0255239	0.0249021	0.0234069	0.0239495
638	0.0241715	0.0246229	0.0258922	0.0308087	0.0291699	0.0256739	0.0227926	0.0216453	0.0232569	0.0236254	0.0226968	0.0208943	0.0215634	0.0240078	0.0287741	0.0285414	0.0286377	0.0235296	0.0245545	0.0251412	0.0241715	0.0246229	0.0258922	0.0308087	0.0291699	0.0256739	0.0227926	0.0216453	0.0232569	0.0236254	0.0226968	0.0208943	0.0215634	0.0240078	0.0287741	0.0285414	0.0286377	0.0235296	0.0245545	0.0251412
639	0.0261375	0.0255075	0.0255075	0.0249775	0.0254634	0.0278717	0.0276064	0.025585	0.0246461	0.0248447	0.0274078	0.0273191	0.0266234	0.0230331	0.0217186	0.0224918	0.0229556	0.0222599	0.0235856	0.0244578	0.0261375	0.0255075	0.0255075	0.0249775	0.0254634	0.0278717	0.0276064	0.025585	0.0246461	0.0248447	0.0274078	0.0273191	0.0266234	0.0230331	0.0217186	0.0224918	0.0229556	0.0222599	0.0235856	0.0244578
640	0.0152083	0.0208275	0.0217253	0.0264466	0.0249472	0.0259214	0.022101	0.0222506	0.0292928	0.0274941	0.0320658	0.0277934	0.0301174	0.0291432	0.0298914	0.0334889	0.0274941	0.0233744	0.0161825	0.0142341	0.0152083	0.0208275	0.0217253	0.0264466	0.0249472	0.0259214	0.022101	0.0222506	0.0292928	0.0274941	0.0320658	0.0277934	0.0301174	0.0291432	0.0298914	0.0334889	0.0274941	0.0233744	0.0161825	0.0142341
641	0.0275465	0.0265508	0.0231007	0.0230527	0.0243906	0.0238865	0.024421	0.0253086	0.0269287	0.0259868	0.0230405	0.0228429	0.0223085	0.0237427	0.0237667	0.0264488	0.0268805	0.0270309	0.0251586	0.0276069	0.0275465	0.0265508	0.0231007	0.0230527	0.0243906	0.0238865	0.024421	0.0253086	0.0269287	0.0259868	0.0230405	0.0228429	0.0223085	0.0237427	0.0237667	0.0264488	0.0268805	0.0270309	0.0251586	0.0276069
642	0.0242729	0.024393	0.023756	0.0249158	0.0259211	0.026662	0.0267201	0.0264803	0.026096	0.0248872	0.0242338	0.0239408	0.0241767	0.0241659	0.0245875	0.024613	0.024962	0.0251565	0.025012	0.0250475	0.0242729	0.024393	0.023756	0.0249158	0.0259211	0.026662	0.0267201	0.0264803	0.026096	0.0248872	0.0242338	0.0239408	0.0241767	0.0241659	0.0245875	0.024613	0.024962	0.0251565	0.025012	0.0250475
643	0.0259944	0.0263024	0.0256691	0.0280193	0.0258139	0.0236176	0.0227319	0.0223159	0.0238166	0.0252535	0.025868	0.0247023	0.024178	0.0238976	0.0219364	0.0239433	0.0248644	0.0272604	0.0255427	0.0282724	0.0259944	0.0263024	0.0256691	0.0280193	0.0258139	0.0236176	0.0227319	0.0223159	0.0238166	0.0252535	0.025868	0.0247023	0.024178	0.0238976	0.0219364	0.0239433	0.0248644	0.0272604	0.0255427	0.0282724
644	0.0261166	0.0285904	0.027306	0.0272879	0.0247079	0.0252651	0.0250022	0.024495	0.0238876	0.023224	0.0229172	0.0233804	0.0236497	0.0233304	0.0238125	0.0238062	0.024539	0.0251462	0.0263108	0.0272251	0.0261166	0.0285904	0.027306	0.0272879	0.0247079	0.0252651	0.0250022	0.024495	0.0238876	0.023224	0.0229172	0.0233804	0.0236497	0.0233304	0.0238125	0.0238062	0.024539	0.0251462	0.0263108	0.0272251
645	0.0241814	0.0241061	0.0261052	0.027237	0.0242568	0.0206353	0.0222577	0.0216533	0.0227483	0.0236155	0.0251241	0.0240307	0.0241061	0.02569	0.0230496	0.0204093	0.0276522	0.0330082	0.0334619	0.0266711	0.0241814	0.0241061	0.0261052	0.027237	0.0242568	0.0206353	0.0222577	0.0216533	0.0227483	0.0236155	0.0251241	0.0240307	0.0241061	0.02569	0.0230496	0.0204093	0.0276522	0.0330082	0.0334619	0.0266711
646	0.0248693	0.0239175	0.0237396	0.0248042	0.0245881	0.0245897	0.0243398	0.0248095	0.0242977	0.0242217	0.0251911	0.0256744	0.0256257	0.0254613	0.025889	0.0258048	0.0253893	0.0253663	0.0257261	0.0256948	0.0248693	0.0239175	0.0237396	0.0248042	0.0245881	0.0245897	0.0243398	0.0248095	0.0242977	0.0242217	0.0251911	0.0256744	0.0256257	0.0254613	0.025889	0.0258048	0.0253893	0.0253663	0.0257261	0.0256948
647	0.031938	0.0331126	0.0286507	0.0253863	0.0228265	0.0247995	0.0267246	0.0261847	0.0222866	0.0216759	0.0225681	0.0241418	0.0240241	0.0249871	0.0246348	0.0246817	0.023578	0.0209713	0.0204783	0.0263493	0.031938	0.0331126	0.0286507	0.0253863	0.0228265	0.0247995	0.0267246	0.0261847	0.0222866	0.0216759	0.0225681	0.0241418	0.0240241	0.0249871	0.0246348	0.0246817	0.023578	0.0209713	0.0204783	0.0263493
648	0.0245535	0.0252268	0.0275158	0.0275158	0.0285935	0.0250017	0.0283246	0.0277848	0.0261691	0.0254519	0.0237447	0.0278305	0.0260795	0.0248224	0.0188977	0.0145886	0.017551	0.0246431	0.0282788	0.0274262	0.0245535	0.0252268	0.0275158	0.0275158	0.0285935	0.0250017	0.0283246	0.0277848	0.0261691	0.0254519	0.0237447	0.0278305	0.0260795	0.0248224	0.0188977	0.0145886	0.017551	0.0246431	0.0282788	0.0274262
649	0.0281444	0.0245502	0.0223581	0.0234684	0.0229132	0.0244918	0.0254556	0.0256021	0.0249886	0.0284661	0.0299565	0.0260405	0.0231765	0.0234684	0.0225332	0.0204293	0.0179739	0.024375	0.0283196	0.0332887	0.0281444	0.0245502	0.0223581	0.0234684	0.0229132	0.0244918	0.0254556	0.0256021	0.0249886	0.0284661	0.0299565	0.0260405	0.0231765	0.0234684	0.0225332	0.0204293	0.0179739	0.024375	0.0283196	0.0332887
650	0.0238059	0.022824	0.0234639	0.0232255	0.0265589	0.0250553	0.0256364	0.0222436	0.0256958	0.0272278	0.0284184	0.0256509	0.0237465	0.0223776	0.0227943	0.0244755	0.0283887	0.0279866	0.0266183	0.0238059	0.0238059	0.022824	0.0234639	0.0232255	0.0265589	0.0250553	0.0256364	0.0222436	0.0256958	0.0272278	0.0284184	0.0256509	0.0237465	0.0223776	0.0227943	0.0244755	0.0283887	0.0279866	0.0266183	0.0238059
651	0.019433	0.0206724	0.0214879	0.0258405	0.0289832	0.0340909	0.0337583	0.0325497	0.0298899	0.0275024	0.0263542	0.0216086	0.0195845	0.0189193	0.0242081	0.0243288	0.0266264	0.0227568	0.0228184	0.0185866	0.019433	0.0206724	0.0214879	0.0258405	0.0289832	0.0340909	0.0337583	0.0325497	0.0298899	0.0275024	0.0263542	0.0216086	0.0195845	0.0189193	0.0242081	0.0243288	0.0266264	0.0227568	0.0228184	0.0185866
652	0.0252454	0.0254656	0.0266602	0.0257045	0.0242163	0.0237205	0.0218091	0.0219934	0.0232427	0.0252634	0.0282772	0.0253368	0.0264767	0.0243631	0.0258333	0.0247676	0.0255944	0.0259434	0.0256311	0.0244552	0.0252454	0.0254656	0.0266602	0.0257045	0.0242163	0.0237205	0.0218091	0.0219934	0.0232427	0.0252634	0.0282772	0.0253368	0.0264767	0.0243631	0.0258333	0.0247676	0.0255944	0.0259434	0.0256311	0.0244552
653	0.0235434	0.0247779	0.0258852	0.0262333	0.025347	0.0245125	0.0251663	0.0250931	0.0259027	0.024074	0.024432	0.0238529	0.0251451	0.0248471	0.025195	0.0251297	0.0249836	0.0256412	0.0253872	0.024851	0.0235434	0.0247779	0.0258852	0.0262333	0.025347	0.0245125	0.0251663	0.0250931	0.0259027	0.024074	0.024432	0.0238529	0.0251451	0.0248471	0.025195	0.0251297	0.0249836	0.0256412	0.0253872	0.024851
654	0.0233841	0.0251104	0.0289698	0.0280807	0.0253391	0.0237142	0.0244501	0.0265324	0.0270654	0.0264051	0.0245267	0.0230539	0.0231553	0.0256693	0.0268367	0.0266846	0.0230032	0.0221907	0.0227745	0.0230539	0.0233841	0.0251104	0.0289698	0.0280807	0.0253391	0.0237142	0.0244501	0.0265324	0.0270654	0.0264051	0.0245267	0.0230539	0.0231553	0.0256693	0.0268367	0.0266846	0.0230032	0.0221907	0.0227745	0.0230539
655	0.0295567	0.0271983	0.0221675	0.0218535	0.0216954	0.0244212	0.0262028	0.029766	0.0271983	0.021172	0.0156691	0.0162459	0.0197044	0.0255213	0.031915	0.0291892	0.0290333	0.0249446	0.0285612	0.0279844	0.0295567	0.0271983	0.0221675	0.0218535	0.0216954	0.0244212	0.0262028	0.029766	0.0271983	0.021172	0.0156691	0.0162459	0.0197044	0.0255213	0.031915	0.0291892	0.0290333	0.0249446	0.0285612	0.0279844
656	0.0240671	0.0250216	0.0254253	0.0260314	0.0248562	0.0244158	0.0232409	0.0248472	0.0261321	0.0253153	0.0233786	0.0234153	0.0255907	0.0270959	0.0263525	0.0266005	0.0254986	0.0252053	0.0238467	0.023663	0.0240671	0.0250216	0.0254253	0.0260314	0.0248562	0.0244158	0.0232409	0.0248472	0.0261321	0.0253153	0.0233786	0.0234153	0.0255907	0.0270959	0.0263525	0.0266005	0.0254986	0.0252053	0.0238467	0.023663
657	0.0242486	0.0235217	0.0225904	0.0222077	0.0242361	0.0249755	0.026277	0.0234832	0.0219145	0.0205496	0.0227308	0.0258303	0.0268635	0.0284073	0.0273991	0.0280246	0.0273866	0.0276798	0.0265193	0.0251544	0.0242486	0.0235217	0.0225904	0.0222077	0.0242361	0.0249755	0.026277	0.0234832	0.0219145	0.0205496	0.0227308	0.0258303	0.0268635	0.0284073	0.0273991	0.0280246	0.0273866	0.0276798	0.0265193	0.0251544
658	0.0251053	0.0251955	0.0247091	0.0229676	0.02359	0.0238308	0.0239662	0.0232237	0.0233742	0.0251154	0.0265204	0.0268667	0.026671	0.0260387	0.0260338	0.025853	0.0259234	0.0257528	0.0246285	0.0246339	0.0251053	0.0251955	0.0247091	0.0229676	0.02359	0.0238308	0.0239662	0.0232237	0.0233742	0.0251154	0.0265204	0.0268667	0.026671	0.0260387	0.0260338	0.025853	0.0259234	0.0257528	0.0246285	0.0246339
659	0.0223232	0.0259554	0.0265174	0.02833	0.0281109	0.0277438	0.0265256	0.0258771	0.0269316	0.0281892	0.0267517	0.025893	0.0239088	0.0242447	0.0233621	0.0232137	0.0232917	0.0219561	0.0203472	0.0205268	0.0223232	0.0259554	0.0265174	0.02833	0.0281109	0.0277438	0.0265256	0.0258771	0.0269316	0.0281892	0.0267517	0.025893	0.0239088	0.0242447	0.0233621	0.0232137	0.0232917	0.0219561	0.0203472	0.0205268
660	0.0242729	0.0274292	0.0268083	0.0273583	0.0251417	0.0254257	0.0258333	0.0296986	0.0301771	0.0287945	0.0234396	0.0252132	0.0242902	0.0269507	0.0211166	0.0216139	0.020709	0.0225354	0.0210639	0.0221278	0.0242729	0.0274292	0.0268083	0.0273583	0.0251417	0.0254257	0.0258333	0.0296986	0.0301771	0.0287945	0.0234396	0.0252132	0.0242902	0.0269507	0.0211166	0.0216139	0.020709	0.0225354	0.0210639	0.0221278
661	0.0235097	0.0238733	0.0245258	0.0253978	0.0270912	0.027455	0.0274238	0.0268214	0.0261316	0.0239613	0.0246639	0.0240676	0.0233781	0.0226378	0.0236851	0.024714	0.0258933	0.0262819	0.0254918	0.0229953	0.0235097	0.0238733	0.0245258	0.0253978	0.0270912	0.027455	0.0274238	0.0268214	0.0261316	0.0239613	0.0246639	0.0240676	0.0233781	0.0226378	0.0236851	0.024714	0.0258933	0.0262819	0.0254918	0.0229953
662	0.0257912	0.0262266	0.0251642	0.0246817	0.0250728	0.0250667	0.0245675	0.0236937	0.0239861	0.0241823	0.0247821	0.025321	0.0256253	0.0270274	0.0275219	0.0266528	0.0249344	0.0229798	0.0229602	0.0237623	0.0257912	0.0262266	0.0251642	0.0246817	0.0250728	0.0250667	0.0245675	0.0236937	0.0239861	0.0241823	0.0247821	0.025321	0.0256253	0.0270274	0.0275219	0.0266528	0.0249344	0.0229798	0.0229602	0.0237623
663	0.0288378	0.0260084	0.0250339	0.0270597	0.0258224	0.0253125	0.0226217	0.0231323	0.0230856	0.0246784	0.0275236	0.0280953	0.0270288	0.022328	0.0230705	0.0218174	0.0221118	0.0208436	0.0262712	0.0293168	0.0288378	0.0260084	0.0250339	0.0270597	0.0258224	0.0253125	0.0226217	0.0231323	0.0230856	0.0246784	0.0275236	0.0280953	0.0270288	0.022328	0.0230705	0.0218174	0.0221118	0.0208436	0.0262712	0.0293168
664	0.0222195	0.0225733	0.0244004	0.0253284	0.0279663	0.0294246	0.0298961	0.02692	0.0246509	0.0249602	0.0254022	0.0255938	0.0269789	0.0249157	0.0228682	0.0216892	0.0229709	0.0243415	0.0232214	0.0236784	0.0222195	0.0225733	0.0244004	0.0253284	0.0279663	0.0294246	0.0298961	0.02692	0.0246509	0.0249602	0.0254022	0.0255938	0.0269789	0.0249157	0.0228682	0.0216892	0.0229709	0.0243415	0.0232214	0.0236784
665	0.026945	0.0255679	0.0247096	0.0250289	0.025009	0.0253084	0.0250688	0.0240709	0.0236918	0.0241307	0.0226137	0.0228936	0.0231625	0.0261867	0.0257075	0.025478	0.0243703	0.0251188	0.0267753	0.0281625	0.026945	0.0255679	0.0247096	0.0250289	0.025009	0.0253084	0.0250688	0.0240709	0.0236918	0.0241307	0.0226137	0.0228936	0.0231625	0.0261867	0.0257075	0.025478	0.0243703	0.0251188	0.0267753	0.0281625
666	0.0262553	0.023371	0.0222694	0.0227785	0.0249717	0.0252107	0.0256837	0.0252782	0.0245247	0.0244209	0.0237191	0.0231632	0.0232776	0.0246753	0.0265932	0.0269673	0.0279132	0.0264839	0.0263803	0.0260629	0.0262553	0.023371	0.0222694	0.0227785	0.0249717	0.0252107	0.0256837	0.0252782	0.0245247	0.0244209	0.0237191	0.0231632	0.0232776	0.0246753	0.0265932	0.0269673	0.0279132	0.0264839	0.0263803	0.0260629
667	0.0245599	0.0259174	0.025523	0.0260048	0.0240346	0.0248228	0.0234945	0.0233928	0.0235385	0.0263403	0.0279018	0.0265884	0.0270411	0.0249245	0.025611	0.0241221	0.0249103	0.0235385	0.0232905	0.0244433	0.0245599	0.0259174	0.025523	0.0260048	0.0240346	0.0248228	0.0234945	0.0233928	0.0235385	0.0263403	0.0279018	0.0265884	0.0270411	0.0249245	0.025611	0.0241221	0.0249103	0.0235385	0.0232905	0.0244433
668	0.023031	0.026718	0.0277949	0.0269733	0.0256298	0.0233085	0.0219763	0.0231646	0.0252962	0.0275287	0.0244968	0.024375	0.0227201	0.0235865	0.0241749	0.0259516	0.0266401	0.0274287	0.0250631	0.0241419	0.023031	0.026718	0.0277949	0.0269733	0.0256298	0.0233085	0.0219763	0.0231646	0.0252962	0.0275287	0.0244968	0.024375	0.0227201	0.0235865	0.0241749	0.0259516	0.0266401	0.0274287	0.0250631	0.0241419
669	0.0253279	0.0247625	0.0255592	0.0249282	0.0254837	0.0253813	0.0255568	0.0261804	0.02619	0.0268895	0.0252058	0.0253937	0.0238368	0.0238905	0.0233667	0.0232157	0.0234691	0.0242096	0.0258613	0.0252911	0.0253279	0.0247625	0.0255592	0.0249282	0.0254837	0.0253813	0.0255568	0.0261804	0.02619	0.0268895	0.0252058	0.0253937	0.0238368	0.0238905	0.0233667	0.0232157	0.0234691	0.0242096	0.0258613	0.0252911
670	0.0267582	0.0246992	0.024203	0.0264022	0.0240793	0.0259844	0.0266806	0.0285238	0.026495	0.0240793	0.0224072	0.0230574	0.0253026	0.0236147	0.0212148	0.0210753	0.024513	0.0251322	0.0276413	0.0281362	0.0267582	0.0246992	0.024203	0.0264022	0.0240793	0.0259844	0.0266806	0.0285238	0.026495	0.0240793	0.0224072	0.0230574	0.0253026	0.0236147	0.0212148	0.0210753	0.024513	0.0251322	0.0276413	0.0281362
671	0.020843	0.0204093	0.0218405	0.0245143	0.0278821	0.0272605	0.0244277	0.024717	0.0244995	0.0245579	0.0208718	0.0244424	0.0287347	0.0315534	0.026986	0.0253386	0.0255259	0.0278244	0.0250057	0.0227655	0.020843	0.0204093	0.0218405	0.0245143	0.0278821	0.0272605	0.0244277	0.024717	0.0244995	0.0245579	0.0208718	0.0244424	0.0287347	0.0315534	0.026986	0.0253386	0.0255259	0.0278244	0.0250057	0.0227655
672	0.0264294	0.0264851	0.0244531	0.024749	0.0243424	0.0252105	0.0237514	0.0216645	0.0210735	0.0231236	0.0238621	0.0253031	0.0252843	0.0296434	0.029218	0.0293294	0.0255613	0.0231604	0.0226621	0.0246933	0.0264294	0.0264851	0.0244531	0.024749	0.0243424	0.0252105	0.0237514	0.0216645	0.0210735	0.0231236	0.0238621	0.0253031	0.0252843	0.0296434	0.029218	0.0293294	0.0255613	0.0231604	0.0226621	0.0246933
673	0.0251749	0.0259224	0.026541	0.0270886	0.0260834	0.0251557	0.0240859	0.0227392	0.0224753	0.0216566	0.0236609	0.0246078	0.0245498	0.0261612	0.0246719	0.025826	0.0238668	0.0267086	0.0265859	0.026438	0.0251749	0.0259224	0.026541	0.0270886	0.0260834	0.0251557	0.0240859	0.0227392	0.0224753	0.0216566	0.0236609	0.0246078	0.0245498	0.0261612	0.0246719	0.025826	0.0238668	0.0267086	0.0265859	0.026438
674	0.0241843	0.024485	0.0260375	0.0264171	0.0261014	0.0245978	0.0246994	0.0248834	0.0266917	0.0264133	0.0262613	0.0241297	0.0238442	0.0235884	0.024141	0.0243986	0.0251447	0.0251089	0.024923	0.0239493	0.0241843	0.024485	0.0260375	0.0264171	0.0261014	0.0245978	0.0246994	0.0248834	0.0266917	0.0264133	0.0262613	0.0241297	0.0238442	0.0235884	0.024141	0.0243986	0.0251447	0.0251089	0.024923	0.0239493
675	0.023939	0.0245849	0.0263937	0.0260395	0.0252647	0.0245569	0.0252756	0.0270171	0.0250565	0.0248267	0.0238266	0.0245624	0.0243378	0.0237199	0.024894	0.0245904	0.0251692	0.0255847	0.0254778	0.0248828	0.023939	0.0245849	0.0263937	0.0260395	0.0252647	0.0245569	0.0252756	0.0270171	0.0250565	0.0248267	0.0238266	0.0245624	0.0243378	0.0237199	0.024894	0.0245904	0.0251692	0.0255847	0.0254778	0.0248828
676	0.0254365	0.0257249	0.0254677	0.0249605	0.0243317	0.0244139	0.0249501	0.0250635	0.0249617	0.0247498	0.0250207	0.0248551	0.02429	0.0240526	0.025572	0.0261521	0.0257608	0.0244278	0.0246756	0.025133	0.0254365	0.0257249	0.0254677	0.0249605	0.0243317	0.0244139	0.0249501	0.0250635	0.0249617	0.0247498	0.0250207	0.0248551	0.02429	0.0240526	0.025572	0.0261521	0.0257608	0.0244278	0.0246756	0.025133
677	0.0278067	0.0302604	0.0260636	0.025	0.0226065	0.0257685	0.0285162	0.0317674	0.0275706	0.0239364	0.0211586	0.0227836	0.021897	0.0188241	0.0197697	0.0233449	0.025	0.0253252	0.0238472	0.0287535	0.0278067	0.0302604	0.0260636	0.025	0.0226065	0.0257685	0.0285162	0.0317674	0.0275706	0.0239364	0.0211586	0.0227836	0.021897	0.0188241	0.0197697	0.0233449	0.025	0.0253252	0.0238472	0.0287535
678	0.021947	0.0234064	0.0276191	0.0261108	0.0276552	0.0253688	0.0261113	0.0252854	0.0245313	0.0238377	0.021827	0.0220904	0.0249625	0.0274151	0.0291746	0.0255845	0.0246035	0.0249503	0.0250698	0.0224494	0.021947	0.0234064	0.0276191	0.0261108	0.0276552	0.0253688	0.0261113	0.0252854	0.0245313	0.0238377	0.021827	0.0220904	0.0249625	0.0274151	0.0291746	0.0255845	0.0246035	0.0249503	0.0250698	0.0224494
679	0.0246322	0.0255257	0.0258688	0.0256234	0.0245012	0.0250269	0.0256598	0.0261715	0.0257531	0.0251052	0.0249679	0.0246578	0.0245732	0.0242942	0.0247919	0.0250397	0.0243424	0.024231	0.0244283	0.0248058	0.0246322	0.0255257	0.0258688	0.0256234	0.0245012	0.0250269	0.0256598	0.0261715	0.0257531	0.0251052	0.0249679	0.0246578	0.0245732	0.0242942	0.0247919	0.0250397	0.0243424	0.024231	0.0244283	0.0248058
680	0.0246626	0.0246119	0.0239412	0.024114	0.0245661	0.0244492	0.024551	0.024406	0.0250996	0.0256762	0.0261588	0.0257981	0.0249879	0.0251097	0.0254653	0.0254095	0.0251478	0.0254298	0.0252545	0.0251606	0.0246626	0.0246119	0.0239412	0.024114	0.0245661	0.0244492	0.024551	0.024406	0.0250996	0.0256762	0.0261588	0.0257981	0.0249879	0.0251097	0.0254653	0.0254095	0.0251478	0.0254298	0.0252545	0.0251606
681	0.0254214	0.0268676	0.0268672	0.0289769	0.0292529	0.0292161	0.0266281	0.0236898	0.0230267	0.0217186	0.0221241	0.022824	0.0234502	0.0226122	0.0239755	0.0257067	0.025974	0.023478	0.0234596	0.0247305	0.0254214	0.0268676	0.0268672	0.0289769	0.0292529	0.0292161	0.0266281	0.0236898	0.0230267	0.0217186	0.0221241	0.022824	0.0234502	0.0226122	0.0239755	0.0257067	0.025974	0.023478	0.0234596	0.0247305
682	0.0225111	0.0266909	0.0304427	0.0301097	0.0273084	0.0251711	0.0269754	0.0260733	0.0243639	0.0253609	0.0233184	0.0190923	0.0177623	0.0195666	0.0185696	0.021942	0.0271651	0.0340997	0.0278776	0.025599	0.0225111	0.0266909	0.0304427	0.0301097	0.0273084	0.0251711	0.0269754	0.0260733	0.0243639	0.0253609	0.0233184	0.0190923	0.0177623	0.0195666	0.0185696	0.021942	0.0271651	0.0340997	0.0278776	0.025599
683	0.0255958	0.023946	0.0247431	0.0260818	0.0268545	0.0253009	0.0248308	0.0235793	0.0234204	0.022711	0.0245437	0.0257949	0.0247987	0.0270303	0.0262328	0.0254763	0.0236355	0.024201	0.0261217	0.0251014	0.0255958	0.023946	0.0247431	0.0260818	0.0268545	0.0253009	0.0248308	0.0235793	0.0234204	0.022711	0.0245437	0.0257949	0.0247987	0.0270303	0.0262328	0.0254763	0.0236355	0.024201	0.0261217	0.0251014
684	0.0258224	0.0257614	0.0265558	0.0262138	0.0251742	0.0247981	0.0244083	0.0244255	0.0234981	0.0238878	0.0238553	0.0243344	0.0241062	0.0246441	0.0246345	0.0247296	0.0252294	0.0257538	0.0264437	0.0257234	0.0258224	0.0257614	0.0265558	0.0262138	0.0251742	0.0247981	0.0244083	0.0244255	0.0234981	0.0238878	0.0238553	0.0243344	0.0241062	0.0246441	0.0246345	0.0247296	0.0252294	0.0257538	0.0264437	0.0257234
685	0.0241015	0.0260248	0.0280281	0.0258443	0.0224388	0.0210162	0.0217373	0.0246226	0.0256238	0.0284291	0.0283286	0.027387	0.0259048	0.0248627	0.0275275	0.0250628	0.0223988	0.0215372	0.0240411	0.0250832	0.0241015	0.0260248	0.0280281	0.0258443	0.0224388	0.0210162	0.0217373	0.0246226	0.0256238	0.0284291	0.0283286	0.027387	0.0259048	0.0248627	0.0275275	0.0250628	0.0223988	0.0215372	0.0240411	0.0250832
686	0.0267932	0.0266805	0.0246485	0.0258765	0.0270894	0.0281477	0.0281339	0.0264826	0.0272591	0.0219253	0.0223635	0.0218971	0.0247475	0.0246629	0.0244369	0.0234212	0.0213754	0.0222784	0.0248038	0.0269767	0.0267932	0.0266805	0.0246485	0.0258765	0.0270894	0.0281477	0.0281339	0.0264826	0.0272591	0.0219253	0.0223635	0.0218971	0.0247475	0.0246629	0.0244369	0.0234212	0.0213754	0.0222784	0.0248038	0.0269767
687	0.0272557	0.0263644	0.0245369	0.0241534	0.0259809	0.0291622	0.0304821	0.0286771	0.0236908	0.0222358	0.0222579	0.0248303	0.0244578	0.0250672	0.0242435	0.0233298	0.0217391	0.0218408	0.0235216	0.0261727	0.0272557	0.0263644	0.0245369	0.0241534	0.0259809	0.0291622	0.0304821	0.0286771	0.0236908	0.0222358	0.0222579	0.0248303	0.0244578	0.0250672	0.0242435	0.0233298	0.0217391	0.0218408	0.0235216	0.0261727
688	0.0248282	0.0251644	0.0254892	0.02577	0.0253546	0.0252805	0.0251088	0.0253013	0.0256076	0.0253292	0.025125	0.0242226	0.0237518	0.0235081	0.0239373	0.0243688	0.0253384	0.0257977	0.0258511	0.0248652	0.0248282	0.0251644	0.0254892	0.02577	0.0253546	0.0252805	0.0251088	0.0253013	0.0256076	0.0253292	0.025125	0.0242226	0.0237518	0.0235081	0.0239373	0.0243688	0.0253384	0.0257977	0.0258511	0.0248652
689	0.0258242	0.0261994	0.0252248	0.024641	0.0245791	0.0253833	0.0258939	0.0256425	0.0244166	0.0225992	0.0222357	0.022804	0.0232334	0.0237555	0.0243817	0.0251515	0.0258436	0.0275412	0.0277384	0.026911	0.0258242	0.0261994	0.0252248	0.024641	0.0245791	0.0253833	0.0258939	0.0256425	0.0244166	0.0225992	0.0222357	0.022804	0.0232334	0.0237555	0.0243817	0.0251515	0.0258436	0.0275412	0.0277384	0.026911
690	0.025604	0.026217	0.0254477	0.0243359	0.0249129	0.0246182	0.024907	0.0249849	0.0268602	0.0248766	0.0244503	0.0229713	0.0250873	0.0242215	0.0252615	0.0249729	0.0252554	0.0252074	0.0247926	0.0250151	0.025604	0.026217	0.0254477	0.0243359	0.0249129	0.0246182	0.024907	0.0249849	0.0268602	0.0248766	0.0244503	0.0229713	0.0250873	0.0242215	0.0252615	0.0249729	0.0252554	0.0252074	0.0247926	0.0250151
691	0.026516	0.0242809	0.0248033	0.0248323	0.0223215	0.022525	0.0242371	0.0283737	0.0276478	0.026516	0.0247743	0.023497	0.0219878	0.0228587	0.0233953	0.0252825	0.0255434	0.0262256	0.0275466	0.0268349	0.026516	0.0242809	0.0248033	0.0248323	0.0223215	0.022525	0.0242371	0.0283737	0.0276478	0.026516	0.0247743	0.023497	0.0219878	0.0228587	0.0233953	0.0252825	0.0255434	0.0262256	0.0275466	0.0268349
692	0.0266033	0.0249539	0.021418	0.0237752	0.0245605	0.0266667	0.0257392	0.0255822	0.0261952	0.0237118	0.0249699	0.0233819	0.0260223	0.0267608	0.0258333	0.0239796	0.0223295	0.0241993	0.0256136	0.0277037	0.0266033	0.0249539	0.021418	0.0237752	0.0245605	0.0266667	0.0257392	0.0255822	0.0261952	0.0237118	0.0249699	0.0233819	0.0260223	0.0267608	0.0258333	0.0239796	0.0223295	0.0241993	0.0256136	0.0277037
693	0.0270922	0.0267233	0.02661	0.02539	0.024	0.0230356	0.0231489	0.024	0.0257022	0.0233755	0.02366	0.02539	0.0273755	0.0277167	0.0238011	0.0255322	0.0224678	0.0241989	0.0241133	0.0266667	0.0270922	0.0267233	0.02661	0.02539	0.024	0.0230356	0.0231489	0.024	0.0257022	0.0233755	0.02366	0.02539	0.0273755	0.0277167	0.0238011	0.0255322	0.0224678	0.0241989	0.0241133	0.0266667
694	0.0290884	0.0279586	0.0249707	0.0268683	0.0275949	0.0274739	0.0247486	0.0254151	0.025778	0.0262626	0.0209535	0.0208531	0.0223664	0.028342	0.0246877	0.0218422	0.0192781	0.0222051	0.0246276	0.0286852	0.0290884	0.0279586	0.0249707	0.0268683	0.0275949	0.0274739	0.0247486	0.0254151	0.025778	0.0262626	0.0209535	0.0208531	0.0223664	0.028342	0.0246877	0.0218422	0.0192781	0.0222051	0.0246276	0.0286852
695	0.0292105	0.0280711	0.0278248	0.0253	0.0251404	0.0249269	0.0255466	0.0243342	0.0220692	0.0206572	0.0197777	0.0199376	0.021883	0.023841	0.0264459	0.0259395	0.0258597	0.0262461	0.0281911	0.0287972	0.0292105	0.0280711	0.0278248	0.0253	0.0251404	0.0249269	0.0255466	0.0243342	0.0220692	0.0206572	0.0197777	0.0199376	0.021883	0.023841	0.0264459	0.0259395	0.0258597	0.0262461	0.0281911	0.0287972
696	0.0187659	0.0190895	0.0245167	0.0279727	0.0292417	0.0279188	0.0257857	0.028162	0.0294575	0.0283238	0.0219786	0.0209528	0.0245706	0.0284856	0.0287289	0.0258397	0.0208175	0.0224112	0.0236791	0.0233016	0.0187659	0.0190895	0.0245167	0.0279727	0.0292417	0.0279188	0.0257857	0.028162	0.0294575	0.0283238	0.0219786	0.0209528	0.0245706	0.0284856	0.0287289	0.0258397	0.0208175	0.0224112	0.0236791	0.0233016
697	0.024987	0.017978	0.0174839	0.0188016	0.0216893	0.0130297	0.0139374	0.0181428	0.0246576	0.0258947	0.0282042	0.0311725	0.0373579	0.0376873	0.0336466	0.0306783	0.0274612	0.0269671	0.0232558	0.0269671	0.024987	0.017978	0.0174839	0.0188016	0.0216893	0.0130297	0.0139374	0.0181428	0.0246576	0.0258947	0.0282042	0.0311725	0.0373579	0.0376873	0.0336466	0.0306783	0.0274612	0.0269671	0.0232558	0.0269671
698	0.0256753	0.0232608	0.023636	0.0236135	0.0253666	0.0265242	0.0280674	0.0270311	0.0260613	0.0245065	0.0244737	0.0242643	0.0266343	0.027902	0.025576	0.0230406	0.0209788	0.0228092	0.0244624	0.0261161	0.0256753	0.0232608	0.023636	0.0236135	0.0253666	0.0265242	0.0280674	0.0270311	0.0260613	0.0245065	0.0244737	0.0242643	0.0266343	0.027902	0.025576	0.0230406	0.0209788	0.0228092	0.0244624	0.0261161
699	0.030474	0.0294893	0.0273523	0.0226693	0.0202201	0.0180587	0.0194996	0.0225734	0.0242062	0.0294178	0.0304975	0.0292974	0.0235581	0.0214927	0.0221652	0.0236541	0.0252869	0.0259594	0.0262716	0.0278565	0.030474	0.0294893	0.0273523	0.0226693	0.0202201	0.0180587	0.0194996	0.0225734	0.0242062	0.0294178	0.0304975	0.0292974	0.0235581	0.0214927	0.0221652	0.0236541	0.0252869	0.0259594	0.0262716	0.0278565
700	0.0204268	0.021794	0.0198727	0.0212399	0.020353	0.0224957	0.0243056	0.0272237	0.0284057	0.0294401	0.0295877	0.0272974	0.0258203	0.0255613	0.0255613	0.0247121	0.0282581	0.0293287	0.0264482	0.0218678	0.0204268	0.021794	0.0198727	0.0212399	0.020353	0.0224957	0.0243056	0.0272237	0.0284057	0.0294401	0.0295877	0.0272974	0.0258203	0.0255613	0.0255613	0.0247121	0.0282581	0.0293287	0.0264482	0.0218678
701	0.0258134	0.0289813	0.0269087	0.0220588	0.0219026	0.0228018	0.0262439	0.0253048	0.0279259	0.0248744	0.0254228	0.0245619	0.0270649	0.0269087	0.0269087	0.0258915	0.0238189	0.0225674	0.0210417	0.0229979	0.0258134	0.0289813	0.0269087	0.0220588	0.0219026	0.0228018	0.0262439	0.0253048	0.0279259	0.0248744	0.0254228	0.0245619	0.0270649	0.0269087	0.0269087	0.0258915	0.0238189	0.0225674	0.0210417	0.0229979
702	0.023396	0.0263158	0.0232362	0.0217967	0.0291557	0.031994	0.0280357	0.0191573	0.0206767	0.0239959	0.0255561	0.0269157	0.030755	0.0308349	0.0287155	0.0257159	0.0244361	0.0213565	0.0181172	0.0198371	0.023396	0.0263158	0.0232362	0.0217967	0.0291557	0.031994	0.0280357	0.0191573	0.0206767	0.0239959	0.0255561	0.0269157	0.030755	0.0308349	0.0287155	0.0257159	0.0244361	0.0213565	0.0181172	0.0198371
703	0.0239849	0.0289167	0.0320113	0.0345265	0.0365568	0.035106	0.0256288	0.0150871	0.0119924	0.0121856	0.0194394	0.0216628	0.0312387	0.0294962	0.0285303	0.0225341	0.0200189	0.0237917	0.0231136	0.024178	0.0239849	0.0289167	0.0320113	0.0345265	0.0365568	0.035106	0.0256288	0.0150871	0.0119924	0.0121856	0.0194394	0.0216628	0.0312387	0.0294962	0.0285303	0.0225341	0.0200189	0.0237917	0.0231136	0.024178
704	0.0301855	0.0295465	0.0280433	0.0249602	0.0251487	0.0241711	0.0248101	0.024096	0.0274794	0.0269523	0.0222541	0.0173675	0.0212765	0.0243963	0.0239458	0.0218404	0.0246599	0.025449	0.0258628	0.0275545	0.0301855	0.0295465	0.0280433	0.0249602	0.0251487	0.0241711	0.0248101	0.024096	0.0274794	0.0269523	0.0222541	0.0173675	0.0212765	0.0243963	0.0239458	0.0218404	0.0246599	0.025449	0.0258628	0.0275545
705	0.0307504	0.0280514	0.0218055	0.0219652	0.0194237	0.0221766	0.0223881	0.0233934	0.0222823	0.0222823	0.0210116	0.020483	0.0191065	0.0215941	0.023976	0.0233934	0.0254581	0.0330265	0.0386359	0.0387956	0.0307504	0.0280514	0.0218055	0.0219652	0.0194237	0.0221766	0.0223881	0.0233934	0.0222823	0.0222823	0.0210116	0.020483	0.0191065	0.0215941	0.023976	0.0233934	0.0254581	0.0330265	0.0386359	0.0387956
706	0.0244646	0.0254545	0.0261308	0.0261914	0.0247541	0.0251892	0.022665	0.0231243	0.0222063	0.0228826	0.0219528	0.02118	0.023873	0.0266619	0.028558	0.0284856	0.0273865	0.0278457	0.0260461	0.0249475	0.0244646	0.0254545	0.0261308	0.0261914	0.0247541	0.0251892	0.022665	0.0231243	0.0222063	0.0228826	0.0219528	0.02118	0.023873	0.0266619	0.028558	0.0284856	0.0273865	0.0278457	0.0260461	0.0249475
707	0.0265235	0.0279076	0.0268281	0.0262845	0.0246722	0.0238838	0.0234951	0.0241748	0.0242562	0.0237398	0.022897	0.0239437	0.0242018	0.0242999	0.0243841	0.0252676	0.0258305	0.0257706	0.0253383	0.0263009	0.0265235	0.0279076	0.0268281	0.0262845	0.0246722	0.0238838	0.0234951	0.0241748	0.0242562	0.0237398	0.022897	0.0239437	0.0242018	0.0242999	0.0243841	0.0252676	0.0258305	0.0257706	0.0253383	0.0263009
708	0.0269851	0.0284145	0.028209	0.0278496	0.0261977	0.0273448	0.0280206	0.0285599	0.02666	0.0250851	0.0238613	0.0235532	0.0232535	0.0223978	0.0220384	0.0218071	0.0213194	0.02096	0.0222865	0.0251964	0.0269851	0.0284145	0.028209	0.0278496	0.0261977	0.0273448	0.0280206	0.0285599	0.02666	0.0250851	0.0238613	0.0235532	0.0232535	0.0223978	0.0220384	0.0218071	0.0213194	0.02096	0.0222865	0.0251964
709	0.0287404	0.0287789	0.0264078	0.0230131	0.0229223	0.0250213	0.0257988	0.0255527	0.0251898	0.0255527	0.0246326	0.0258379	0.0235957	0.0233242	0.0211987	0.022702	0.0233369	0.0249695	0.0264078	0.0270168	0.0287404	0.0287789	0.0264078	0.0230131	0.0229223	0.0250213	0.0257988	0.0255527	0.0251898	0.0255527	0.0246326	0.0258379	0.0235957	0.0233242	0.0211987	0.022702	0.0233369	0.0249695	0.0264078	0.0270168
710	0.0276763	0.029133	0.0284044	0.0289899	0.0285358	0.0290254	0.0247629	0.0231514	0.0222316	0.0222676	0.0231753	0.0252404	0.027139	0.0229003	0.0220053	0.0211569	0.023808	0.0218495	0.0237365	0.0248106	0.0276763	0.029133	0.0284044	0.0289899	0.0285358	0.0290254	0.0247629	0.0231514	0.0222316	0.0222676	0.0231753	0.0252404	0.027139	0.0229003	0.0220053	0.0211569	0.023808	0.0218495	0.0237365	0.0248106
711	0.0244234	0.0266329	0.0321024	0.0268574	0.0264466	0.0226247	0.0234492	0.0198533	0.0221758	0.0209389	0.0207527	0.0228125	0.0262206	0.0233744	0.0202656	0.0241608	0.0311282	0.0324017	0.0293677	0.0240112	0.0244234	0.0266329	0.0321024	0.0268574	0.0264466	0.0226247	0.0234492	0.0198533	0.0221758	0.0209389	0.0207527	0.0228125	0.0262206	0.0233744	0.0202656	0.0241608	0.0311282	0.0324017	0.0293677	0.0240112
712	0.0198127	0.0200076	0.025669	0.0337691	0.0370871	0.0348433	0.0277179	0.0243999	0.025669	0.0264487	0.0258639	0.0183486	0.0137615	0.0150306	0.0214717	0.0321101	0.033964	0.0275229	0.0196178	0.0168846	0.0198127	0.0200076	0.025669	0.0337691	0.0370871	0.0348433	0.0277179	0.0243999	0.025669	0.0264487	0.0258639	0.0183486	0.0137615	0.0150306	0.0214717	0.0321101	0.033964	0.0275229	0.0196178	0.0168846
713	0.0260771	0.0272591	0.026849	0.0249433	0.0244851	0.0224584	0.0221211	0.0230376	0.0254497	0.0260289	0.0249433	0.0249433	0.023134	0.0236168	0.0243159	0.023544	0.0249679	0.0267281	0.0287547	0.0263426	0.0260771	0.0272591	0.026849	0.0249433	0.0244851	0.0224584	0.0221211	0.0230376	0.0254497	0.0260289	0.0249433	0.0249433	0.023134	0.0236168	0.0243159	0.023544	0.0249679	0.0267281	0.0287547	0.0263426
714	0.023824	0.0242582	0.027375	0.0273897	0.0298474	0.0279589	0.0266409	0.0254572	0.0226396	0.0208275	0.0192389	0.0224002	0.0252623	0.024348	0.023824	0.0259067	0.0264155	0.0274202	0.0245428	0.0244231	0.023824	0.0242582	0.027375	0.0273897	0.0298474	0.0279589	0.0266409	0.0254572	0.0226396	0.0208275	0.0192389	0.0224002	0.0252623	0.024348	0.023824	0.0259067	0.0264155	0.0274202	0.0245428	0.0244231
715	0.0253018	0.0297297	0.0298446	0.027027	0.0259347	0.0236914	0.0249572	0.0192635	0.019437	0.0216216	0.0246689	0.023232	0.0197815	0.0224842	0.0253018	0.0261644	0.0303626	0.0301892	0.0277748	0.023232	0.0253018	0.0297297	0.0298446	0.027027	0.0259347	0.0236914	0.0249572	0.0192635	0.019437	0.0216216	0.0246689	0.023232	0.0197815	0.0224842	0.0253018	0.0261644	0.0303626	0.0301892	0.0277748	0.023232
716	0.0252771	0.0251725	0.0256025	0.0248239	0.0252888	0.0248665	0.0253352	0.0249518	0.0248124	0.0243902	0.0239681	0.0247582	0.0248471	0.0258775	0.0259586	0.026466	0.0255404	0.0241579	0.0238481	0.0240572	0.0252771	0.0251725	0.0256025	0.0248239	0.0252888	0.0248665	0.0253352	0.0249518	0.0248124	0.0243902	0.0239681	0.0247582	0.0248471	0.0258775	0.0259586	0.026466	0.0255404	0.0241579	0.0238481	0.0240572
717	0.027777	0.0271438	0.0258932	0.0248434	0.0233146	0.0245192	0.0220174	0.0229445	0.0256307	0.0295059	0.0275762	0.0244884	0.0231138	0.0252758	0.0266497	0.0255842	0.0239635	0.0209367	0.0237627	0.0250593	0.027777	0.0271438	0.0258932	0.0248434	0.0233146	0.0245192	0.0220174	0.0229445	0.0256307	0.0295059	0.0275762	0.0244884	0.0231138	0.0252758	0.0266497	0.0255842	0.0239635	0.0209367	0.0237627	0.0250593
718	0.0252403	0.0254155	0.0243076	0.0252843	0.0266541	0.0275428	0.0277763	0.0282426	0.0282568	0.028403	0.0241472	0.0228653	0.0219469	0.0242203	0.0231564	0.0222386	0.0206353	0.0229235	0.024089	0.0266541	0.0252403	0.0254155	0.0243076	0.0252843	0.0266541	0.0275428	0.0277763	0.0282426	0.0282568	0.028403	0.0241472	0.0228653	0.0219469	0.0242203	0.0231564	0.0222386	0.0206353	0.0229235	0.024089	0.0266541
719	0.0220012	0.0192038	0.0252973	0.0276692	0.0291931	0.0266706	0.0265708	0.0243232	0.0226252	0.0248729	0.0272447	0.0296176	0.0248474	0.0213517	0.0209771	0.0270452	0.0273445	0.0250978	0.0242234	0.0238233	0.0220012	0.0192038	0.0252973	0.0276692	0.0291931	0.0266706	0.0265708	0.0243232	0.0226252	0.0248729	0.0272447	0.0296176	0.0248474	0.0213517	0.0209771	0.0270452	0.0273445	0.0250978	0.0242234	0.0238233
720	0.0279697	0.0277583	0.0277158	0.0266733	0.0257434	0.0257009	0.0266451	0.0265182	0.0256727	0.0254757	0.023559	0.0220094	0.0223477	0.0238267	0.0238411	0.0208963	0.0209244	0.0227842	0.0264056	0.0275325	0.0279697	0.0277583	0.0277158	0.0266733	0.0257434	0.0257009	0.0266451	0.0265182	0.0256727	0.0254757	0.023559	0.0220094	0.0223477	0.0238267	0.0238411	0.0208963	0.0209244	0.0227842	0.0264056	0.0275325
721	0.0256636	0.0256368	0.0264249	0.0273447	0.0277644	0.028001	0.0281852	0.0274228	0.0294198	0.028106	0.0252428	0.0207778	0.0165483	0.0199373	0.0236142	0.0252428	0.0248755	0.022038	0.0248231	0.022931	0.0256636	0.0256368	0.0264249	0.0273447	0.0277644	0.028001	0.0281852	0.0274228	0.0294198	0.028106	0.0252428	0.0207778	0.0165483	0.0199373	0.0236142	0.0252428	0.0248755	0.022038	0.0248231	0.022931
722	0.0297977	0.0246844	0.0253055	0.0238066	0.024375	0.0223099	0.0197269	0.0262864	0.0271116	0.0274737	0.0256149	0.0269053	0.0260275	0.0239624	0.026699	0.028661	0.0241687	0.0192112	0.0218447	0.0260275	0.0297977	0.0246844	0.0253055	0.0238066	0.024375	0.0223099	0.0197269	0.0262864	0.0271116	0.0274737	0.0256149	0.0269053	0.0260275	0.0239624	0.026699	0.028661	0.0241687	0.0192112	0.0218447	0.0260275
723	0.0305154	0.0315995	0.0284855	0.0233416	0.0241461	0.0285554	0.0260005	0.0227467	0.0224315	0.0269805	0.03223	0.02733	0.0205072	0.0167626	0.0179166	0.0226768	0.0211362	0.0249863	0.0248108	0.0268407	0.0305154	0.0315995	0.0284855	0.0233416	0.0241461	0.0285554	0.0260005	0.0227467	0.0224315	0.0269805	0.03223	0.02733	0.0205072	0.0167626	0.0179166	0.0226768	0.0211362	0.0249863	0.0248108	0.0268407
724	0.0272273	0.0267825	0.0256554	0.0259927	0.0263948	0.0257127	0.0242772	0.0223462	0.0222385	0.0254473	0.0269616	0.0268112	0.0238464	0.0248516	0.0237241	0.0243061	0.0232577	0.0238751	0.0241768	0.0261148	0.0272273	0.0267825	0.0256554	0.0259927	0.0263948	0.0257127	0.0242772	0.0223462	0.0222385	0.0254473	0.0269616	0.0268112	0.0238464	0.0248516	0.0237241	0.0243061	0.0232577	0.0238751	0.0241768	0.0261148
725	0.0239997	0.0261634	0.0255384	0.0275088	0.0283101	0.0259067	0.0264678	0.0272044	0.0269321	0.0252341	0.0236477	0.023103	0.0251701	0.0258584	0.0269804	0.0246411	0.021693	0.0215493	0.0193856	0.0247057	0.0239997	0.0261634	0.0255384	0.0275088	0.0283101	0.0259067	0.0264678	0.0272044	0.0269321	0.0252341	0.0236477	0.023103	0.0251701	0.0258584	0.0269804	0.0246411	0.021693	0.0215493	0.0193856	0.0247057
726	0.0191272	0.0192359	0.0199979	0.0220929	0.0231809	0.0233717	0.021331	0.0233174	0.0248678	0.0263917	0.0284324	0.0353431	0.0350159	0.0307726	0.0226641	0.0245418	0.0273711	0.028296	0.0246505	0.0199979	0.0191272	0.0192359	0.0199979	0.0220929	0.0231809	0.0233717	0.021331	0.0233174	0.0248678	0.0263917	0.0284324	0.0353431	0.0350159	0.0307726	0.0226641	0.0245418	0.0273711	0.028296	0.0246505	0.0199979
727	0.0238847	0.0251687	0.0300822	0.027682	0.0273801	0.0278145	0.0277198	0.0259251	0.0219568	0.0220893	0.0234118	0.0249423	0.0256794	0.0272099	0.0265482	0.023582	0.0217681	0.02207	0.0241489	0.0209362	0.0238847	0.0251687	0.0300822	0.027682	0.0273801	0.0278145	0.0277198	0.0259251	0.0219568	0.0220893	0.0234118	0.0249423	0.0256794	0.0272099	0.0265482	0.023582	0.0217681	0.02207	0.0241489	0.0209362
728	0.0241935	0.024823	0.0288262	0.0289404	0.0299709	0.0264807	0.0257953	0.0196752	0.0171012	0.0211627	0.0236783	0.0233356	0.0185887	0.0213911	0.0262522	0.0328876	0.0300268	0.0275112	0.0240793	0.02528	0.0241935	0.024823	0.0288262	0.0289404	0.0299709	0.0264807	0.0257953	0.0196752	0.0171012	0.0211627	0.0236783	0.0233356	0.0185887	0.0213911	0.0262522	0.0328876	0.0300268	0.0275112	0.0240793	0.02528
729	0.0216211	0.021363	0.0211471	0.0247655	0.0238175	0.0229133	0.0233873	0.0245496	0.0255837	0.0287281	0.0282101	0.0273499	0.0222672	0.028168	0.0281241	0.0286421	0.0251096	0.0256697	0.0248516	0.0237314	0.0216211	0.021363	0.0211471	0.0247655	0.0238175	0.0229133	0.0233873	0.0245496	0.0255837	0.0287281	0.0282101	0.0273499	0.0222672	0.028168	0.0281241	0.0286421	0.0251096	0.0256697	0.0248516	0.0237314
730	0.0254779	0.0215004	0.0215004	0.0214548	0.0227521	0.0244503	0.0256565	0.0275351	0.026819	0.029501	0.0299037	0.0235556	0.0198915	0.0194888	0.0261484	0.0294118	0.0266404	0.0251208	0.0252101	0.0279814	0.0254779	0.0215004	0.0215004	0.0214548	0.0227521	0.0244503	0.0256565	0.0275351	0.026819	0.029501	0.0299037	0.0235556	0.0198915	0.0194888	0.0261484	0.0294118	0.0266404	0.0251208	0.0252101	0.0279814
731	0.0263544	0.0259872	0.0240793	0.0246544	0.0195761	0.0227016	0.02339	0.0240569	0.023184	0.0246769	0.0255733	0.0233216	0.0226782	0.0230688	0.0250909	0.0246769	0.0267684	0.0281695	0.0313634	0.0306281	0.0263544	0.0259872	0.0240793	0.0246544	0.0195761	0.0227016	0.02339	0.0240569	0.023184	0.0246769	0.0255733	0.0233216	0.0226782	0.0230688	0.0250909	0.0246769	0.0267684	0.0281695	0.0313634	0.0306281
732	0.0261006	0.028317	0.0282062	0.029528	0.02896	0.0275128	0.0252014	0.0237037	0.0242214	0.0247439	0.0257993	0.0247388	0.0240657	0.0220453	0.0204625	0.0209351	0.0219749	0.024322	0.0236032	0.0255582	0.0261006	0.028317	0.0282062	0.029528	0.02896	0.0275128	0.0252014	0.0237037	0.0242214	0.0247439	0.0257993	0.0247388	0.0240657	0.0220453	0.0204625	0.0209351	0.0219749	0.024322	0.0236032	0.0255582
733	0.0265282	0.0295583	0.025956	0.0245425	0.0223536	0.0256197	0.0224881	0.025418	0.0276055	0.031275	0.0268987	0.0235325	0.0243064	0.0244409	0.0225224	0.0220847	0.0228586	0.0246097	0.0223536	0.0250475	0.0265282	0.0295583	0.025956	0.0245425	0.0223536	0.0256197	0.0224881	0.025418	0.0276055	0.031275	0.0268987	0.0235325	0.0243064	0.0244409	0.0225224	0.0220847	0.0228586	0.0246097	0.0223536	0.0250475
734	0.0262921	0.0278538	0.0273593	0.0265005	0.025294	0.0249558	0.0223178	0.0220837	0.0219447	0.0231943	0.0232983	0.024548	0.0246693	0.0249905	0.0252508	0.0263961	0.0268213	0.0263441	0.0251726	0.0247128	0.0262921	0.0278538	0.0273593	0.0265005	0.025294	0.0249558	0.0223178	0.0220837	0.0219447	0.0231943	0.0232983	0.024548	0.0246693	0.0249905	0.0252508	0.0263961	0.0268213	0.0263441	0.0251726	0.0247128
735	0.037558	0.0329782	0.0335345	0.0280289	0.0279837	0.023913	0.0198424	0.0177156	0.0188714	0.0240978	0.0232192	0.0173913	0.0171142	0.0183623	0.0202591	0.0222482	0.0228025	0.0278913	0.0306196	0.0355688	0.037558	0.0329782	0.0335345	0.0280289	0.0279837	0.023913	0.0198424	0.0177156	0.0188714	0.0240978	0.0232192	0.0173913	0.0171142	0.0183623	0.0202591	0.0222482	0.0228025	0.0278913	0.0306196	0.0355688
736	0.0222286	0.0229514	0.0237719	0.0237719	0.0239365	0.0233449	0.0285661	0.0281057	0.0286317	0.0272197	0.0303717	0.0280401	0.024429	0.0216049	0.0241988	0.0252495	0.0251839	0.0232137	0.0225244	0.0226556	0.0222286	0.0229514	0.0237719	0.0237719	0.0239365	0.0233449	0.0285661	0.0281057	0.0286317	0.0272197	0.0303717	0.0280401	0.024429	0.0216049	0.0241988	0.0252495	0.0251839	0.0232137	0.0225244	0.0226556
737	0.0261933	0.0262504	0.0276408	0.0262984	0.0271708	0.0264809	0.0262218	0.0269696	0.0258769	0.0231933	0.0220244	0.0213052	0.0246408	0.0249279	0.023893	0.0220818	0.0232797	0.025896	0.0254264	0.0242286	0.0261933	0.0262504	0.0276408	0.0262984	0.0271708	0.0264809	0.0262218	0.0269696	0.0258769	0.0231933	0.0220244	0.0213052	0.0246408	0.0249279	0.023893	0.0220818	0.0232797	0.025896	0.0254264	0.0242286
738	0.0251641	0.0226629	0.0210659	0.0213668	0.0253754	0.0311013	0.0333911	0.0296848	0.0266112	0.0244405	0.025255	0.0227231	0.027696	0.0259171	0.0264908	0.019287	0.0217293	0.0205831	0.0244712	0.0249835	0.0251641	0.0226629	0.0210659	0.0213668	0.0253754	0.0311013	0.0333911	0.0296848	0.0266112	0.0244405	0.025255	0.0227231	0.027696	0.0259171	0.0264908	0.019287	0.0217293	0.0205831	0.0244712	0.0249835
739	0.0334587	0.030343	0.024701	0.0230453	0.0234378	0.0259642	0.0246449	0.0245328	0.0234378	0.0248978	0.0234938	0.0236346	0.0203221	0.0234664	0.0223988	0.0255717	0.0231288	0.0236906	0.0256838	0.0301462	0.0334587	0.030343	0.024701	0.0230453	0.0234378	0.0259642	0.0246449	0.0245328	0.0234378	0.0248978	0.0234938	0.0236346	0.0203221	0.0234664	0.0223988	0.0255717	0.0231288	0.0236906	0.0256838	0.0301462
740	0.0223832	0.0234227	0.0263358	0.0294754	0.0295887	0.0263809	0.0232643	0.0210961	0.0237385	0.0273071	0.027646	0.0275106	0.0286624	0.0294754	0.027262	0.022293	0.0180016	0.0189278	0.0220895	0.0251389	0.0223832	0.0234227	0.0263358	0.0294754	0.0295887	0.0263809	0.0232643	0.0210961	0.0237385	0.0273071	0.027646	0.0275106	0.0286624	0.0294754	0.027262	0.022293	0.0180016	0.0189278	0.0220895	0.0251389
741	0.0240847	0.0250422	0.0213366	0.0218141	0.0268352	0.0292252	0.0292252	0.0268352	0.020021	0.0184083	0.0150609	0.018647	0.0206788	0.0251615	0.0317954	0.0349625	0.0353816	0.0292252	0.0224719	0.0237875	0.0240847	0.0250422	0.0213366	0.0218141	0.0268352	0.0292252	0.0292252	0.0268352	0.020021	0.0184083	0.0150609	0.018647	0.0206788	0.0251615	0.0317954	0.0349625	0.0353816	0.0292252	0.0224719	0.0237875
742	0.0276591	0.025394	0.0210833	0.0217186	0.0250346	0.0264989	0.0285162	0.0282121	0.0256147	0.0227965	0.0224924	0.0263885	0.0261948	0.0257533	0.0255595	0.0253106	0.0236256	0.0216634	0.0229621	0.0275217	0.0276591	0.025394	0.0210833	0.0217186	0.0250346	0.0264989	0.0285162	0.0282121	0.0256147	0.0227965	0.0224924	0.0263885	0.0261948	0.0257533	0.0255595	0.0253106	0.0236256	0.0216634	0.0229621	0.0275217
743	0.0263384	0.0271755	0.0306578	0.0283043	0.0263699	0.026048	0.0268535	0.0298194	0.0274015	0.0236301	0.019697	0.0162475	0.0173763	0.0208573	0.0243712	0.0231465	0.0245972	0.0274659	0.0292715	0.0243712	0.0263384	0.0271755	0.0306578	0.0283043	0.0263699	0.026048	0.0268535	0.0298194	0.0274015	0.0236301	0.019697	0.0162475	0.0173763	0.0208573	0.0243712	0.0231465	0.0245972	0.0274659	0.0292715	0.0243712
744	0.0261438	0.0282299	0.0264215	0.0310812	0.0268382	0.0309423	0.0255174	0.029134	0.0241966	0.0227369	0.0196078	0.024823	0.0255174	0.0289951	0.0232925	0.0225981	0.0164787	0.0193301	0.0219717	0.0261438	0.0261438	0.0282299	0.0264215	0.0310812	0.0268382	0.0309423	0.0255174	0.029134	0.0241966	0.0227369	0.0196078	0.024823	0.0255174	0.0289951	0.0232925	0.0225981	0.0164787	0.0193301	0.0219717	0.0261438
745	0.0262923	0.0267653	0.0265744	0.0288674	0.0288884	0.0283593	0.0274213	0.0259325	0.0266664	0.0259466	0.025079	0.0236047	0.0216363	0.0202608	0.0197458	0.0220949	0.0225674	0.022857	0.0237528	0.0266874	0.0262923	0.0267653	0.0265744	0.0288674	0.0288884	0.0283593	0.0274213	0.0259325	0.0266664	0.0259466	0.025079	0.0236047	0.0216363	0.0202608	0.0197458	0.0220949	0.0225674	0.022857	0.0237528	0.0266874
746	0.0272455	0.0211802	0.0221437	0.0223831	0.0239725	0.0188216	0.0224321	0.0237311	0.0210841	0.0192553	0.0206504	0.0247907	0.0198322	0.0221437	0.0280637	0.0342251	0.0337444	0.0316742	0.0317704	0.030856	0.0272455	0.0211802	0.0221437	0.0223831	0.0239725	0.0188216	0.0224321	0.0237311	0.0210841	0.0192553	0.0206504	0.0247907	0.0198322	0.0221437	0.0280637	0.0342251	0.0337444	0.0316742	0.0317704	0.030856
747	0.028812	0.0208333	0.0204539	0.0240625	0.0278621	0.0238095	0.019757	0.018807	0.0255829	0.0282415	0.0257093	0.0234301	0.024189	0.0276091	0.0229861	0.0264063	0.0262152	0.0276091	0.0276091	0.0300149	0.028812	0.0208333	0.0204539	0.0240625	0.0278621	0.0238095	0.019757	0.018807	0.0255829	0.0282415	0.0257093	0.0234301	0.024189	0.0276091	0.0229861	0.0264063	0.0262152	0.0276091	0.0276091	0.0300149
748	0.0282733	0.0261636	0.0264527	0.0198386	0.0237688	0.0198386	0.0278904	0.0249173	0.0336412	0.026355	0.0223311	0.0188814	0.0216591	0.0253979	0.0194557	0.0237688	0.031723	0.0319144	0.0266442	0.0210848	0.0282733	0.0261636	0.0264527	0.0198386	0.0237688	0.0198386	0.0278904	0.0249173	0.0336412	0.026355	0.0223311	0.0188814	0.0216591	0.0253979	0.0194557	0.0237688	0.031723	0.0319144	0.0266442	0.0210848
749	0.0195143	0.0184049	0.0172955	0.0174259	0.0184049	0.021342	0.0246702	0.0246702	0.0233001	0.0225818	0.0235608	0.0253886	0.0257796	0.0294351	0.0278681	0.0323722	0.033024	0.0376585	0.0310659	0.0262372	0.0195143	0.0184049	0.0172955	0.0174259	0.0184049	0.021342	0.0246702	0.0246702	0.0233001	0.0225818	0.0235608	0.0253886	0.0257796	0.0294351	0.0278681	0.0323722	0.033024	0.0376585	0.0310659	0.0262372
750	0.0272353	0.0273151	0.0266012	0.0282526	0.0272806	0.0273454	0.0247607	0.024776	0.0238307	0.0241612	0.0235917	0.0234551	0.0211855	0.0213679	0.022248	0.0238233	0.0248899	0.0248402	0.0265751	0.0264646	0.0272353	0.0273151	0.0266012	0.0282526	0.0272806	0.0273454	0.0247607	0.024776	0.0238307	0.0241612	0.0235917	0.0234551	0.0211855	0.0213679	0.022248	0.0238233	0.0248899	0.0248402	0.0265751	0.0264646
751	0.0223096	0.0251034	0.0241082	0.0273232	0.025562	0.0255246	0.019937	0.0225015	0.0241846	0.0269784	0.0303462	0.0292356	0.0273232	0.0233049	0.0241082	0.0273996	0.0254856	0.0255246	0.0211616	0.022578	0.0223096	0.0251034	0.0241082	0.0273232	0.025562	0.0255246	0.019937	0.0225015	0.0241846	0.0269784	0.0303462	0.0292356	0.0273232	0.0233049	0.0241082	0.0273996	0.0254856	0.0255246	0.0211616	0.022578
752	0.0255019	0.0236291	0.0240597	0.0208591	0.0241484	0.024894	0.0267668	0.0246413	0.0262986	0.0268044	0.0273484	0.0292207	0.0289546	0.0267033	0.0238446	0.0225287	0.0238446	0.022339	0.0245784	0.0230346	0.0255019	0.0236291	0.0240597	0.0208591	0.0241484	0.024894	0.0267668	0.0246413	0.0262986	0.0268044	0.0273484	0.0292207	0.0289546	0.0267033	0.0238446	0.0225287	0.0238446	0.022339	0.0245784	0.0230346
753	0.0194139	0.0248823	0.031855	0.0248823	0.0239219	0.0201342	0.024282	0.0236205	0.0272269	0.0265654	0.0334181	0.0354001	0.0402095	0.0323352	0.0316149	0.0230791	0.0185123	0.012201	0.0132227	0.0132227	0.0194139	0.0248823	0.031855	0.0248823	0.0239219	0.0201342	0.024282	0.0236205	0.0272269	0.0265654	0.0334181	0.0354001	0.0402095	0.0323352	0.0316149	0.0230791	0.0185123	0.012201	0.0132227	0.0132227
754	0.028368	0.0242094	0.0190946	0.0174572	0.0188221	0.0152751	0.0199813	0.0184802	0.0201175	0.0233227	0.0250267	0.0233227	0.0221635	0.0300053	0.0375748	0.0353926	0.0297329	0.0287099	0.0291186	0.0338248	0.028368	0.0242094	0.0190946	0.0174572	0.0188221	0.0152751	0.0199813	0.0184802	0.0201175	0.0233227	0.0250267	0.0233227	0.0221635	0.0300053	0.0375748	0.0353926	0.0297329	0.0287099	0.0291186	0.0338248
755	0.0278393	0.0277163	0.0252812	0.0243111	0.0223176	0.0250346	0.0270453	0.0272927	0.0228555	0.0209062	0.021109	0.0230055	0.0244434	0.0254049	0.025643	0.0245934	0.0252816	0.0253517	0.0268076	0.0277602	0.0278393	0.0277163	0.0252812	0.0243111	0.0223176	0.0250346	0.0270453	0.0272927	0.0228555	0.0209062	0.021109	0.0230055	0.0244434	0.0254049	0.025643	0.0245934	0.0252816	0.0253517	0.0268076	0.0277602
756	0.0250597	0.0271637	0.0283126	0.026157	0.0226709	0.0237814	0.024375	0.0262085	0.0252012	0.0269316	0.0253044	0.022813	0.0219999	0.0250334	0.0264406	0.0260538	0.024065	0.0245818	0.0242203	0.0236261	0.0250597	0.0271637	0.0283126	0.026157	0.0226709	0.0237814	0.024375	0.0262085	0.0252012	0.0269316	0.0253044	0.022813	0.0219999	0.0250334	0.0264406	0.0260538	0.024065	0.0245818	0.0242203	0.0236261
757	0.0287237	0.0259232	0.0241886	0.0218925	0.023068	0.0259803	0.0240197	0.026932	0.0239079	0.0260921	0.0247478	0.026204	0.0254759	0.024636	0.0286119	0.0235153	0.0238531	0.0204364	0.0263158	0.0254759	0.0287237	0.0259232	0.0241886	0.0218925	0.023068	0.0259803	0.0240197	0.026932	0.0239079	0.0260921	0.0247478	0.026204	0.0254759	0.024636	0.0286119	0.0235153	0.0238531	0.0204364	0.0263158	0.0254759
[truncated: 1,116 more rows]

## Sheet: Fig. 4c
Stimulation firing probability
LPO	Bin centers are in degrees
cells Bin	9	27	45	63	81	99	117	135	153	171	189	207	225	243	261	279	297	315	333	351	369	387	405	423	441	459	477	495	513	531	549	567	585	603	621	639	657	675	693	711			LPO		LH
[truncated: 780 more rows]

## Sheet: Fig. 4d
Feeding phase signature																										Social phase signature
[truncated: 1,004 more rows]

## Sheet: Fig. 4e
Average stimulation phase signature (F,S,E)				Bin centers are in degrees
[truncated: 1,003 more rows]

[truncated: 7 more sheets: Fig. 4f, Fig. 4h, Fig. 4i, Fig. 4j, Fig. 4k, Fig. 4l, Fig. 4m]
