# Supplementary material for: The dynamic state of a prefrontal–hypothalamic–midbrain circuit commands behavioral transitions
Source: Nat Neurosci. 2024 Mar 18;27(5):952–63. doi: 10.1038/s41593-024-01598-3 (PMC11089001; doi:10.1038/s41593-024-01598-3)
Supplement: Supplementary file 13 — Statistical source data. [file 41593_2024_1598_MOESM13_ESM.xlsx]

## Sheet: Fig. 5a
Feeding
																														peak/trough	preference
Transition	Bin centers are in degrees																					Transition		Control					Bootstrapping/shuffling sessions	Transition	Control
cells Bin	9	27	45	63	81	99	117	135	153	171	189	207	225	243	261	279	297	315	333	351		Fitted	curve	Fitted	curve				1	1.96245	0.985584
1	0.024111	0.0212779	0	0	0	0.0638336	0.0723329	0.0851114	0.0453888	0.0666667	0.0666667	0.0666667	0.0666667	0.0453888	0.0425557	0.0453888	0.0666667	0.0879445	0.0694998	0.0638336		x	y	x	y				2	2.74423	0.711782
2	0.0579165	0.0732871	0.0555556	0.037824	0.0354631	0.0200925	0.0531946	0.0579165	0.0732871	0.0555556	0.0732871	0.075648	0.0732871	0.037824	0.0177315	0.0177315	0.0200925	0.0531946	0.0401849	0.0709262		9	0.138187	9	0.992095				3	1.98399	1.28906
3	0.0328786	0.0580305	0.0618938	0.0909091	0.0909091	0.0909091	0.0909091	0.0618938	0.0290153	0	0.0290153	0.0618938	0.0618938	0.0290153	0	0.0290153	0.0618938	0.0618938	0.0290153	0.0290153		9.66928	0.1517	9.66928	0.97348				4	1.56262	0.687675
4	0.041224	0.051198	0.063828	0.072474	0.052526	0.051198	0.032578	0.04987	0.033906	0.04987	0.032578	0.041224	0.051198	0.053854	0.071146	0.053854	0.071146	0.04388	0.04987	0.032578		10.3386	0.163033	10.3386	0.957376				5	3.40777	0.79676
5	0.056736	0.0531946	0.0301387	0.0265973	0.0531946	0.0602774	0.0531946	0.0531946	0.0602774	0.0531946	0	0.0265973	0.0833333	0.113472	0.109931	0.056736	0.0265973	0	0.0265973	0.056736		11.0078	0.17234	11.0078	0.943587				6	1.78267	0.868827
6	0.0316666	0.0381008	0.0316666	0.0232558	0.014845	0.0529458	0.0727323	0.0762017	0.0613566	0.0781782	0.0781782	0.0539341	0.0603683	0.056899	0.0677909	0.0474999	0.0465116	0.0381008	0.0316666	0.0381008		11.6771	0.179769	11.6771	0.931928				7	1.31827	0.981525
7	0	0.0265973	0.0301387	0.0531946	0.056736	0.0833333	0.0833333	0.0833333	0.056736	0.0265973	0.0265973	0.056736	0.0833333	0.0833333	0.0833333	0.056736	0.0531946	0.0301387	0.0265973	0		12.3464	0.185464	12.3464	0.922222				8	1.68934	0.776059
8	0.0552183	0.0648412	0.0856152	0.065853	0.0770042	0.0496427	0.0466072	0.0314088	0.0400198	0.047619	0.0552183	0.0486309	0.039008	0.0162103	0.0227977	0.0400198	0.0486309	0.0618057	0.0496427	0.0542065		13.0157	0.189559	13.0157	0.914302				9	2.71077	1.47274
9	0.0388177	0.0324887	0.0491667	0.0626802	0.0557769	0.0523312	0.0454279	0.0589414	0.0626802	0.0546283	0.0448536	0.0399663	0.0669933	0.0655516	0.0480181	0.0264527	0.0411148	0.0540541	0.0583671	0.0416891		13.6849	0.192185	13.6849	0.908007				10	2.07157	0.713425
10	0.0492171	0.0459432	0.0474634	0.0459432	0.0492171	0.0514377	0.0672207	0.0635942	0.0630129	0.0464102	0.0472299	0.0404487	0.0437225	0.0476969	0.0514377	0.0547116	0.0481639	0.0452427	0.043956	0.0479304		14.3542	0.193466	14.3542	0.903186				11	1.66813	1.13156
11	0.0957503	0.0542497	0.0957503	0.0542497	0.0478752	0	0.0319168	0.0521248	0.0659584	0.05	0.0340416	0.0159584	0.0159584	0.0340416	0.0340416	0.0319168	0.05	0.0680832	0.0978752	0.0702081		15.0235	0.193522	15.0235	0.899694				12	2.99399	1.47669
12	0.0471131	0.0483273	0.0428571	0.0487858	0.058357	0.0597262	0.0490894	0.0434642	0.054256	0.0574464	0.0620059	0.0548631	0.0451369	0.0425536	0.0522798	0.0554702	0.0474167	0.04225	0.0434642	0.0451369		15.6928	0.192465	15.6928	0.897393				13	1.54214	1.1137
13	0.0588235	0.040049	0.0375491	0.040049	0.0775981	0.0613233	0.0563237	0.0212744	0.0187746	0.0187746	0.040049	0.0588235	0.040049	0.0563237	0.0613233	0.0775981	0.040049	0.0563237	0.0613233	0.0775981		16.362	0.190404	16.362	0.896155				14	1.82713	0.922102
14	0	0	0	0	0	0.0580305	0.0947724	0.0909091	0.0290153	0.0580305	0.0657572	0.0870458	0.0328786	0.0290153	0.0290153	0.0909091	0.123788	0.119924	0.0618938	0.0290153		17.0313	0.187441	17.0313	0.895856				15	2.26576	0.860002
15	0.0801921	0.0769231	0.0245514	0	0	0.0245514	0.0769231	0.0801921	0.0982055	0.0556407	0.0491027	0.0245514	0.0523717	0.0523717	0.0245514	0	0.0245514	0.0769231	0.0801921	0.0982055		17.7006	0.183675	17.7006	0.896381				16	2.05133	0.938858
16	0.0328786	0.0580305	0.0618938	0.0618938	0.0290153	0	0	0	0.0290153	0.0618938	0.119924	0.123788	0.0909091	0.0290153	0.0290153	0.0328786	0.0580305	0.0618938	0.0618938	0.0580305		18.3699	0.179199	18.3699	0.897618				17	2.4679	0.790837
17	0.0162578	0.0425551	0.0612184	0.0604166	0.0515882	0.0543946	0.0724607	0.0690488	0.0539937	0.043357	0.0437579	0.0600157	0.0604166	0.0497799	0.0347248	0.0313129	0.049379	0.0612184	0.0535928	0.0305111		19.0391	0.174102	19.0391	0.899466				18	2.852	0.534362
18	0.0280139	0.0280139	0.0326251	0.0446805	0.0719861	0.0734027	0.0712779	0.0507083	0.0386528	0.043264	0.0460971	0.0492917	0.0280139	0.0326251	0.0446805	0.0666667	0.056736	0.0751808	0.0588609	0.0592224		19.7084	0.168467	19.7084	0.901826				19	2.84235	1.85725
19	0.0265973	0.0265973	0.056736	0.056736	0.0531946	0.0301387	0.0265973	0.0531946	0.0602774	0.0797919	0.056736	0.056736	0.0531946	0.056736	0.0833333	0.0833333	0.056736	0.0265973	0.0265973	0.0301387		20.3777	0.162375	20.3777	0.904606				20	2.5771	0.668833
20	0.0418783	0.031746	0.0368122	0.0425529	0.0729498	0.0661903	0.0665346	0.0482936	0.0634921	0.0685582	0.0489681	0.0455954	0.0381613	0.047619	0.0570768	0.059775	0.0526852	0.0310715	0.0368122	0.0432274		21.047	0.155901	21.047	0.907722				21	1.52399	0.684482
21	0.0942263	0.074464	0.0455954	0	0.0455954	0.0516664	0.0455954	0	0.0227977	0.0486309	0.0714286	0.0714286	0.0486309	0.0455954	0.0486309	0.0486309	0.0455954	0.0486309	0.0714286	0.0714286		21.7162	0.149116	21.7162	0.911092				22	0.984525	0.995203
22	0.0593183	0.0799496	0.0741411	0.0483588	0.038687	0.0728534	0.0909091	0.0509343	0.038687	0.0315908	0.030303	0.0193435	0.0399748	0.0425503	0.0580305	0.0522221	0.0509343	0.0290153	0.0399748	0.0522221		22.3855	0.142088	22.3855	0.914642				23	2.37233	0.964606
23	0.0508292	0.0423357	0.0409428	0.0333123	0.0396506	0.0480346	0.0426599	0.0645834	0.0639351	0.0631861	0.0535143	0.0561994	0.0488931	0.0429841	0.0410479	0.0500758	0.0539436	0.0608207	0.0589941	0.0440572		23.0548	0.13488	23.0548	0.9183				24	3.65634	0.640896
24	0.0617284	0.0633023	0.0483334	0.0286317	0.0527984	0.0633023	0.0612037	0.0488581	0.045967	0.0527984	0.0538477	0.0577881	0.0572634	0.0499074	0.0409774	0.0443931	0.0464917	0.0488581	0.0330967	0.0404527		23.7241	0.127552	23.7241	0.922001				25	2.49541	1.14853
25	0	0.0580305	0.0947724	0.0909091	0.145076	0.16053	0.14894	0.0290153	0	0	0	0	0.0290153	0.0618938	0.0618938	0.0290153	0.0290153	0.0328786	0.0290153	0		24.3933	0.120161	24.3933	0.925684				26	1.33063	1.1964
26	0.0467044	0.0475203	0.0519687	0.0484088	0.0558247	0.0442566	0.0510802	0.0458885	0.0489286	0.0481882	0.0514489	0.0592334	0.0558972	0.0510047	0.0486324	0.0444802	0.044852	0.0498926	0.0528571	0.0529327		25.0626	0.112759	25.0626	0.929294				27	2.89341	0.751518
27	0.0375491	0.0494362	0.0694607	0.0588235	0.0575736	0.0506861	0.0575736	0.0494362	0.0494362	0.0294118	0.00938729	0.0187746	0.0306617	0.0575736	0.0506861	0.0763482	0.0800979	0.078848	0.0575736	0.0306617		25.7319	0.105396	25.7319	0.932778				28	1.88605	1.07489
28	0.0284971	0.0307737	0.0357143	0.0235566	0.0406548	0.0550892	0.0535714	0.0463543	0.0486309	0.047872	0.0349554	0.0471131	0.0607886	0.0649703	0.0592709	0.0714286	0.0778869	0.077128	0.0600297	0.0357143		26.4012	0.0981179	26.4012	0.936088				29	2.86049	0.529924
29	0.056185	0.058841	0.07181	0.05319	0.056185	0.047539	0.046875	0.051198	0.058177	0.0625	0.046875	0.036237	0.036237	0.046875	0.057513	0.057513	0.051862	0.036901	0.035573	0.031914		27.0705	0.090968	27.0705	0.939181				30	1.72504	0.771675
30	0.0833333	0.0265973	0.0265973	0.056736	0.056736	0.0265973	0	0	0	0	0	0	0.0265973	0.0833333	0.113472	0.109931	0.0833333	0.0833333	0.109931	0.113472		27.7397	0.0839863	27.7397	0.942015				31	3.46292	0.963989
31	0.0281619	0.00938729	0.0294118	0.040049	0.0669609	0.0613233	0.0669609	0.0306617	0.0375491	0.0212744	0.0750983	0.0732104	0.10451	0.0613233	0.0575736	0.0294118	0.0481863	0.0506861	0.0669609	0.0412989		28.409	0.0772101	28.409	0.944556				32	1.98362	1.1062
32	0.0180832	0.0319168	0.0340416	0.0340416	0.0319168	0.0659584	0.0702081	0.111709	0.0723329	0.0797919	0.0340416	0.0659584	0.0680832	0.0819168	0.0680832	0.0659584	0.0340416	0.0159584	0	0.0159584		29.0783	0.0706738	29.0783	0.946769				33	1.62133	0.740611
33	0.0521545	0.0542275	0.0560468	0.0448882	0.0448882	0.0482622	0.053191	0.0570833	0.0643496	0.0659044	0.0570833	0.0360671	0.0321748	0.0409959	0.0565651	0.0614939	0.0570833	0.0443699	0.0365854	0.0365854		29.7476	0.0644091	29.7476	0.948625				34	3.88475	0.776751
34	0.0243902	0.0243902	0.0321748	0.0254267	0.0311383	0.0332113	0.0487805	0.0409959	0.0555286	0.0819918	0.106382	0.105346	0.0742072	0.0710977	0.0430689	0.0389229	0.00882108	0.0467075	0.05189	0.0555286		30.4168	0.058445	30.4168	0.950098				35	2.48911	1.55844
35	0.047162	0.0389085	0.0434657	0.0446956	0.0572922	0.0549328	0.0611503	0.0629723	0.0583627	0.0548804	0.0538077	0.0557368	0.0542905	0.0456612	0.0473237	0.0417485	0.0472167	0.0417485	0.0449119	0.0437322		31.0861	0.0528083	31.0861	0.951164				36	1.6732	1.01317
36	0.0442324	0.0383554	0.0316337	0.0347149	0.0389145	0.0531907	0.0531907	0.0557128	0.0495503	0.0394737	0.0335966	0.040592	0.0820286	0.0853836	0.0741886	0.0347149	0.0341558	0.0489912	0.0657895	0.0615899		31.7554	0.0475232	31.7554	0.951803				37	2.05259	0.924337
37	0.0554754	0.0482976	0.0415081	0.0426841	0.0485583	0.0501226	0.0446422	0.0323722	0.0328936	0.0446422	0.0496012	0.0490798	0.0485583	0.0535174	0.0711401	0.0665694	0.0625256	0.0454243	0.0544326	0.057955		32.4247	0.0426116	32.4247	0.951998				38	1.98675	0.862504
38	0.0497858	0.0492247	0.050627	0.0550549	0.0570378	0.0523297	0.0472419	0.0438551	0.0497058	0.0501459	0.051068	0.0486637	0.0489242	0.0532117	0.0531309	0.051549	0.0482831	0.0457784	0.0475824	0.0468		33.0939	0.0380933	33.0939	0.951732				39	2.5415	1.20521
39	0.0401849	0.0354631	0	0	0	0.0177315	0.037824	0.0555556	0.0555556	0.0910186	0.0957405	0.0910186	0.0555556	0.037824	0.0886577	0.0803699	0.0886577	0.037824	0.037824	0.0531946		33.7632	0.0339858	33.7632	0.950994				40	2.92891	1.12561
40	0.0491027	0.0245514	0.0523717	0.0523717	0.0245514	0	0	0.0245514	0.0278203	0.0736541	0.104743	0.153846	0.104743	0.0736541	0.0278203	0.0491027	0.0278203	0.0245514	0.0491027	0.0556407		34.4325	0.0303046	34.4325	0.949774				41	2.02651	0.912247
41	0.0340416	0.0478752	0.0521248	0.0579792	0.0489376	0.075	0.101062	0.0760624	0.039896	0.0329792	0.0510624	0.05	0.0409584	0.0420208	0.0579792	0.0510624	0.0409584	0.025	0.0329792	0.0420208		35.1018	0.0270635	35.1018	0.948063				42	2.1774	0.803901
42	0.0187746	0.040049	0.040049	0.0375491	0.0212744	0.0375491	0.0775981	0.101372	0.0775981	0.0375491	0.0588235	0.0800979	0.0588235	0.0187746	0.0375491	0.0613233	0.0963727	0.0613233	0.0375491	0		35.771	0.0242742	35.771	0.945857				43	2.93238	1.08779
43	0.0784666	0.0651934	0.0486799	0.0582134	0.0614467	0.0515733	0.0364267	0.0342134	0.0614467	0.0653599	0.0549801	0.0348933	0.0422134	0.0381266	0.0393201	0.0297866	0.0291067	0.03166	0.05566	0.0832333		36.4403	0.0219465	36.4403	0.943151				44	1.39977	0.952167
44	0.0531946	0.0301387	0.0531946	0.0301387	0.0265973	0.0265973	0.0301387	0.0265973	0	0.0531946	0.0868747	0.136528	0.0868747	0.132987	0.0904161	0.0797919	0	0	0.0265973	0.0301387		37.1096	0.0200889	37.1096	0.939944				45	1.84398	0.910267
45	0.0739032	0.0694299	0.0167983	0.0335966	0.0884649	0.0907015	0.0671932	0.0358333	0.0694299	0.0716666	0.0694299	0.0358333	0.0335966	0.019035	0.0335966	0.019035	0.0335966	0.0358333	0.0358333	0.0671932		37.7789	0.0187078	37.7789	0.936236				46	3.48881	1.35144
46	0.0700347	0.0700347	0.0549653	0.0549653	0.056736	0.0416667	0.039896	0.0301387	0.0265973	0.039896	0.0452081	0.0664933	0.0434374	0.068264	0.056736	0.068264	0.0434374	0.039896	0.028368	0.0549653		38.4481	0.0178085	38.4481	0.932029				47	2.03226	0.864017
47	0.0510045	0.064121	0.0547945	0.0367237	0.0355594	0.041678	0.0547945	0.0460502	0.0580024	0.0609131	0.0722832	0.064121	0.0728653	0.0559588	0.0530481	0.0291437	0.026233	0.0311873	0.0384702	0.0530481		39.1174	0.0173944	39.1174	0.927326				48	2.50096	1.0689
48	0.02489	0.030912	0.0385377	0.0558019	0.0513836	0.0497799	0.0497799	0.0574056	0.0505817	0.030912	0.036934	0.0453615	0.0558019	0.0566038	0.0634276	0.0626258	0.0626258	0.0694497	0.0634276	0.0437579		39.7867	0.0174677	39.7867	0.922134				49	2.31085	0.729634
49	0.0580305	0.0657572	0.116061	0.0657572	0.116061	0.152803	0.185682	0.119924	0.0290153	0	0	0	0.0290153	0.0328786	0.0290153	0	0	0	0	0		40.456	0.0180293	40.456	0.916457				50	2.20746	1.23932
50	0.0245514	0	0	0.0245514	0.101474	0.108012	0.0982055	0.0278203	0.0245514	0	0	0.0245514	0.0523717	0.0769231	0.101474	0.104743	0.0769231	0.0491027	0.0523717	0.0523717		41.1252	0.0190788	41.1252	0.910304				51	1.70839	1.36449
51	0.0330174	0.023477	0.0675001	0.0608905	0.0550289	0.023477	0.023477	0.0330174	0.0469539	0.0689655	0.0909771	0.104914	0.0924425	0.0564943	0.0344828	0.0344828	0.0344828	0.0344828	0.0454885	0.0359482		41.7945	0.0206145	41.7945	0.903684				52	2.25989	0.860361
52	0.0732871	0.0555556	0.0555556	0.0555556	0.037824	0.0177315	0.0354631	0.0401849	0.0354631	0.0354631	0.0933796	0.0957405	0.0531946	0.0177315	0.037824	0.037824	0.0531946	0.0401849	0.0709262	0.0579165		42.4638	0.0226336	42.4638	0.896608				53	1.34073	1.01746
53	0.0559287	0.0291785	0.0279643	0.0240119	0.0376905	0.0434642	0.0474167	0.0428571	0.0610953	0.0589641	0.0559287	0.0474167	0.066869	0.0674761	0.0747739	0.0635237	0.0610953	0.0337381	0.050762	0.0498451		43.1331	0.0251323	43.1331	0.889086				54	2.77169	1.46261
54	0.0801921	0.0491027	0.0245514	0.0278203	0.0245514	0.0245514	0.0769231	0.104743	0.0769231	0.0736541	0.0556407	0.0736541	0.0278203	0.0245514	0	0	0.0491027	0.0556407	0.0736541	0.0769231		43.8023	0.0281055	43.8023	0.881131				55	1.36215	1.08465
55	0.039896	0	0.0797919	0.0904161	0.0797919	0.019948	0.042552	0.042552	0.039896	0.022604	0.039896	0.042552	0.0625	0.0625	0.042552	0.059844	0.065156	0.0625	0.059844	0.0452081		44.4716	0.0315476	44.4716	0.872757				56	1.65411	0.822792
56	0.047744	0.0243902	0.0243902	0.0321748	0.0254267	0.0233537	0.0399594	0.0586381	0.0721342	0.0731707	0.0742072	0.0565651	0.0321748	0.047744	0.0586381	0.0643496	0.0565651	0.0576016	0.0721342	0.0586381		45.1409	0.0354517	45.1409	0.863977				57	4.22437	0.590614
57	0.0452081	0.059844	0.042552	0.042552	0.039896	0.022604	0.019948	0.019948	0.022604	0.019948	0.019948	0.022604	0.059844	0.065156	0.102396	0.105052	0.085104	0.0797919	0.0452081	0.0797919		45.8102	0.0398102	45.8102	0.854806				58	3.0615	1.02866
58	0.0290153	0	0.0290153	0.0618938	0.0618938	0.0290153	0.0290153	0.0328786	0.116061	0.127651	0.119924	0.0290153	0	0.0580305	0.0657572	0.0580305	0.0290153	0.0328786	0.0580305	0.0328786		46.4795	0.0446147	46.4795	0.845261				59	1.34312	0.613635
59	0.0328786	0.0580305	0.0618938	0.0909091	0.119924	0.0947724	0.0580305	0	0	0	0	0.0580305	0.0657572	0.0580305	0.0290153	0.0328786	0.0580305	0.0618938	0.0618938	0.0580305		47.1487	0.049856	47.1487	0.835357				60	3.12738	1.13175
Scaled Mean	0.153947	0	0.224899	0.128272	0.596189	0.605254	1	0.516013	0.348704	0.409267	0.63316	0.858003	0.770075	0.720441	0.733406	0.590575	0.519115	0.373706	0.464677	0.365302		47.818	0.0555243	47.818	0.825111				61	2.04523	0.811999
Scaled SEM	0.201398	0.187128	0.216517	0.203517	0.262775	0.28414	0.289348	0.242961	0.211279	0.236757	0.271216	0.284593	0.198229	0.201068	0.224689	0.223746	0.207435	0.204876	0.18291	0.205942		48.4873	0.061609	48.4873	0.81454				62	2.0879	0.698722
																						49.1566	0.0680991	49.1566	0.803663				63	1.80079	1.06184
																						49.8258	0.0749829	49.8258	0.792498				64	2.1837	0.909422
Control	Bin centers are in degrees																					50.4951	0.0822481	50.4951	0.781062				65	1.86573	0.859212
cells Bin	9	27	45	63	81	99	117	135	153	171	189	207	225	243	261	279	297	315	333	351		51.1644	0.0898823	51.1644	0.769376				66	3.60029	0.673127
1	0.0498795	0.0629858	0.059182	0.0464183	0.0364656	0.0374927	0.0524366	0.0713107	0.0711194	0.0603386	0.039289	0.0160423	0.0209506	0.062846	0.0664199	0.0782329	0.0391083	0.0573326	0.025858	0.046291		51.8337	0.0978723	51.8337	0.757457				67	3.49235	1.12993
2	0.051477	0.0614129	0.071939	0.0562791	0.0351706	0.0333091	0.0484003	0.0663377	0.0661848	0.0579638	0.0407012	0.0337807	0.0276643	0.0290765	0.0437352	0.0554954	0.0633139	0.0547123	0.0560684	0.0469776		52.5029	0.106205	52.5029	0.745326				68	2.42278	0.985373
3	0.0524318	0.0529046	0.0528804	0.056505	0.0520698	0.0518072	0.0502019	0.0499966	0.0474052	0.04486	0.0438477	0.0486405	0.0500577	0.0470368	0.0427605	0.0449201	0.0485011	0.0516045	0.0546501	0.0569184		53.1722	0.114866	53.1722	0.733002				69	3.23521	0.84931
4	0.0511464	0.0504212	0.0527787	0.0548011	0.052708	0.0521288	0.0497804	0.0502513	0.0508264	0.0478866	0.0460323	0.0473268	0.0504567	0.0496658	0.0473796	0.0473202	0.0467438	0.047662	0.0518194	0.0528646		53.8415	0.123841	53.8415	0.720503				70	1.56093	1.32737
5	0.0526556	0.0536253	0.0483451	0.0497349	0.051895	0.0496749	0.0428504	0.0416197	0.0491912	0.0508184	0.0535619	0.0492751	0.0515513	0.0510042	0.0508547	0.052574	0.0516266	0.0521259	0.0470643	0.0499518		54.5108	0.133117	54.5108	0.707851				71	2.91533	1.05698
6	0.0409777	0.0387643	0.0330628	0.0348441	0.0366502	0.0395163	0.0480952	0.0476172	0.0460993	0.0377153	0.0473593	0.0613461	0.0631556	0.0597199	0.0524486	0.0546658	0.0593137	0.0725831	0.068182	0.0578836		55.18	0.142678	55.18	0.695063				72	1.83382	0.962915
7	0.0478617	0.0512572	0.0501576	0.0446215	0.0529312	0.0526673	0.0486711	0.0518471	0.058009	0.0573406	0.0515866	0.0435077	0.0540685	0.0463163	0.0469676	0.0430796	0.0478678	0.0557449	0.0478553	0.0476411		55.8493	0.152509	55.8493	0.68216				73	1.22425	0.778831
8	0.0505376	0.0510405	0.051966	0.0485784	0.0444126	0.0439706	0.0467243	0.0478995	0.0507825	0.054267	0.0591454	0.055619	0.0491175	0.0448143	0.0477613	0.0483405	0.0520251	0.0504923	0.053703	0.0488027		56.5186	0.162597	56.5186	0.669161				74	1.61691	1.12915
9	0.0490378	0.0530236	0.0523514	0.0521959	0.0500908	0.0539373	0.0534876	0.0481721	0.0481739	0.0472888	0.0467758	0.0463457	0.0468114	0.0520103	0.0521024	0.0518211	0.0541538	0.0486978	0.0492138	0.0443086		57.1879	0.172925	57.1879	0.656086				75	2.76256	0.691324
10	0.0513309	0.0521816	0.0527633	0.0521269	0.049095	0.0509571	0.0517608	0.0524927	0.0505971	0.0498849	0.0496721	0.0480598	0.0474676	0.0473946	0.0498106	0.0505064	0.0483472	0.0466046	0.048459	0.050488		57.8571	0.183478	57.8571	0.642953				76	1.84256	0.74713
11	0.0613894	0.058086	0.0523277	0.0480986	0.0540143	0.057124	0.0606004	0.0587889	0.0520326	0.0436686	0.0415803	0.0504554	0.0515692	0.0520796	0.0442291	0.040735	0.0352323	0.0383553	0.0455002	0.0541333		58.5264	0.194242	58.5264	0.629781				77	1.75241	0.890046
12	0.0494716	0.0475863	0.04661	0.0495276	0.0515889	0.0552026	0.0524485	0.0529247	0.054556	0.0561898	0.0537361	0.0488214	0.046054	0.0464034	0.0465396	0.050417	0.0483851	0.0477754	0.0469057	0.0488564		59.1957	0.2052	59.1957	0.61659				78	4.18906	1.03893
13	0.0533287	0.0524793	0.0574272	0.0538927	0.0478361	0.0453274	0.0440313	0.0476502	0.0524819	0.06532	0.0604902	0.0529714	0.043944	0.0504539	0.0535523	0.0492046	0.0422141	0.034947	0.0443021	0.0481458		59.865	0.216337	59.865	0.603398				79	2.28213	0.754083
14	0.0591976	0.0602041	0.0523044	0.043789	0.0408032	0.0502482	0.0581167	0.0571774	0.0532568	0.044168	0.0439968	0.0477538	0.051629	0.0549534	0.0466766	0.0454473	0.0455857	0.0474444	0.0482096	0.0490381		60.5342	0.227639	60.5342	0.590222				80	1.45661	0.761857
15	0.0665917	0.0329707	0.0561005	0.0457759	0.0485064	0.0312548	0.0587416	0.0559263	0.0608663	0.0363754	0.0288653	0.0342748	0.0568071	0.0632145	0.0387236	0.0260576	0.0390327	0.0568125	0.0877799	0.0753227		61.2035	0.239089	61.2035	0.577082				81	3.03594	0.861538
16	0.0448077	0.0572318	0.0740156	0.0663822	0.051362	0.0331566	0.0278303	0.0351236	0.044032	0.0416292	0.0457763	0.048192	0.0681389	0.0636011	0.0631361	0.0498033	0.0452142	0.0488301	0.0476105	0.0441268		61.8728	0.250672	61.8728	0.563994				82	1.93898	0.841918
17	0.0495965	0.0557011	0.0583631	0.0567203	0.0550351	0.0498068	0.049784	0.0480391	0.0479504	0.0476637	0.0448309	0.0471559	0.0482635	0.0521813	0.0516611	0.0519141	0.0484057	0.0468256	0.0430258	0.0470762		62.5421	0.262373	62.5421	0.550977				83	3.57329	0.779434
18	0.0489219	0.0484445	0.0451634	0.0459291	0.0480405	0.0540639	0.0557122	0.055224	0.053721	0.0530805	0.0505787	0.0509292	0.0476543	0.0478029	0.0452586	0.0518206	0.0519666	0.0504663	0.0469448	0.048277		63.2114	0.274177	63.2114	0.538046				84	2.27731	0.687305
19	0.0479252	0.041985	0.0386431	0.0433322	0.0495475	0.0470875	0.0437677	0.044456	0.051427	0.0547619	0.0533288	0.0529748	0.0511058	0.0490935	0.0526475	0.0527911	0.0541762	0.0552572	0.0585442	0.0571477		63.8806	0.286069	63.8806	0.525219				85	1.78926	1.77597
20	0.0460581	0.0451855	0.0471277	0.0485692	0.05016	0.0519515	0.0524107	0.0536861	0.0529235	0.0513906	0.0522922	0.052761	0.0551122	0.0512691	0.0514183	0.0486678	0.0477892	0.0462393	0.0480146	0.0469732		64.5499	0.298034	64.5499	0.512512				86	1.76431	0.860585
21	0.0422842	0.0385954	0.0420961	0.0454122	0.0518338	0.0490108	0.0467356	0.0429464	0.0445651	0.0518532	0.0598215	0.0548253	0.0561631	0.0569041	0.0617062	0.0572512	0.0519344	0.0515227	0.0471196	0.0474191		65.2192	0.310057	65.2192	0.49994				87	2.45376	0.724371
22	0.0577271	0.057693	0.0560759	0.0521434	0.0462668	0.0463791	0.0455518	0.0420323	0.0367848	0.0392364	0.0435705	0.0489397	0.0522998	0.054385	0.0530166	0.0491241	0.0487124	0.0522465	0.0585429	0.0592716		65.8885	0.322124	65.8885	0.487518				88	2.38415	0.962988
23	0.0489856	0.0488413	0.0493889	0.0488751	0.0507815	0.0517035	0.0540536	0.0557206	0.0541888	0.0510901	0.0504238	0.0532842	0.0517251	0.0489217	0.0462869	0.047788	0.0469856	0.0468919	0.0467468	0.0473169		66.5577	0.33422	66.5577	0.475263				89	2.98643	1.0869
24	0.0538476	0.0608027	0.06415	0.0585545	0.050932	0.0463734	0.0463051	0.0508139	0.0501742	0.0484276	0.0453861	0.0440675	0.0426794	0.0427532	0.0421127	0.0465183	0.0486415	0.0550134	0.0517028	0.0507443		67.227	0.346331	67.227	0.463187				90	1.58316	1.04543
25	0.0681844	0.0803852	0.0707851	0.0609826	0.0525759	0.0585938	0.0488308	0.0441287	0.037771	0.0441507	0.0472045	0.0467112	0.0436111	0.0416828	0.0383875	0.0414999	0.0388236	0.0427144	0.0404429	0.0525341		67.8963	0.358443	67.8963	0.451306				91	2.49768	0.909139
26	0.0492665	0.0496807	0.0492858	0.0488546	0.0498073	0.0510939	0.0515071	0.0505526	0.0500796	0.0488959	0.0502339	0.0488201	0.0504609	0.0489934	0.0502394	0.0493974	0.0497528	0.0514088	0.0510096	0.0506594		68.5656	0.370542	68.5656	0.439631				92	2.29557	0.594393
27	0.045174	0.0443432	0.0461744	0.0494272	0.0511646	0.0527322	0.0534864	0.0547968	0.0553156	0.0553037	0.0545838	0.053575	0.0503916	0.0480849	0.0464651	0.0469996	0.0475744	0.0482522	0.0489362	0.0472192		69.2348	0.382615	69.2348	0.428177				93	2.60018	0.75439
28	0.0483452	0.050203	0.0515827	0.0533379	0.0528546	0.0536194	0.0532667	0.052938	0.0511841	0.0504619	0.0488978	0.0490525	0.0479786	0.0488899	0.0491907	0.0496588	0.0483503	0.0464616	0.0463946	0.0473317		69.9041	0.394648	69.9041	0.416956				94	2.66842	0.702402
29	0.0480044	0.0489037	0.0498942	0.05127	0.0492945	0.0500651	0.0507297	0.0511106	0.0493472	0.0488352	0.0498081	0.0497138	0.0497773	0.0507709	0.0508921	0.0502064	0.0501123	0.0509316	0.0508778	0.049455		70.5734	0.40663	70.5734	0.405979				95	2.29427	0.688344
30	0.0613022	0.0592942	0.0566531	0.0530747	0.0541314	0.0527527	0.0485425	0.0462051	0.0441743	0.0458053	0.0416162	0.040116	0.0414617	0.0441525	0.0504043	0.0480738	0.0494944	0.0490555	0.0549684	0.0587217		71.2427	0.418546	71.2427	0.395258				96	1.90365	0.728213
31	0.04069	0.0451325	0.0487871	0.0489658	0.0471756	0.0432452	0.0422977	0.0476606	0.0484884	0.0493576	0.0542603	0.0635434	0.0676091	0.0563137	0.0509944	0.0473086	0.0484746	0.0530458	0.0490804	0.0475691		71.9119	0.430385	71.9119	0.384804				97	2.64192	0.611857
32	0.0402481	0.0285678	0.0165651	0.032609	0.0325112	0.028709	0.0252244	0.0347546	0.0339015	0.0257255	0.0302658	0.0255334	0.0375792	0.0445604	0.0839637	0.0805749	0.132679	0.114213	0.103132	0.0486828		72.5812	0.442134	72.5812	0.374627				98	2.1733	1.00186
33	0.0489024	0.048443	0.0476108	0.0506421	0.0554858	0.0538697	0.0483517	0.0429797	0.0476315	0.0509275	0.0523579	0.0531541	0.0511223	0.0542749	0.0505695	0.0554885	0.0505141	0.0478852	0.0434875	0.0463019		73.2505	0.453782	73.2505	0.364736				99	1.61524	1.30862
34	0.0395358	0.0364119	0.0439082	0.0374516	0.0392831	0.0433951	0.0469736	0.0470677	0.050522	0.0578057	0.0587449	0.0524974	0.0627395	0.0686804	0.0656765	0.0566312	0.0497151	0.0521767	0.0481144	0.0426693		73.9198	0.465317	73.9198	0.355142				100	1.80319	0.984878
35	0.043044	0.0435114	0.0459623	0.0494643	0.0509054	0.0525964	0.0553982	0.0563536	0.0572528	0.0560288	0.0569346	0.0556056	0.0539936	0.0500801	0.0473173	0.0458924	0.0463087	0.045026	0.0446989	0.0436256		74.589	0.476728	74.589	0.345852				101	1.97789	1.07007
36	0.0489928	0.0499434	0.0492137	0.0431572	0.0445135	0.046323	0.0472346	0.0446766	0.0460183	0.0508587	0.0488963	0.0503486	0.0498066	0.0538323	0.0548099	0.0545908	0.053158	0.0554013	0.0552467	0.0529776		75.2583	0.488004	75.2583	0.336875				102	0.769636	0.927169
37	0.0537623	0.0540398	0.0509781	0.0489158	0.0478463	0.0485078	0.0494782	0.0504767	0.0506245	0.0476875	0.0467499	0.0497403	0.0514217	0.0515159	0.0525069	0.0518037	0.0488607	0.0450765	0.0482282	0.0517791		75.9276	0.499136	75.9276	0.328218				103	1.82333	0.938131
38	0.0502743	0.0501834	0.0493018	0.050369	0.0502153	0.0512599	0.0508011	0.0507984	0.0490224	0.0483785	0.0495475	0.0500582	0.0505366	0.0490799	0.049144	0.0493854	0.0507221	0.0507745	0.0499802	0.0501673		76.5969	0.510112	76.5969	0.319889				104	1.56505	0.874598
39	0.0632496	0.0506661	0.0502515	0.0457412	0.0493917	0.0422057	0.0358742	0.0524862	0.0620618	0.0654965	0.0476471	0.0409827	0.0400749	0.0444733	0.0520312	0.0546835	0.0548884	0.0462748	0.0500508	0.0514688		77.2661	0.520923	77.2661	0.311893				105	1.37116	0.567559
40	0.0532674	0.051731	0.0515911	0.053254	0.0508895	0.0510775	0.0627919	0.0538324	0.0483261	0.0494404	0.0565582	0.0571473	0.0474262	0.0461181	0.038478	0.040192	0.0375578	0.0423434	0.0479189	0.0600587		77.9354	0.531559	77.9354	0.304236				106	1.84687	0.911786
41	0.0521718	0.0542339	0.0541039	0.0508235	0.0474966	0.0497168	0.0489182	0.052137	0.0463817	0.0472544	0.0427075	0.045935	0.0467729	0.0498458	0.050705	0.0515536	0.0511104	0.0528872	0.0528423	0.0524027		78.6047	0.542012	78.6047	0.296925				107	2.08117	1.33261
42	0.0499016	0.0531802	0.054775	0.0587293	0.055541	0.0597054	0.058753	0.0525923	0.0505534	0.0503588	0.0459124	0.0297228	0.0285761	0.0295117	0.0442424	0.0604432	0.0663576	0.0566097	0.0444424	0.0500917		79.274	0.552273	79.274	0.289963				108	2.33901	0.596798
43	0.0558704	0.0551245	0.0533278	0.0514458	0.0519732	0.0489134	0.0460656	0.0447717	0.0475198	0.0483375	0.0479271	0.0469825	0.0467189	0.0458025	0.0482402	0.0506766	0.0516879	0.0514429	0.0524452	0.0547265		79.9432	0.562334	79.9432	0.283356				109	2.60415	0.941458
44	0.0548428	0.0549067	0.0603199	0.0526782	0.0532872	0.047824	0.0515631	0.0478638	0.0564909	0.0576179	0.0530321	0.0484944	0.0515903	0.0536437	0.0469346	0.0443694	0.0415637	0.0373575	0.0402762	0.0453435		80.6125	0.572186	80.6125	0.277106				110	1.46441	1.21556
45	0.0546569	0.0536664	0.0566799	0.054789	0.0486004	0.046774	0.0480919	0.0568545	0.0534882	0.0513138	0.0468996	0.0473875	0.0474832	0.0468932	0.046943	0.047616	0.048918	0.0466362	0.0475203	0.0487882		81.2818	0.581822	81.2818	0.271216				111	1.66756	0.943336
46	0.0559524	0.0570123	0.0556259	0.0558513	0.0531495	0.0490096	0.0456012	0.0496168	0.0498107	0.0485502	0.0424148	0.0449244	0.0434122	0.0431173	0.0401787	0.0488642	0.0565533	0.0565784	0.0517066	0.0520701		81.9511	0.591235	81.9511	0.265691				112	1.90057	1.80495
47	0.0511467	0.0506399	0.0500827	0.0513239	0.0471398	0.0487757	0.0505772	0.0504915	0.0498908	0.0488287	0.0481225	0.0499614	0.0497976	0.0512232	0.049023	0.0493191	0.0482306	0.0483854	0.0528336	0.0542066		82.6204	0.600418	82.6204	0.26053				113	1.63504	0.537306
48	0.0490074	0.0559675	0.0559813	0.0542429	0.0450977	0.0453974	0.0486076	0.0568824	0.0565887	0.0521002	0.0499272	0.0520765	0.0488785	0.0444026	0.0436732	0.0455389	0.0453297	0.048267	0.0507727	0.0512605		83.2896	0.609364	83.2896	0.255737				114	2.05079	0.853394
49	0.0520537	0.0508541	0.0544908	0.058527	0.0591715	0.0612855	0.0549742	0.046765	0.0418788	0.0500655	0.0539022	0.050872	0.0484409	0.0465899	0.0415743	0.0385016	0.040657	0.0457834	0.0506307	0.0529817		83.9589	0.618068	83.9589	0.251313				115	1.66411	0.88783
50	0.0535752	0.04504	0.0436489	0.0398517	0.0503873	0.0556588	0.050321	0.0561144	0.0540403	0.0640344	0.0548718	0.0546616	0.0467147	0.0434529	0.0470761	0.0500356	0.0561756	0.0471159	0.0455487	0.0416749		84.6282	0.626524	84.6282	0.247257				116	1.54098	0.750848
51	0.0578056	0.0540653	0.051615	0.0536184	0.0490327	0.0431218	0.0469442	0.0490716	0.0517338	0.0497451	0.0487145	0.0450976	0.0446203	0.0493896	0.0560088	0.0505686	0.0454403	0.041778	0.0518	0.0598287		85.2975	0.634726	85.2975	0.24357				117	1.70572	0.929527
52	0.0466081	0.0462726	0.0448843	0.0438668	0.0465198	0.046245	0.0488113	0.0501607	0.0538569	0.0510571	0.0508665	0.0516479	0.0527299	0.0528553	0.0532789	0.0546854	0.0554345	0.0534957	0.0502841	0.0464391		85.9667	0.64267	85.9667	0.240251				118	2.0707	0.658394
53	0.049837	0.0475323	0.0467576	0.0439941	0.0448188	0.0449802	0.0526797	0.048318	0.0461904	0.0406887	0.0482774	0.05412	0.0579059	0.0559044	0.0544653	0.0547247	0.0550122	0.0520769	0.0510125	0.050704		86.636	0.650351	86.636	0.2373				119	3.50391	0.981315
54	0.0517014	0.049334	0.0497309	0.0473764	0.0493905	0.0509075	0.0516802	0.049151	0.0462386	0.0454665	0.0453944	0.0472611	0.0467581	0.0469505	0.0466559	0.0509152	0.0565566	0.0585703	0.0575497	0.0524113		87.3053	0.657764	87.3053	0.234715				120	1.49886	1.20311
55	0.0519487	0.0528119	0.0515252	0.0501099	0.0508997	0.0516545	0.045778	0.0425647	0.0398215	0.0445729	0.0480824	0.0525518	0.0517291	0.0473622	0.0517028	0.0515603	0.0532862	0.0529686	0.0549573	0.0541123		87.9746	0.664907	87.9746	0.232495				121	1.60832	0.941496
56	0.0504833	0.0506127	0.0477983	0.0522153	0.0566273	0.0592411	0.0542662	0.0509866	0.0494594	0.050541	0.0514967	0.0522891	0.0552409	0.0524885	0.0505538	0.0438239	0.0448605	0.0401016	0.0418833	0.0450305		88.6438	0.671775	88.6438	0.230637				122	2.74459	1.16945
57	0.0724214	0.0669081	0.056038	0.0457706	0.0547112	0.0585788	0.0588269	0.0456162	0.0345426	0.0257981	0.0236306	0.0305687	0.0356176	0.0363653	0.0536837	0.0470185	0.0562365	0.0533179	0.0732821	0.0710671		89.3131	0.678365	89.3131	0.229138				123	1.18076	1.03463
58	0.0569765	0.0517	0.0510673	0.0491944	0.0458767	0.0436328	0.0453875	0.0449632	0.0493159	0.0529132	0.0537053	0.0435989	0.0354233	0.0406898	0.0524568	0.0556181	0.0575503	0.0533424	0.0597115	0.0568761		89.9824	0.684675	89.9824	0.227996				124	2.21417	1.38802
59	0.0518139	0.0515672	0.0495714	0.0456153	0.0414892	0.0438775	0.0506875	0.0529754	0.0512195	0.0519021	0.0512096	0.0528067	0.0481013	0.0493888	0.0481816	0.0493195	0.0511754	0.0519233	0.0541133	0.0530616		90.6517	0.690702	90.6517	0.227206				125	1.24412	1.07057
Scaled Mean	1	0.900734	0.925313	0.517665	0.279738	0.199429	0.415569	0.589769	0.595688	0.423186	0.13034	0	0.188033	0.38632	0.576732	0.613326	0.802808	0.809372	0.962049	0.873814		91.3209	0.696444	91.3209	0.226766				126	2.8577	1.05363
Scaled SEM	0.222358	0.271866	0.288429	0.20655	0.182518	0.232845	0.221755	0.211742	0.227095	0.255688	0.236474	0.278656	0.284708	0.239179	0.251926	0.263021	0.423958	0.351279	0.367685	0.207096		91.9902	0.7019	91.9902	0.226669				127	2.54804	0.851805
																						92.6595	0.707068	92.6595	0.226912				128	1.77971	0.584904
																						93.3288	0.711947	93.3288	0.227489				129	3.66173	0.745529
																						93.998	0.716536	93.998	0.228396				130	1.30001	0.759807
																						94.6673	0.720836	94.6673	0.229625				131	1.69282	0.771804
																						95.3366	0.724845	95.3366	0.231171				132	3.00701	0.826668
																						96.0059	0.728565	96.0059	0.233028				133	1.22021	0.85663
																						96.6751	0.731996	96.6751	0.235188				134	2.14449	0.932123
																						97.3444	0.735138	97.3444	0.237644				135	2.90631	0.911723
																						98.0137	0.737994	98.0137	0.240389				136	2.03976	1.07467
																						98.683	0.740564	98.683	0.243415				137	1.63848	0.792643
																						99.3523	0.742851	99.3523	0.246715				138	1.52359	0.721916
																						100.022	0.744856	100.022	0.250279				139	1.44085	0.497237
																						100.691	0.746582	100.691	0.254099				140	2.61563	1.22055
																						101.36	0.748032	101.36	0.258168				141	1.67059	1.24592
																						102.029	0.749207	102.029	0.262474				142	2.50515	1.29687
																						102.699	0.750112	102.699	0.267011				143	2.8168	0.905238
																						103.368	0.75075	103.368	0.271768				144	1.85943	1.15285
																						104.037	0.751125	104.037	0.276736				145	1.42882	1.2311
																						104.706	0.751239	104.706	0.281905				146	2.20618	0.839496
																						105.376	0.751098	105.376	0.287265				147	1.19741	0.771452
																						106.045	0.750706	106.045	0.292807				148	3.4345	0.792739
																						106.714	0.750067	106.714	0.29852				149	1.29708	0.734362
																						107.384	0.749186	107.384	0.304394				150	1.46613	0.506389
																						108.053	0.748067	108.053	0.31042				151	2.46439	0.524592
																						108.722	0.746716	108.722	0.316586				152	1.48093	1.30699
																						109.391	0.745139	109.391	0.322882				153	1.72341	0.860552
																						110.061	0.743339	110.061	0.329298				154	1.34248	0.614026
																						110.73	0.741324	110.73	0.335823				155	3.32286	0.863598
																						111.399	0.739099	111.399	0.342448				156	1.78569	0.958479
																						112.068	0.73667	112.068	0.34916				157	1.74352	0.990393
																						112.738	0.734042	112.738	0.35595				158	1.93468	0.406059
																						113.407	0.731222	113.407	0.362807				159	1.22495	1.12508
																						114.076	0.728216	114.076	0.36972				160	2.77465	0.637889
																						114.746	0.725032	114.746	0.376679				161	1.81944	1.14876
																						115.415	0.721674	115.415	0.383674				162	1.58027	0.85469
																						116.084	0.71815	116.084	0.390693				163	1.49021	0.905666
																						116.753	0.714466	116.753	0.397727				164	2.8379	0.439556
																						117.423	0.710629	117.423	0.404766				165	2.36802	0.578729
																						118.092	0.706647	118.092	0.411798				166	2.68939	0.86522
																						118.761	0.702525	118.761	0.418814				167	2.14753	0.868821
																						119.431	0.698272	119.431	0.425804				168	1.23968	1.15137
																						120.1	0.693894	120.1	0.432757				169	2.46743	0.611291
																						120.769	0.689397	120.769	0.439665				170	1.59962	1.13966
																						121.438	0.68479	121.438	0.446516				171	2.84041	1.35068
																						122.108	0.680079	122.108	0.453303				172	2.00523	0.774023
																						122.777	0.675272	122.777	0.460015				173	1.17784	0.699142
																						123.446	0.670376	123.446	0.466643				174	1.93462	0.809741
																						124.115	0.665398	124.115	0.473177				175	1.19104	0.885002
																						124.785	0.660344	124.785	0.47961				176	1.53417	0.771603
																						125.454	0.655224	125.454	0.485932				177	2.51675	0.840941
																						126.123	0.650043	126.123	0.492135				178	1.81098	0.991784
																						126.793	0.644808	126.793	0.498209				179	1.64755	0.926072
																						127.462	0.639528	127.462	0.504149				180	1.2047	1.11999
																						128.131	0.634208	128.131	0.509944				181	1.63237	1.23227
																						128.8	0.628857	128.8	0.515588				182	3.53907	0.871197
																						129.47	0.623481	129.47	0.521073				183	1.55349	1.19437
																						130.139	0.618088	130.139	0.526391				184	1.07958	1.21608
																						130.808	0.612683	130.808	0.531536				185	1.27665	1.19678
																						131.477	0.607275	131.477	0.536502				186	2.20273	1.05462
																						132.147	0.601869	132.147	0.54128				187	1.90597	0.711389
																						132.816	0.596474	132.816	0.545865				188	2.36352	0.761597
																						133.485	0.591094	133.485	0.550251				189	2.2761	0.50269
																						134.155	0.585737	134.155	0.554433				190	1.09043	0.765911
																						134.824	0.58041	134.824	0.558403				191	1.61646	0.953241
																						135.493	0.575119	135.493	0.562159				192	1.68091	0.972918
																						136.162	0.569869	136.162	0.565693				193	3.96026	0.574773
																						136.832	0.564668	136.832	0.569002				194	1.80245	0.798448
																						137.501	0.559522	137.501	0.572081				195	1.75119	0.777116
																						138.17	0.554436	138.17	0.574927				196	1.29212	1.0558
																						138.84	0.549416	138.84	0.577534				197	2.29829	1.06521
																						139.509	0.544468	139.509	0.5799				198	1.95592	0.585033
																						140.178	0.539598	140.178	0.58202				199	1.54584	0.945927
																						140.847	0.534811	140.847	0.583893				200	1.63032	0.837795
																						141.517	0.530113	141.517	0.585516				201	2.36206	0.676185
																						142.186	0.525509	142.186	0.586885				202	1.04493	1.04609
																						142.855	0.521003	142.855	0.588				203	1.83054	0.896762
																						143.524	0.516601	143.524	0.588857				204	1.6731	1.06114
																						144.194	0.512308	144.194	0.589456				205	2.63046	1.03889
																						144.863	0.508129	144.863	0.589794				206	1.72489	0.717313
																						145.532	0.504067	145.532	0.589872				207	3.27805	1.08948
																						146.202	0.500127	146.202	0.589689				208	1.99689	1.61133
																						146.871	0.496314	146.871	0.589243				209	2.06874	1.04169
																						147.54	0.492631	147.54	0.588535				210	1.71798	0.87875
																						148.209	0.489082	148.209	0.587566				211	2.25057	0.672758
																						148.879	0.485672	148.879	0.586335				212	1.86501	0.590876
																						149.548	0.482403	149.548	0.584843				213	1.73091	0.686628
																						150.217	0.479279	150.217	0.583092				214	1.50007	0.981165
																						150.886	0.476303	150.886	0.581082				215	1.75584	1.10163
																						151.556	0.473478	151.556	0.578816				216	3.61929	0.872988
																						152.225	0.470808	152.225	0.576294				217	1.70151	0.695171
																						152.894	0.468294	152.894	0.57352				218	2.153	0.836504
																						153.564	0.465939	153.564	0.570496				219	1.53611	0.880984
																						154.233	0.463747	154.233	0.567224				220	2.2536	0.814668
																						154.902	0.461718	154.902	0.563708				221	2.56816	0.863233
																						155.571	0.459854	155.571	0.559949				222	2.06588	0.733027
																						156.241	0.458159	156.241	0.555953				223	3.21388	1.149
																						156.91	0.456633	156.91	0.551723				224	2.16738	1.05401
																						157.579	0.455277	157.579	0.547262				225	1.94832	1.09651
																						158.249	0.454094	158.249	0.542575				226	1.01797	1.25172
																						158.918	0.453084	158.918	0.537666				227	1.49474	0.581029
																						159.587	0.452248	159.587	0.53254				228	1.95852	1.15509
																						160.256	0.451587	160.256	0.527202				229	4.34111	0.972063
																						160.926	0.451101	160.926	0.521656				230	2.28504	1.31131
																						161.595	0.450791	161.595	0.515909				231	1.44132	1.14086
																						162.264	0.450657	162.264	0.509966				232	3.12785	0.774269
																						162.933	0.4507	162.933	0.503832				233	3.40551	0.979538
																						163.603	0.450919	163.603	0.497513				234	1.38234	0.931541
																						164.272	0.451313	164.272	0.491016				235	1.84324	1.29767
																						164.941	0.451883	164.941	0.484347				236	1.96969	1.00343
																						165.611	0.452627	165.611	0.477512				237	2.06576	0.56644
																						166.28	0.453546	166.28	0.470518				238	2.02902	0.671676
																						166.949	0.454638	166.949	0.463372				239	1.96229	0.982181
																						167.618	0.455901	167.618	0.456081				240	2.59608	1.28443
																						168.288	0.457335	168.288	0.448652				241	2.53316	0.838941
																						168.957	0.458938	168.957	0.441092				242	2.63755	1.22954
																						169.626	0.460709	169.626	0.433408				243	1.72492	0.899157
																						170.295	0.462646	170.295	0.425609				244	1.61105	1.55783
																						170.965	0.464747	170.965	0.417702				245	3.17478	0.764941
																						171.634	0.46701	171.634	0.409694				246	2.27247	0.861744
																						172.303	0.469433	172.303	0.401594				247	2.87894	0.984367
																						172.973	0.472013	172.973	0.393409				248	3.68677	0.802559
																						173.642	0.474748	173.642	0.385148				249	2.73631	0.724027
																						174.311	0.477635	174.311	0.376818				250	2.11966	1.02026
																						174.98	0.480672	174.98	0.368429				251	1.62283	1.11702
																						175.65	0.483856	175.65	0.359988				252	2.75305	1.01258
																						176.319	0.487183	176.319	0.351504				253	2.44562	0.937188
																						176.988	0.490651	176.988	0.342985				254	1.7562	1.97572
																						177.658	0.494256	177.658	0.334439				255	1.94189	1.03532
																						178.327	0.497996	178.327	0.325876				256	4.05188	0.732829
																						178.996	0.501865	178.996	0.317303				257	2.92813	1.05323
																						179.665	0.505862	179.665	0.30873				258	1.1841	0.915853
																						180.335	0.509981	180.335	0.300164				259	1.23204	1.23476
																						181.004	0.51422	181.004	0.291615				260	1.51022	0.635399
																						181.673	0.518574	181.673	0.283091				261	1.74396	0.818346
																						182.342	0.52304	182.342	0.2746				262	1.61496	0.821981
																						183.012	0.527612	183.012	0.266151				263	1.17963	1.05595
																						183.681	0.532288	183.681	0.257753				264	2.38907	1.02263
																						184.35	0.537063	184.35	0.249413				265	2.34065	0.861653
																						185.02	0.541932	185.02	0.241142				266	1.94194	1.04621
																						185.689	0.54689	185.689	0.232946				267	3.07659	0.850008
																						186.358	0.551934	186.358	0.224834				268	1.50066	1.40677
																						187.027	0.557059	187.027	0.216815				269	1.61287	1.46727
																						187.697	0.56226	187.697	0.208896				270	1.75692	0.958834
																						188.366	0.567532	188.366	0.201086				271	3.64117	1.12565
																						189.035	0.572871	189.035	0.193393				272	2.40082	0.894063
																						189.705	0.578272	189.705	0.185824				273	1.80742	1.01572
																						190.374	0.58373	190.374	0.178388				274	2.03246	0.531852
																						191.043	0.589239	191.043	0.171091				275	3.13364	1.24838
																						191.712	0.594796	191.712	0.163943				276	2.81129	0.760305
																						192.382	0.600395	192.382	0.156949				277	2.49861	0.647258
																						193.051	0.60603	193.051	0.150118				278	2.64208	1.16845
																						193.72	0.611698	193.72	0.143456				279	4.06417	1.00234
																						194.389	0.617393	194.389	0.136971				280	1.71467	0.609285
																						195.059	0.623109	195.059	0.13067				281	1.77802	1.14629
																						195.728	0.628842	195.728	0.124558				282	2.57733	0.944371
																						196.397	0.634586	196.397	0.118643				283	2.1751	1.19595
																						197.067	0.640337	197.067	0.112932				284	1.71888	1.32626
																						197.736	0.64609	197.736	0.107429				285	2.90069	0.858334
																						198.405	0.651838	198.405	0.102141				286	2.18267	0.910522
																						199.074	0.657578	199.074	0.0970749				287	2.3886	1.19635
																						199.744	0.663304	199.744	0.0922348				288	1.21498	0.839564
																						200.413	0.669011	200.413	0.0876267				289	3.66532	1.19268
																						201.082	0.674693	201.082	0.0832557				290	2.04402	1.01473
																						201.751	0.680347	201.751	0.0791268				291	1.49868	1.11408
																						202.421	0.685966	202.421	0.0752446				292	2.49126	0.545445
																						203.09	0.691547	203.09	0.0716138				293	2.38364	0.786582
																						203.759	0.697083	203.759	0.0682387				294	1.7745	0.771654
																						204.429	0.702571	204.429	0.0651231				295	2.59185	1.2469
																						205.098	0.708005	205.098	0.0622711				296	2.38989	0.818118
																						205.767	0.713381	205.767	0.0596861				297	3.15181	1.01342
																						206.436	0.718693	206.436	0.0573715				298	2.17381	1.11083
																						207.106	0.723938	207.106	0.0553304				299	3.1104	0.85106
																						207.775	0.72911	207.775	0.0535656				300	1.42519	1.29786
																						208.444	0.734206	208.444	0.0520796				301	2.78458	1.98587
																						209.114	0.73922	209.114	0.0508749				302	1.97057	0.972559
																						209.783	0.744149	209.783	0.0499533				303	1.60433	1.04763
																						210.452	0.748987	210.452	0.0493167				304	2.14255	0.938507
																						211.121	0.753732	211.121	0.0489666				305	2.26658	0.747461
																						211.791	0.758378	211.791	0.0489043				306	1.33857	0.755801
																						212.46	0.762921	212.46	0.0491307				307	2.11453	0.816364
																						213.129	0.767358	213.129	0.0496465				308	2.87307	1.10528
																						213.798	0.771686	213.798	0.0504522				309	1.2973	0.927092
																						214.468	0.775899	214.468	0.0515479				310	1.78834	0.88932
																						215.137	0.779994	215.137	0.0529335				311	3.61747	0.708022
																						215.806	0.783969	215.806	0.0546086				312	1.89824	1.17401
																						216.476	0.787819	216.476	0.0565724				313	2.61298	0.59528
																						217.145	0.791541	217.145	0.0588241				314	1.79752	1.29114
																						217.814	0.795133	217.814	0.0613624				315	2.00185	0.744475
																						218.483	0.79859	218.483	0.0641859				316	1.79157	0.796963
																						219.153	0.80191	219.153	0.0672926				317	1.36101	1.25123
																						219.822	0.80509	219.822	0.0706806				318	1.98123	0.872328
																						220.491	0.808128	220.491	0.0743475				319	1.22994	1.31861
																						221.16	0.81102	221.16	0.0782908				320	1.78412	0.688387
																						221.83	0.813765	221.83	0.0825075				321	2.15456	0.988427
																						222.499	0.816359	222.499	0.0869945				322	1.84382	0.787913
																						223.168	0.818802	223.168	0.0917484				323	3.00688	0.610405
																						223.838	0.82109	223.838	0.0967654				324	1.78169	0.705089
																						224.507	0.823223	224.507	0.102042				325	1.30924	0.925206
																						225.176	0.825197	225.176	0.107573				326	1.95325	1.14163
																						225.845	0.827012	225.845	0.113355				327	3.1414	0.607247
																						226.515	0.828666	226.515	0.119383				328	1.84684	0.820034
																						227.184	0.830157	227.184	0.125653				329	2.13972	0.613192
																						227.853	0.831485	227.853	0.132157				330	1.71104	1.28317
																						228.523	0.832648	228.523	0.138893				331	2.23939	1.11761
																						229.192	0.833646	229.192	0.145853				332	2.29132	0.733116
																						229.861	0.834477	229.861	0.153032				333	1.80691	0.91713
																						230.53	0.835141	230.53	0.160423				334	1.80902	1.11334
																						231.2	0.835638	231.2	0.168021				335	1.68676	1.13436
																						231.869	0.835968	231.869	0.175819				336	1.91211	0.875465
																						232.538	0.836129	232.538	0.18381				337	1.52892	1.0867
																						233.207	0.836123	233.207	0.191987				338	1.89665	0.864991
																						233.877	0.835949	233.877	0.200344				339	1.15874	0.825167
																						234.546	0.835608	234.546	0.208872				340	1.82688	1.45541
																						235.215	0.835099	235.215	0.217564				341	1.86296	1.13653
																						235.885	0.834424	235.885	0.226413				342	2.0053	0.668639
																						236.554	0.833584	236.554	0.23541				343	1.70434	1.01778
																						237.223	0.832578	237.223	0.244548				344	1.97844	0.713112
																						237.892	0.831409	237.892	0.253819				345	1.73706	1.15097
																						238.562	0.830078	238.562	0.263214				346	1.25226	0.858346
																						239.231	0.828585	239.231	0.272726				347	3.07493	0.747699
																						239.9	0.826932	239.9	0.282344				348	0.97245	0.914355
																						240.569	0.825121	240.569	0.292061				349	2.37119	0.563237
																						241.239	0.823154	241.239	0.301868				350	1.86907	1.05545
																						241.908	0.821032	241.908	0.311757				351	3.16993	0.759235
																						242.577	0.818758	242.577	0.321717				352	2.7102	0.787177
																						243.247	0.816334	243.247	0.331741				353	3.39524	0.744917
																						243.916	0.813761	243.916	0.341818				354	1.93285	0.962301
																						244.585	0.811043	244.585	0.351941				355	1.9776	0.80075
																						245.254	0.808182	245.254	0.362099				356	1.4114	1.30589
																						245.924	0.805181	245.924	0.372284				357	1.88551	0.758987
																						246.593	0.802043	246.593	0.382487				358	1.58795	0.973469
																						247.262	0.79877	247.262	0.392697				359	3.26042	0.58321
																						247.932	0.795365	247.932	0.402906				360	2.12621	0.973116
																						248.601	0.791833	248.601	0.413105				361	2.0266	0.715753
																						249.27	0.788175	249.27	0.423284				362	2.46912	0.899485
																						249.939	0.784396	249.939	0.433435				363	1.98091	1.0527
																						250.609	0.780499	250.609	0.443547				364	1.55613	0.675848
																						251.278	0.776488	251.278	0.453612				365	2.28833	0.908731
																						251.947	0.772366	251.947	0.463621				366	2.6918	0.923896
																						252.616	0.768137	252.616	0.473565				367	1.56843	0.610677
																						253.286	0.763805	253.286	0.483434				368	1.53018	1.00868
																						253.955	0.759375	253.955	0.493221				369	2.35357	1.51008
																						254.624	0.754849	254.624	0.502917				370	3.20402	1.11658
																						255.294	0.750234	255.294	0.512512				371	1.69824	0.790744
																						255.963	0.745531	255.963	0.522				372	1.42996	1.2833
																						256.632	0.740747	256.632	0.53137				373	1.56591	0.92644
																						257.301	0.735886	257.301	0.540616				374	2.78034	0.638904
																						257.971	0.730951	257.971	0.549729				375	1.63796	1.0562
																						258.64	0.725947	258.64	0.558702				376	1.32689	0.487845
																						259.309	0.72088	259.309	0.567527				377	1.11173	0.654294
																						259.978	0.715753	259.978	0.576196				378	2.88898	0.668931
																						260.648	0.710572	260.648	0.584704				379	1.35687	0.491777
																						261.317	0.70534	261.317	0.593042				380	1.41467	0.897844
																						261.986	0.700063	261.986	0.601204				381	1.8636	0.875044
																						262.656	0.694746	262.656	0.609184				382	2.44464	1.16938
																						263.325	0.689393	263.325	0.616975				383	2.7117	1.50623
																						263.994	0.684009	263.994	0.624572				384	1.6159	0.92474
																						264.663	0.678599	264.663	0.63197				385	3.06179	0.997154
																						265.333	0.673168	265.333	0.639162				386	1.4815	1.07991
																						266.002	0.667721	266.002	0.646144				387	1.80359	0.569207
																						266.671	0.662262	266.671	0.652912				388	1.42091	0.864471
																						267.341	0.656797	267.341	0.659461				389	2.07186	1.24188
																						268.01	0.65133	268.01	0.665787				390	1.43133	0.807185
																						268.679	0.645865	268.679	0.671887				391	2.53313	1.08813
																						269.348	0.640409	269.348	0.677757				392	1.95827	0.831924
																						270.018	0.634965	270.018	0.683394				393	2.34116	0.926699
																						270.687	0.629538	270.687	0.688797				394	1.91935	0.870509
																						271.356	0.624133	271.356	0.693962				395	1.9372	0.633449
																						272.025	0.618755	272.025	0.698889				396	2.98245	0.788426
																						272.695	0.613408	272.695	0.703576				397	1.36053	0.726442
																						273.364	0.608096	273.364	0.708022				398	1.56648	0.746317
																						274.033	0.602825	274.033	0.712226				399	1.73884	0.907718
																						274.703	0.597597	274.703	0.716189				400	1.53201	0.90429
																						275.372	0.592419	275.372	0.719911				401	2.16393	1.12865
																						276.041	0.587293	276.041	0.723393				402	3.00183	0.9753
																						276.71	0.582225	276.71	0.726637				403	2.73012	0.782662
																						277.38	0.577217	277.38	0.729643				404	1.54644	0.841796
																						278.049	0.572274	278.049	0.732414				405	2.12007	0.727127
																						278.718	0.5674	278.718	0.734953				406	2.44549	0.597508
																						279.387	0.562598	279.387	0.737263				407	1.92321	1.23794
																						280.057	0.557873	280.057	0.739348				408	0.851883	1.24936
																						280.726	0.553227	280.726	0.741211				409	1.5454	0.821995
																						281.395	0.548663	281.395	0.742858				410	3.4779	1.03675
																						282.065	0.544186	282.065	0.744293				411	1.83375	1.42787
																						282.734	0.539797	282.734	0.745521				412	3.10809	0.714053
																						283.403	0.535501	283.403	0.746549				413	2.71983	0.981914
																						284.072	0.531299	284.072	0.747383				414	2.2922	0.756807
																						284.742	0.527194	284.742	0.74803				415	1.67385	0.878462
																						285.411	0.523189	285.411	0.748497				416	1.1322	1.56472
																						286.08	0.519286	286.08	0.748792				417	2.25251	1.25309
																						286.75	0.515488	286.75	0.748923				418	2.38526	1.21023
																						287.419	0.511795	287.419	0.748899				419	2.25395	0.920817
																						288.088	0.50821	288.088	0.74873				420	2.2816	1.03944
																						288.757	0.504734	288.757	0.748424				421	1.64711	1.259
																						289.427	0.501369	289.427	0.747992				422	2.40066	1.14893
																						290.096	0.498116	290.096	0.747444				423	2.00098	0.471146
																						290.765	0.494976	290.765	0.746791				424	2.13152	0.795009
																						291.434	0.491949	291.434	0.746045				425	1.94997	1.06569
																						292.104	0.489037	292.104	0.745216				426	3.37746	0.548657
																						292.773	0.48624	292.773	0.744317				427	1.55177	1.19506
																						293.442	0.483557	293.442	0.74336				428	2.53235	0.915775
																						294.112	0.480989	294.112	0.742358				429	1.93479	1.36063
																						294.781	0.478537	294.781	0.741323				430	2.04322	0.920623
																						295.45	0.476198	295.45	0.74027				431	1.37127	1.12735
																						296.119	0.473973	296.119	0.739212				432	1.51271	0.876163
																						296.789	0.471861	296.789	0.738161				433	3.14008	0.926234
																						297.458	0.46986	297.458	0.737134				434	1.99883	1.09171
																						298.127	0.46797	298.127	0.736143				435	1.33911	0.701699
																						298.796	0.466189	298.796	0.735203				436	2.14459	1.00523
																						299.466	0.464515	299.466	0.734329				437	1.24409	0.815572
																						300.135	0.462947	300.135	0.733536				438	2.48934	0.670105
																						300.804	0.461481	300.804	0.732838				439	1.56346	0.839841
																						301.474	0.460116	301.474	0.732251				440	1.98159	0.881541
																						302.143	0.45885	302.143	0.731789				441	1.94285	0.807179
																						302.812	0.457679	302.812	0.731467				442	2.56328	0.978882
																						303.481	0.4566	303.481	0.7313				443	2.26929	0.860477
																						304.151	0.455611	304.151	0.731302				444	3.1818	0.723162
																						304.82	0.454708	304.82	0.73149				445	3.68492	1.34448
																						305.489	0.453887	305.489	0.731876				446	1.97698	1.09353
																						306.159	0.453144	306.159	0.732477				447	1.86236	0.703766
																						306.828	0.452476	306.828	0.733304				448	2.25177	1.30793
																						307.497	0.451879	307.497	0.734373				449	1.64053	0.938153
																						308.166	0.451348	308.166	0.735696				450	3.20671	1.6253
																						308.836	0.450878	308.836	0.737288				451	1.79044	1.09231
																						309.505	0.450465	309.505	0.739159				452	2.01363	0.862109
																						310.174	0.450105	310.174	0.741323				453	2.91448	0.907302
																						310.843	0.449792	310.843	0.74379				454	1.34255	1.36697
																						311.513	0.449521	311.513	0.746572				455	5.34354	0.88059
																						312.182	0.449287	312.182	0.749679				456	1.82484	1.31414
																						312.851	0.449085	312.851	0.75312				457	2.06545	0.982339
																						313.521	0.448909	313.521	0.756903				458	2.91466	0.531567
																						314.19	0.448754	314.19	0.761037				459	2.49427	0.702866
																						314.859	0.448614	314.859	0.765527				460	1.45424	0.566062
																						315.528	0.448484	315.528	0.77038				461	2.2994	0.901137
																						316.198	0.448357	316.198	0.7756				462	2.27084	1.26776
																						316.867	0.448228	316.867	0.781189				463	2.93579	1.19641
																						317.536	0.448092	317.536	0.787151				464	2.2103	0.711163
																						318.205	0.447941	318.205	0.793485				465	1.54069	0.738073
																						318.875	0.447771	318.875	0.80019				466	2.47673	1.09548
																						319.544	0.447576	319.544	0.807265				467	1.59088	1.19338
																						320.213	0.44735	320.213	0.814705				468	2.02757	1.08054
																						320.883	0.447088	320.883	0.822503				469	2.73592	0.696107
																						321.552	0.446783	321.552	0.830653				470	2.95001	0.956184
																						322.221	0.44643	322.221	0.839144				471	1.5573	0.99514
																						322.89	0.446025	322.89	0.847965				472	1.30455	0.743634
																						323.56	0.445561	323.56	0.857101				473	2.04905	1.06033
																						324.229	0.445033	324.229	0.866536				474	2.42455	0.892756
																						324.898	0.444438	324.898	0.876252				475	2.17787	0.875752
																						325.568	0.44377	325.568	0.886227				476	1.32239	1.29216
																						326.237	0.443024	326.237	0.896437				477	1.59719	0.95565
																						326.906	0.442198	326.906	0.906856				478	2.21073	0.829215
																						327.575	0.441286	327.575	0.917454				479	1.45897	1.0747
																						328.245	0.440286	328.245	0.928197				480	1.4738	1.42779
																						328.914	0.439194	328.914	0.939051				481	2.13297	0.741068
																						329.583	0.438009	329.583	0.949976				482	2.55135	0.785854
																						330.252	0.436726	330.252	0.960929				483	1.46216	0.761405
																						330.922	0.435346	330.922	0.971864				484	1.66543	1.24815
																						331.591	0.433866	331.591	0.98273				485	2.54831	1.0093
																						332.26	0.432286	332.26	0.993475				486	1.96362	0.851799
																						332.93	0.430605	332.93	1.00404				487	1.77087	0.992387
																						333.599	0.428825	333.599	1.01436				488	1.85567	1.14395
																						334.268	0.426946	334.268	1.02437				489	3.90201	0.689953
																						334.937	0.42497	334.937	1.034				490	5.39233	0.976959
																						335.607	0.4229	335.607	1.04317				491	1.8456	0.996398
																						336.276	0.42074	336.276	1.0518				492	4.11266	0.981124
																						336.945	0.418493	336.945	1.05981				493	1.52027	0.961016
																						337.614	0.416164	337.614	1.06709				494	2.02775	1.05713
																						338.284	0.413761	338.284	1.07357				495	1.51178	1.04158
																						338.953	0.411289	338.953	1.07912				496	1.27298	1.38414
																						339.622	0.408757	339.622	1.08365				497	1.86828	0.564868
																						340.292	0.406175	340.292	1.08703				498	1.12322	0.959018
																						340.961	0.403552	340.961	1.08915				499	2.29266	0.910202
																						341.63	0.4009	341.63	1.08988				500	1.31732	1.50936
																						342.299	0.398233	342.299	1.08908				501	2.50887	0.571087
																						342.969	0.395564	342.969	1.08661				502	2.13867	0.568301
																						343.638	0.392908	343.638	1.08232				503	1.9329	0.651119
																						344.307	0.390284	344.307	1.07605				504	1.20337	0.836421
																						344.977	0.38771	344.977	1.06764				505	4.2257	0.703349
																						345.646	0.385205	345.646	1.05691				506	1.7444	0.735767
																						346.315	0.382791	346.315	1.04369				507	2.92771	0.85616
																						346.984	0.380494	346.984	1.02779				508	2.77806	1.19144
																						347.654	0.378336	347.654	1.00899				509	1.52163	0.875956
																						348.323	0.376347	348.323	0.987109				510	1.93018	0.754185
																						348.992	0.374555	348.992	0.961915				511	1.73463	0.77967
																						349.661	0.372991	349.661	0.933184				512	2.29274	0.598229
																						350.331	0.371689	350.331	0.900679				513	1.80701	1.32504
																						351	0.370685	351	0.864154				514	1.93743	0.89346
																													515	1.77506	1.21059
																													516	2.12897	0.778543
																													517	1.74988	1.47608
																													518	3.17341	0.785197
																													519	3.88631	1.34613
																													520	1.60413	0.949038
																													521	2.82211	1.30238
																													522	2.28581	0.811597
																													523	3.15044	0.827175
																													524	1.94809	0.766424
																													525	1.05656	1.22952
																													526	2.65652	0.823749
																													527	2.75759	1.25286
																													528	2.79362	1.3904
																													529	1.67963	1.0154
																													530	1.38156	0.601571
																													531	2.25157	1.24296
																													532	2.65764	0.961515
																													533	1.60905	0.559662
																													534	2.18356	0.869657
																													535	2.20109	0.713726
																													536	3.0793	0.883566
																													537	1.20129	0.48551
																													538	2.50657	0.954296
																													539	1.6435	1.10877
																													540	2.8006	1.09479
																													541	1.55011	0.728131
																													542	2.00136	1.22468
																													543	2.55798	0.763335
																													544	1.4314	1.1724
																													545	1.3608	0.804536
																													546	1.61908	0.914448
																													547	2.67099	0.841706
																													548	1.45725	1.63205
																													549	3.60462	1.53743
																													550	1.33104	0.607466
																													551	2.30054	0.935675
																													552	1.07587	0.725699
																													553	1.45881	1.21632
																													554	3.33799	0.750494
																													555	3.89698	0.823374
																													556	2.23767	0.839982
																													557	1.80805	0.988282
																													558	2.27984	1.36849
																													559	2.34955	0.811927
																													560	1.95908	1.03458
																													561	2.35802	0.914813
																													562	2.03247	0.947771
																													563	3.07404	0.931785
																													564	1.43386	0.534028
																													565	2.30421	1.07623
																													566	2.58418	0.680991
																													567	4.20512	0.90359
																													568	1.61762	1.46547
																													569	2.08767	0.777283
																													570	3.32309	1.00201
																													571	4.61178	0.783782
																													572	1.99432	1.28002
																													573	1.95988	1.11293
																													574	2.93551	0.715307
																													575	2.11999	0.813133
																													576	2.05989	0.905311
																													577	1.46856	0.621656
																													578	1.82574	0.76408
																													579	2.52322	0.618186
																													580	1.86428	1.05483
																													581	2.17253	0.895157
																													582	1.92853	0.731543
																													583	3.7183	0.851751
																													584	1.96372	1.38033
																													585	2.58447	0.711187
																													586	1.25279	0.7101
																													587	1.91528	1.05701
																													588	2.29221	0.930874
																													589	2.53867	1.08956
																													590	2.06453	1.08811
																													591	1.76289	1.46226
																													592	3.18435	0.74519
																													593	2.68952	0.907073
																													594	1.54877	0.831112
																													595	1.7541	0.820553
																													596	1.3539	0.777692
																													597	1.55624	1.14675
																													598	1.86318	1.06865
																													599	3.30616	0.897239
																													600	1.8977	1.08621
																													601	1.9334	0.73779
																													602	1.44653	1.3338
																													603	1.41703	1.33227
																													604	1.9643	0.981974
																													605	3.42193	1.0705
																													606	2.12272	0.874472
																													607	2.09684	1.01249
																													608	2.31995	0.581088
																													609	1.7807	0.58012
																													610	2.22042	0.631346
																													611	1.9053	0.618656
																													612	2.38117	1.0065
																													613	3.47563	1.10153
																													614	1.5995	0.687705
																													615	2.79632	0.972478
																													616	3.1015	1.17976
																													617	2.23875	0.742455
																													618	1.534	0.79803
																													619	2.8992	0.720355
																													620	2.04479	1.25238
																													621	1.65401	0.71363
																													622	2.25232	0.551692
																													623	2.87969	0.804769
																													624	2.4741	0.658007
																													625	1.88089	0.700737
																													626	2.81638	0.892048
																													627	2.09868	0.990621
																													628	1.84424	0.711116
																													629	1.51945	0.843041
																													630	1.98159	0.999718
																													631	2.49734	1.11912
																													632	1.02947	0.657304
																													633	2.56341	0.518523
																													634	1.5327	0.799024
																													635	1.43175	0.585731
																													636	1.7624	0.656381
																													637	1.79171	0.785214
																													638	1.12242	1.06507
																													639	1.87978	1.4551
																													640	2.00091	0.915434
																													641	1.95772	1.17112
																													642	1.91389	1.07609
																													643	1.41524	0.812744
																													644	1.81879	1.30966
																													645	1.30829	0.566287
																													646	1.33891	0.811934
																													647	2.39212	1.57131
																													648	1.94756	1.02805
																													649	2.85784	1.0538
																													650	2.07549	0.819162
																													651	1.93117	0.662098
																													652	2.24187	0.638371
																													653	1.76629	0.856411
																													654	1.3036	1.36768
																													655	2.42333	0.78377
																													656	2.1602	0.682615
																													657	1.42227	0.870427
																													658	1.49133	0.796978
																													659	1.61451	0.680281
																													660	1.97404	1.26548
																													661	1.79402	0.989318
																													662	2.62167	0.774325
																													663	3.94212	0.764335
																													664	2.49935	0.801262
																													665	3.22377	0.886846
																													666	1.83397	1.02811
																													667	1.3888	0.779583
																													668	3.00379	0.887134
																													669	1.67762	0.918172
																													670	1.31959	0.812022
																													671	1.93694	0.598904
																													672	2.0736	1.38145
																													673	2.68349	0.801971
																													674	1.62582	0.697727
																													675	1.876	0.80188
																													676	1.5519	0.855744
																													677	2.27158	1.23036
																													678	2.98611	0.814517
																													679	1.50944	0.53201
																													680	2.81342	0.945306
																													681	2.52141	1.03898
																													682	1.86995	0.809113
																													683	1.48245	0.904949
																													684	1.55625	0.785344
																													685	1.84757	0.640483
																													686	2.44391	0.704596
																													687	1.65403	0.957685
																													688	2.79098	0.828792
																													689	1.71765	0.528502
																													690	1.81371	0.801901
																													691	2.38634	0.838683
																													692	1.72176	0.566624
																													693	2.72234	1.06234
																													694	1.88555	0.934054
																													695	1.54977	0.703133
																													696	1.70352	0.746376
																													697	1.30752	1.53141
																													698	2.1699	0.563122
																													699	1.30042	0.891073
																													700	2.08715	0.913849
																													701	2.15775	0.788354
																													702	2.1914	1.06343
																													703	1.88473	0.78735
																													704	2.28534	0.865757
																													705	1.4002	0.805585
																													706	2.02167	1.17891
																													707	1.52273	0.758426
																													708	1.73395	0.937015
																													709	1.35788	1.40364
																													710	1.94997	0.663341
																													711	2.05215	0.784458
																													712	2.4602	1.38149
																													713	3.56172	0.661258
																													714	3.19975	1.32124
																													715	2.49891	0.858242
																													716	2.73385	0.741139
																													717	1.21533	1.26046
																													718	1.67624	0.517184
																													719	1.54185	0.564321
																													720	1.92876	0.945204
																													721	2.50441	0.669191
																													722	2.29415	0.960196
																													723	2.50232	0.872635
																													724	1.66279	0.921171
																													725	1.3922	0.853799
																													726	1.79889	0.869271
																													727	2.23516	0.804614
																													728	0.737728	0.854087
																													729	1.92644	0.867197
																													730	2.05206	0.575128
																													731	3.22353	0.898142
																													732	2.19242	1.28387
																													733	2.49756	0.749171
																													734	2.14054	1.11406
																													735	2.66673	1.0445
																													736	2.34959	0.769982
																													737	2.80865	1.16347
																													738	1.29199	1.16631
																													739	2.08922	1.44754
																													740	2.59394	1.06263
																													741	1.84442	1.28008
																													742	1.31661	0.727005
																													743	1.18044	1.11881
																													744	1.01001	1.09016
																													745	3.78993	0.562227
																													746	3.0722	1.45084
																													747	2.56127	0.583469
																													748	1.72937	0.838432
																													749	2.34024	0.755168
																													750	1.29473	1.30695
																													751	1.51499	0.816464
																													752	2.29674	0.807589
																													753	1.33732	0.8361
																													754	1.881	0.656867
																													755	2.95164	1.02308
																													756	2.81086	0.824755
																													757	2.77089	1.10976
																													758	2.35603	0.88197
																													759	1.93794	1.27684
																													760	1.81934	0.703407
																													761	1.95572	0.755003
																													762	1.70563	0.505539
																													763	2.71906	1.01872
																													764	1.88011	0.711229
																													765	1.71087	0.594656
																													766	1.50292	0.896304
																													767	2.24627	1.0766
																													768	2.25786	1.44154
																													769	3.04289	0.821652
																													770	1.44465	0.850152
																													771	2.31061	0.756356
																													772	3.63439	1.08917
																													773	3.75519	0.972422
																													774	2.92205	1.01895
																													775	1.39326	1.08455
																													776	1.69341	0.702198
																													777	1.62568	0.704367
																													778	1.44778	0.628903
																													779	2.36717	0.706335
																													780	1.29386	0.937667
																													781	1.6304	1.13276
																													782	2.14884	0.796841
																													783	3.65175	1.3545
																													784	1.8839	0.859869
																													785	1.8284	0.683605
																													786	2.12913	0.700718
																													787	2.86058	0.642618
																													788	1.91817	1.0882
																													789	1.9328	0.869487
																													790	3.19887	0.988322
																													791	1.23307	1.21898
																													792	1.22144	0.802343
																													793	2.3167	0.626408
																													794	2.35518	0.737109
																													795	1.95964	0.663355
																													796	1.35227	1.1088
																													797	1.61261	0.857861
																													798	2.34721	1.13668
																													799	1.6234	1.25302
																													800	2.58097	0.806217
																													801	3.01872	1.14571
																													802	2.12573	0.833162
																													803	2.65982	0.701732
																													804	2.48104	0.892135
																													805	1.90289	0.843827
																													806	2.29665	0.470449
																													807	1.62481	0.73434
																													808	1.30857	0.605603
																													809	1.67218	0.870488
																													810	2.22547	0.854607
																													811	2.73194	0.587281
																													812	2.34343	1.08576
																													813	1.51333	0.966778
																													814	1.69674	0.867841
																													815	1.87943	1.13809
																													816	2.45516	0.531261
																													817	1.80499	0.730067
																													818	1.42438	0.786568
																													819	2.01979	1.29166
																													820	2.45687	0.761616
																													821	3.50279	1.18575
																													822	2.19286	0.638682
																													823	1.48636	0.85421
																													824	1.50237	0.644566
																													825	2.35723	1.33984
																													826	2.43968	1.67318
																													827	3.89731	0.523557
																													828	2.42143	0.632308
																													829	1.71471	0.926381
																													830	2.50626	0.856477
																													831	1.87064	0.561674
																													832	2.47803	1.01587
																													833	1.46535	0.606623
																													834	1.99649	1.05976
																													835	1.93228	1.09949
																													836	1.33487	0.87387
																													837	1.34882	0.961093
																													838	2.05127	1.19161
																													839	1.67089	0.716718
																													840	1.66934	0.542561
																													841	3.06171	0.736353
																													842	3.45039	1.02675
																													843	2.244	1.04485
																													844	1.69472	1.38535
																													845	2.14217	0.719707
																													846	1.29552	0.594306
																													847	1.56201	0.909045
																													848	0.972508	1.13069
																													849	2.42414	0.98994
																													850	2.59812	0.898528
																													851	2.47532	0.575917
																													852	1.20619	0.7058
																													853	1.421	0.640464
																													854	2.4507	0.652386
																													855	1.72056	0.952917
																													856	1.60715	0.674638
																													857	1.82059	0.898174
																													858	1.67805	0.76551
																													859	2.74976	0.795165
																													860	2.59859	0.919871
																													861	1.46377	1.37101
																													862	2.266	0.858499
																													863	3.23327	0.812294
																													864	1.42759	1.08462
																													865	2.528	0.876312
																													866	4.08129	0.894343
																													867	2.15653	1.0529
																													868	2.88454	1.04277
																													869	1.55586	1.03097
																													870	1.34268	0.621688
																													871	4.20709	0.764045
																													872	2.12557	2.22751
																													873	1.30958	0.685804
																													874	1.42625	1.07529
																													875	2.46602	1.0313
																													876	3.79133	0.645015
																													877	1.70211	1.0453
																													878	1.8144	1.33606
																													879	1.81944	0.640896
																													880	1.98664	1.00339
																													881	1.18351	0.732472
																													882	1.0282	1.32483
																													883	1.35882	0.641832
																													884	1.89324	0.754625
																													885	1.95139	1.23477
																													886	3.60518	0.486816
																													887	2.7147	1.02168
																													888	1.80902	0.929611
																													889	1.86651	1.08942
																													890	1.16303	0.753381
																													891	1.95758	0.701965
																													892	3.09301	1.20819
																													893	1.01541	1.30003
																													894	1.93315	0.580747
																													895	2.12017	0.684179
																													896	3.59446	0.638237
																													897	1.96284	0.768311
																													898	2.49997	1.01252
																													899	1.98929	0.997324
																													900	1.66836	0.518922
																													901	3.70549	1.13759
																													902	1.32916	0.656381
																													903	2.24921	0.628746
																													904	2.36868	1.62468
																													905	1.50924	0.757632
																													906	2.28361	0.715598
																													907	2.66951	0.724188
																													908	2.0685	0.986076
																													909	2.88416	0.854375
																													910	1.64477	0.811412
																													911	1.52537	0.887983
																													912	1.74274	0.558365
																													913	1.29731	1.25281
																													914	2.00535	1.26364
																													915	2.7043	0.643507
																													916	1.59613	0.737743
																													917	1.60525	0.863338
																													918	1.85886	0.699658
																													919	3.99469	0.659561
																													920	1.79387	0.743624
																													921	1.61732	1.45019
																													922	2.18158	0.898696
																													923	1.9092	0.818239
																													924	3.5184	0.974684
																													925	1.77726	1.4547
																													926	2.73183	0.640051
																													927	1.48459	0.82997
																													928	1.76279	0.759689
																													929	1.4028	0.565765
																													930	1.86411	1.03768
																													931	1.96618	0.686929
																													932	1.09076	0.79909
																													933	2.67053	0.893417
																													934	2.4229	0.566279
																													935	3.58944	0.975159
																													936	2.24434	0.789416
																													937	1.85602	1.25633
																													938	1.56268	1.23466
																													939	1.563	1.08226
																													940	1.9258	1.29207
																													941	3.09149	1.11054
																													942	2.594	0.782007
																													943	1.72404	0.958627
																													944	1.45418	0.879283
																													945	1.46122	0.84994
																													946	1.47383	0.655243
																													947	1.75744	1.07537
																													948	2.07489	0.523967
																													949	2.76247	1.2274
																													950	1.31646	1.17399
																													951	1.57709	0.91053
																													952	1.97539	0.815144
																													953	1.71547	1.37321
																													954	3.10061	1.00972
																													955	1.6729	0.971393
																													956	2.82255	1.03378
																													957	1.70076	1.05673
																													958	2.27327	1.12033
																													959	2.29431	1.12092
																													960	1.96326	0.841276
																													961	2.20264	1.04341
																													962	2.60402	0.720969
																													963	2.07531	1.27535
																													964	1.32835	1.56281
																													965	1.99648	1.01325
																													966	1.81116	1.2737
																													967	1.45954	0.933386
																													968	2.0717	1.62037
																													969	2.37443	1.08191
																													970	2.3617	0.581222
																													971	2.906	1.08567
																													972	2.78575	1.42922
																													973	1.92208	0.605479
																													974	2.29644	0.901296
																													975	1.30247	1.08773
																													976	1.92623	0.801951
																													977	1.87667	0.699943
																													978	2.25434	1.05977
																													979	1.8475	1.19602
																													980	3.2932	0.590785
																													981	1.86948	1.04735
																													982	2.02255	1.25176
																													983	2.83116	0.945527
																													984	2.53599	0.8643
																													985	1.77531	1.43786
																													986	1.61587	0.904082
																													987	1.59695	0.824514
																													988	2.03122	0.660204
																													989	2.67677	0.847449
																													990	2.83205	0.765198
																													991	1.77738	1.15051
																													992	3.04694	1.13234
																													993	1.9784	0.83019
																													994	1.1148	0.851926
																													995	1.89148	1.00977
																													996	4.39535	0.936286
																													997	1.58122	0.844355
																													998	1.00308	0.626491
																													999	3.31469	1.14439
																													1000	1.68805	1.46986

## Sheet: Fig. 5b
Social
																														peak/trough	preference
Transition	Bin centers are in degrees																					Transition		Control					Bootstrapping/shuffling sessions	Transition	Control
cells Bin	9	27	45	63	81	99	117	135	153	171	189	207	225	243	261	279	297	315	333	351		Fitted	curve	Fitted	curve				1	1.17017	0.878621
1	0.0850975	0.0938729	0.0212744	0.0563237	0.0425488	0.0750983	0.0425488	0.0375491	0.0187746	0.0212744	0.0375491	0.0212744	0.0563237	0.0800979	0.0988725	0.0588235	0.0187746	0.0187746	0.0212744	0.0938729		x	y	x	y				2	1.16981	0.96617
2	0.0531946	0.0301387	0.0265973	0	0.0265973	0.0301387	0.0797919	0.0602774	0.0797919	0.056736	0.056736	0.0531946	0.0301387	0.0531946	0.0301387	0.0531946	0.0833333	0.0868747	0.0797919	0.0301387		9	0.671707	9	0.85179				3	1.14916	1.15473
3	0.117024	0.0714286	0.0714286	0.0714286	0.0714286	0.0486309	0.0455954	0.0258332	0.0227977	0	0.0455954	0.074464	0.0714286	0.0227977	0	0	0.0227977	0.0258332	0.0911908	0.100297		9.66928	0.680406	9.66928	0.834412				4	1.4118	0.737788
4	0.039008	0.0572419	0.0628175	0.0628175	0.0648412	0.0704167	0.0486309	0.039008	0.0542065	0.0582538	0.0618057	0.0324206	0.039008	0.0552183	0.0724404	0.0562301	0.0379962	0.0324206	0.0324206	0.0227977		10.3386	0.688024	10.3386	0.818776				5	1.13579	1.1931
5	0.056736	0.0531946	0.0301387	0.0265973	0	0	0.0265973	0.056736	0.0833333	0.056736	0.0265973	0.0265973	0.0833333	0.113472	0.109931	0.056736	0.0531946	0.0301387	0.0531946	0.056736		11.0078	0.694608	11.0078	0.804763				6	1.2744	0.587657
6	0.0486309	0.0471131	0.0357143	0.058512	0.0615475	0.0699108	0.0600297	0.0714286	0.0714286	0.0486309	0.0455954	0.0258332	0.0341965	0.0243154	0.0699108	0.0630652	0.0683931	0.0258332	0.0341965	0.0357143		11.6771	0.700206	11.6771	0.792263				7	1.4816	0.749527
7	0.071232	0.058279	0.0652174	0.0444021	0.0416306	0.0305252	0.0425544	0.0365398	0.0365398	0.0425544	0.058279	0.0592028	0.0703081	0.0740035	0.0730797	0.0425544	0.0286776	0.022663	0.048569	0.0531882		12.3464	0.704864	12.3464	0.781169				8	1.37871	0.674617
8	0.0509095	0.0622755	0.0769444	0.0657724	0.0434285	0.0305061	0.037793	0.0487709	0.0551826	0.0575152	0.0579033	0.0537252	0.045274	0.0467314	0.0466323	0.0465373	0.0323516	0.0403197	0.049159	0.0522678		13.0157	0.708627	13.0157	0.771377				9	1.03198	1.03094
9	0.0559188	0.0471902	0.0461005	0.047735	0.0512821	0.058921	0.0570084	0.058921	0.0430983	0.0548291	0.0564636	0.0512821	0.0420086	0.0430983	0.0471902	0.0384615	0.0338248	0.0466453	0.0564636	0.0635577		13.6849	0.711539	13.6849	0.76279				10	1.48955	0.850216
10	0.0497681	0.0542102	0.0501376	0.0518044	0.0407029	0.0320072	0.0284928	0.037558	0.0553188	0.0584637	0.0518044	0.0573551	0.0619782	0.0605	0.0462536	0.0462536	0.0438478	0.0542102	0.0560579	0.0632754		14.3542	0.713641	14.3542	0.755313				11	1.05293	1.03088
11	0.0778094	0.075381	0.0662619	0.058357	0.0468096	0.0376905	0.0480238	0.0662619	0.058357	0.0559287	0.0480238	0.0389047	0.0273572	0.0194523	0.0285714	0.0468096	0.0401189	0.0455954	0.0389047	0.075381		15.0235	0.714976	15.0235	0.748857				12	1.50752	0.808881
12	0.0301387	0.0531946	0.0301387	0.0797919	0.0868747	0.0833333	0.0265973	0.0531946	0.0868747	0.0833333	0.0265973	0.0265973	0.0301387	0.0531946	0.0301387	0.0531946	0.056736	0.056736	0.0265973	0.0265973		15.6928	0.715584	15.6928	0.743335				13	1.61645	1.38883
13	0.0245514	0.0523717	0.0769231	0.101474	0.0801921	0.0491027	0	0.0245514	0.0278203	0.0982055	0.108012	0.101474	0.0245514	0	0	0.0736541	0.083461	0.0736541	0	0		16.362	0.715503	16.362	0.738667				14	1.23362	0.983901
14	0.0909091	0.0618938	0.0290153	0	0	0.0290153	0.0618938	0.0909091	0.0618938	0.0290153	0.0290153	0.0328786	0.0580305	0.0328786	0.0290153	0	0.0290153	0.0909091	0.123788	0.119924		17.0313	0.714773	17.0313	0.734773				15	1.01295	0.694629
15	0.0433997	0.0510668	0.0272333	0.0655334	0.0689332	0.0655334	0.04	0.0272333	0.0255334	0.0527667	0.0689332	0.0783001	0.0416999	0.0510668	0.0416999	0.04	0.0127667	0.0510668	0.0578663	0.089367		17.7006	0.71343	17.7006	0.731579				16	1.1771	0.975736
16	0.0701578	0.0454279	0.0454279	0.0442793	0.0626802	0.0822296	0.0724549	0.0356532	0.0345046	0.0379503	0.0356532	0.0345046	0.0465765	0.0540541	0.0356532	0.0442793	0.0379503	0.0431308	0.0626802	0.074752		18.3699	0.711511	18.3699	0.729014				17	1.20217	0.946521
17	0.0501401	0.0470867	0.052582	0.052319	0.0521448	0.0538901	0.0552834	0.0626093	0.0627835	0.0539754	0.0522337	0.0431625	0.0486578	0.0439481	0.0476981	0.0400239	0.0402869	0.04264	0.0506626	0.0478723		19.0391	0.709049	19.0391	0.727012				18	1.35943	0.841802
18	0.0296014	0.0434783	0.0573551	0.0453259	0.0416306	0.0296014	0.0434783	0.0296014	0.0277537	0.0296014	0.0573551	0.0730797	0.0869565	0.11471	0.104529	0.071232	0.0277537	0.0296014	0.0296014	0.0277537		19.7084	0.70608	19.7084	0.725508				19	1.21148	0.844329
19	0.0799713	0.0799713	0.0704309	0.0785059	0.0594251	0.0454885	0.0330174	0.0359482	0.0675001	0.0594251	0.0454885	0.0550289	0.0498848	0.0440231	0.0110058	0.0344828	0.0359482	0.0220116	0.0330174	0.0594251		20.3777	0.702637	20.3777	0.72444				20	1.11701	0.717407
20	0.0504196	0.0543896	0.0571626	0.0497447	0.0443515	0.0363351	0.0430781	0.0531162	0.0543896	0.047723	0.045625	0.0507189	0.0505692	0.0467488	0.0525176	0.0513174	0.0520687	0.0528169	0.0546889	0.0522184		21.047	0.698751	21.047	0.723753				21	1.62937	0.772052
21	0.115958	0.0819168	0.0680832	0.05	0.0159584	0.0159584	0.0180832	0.0478752	0.0361664	0.0638336	0.0680832	0.0680832	0.0478752	0.0180832	0.0319168	0.0340416	0.0340416	0.0159584	0.0638336	0.10425		21.7162	0.694455	21.7162	0.72339				22	0.885128	1.05636
22	0.0317263	0.0389434	0.0511012	0.0503423	0.0560417	0.0490103	0.0606028	0.0493897	0.058512	0.0393229	0.0524331	0.05186	0.0617411	0.0568006	0.0596503	0.0507217	0.0528126	0.0486309	0.0499628	0.0303943		22.3855	0.689777	22.3855	0.723301				23	0.876187	0.894661
23	0.0399857	0.0337501	0.0407184	0.0407184	0.0392529	0.057227	0.064928	0.0619972	0.0462212	0.0682328	0.0814367	0.0641953	0.0330174	0.00623559	0.0275145	0.0359482	0.0619972	0.0641953	0.0744684	0.0579597		23.0548	0.684747	23.0548	0.723437				24	1.55242	0.651855
24	0.0833333	0.0531946	0.0301387	0.0265973	0	0.0531946	0.0868747	0.0833333	0.0265973	0	0	0.0265973	0.056736	0.056736	0.0797919	0.0602774	0.0797919	0.0301387	0.0797919	0.0868747		23.7241	0.679394	23.7241	0.723751				25	1.5279	0.83064
25	0.127656	0.059844	0.039896	0.065156	0.0625	0.039896	0.042552	0.042552	0.039896	0.022604	0.039896	0.042552	0.042552	0.019948	0	0	0.019948	0.042552	0.102396	0.147604		24.3933	0.673745	24.3933	0.724201				26	1.35129	0.803837
26	0	0.0683931	0.100297	0.117024	0.0486309	0.0227977	0.0227977	0.0486309	0.0486309	0.0911908	0.100297	0.0942263	0.0227977	0.0227977	0.0258332	0.0227977	0.0227977	0.0486309	0.0486309	0.0227977		25.0626	0.667827	25.0626	0.724745				27	0.882604	0.903445
27	0.0453888	0.0638336	0.0694998	0.0879445	0.0666667	0.0453888	0.0212779	0.0212779	0.0453888	0.0666667	0.0453888	0.0212779	0.0212779	0.0453888	0.0666667	0.0666667	0.0666667	0.0453888	0.0425557	0.0453888		25.7319	0.661666	25.7319	0.725347				28	1.38501	0.75423
28	0.0694998	0.0638336	0.0453888	0.0666667	0.0879445	0.0907776	0.0666667	0.0425557	0.0453888	0.0453888	0.0212779	0	0.0212779	0.024111	0.0425557	0.0453888	0.0453888	0.0425557	0.0453888	0.0879445		26.4012	0.655286	26.4012	0.725969				29	1.25535	0.838363
29	0.0376219	0.0516363	0.0537093	0.0609756	0.0487805	0.0404777	0.0288008	0.0316566	0.0409959	0.0415142	0.051118	0.0503352	0.0643496	0.0648679	0.0697967	0.0726525	0.0614939	0.0526728	0.0365854	0.0399594		27.0705	0.648712	27.0705	0.726578				30	1.46873	0.717845
30	0.0177315	0.0177315	0.0555556	0.075648	0.0910186	0.111111	0.113472	0.0910186	0.0555556	0.0555556	0.0732871	0.075648	0.0555556	0.0177315	0	0	0.0177315	0.0200925	0.0354631	0.0200925		27.7397	0.641966	27.7397	0.727144				31	1.00273	0.609771
31	0.0355983	0.0505982	0.0530556	0.0566026	0.0613727	0.0635577	0.0489637	0.0492361	0.0492361	0.0469177	0.0551015	0.0605555	0.0556464	0.044327	0.0346421	0.0379167	0.0530556	0.0651922	0.0515545	0.0268697		28.409	0.635072	28.409	0.727637				32	1.33419	0.850458
32	0.037232	0.0227977	0	0.0113988	0.0243154	0.0471131	0.0486309	0.0699108	0.0501486	0.0569942	0.037232	0.058512	0.0600297	0.0714286	0.0714286	0.0600297	0.0927085	0.0759818	0.0683931	0.0357143		29.0783	0.628052	29.0783	0.72803				33	1.20682	1.31601
33	0.0278203	0.0245514	0	0.0122757	0.0261859	0.0384615	0.0507372	0.0646474	0.0891988	0.0785576	0.0752886	0.0523717	0.0507372	0.0630129	0.0785576	0.0769231	0.0630129	0.0523717	0.0384615	0.0368271		29.7476	0.620925	29.7476	0.728299				34	1.2974	0.879095
34	0	0.0227977	0.0714286	0.0972617	0.0942263	0.0486309	0.0227977	0.0227977	0.0258332	0.0227977	0.0227977	0.0258332	0.0227977	0.0683931	0.123095	0.120059	0.0455954	0.0455954	0.0516664	0.0455954		30.4168	0.613712	30.4168	0.728421				35	1.30964	0.690536
35	0.042552	0.042552	0.039896	0.042552	0.042552	0.0797919	0.0877601	0.082448	0.019948	0.039896	0.0452081	0.039896	0.019948	0.022604	0.059844	0.085104	0.105052	0.0625	0.019948	0.019948		31.0861	0.606433	31.0861	0.728374				36	0.889736	0.72211
36	0.0454545	0.0599622	0.0473862	0.0290153	0.0435229	0.0928408	0.107348	0.0599622	0.0145076	0	0.0145076	0.0454545	0.0473862	0.0725381	0.0493179	0.0725381	0.0473862	0.0599622	0.0454545	0.0454545		31.7554	0.599107	31.7554	0.728139				37	1.03391	0.886118
37	0.0289855	0.0382367	0.0302173	0.0323793	0.0203502	0.0329952	0.0527295	0.0690699	0.0672223	0.0527295	0.0487198	0.0573551	0.0632125	0.0678381	0.0764735	0.0829468	0.0730797	0.047488	0.0289855	0.0289855		32.4247	0.591751	32.4247	0.727699				38	1.05812	1.08211
38	0.0227977	0	0.0455954	0.074464	0.0942263	0.0942263	0.074464	0.113988	0.0774995	0.0683931	0	0.0455954	0.0516664	0.0455954	0	0	0.0455954	0.0516664	0.0683931	0.0258332		33.0939	0.584383	33.0939	0.727038				39	1.26417	0.757721
39	0.0447592	0.0456265	0.0501976	0.0524814	0.0611513	0.055003	0.0562655	0.0520092	0.0555556	0.0531913	0.0516945	0.0506697	0.0518519	0.0471234	0.0464939	0.0459413	0.0505124	0.0459413	0.0417654	0.0417654		33.7632	0.577018	33.7632	0.726141				40	1.12476	0.925287
40	0.0138769	0.0416306	0.0749273	0.0730797	0.0416306	0.0296014	0.0434783	0.0573551	0.0592028	0.0573551	0.0296014	0.0277537	0.0573551	0.0749273	0.071232	0.0573551	0.0453259	0.0555074	0.0453259	0.0434783		34.4325	0.569675	34.4325	0.724997				41	1.23722	0.89429
41	0.0390045	0.0721066	0.0490507	0.0797919	0.0590969	0.0898382	0.0667823	0.0555556	0.0177315	0	0.0177315	0.0200925	0.0443289	0.0390045	0.0455093	0.0543751	0.075648	0.0833333	0.0466898	0.0443289		35.1018	0.562366	35.1018	0.723593				42	1.64071	0.720433
42	0.0455954	0.0486309	0.0486309	0.0227977	0.0227977	0.037232	0.0471131	0.0357143	0.0357143	0.0813097	0.0873806	0.0927085	0.0600297	0.0600297	0.0699108	0.0615475	0.0471131	0.0227977	0.0357143	0.037232		35.771	0.555108	35.771	0.72192				43	0.971542	0.846713
43	0.170208	0.170208	0.106389	0.0301387	0.0265973	0	0	0	0.0265973	0.0301387	0.0265973	0	0	0	0	0.0531946	0.0868747	0.109931	0.056736	0.106389		36.4403	0.547914	36.4403	0.719969				44	1.4991	0.910318
44	0.0603624	0.0508786	0.0548097	0.0573551	0.058279	0.0721558	0.0661412	0.0608243	0.040471	0.0390852	0.0330706	0.0395471	0.0330706	0.0390852	0.057817	0.0631339	0.053424	0.0256703	0.0455617	0.0492571		37.1096	0.540798	37.1096	0.717733				45	1.16513	0.803343
45	0.019948	0.019948	0.042552	0.0625	0.042552	0.039896	0.022604	0.039896	0.022604	0.039896	0.042552	0.0625	0.082448	0.085104	0.082448	0.0625	0.0625	0.0625	0.0625	0.042552		37.7789	0.533772	37.7789	0.715206				46	1.16166	0.61484
46	0.0862282	0.0632674	0.0683115	0.0621491	0.0621491	0.0515132	0.0358333	0.0599124	0.0716666	0.0705482	0.0431141	0.0431141	0.0369516	0.0335966	0.0179166	0.0431141	0.0369516	0.0251975	0.0335966	0.0548682		38.4481	0.526849	38.4481	0.712384				47	1.39559	0.916506
47	0.0503153	0.0513232	0.0408277	0.0424099	0.0451408	0.0540541	0.0543412	0.0645496	0.0641159	0.0669933	0.0543412	0.0494538	0.0491667	0.0521847	0.0475844	0.0421228	0.0386711	0.0426971	0.0405405	0.0491667		39.1174	0.520039	39.1174	0.709262				48	1.33194	1.07557
48	0.0585845	0.0515867	0.0623745	0.0472145	0.0536302	0.0460502	0.0547945	0.0547945	0.0547945	0.0547945	0.0504224	0.0454681	0.0454681	0.0547945	0.0466323	0.0530481	0.0472145	0.0454681	0.0355594	0.0373059		39.7867	0.513355	39.7867	0.705838				49	1.36298	0.985933
49	0.0265973	0	0.0265973	0.056736	0.056736	0.0265973	0.0531946	0.0868747	0.0833333	0.0531946	0.056736	0.056736	0.0265973	0	0.0265973	0.056736	0.056736	0.0797919	0.0868747	0.0833333		40.456	0.506806	40.456	0.702111				50	1.23293	0.90563
50	0.057516	0.059446	0.0545948	0.047287	0.0557647	0.0479875	0.0512638	0.0389285	0.0471131	0.0462935	0.0500939	0.0459432	0.0430792	0.04799	0.0475205	0.0516141	0.0478136	0.0539515	0.0498008	0.0559982		41.1252	0.500403	41.1252	0.69808				51	1.18715	0.975361
51	0.0664399	0.0638304	0.0403144	0.0354605	0.0434869	0.0470321	0.0470321	0.0378874	0.0431141	0.0477777	0.060658	0.044978	0.0427413	0.0354605	0.0550585	0.0565496	0.0550585	0.0550585	0.0509502	0.0711113		41.7945	0.494155	41.7945	0.693745				52	1.25874	1.06245
52	0.068264	0.0372338	0.0366435	0.028368	0.0404862	0.04728	0.0466898	0.0404862	0.0511227	0.0656018	0.0644213	0.0599884	0.0605787	0.0466898	0.0404862	0.037824	0.0460996	0.0416667	0.068264	0.0718054		42.4638	0.488071	42.4638	0.689107				53	1.14225	0.888421
53	0.0911908	0.0258332	0.0455954	0.0714286	0.074464	0.0911908	0.0516664	0.0683931	0.0258332	0.0683931	0.074464	0.0714286	0.0455954	0.0258332	0.0227977	0	0	0	0.0683931	0.0774995		43.1331	0.482158	43.1331	0.684169				54	1.07347	0.880291
54	0.037931	0.0471753	0.052421	0.0550991	0.0541451	0.0511738	0.0536322	0.0528606	0.0553564	0.0551724	0.0582902	0.0568233	0.0544756	0.0530445	0.0522012	0.0488994	0.047102	0.0431767	0.0368305	0.0341897		43.8023	0.476426	43.8023	0.678932				55	1.20677	0.689089
55	0.0508749	0.0458876	0.0445308	0.045445	0.049488	0.050816	0.0544753	0.0605837	0.0551236	0.051053	0.0473925	0.0532062	0.0544753	0.0555374	0.0502254	0.0484559	0.0408113	0.0446787	0.0451202	0.0518192		44.4716	0.470881	44.4716	0.673402				56	1.3135	1.2053
56	0.0555721	0.0495398	0.0441418	0.0501741	0.0597015	0.0597015	0.0644652	0.0555721	0.0489055	0.0543035	0.0514427	0.0625624	0.0657337	0.0704974	0.0489055	0.025087	0.0339802	0.0263556	0.0333459	0.0400124		45.1409	0.46553	45.1409	0.667581				57	1.12889	1.14029
57	0	0	0	0	0.0563237	0.0638231	0.0938729	0.0800979	0.0800979	0.0375491	0	0	0.0187746	0.040049	0.0775981	0.0988725	0.117647	0.117647	0.0800979	0.0375491		45.8102	0.46038	45.8102	0.661476				58	1.57357	0.86208
58	0.0527667	0.0272333	0.0255334	0.0272333	0.0527667	0.0416999	0.0255334	0.0255334	0.0416999	0.0655334	0.0672333	0.0672333	0.0527667	0.04	0.0527667	0.0544666	0.0783001	0.0689332	0.0783001	0.0544666		46.4795	0.455437	46.4795	0.65509				59	0.94189	0.598771
59	0.0523717	0.101474	0.104743	0.0769231	0.0491027	0.0523717	0.0769231	0.0523717	0.0245514	0.0491027	0.0556407	0.0736541	0.0523717	0.0523717	0.0245514	0	0	0.0245514	0.0278203	0.0491027		47.1487	0.450705	47.1487	0.648431				60	0.968298	0.856991
60	0.0534377	0.0501782	0.0469806	0.049031	0.0474309	0.0528027	0.0510798	0.0514082	0.0482723	0.0491739	0.0499526	0.0483542	0.0474727	0.0492148	0.0504038	0.0525562	0.048579	0.0489082	0.0502601	0.054503		47.818	0.446191	47.818	0.641506				61	1.01596	0.984672
61	0.0514787	0.0336289	0.0528495	0.0439247	0.0631453	0.0555913	0.073441	0.0864785	0.0775536	0.0514787	0.0219623	0.0219623	0.0308872	0.0233332	0.0514787	0.0452955	0.0528495	0.0425538	0.0645161	0.0555913		48.4873	0.441898	48.4873	0.63432				62	0.910827	0.877644
62	0.0451182	0.058097	0.0650354	0.068357	0.0473818	0.044214	0.043156	0.049344	0.0564362	0.0531146	0.0464776	0.0286702	0.0371218	0.043156	0.063227	0.0624704	0.0564362	0.0422518	0.0425532	0.0473818		49.1566	0.437832	49.1566	0.626882				63	0.869551	1.0918
63	0.047619	0.0607939	0.0516664	0.0455954	0	0	0.0455954	0.0516664	0.0455954	0.0151985	0.0172221	0.0303969	0.047619	0.0800396	0.0800396	0.0628175	0.0628175	0.0800396	0.0952381	0.0800396		49.8258	0.433996	49.8258	0.6192				64	1.02151	1.03808
64	0.0589963	0.0587498	0.0599622	0.0449716	0.0423106	0.0558523	0.0432764	0.0331251	0.0186174	0.0413447	0.0541571	0.0527084	0.0485985	0.060928	0.0759185	0.0686647	0.0527084	0.0413447	0.0454545	0.0423106		50.4951	0.430393	50.4951	0.611283				65	1.12994	0.84836
65	0.0562301	0.0638293	0.047619	0.0466072	0.0410316	0.0542065	0.0562301	0.0638293	0.0552183	0.0400198	0.0542065	0.0572419	0.0628175	0.047619	0.0324206	0.0455954	0.0496427	0.0552183	0.0314088	0.039008		51.1644	0.427026	51.1644	0.603138				66	1.11887	0.86504
66	0.0415382	0.0438807	0.0472767	0.0530551	0.0546162	0.0556315	0.0561392	0.0576223	0.0552018	0.0493853	0.0539924	0.0558256	0.0559052	0.0477064	0.0477064	0.0412645	0.0439205	0.0452461	0.0500489	0.0440367		51.8337	0.423899	51.8337	0.594776				67	0.970916	0.977484
67	0.0367237	0.0454681	0.041678	0.0361416	0.0623745	0.0888925	0.0871461	0.0580024	0.041678	0.0454681	0.0323516	0.0311873	0.0410959	0.0597488	0.0816096	0.0658674	0.0530481	0.0279794	0.0317694	0.0317694		52.5029	0.421013	52.5029	0.586205				68	1.28201	1.04745
68	0.0513836	0.049379	0.0411478	0.0411478	0.0343239	0.040346	0.0479716	0.0592139	0.0570047	0.0535928	0.0437579	0.0497799	0.0634276	0.0604166	0.049379	0.0351257	0.049379	0.0543946	0.0596148	0.0592139		53.1722	0.418371	53.1722	0.577436				69	1.19988	1.13451
69	0.0527151	0.0515006	0.0497081	0.0497637	0.051183	0.0518189	0.0482316	0.04982	0.0498383	0.0540789	0.0537423	0.0525659	0.0494835	0.0468869	0.0460653	0.048288	0.0502305	0.0490913	0.0464947	0.0484936		53.8415	0.415974	53.8415	0.568478				70	1.22935	0.76158
70	0.0227977	0.0227977	0.0486309	0.0714286	0.0600297	0.058512	0.0600297	0.0828274	0.0729463	0.058512	0.0357143	0.0243154	0.0341965	0.037232	0.0357143	0.0455954	0.0615475	0.0714286	0.058512	0.037232		54.5108	0.413823	54.5108	0.559342				71	1.07451	0.778365
71	0.05	0.0613472	0.0560277	0.0599306	0.056736	0.0553195	0.0386528	0.0333333	0.0492917	0.056736	0.0659584	0.0666667	0.056736	0.0539029	0.0294304	0.0372362	0.0393611	0.0507083	0.0439723	0.0386528		55.18	0.41192	55.18	0.550038				72	1.02222	0.804978
72	0.0425534	0.047735	0.0466453	0.0343696	0.0461005	0.0482798	0.0507372	0.0384615	0.0507372	0.0687393	0.073376	0.0594658	0.0466453	0.0553739	0.0646474	0.0600107	0.0466453	0.0425534	0.0390064	0.0379167		55.8493	0.410264	55.8493	0.540577				73	1.36812	0.724732
73	0.0335966	0.0716666	0.0716666	0.0503949	0.0526316	0.0548682	0.0503949	0.0358333	0.0358333	0.0167983	0	0	0.0503949	0.0739032	0.0694299	0.0335966	0.0862282	0.109736	0.0862282	0.0167983		56.5186	0.408858	56.5186	0.530968				74	1.26695	0.901093
74	0.0484624	0.0500195	0.0432992	0.0474683	0.0478411	0.0535648	0.0528801	0.0523831	0.0554313	0.0579191	0.0591643	0.0528801	0.0495833	0.0429264	0.0445444	0.0460989	0.0505166	0.0479654	0.0466594	0.0503923		57.1879	0.407699	57.1879	0.521224				75	0.934813	0.772368
75	0.0417813	0.0468721	0.0400844	0.0428624	0.0336111	0.0365398	0.0501087	0.0608997	0.0608997	0.05936	0.0562741	0.0672223	0.0516485	0.0564313	0.0496436	0.0481039	0.0333032	0.0454831	0.056582	0.0622887		57.8571	0.406789	57.8571	0.511355				76	1.09053	1.07527
76	0.0517208	0.0458401	0.0406504	0.0380555	0.03771	0.0510298	0.0475676	0.0525882	0.0494715	0.0624458	0.0517208	0.0454946	0.0539702	0.0631368	0.0646951	0.0595054	0.0546612	0.0432453	0.0399594	0.0465311		58.5264	0.406127	58.5264	0.501372				77	1.40861	0.805007
77	0.0652969	0.045977	0.0339943	0.0381514	0.0354597	0.0555174	0.0557565	0.0679886	0.0538027	0.0538027	0.06432	0.0515995	0.0445116	0.0271456	0.0344828	0.0418199	0.0354597	0.0518488	0.0626053	0.0804598		59.1957	0.405712	59.1957	0.491286				78	1.14762	1.01389
78	0.0509707	0.0659341	0.0598534	0.0465294	0.043489	0.0488644	0.0469964	0.0364744	0.0404487	0.0474634	0.0514377	0.0549451	0.0549451	0.0584524	0.0589194	0.0549451	0.0404487	0.0430221	0.04489	0.0509707		59.865	0.405542	59.865	0.481109				79	1.21658	0.882569
79	0.044917	0.0461398	0.0407599	0.0418199	0.0438569	0.05682	0.0570625	0.0657057	0.0556768	0.0494828	0.0442657	0.0501341	0.0611399	0.055514	0.0542114	0.0452426	0.0566572	0.0485025	0.0451629	0.0369285		60.5342	0.405618	60.5342	0.470851				80	1.39158	1.09593
80	0.0683604	0.068716	0.0341802	0.0530193	0.0505737	0.0596448	0.0491803	0.0439481	0.0432514	0.0334836	0.047787	0.0505737	0.0544126	0.0380191	0.0432514	0.0551093	0.0551093	0.0432514	0.0380191	0.0701094		61.2035	0.405936	61.2035	0.460523				81	1.14721	0.946824
81	0.0399594	0.0409959	0.0409959	0.047744	0.0420324	0.0399594	0.0321748	0.0332113	0.0321748	0.0399594	0.0576016	0.0731707	0.0653862	0.0643496	0.0576016	0.0409959	0.0622766	0.0684957	0.0799188	0.0409959		61.8728	0.406496	61.8728	0.450137				82	1.24241	0.731248
82	0.0571348	0.0628746	0.0458988	0.0404027	0.0444663	0.0499624	0.0588109	0.0458988	0.0480525	0.0449438	0.0525936	0.0525936	0.04853	0.0377715	0.0368165	0.0628746	0.0698032	0.0588109	0.0332304	0.04853		62.5421	0.407295	62.5421	0.439704				83	1.07815	0.954728
83	0.0588609	0.0425557	0.0106389	0.0120555	0.0106389	0.0425557	0.0694998	0.0773056	0.075889	0.0588609	0.0531946	0.0120555	0.0425557	0.0574443	0.0666667	0.0546112	0.0560277	0.0666667	0.0560277	0.075889		63.2114	0.408331	63.2114	0.429235				84	0.9788	1.03197
84	0.0455093	0.037824	0.0277778	0.0265973	0.0555556	0.075648	0.0644213	0.0455093	0.0466898	0.0555556	0.0644213	0.0833333	0.075648	0.0455093	0.0443289	0.0490507	0.0455093	0.0265973	0.037824	0.0466898		63.8806	0.409602	63.8806	0.41874				85	0.916797	0.874
85	0.0578219	0.0534024	0.0512427	0.047146	0.0480154	0.0472948	0.0499767	0.0495294	0.0498026	0.048909	0.0486853	0.0531048	0.0528559	0.0530552	0.0461279	0.0459549	0.047146	0.046972	0.0507468	0.0522102		64.5499	0.411104	64.5499	0.408231				86	1.10811	0.899753
86	0.0494688	0.055052	0.0539896	0.0494688	0.0465416	0.0454792	0.0295208	0.0284584	0.0295208	0.0454792	0.0465416	0.0414896	0.0369688	0.0460104	0.0545208	0.0659584	0.0635624	0.0819168	0.0686144	0.0614376		65.2192	0.412836	65.2192	0.397718				87	1.19492	0.773865
87	0.0521854	0.0437579	0.0301102	0.0264936	0.030912	0.0188679	0.0429561	0.0461634	0.0429561	0.02489	0.0317138	0.0317138	0.0610222	0.0778772	0.0875158	0.0686478	0.0694497	0.0814937	0.0642295	0.0670442		65.8885	0.414795	65.8885	0.387213				88	0.909387	1.07823
88	0.0492581	0.0547945	0.060331	0.0585845	0.0504224	0.0547945	0.0547945	0.0635388	0.060331	0.0498402	0.0361416	0.0367237	0.0410959	0.0542124	0.0559588	0.0542124	0.0410959	0.0367237	0.0448859	0.0422602		66.5577	0.416976	66.5577	0.376725				89	1.52064	1.06415
89	0.0671389	0.0661945	0.0524814	0.0581575	0.0423147	0.0430279	0.0338055	0.0479908	0.0555556	0.0524814	0.0475186	0.0302592	0.0359353	0.0413703	0.0555556	0.0484629	0.040426	0.0475186	0.0600462	0.0737593		67.227	0.419376	67.227	0.366265				90	0.968922	0.994158
90	0.0707281	0.0660808	0.0524289	0.0504693	0.0474175	0.0474915	0.0418999	0.0412457	0.0451678	0.0490159	0.0438595	0.0357282	0.0285381	0.0373976	0.0401564	0.0462571	0.0567861	0.0643373	0.0678243	0.0671701		67.8963	0.421992	67.8963	0.355843				91	1.11924	0.904248
91	0.0349554	0.0243154	0.0463543	0.0550892	0.0592709	0.0357143	0.029256	0.0357143	0.0592709	0.066488	0.0535714	0.029256	0.029256	0.0535714	0.066488	0.0820686	0.0843452	0.0721874	0.0520537	0.0307737		68.5656	0.424821	68.5656	0.34547				92	1.1138	0.985971
92	0.0461005	0.0564636	0.0518269	0.03328	0.0461005	0.0616452	0.0553739	0.0291881	0.0338248	0.0641026	0.0739208	0.0635577	0.0384615	0.0461005	0.040096	0.0455557	0.0471902	0.0646474	0.0600107	0.0425534		69.2348	0.427858	69.2348	0.335155				93	1.09366	0.974791
93	0.0801921	0.101474	0.0523717	0.0736541	0.0801921	0.101474	0.0523717	0.0245514	0	0	0	0.0245514	0.0523717	0.0523717	0.0736541	0.0801921	0.0769231	0.0245514	0	0.0491027		69.9041	0.431099	69.9041	0.324908				94	1.14444	0.936429
94	0.05288	0.0447426	0.0441176	0.0575736	0.0606984	0.0675859	0.0494362	0.039424	0.0475614	0.0647671	0.0647671	0.0334805	0.0187746	0.0253431	0.0481863	0.0594485	0.0641421	0.0535049	0.0535049	0.0500612		70.5734	0.434541	70.5734	0.314739				95	1.03335	0.707078
95	0.058279	0.0513405	0.035616	0.035616	0.0374637	0.0425544	0.0504167	0.0592028	0.0504167	0.0425544	0.0374637	0.0494928	0.058279	0.0800181	0.0800181	0.0721558	0.058279	0.0365398	0.0277537	0.0365398		71.2427	0.438178	71.2427	0.304656				96	1.16226	0.803731
96	0.0614751	0.0549575	0.0413759	0.044727	0.0527837	0.050429	0.0511561	0.0463545	0.0549575	0.0497057	0.0564965	0.0545035	0.0452695	0.0377554	0.0373014	0.0491632	0.0516063	0.0510638	0.0505213	0.0583971		71.9119	0.442006	71.9119	0.29467				97	1.31651	0.81313
97	0.0472841	0.038611	0.037037	0.0236421	0.025216	0.0488581	0.0740741	0.063827	0.0591051	0.038611	0.0725001	0.063827	0.0843212	0.063827	0.0606791	0.037037	0.037037	0.037037	0.0488581	0.038611		72.5812	0.446021	72.5812	0.284789				98	1.54797	0.735275
98	0.0335966	0.0167983	0.0526316	0.0548682	0.0503949	0.0526316	0.0716666	0.0526316	0.0335966	0.019035	0.0167983	0	0.0335966	0.0548682	0.0694299	0.0694299	0.0716666	0.0862282	0.0884649	0.0716666		73.2505	0.450219	73.2505	0.275022				99	1.23981	0.601479
99	0.0709262	0.0401849	0.0531946	0.037824	0.037824	0.0531946	0.0579165	0.0910186	0.075648	0.0732871	0.0555556	0.0555556	0.037824	0.0177315	0.0177315	0.0200925	0.0531946	0.0401849	0.0709262	0.0401849		73.9198	0.454593	73.9198	0.265377				100	1.20718	0.756042
100	0.0309469	0.0435229	0.0328786	0.0290153	0.0145076	0.0309469	0.0599622	0.0764015	0.0618938	0.0580305	0.105417	0.140227	0.119924	0.0454545	0.0290153	0.0309469	0.0309469	0.0145076	0.0145076	0.0309469		74.589	0.45914	74.589	0.255862				101	1.01784	0.929196
101	0.0588235	0.0387991	0.0387991	0.0682108	0.10826	0.10951	0.0682108	0.0469364	0.0319116	0.0281619	0.0375491	0.0613233	0.0588235	0.0375491	0.040049	0.0494362	0.0294118	0.00938729	0.0281619	0.0506861		75.2583	0.463855	75.2583	0.246486				102	1.27951	1.29696
102	0.0618938	0.0290153	0.0580305	0.0657572	0.116061	0.0657572	0.0870458	0.0618938	0.0909091	0.0618938	0.0580305	0.0328786	0.0580305	0.0328786	0.0290153	0	0	0	0.0290153	0.0618938		75.9276	0.468732	75.9276	0.237257				103	1.2145	0.950235
103	0.0220116	0.0124712	0.0330174	0.0469539	0.0579597	0.0564943	0.0579597	0.0909771	0.0829021	0.0675001	0.0344828	0.0344828	0.0454885	0.0469539	0.0344828	0.0550289	0.0608905	0.0785059	0.0469539	0.0344828		76.5969	0.473766	76.5969	0.228181				104	1.04759	0.776267
104	0.0924425	0.114454	0.0829021	0.0440231	0.0110058	0.023477	0.0564943	0.0814367	0.114454	0.0829021	0.0660347	0.0249424	0.0220116	0	0	0.0220116	0.0359482	0.0344828	0.0330174	0.0579597		77.2661	0.478952	77.2661	0.219267				105	1.36173	0.933243
105	0.050095	0.059251	0.0719093	0.0678692	0.0425527	0.0323208	0.0385126	0.0511708	0.0622153	0.0603269	0.0587131	0.050095	0.0511708	0.0506329	0.0460549	0.0506329	0.0430906	0.0368988	0.0339346	0.0425527		77.9354	0.484285	77.9354	0.210521				106	1.21988	0.903629
106	0.00904161	0.00797919	0.00797919	0.0170208	0.0409584	0.0510624	0.0739376	0.0760624	0.075	0.0579792	0.0579792	0.0670208	0.0670208	0.0579792	0.0659584	0.0680832	0.0819168	0.060104	0.0409584	0.0159584		78.6047	0.489759	78.6047	0.20195				107	1.01399	0.889426
107	0.0642485	0.0525653	0.0525653	0.0517321	0.0463071	0.0392157	0.025866	0.0196078	0.0321242	0.0463071	0.0463071	0.0321242	0.0508988	0.0800979	0.0792646	0.0383824	0.0250328	0.0525653	0.0855228	0.0792646		79.274	0.495368	79.274	0.19356				108	1.57468	0.839675
108	0.0401849	0.0354631	0	0	0.0354631	0.075648	0.0933796	0.0732871	0.0555556	0.0732871	0.0579165	0.0709262	0.0579165	0.0555556	0.0531946	0.0579165	0.0555556	0.0354631	0.0200925	0.0531946		79.9432	0.501108	79.9432	0.185358				109	0.953461	0.788839
109	0.0404656	0.0540279	0.0627859	0.0819771	0.065915	0.0544445	0.0525653	0.0498529	0.0508988	0.0498529	0.0556944	0.0454739	0.0329575	0.025866	0.0289951	0.0365032	0.0548612	0.0565277	0.0521487	0.0481863		80.6125	0.506973	80.6125	0.17735				110	1.47618	1.04111
110	0.0187746	0.040049	0.0775981	0.0800979	0.0963727	0.0988725	0.0988725	0.0963727	0.0613233	0.0375491	0.0187746	0.0212744	0.0375491	0.040049	0.0588235	0.040049	0.0375491	0.0212744	0.0187746	0		81.2818	0.512957	81.2818	0.169541				111	1.24993	0.936624
111	0.0177315	0.0555556	0.075648	0.0555556	0.0177315	0.0177315	0.0200925	0.0177315	0.0177315	0.0732871	0.131204	0.113472	0.106389	0.0602774	0.0709262	0.037824	0.037824	0.0354631	0.0200925	0.0177315		81.9511	0.519054	81.9511	0.161937				112	0.924313	0.689043
112	0.0909091	0.0764015	0.0744698	0.0473862	0.0435229	0.0164393	0.0145076	0.0435229	0.0928408	0.121856	0.0909091	0.0454545	0.0145076	0.0145076	0.0164393	0.0290153	0.0309469	0.0309469	0.0435229	0.0618938		82.6204	0.525259	82.6204	0.154543				113	1.45043	0.745583
113	0.047725	0.0615317	0.0368017	0.0356532	0.0442793	0.0810811	0.0833782	0.0701578	0.0713064	0.074752	0.0529055	0.0345046	0.0379503	0.0615317	0.0552026	0.0454279	0.0172523	0.0172523	0.0195494	0.0517569		83.2896	0.531565	83.2896	0.147363				114	1.17503	0.970151
114	0.0600065	0.0600065	0.062168	0.0752995	0.079121	0.0749675	0.0500325	0.0383985	0.03125	0.0340755	0.03125	0.0284245	0.03125	0.0440495	0.0450455	0.0487045	0.0347395	0.050534	0.053522	0.067155		83.9589	0.537969	83.9589	0.140403				115	1.13652	0.99731
115	0.0555781	0.04733	0.039949	0.0416836	0.0603572	0.0620918	0.0612245	0.0603572	0.0555781	0.0538436	0.04733	0.0416836	0.0529763	0.0425509	0.0334354	0.0260545	0.0286564	0.0594899	0.0564454	0.0733845		84.6282	0.544462	84.6282	0.133667				116	0.680291	1.01089
116	0.0454545	0.0435229	0.0473862	0.0744698	0.0618938	0.0599622	0.0454545	0.0309469	0.0290153	0.0164393	0.0580305	0.0493179	0.0435229	0	0.0145076	0.0454545	0.0909091	0.0928408	0.0889774	0.0618938		85.2975	0.55104	85.2975	0.127158				117	1.51334	0.740782
117	0.035233	0.0507885	0.0576523	0.0601703	0.0478135	0.0558245	0.0478135	0.0670341	0.0619981	0.0640592	0.0537634	0.0537634	0.0503315	0.0430108	0.0391219	0.0430108	0.0571954	0.0512454	0.0386649	0.0215054		85.9667	0.557697	85.9667	0.12088				118	1.31293	0.978285
118	0.0584259	0.0591005	0.0520107	0.0526852	0.0540343	0.0520107	0.0425529	0.0374867	0.0412038	0.028029	0.0607939	0.056058	0.0773414	0.043902	0.0513361	0.0381613	0.0570768	0.0489681	0.0469445	0.0418783		86.636	0.564428	86.636	0.114838				119	1.35699	0.993434
119	0.0614109	0.0485985	0.030464	0.0372349	0.0350567	0.0517425	0.0396495	0.0331251	0.0331251	0.0614109	0.0836553	0.0759185	0.064072	0.0495644	0.0340909	0.0331251	0.0423106	0.0568182	0.0604451	0.0681818		87.3053	0.571225	87.3053	0.109034				120	1.36219	0.636337
120	0.0573452	0.0569405	0.0449841	0.0481271	0.043869	0.0593731	0.0518729	0.0669723	0.0539999	0.0559287	0.0463016	0.0465039	0.0407302	0.0320159	0.0407302	0.0404245	0.0500516	0.049746	0.0569405	0.0571429		87.9746	0.578084	87.9746	0.103471				121	1.31139	0.838609
121	0.0524413	0.0479459	0.0314672	0.0236737	0.0377582	0.0647301	0.0946948	0.0818074	0.0494485	0.0236737	0.0467488	0.0614319	0.0659272	0.056338	0.0512442	0.0518427	0.0518427	0.0422535	0.028169	0.0365611		88.6438	0.584998	88.6438	0.098151				122	1.26719	0.815795
122	0.0306617	0.0294118	0.0187746	0.0200245	0.0481863	0.0506861	0.0669609	0.0600734	0.0682108	0.040049	0.0563237	0.051936	0.0857355	0.0613233	0.0669609	0.040049	0.0669609	0.0613233	0.0481863	0.0281619		89.3131	0.591962	89.3131	0.0930777				123	0.834397	0.75025
123	0.0358634	0.0387157	0.0522036	0.0571391	0.0525344	0.0418943	0.0440894	0.0447466	0.0418943	0.0420061	0.0449656	0.0552749	0.0597724	0.0620747	0.0604295	0.0562629	0.0534106	0.0550558	0.0548368	0.0468299		89.9824	0.59897	89.9824	0.0882526				124	1.18807	0.856435
124	0	0	0.039896	0.085104	0.085104	0.039896	0.039896	0.065156	0.102396	0.065156	0.039896	0	0.019948	0.042552	0.0625	0.082448	0.085104	0.082448	0.042552	0.019948		90.6517	0.606015	90.6517	0.0836777				125	1.30382	0.746095
125	0.0501924	0.0616452	0.0512821	0.0409189	0.0360041	0.0501924	0.0512821	0.0523717	0.06656	0.0616452	0.0676496	0.0512821	0.0758334	0.0709186	0.0583762	0.0338248	0.0349145	0.0338248	0.025641	0.025641		91.3209	0.613094	91.3209	0.0793545				126	1.04028	0.925603
126	0.0448737	0.044101	0.0424242	0.0368787	0.041394	0.0470656	0.0567374	0.0581566	0.0569949	0.0661516	0.0555757	0.0496465	0.0404899	0.0484848	0.0564798	0.0531262	0.0557071	0.0492575	0.0501616	0.0462929		91.9902	0.620198	91.9902	0.0752843				127	1.66822	1.09684
127	0.0544666	0.0527667	0.04	0.0527667	0.0416999	0.0510668	0.0416999	0.0783001	0.0689332	0.0527667	0.0510668	0.0689332	0.0672333	0.0510668	0.0289332	0.0383001	0.0272333	0.04	0.04	0.0527667		92.6595	0.627324	92.6595	0.0714683				128	1.0164	0.757608
128	0.0151985	0.0324206	0.078016	0.11246	0.11246	0.078016	0.047619	0.047619	0.047619	0.0324206	0.0303969	0.0172221	0.0151985	0.0303969	0.0648412	0.0952381	0.0648412	0.0455954	0.0172221	0.0151985		93.3288	0.634464	93.3288	0.0679072				129	1.01196	0.618705
129	0.042552	0.082448	0.105052	0.085104	0.039896	0.019948	0.042552	0.042552	0.019948	0.039896	0.065156	0.082448	0.042552	0.019948	0	0	0	0.0797919	0.0904161	0.0997399		93.998	0.641614	93.998	0.0646016				130	1.1086	0.722521
130	0.0302592	0.0222222	0.0425557	0.0614628	0.0879445	0.0605184	0.0435001	0.0293148	0.0515371	0.0534258	0.0505927	0.0302592	0.0505927	0.0534258	0.0586297	0.0586297	0.0605184	0.0657223	0.0453888	0.0435001		94.6673	0.648768	94.6673	0.0615519				131	1.02675	1.10348
131	0.049344	0.057039	0.057039	0.0425532	0.0348582	0.0357624	0.0561348	0.0511524	0.0552306	0.0366666	0.0348582	0.0348582	0.0366666	0.041649	0.049344	0.064734	0.0977838	0.0742373	0.0611172	0.0289716		95.3366	0.65592	95.3366	0.0587581				132	0.848629	0.552609
132	0.0562571	0.0508475	0.0454378	0.0420127	0.0369633	0.0393079	0.0396681	0.0558969	0.0604025	0.0643715	0.059322	0.0596822	0.0562571	0.0535523	0.0566172	0.0485028	0.036243	0.0335382	0.0481426	0.0569774		96.0059	0.663065	96.0059	0.05622				133	1.2077	0.868498
133	0.0479445	0.0448222	0.0405666	0.0346112	0.0272333	0.0436889	0.0624111	0.0805666	0.0714889	0.0612779	0.0496444	0.0442556	0.0394334	0.0448222	0.0405666	0.0473779	0.050211	0.0618445	0.0575889	0.0496444		96.6751	0.670196	96.6751	0.0539373				134	1.19252	0.96225
134	0.0607909	0.081199	0.07034	0.0557995	0.0343027	0.0347363	0.0264882	0.0204082	0.0338691	0.0379932	0.0566668	0.0625254	0.0612245	0.0436395	0.0440731	0.0612245	0.0555781	0.0529763	0.0481972	0.0579677		97.3444	0.67731	97.3444	0.0519093				135	1.30847	0.739105
135	0.065156	0.0797919	0.085104	0.085104	0.0997399	0.0678121	0.0797919	0.042552	0.0625	0.042552	0.039896	0.022604	0.019948	0	0	0.039896	0.0452081	0.039896	0.019948	0.0625		98.0137	0.684399	98.0137	0.0501351				136	0.933853	0.716282
136	0.0517425	0.0628597	0.067216	0.0382007	0.0299811	0.0227273	0.0444887	0.0401324	0.0507767	0.0319128	0.0372349	0.0227273	0.0444887	0.0764015	0.0991287	0.0691477	0.0507767	0.0536742	0.0618938	0.0444887		98.683	0.691459	98.683	0.0486137				137	1.30786	0.926143
137	0.011821	0.0488581	0.063827	0.0665896	0.049645	0.049645	0.0547686	0.062253	0.0681636	0.0555556	0.0488581	0.0673766	0.0697375	0.0547686	0.0303395	0.0488581	0.0571295	0.0547686	0.025216	0.011821		99.3523	0.698485	99.3523	0.0473437				138	0.86526	0.716502
138	0.056736	0.056736	0.0265973	0	0.0265973	0.0301387	0.0265973	0.0531946	0.0868747	0.0833333	0.0531946	0.056736	0.056736	0.0265973	0.0265973	0.0833333	0.0868747	0.0797919	0.0301387	0.0531946		100.022	0.705471	100.022	0.0463236				139	1.36733	0.940699
139	0.057227	0.0575934	0.0520905	0.0592458	0.0614439	0.0603448	0.04824	0.0462212	0.0462212	0.0454885	0.0434698	0.0431034	0.0454885	0.0520905	0.0548419	0.0348491	0.0330174	0.0410847	0.0603448	0.0575934		100.691	0.712412	100.691	0.0455516				140	1.52268	0.890668
140	0.0879445	0.0893611	0.0680832	0.0319168	0.0106389	0.0226944	0.0439723	0.0347499	0.0319168	0.0226944	0.0333333	0.0226944	0.0212779	0.0333333	0.0560277	0.0773056	0.0787221	0.0773056	0.0773056	0.0787221		101.36	0.719303	101.36	0.0450258				141	1.26179	0.818122
141	0.056	0.0425533	0.0345533	0.0345533	0.04	0.0428933	0.04	0.0447667	0.05634	0.06434	0.06366	0.0614467	0.05634	0.0527667	0.04834	0.0454467	0.0498734	0.0490199	0.0604267	0.0566799		102.029	0.726139	102.029	0.0447441				142	1.00008	0.877929
Scaled Mean	0.66461	0.69081	0.365812	0.544277	0.40055	0.740863	0.82292	1	0.780585	0.573795	0.515956	0.15422	0.274378	0	0.334693	0.369624	0.609493	0.505661	0.457019	0.69584		102.699	0.732915	102.699	0.0447041				143	1.25387	0.769766
Scaled SEM	0.364698	0.331936	0.293902	0.324794	0.327213	0.31065	0.292701	0.28747	0.292939	0.291984	0.307978	0.333616	0.272453	0.306447	0.354966	0.308408	0.312936	0.315081	0.306473	0.345455		103.368	0.739626	103.368	0.0449032				144	1.07938	0.632902
																						104.037	0.746267	104.037	0.0453387				145	1.05081	0.959017
																						104.706	0.752833	104.706	0.0460078				146	1.32399	0.769867
																						105.376	0.75932	105.376	0.0469073				147	0.995524	0.894122
																						106.045	0.765723	106.045	0.0480339				148	0.907634	0.659368
Control	Bin centers are in degrees																					106.714	0.772038	106.714	0.0493842				149	1.06302	1.12653
cells Bin	9	27	45	63	81	99	117	135	153	171	189	207	225	243	261	279	297	315	333	351		107.384	0.778259	107.384	0.0509547				150	1.08261	0.726186
1	0.0623155	0.0576055	0.0488224	0.0505931	0.0532099	0.0482273	0.0450425	0.042153	0.0481864	0.0438065	0.0459807	0.0440418	0.0434568	0.0417904	0.042755	0.0476494	0.0560478	0.0581723	0.0599549	0.0601888		108.053	0.784383	108.053	0.0527416				151	1.5287	0.818997
2	0.0636982	0.0645646	0.0600913	0.0505299	0.0394561	0.0386554	0.0448834	0.038407	0.0452031	0.0377869	0.0493468	0.0453064	0.0495881	0.0386868	0.0441778	0.0379301	0.053218	0.0573132	0.0749724	0.0661846		108.722	0.790406	108.722	0.054741				152	0.892658	1.16136
3	0.0947724	0.0870458	0.0328786	0.0580305	0.0618938	0.0618938	0.0290153	0	0	0.0580305	0.0657572	0.0870458	0.0328786	0.0290153	0	0.0290153	0.0618938	0.0618938	0.0580305	0.0909091		109.391	0.796323	109.391	0.0569489				153	1.04212	0.706194
4	0.0473894	0.0467327	0.0460357	0.0506773	0.0540101	0.0493229	0.046808	0.0471719	0.0518172	0.0518672	0.0526749	0.0562244	0.0573443	0.0515002	0.0538511	0.0498239	0.0524861	0.0433141	0.0450354	0.0459132		110.061	0.80213	110.061	0.059361				154	1.06636	0.820802
5	0.0661827	0.0644532	0.0744174	0.0676903	0.0549244	0.040171	0.0415926	0.0461452	0.0467163	0.0465061	0.0385539	0.0360525	0.0339439	0.038324	0.042396	0.0466102	0.0544651	0.0491865	0.0557975	0.0558714		110.73	0.807824	110.73	0.0619731				155	1.04831	0.842512
6	0.0600105	0.059898	0.0603326	0.0529611	0.054431	0.0498981	0.0515755	0.0427028	0.0443441	0.0489263	0.048692	0.043988	0.0383093	0.0535151	0.0474917	0.0404167	0.0393481	0.0512796	0.0576766	0.0542029		111.399	0.813399	111.399	0.0647807				156	1.3531	0.939196
7	0.0417227	0.0368215	0.0405477	0.0351784	0.0426291	0.0480449	0.0480329	0.0603975	0.0638141	0.0696587	0.0509022	0.0486287	0.0454045	0.0505083	0.0520816	0.0540469	0.0554194	0.0563615	0.0553603	0.0444392		112.068	0.818853	112.068	0.0677793				157	0.984861	0.689284
8	0.0577694	0.0564069	0.0535648	0.0464922	0.0504174	0.0504219	0.0514198	0.045911	0.0520998	0.0500605	0.0498048	0.0445418	0.0447445	0.0505487	0.0491596	0.0494479	0.0425472	0.0482828	0.051258	0.0551008		112.738	0.824182	112.738	0.0709642				158	1.12393	0.785019
9	0.0470897	0.0459812	0.0443975	0.047918	0.0571171	0.0556547	0.0503644	0.0412839	0.0441863	0.0510585	0.0575193	0.0537973	0.0500785	0.0447012	0.0445619	0.050193	0.0593513	0.0596625	0.0489368	0.0461468		113.407	0.829382	113.407	0.0743306				159	1.00691	1.01285
10	0.0590147	0.0513051	0.0497042	0.0532026	0.0519742	0.0471304	0.0465043	0.0522401	0.0534337	0.052154	0.0477489	0.0470775	0.0468609	0.0512886	0.0445226	0.0423015	0.0425768	0.0488387	0.0541316	0.0579894		114.076	0.834449	114.076	0.0778737				160	1.3206	1.00183
11	0.0445156	0.0445384	0.0569743	0.0493941	0.0466614	0.0350357	0.0396426	0.0487381	0.0550719	0.0564067	0.0581886	0.0609697	0.0647507	0.0597278	0.0447766	0.0367737	0.0430694	0.0566149	0.0551409	0.0430088		114.746	0.839381	114.746	0.0815883				161	1.28617	0.951614
12	0.0515643	0.0643143	0.0457243	0.0473885	0.0375595	0.0431323	0.0477193	0.0542519	0.060817	0.0499465	0.0448027	0.0381694	0.0349565	0.051468	0.0625099	0.0686344	0.0485436	0.0484513	0.0433582	0.0566882		115.415	0.844173	115.415	0.0854694				162	1.13709	0.952127
13	0.074051	0.0753866	0.0494634	0.0445583	0.0214892	0.0422881	0.0563949	0.0802285	0.0658388	0.0459407	0.0270656	0.0232514	0.0335761	0.0311418	0.0396058	0.0367148	0.0546173	0.0551007	0.067129	0.0761579		116.084	0.848823	116.084	0.089512				163	1.46724	0.79743
14	0.0214201	0.0493973	0.0572902	0.0566622	0.0332805	0.0392098	0.0657568	0.0845518	0.0596413	0.030131	0	0.0471827	0.0695877	0.0904209	0.0491586	0.0366162	0.031681	0.063328	0.06076	0.053924		116.753	0.853327	116.753	0.0937106				164	1.28996	0.740958
15	0.0582969	0.0510961	0.0517531	0.0478313	0.044832	0.0442605	0.0524481	0.053385	0.0505795	0.0544913	0.0565795	0.0516947	0.0479882	0.046309	0.043109	0.040815	0.0420556	0.0482779	0.0533555	0.0608417		117.423	0.857683	117.423	0.0980599				165	0.870854	1.03113
16	0.0515816	0.0490724	0.0480156	0.0470483	0.0550169	0.0471538	0.0489643	0.0423896	0.0531086	0.0556011	0.0612793	0.055564	0.0470471	0.0355399	0.0399865	0.0456898	0.0576261	0.0538977	0.0544226	0.0509948		118.092	0.861887	118.092	0.102555				166	1.29898	0.712582
17	0.0463201	0.0462277	0.0507296	0.0513395	0.0514755	0.049376	0.0501034	0.0500681	0.0505716	0.048809	0.0489733	0.048074	0.050331	0.0487417	0.0509697	0.0513342	0.0523906	0.0524254	0.0521858	0.0495537		118.761	0.865937	118.761	0.107189				167	1.18106	0.756567
18	0.0449775	0.0465956	0.058148	0.0527101	0.0426821	0.0424988	0.0526376	0.0555631	0.0553455	0.0500359	0.0509262	0.0463083	0.0476922	0.0489934	0.0559935	0.0571037	0.0489187	0.0441916	0.0500785	0.0485998		119.431	0.86983	119.431	0.111958				168	1.24094	0.893355
19	0.0507879	0.0606919	0.0659302	0.0599811	0.0531344	0.0478823	0.0521975	0.0556968	0.0550435	0.0489335	0.038969	0.0388705	0.0419566	0.0636046	0.0584952	0.0515074	0.0367352	0.0400324	0.0393506	0.0401993		120.1	0.873564	120.1	0.116856				169	1.33487	1.05231
20	0.0516845	0.0530517	0.0503111	0.0492684	0.0497785	0.051329	0.0504575	0.0470214	0.0460465	0.0470524	0.0487171	0.051534	0.0530737	0.0568918	0.0556264	0.0528621	0.0489244	0.0445743	0.0447304	0.0470648		120.769	0.877135	120.769	0.121876				170	1.15373	1.0285
21	0.0572637	0.0542835	0.0489336	0.05829	0.0539467	0.0542991	0.0453545	0.043828	0.0414878	0.0450856	0.0597929	0.0625754	0.0577979	0.0417014	0.0353503	0.037371	0.0421116	0.0474219	0.0528188	0.060286		121.438	0.880542	121.438	0.127015				171	0.932661	0.937676
22	0.0508295	0.0526122	0.0501285	0.0492954	0.0469945	0.0485285	0.0487788	0.0503015	0.0505185	0.0506651	0.0495949	0.0499224	0.0495808	0.0484811	0.0484605	0.0489662	0.0503668	0.0518526	0.0517393	0.052383		122.108	0.883782	122.108	0.132264				172	1.01819	0.952437
23	0.0465306	0.0487995	0.0521003	0.0428565	0.0455915	0.0388593	0.0485102	0.0520824	0.0528544	0.0377208	0.034746	0.0467832	0.0592354	0.057495	0.0521267	0.0492822	0.063356	0.0666695	0.0608384	0.0435619		122.777	0.886854	122.777	0.13762				173	1.17383	0.87825
24	0.0690493	0.0703743	0.0538204	0.0373448	0.0263316	0.0381857	0.0379173	0.0377509	0.0401569	0.0488684	0.0495752	0.051531	0.0402416	0.0489892	0.0529543	0.0609139	0.0523472	0.0535427	0.0631738	0.0669314		123.446	0.889754	123.446	0.143076				174	0.922929	0.902052
25	0.0568679	0.0585414	0.0510009	0.0566796	0.0463424	0.0404296	0.0387883	0.0539636	0.0563244	0.0541715	0.0395638	0.0411865	0.0382463	0.0548671	0.0477365	0.0548889	0.0453576	0.0553243	0.0494912	0.0602284		124.115	0.892482	124.115	0.148626				175	1.41995	0.646986
26	0.0306414	0.0180713	0.0222128	0.0383508	0.0543057	0.0538908	0.0353136	0.041272	0.0719908	0.0886055	0.0744388	0.0571257	0.0395311	0.0366651	0.0258402	0.0418658	0.0519769	0.0785529	0.0796176	0.0597311		124.785	0.895035	124.785	0.154265				176	1.23698	0.742536
27	0.0610536	0.0486561	0.0591882	0.0811095	0.0659544	0.0368483	0.0217534	0.0313506	0.0370505	0.0486556	0.0642888	0.0734561	0.0533932	0.0271138	0.0241602	0.0377074	0.0531514	0.0464161	0.0616648	0.067028		125.454	0.897411	125.454	0.159987				177	1.41244	0.752153
28	0.0412713	0.0431344	0.0408831	0.049692	0.0453547	0.0306526	0.0246142	0.0436157	0.0475384	0.0413345	0.0321829	0.0421733	0.0525083	0.0642521	0.0704512	0.0670346	0.068558	0.075636	0.0651564	0.0539565		126.123	0.89961	126.123	0.165785				178	1.26949	1.04309
29	0.0500765	0.0512092	0.0532586	0.048934	0.0528983	0.0510346	0.0535226	0.0461963	0.0475585	0.0515713	0.0541333	0.0534227	0.0501759	0.0476329	0.0474714	0.046647	0.0467026	0.0477615	0.0486992	0.0510935		126.793	0.901629	126.793	0.171654				179	1.28405	0.809787
30	0.0510783	0.0562607	0.0571261	0.0609028	0.0548716	0.0543219	0.0564834	0.0523918	0.0426617	0.0380057	0.0388707	0.0546379	0.0480304	0.0389703	0.0372237	0.0436045	0.0529446	0.0488582	0.056382	0.0563738		127.462	0.903467	127.462	0.177588				180	1.23484	0.780851
31	0.0458778	0.044651	0.0455879	0.0504349	0.0515859	0.0529587	0.051499	0.0539796	0.0526682	0.054362	0.0507311	0.0465901	0.0417805	0.0432601	0.0467496	0.0542957	0.054601	0.0565093	0.051348	0.0505299		128.131	0.905123	128.131	0.183582				181	1.34068	0.666126
32	0.0641276	0.0542046	0.0536204	0.0593419	0.0524312	0.051541	0.0485828	0.0475738	0.0326358	0.0300804	0.0370149	0.0436783	0.0572712	0.049931	0.0499641	0.053095	0.0534192	0.0480634	0.0483822	0.0650412		128.8	0.906595	128.8	0.189628				182	1.2563	1.08988
33	0.0606035	0.0652677	0.054101	0.0499581	0.0551983	0.0604484	0.0630439	0.0536293	0.0528135	0.0477006	0.0509519	0.0503657	0.0448979	0.0339062	0.0370197	0.0323896	0.0285685	0.0393551	0.0534029	0.0663783		129.47	0.907883	129.47	0.195723				183	1.45575	0.964558
34	0.0604195	0.0685861	0.0507048	0.0389914	0.0556115	0.0776136	0.0558125	0.06152	0.053541	0.0644573	0.0556052	0.0592402	0.0491984	0.0359848	0.0318917	0.0371963	0.0278286	0.0370275	0.0339873	0.0447822		130.139	0.908985	130.139	0.201859				184	0.841217	0.96053
35	0.0651086	0.0610304	0.0493036	0.0338554	0.0340061	0.0429052	0.0530035	0.0628515	0.0634844	0.0627424	0.0442839	0.0369076	0.0466033	0.068697	0.0710442	0.0465809	0.0299825	0.0284704	0.0447217	0.0544175		130.808	0.909901	130.808	0.208031				185	0.914643	0.784682
36	0.0480754	0.0628788	0.0581661	0.0575011	0.0491111	0.0359034	0.0385155	0.0308849	0.0296129	0.0319788	0.049359	0.0584663	0.0620793	0.0749932	0.076931	0.067025	0.0541613	0.0442597	0.0327872	0.0373101		131.477	0.910631	131.477	0.214233				186	0.687765	1.19873
37	0.0276104	0.0237941	0.0353113	0.041011	0.0496077	0.0418052	0.0397397	0.039911	0.055812	0.0660733	0.0658872	0.0628009	0.0597049	0.0593719	0.0594902	0.0603402	0.0600172	0.0592431	0.0526106	0.039858		132.147	0.911172	132.147	0.22046				187	1.3497	1.00788
38	0.0346021	0.0859954	0.0945111	0.0673818	0.0305648	0.044765	0.0436622	0.0471544	0.0346528	0.0684524	0.0768931	0.0707176	0.0295821	0.0237876	0.03629	0.0643609	0.0593442	0.0500082	0.0235385	0.0137358		132.816	0.911526	132.816	0.226706				188	1.40621	0.952653
39	0.0449399	0.0437754	0.0441787	0.0469134	0.0496567	0.0506722	0.0518423	0.0517592	0.053663	0.0530326	0.0551624	0.0542301	0.0542863	0.0534341	0.0541774	0.0519268	0.0491674	0.0459559	0.0462197	0.0450063		133.485	0.91169	133.485	0.232965				189	1.56082	1.02003
40	0.0680737	0.0593368	0.0524407	0.0349151	0.0373625	0.0365663	0.0356763	0.0332048	0.0481647	0.0577132	0.0606537	0.0568658	0.0503722	0.0462182	0.0379925	0.0318457	0.0400912	0.0622931	0.0790961	0.0711174		134.155	0.911666	134.155	0.239231				190	1.37311	0.785995
41	0.0534332	0.0517366	0.0554835	0.0605911	0.0573388	0.046969	0.0419987	0.0460776	0.0523905	0.0517257	0.055683	0.0554948	0.0512055	0.0532328	0.0487357	0.0469131	0.0367124	0.0389733	0.0452156	0.050089		134.824	0.911453	134.824	0.2455				191	1.14311	0.798545
42	0.0466776	0.0612123	0.0670489	0.0532971	0.0310712	0.027573	0.033795	0.0508469	0.0551833	0.0508543	0.0436449	0.0400048	0.0494913	0.05091	0.0621019	0.0591886	0.066833	0.0576656	0.053245	0.0393553		135.493	0.911051	135.493	0.251765				192	1.57645	1.01679
43	0.044444	0.0445508	0.043637	0.0348466	0.0392774	0.0312841	0.0561864	0.0544462	0.05889	0.0363172	0.0519125	0.0646315	0.0810658	0.0733608	0.0535696	0.0492572	0.0401784	0.051957	0.0420496	0.0481376		136.162	0.910459	136.162	0.258021				193	0.974478	0.926661
44	0.0526215	0.0499156	0.0523171	0.0549257	0.0567806	0.0531882	0.0522427	0.0540919	0.0516187	0.0449092	0.0414008	0.0499212	0.0506038	0.0515188	0.0451418	0.0479426	0.0462286	0.0464591	0.048105	0.0500671		136.832	0.909679	136.832	0.264263				194	1.0518	0.836824
45	0.0414738	0.0334981	0.0368523	0.0397338	0.0498304	0.045467	0.0517391	0.0643838	0.0669258	0.0662859	0.0509774	0.0540922	0.0504883	0.0534843	0.0445847	0.0511143	0.0477301	0.0550293	0.0471412	0.0491681		137.501	0.90871	137.501	0.270485				195	1.2267	0.872208
46	0.0556771	0.0547187	0.0435307	0.0387314	0.0373501	0.0408181	0.0407345	0.0442143	0.041255	0.0460255	0.048392	0.0564375	0.0579632	0.0576941	0.055585	0.0552423	0.0574678	0.0583357	0.0538359	0.0559912		138.17	0.907552	138.17	0.276682				196	1.07801	0.857702
47	0.0492956	0.0496616	0.0485893	0.0470975	0.0490958	0.0481032	0.0510389	0.0510105	0.0540459	0.0532807	0.0566572	0.0579625	0.0541976	0.0478029	0.0440054	0.0465511	0.0471998	0.0483077	0.0472726	0.0488241		138.84	0.906206	138.84	0.28285				197	1.09053	0.838183
48	0.0517978	0.0566714	0.0570351	0.060371	0.0507486	0.0503601	0.0480979	0.0493945	0.0427265	0.0370765	0.0424843	0.0465	0.0511555	0.0531455	0.0501293	0.0506361	0.0473128	0.0522407	0.0500291	0.0520874		139.509	0.904673	139.509	0.288982				198	1.50385	1.22731
49	0.0468273	0.0531831	0.0594663	0.0588862	0.0631788	0.0527955	0.0579375	0.0576195	0.058265	0.0543203	0.0454607	0.0559542	0.0521256	0.0470139	0.039909	0.0375054	0.0275594	0.0342967	0.0416407	0.0560545		140.178	0.902953	140.178	0.295074				199	1.23526	1.14984
50	0.0483005	0.0479737	0.0488015	0.0476249	0.0470338	0.0467671	0.0491654	0.0491995	0.0502265	0.0515958	0.0528993	0.0519604	0.0519428	0.0518074	0.0523189	0.0512269	0.0505756	0.0506972	0.0500843	0.0497986		140.847	0.901046	140.847	0.301121				200	1.40283	0.790965
51	0.0537579	0.0495421	0.0462836	0.0476705	0.0480464	0.0496726	0.0461318	0.0426341	0.0423879	0.0464578	0.0467897	0.0450047	0.0469711	0.0520628	0.053239	0.0531547	0.0534085	0.058273	0.05915	0.0593618		141.517	0.898955	141.517	0.307118				201	1.15242	0.790702
52	0.0409109	0.0449279	0.0480982	0.0452808	0.0532559	0.0508154	0.0570324	0.04919	0.0499078	0.0446237	0.0521555	0.0511113	0.0518378	0.0528232	0.0576823	0.054838	0.0522741	0.0538287	0.0481341	0.0412718		142.186	0.896679	142.186	0.313061				202	0.886961	1.31272
53	0.0600092	0.0606873	0.0491981	0.0481481	0.0427119	0.0440152	0.0501315	0.0618017	0.0644788	0.0532802	0.0453098	0.0498601	0.04667	0.0589889	0.0571745	0.0526789	0.026965	0.0281484	0.040304	0.0594383		142.855	0.89422	142.855	0.318944				203	0.838888	0.949973
54	0.0446704	0.0452012	0.049811	0.0520508	0.0520868	0.0522386	0.0533078	0.0539138	0.0520364	0.0519974	0.0525198	0.0534725	0.0517589	0.0510702	0.0493955	0.0478638	0.0476852	0.0468781	0.0476531	0.0443887		143.524	0.891578	143.524	0.324763				204	0.952059	0.937597
55	0.0498266	0.0492847	0.0501366	0.0515326	0.0539227	0.0529897	0.0522865	0.0509694	0.0500995	0.0509236	0.0499153	0.0503328	0.0489249	0.0479336	0.0483402	0.0479725	0.0495258	0.0479942	0.0483036	0.0487852		144.194	0.888756	144.194	0.330514				205	1.02054	0.81322
56	0.0446118	0.0490192	0.0516574	0.0572357	0.0592727	0.0509226	0.0477122	0.0412887	0.0472017	0.042731	0.0412431	0.0390275	0.0432892	0.0506104	0.056611	0.0580961	0.0555486	0.0576505	0.0539197	0.0523509		144.863	0.885754	144.863	0.336191				206	1.14731	0.839001
57	0.0432511	0.0413372	0.0397522	0.0535252	0.0485651	0.045306	0.0493214	0.0569624	0.0773794	0.0543931	0.0662008	0.0493101	0.0536433	0.0538704	0.0521325	0.0508795	0.0312812	0.0399998	0.045259	0.0476303		145.532	0.882574	145.532	0.341792				207	1.06183	0.769856
58	0.0654909	0.060447	0.0486667	0.0484564	0.0739573	0.0724188	0.0511836	0.038938	0.0489346	0.0447914	0.0416942	0.0436248	0.0535767	0.0437983	0.0427278	0.0438643	0.0398348	0.0394844	0.0416877	0.0564223		146.202	0.879217	146.202	0.347311				208	0.968731	0.760215
59	0.0361633	0.0480701	0.0403518	0.0488628	0.054739	0.0625552	0.0816787	0.0880478	0.0906233	0.0564236	0.0360569	0.0201323	0.0162967	0.0230046	0.0426979	0.0548605	0.0629388	0.0550355	0.0442641	0.037197		146.871	0.875685	146.871	0.352745				209	1.20367	0.88138
60	0.0467434	0.0493038	0.0509741	0.0521571	0.0496782	0.0507316	0.0501357	0.0507797	0.0488407	0.0485309	0.0482295	0.0480371	0.0497419	0.0503701	0.0515828	0.0517769	0.0513246	0.0518479	0.0500982	0.0491158		147.54	0.87198	147.54	0.358089				210	1.41291	1.01618
61	0.038414	0.0480436	0.0504213	0.0600728	0.0558913	0.0546631	0.0510717	0.0402679	0.0422845	0.043229	0.0573181	0.046601	0.0466328	0.0441827	0.0523745	0.0529701	0.0592306	0.05998	0.0518019	0.0445491		148.209	0.868103	148.209	0.36334				211	1.42356	0.95811
62	0.0651318	0.0604171	0.0551414	0.0549346	0.0560732	0.0543993	0.0460001	0.0440731	0.04198	0.0436349	0.0419126	0.0428193	0.0404914	0.0411416	0.0467512	0.049782	0.0468235	0.0478226	0.0556917	0.0649787		148.879	0.864057	148.879	0.368494				212	1.1426	0.77651
63	0.0654165	0.0379913	0.024378	0.0316607	0.0309531	0.0492374	0.0724023	0.0689561	0.0693267	0.0489097	0.0540072	0.0349384	0.0291086	0.0288377	0.0389895	0.0451379	0.0568412	0.0565947	0.0803614	0.0759517		149.548	0.859842	149.548	0.373547				213	1.25126	0.903954
64	0.0531771	0.0495014	0.0393315	0.034576	0.041222	0.0481732	0.0453591	0.0452848	0.0496972	0.0543451	0.0479194	0.0555789	0.0532829	0.0578977	0.0540319	0.0561604	0.0562547	0.0527324	0.0546589	0.0508154		150.217	0.855462	150.217	0.378495				214	0.919224	0.819966
65	0.0506493	0.055347	0.0622178	0.0642745	0.0584598	0.0543437	0.0480771	0.0504509	0.0428344	0.0455047	0.0482724	0.0460673	0.041911	0.0416399	0.0445336	0.048835	0.0523377	0.0538719	0.0470552	0.0433169		150.886	0.850919	150.886	0.383336				215	0.891857	1.2237
66	0.0449734	0.0440987	0.0460281	0.0462432	0.0481875	0.0497151	0.0520129	0.0527164	0.0546351	0.0566911	0.0567517	0.0579209	0.055491	0.0535143	0.0480849	0.0448106	0.0458668	0.047185	0.0494712	0.045602		151.556	0.846214	151.556	0.388066				216	1.00138	0.839763
67	0.0488058	0.0459084	0.0436471	0.0430176	0.0424516	0.0461297	0.0469798	0.039688	0.0389956	0.0453412	0.0481328	0.051921	0.0480082	0.0546666	0.0510822	0.0658063	0.0643705	0.0645411	0.0554223	0.0550843		152.225	0.84135	152.225	0.392682				217	1.05318	0.789134
68	0.0495416	0.0485683	0.0522847	0.0526529	0.0510903	0.0515167	0.0475187	0.0464748	0.039451	0.0359508	0.0453671	0.0495111	0.0587294	0.0500286	0.0496061	0.0448365	0.0540704	0.0600507	0.0610976	0.0516529		152.894	0.836329	152.894	0.39718				218	0.901868	0.934184
69	0.0476131	0.0489097	0.0475288	0.0499646	0.0494909	0.0528277	0.0504705	0.0507035	0.0508923	0.0514192	0.0504125	0.0493244	0.0503594	0.049955	0.0500467	0.0510774	0.0512295	0.0503632	0.0486555	0.0487561		153.564	0.831153	153.564	0.401558				219	1.44935	0.693934
70	0.0477651	0.0361378	0.0579375	0.0602204	0.0622905	0.0498196	0.04703	0.0508453	0.0573287	0.062452	0.0536961	0.0508863	0.0370917	0.0474657	0.0506134	0.0552174	0.0396935	0.0343414	0.0514296	0.0477379		154.233	0.825827	154.233	0.405813				220	1.20091	0.807643
71	0.0458888	0.0467027	0.0471088	0.0455172	0.0452116	0.0521658	0.0575071	0.0534924	0.0500314	0.047806	0.0450533	0.0456776	0.0460551	0.0523164	0.0471078	0.0529837	0.0507319	0.059052	0.0552414	0.0543489		154.902	0.820351	154.902	0.409942				221	0.996518	0.948299
72	0.0452005	0.0487298	0.0515351	0.0511461	0.0537249	0.0511516	0.0607898	0.0628494	0.0593409	0.0536977	0.0515352	0.0536916	0.0485156	0.0480274	0.0414695	0.0391552	0.0348023	0.0466444	0.0469292	0.0510635		155.571	0.814728	155.571	0.413942				222	1.49752	0.708119
73	0.0872928	0.0661872	0.0586131	0.0401478	0.0331971	0.0139345	0.0255646	0.0318634	0.0533229	0.0395066	0.0407057	0.0327096	0.035734	0.0329533	0.0361236	0.0445273	0.0519525	0.0767665	0.0964	0.102498		156.241	0.808962	156.241	0.417812				223	1.43654	0.751223
74	0.0462064	0.0464612	0.0448205	0.0451167	0.0482067	0.0529895	0.0557699	0.0554028	0.0555698	0.0554264	0.0538873	0.0536823	0.0523651	0.0533859	0.0502257	0.0490412	0.0481229	0.045559	0.0439802	0.0437804		156.91	0.803055	156.91	0.421548				224	0.815394	0.761534
75	0.0481304	0.0481418	0.0461651	0.0476662	0.0487637	0.0474834	0.0513565	0.0510768	0.0466747	0.0428109	0.0481598	0.0531377	0.0621763	0.0620701	0.0609067	0.0522608	0.0481728	0.045875	0.0412505	0.0477207		157.579	0.797009	157.579	0.425149				225	0.863241	0.632719
76	0.0488059	0.0462087	0.039682	0.0395525	0.0447397	0.0427671	0.0498098	0.0552679	0.0576324	0.0573469	0.0600507	0.0616871	0.0542958	0.0467091	0.0489567	0.0518498	0.048794	0.048106	0.0451028	0.052635		158.249	0.790829	158.249	0.428612				226	1.47776	0.933303
77	0.0404715	0.0462727	0.0542048	0.0531504	0.0481279	0.0404517	0.0383425	0.0398218	0.0444782	0.0543986	0.0597083	0.0627849	0.0637442	0.0592714	0.0612348	0.0568018	0.0514192	0.043652	0.0405197	0.0411437		158.918	0.784517	158.918	0.431936				227	0.975327	0.679275
78	0.0662945	0.061849	0.0547205	0.0441932	0.0379659	0.039126	0.0414925	0.0414902	0.0372031	0.0391528	0.0434665	0.0534017	0.0567069	0.0561088	0.0490733	0.0498066	0.0528896	0.0550755	0.0580151	0.0619681		159.587	0.778076	159.587	0.435118				228	0.968913	1.33731
79	0.0438693	0.0444642	0.0473425	0.0474104	0.0510577	0.0536235	0.0525221	0.0526312	0.0558714	0.0607501	0.0584715	0.0522983	0.0466676	0.0493903	0.0491423	0.0512225	0.0472461	0.047944	0.045061	0.0430139		160.256	0.771509	160.256	0.438157				229	1.37925	1.09301
80	0.0550303	0.0507649	0.0455486	0.0461914	0.0468911	0.0554415	0.0548564	0.0498954	0.0428501	0.0380016	0.052311	0.053503	0.055985	0.043951	0.0461084	0.0493442	0.0538349	0.0524534	0.0531952	0.0538425		160.926	0.764819	160.926	0.441051				230	1.08686	0.863311
81	0.0367114	0.0524926	0.0546457	0.0481075	0.0481304	0.0474428	0.0390263	0.0355836	0.0390596	0.0555103	0.0509334	0.0616639	0.0672755	0.0652236	0.0548769	0.0536653	0.0632112	0.0581169	0.0380835	0.0302397		161.595	0.75801	161.595	0.443799				231	1.12995	0.784061
82	0.057743	0.0577939	0.056533	0.0565216	0.0533203	0.0484509	0.0475699	0.0487502	0.0439884	0.0477979	0.0452002	0.0474271	0.0399981	0.0389655	0.0380376	0.0448793	0.0488547	0.0579111	0.056835	0.0634225		162.264	0.751085	162.264	0.4464				232	1.08843	0.932894
83	0.0526838	0.0507884	0.0588718	0.0487294	0.0419257	0.0520737	0.0538072	0.0522991	0.0395163	0.0391024	0.0346538	0.0353914	0.0447679	0.0512849	0.0606166	0.0624431	0.0617849	0.0538033	0.0561261	0.0493302		162.933	0.744047	162.933	0.448852				233	1.23693	0.607986
84	0.0531231	0.0451934	0.0356075	0.0446849	0.0557762	0.0598938	0.0504625	0.0515013	0.0591969	0.0637126	0.0500121	0.0469199	0.036765	0.0396217	0.037306	0.0450865	0.0438099	0.0537111	0.0613046	0.066311		163.603	0.7369	163.603	0.451154				234	1.21242	0.726831
85	0.0499894	0.0502342	0.0489046	0.049871	0.0510998	0.0499639	0.0495108	0.0481368	0.0466347	0.0453923	0.046636	0.0514578	0.0523189	0.0511193	0.0511776	0.0527948	0.0537576	0.0513964	0.0496672	0.0499369		164.272	0.729647	164.272	0.453306				235	1.27344	0.889413
86	0.0563614	0.0513385	0.0520976	0.0514482	0.0551076	0.0551816	0.0520904	0.0504294	0.0525154	0.0577044	0.0576722	0.0537687	0.0494846	0.0463714	0.044714	0.0412643	0.0394897	0.0378607	0.0449624	0.0501377		164.941	0.722292	164.941	0.455305				236	0.890273	0.88196
87	0.0573595	0.0551624	0.0440906	0.0453698	0.0451098	0.047687	0.0450577	0.0400128	0.0395821	0.0443277	0.0496215	0.0495829	0.0491811	0.0538563	0.0541081	0.0554461	0.0495371	0.0553138	0.0551498	0.0644439		165.611	0.714839	165.611	0.457153				237	1.48482	0.786905
88	0.0442492	0.0440849	0.0495241	0.0490519	0.0469766	0.0460443	0.0493076	0.0607279	0.0597909	0.0538308	0.0437398	0.0457554	0.0488609	0.0513571	0.0573859	0.0544774	0.0505327	0.0464052	0.0508198	0.0470776		166.28	0.70729	166.28	0.458847				238	1.30586	0.879884
89	0.0569317	0.0510492	0.0448459	0.0521358	0.0515505	0.0521095	0.0441295	0.0512669	0.0556062	0.0572782	0.0488842	0.0483329	0.0466531	0.0460886	0.0421943	0.0432688	0.0445942	0.0484127	0.0550056	0.0596622		166.949	0.69965	166.949	0.460388				239	1.14722	1.11947
90	0.0586177	0.059583	0.0587567	0.0574858	0.05355	0.052599	0.0485039	0.0499375	0.043444	0.0399555	0.0363099	0.0421386	0.0420671	0.0416787	0.0406308	0.0460699	0.053116	0.0580428	0.059686	0.0578271		167.618	0.691923	167.618	0.461776				240	1.60169	0.864234
91	0.0439396	0.0411567	0.0477022	0.0508257	0.0505704	0.0474083	0.0451004	0.0428015	0.0466192	0.0532702	0.0572781	0.0583514	0.0557238	0.0531217	0.0492097	0.0545753	0.0550141	0.0517759	0.0490386	0.0465171		168.288	0.684111	168.288	0.463009				241	1.10222	0.617054
92	0.0561249	0.0472901	0.0451445	0.0462089	0.0436811	0.0436102	0.0395917	0.0440256	0.0465819	0.050364	0.0542163	0.0530211	0.0521859	0.0475135	0.0495514	0.0540916	0.0518295	0.0545165	0.0579717	0.0624794		168.957	0.67622	168.957	0.464088				242	0.979638	0.952189
93	0.0663862	0.042243	0.0359825	0.0354198	0.0196971	0.0152646	0.0146649	0.0406389	0.076154	0.078028	0.0491145	0.0300692	0.038215	0.0690057	0.061251	0.064627	0.0637947	0.0569909	0.0758662	0.0665868		169.626	0.668252	169.626	0.465014				243	1.15728	0.783236
94	0.0522882	0.0501331	0.0558457	0.0603701	0.0570584	0.0568998	0.0584714	0.0592146	0.0490572	0.0450693	0.0411876	0.0390093	0.0378325	0.0432129	0.0408135	0.0415249	0.0507512	0.055019	0.0560173	0.050224		170.295	0.660212	170.295	0.465785				244	1.37408	0.784949
95	0.0418161	0.0457409	0.0404856	0.0483856	0.0423465	0.0433362	0.0412049	0.0461388	0.0557667	0.0548548	0.0520922	0.0492401	0.0545868	0.0626067	0.0605263	0.0586828	0.0475068	0.0510603	0.049054	0.054568		170.965	0.652103	170.965	0.466403				245	1.13098	0.739282
96	0.0603201	0.0594152	0.0575004	0.0546233	0.0509152	0.0466829	0.0465542	0.0513822	0.0497712	0.0467966	0.0408729	0.0458647	0.0450296	0.0473338	0.0471916	0.0512151	0.0490511	0.0460914	0.0479823	0.0554062		171.634	0.64393	171.634	0.466867				246	1.37755	1.2278
97	0.0458129	0.0412613	0.0482847	0.0581747	0.0628982	0.0557189	0.0513285	0.0552369	0.0615573	0.0478581	0.0561681	0.0505406	0.0516857	0.0429382	0.0447037	0.0415087	0.0332601	0.0452835	0.0530638	0.0527159		172.303	0.635696	172.303	0.467178				247	0.836063	0.93917
98	0.0701798	0.0809903	0.0784036	0.0606198	0.0427661	0.0304178	0.0342414	0.0317703	0.0332541	0.0303173	0.0364495	0.0379774	0.0505921	0.055251	0.0425005	0.0341698	0.0423133	0.068928	0.0689958	0.0698622		172.973	0.627406	172.973	0.467338				248	1.05785	0.794246
99	0.0435429	0.0392377	0.0443589	0.0430694	0.0624337	0.0683861	0.0667689	0.0450661	0.0451858	0.0482681	0.0484255	0.0415115	0.0451148	0.0563992	0.0521116	0.0576999	0.0585695	0.0562	0.0420696	0.0355808		173.642	0.619062	173.642	0.467345				249	1.21088	0.91878
100	0.0969715	0.0822028	0.039658	0.0260007	0.0444958	0.0550012	0.0628662	0.0477277	0.0458045	0.0400878	0.0443612	0.0328455	0.0239481	0.0325741	0.0417342	0.0424468	0.0418301	0.0520983	0.0603297	0.0870159		174.311	0.61067	174.311	0.467202				250	0.842058	0.960366
101	0.0480465	0.0465574	0.0442927	0.0462647	0.0483057	0.0401504	0.0389462	0.0459459	0.0616278	0.0632302	0.0562287	0.0489388	0.0445917	0.0471039	0.0420717	0.0557378	0.063005	0.0651504	0.0488762	0.0449283		174.98	0.602234	174.98	0.46691				251	1.30918	0.897316
102	0.054336	0.0480686	0.0569623	0.0696535	0.0877442	0.0739862	0.0545051	0.0399567	0.03183	0.0447012	0.0519366	0.0473909	0.0289637	0.0310289	0.0315114	0.0321708	0.0347615	0.0609609	0.0608236	0.0587076		175.65	0.593757	175.65	0.466468				252	0.994394	0.674111
103	0.0518471	0.0502736	0.0456221	0.0502193	0.0378858	0.0379656	0.0406031	0.0477135	0.0522173	0.0524592	0.0567703	0.0555842	0.0498126	0.0501389	0.0468608	0.0543303	0.0463587	0.0530432	0.0562198	0.0640746		176.319	0.585244	176.319	0.465879				253	1.40839	1.03053
104	0.0385834	0.0305037	0.0280214	0.0440722	0.0554322	0.0696639	0.0625701	0.0635945	0.051228	0.0531242	0.0438001	0.0486947	0.0504048	0.0475983	0.0493779	0.0520514	0.0603429	0.0532458	0.0502474	0.0474432		176.988	0.576698	176.988	0.465143				254	1.05269	0.815372
105	0.0550416	0.0548909	0.0535461	0.0529467	0.0548769	0.0518509	0.0525541	0.0522126	0.0466816	0.0385441	0.0345468	0.0408517	0.04832	0.052897	0.0502109	0.0506063	0.0525014	0.0546593	0.0500396	0.0522216		177.658	0.568124	177.658	0.464263				255	1.22761	0.590888
106	0.0442215	0.0436823	0.0483299	0.0405676	0.0437596	0.049624	0.0508701	0.0496955	0.054853	0.0695078	0.0587762	0.0627695	0.054552	0.0546949	0.0399457	0.039889	0.0409043	0.0487757	0.0537778	0.0508037		178.327	0.559526	178.327	0.463239				256	0.945223	0.778531
107	0.0460772	0.0420966	0.0558753	0.0689781	0.0645429	0.0484947	0.0359941	0.0365855	0.0529349	0.056805	0.057733	0.0453463	0.0457272	0.0430582	0.0389989	0.0354786	0.0429795	0.0574661	0.0664224	0.0584055		178.996	0.550908	178.996	0.462072				257	1.12406	0.819489
108	0.050507	0.0480025	0.0413441	0.0369006	0.0459071	0.0425353	0.0448479	0.0483727	0.0563193	0.0577346	0.0546417	0.059529	0.0641544	0.0663284	0.0574823	0.0449684	0.0331567	0.0438244	0.0476884	0.0557552		179.665	0.542275	179.665	0.460766				258	1.19089	0.670984
109	0.0502603	0.0491798	0.0527744	0.0523149	0.0480495	0.0516087	0.0506592	0.0535314	0.0472687	0.0505923	0.046966	0.0460074	0.0449098	0.0454086	0.050108	0.0552218	0.054406	0.0508218	0.0489231	0.0509883		180.335	0.533629	180.335	0.45932				259	1.02414	0.85823
110	0.0502412	0.0703604	0.0698287	0.0610326	0.0498584	0.0487216	0.0506244	0.0497045	0.0446259	0.049407	0.0550362	0.0509622	0.0419745	0.0333837	0.0452895	0.040586	0.0584281	0.0492786	0.0455744	0.035082		181.004	0.524976	181.004	0.457738				260	1.21213	0.857374
111	0.0341399	0.0370149	0.0527558	0.0588204	0.0649406	0.0513239	0.0644564	0.0647257	0.0660658	0.0443862	0.0427637	0.043865	0.0505411	0.050015	0.0476791	0.0482099	0.0461735	0.049628	0.0435716	0.0389235		181.673	0.51632	181.673	0.456021				261	1.20352	1.03999
112	0.0492235	0.0458069	0.0457525	0.0429478	0.0441712	0.0436211	0.0548774	0.0457945	0.0474621	0.039453	0.0469619	0.0518247	0.0511211	0.0591156	0.0521349	0.057428	0.0569703	0.0594025	0.0564207	0.0495102		182.342	0.507664	182.342	0.45417				262	1.12618	0.981705
113	0.0577214	0.0517005	0.0419907	0.0518129	0.0534255	0.0545142	0.0541619	0.052957	0.0508539	0.0464097	0.049309	0.0464402	0.0486615	0.0484481	0.0493512	0.0456099	0.0451978	0.0443811	0.047759	0.0592945		183.012	0.499013	183.012	0.452189				263	1.4592	0.961026
114	0.0544811	0.0547968	0.049475	0.0505485	0.0485858	0.0502615	0.0520454	0.0528615	0.0511268	0.0438417	0.0441101	0.0503107	0.054034	0.052603	0.0459011	0.0482242	0.0452445	0.0479187	0.0480845	0.0555451		183.681	0.490372	183.681	0.450079				264	1.04238	0.842224
115	0.05433	0.0631032	0.0621844	0.0591617	0.0519769	0.0466895	0.0447088	0.0439135	0.0413819	0.0395072	0.040404	0.045475	0.0419081	0.0422156	0.0464707	0.056973	0.0608097	0.0575561	0.0501554	0.0510754		184.35	0.481743	184.35	0.447843				265	0.869698	0.746709
116	0.045933	0.054598	0.0546371	0.0508643	0.0433656	0.0515217	0.0565811	0.0661803	0.0596663	0.0511158	0.044888	0.0472286	0.0440693	0.0433649	0.0465487	0.0533495	0.0620151	0.0498518	0.0425264	0.0316945		185.02	0.473132	185.02	0.445482				266	0.962105	0.913575
117	0.0373644	0.0465429	0.052461	0.0548084	0.0494155	0.0559965	0.0573942	0.0563857	0.0539658	0.0500408	0.0460687	0.0452249	0.0453305	0.0510829	0.0537839	0.0584151	0.0524439	0.0484681	0.0446023	0.0402046		185.689	0.464542	185.689	0.443				267	1.03375	0.70161
118	0.0308056	0.0404961	0.0511869	0.0551686	0.0607309	0.0601651	0.0577809	0.0540752	0.0531353	0.0542916	0.0546761	0.0458022	0.0604027	0.0593864	0.0648888	0.0447661	0.0469256	0.0423151	0.035556	0.0274449		186.358	0.455977	186.358	0.440398				268	1.2531	0.647353
119	0.0652751	0.0503517	0.051897	0.0511069	0.0500566	0.0394153	0.0367085	0.0479312	0.0516305	0.0554724	0.0470612	0.0408128	0.0333143	0.0398639	0.0506971	0.0588316	0.0586535	0.0525362	0.0575548	0.0608295		187.027	0.447442	187.027	0.437679				269	0.754566	1.10532
120	0.053329	0.0565814	0.0487319	0.0447936	0.0487495	0.0522899	0.0533226	0.0501185	0.0452827	0.0456195	0.0500919	0.0560409	0.0512505	0.0467242	0.0517074	0.0553316	0.0512322	0.0460102	0.042665	0.0501276		187.697	0.438941	187.697	0.434846				270	1.31078	0.710893
121	0.0404245	0.0403278	0.0399334	0.0451557	0.0428102	0.0491561	0.0509436	0.0498761	0.0512946	0.0619677	0.0598259	0.0463346	0.0413041	0.0519039	0.0560509	0.0489453	0.0467131	0.0577104	0.0618282	0.0574939		188.366	0.430477	188.366	0.431902				271	1.72888	0.976677
122	0.0609318	0.0630139	0.0490466	0.0524228	0.05335	0.0525479	0.0424603	0.0335542	0.0358977	0.0344292	0.0461381	0.0433974	0.038719	0.0346254	0.0415999	0.0603825	0.0666402	0.0707151	0.0577282	0.0623998		189.035	0.422055	189.035	0.428849				272	1.04154	0.815935
123	0.0454846	0.0471444	0.0511777	0.048045	0.0467613	0.04151	0.045489	0.0475603	0.0525916	0.051138	0.0525981	0.0509369	0.053508	0.0550807	0.0592673	0.0584028	0.054664	0.0489286	0.0457332	0.0439783		189.705	0.413679	189.705	0.42569				273	1.38472	1.06339
124	0.0434192	0.0407685	0.0480514	0.0431098	0.0471345	0.0488432	0.0549708	0.0580741	0.0481639	0.0451066	0.0470847	0.0482986	0.0504897	0.0471626	0.0430713	0.0457307	0.0480406	0.0707339	0.064739	0.0570069		190.374	0.405352	190.374	0.422428				274	1.36226	1.04037
125	0.0335936	0.042976	0.0404887	0.040614	0.0387123	0.0530873	0.0565529	0.0652625	0.0583528	0.0503823	0.0429354	0.0531573	0.0607996	0.0513593	0.0551081	0.0458534	0.060603	0.0549391	0.0574076	0.0378148		191.043	0.397079	191.043	0.419066				275	1.29524	0.931905
126	0.0498048	0.0519082	0.0478448	0.0452365	0.0437996	0.0485833	0.0498682	0.0486076	0.0466858	0.0480212	0.0511006	0.0511953	0.0508775	0.0519474	0.0544833	0.0527987	0.0520746	0.0524257	0.0520367	0.0507002		191.712	0.388864	191.712	0.415607				276	1.04317	0.941615
127	0.0654309	0.053898	0.0420205	0.0383938	0.0348348	0.0516784	0.0711829	0.0748029	0.068338	0.0533439	0.0558846	0.0582137	0.0551419	0.0428437	0.0225287	0.0232179	0.0318751	0.0404296	0.0536928	0.0622478		192.382	0.380709	192.382	0.412053				277	1.41214	0.841197
128	0.0643118	0.0621238	0.0640281	0.0740349	0.0683535	0.0520431	0.0348352	0.0296384	0.0288064	0.0319028	0.0582735	0.0591176	0.0471477	0.0368653	0.0457766	0.0457933	0.0552519	0.0450551	0.0524637	0.0441773		193.051	0.37262	193.051	0.408409				278	1.1912	1.21999
129	0.0516171	0.0537171	0.0430629	0.0542158	0.0539905	0.0498098	0.0532554	0.0400303	0.0374882	0.029472	0.034862	0.0533006	0.06347	0.0692091	0.0521426	0.0432129	0.0477063	0.0536089	0.0549194	0.0609092		193.72	0.3646	193.72	0.404676				279	1.30166	0.820451
130	0.0624206	0.066081	0.0524128	0.0280246	0.0373604	0.0375542	0.0448075	0.031978	0.049877	0.0458581	0.049343	0.0446665	0.0524254	0.0647503	0.0689764	0.0713691	0.0644236	0.0498406	0.038896	0.0389351		194.389	0.356653	194.389	0.400858				280	1.18504	0.952623
131	0.0414989	0.0418791	0.0445958	0.0476331	0.0547456	0.0485072	0.0491472	0.0520915	0.0624883	0.0514558	0.0528575	0.0590356	0.0758077	0.0630016	0.0506726	0.0261453	0.0288452	0.0430713	0.0565201	0.0500007		195.059	0.348782	195.059	0.396959				281	0.913628	0.727947
132	0.0460152	0.0406319	0.0439904	0.0449469	0.0440756	0.0439984	0.0437309	0.050267	0.0528856	0.0529396	0.0531031	0.0479891	0.0494963	0.051545	0.0591807	0.0635335	0.0579287	0.0540934	0.051019	0.0486296		195.728	0.340992	195.728	0.392982				282	1.29683	0.779585
133	0.0502403	0.0512896	0.0542917	0.0533563	0.0529471	0.0497295	0.043753	0.0477671	0.0533375	0.0550842	0.0525656	0.0468393	0.0426598	0.0438401	0.0449356	0.0498704	0.0496457	0.0554241	0.0537156	0.0487077		196.397	0.333286	196.397	0.388929				283	1.01162	0.752936
134	0.0531498	0.0548929	0.0547936	0.0525722	0.0446762	0.0416386	0.0436374	0.0447961	0.0444757	0.0396918	0.0431132	0.047777	0.0493125	0.0499653	0.0536617	0.0546044	0.0584335	0.0559865	0.0597775	0.0530441		197.067	0.325667	197.067	0.384804				284	1.11508	0.796157
135	0.0872725	0.0430654	0.0597597	0.079834	0.0632948	0.0423684	0.0269773	0.0470586	0.0579377	0.0887872	0.0683546	0.0578698	0.0286739	0.0357845	0.0183659	0.0171073	0.00101924	0.00864511	0.0681729	0.0996511		197.736	0.318139	197.736	0.380611				285	0.775325	0.803746
136	0.056524	0.0424805	0.0455101	0.0408181	0.0419768	0.0391224	0.0422441	0.0515749	0.0581995	0.0527647	0.0534135	0.053432	0.0621025	0.0551919	0.0546555	0.0504301	0.0482154	0.0431926	0.0546954	0.0534561		198.405	0.310706	198.405	0.376353				286	1.13499	0.69608
137	0.0597013	0.0562792	0.049703	0.0387614	0.0444303	0.0422806	0.0547762	0.0509518	0.0561249	0.0523301	0.0452333	0.0417993	0.0423841	0.0548254	0.056	0.0552272	0.049397	0.0476083	0.0476819	0.0545047		199.074	0.30337	199.074	0.372033				287	1.43807	0.940873
138	0.055034	0.105	0.140404	0.120014	0.0544554	0.0173563	0.000226387	0.000407455	0.0403924	0.0915032	0.114795	0.071685	0.0227142	8.551e-05	0.0287511	0.0324938	0.0286757	0.0113948	0.0302683	0.0343447		199.744	0.296137	199.744	0.367654				288	1.08414	0.825476
139	0.0536317	0.0544118	0.048981	0.0500643	0.0577757	0.0539473	0.0504185	0.0430384	0.0500638	0.0523668	0.049792	0.0497639	0.0451434	0.0505704	0.0514078	0.054723	0.0499812	0.0429955	0.0423263	0.0485974		200.413	0.289008	200.413	0.363221				289	1.20855	0.930833
140	0.0563445	0.0477815	0.0405358	0.0451889	0.0509215	0.0444379	0.0438863	0.0353636	0.0372318	0.0358333	0.0382758	0.0387759	0.0449544	0.0550861	0.059133	0.0580155	0.0686528	0.0705703	0.0681443	0.0608665		201.082	0.281987	201.082	0.358736				290	1.3252	0.700677
141	0.0565104	0.0555957	0.0533654	0.044215	0.0381478	0.0433092	0.052845	0.0583319	0.0553409	0.0534294	0.0498093	0.0518596	0.0479449	0.0463151	0.0441826	0.0452	0.0484056	0.048307	0.0538082	0.053077		201.751	0.275078	201.751	0.354203				291	0.973636	0.959523
Scaled Mean	0.841111	0.786516	0.553979	0.485778	0.249403	0	0.0514173	0.202987	0.510357	0.4664	0.373097	0.356841	0.100231	0.216976	0.0642046	0.243476	0.277894	0.665693	0.893327	1		202.421	0.268283	202.421	0.349625				292	1.1698	0.690279
Scaled SEM	0.19045	0.188626	0.198356	0.180226	0.155841	0.15419	0.16953	0.18814	0.173291	0.173291	0.177594	0.148296	0.159819	0.183045	0.166642	0.150729	0.169005	0.16341	0.164809	0.199729		203.09	0.261606	203.09	0.345007				293	1.37794	0.98842
																						203.759	0.25505	203.759	0.34035				294	1.04612	0.820714
																						204.429	0.248618	204.429	0.33566				295	1.00331	1.18286
																						205.098	0.242312	205.098	0.330939				296	1.25929	0.767316
																						205.767	0.236137	205.767	0.32619				297	0.917156	0.924524
																						206.436	0.230093	206.436	0.321418				298	1.49998	1.09114
																						207.106	0.224185	207.106	0.316626				299	1.10938	0.852091
																						207.775	0.218415	207.775	0.311817				300	2.43787	0.987232
																						208.444	0.212785	208.444	0.306995				301	1.38471	0.743376
																						209.114	0.207298	209.114	0.302163				302	1.12108	0.853621
																						209.783	0.201956	209.783	0.297324				303	0.988104	0.749275
																						210.452	0.196762	210.452	0.292483				304	1.02552	1.10959
																						211.121	0.191719	211.121	0.287642				305	1.17062	0.668095
																						211.791	0.186827	211.791	0.282804				306	0.921346	0.733736
																						212.46	0.18209	212.46	0.277974				307	1.12533	0.732602
																						213.129	0.17751	213.129	0.273154				308	0.84171	0.812696
																						213.798	0.173087	213.798	0.268348				309	1.36265	0.918066
																						214.468	0.168826	214.468	0.263559				310	1.27385	0.892953
																						215.137	0.164726	215.137	0.25879				311	0.882633	0.89085
																						215.806	0.16079	215.806	0.254044				312	1.10055	1.11925
																						216.476	0.157019	216.476	0.249325				313	1.32914	0.921231
																						217.145	0.153416	217.145	0.244636				314	1.07611	0.947662
																						217.814	0.14998	217.814	0.239979				315	1.04463	0.788312
																						218.483	0.146715	218.483	0.235359				316	0.885745	0.934849
																						219.153	0.14362	219.153	0.230777				317	0.909929	0.771254
																						219.822	0.140698	219.822	0.226237				318	1.04391	0.774532
																						220.491	0.137948	220.491	0.221741				319	1.2593	1.03838
																						221.16	0.135373	221.16	0.217293				320	0.906726	0.808428
																						221.83	0.132973	221.83	0.212895				321	1.42538	0.826644
																						222.499	0.130749	222.499	0.208551				322	0.897399	0.826427
																						223.168	0.128701	223.168	0.204262				323	0.965418	0.936518
																						223.838	0.12683	223.838	0.200032				324	1.46395	0.676934
																						224.507	0.125137	224.507	0.195863				325	1.17875	0.939149
																						225.176	0.123622	225.176	0.191758				326	1.55405	0.947078
																						225.845	0.122285	225.845	0.187718				327	1.50151	0.803825
																						226.515	0.121126	226.515	0.183748				328	1.23341	0.958094
																						227.184	0.120145	227.184	0.179848				329	1.49945	0.787438
																						227.853	0.119344	227.853	0.176021				330	1.26876	0.742241
																						228.523	0.11872	228.523	0.17227				331	1.36239	0.849054
																						229.192	0.118275	229.192	0.168597				332	0.866132	0.686151
																						229.861	0.118007	229.861	0.165004				333	1.16816	1.13131
																						230.53	0.117916	230.53	0.161493				334	1.18958	0.695549
																						231.2	0.118003	231.2	0.158066				335	1.2912	0.795397
																						231.869	0.118265	231.869	0.154724				336	0.888776	0.835014
																						232.538	0.118703	232.538	0.151471				337	0.810704	0.953353
																						233.207	0.119315	233.207	0.148308				338	1.40438	0.763642
																						233.877	0.120101	233.877	0.145235				339	1.62728	1.1234
																						234.546	0.12106	234.546	0.142256				340	1.48423	0.819756
																						235.215	0.122189	235.215	0.139372				341	1.19168	0.763991
																						235.885	0.123489	235.885	0.136585				342	1.2035	0.855031
																						236.554	0.124958	236.554	0.133895				343	1.03153	1.01746
																						237.223	0.126594	237.223	0.131305				344	1.1826	0.748302
																						237.892	0.128395	237.892	0.128815				345	0.961641	0.927994
																						238.562	0.13036	238.562	0.126428				346	1.33459	1.0386
																						239.231	0.132488	239.231	0.124144				347	1.1282	1.32881
																						239.9	0.134776	239.9	0.121965				348	1.10711	0.935913
																						240.569	0.137222	240.569	0.119891				349	1.16892	1.31806
																						241.239	0.139825	241.239	0.117925				350	1.19783	0.878828
																						241.908	0.142581	241.908	0.116066				351	0.906031	1.04834
																						242.577	0.14549	242.577	0.114317				352	1.30308	0.753631
																						243.247	0.148547	243.247	0.112677				353	0.940799	0.845302
																						243.916	0.151752	243.916	0.111148				354	1.0995	0.739581
																						244.585	0.155101	244.585	0.10973				355	1.31505	0.78654
																						245.254	0.158591	245.254	0.108424				356	0.790677	0.5992
																						245.924	0.162221	245.924	0.107232				357	1.34847	0.693088
																						246.593	0.165986	246.593	0.106153				358	1.16806	0.920205
																						247.262	0.169885	247.262	0.105188				359	1.27535	1.31041
																						247.932	0.173913	247.932	0.104338				360	1.25408	0.917293
																						248.601	0.178068	248.601	0.103603				361	0.950795	0.944545
																						249.27	0.182347	249.27	0.102984				362	1.09951	0.914682
																						249.939	0.186747	249.939	0.10248				363	1.21711	0.929401
																						250.609	0.191263	250.609	0.102093				364	1.1868	0.944647
																						251.278	0.195892	251.278	0.101823				365	1.16277	0.923401
																						251.947	0.200631	251.947	0.10167				366	1.01053	0.814953
																						252.616	0.205477	252.616	0.101633				367	1.01243	1.1018
																						253.286	0.210424	253.286	0.101715				368	0.917758	0.917703
																						253.955	0.215471	253.955	0.101913				369	0.92158	0.865783
																						254.624	0.220612	254.624	0.102229				370	1.08707	0.905502
																						255.294	0.225844	255.294	0.102663				371	1.38098	1.08969
																						255.963	0.231162	255.963	0.103215				372	1.27109	1.11195
																						256.632	0.236563	256.632	0.103884				373	1.39755	0.690916
																						257.301	0.242042	257.301	0.104671				374	0.924283	0.715611
																						257.971	0.247596	257.971	0.105576				375	1.01719	0.774317
																						258.64	0.253219	258.64	0.106598				376	1.20853	0.866592
																						259.309	0.258908	259.309	0.107737				377	1.37849	0.510559
																						259.978	0.264658	259.978	0.108994				378	1.13399	0.954752
																						260.648	0.270464	260.648	0.110368				379	1.37397	0.843535
																						261.317	0.276322	261.317	0.11186				380	1.08391	1.1036
																						261.986	0.282228	261.986	0.113468				381	1.20632	0.788292
																						262.656	0.288176	262.656	0.115193				382	1.28249	0.747443
																						263.325	0.294162	263.325	0.117034				383	1.30677	0.737305
																						263.994	0.300182	263.994	0.118992				384	1.10673	1.2279
																						264.663	0.306229	264.663	0.121066				385	1.2284	0.935468
																						265.333	0.312301	265.333	0.123256				386	1.17803	0.760405
																						266.002	0.318391	266.002	0.125561				387	0.959617	0.929348
																						266.671	0.324496	266.671	0.127982				388	1.45009	0.760079
																						267.341	0.330609	267.341	0.130518				389	0.855531	0.882586
																						268.01	0.336726	268.01	0.133169				390	1.28432	0.814656
																						268.679	0.342843	268.679	0.135935				391	1.35421	0.978351
																						269.348	0.348954	269.348	0.138815				392	1.04188	0.70411
																						270.018	0.355053	270.018	0.14181				393	1.10249	0.949196
																						270.687	0.361137	270.687	0.144919				394	1.23502	0.946252
																						271.356	0.3672	271.356	0.148142				395	1.01439	0.723705
																						272.025	0.373237	272.025	0.151479				396	1.22937	0.877492
																						272.695	0.379244	272.695	0.15493				397	1.16164	1.05517
																						273.364	0.385214	273.364	0.158494				398	0.73813	1.01714
																						274.033	0.391143	274.033	0.162171				399	1.27233	0.789241
																						274.703	0.397027	274.703	0.165962				400	1.05421	0.735159
																						275.372	0.40286	275.372	0.169865				401	1.49996	0.800793
																						276.041	0.408637	276.041	0.173882				402	0.891216	0.913683
																						276.71	0.414353	276.71	0.178012				403	1.24993	1.42029
																						277.38	0.420004	277.38	0.182255				404	1.04219	0.854712
																						278.049	0.425584	278.049	0.186612				405	0.95969	0.717817
																						278.718	0.431089	278.718	0.191081				406	1.28829	1.0405
																						279.387	0.436514	279.387	0.195663				407	1.34113	0.690814
																						280.057	0.441854	280.057	0.200358				408	1.19416	0.954596
																						280.726	0.447105	280.726	0.205167				409	1.03373	0.763927
																						281.395	0.452263	281.395	0.210089				410	1.08207	0.779464
																						282.065	0.457321	282.065	0.215125				411	1.10915	0.902927
																						282.734	0.462277	282.734	0.220274				412	1.20232	0.879953
																						283.403	0.467125	283.403	0.225538				413	1.70466	1.03258
																						284.072	0.471862	284.072	0.230915				414	1.01573	1.15698
																						284.742	0.476483	284.742	0.236407				415	1.1216	0.896246
																						285.411	0.480984	285.411	0.242014				416	1.22957	0.877917
																						286.08	0.485361	286.08	0.247736				417	0.967625	0.840161
																						286.75	0.48961	286.75	0.253573				418	1.0607	1.13133
																						287.419	0.493727	287.419	0.259526				419	1.45589	0.767486
																						288.088	0.49771	288.088	0.265595				420	1.41991	0.749747
																						288.757	0.501553	288.757	0.271781				421	1.01947	1.12349
																						289.427	0.505254	289.427	0.278083				422	1.19057	0.952913
																						290.096	0.508809	290.096	0.284503				423	0.91668	0.969524
																						290.765	0.512216	290.765	0.29104				424	1.06958	1.2051
																						291.434	0.515471	291.434	0.297696				425	1.42153	0.925907
																						292.104	0.518571	292.104	0.304471				426	1.18346	0.850184
																						292.773	0.521514	292.773	0.311364				427	1.17168	0.887275
																						293.442	0.524297	293.442	0.318378				428	1.36275	0.906055
																						294.112	0.526918	294.112	0.325511				429	1.35743	0.718032
																						294.781	0.529375	294.781	0.332765				430	1.11033	0.66421
																						295.45	0.531666	295.45	0.340139				431	1.37356	0.913079
																						296.119	0.533788	296.119	0.347636				432	1.30423	0.561431
																						296.789	0.535742	296.789	0.355254				433	1.16274	0.985825
																						297.458	0.537524	297.458	0.362994				434	1.36786	1.09756
																						298.127	0.539134	298.127	0.370857				435	1.02024	0.923438
																						298.796	0.540572	298.796	0.378842				436	1.13508	0.595296
																						299.466	0.541836	299.466	0.386951				437	1.63556	0.872885
																						300.135	0.542927	300.135	0.395183				438	1.04253	0.916441
																						300.804	0.543843	300.804	0.403539				439	1.27169	1.06033
																						301.474	0.544586	301.474	0.412019				440	0.974872	0.723329
																						302.143	0.545155	302.143	0.420622				441	1.18135	0.754766
																						302.812	0.545551	302.812	0.429348				442	1.29698	0.725257
																						303.481	0.545776	303.481	0.438199				443	1.35106	0.920499
																						304.151	0.54583	304.151	0.447172				444	1.14969	0.934201
																						304.82	0.545714	304.82	0.456269				445	1.61507	0.766451
																						305.489	0.545432	305.489	0.465488				446	1.10873	0.76212
																						306.159	0.544985	306.159	0.474829				447	1.37884	0.949559
																						306.828	0.544376	306.828	0.484291				448	0.993178	0.614089
																						307.497	0.543607	307.497	0.493873				449	1.09096	1.05668
																						308.166	0.542682	308.166	0.503574				450	1.17336	0.813844
																						308.836	0.541604	308.836	0.513394				451	1.25028	0.745658
																						309.505	0.540378	309.505	0.52333				452	1.11587	0.629289
																						310.174	0.539007	310.174	0.533382				453	1.52222	0.722864
																						310.843	0.537497	310.843	0.543546				454	0.976971	0.747634
																						311.513	0.535852	311.513	0.553822				455	0.872268	0.842975
																						312.182	0.534078	312.182	0.564207				456	1.61418	1.19857
																						312.851	0.532182	312.851	0.574698				457	1.09312	0.766197
																						313.521	0.530169	313.521	0.585293				458	1.19042	0.895316
																						314.19	0.528046	314.19	0.595988				459	1.02632	0.879982
																						314.859	0.525821	314.859	0.60678				460	1.48931	0.784459
																						315.528	0.523502	315.528	0.617665				461	1.13774	0.890554
																						316.198	0.521096	316.198	0.62864				462	1.18599	0.981231
																						316.867	0.518613	316.867	0.639699				463	1.2586	0.767063
																						317.536	0.516061	317.536	0.650838				464	0.916826	1.14184
																						318.205	0.513451	318.205	0.662051				465	1.14908	0.888443
																						318.875	0.510792	318.875	0.673333				466	1.25459	0.833121
																						319.544	0.508096	319.544	0.684677				467	1.3265	0.706229
																						320.213	0.505374	320.213	0.696078				468	1.11309	0.807787
																						320.883	0.502637	320.883	0.707527				469	0.943869	0.814864
																						321.552	0.499899	321.552	0.719017				470	1.11807	0.815674
																						322.221	0.497172	322.221	0.73054				471	0.985689	0.875532
																						322.89	0.494469	322.89	0.742087				472	1.5842	0.909044
																						323.56	0.491806	323.56	0.753648				473	1.60948	1.17044
																						324.229	0.489197	324.229	0.765214				474	1.06504	1.19158
																						324.898	0.486658	324.898	0.776773				475	1.17702	0.927887
																						325.568	0.484204	325.568	0.788315				476	1.44927	1.01149
																						326.237	0.481852	326.237	0.799826				477	1.01356	0.890116
																						326.906	0.479621	326.906	0.811295				478	0.908081	0.77245
																						327.575	0.477527	327.575	0.822707				479	1.15459	1.03139
																						328.245	0.475591	328.245	0.834048				480	1.66614	1.12004
																						328.914	0.47383	328.914	0.845302				481	1.07016	0.869423
																						329.583	0.472267	329.583	0.856453				482	1.36085	0.909797
																						330.252	0.470921	330.252	0.867484				483	0.995047	0.936973
																						330.922	0.469815	330.922	0.878377				484	1.29479	0.743419
																						331.591	0.468971	331.591	0.889111				485	1.14391	1.10097
																						332.26	0.468412	332.26	0.899668				486	1.19909	1.0835
																						332.93	0.468163	332.93	0.910026				487	1.24556	0.845244
																						333.599	0.468249	333.599	0.920161				488	0.922335	0.832916
																						334.268	0.468694	334.268	0.930051				489	1.71641	0.646657
																						334.937	0.469526	334.937	0.93967				490	0.886419	1.04499
																						335.607	0.470772	335.607	0.948992				491	1.41487	0.863393
																						336.276	0.472461	336.276	0.95799				492	1.04894	0.672433
																						336.945	0.474622	336.945	0.966635				493	1.15751	0.778793
																						337.614	0.477284	337.614	0.974896				494	1.08311	0.77506
																						338.284	0.480479	338.284	0.982742				495	0.942555	0.865299
																						338.953	0.484239	338.953	0.990139				496	1.39402	0.952189
																						339.622	0.488596	339.622	0.997052				497	1.24447	0.661346
																						340.292	0.493585	340.292	1.00345				498	1.29786	1.05882
																						340.961	0.49924	340.961	1.00928				499	0.949368	0.989804
																						341.63	0.505597	341.63	1.01452				500	1.12025	0.890254
																						342.299	0.512693	342.299	1.01911				501	1.30161	1.17346
																						342.969	0.520565	342.969	1.02303				502	1.66587	0.772364
																						343.638	0.529254	343.638	1.02621				503	0.967135	0.650183
																						344.307	0.538798	344.307	1.02862				504	0.808939	0.705767
																						344.977	0.549239	344.977	1.0302				505	1.54391	1.11595
																						345.646	0.560618	345.646	1.03091				506	0.964365	0.847114
																						346.315	0.57298	346.315	1.03068				507	0.831169	0.917454
																						346.984	0.586368	346.984	1.02946				508	0.920831	0.841348
																						347.654	0.600828	347.654	1.0272				509	1.2209	0.848709
																						348.323	0.616407	348.323	1.02383				510	0.922353	0.852125
																						348.992	0.633152	348.992	1.01929				511	1.14438	0.944164
																						349.661	0.651113	349.661	1.01352				512	1.08969	1.33642
																						350.331	0.67034	350.331	1.00644				513	1.23725	0.65463
																						351	0.690885	351	0.997983				514	1.72612	1.04627
																													515	2.00377	0.82659
																													516	1.19937	0.922008
																													517	1.24347	0.899908
																													518	1.03692	0.886841
																													519	1.15066	1.10019
																													520	1.14309	0.72957
																													521	0.986621	1.11032
																													522	0.939424	0.789599
																													523	1.57933	0.869479
																													524	0.98725	1.10565
																													525	1.10696	0.950868
																													526	1.19168	1.37418
																													527	1.12315	1.3945
																													528	1.25433	0.758903
																													529	1.1908	0.919816
																													530	1.37679	1.1748
																													531	1.4525	1.20023
																													532	1.56303	0.872961
																													533	0.915901	0.866311
																													534	1.01685	0.892175
																													535	1.54522	0.838692
																													536	0.997408	1.09953
																													537	1.43031	0.834026
																													538	0.926859	0.83773
																													539	1.23576	0.859192
																													540	1.1201	0.796136
																													541	1.13482	0.846083
																													542	0.903748	0.909504
																													543	1.16111	0.830135
																													544	0.829332	1.06614
																													545	1.57237	0.633744
																													546	0.925837	1.01139
																													547	1.07553	0.640029
																													548	1.48077	0.718123
																													549	1.05071	0.783176
																													550	0.919741	0.981637
																													551	1.14503	0.663947
																													552	1.06804	0.938534
																													553	1.53129	0.905579
																													554	1.31571	0.820695
																													555	1.27453	0.850013
																													556	1.16166	1.01426
																													557	0.961342	0.868855
																													558	1.63266	0.944011
																													559	1.43032	1.0053
																													560	1.10062	1.03571
																													561	1.09103	1.00168
																													562	1.05322	0.62833
																													563	1.60465	1.14366
																													564	0.970151	0.84532
																													565	1.37935	0.671706
																													566	1.26226	0.660447
																													567	1.14501	0.896329
																													568	1.13093	1.17973
																													569	1.21083	0.84122
																													570	0.971168	1.0363
																													571	0.954528	0.805908
																													572	1.75235	0.766566
																													573	1.29202	0.937613
																													574	1.27547	0.962736
																													575	0.803524	0.919932
																													576	1.08073	0.965161
																													577	1.04883	0.799663
																													578	1.02237	0.731303
																													579	1.50635	0.83679
																													580	1.01344	0.932249
																													581	1.31604	0.768962
																													582	1.05294	0.800834
																													583	1.01079	0.835638
																													584	1.27879	1.08234
																													585	1.0217	0.981762
																													586	1.08112	0.713005
																													587	1.27411	0.747874
																													588	1.02091	1.03715
																													589	1.18323	1.03582
																													590	1.52708	0.843754
																													591	1.08126	0.898657
																													592	1.08027	0.805834
																													593	1.23149	1.00249
																													594	1.2192	1.31073
																													595	1.44857	0.774102
																													596	1.10438	0.840332
																													597	1.0543	0.833634
																													598	1.22779	1.18808
																													599	1.52945	1.00029
																													600	1.15522	0.707903
																													601	1.14187	0.989537
																													602	1.11688	1.18375
																													603	1.59802	0.831198
																													604	0.894935	0.896873
																													605	1.23042	0.681676
																													606	0.845491	0.869298
																													607	1.27165	0.759245
																													608	1.14565	1.00345
																													609	1.65297	0.814016
																													610	1.82652	0.88447
																													611	1.22749	0.78935
																													612	0.934019	0.874271
																													613	0.81914	0.981679
																													614	1.53845	0.858305
																													615	1.11174	0.85784
																													616	0.962736	0.896079
																													617	1.22198	0.911974
																													618	1.00327	1.02458
																													619	0.971833	1.01542
																													620	1.3368	0.944466
																													621	1.11891	0.848424
																													622	1.17048	1.00259
																													623	1.11243	1.07379
																													624	0.97621	0.837661
																													625	1.45946	0.766441
																													626	1.64376	0.787358
																													627	1.19502	1.09342
																													628	0.941338	0.913842
																													629	1.33577	1.02685
																													630	0.940655	0.999468
																													631	0.953822	0.825225
																													632	1.26684	0.812029
																													633	1.208	1.10332
																													634	0.72316	0.980036
																													635	0.987914	0.690452
																													636	1.2292	0.953932
																													637	1.0938	1.16844
																													638	1.05961	0.764763
																													639	1.26861	1.03166
																													640	0.571044	1.06041
																													641	1.39064	0.90308
																													642	1.60762	1.09315
																													643	1.52669	0.907309
																													644	1.14187	1.05524
																													645	1.14927	0.978928
																													646	1.55548	0.773849
																													647	1.56433	0.914214
																													648	1.63163	0.818717
																													649	1.15162	0.885077
																													650	1.07578	0.999771
																													651	1.08616	1.08051
																													652	1.10456	1.10957
																													653	1.45876	0.901134
																													654	0.935783	0.763479
																													655	1.26919	0.910998
																													656	1.43653	0.978501
																													657	1.52572	0.742445
																													658	1.35012	0.804604
																													659	1.21746	0.707121
																													660	1.08994	0.875876
																													661	1.05546	1.03163
																													662	1.03389	0.811745
																													663	1.18632	1.13949
																													664	1.33018	0.907079
																													665	1.06476	1.1418
																													666	1.29894	0.861108
																													667	1.25333	0.986904
																													668	1.71346	0.687231
																													669	0.971244	0.949022
																													670	1.18474	0.741791
																													671	1.01183	0.928212
																													672	1.17148	0.828306
																													673	0.903748	0.955464
																													674	1.48159	0.929249
																													675	1.08509	1.41248
																													676	1.695	0.985982
																													677	0.970035	0.603485
																													678	1.27595	0.898236
																													679	1.29495	0.955595
																													680	1.20624	0.926932
																													681	1.21761	0.817957
																													682	1.39441	0.752142
																													683	0.813111	0.954336
																													684	1.1071	0.965435
																													685	1.06312	0.98918
																													686	1.01526	0.846175
																													687	1.00127	1.23698
																													688	1.10751	0.968055
																													689	1.67737	0.718421
																													690	1.58774	1.12991
																													691	1.64592	1.30172
																													692	1.07406	0.908715
																													693	1.16935	1.29256
																													694	1.06276	0.750126
																													695	1.01011	0.919967
																													696	1.01044	0.703133
																													697	1.9346	0.934203
																													698	1.0191	0.959191
																													699	1.52124	0.797665
																													700	1.36677	1.10165
																													701	0.832081	0.934952
																													702	0.934275	0.61997
																													703	1.00793	1.12653
																													704	1.19724	0.91417
																													705	1.37578	0.899663
																													706	1.12255	1.0577
																													707	1.11519	1.01108
																													708	1.30557	0.857096
																													709	1.56345	0.861081
																													710	1.5488	0.964193
																													711	1.19942	0.821907
																													712	1.33114	0.706556
																													713	0.809626	0.979054
																													714	1.3427	0.983201
																													715	1.39346	0.902897
																													716	0.976962	0.674846
																													717	1.34985	0.805433
																													718	1.46128	0.781051
																													719	1.35766	0.832967
																													720	1.2868	0.990486
																													721	1.22832	0.774835
																													722	0.735076	0.863742
																													723	1.68581	0.782137
																													724	1.24176	0.816812
																													725	1.00392	0.88946
																													726	1.15838	0.758748
																													727	0.974829	1.07308
																													728	1.37658	1.0961
																													729	0.902579	0.792937
																													730	0.920739	0.741382
																													731	1.23158	0.8849
																													732	0.890395	0.919247
																													733	0.989079	0.728829
																													734	1.17615	0.859155
																													735	1.20823	0.623108
																													736	1.4516	0.853436
																													737	1.39477	0.831804
																													738	1.0801	0.719613
																													739	1.34586	0.892306
																													740	1.40316	0.90026
																													741	0.830769	0.743279
																													742	1.2602	1.10284
																													743	1.00347	0.968525
																													744	1.31477	0.845582
																													745	0.862413	0.771195
																													746	1.53049	1.01454
																													747	0.945867	0.672404
																													748	1.32053	1.05491
																													749	1.32701	0.728467
																													750	1.38903	1.01072
																													751	1.17608	0.986992
																													752	0.904015	0.773447
																													753	1.10359	1.12272
																													754	1.41541	1.01012
																													755	1.41815	0.858525
																													756	1.27555	0.922107
																													757	1.29799	1.00344
																													758	1.20865	0.687346
																													759	0.770535	0.906469
																													760	1.48691	0.846915
																													761	1.45207	0.692347
																													762	1.41233	0.924382
																													763	1.18077	0.74076
																													764	1.20478	0.886165
																													765	0.844314	0.78035
																													766	0.971187	0.887656
																													767	1.69826	0.834207
																													768	0.892132	0.914563
																													769	1.13048	0.636179
																													770	1.01439	0.930511
																													771	0.982367	1.19838
																													772	1.38928	1.11083
																													773	1.06768	0.900352
																													774	1.1071	0.807165
																													775	1.03327	0.653667
																													776	1.25702	0.73293
																													777	1.00592	0.814778
																													778	1.09253	0.780689
																													779	1.15724	0.903617
																													780	1.32346	0.943498
																													781	1.14303	0.650894
																													782	1.32132	0.797308
																													783	0.954839	0.74148
																													784	1.29052	1.2483
																													785	1.42591	1.01442
																													786	1.23836	0.804918
																													787	1.50891	0.774202
																													788	1.39949	1.11208
																													789	0.89086	0.88527
																													790	1.09609	0.460504
																													791	0.834891	1.06848
																													792	0.836192	0.704596
																													793	1.4223	0.819554
																													794	1.0576	0.824431
																													795	1.32716	0.875991
																													796	1.22613	0.744757
																													797	1.42444	0.736486
																													798	1.61881	0.775993
																													799	1.36988	0.940154
																													800	0.759651	0.833516
																													801	1.19031	0.911796
																													802	1.10543	0.975622
																													803	1.08684	0.786387
																													804	0.947653	0.777822
																													805	0.961375	0.976447
																													806	1.07488	0.723324
																													807	1.17721	0.765507
																													808	1.25541	1.13981
																													809	1.00094	0.729953
																													810	1.14969	0.724924
																													811	1.24403	0.661615
																													812	1.1071	1.03364
																													813	1.50817	1.05166
																													814	1.33942	0.927793
																													815	1.25167	0.688557
																													816	0.93759	0.994645
																													817	0.867827	0.763176
																													818	1.30629	0.934027
																													819	1.30871	0.885886
																													820	1.12432	0.911025
																													821	1.15234	0.839169
																													822	1.30147	0.71088
																													823	1.32844	1.19363
																													824	1.15345	0.928334
																													825	0.862336	0.778986
																													826	1.41045	0.776717
																													827	1.77515	0.607061
																													828	0.970667	0.792098
																													829	1.20837	0.772833
																													830	1.03285	0.742003
																													831	1.05944	0.707589
																													832	1.27471	0.802127
																													833	1.32674	0.842221
																													834	1.01142	0.866286
																													835	1.20105	0.772582
																													836	1.12875	0.825269
																													837	1.09058	0.679357
																													838	1.02811	0.895611
																													839	1.63311	0.9648
																													840	1.07139	0.912877
																													841	1.10825	0.746306
																													842	1.05124	0.7193
																													843	1.38791	0.712292
																													844	1.47765	0.993653
																													845	1.1059	0.828462
																													846	0.861674	0.889781
																													847	1.4431	0.945386
																													848	1.45283	1.02798
																													849	1.42953	0.798123
																													850	1.06162	0.764058
																													851	1.09144	0.914333
																													852	1.21039	0.977846
																													853	0.936204	0.893562
																													854	1.13067	0.956726
																													855	1.48559	0.74857
																													856	1.79227	0.805659
																													857	1.53214	0.831078
																													858	1.34256	1.01702
																													859	1.11827	0.946226
																													860	0.910823	1.05135
																													861	1.09798	0.805436
																													862	1.3894	0.790304
																													863	1.28187	0.668188
																													864	1.24913	1.12824
																													865	1.36517	0.994335
																													866	0.832583	0.741345
																													867	1.63052	1.01422
																													868	1.16125	1.37326
																													869	1.01525	0.845725
																													870	1.03826	0.756558
																													871	0.905892	0.799279
																													872	1.33681	0.782663
																													873	1.27225	0.928802
																													874	0.95492	1.05284
																													875	1.27378	1.00665
																													876	1.19853	1.05775
																													877	1.45704	0.841115
																													878	1.00617	1.04844
																													879	1.00432	0.713294
																													880	1.0687	0.842019
																													881	0.991048	0.960177
																													882	1.13371	1.11263
																													883	0.835196	0.926966
																													884	1.42154	1.02292
																													885	0.988795	0.807153
																													886	1.66484	0.749042
																													887	1.39058	0.899269
																													888	1.29346	0.782583
																													889	1.15927	0.955763
																													890	1.07256	0.920912
																													891	1.10193	0.8425
																													892	1.3765	0.710686
																													893	0.993262	0.894789
																													894	1.13266	1.14425
																													895	1.04633	0.753035
																													896	0.975077	0.899894
																													897	1.40771	0.727618
																													898	1.12311	0.983729
																													899	0.998268	0.679922
																													900	1.22804	0.629597
																													901	1.18664	1.08106
																													902	1.06338	0.972271
																													903	1.25512	0.956737
																													904	1.03099	0.834508
																													905	1.18991	0.778498
																													906	1.13303	0.731748
																													907	1.51239	0.749924
																													908	0.970213	0.921002
																													909	1.01694	0.708041
																													910	1.00233	0.695055
																													911	1.42862	0.780895
																													912	1.28877	0.985287
																													913	1.56208	0.907055
																													914	0.973073	1.06379
																													915	1.61949	0.683025
																													916	1.16994	0.808322
																													917	1.31815	1.008
																													918	0.877592	0.900289
																													919	1.28738	0.891269
																													920	1.46235	0.798519
																													921	1.25442	0.775771
																													922	1.25176	0.9985
																													923	1.08967	0.914696
																													924	1.23082	1.06138
																													925	1.1087	0.85132
																													926	0.982709	0.902233
																													927	1.0939	0.820793
																													928	1.00149	0.851117
																													929	1.48778	0.701544
																													930	1.28168	0.806456
																													931	1.04637	0.910597
																													932	0.772946	0.792721
																													933	1.59084	0.922178
																													934	1.12595	0.946454
																													935	0.874124	0.900989
																													936	1.44491	0.915667
																													937	1.59452	0.700257
																													938	1.06344	1.14057
																													939	0.899214	0.82399
																													940	0.878474	0.948443
																													941	1.11861	0.689838
																													942	1.5199	0.794378
																													943	1.33145	1.0115
																													944	0.959411	0.759335
																													945	1.45406	0.7883
																													946	0.985484	0.923702
																													947	1.47436	1.06058
																													948	1.20047	0.911024
																													949	1.19076	0.791608
																													950	1.18539	0.805806
																													951	1.17534	0.794471
																													952	1.6536	0.861645
																													953	1.57345	0.815641
																													954	0.872678	0.862597
																													955	1.34499	0.930687
																													956	1.01527	1.0741
																													957	1.34025	1.19568
																													958	1.01046	0.75888
																													959	1.54383	1.11312
																													960	1.07602	0.926676
																													961	1.43215	0.935473
																													962	1.06239	0.816421
																													963	0.927006	0.765988
																													964	1.39454	0.725754
																													965	1.43543	0.747184
																													966	0.941286	0.666558
																													967	1.41416	0.551197
																													968	1.1476	0.770672
																													969	1.37196	0.73491
																													970	1.33813	1.06015
																													971	1.58158	1.03757
																													972	1.0997	0.999405
																													973	0.84423	0.774624
																													974	1.15075	0.786473
																													975	1.14464	0.980675
																													976	1.08619	0.988261
																													977	1.4648	0.856538
																													978	0.861845	0.750568
																													979	1.13512	0.728608
																													980	1.26993	1.04187
																													981	0.82818	0.902273
																													982	1.27751	1.19492
																													983	1.16911	0.894376
																													984	0.982304	1.09408
																													985	0.934455	0.790681
																													986	1.32898	0.763194
																													987	1.18593	0.845129
																													988	1.2405	0.998989
																													989	1.45907	0.696894
																													990	1.2045	0.847682
																													991	1.21338	0.729826
																													992	1.0616	1.07241
																													993	1.36056	0.837422
																													994	1.06236	0.997194
																													995	0.977708	0.891709
																													996	0.973523	0.734089
																													997	1.00277	0.756058
																													998	0.967477	0.907087
																													999	1.30609	1.08655
																													1000	1.33679	0.572412

## Sheet: Fig. 5d
	mPFC-LH cofirring/Feeding				Bin centers are in degrees
	Transition	LH
	Bin	0.18	0.54	0.9	1.26	1.62	1.98	2.34	2.7	3.06	3.42	3.78	4.14	4.5	4.86	5.22	5.58	5.94	6.3	6.66	7.02	7.38	7.74	8.1	8.46	8.82	9.18	9.54	9.9	10.26	10.62	10.98	11.34	11.7	12.06	12.42	12.78	13.14	13.5	13.86	14.22	14.58	14.94	15.3	15.66	16.02	16.38	16.74	17.1
mPFC	0.18	﻿0.534768	0.53523	0.535692	0.536153	0.536615	0.537078	0.537543	0.53801	0.538495	0.538982	0.539473	0.539967	0.540466	0.540971	0.541481	0.541998	0.542522	0.543053	0.543592	0.544139	0.544695	0.54526	0.545835	0.54642	0.547015	0.547633	0.548249	0.548877	0.549517	0.550168	0.550831	0.551508	0.552197	0.552899	0.553616	0.554346	0.555091	0.555851	0.556625	0.557415	0.55822	0.559041	0.559878	0.560722	0.561582	0.562459	0.563353	0.564263
	0.54	0.533259	0.533707	0.534155	0.534602	0.53505	0.535499	0.535949	0.536402	0.536872	0.537346	0.537822	0.538303	0.538788	0.539279	0.539776	0.540279	0.54079	0.541308	0.541833	0.542368	0.542911	0.543464	0.544027	0.5446	0.545184	0.54579	0.546395	0.547012	0.54764	0.548281	0.548934	0.5496	0.55028	0.550973	0.55168	0.552402	0.553139	0.55389	0.554658	0.55544	0.556239	0.557053	0.557884	0.558722	0.559577	0.560449	0.561338	0.562245
	0.9	0.53175	0.532184	0.532618	0.533051	0.533485	0.53392	0.534356	0.534795	0.535252	0.535711	0.536174	0.536641	0.537113	0.53759	0.538074	0.538564	0.539061	0.539566	0.54008	0.540602	0.541133	0.541674	0.542225	0.542786	0.543358	0.543953	0.544548	0.545154	0.545772	0.546402	0.547045	0.547702	0.548372	0.549057	0.549755	0.550469	0.551198	0.551942	0.552702	0.553478	0.55427	0.555078	0.555903	0.556736	0.557587	0.558454	0.559339	0.560241
	1.26	0.530242	0.530663	0.531083	0.531502	0.531922	0.532343	0.532765	0.53319	0.533633	0.534079	0.534528	0.534982	0.53544	0.535905	0.536375	0.536853	0.537337	0.53783	0.538331	0.538841	0.53936	0.539889	0.540429	0.540979	0.54154	0.542124	0.542708	0.543304	0.543912	0.544533	0.545166	0.545814	0.546475	0.547151	0.547841	0.548547	0.549269	0.550006	0.550759	0.551528	0.552314	0.553117	0.553937	0.554765	0.555611	0.556475	0.557356	0.558254
	1.62	0.528736	0.529143	0.529549	0.529955	0.530361	0.530768	0.531177	0.531588	0.532018	0.53245	0.532886	0.533327	0.533772	0.534224	0.534682	0.535147	0.535619	0.536099	0.536588	0.537087	0.537594	0.538112	0.538641	0.53918	0.53973	0.540304	0.540878	0.541463	0.542062	0.542673	0.543297	0.543936	0.544589	0.545257	0.545939	0.546638	0.547352	0.548082	0.548829	0.549593	0.550373	0.551171	0.551986	0.55281	0.553651	0.554511	0.555388	0.556283
	1.98	0.527232	0.527626	0.528019	0.528411	0.528803	0.529197	0.529593	0.529991	0.530407	0.530826	0.531249	0.531677	0.53211	0.532548	0.532994	0.533447	0.533907	0.534376	0.534853	0.53534	0.535836	0.536343	0.536861	0.537389	0.53793	0.538493	0.539057	0.539633	0.540222	0.540824	0.54144	0.54207	0.542715	0.543374	0.54405	0.544741	0.545449	0.546173	0.546914	0.547672	0.548447	0.54924	0.55005	0.55087	0.551707	0.552563	0.553437	0.554328
	2.34	0.525733	0.526113	0.526492	0.526871	0.52725	0.527631	0.528013	0.528398	0.528801	0.529207	0.529617	0.530033	0.530453	0.53088	0.531313	0.531754	0.532202	0.532659	0.533125	0.533601	0.534087	0.534583	0.53509	0.535608	0.536138	0.536692	0.537246	0.537813	0.538393	0.538986	0.539594	0.540216	0.540853	0.541505	0.542174	0.542859	0.54356	0.544278	0.545013	0.545766	0.546536	0.547324	0.54813	0.548946	0.549779	0.550631	0.551502	0.552391
	2.7	0.524237	0.524604	0.52497	0.525336	0.525702	0.526069	0.526439	0.52681	0.527201	0.527595	0.527992	0.528395	0.528803	0.529218	0.529639	0.530068	0.530506	0.530951	0.531406	0.531871	0.532346	0.532832	0.533329	0.533837	0.534358	0.534902	0.535447	0.536005	0.536576	0.537161	0.53776	0.538375	0.539005	0.53965	0.540312	0.54099	0.541685	0.542398	0.543128	0.543876	0.544641	0.545425	0.546227	0.547038	0.547868	0.548717	0.549584	0.55047
	3.06	0.522762	0.523116	0.523468	0.52382	0.524173	0.524527	0.524883	0.525241	0.525619	0.525999	0.526385	0.526775	0.527171	0.527573	0.527983	0.5284	0.528825	0.52926	0.529704	0.530158	0.530622	0.531097	0.531584	0.532083	0.532594	0.533129	0.533664	0.534213	0.534776	0.535352	0.535944	0.536551	0.537173	0.537812	0.538467	0.539139	0.539828	0.540535	0.54126	0.542002	0.542763	0.543542	0.54434	0.545148	0.545974	0.546819	0.547683	0.548566
	3.42	0.521293	0.521633	0.521972	0.52231	0.52265	0.52299	0.523333	0.523679	0.524044	0.524412	0.524784	0.525162	0.525546	0.525937	0.526334	0.52674	0.527155	0.527578	0.528011	0.528454	0.528908	0.529374	0.529851	0.53034	0.530841	0.531367	0.531894	0.532434	0.532988	0.533557	0.534141	0.53474	0.535356	0.535988	0.536637	0.537303	0.537987	0.538688	0.539408	0.540146	0.540902	0.541677	0.542471	0.543274	0.544097	0.544939	0.5458	0.54668
	3.78	0.51983	0.520157	0.520482	0.520808	0.521134	0.521462	0.521792	0.522125	0.522477	0.522832	0.523193	0.523559	0.523931	0.52431	0.524696	0.525091	0.525494	0.525907	0.526329	0.526762	0.527206	0.527662	0.528129	0.528609	0.529101	0.529618	0.530137	0.530669	0.531215	0.531776	0.532353	0.532945	0.533554	0.53418	0.534822	0.535483	0.536161	0.536857	0.537572	0.538305	0.539057	0.539828	0.540618	0.541418	0.542238	0.543077	0.543934	0.544811
	4.14	0.518375	0.518688	0.519001	0.519313	0.519626	0.519941	0.520258	0.520579	0.520919	0.521262	0.521611	0.521965	0.522325	0.522693	0.523068	0.523452	0.523844	0.524247	0.524659	0.525082	0.525516	0.525962	0.52642	0.526891	0.527374	0.527883	0.528393	0.528917	0.529456	0.53001	0.530579	0.531165	0.531768	0.532387	0.533024	0.533679	0.534352	0.535043	0.535753	0.536482	0.53723	0.537997	0.538784	0.53958	0.540396	0.541232	0.542086	0.54296
	4.5	0.516928	0.517228	0.517528	0.517827	0.518128	0.51843	0.518735	0.519043	0.519371	0.519702	0.520039	0.520382	0.520731	0.521087	0.521452	0.521825	0.522207	0.522599	0.523001	0.523414	0.523839	0.524276	0.524725	0.525187	0.525662	0.526163	0.526665	0.527181	0.527712	0.528259	0.528822	0.529401	0.529998	0.530611	0.531243	0.531892	0.53256	0.533247	0.533952	0.534677	0.535421	0.536184	0.536967	0.53776	0.538572	0.539405	0.540256	0.541127
	4.86	0.51549	0.515778	0.516065	0.516351	0.516639	0.516929	0.517222	0.517518	0.517833	0.518153	0.518479	0.51881	0.519148	0.519494	0.519847	0.52021	0.520582	0.520964	0.521356	0.52176	0.522176	0.522603	0.523044	0.523497	0.523964	0.524457	0.524952	0.525461	0.525985	0.526525	0.527081	0.527654	0.528245	0.528853	0.529479	0.530123	0.530786	0.531468	0.532169	0.532889	0.533629	0.534389	0.535168	0.535957	0.536767	0.537596	0.538445	0.539313
	5.22	0.514063	0.514337	0.514612	0.514886	0.515161	0.515439	0.515719	0.516004	0.516308	0.516616	0.51693	0.51725	0.517578	0.517913	0.518256	0.518608	0.51897	0.519342	0.519726	0.52012	0.520527	0.520946	0.521378	0.521823	0.522282	0.522767	0.523254	0.523756	0.524274	0.524807	0.525357	0.525924	0.526509	0.527111	0.527732	0.528372	0.52903	0.529707	0.530404	0.53112	0.531856	0.532612	0.533387	0.534173	0.53498	0.535806	0.536651	0.537516
	5.58	0.512646	0.512908	0.51317	0.513432	0.513695	0.513961	0.514229	0.514502	0.514794	0.515092	0.515395	0.515704	0.51602	0.516345	0.516678	0.517021	0.517373	0.517736	0.51811	0.518495	0.518893	0.519304	0.519728	0.520165	0.520617	0.521094	0.521574	0.522069	0.52258	0.523107	0.523651	0.524212	0.524791	0.525388	0.526004	0.526638	0.527292	0.527965	0.528657	0.529369	0.530101	0.530854	0.531626	0.532408	0.533211	0.534034	0.534877	0.535739
	5.94	0.511241	0.511491	0.51174	0.51199	0.512241	0.512495	0.512752	0.513013	0.513294	0.513581	0.513873	0.514171	0.514477	0.514792	0.515115	0.515448	0.515791	0.516144	0.516509	0.516886	0.517276	0.517678	0.518094	0.518524	0.518968	0.519438	0.519911	0.5204	0.520904	0.521425	0.521963	0.522518	0.523092	0.523683	0.524294	0.524924	0.525573	0.526241	0.526929	0.527638	0.528366	0.529114	0.529883	0.530662	0.531462	0.532282	0.533121	0.53398
	6.3	0.509849	0.510087	0.510324	0.510562	0.510801	0.511043	0.511289	0.511538	0.511809	0.512084	0.512365	0.512654	0.51295	0.513254	0.513567	0.513891	0.514224	0.514569	0.514925	0.515294	0.515675	0.51607	0.516478	0.5169	0.517337	0.517801	0.518267	0.518749	0.519247	0.519761	0.520293	0.520843	0.521411	0.521998	0.522603	0.523228	0.523873	0.524537	0.525221	0.525925	0.52665	0.527394	0.52816	0.528935	0.529732	0.530548	0.531384	0.53224
	6.66	0.508471	0.508697	0.508922	0.509148	0.509375	0.509606	0.50984	0.510079	0.510338	0.510603	0.510874	0.511152	0.511438	0.511732	0.512036	0.51235	0.512675	0.513011	0.513359	0.513719	0.514092	0.514479	0.51488	0.515295	0.515725	0.516182	0.516641	0.517117	0.517608	0.518117	0.518643	0.519188	0.51975	0.520332	0.520932	0.521553	0.522192	0.522852	0.523532	0.524233	0.524953	0.525694	0.526456	0.527228	0.528021	0.528834	0.529667	0.530519
	7.02	0.507108	0.507321	0.507535	0.507749	0.507965	0.508184	0.508407	0.508635	0.508884	0.509138	0.509399	0.509667	0.509943	0.510228	0.510523	0.510827	0.511143	0.511471	0.51181	0.512162	0.512528	0.512908	0.513301	0.513709	0.514132	0.514582	0.515035	0.515504	0.51599	0.516493	0.517013	0.517552	0.518109	0.518686	0.519281	0.519897	0.520532	0.521188	0.521864	0.52256	0.523277	0.524014	0.524772	0.525541	0.52633	0.527139	0.527969	0.528818
	7.38	0.505761	0.505962	0.506163	0.506366	0.506571	0.506779	0.506991	0.507208	0.507446	0.50769	0.507941	0.508199	0.508465	0.508741	0.509027	0.509323	0.50963	0.509949	0.510281	0.510625	0.510983	0.511355	0.511742	0.512143	0.512559	0.513002	0.513449	0.513912	0.514391	0.514888	0.515403	0.515937	0.516489	0.51706	0.517651	0.518262	0.518893	0.519544	0.520215	0.520908	0.521621	0.522354	0.523108	0.523873	0.524659	0.525465	0.526291	0.527137
	7.74	0.504429	0.504619	0.504809	0.505	0.505194	0.505391	0.505592	0.505798	0.506026	0.50626	0.506501	0.506749	0.507007	0.507273	0.50755	0.507837	0.508136	0.508447	0.508771	0.509108	0.509458	0.509823	0.510203	0.510597	0.511006	0.511443	0.511883	0.51234	0.512814	0.513305	0.513814	0.514342	0.514889	0.515455	0.516041	0.516647	0.517274	0.517921	0.518588	0.519276	0.519985	0.520715	0.521465	0.522226	0.523008	0.52381	0.524633	0.525475
	8.1	0.503116	0.503294	0.503472	0.503652	0.503835	0.504021	0.504211	0.504407	0.504625	0.504849	0.50508	0.505319	0.505567	0.505825	0.506093	0.506372	0.506662	0.506965	0.507281	0.507611	0.507954	0.508312	0.508684	0.509072	0.509475	0.509905	0.510339	0.51079	0.511257	0.511743	0.512246	0.512769	0.513311	0.513872	0.514453	0.515054	0.515676	0.516319	0.516982	0.517666	0.518371	0.519096	0.519842	0.5206	0.521378	0.522176	0.522995	0.523833
	8.46	0.50182	0.501987	0.502154	0.502323	0.502494	0.50267	0.50285	0.503035	0.503243	0.503457	0.503679	0.503908	0.504147	0.504396	0.504656	0.504927	0.505209	0.505505	0.505813	0.506135	0.506471	0.506822	0.507188	0.507569	0.507965	0.508389	0.508817	0.509261	0.509723	0.510202	0.510701	0.511218	0.511754	0.51231	0.512886	0.513483	0.5141	0.514738	0.515397	0.516077	0.516778	0.517499	0.518241	0.518994	0.519769	0.520563	0.521377	0.522212
	8.82	0.500544	0.500699	0.500855	0.501012	0.501173	0.501338	0.501508	0.501684	0.501881	0.502086	0.502298	0.502518	0.502749	0.502989	0.50324	0.503503	0.503778	0.504065	0.504366	0.504681	0.505011	0.505354	0.505713	0.506087	0.506477	0.506895	0.507316	0.507755	0.508211	0.508685	0.509177	0.509689	0.51022	0.510771	0.511342	0.511934	0.512547	0.51318	0.513834	0.51451	0.515206	0.515923	0.516661	0.51741	0.51818	0.518971	0.519781	0.520611
	9.18	0.499299	0.499442	0.499586	0.499733	0.499883	0.500037	0.500196	0.500361	0.500549	0.500743	0.500946	0.501158	0.501379	0.50161	0.501853	0.502108	0.502374	0.502654	0.502948	0.503255	0.503577	0.503914	0.504266	0.504633	0.505017	0.505428	0.505843	0.506275	0.506724	0.507192	0.507679	0.508185	0.508711	0.509256	0.509823	0.51041	0.511017	0.511646	0.512296	0.512966	0.513658	0.514371	0.515104	0.515849	0.516614	0.5174	0.518206	0.519032
	9.54	0.498062	0.498195	0.498328	0.498464	0.498603	0.498747	0.498896	0.499051	0.499229	0.499414	0.499608	0.49981	0.500023	0.500246	0.50048	0.500727	0.500986	0.501259	0.501545	0.501845	0.50216	0.50249	0.502835	0.503196	0.503573	0.503977	0.504386	0.504812	0.505255	0.505718	0.506199	0.506699	0.507219	0.50776	0.508321	0.508903	0.509506	0.51013	0.510775	0.511441	0.512128	0.512836	0.513565	0.514306	0.515067	0.515848	0.51665	0.517471
	9.9	0.496848	0.496969	0.497091	0.497216	0.497345	0.497478	0.497617	0.497763	0.49793	0.498106	0.49829	0.498483	0.498687	0.498902	0.499128	0.499367	0.499618	0.499883	0.500162	0.500455	0.500763	0.501085	0.501424	0.501778	0.502148	0.502545	0.502947	0.503367	0.503805	0.504261	0.504736	0.505231	0.505746	0.506281	0.506837	0.507414	0.508011	0.50863	0.509271	0.509932	0.510615	0.511318	0.512042	0.512778	0.513535	0.514312	0.515109	0.515927
	10.26	0.495655	0.495764	0.495875	0.495989	0.496107	0.496229	0.496358	0.496494	0.496652	0.496817	0.496992	0.497176	0.497371	0.497577	0.497795	0.498025	0.498269	0.498526	0.498797	0.499083	0.499383	0.499699	0.500031	0.500378	0.500741	0.501131	0.501527	0.50194	0.502372	0.502822	0.503291	0.50378	0.504289	0.504819	0.50537	0.505942	0.506534	0.507148	0.507784	0.50844	0.509118	0.509817	0.510536	0.511268	0.51202	0.512792	0.513585	0.514397
	10.62	0.494482	0.494579	0.494679	0.494781	0.494888	0.495	0.495119	0.495244	0.495392	0.495548	0.495713	0.495888	0.496074	0.496271	0.496481	0.496703	0.496938	0.497188	0.497451	0.49773	0.498023	0.498331	0.498656	0.498996	0.499352	0.499736	0.500125	0.500532	0.500957	0.501401	0.501864	0.502347	0.502851	0.503375	0.50392	0.504487	0.505075	0.505683	0.506314	0.506965	0.507638	0.508332	0.509046	0.509773	0.510521	0.511289	0.512076	0.512884
	10.98	0.493329	0.493414	0.493502	0.493593	0.493689	0.49379	0.493898	0.494014	0.494151	0.494297	0.494452	0.494618	0.494795	0.494984	0.495185	0.495399	0.495627	0.495868	0.496124	0.496395	0.496681	0.496982	0.497299	0.497632	0.497982	0.498358	0.498741	0.499141	0.49956	0.499998	0.500455	0.500932	0.50143	0.501949	0.502489	0.50305	0.503632	0.504236	0.504861	0.505508	0.506175	0.506864	0.507574	0.508296	0.509038	0.509801	0.510584	0.511387
	11.34	0.492195	0.492268	0.492344	0.492424	0.492508	0.492599	0.492696	0.492802	0.492929	0.493065	0.493211	0.493368	0.493536	0.493716	0.493909	0.494115	0.494334	0.494568	0.494816	0.495079	0.495358	0.495652	0.495962	0.496288	0.49663	0.497	0.497376	0.497769	0.498182	0.498613	0.499064	0.499536	0.500028	0.500541	0.501075	0.501631	0.502208	0.502807	0.503427	0.504068	0.50473	0.505414	0.506118	0.506835	0.507573	0.508331	0.509109	0.509907
	11.7	0.491079	0.491141	0.491205	0.491273	0.491346	0.491426	0.491513	0.491608	0.491726	0.491852	0.491989	0.492136	0.492295	0.492467	0.492651	0.492849	0.49306	0.493286	0.493526	0.493782	0.494053	0.49434	0.494643	0.494962	0.495298	0.49566	0.496029	0.496416	0.496822	0.497247	0.497692	0.498158	0.498644	0.499152	0.49968	0.500231	0.500802	0.501395	0.50201	0.502646	0.503303	0.503981	0.504681	0.505392	0.506125	0.506878	0.507651	0.508443
	12.06	0.489983	0.490032	0.490084	0.490141	0.490204	0.490273	0.490349	0.490434	0.490541	0.490658	0.490785	0.490924	0.491074	0.491237	0.491413	0.491602	0.491806	0.492024	0.492256	0.492505	0.492768	0.493048	0.493344	0.493655	0.493984	0.494339	0.494702	0.495082	0.495482	0.495901	0.49634	0.496799	0.49728	0.497781	0.498304	0.498849	0.499415	0.500003	0.500612	0.501242	0.501894	0.502567	0.503261	0.503967	0.504695	0.505442	0.50621	0.506997
	12.42	0.488906	0.488943	0.488983	0.489029	0.48908	0.489138	0.489205	0.48928	0.489377	0.489484	0.489602	0.489731	0.489873	0.490027	0.490194	0.490376	0.490571	0.490781	0.491006	0.491247	0.491503	0.491776	0.492064	0.492369	0.492691	0.493038	0.493394	0.493768	0.494161	0.494574	0.495006	0.49546	0.495934	0.49643	0.496948	0.497487	0.498047	0.498629	0.499233	0.499858	0.500504	0.501171	0.501859	0.502561	0.503282	0.504024	0.504786	0.505568
	12.78	0.487849	0.487873	0.487902	0.487936	0.487976	0.488024	0.48808	0.488145	0.488233	0.48833	0.488439	0.488559	0.488691	0.488837	0.488996	0.489169	0.489357	0.489559	0.489777	0.49001	0.490259	0.490524	0.490805	0.491103	0.491417	0.491758	0.492107	0.492474	0.492861	0.493267	0.493693	0.494141	0.494609	0.495099	0.495611	0.496144	0.496699	0.497275	0.497873	0.498492	0.499133	0.499794	0.500477	0.501172	0.501888	0.502625	0.503381	0.504156
	13.14	0.486811	0.486824	0.486841	0.486863	0.486893	0.48693	0.486976	0.487031	0.487109	0.487197	0.487296	0.487407	0.487531	0.487668	0.487819	0.487984	0.488163	0.488358	0.488568	0.488793	0.489035	0.489292	0.489566	0.489857	0.490165	0.490498	0.49084	0.491201	0.491581	0.49198	0.492401	0.492842	0.493304	0.493788	0.494294	0.494821	0.49537	0.49594	0.496533	0.497146	0.497781	0.498436	0.499113	0.499803	0.500513	0.501243	0.501993	0.502763
	13.5	0.485794	0.485794	0.4858	0.485811	0.48583	0.485856	0.485892	0.485938	0.486005	0.486084	0.486174	0.486276	0.486391	0.48652	0.486663	0.48682	0.486991	0.487178	0.48738	0.487598	0.487832	0.488082	0.488349	0.488633	0.488933	0.48926	0.489595	0.489948	0.490322	0.490715	0.491129	0.491564	0.49202	0.492498	0.492997	0.493519	0.494062	0.494626	0.495212	0.49582	0.496448	0.497098	0.497768	0.498452	0.499156	0.499881	0.500625	0.501388
	13.86	0.484797	0.484786	0.484779	0.48478	0.484788	0.484804	0.48483	0.484866	0.484924	0.484993	0.485074	0.485167	0.485274	0.485394	0.485528	0.485677	0.485841	0.48602	0.486214	0.486425	0.486651	0.486894	0.487154	0.48743	0.487724	0.488043	0.488371	0.488718	0.489084	0.489471	0.489878	0.490307	0.490757	0.491229	0.491722	0.492237	0.492774	0.493332	0.493912	0.494513	0.495136	0.495779	0.496443	0.497121	0.497819	0.498537	0.499275	0.500031
	14.22	0.483822	0.483798	0.483781	0.48377	0.483767	0.483773	0.483789	0.483816	0.483864	0.483924	0.483996	0.48408	0.484178	0.48429	0.484416	0.484557	0.484713	0.484884	0.485071	0.485274	0.485493	0.485728	0.485981	0.48625	0.486536	0.486848	0.487169	0.487509	0.487869	0.488249	0.48865	0.489072	0.489515	0.489981	0.490468	0.490977	0.491507	0.492059	0.492633	0.493228	0.493844	0.494481	0.495138	0.49581	0.496501	0.497213	0.497944	0.498694
	14.58	0.482868	0.482833	0.482804	0.482782	0.482769	0.482765	0.482771	0.482788	0.482827	0.482878	0.482941	0.483016	0.483106	0.483209	0.483327	0.48346	0.483608	0.483771	0.48395	0.484145	0.484357	0.484585	0.48483	0.485092	0.485371	0.485675	0.485989	0.486322	0.486675	0.487049	0.487443	0.487859	0.488296	0.488755	0.489235	0.489738	0.490262	0.490807	0.491375	0.491963	0.492573	0.493203	0.493854	0.494519	0.495204	0.495909	0.496633	0.497376
	14.94	0.481936	0.481889	0.48185	0.481817	0.481794	0.48178	0.481776	0.481784	0.481813	0.481855	0.481909	0.481976	0.482056	0.482151	0.482261	0.482386	0.482526	0.482681	0.482853	0.483041	0.483245	0.483466	0.483703	0.483957	0.484229	0.484526	0.484833	0.485159	0.485505	0.485871	0.486259	0.486668	0.487098	0.487551	0.488025	0.488521	0.489038	0.489577	0.490138	0.49072	0.491322	0.491946	0.49259	0.493248	0.493927	0.494624	0.495342	0.496078
	15.3	0.481027	0.480969	0.480919	0.480876	0.480842	0.480818	0.480805	0.480803	0.480823	0.480856	0.480901	0.480959	0.481031	0.481118	0.48122	0.481336	0.481468	0.481616	0.48178	0.48196	0.482156	0.48237	0.4826	0.482847	0.483111	0.4834	0.4837	0.484019	0.484358	0.484717	0.485098	0.4855	0.485924	0.48637	0.486837	0.487326	0.487837	0.488369	0.488923	0.489498	0.490094	0.490711	0.491348	0.491999	0.49267	0.493361	0.494071	0.4948
	15.66	0.480133	0.480064	0.480002	0.479949	0.479906	0.479873	0.47985	0.479839	0.479851	0.479874	0.479911	0.479961	0.480025	0.480103	0.480197	0.480306	0.48043	0.48057	0.480726	0.480899	0.481088	0.481294	0.481517	0.481756	0.482013	0.482295	0.482588	0.4829	0.483232	0.483584	0.483958	0.484353	0.484771	0.485209	0.48567	0.486153	0.486657	0.487182	0.487729	0.488297	0.488886	0.489496	0.490126	0.49077	0.491434	0.492117	0.49282	0.493542
	16.02	0.479263	0.479183	0.479111	0.479048	0.478995	0.478952	0.478921	0.478901	0.478903	0.478918	0.478946	0.478987	0.479043	0.479114	0.479199	0.4793	0.479417	0.479549	0.479698	0.479863	0.480045	0.480243	0.480458	0.480691	0.48094	0.481215	0.4815	0.481805	0.48213	0.482475	0.482842	0.483231	0.483641	0.484073	0.484527	0.485002	0.485499	0.486018	0.486558	0.487119	0.487701	0.488303	0.488926	0.489563	0.490219	0.490895	0.49159	0.492304
	16.38	0.478418	0.478328	0.478246	0.478173	0.47811	0.478057	0.478017	0.477988	0.477982	0.477988	0.478007	0.47804	0.478088	0.47815	0.478228	0.478321	0.47843	0.478554	0.478695	0.478853	0.479027	0.479218	0.479425	0.47965	0.479892	0.480159	0.480437	0.480734	0.481052	0.481391	0.48175	0.482132	0.482535	0.48296	0.483407	0.483875	0.484365	0.484877	0.48541	0.485963	0.486538	0.487133	0.487748	0.488377	0.489026	0.489695	0.490382	0.491088
	16.74	0.477599	0.477498	0.477406	0.477323	0.477251	0.477189	0.477139	0.477102	0.477086	0.477084	0.477094	0.477119	0.477159	0.477213	0.477282	0.477368	0.477468	0.477585	0.477718	0.477868	0.478035	0.478218	0.478418	0.478635	0.47887	0.479129	0.479399	0.479689	0.48	0.480331	0.480684	0.481058	0.481454	0.481872	0.482311	0.482773	0.483255	0.483759	0.484285	0.484831	0.485398	0.485985	0.486592	0.487214	0.487855	0.488516	0.489195	0.489893
	17.1	0.476807	0.476696	0.476593	0.476501	0.476419	0.476348	0.476289	0.476243	0.476218	0.476207	0.476209	0.476225	0.476256	0.476303	0.476364	0.476441	0.476534	0.476643	0.476768	0.47691	0.477069	0.477244	0.477437	0.477646	0.477874	0.478125	0.478387	0.47867	0.478973	0.479297	0.479642	0.480009	0.480398	0.480808	0.48124	0.481694	0.482169	0.482666	0.483184	0.483722	0.484281	0.484861	0.48546	0.486074	0.486707	0.48736	0.488031	0.48872
	17.46	0.476042	0.47592	0.475808	0.475706	0.475614	0.475534	0.475466	0.475411	0.475378	0.475357	0.475351	0.475359	0.475382	0.47542	0.475473	0.475542	0.475627	0.475728	0.475845	0.475979	0.47613	0.476298	0.476482	0.476684	0.476903	0.477147	0.477402	0.477676	0.477972	0.478288	0.478626	0.478986	0.479367	0.47977	0.480194	0.480641	0.481108	0.481597	0.482107	0.482638	0.483189	0.48376	0.484351	0.484957	0.485582	0.486226	0.486888	0.487569
	17.82	0.475305	0.475173	0.475051	0.474938	0.474837	0.474748	0.474671	0.474607	0.474565	0.474536	0.474521	0.474521	0.474535	0.474564	0.474609	0.47467	0.474747	0.47484	0.47495	0.475076	0.475219	0.475378	0.475555	0.475749	0.47596	0.476195	0.476442	0.476709	0.476997	0.477306	0.477636	0.477988	0.478362	0.478757	0.479174	0.479612	0.480072	0.480553	0.481055	0.481577	0.48212	0.482683	0.483266	0.483863	0.48448	0.485115	0.485769	0.486441
	18.18	0.474587	0.474445	0.474313	0.474191	0.474081	0.473983	0.473898	0.473825	0.473774	0.473737	0.473713	0.473704	0.47371	0.473732	0.473769	0.473822	0.473891	0.473976	0.474077	0.474195	0.47433	0.474482	0.474651	0.474837	0.475041	0.475268	0.475507	0.475766	0.476046	0.476348	0.47667	0.477014	0.47738	0.477768	0.478177	0.478607	0.479059	0.479532	0.480026	0.48054	0.481075	0.481629	0.482204	0.482793	0.4834	0.484027	0.484672	0.485335
	18.54	0.473898	0.473746	0.473605	0.473474	0.473355	0.473248	0.473153	0.473072	0.473012	0.472966	0.472934	0.472917	0.472915	0.472928	0.472957	0.473002	0.473063	0.47314	0.473233	0.473344	0.473471	0.473615	0.473775	0.473954	0.474149	0.474368	0.474599	0.474851	0.475123	0.475416	0.475731	0.476067	0.476425	0.476805	0.477206	0.477629	0.478072	0.478537	0.479023	0.479528	0.480055	0.4806	0.481166	0.481746	0.482345	0.482963	0.483599	0.484252
	18.9	0.473239	0.473078	0.472926	0.472786	0.472658	0.472542	0.472439	0.472349	0.47228	0.472226	0.472185	0.47216	0.472149	0.472154	0.472175	0.472211	0.472264	0.472333	0.472418	0.472521	0.47264	0.472775	0.472928	0.473098	0.473286	0.473496	0.47372	0.473963	0.474227	0.474513	0.474819	0.475148	0.475498	0.475869	0.476262	0.476677	0.477112	0.477568	0.478045	0.478542	0.47906	0.479597	0.480153	0.480724	0.481314	0.481923	0.482549	0.483194
	19.26	0.472611	0.472439	0.472279	0.472129	0.471992	0.471867	0.471755	0.471656	0.471579	0.471516	0.471467	0.471432	0.471413	0.47141	0.471422	0.471451	0.471495	0.471556	0.471633	0.471727	0.471838	0.471965	0.47211	0.472272	0.472451	0.472653	0.472868	0.473104	0.47336	0.473637	0.473935	0.474256	0.474597	0.474961	0.475345	0.475751	0.476178	0.476626	0.477094	0.477582	0.47809	0.478618	0.479166	0.479728	0.480309	0.480908	0.481525	0.482159
	19.62	0.472013	0.471832	0.471662	0.471503	0.471356	0.471222	0.471102	0.470994	0.470908	0.470836	0.470778	0.470736	0.470708	0.470696	0.4707	0.47072	0.470756	0.470809	0.470878	0.470963	0.471066	0.471185	0.471321	0.471475	0.471646	0.471839	0.472046	0.472273	0.47252	0.472789	0.47308	0.473391	0.473725	0.474079	0.474456	0.474853	0.475271	0.47571	0.476169	0.476648	0.477147	0.477666	0.478204	0.478757	0.479328	0.479917	0.480525	0.48115
	19.98	0.471438	0.471248	0.471068	0.4709	0.470745	0.470602	0.470472	0.470356	0.470262	0.470181	0.470115	0.470064	0.470028	0.470008	0.470003	0.470015	0.470043	0.470087	0.470148	0.470225	0.470319	0.47043	0.470558	0.470703	0.470866	0.471051	0.471249	0.471468	0.471707	0.471968	0.47225	0.472553	0.472878	0.473224	0.473592	0.47398	0.474389	0.474819	0.475269	0.47574	0.47623	0.476739	0.477267	0.477811	0.478372	0.478952	0.479549	0.480165
	20.34	0.470895	0.470695	0.470506	0.470329	0.470165	0.470013	0.469875	0.46975	0.469647	0.469558	0.469483	0.469423	0.469379	0.46935	0.469337	0.469341	0.46936	0.469396	0.469448	0.469517	0.469603	0.469706	0.469825	0.469962	0.470116	0.470293	0.470482	0.470692	0.470923	0.471175	0.471449	0.471744	0.47206	0.472397	0.472756	0.473136	0.473536	0.473956	0.474397	0.474858	0.475339	0.475838	0.476357	0.476891	0.477443	0.478012	0.4786	0.479205
	20.7	0.470385	0.470176	0.469977	0.469791	0.469618	0.469457	0.46931	0.469177	0.469065	0.468967	0.468883	0.468815	0.468762	0.468725	0.468703	0.468698	0.468709	0.468737	0.46878	0.468841	0.468918	0.469012	0.469123	0.469251	0.469397	0.469564	0.469746	0.469947	0.470169	0.470413	0.470677	0.470963	0.471271	0.471599	0.471949	0.472319	0.47271	0.473122	0.473553	0.474004	0.474475	0.474965	0.475474	0.475998	0.47654	0.477099	0.477677	0.478272
	21.06	0.469908	0.469689	0.469481	0.469286	0.469103	0.468934	0.468778	0.468636	0.468515	0.468408	0.468316	0.468239	0.468177	0.468131	0.468101	0.468088	0.46809	0.468109	0.468144	0.468196	0.468264	0.46835	0.468452	0.468571	0.468708	0.468867	0.469039	0.469232	0.469445	0.46968	0.469935	0.470212	0.470511	0.47083	0.471171	0.471532	0.471913	0.472315	0.472737	0.473179	0.47364	0.47412	0.474619	0.475132	0.475664	0.476213	0.476781	0.477366
	21.42	0.469464	0.469236	0.469019	0.468814	0.468622	0.468444	0.468279	0.468128	0.467998	0.467882	0.467781	0.467696	0.467625	0.467571	0.467532	0.467509	0.467503	0.467513	0.46754	0.467583	0.467642	0.467719	0.467812	0.467923	0.468051	0.4682	0.468363	0.468547	0.468752	0.468977	0.469224	0.469492	0.469781	0.470091	0.470422	0.470773	0.471145	0.471537	0.47195	0.472381	0.472832	0.473302	0.473791	0.474294	0.474816	0.475355	0.475912	0.476486
	21.78	0.469046	0.468808	0.468582	0.468368	0.468167	0.46798	0.467807	0.467647	0.467508	0.467384	0.467274	0.46718	0.467101	0.467037	0.46699	0.466959	0.466944	0.466945	0.466963	0.466997	0.467048	0.467116	0.467201	0.467302	0.467421	0.467562	0.467716	0.467891	0.468086	0.468302	0.46854	0.468799	0.469078	0.469379	0.469701	0.470043	0.470405	0.470787	0.47119	0.471611	0.472052	0.472512	0.47299	0.473483	0.473995	0.474524	0.47507	0.475634
	22.14	0.468662	0.468415	0.46818	0.467957	0.467747	0.467551	0.467368	0.4672	0.467052	0.466919	0.466801	0.466697	0.46661	0.466537	0.466481	0.466442	0.466418	0.46641	0.466419	0.466445	0.466487	0.466546	0.466621	0.466714	0.466824	0.466955	0.4671	0.467266	0.467452	0.467659	0.467887	0.468137	0.468407	0.468698	0.46901	0.469342	0.469695	0.470067	0.470459	0.470871	0.471302	0.471751	0.472219	0.472702	0.473202	0.473721	0.474257	0.47481
	22.5	0.468314	0.468057	0.467812	0.46758	0.467361	0.467156	0.466965	0.466788	0.466631	0.466489	0.466361	0.466249	0.466153	0.466072	0.466007	0.465958	0.465925	0.465909	0.465909	0.465925	0.465958	0.466008	0.466075	0.466158	0.466258	0.46638	0.466516	0.466672	0.466849	0.467047	0.467266	0.467506	0.467766	0.468048	0.46835	0.468672	0.469015	0.469377	0.469759	0.47016	0.47058	0.471019	0.471477	0.471949	0.472439	0.472947	0.473472	0.474015
	22.86	0.468	0.467734	0.46748	0.467239	0.467011	0.466797	0.466596	0.46641	0.466244	0.466093	0.465957	0.465835	0.46573	0.46564	0.465566	0.465508	0.465466	0.465441	0.465432	0.465439	0.465463	0.465503	0.465561	0.465635	0.465726	0.465838	0.465965	0.466111	0.466279	0.466467	0.466676	0.466906	0.467157	0.467429	0.467721	0.468033	0.468365	0.468718	0.469089	0.46948	0.469889	0.470318	0.470764	0.471226	0.471705	0.472202	0.472717	0.473249
	23.22	0.467714	0.467439	0.467175	0.466925	0.466688	0.466465	0.466256	0.466061	0.465886	0.465726	0.465581	0.465451	0.465336	0.465237	0.465154	0.465087	0.465037	0.465002	0.464984	0.464982	0.464997	0.465028	0.465076	0.465141	0.465223	0.465326	0.465443	0.46558	0.465738	0.465916	0.466116	0.466336	0.466577	0.466839	0.467121	0.467423	0.467745	0.468087	0.468448	0.468828	0.469228	0.469645	0.470081	0.470532	0.471001	0.471487	0.471991	0.472512
	23.58	0.467464	0.467179	0.466907	0.466648	0.466402	0.466169	0.465951	0.465748	0.465564	0.465394	0.46524	0.465101	0.464977	0.464869	0.464777	0.464701	0.464642	0.464598	0.464571	0.46456	0.464565	0.464587	0.464626	0.464681	0.464753	0.464846	0.464954	0.465081	0.465229	0.465398	0.465588	0.465798	0.466029	0.466281	0.466553	0.466845	0.467157	0.467488	0.467839	0.468208	0.468597	0.469003	0.469428	0.469868	0.470326	0.470802	0.471295	0.471805
	23.94	0.467251	0.466957	0.466675	0.466406	0.466151	0.46591	0.465683	0.46547	0.465277	0.465098	0.464935	0.464787	0.464654	0.464537	0.464436	0.464351	0.464281	0.464229	0.464192	0.464171	0.464167	0.46418	0.464209	0.464255	0.464317	0.464401	0.464498	0.464616	0.464754	0.464913	0.465093	0.465293	0.465514	0.465756	0.466017	0.466299	0.4666	0.466921	0.467261	0.46762	0.467997	0.468393	0.468807	0.469236	0.469683	0.470148	0.47063	0.471129
	24.3	0.467074	0.466771	0.46648	0.466202	0.465937	0.465687	0.465451	0.465229	0.465026	0.464839	0.464666	0.464508	0.464366	0.46424	0.464129	0.464035	0.463956	0.463894	0.463848	0.463818	0.463804	0.463807	0.463827	0.463863	0.463915	0.463989	0.464077	0.464184	0.464313	0.464462	0.464631	0.464821	0.465032	0.465263	0.465514	0.465785	0.466076	0.466386	0.466715	0.467063	0.46743	0.467814	0.468217	0.468636	0.469072	0.469525	0.469996	0.470485
	24.66	0.466926	0.466613	0.466313	0.466026	0.465753	0.465493	0.465248	0.465017	0.464805	0.464609	0.464427	0.46426	0.464109	0.463973	0.463853	0.46375	0.463662	0.46359	0.463534	0.463495	0.463472	0.463465	0.463475	0.463501	0.463544	0.463608	0.463686	0.463784	0.463902	0.464041	0.4642	0.46438	0.464581	0.464802	0.465042	0.465303	0.465583	0.465882	0.4662	0.466537	0.466893	0.467267	0.467659	0.468066	0.468491	0.468934	0.469394	0.469871
	25.02	0.466816	0.466494	0.466184	0.465888	0.465605	0.465337	0.465082	0.464842	0.464622	0.464415	0.464224	0.464048	0.463888	0.463743	0.463614	0.4635	0.463403	0.463322	0.463257	0.463208	0.463175	0.463158	0.463158	0.463175	0.463208	0.463261	0.463329	0.463417	0.463526	0.463654	0.463804	0.463973	0.464163	0.464374	0.464604	0.464854	0.465123	0.465411	0.465719	0.466045	0.466389	0.466752	0.467133	0.467529	0.467943	0.468375	0.468824	0.46929
	25.38	0.466744	0.466412	0.466093	0.465788	0.465496	0.465218	0.464954	0.464705	0.464475	0.464259	0.464059	0.463873	0.463703	0.463549	0.46341	0.463287	0.463181	0.46309	0.463015	0.462956	0.462913	0.462887	0.462877	0.462883	0.462907	0.46295	0.463008	0.463086	0.463184	0.463302	0.463441	0.4636	0.46378	0.46398	0.464199	0.464439	0.464697	0.464974	0.465271	0.465586	0.465919	0.466271	0.46664	0.467025	0.467428	0.467849	0.468287	0.468742
	25.74	0.466701	0.46636	0.466032	0.465717	0.465416	0.465129	0.464856	0.464598	0.464359	0.464134	0.463924	0.463729	0.46355	0.463386	0.463238	0.463106	0.462989	0.462889	0.462804	0.462736	0.462683	0.462647	0.462627	0.462624	0.462637	0.46267	0.462718	0.462786	0.462874	0.462982	0.463111	0.46326	0.463429	0.463618	0.463827	0.464055	0.464303	0.464569	0.464855	0.465159	0.465481	0.465821	0.46618	0.466554	0.466946	0.467355	0.467782	0.468226
	26.1	0.466697	0.466346	0.466009	0.465685	0.465375	0.465079	0.464797	0.464529	0.46428	0.464046	0.463827	0.463623	0.463434	0.46326	0.463103	0.462961	0.462835	0.462725	0.46263	0.462552	0.46249	0.462443	0.462414	0.4624	0.462403	0.462426	0.462464	0.462522	0.4626	0.462698	0.462816	0.462954	0.463113	0.463291	0.463489	0.463707	0.463944	0.464199	0.464473	0.464766	0.465077	0.465407	0.465754	0.466117	0.466498	0.466896	0.467312	0.467745
	26.46	0.466731	0.466371	0.466025	0.465691	0.465372	0.465066	0.464775	0.464498	0.46424	0.463996	0.463767	0.463554	0.463355	0.463172	0.463005	0.462853	0.462717	0.462597	0.462493	0.462404	0.462332	0.462276	0.462236	0.462213	0.462206	0.462218	0.462246	0.462294	0.462361	0.462449	0.462556	0.462684	0.462832	0.463	0.463187	0.463394	0.463619	0.463864	0.464127	0.464408	0.464708	0.465026	0.465362	0.465714	0.466084	0.466471	0.466876	0.467298
	26.82	0.466796	0.466427	0.466071	0.465728	0.4654	0.465085	0.464785	0.464499	0.464231	0.463978	0.46374	0.463516	0.463308	0.463116	0.462939	0.462777	0.462632	0.462502	0.462388	0.462289	0.462207	0.462141	0.462091	0.462058	0.462041	0.462043	0.462061	0.462098	0.462155	0.462232	0.46233	0.462447	0.462584	0.462741	0.462918	0.463113	0.463328	0.463561	0.463813	0.464084	0.464373	0.464679	0.465004	0.465345	0.465704	0.46608	0.466474	0.466885
	27.18	0.4669	0.466522	0.466156	0.465805	0.465467	0.465143	0.464833	0.464538	0.464261	0.463998	0.46375	0.463517	0.4633	0.463097	0.46291	0.462739	0.462584	0.462444	0.46232	0.462212	0.462119	0.462043	0.461983	0.46194	0.461912	0.461905	0.461912	0.461939	0.461986	0.462053	0.462139	0.462246	0.462373	0.462519	0.462684	0.462869	0.463073	0.463295	0.463536	0.463795	0.464073	0.464368	0.464682	0.465012	0.465359	0.465724	0.466107	0.466507
	27.54	0.467044	0.466656	0.466281	0.46592	0.465573	0.46524	0.46492	0.464616	0.464329	0.464057	0.463799	0.463557	0.463329	0.463117	0.462921	0.46274	0.462574	0.462424	0.46229	0.462172	0.46207	0.461983	0.461913	0.461859	0.461822	0.461804	0.461801	0.461818	0.461854	0.46191	0.461987	0.462083	0.462198	0.462334	0.462488	0.462662	0.462854	0.463065	0.463295	0.463543	0.463809	0.464094	0.464397	0.464715	0.465051	0.465406	0.465777	0.466167
	27.9	0.467219	0.466821	0.466438	0.466067	0.465711	0.465368	0.46504	0.464726	0.46443	0.464148	0.463882	0.463629	0.463393	0.463171	0.462965	0.462774	0.462599	0.462439	0.462295	0.462167	0.462054	0.461958	0.461878	0.461814	0.461767	0.461739	0.461726	0.461732	0.461758	0.461804	0.46187	0.461955	0.46206	0.462185	0.462328	0.462491	0.462672	0.462872	0.463091	0.463328	0.463583	0.463857	0.464148	0.464455	0.464781	0.465124	0.465485	0.465863
	28.26	0.467433	0.467027	0.466634	0.466255	0.465889	0.465538	0.4652	0.464877	0.464571	0.46428	0.464004	0.463742	0.463496	0.463264	0.463048	0.462848	0.462663	0.462493	0.462339	0.462201	0.462079	0.461973	0.461882	0.461808	0.461751	0.461713	0.46169	0.461686	0.461702	0.461737	0.461792	0.461867	0.461961	0.462075	0.462208	0.462359	0.46253	0.462719	0.462926	0.463152	0.463396	0.463658	0.463938	0.464235	0.464549	0.464881	0.465231	0.465599
	28.62	0.467681	0.467265	0.466864	0.466475	0.466101	0.46574	0.465394	0.465061	0.464747	0.464446	0.464161	0.46389	0.463634	0.463393	0.463167	0.462957	0.462763	0.462583	0.46242	0.462272	0.462139	0.462023	0.461923	0.461839	0.461772	0.461724	0.46169	0.461676	0.461682	0.461707	0.461752	0.461816	0.4619	0.462002	0.462124	0.462265	0.462424	0.462602	0.462799	0.463013	0.463246	0.463498	0.463767	0.464052	0.464356	0.464677	0.465016	0.465373
	28.98	0.46797	0.467546	0.467135	0.466738	0.466354	0.465985	0.465629	0.465287	0.464964	0.464654	0.464359	0.464079	0.463813	0.463563	0.463328	0.463108	0.462903	0.462714	0.462541	0.462383	0.462241	0.462115	0.462005	0.461911	0.461833	0.461775	0.461732	0.461708	0.461703	0.461717	0.461752	0.461805	0.461878	0.46197	0.462081	0.462211	0.462359	0.462526	0.462712	0.462915	0.463137	0.463377	0.463635	0.46391	0.464202	0.464512	0.464841	0.465186
	29.34	0.468301	0.467868	0.467448	0.467042	0.46665	0.466271	0.465906	0.465555	0.465222	0.464904	0.464599	0.464309	0.464034	0.463774	0.463529	0.4633	0.463085	0.462886	0.462703	0.462535	0.462383	0.462247	0.462127	0.462023	0.461936	0.461867	0.461814	0.46178	0.461764	0.461769	0.461792	0.461835	0.461897	0.461979	0.462079	0.462197	0.462335	0.46249	0.462665	0.462857	0.463068	0.463297	0.463544	0.463808	0.464089	0.464388	0.464705	0.465041
	29.7	0.468666	0.468225	0.467796	0.467381	0.46698	0.466592	0.466219	0.465859	0.465517	0.465189	0.464875	0.464576	0.464291	0.464022	0.463767	0.463528	0.463304	0.463096	0.462902	0.462725	0.462563	0.462417	0.462287	0.462173	0.462076	0.461997	0.461934	0.461889	0.461864	0.461858	0.461871	0.461904	0.461955	0.462025	0.462115	0.462222	0.462349	0.462493	0.462657	0.462838	0.463038	0.463256	0.463492	0.463744	0.464015	0.464303	0.46461	0.464934
	30.06	0.469075	0.468625	0.468187	0.467764	0.467353	0.466957	0.466574	0.466205	0.465854	0.465516	0.465193	0.464885	0.464591	0.464311	0.464047	0.463799	0.463565	0.463347	0.463144	0.462956	0.462784	0.462629	0.462489	0.462365	0.462257	0.462169	0.462096	0.462041	0.462005	0.461989	0.461992	0.462013	0.462054	0.462114	0.462192	0.462289	0.462404	0.462538	0.46269	0.46286	0.463049	0.463256	0.463481	0.463722	0.463982	0.464259	0.464555	0.464869
	30.42	0.469518	0.469059	0.468614	0.468181	0.467762	0.467357	0.466965	0.466587	0.466227	0.46588	0.465548	0.46523	0.464927	0.464638	0.464365	0.464106	0.463863	0.463635	0.463422	0.463225	0.463044	0.462878	0.462728	0.462595	0.462477	0.462379	0.462296	0.462231	0.462185	0.462158	0.462151	0.462162	0.462192	0.462241	0.462308	0.462394	0.462498	0.462621	0.462762	0.462921	0.463099	0.463295	0.463509	0.46374	0.463988	0.464255	0.46454	0.464843
	30.78	0.470005	0.469538	0.469083	0.468642	0.468215	0.4678	0.4674	0.467013	0.466643	0.466288	0.465946	0.465619	0.465306	0.465008	0.464725	0.464457	0.464204	0.463966	0.463744	0.463537	0.463345	0.46317	0.46301	0.462867	0.46274	0.462631	0.462538	0.462463	0.462407	0.46237	0.462352	0.462352	0.462372	0.46241	0.462466	0.462541	0.462634	0.462746	0.462876	0.463024	0.463191	0.463376	0.463579	0.463798	0.464036	0.464292	0.464566	0.464858
	31.14	0.470536	0.47006	0.469597	0.469147	0.468711	0.468287	0.467878	0.467482	0.467103	0.466738	0.466387	0.46605	0.465728	0.46542	0.465128	0.46485	0.464587	0.46434	0.464108	0.463891	0.46369	0.463504	0.463335	0.463182	0.463044	0.462926	0.462823	0.462738	0.462672	0.462624	0.462595	0.462585	0.462594	0.462621	0.462666	0.46273	0.462812	0.462913	0.463032	0.463169	0.463324	0.463498	0.46369	0.463899	0.464126	0.464371	0.464634	0.464915
	31.5	0.471103	0.470618	0.470147	0.469688	0.469243	0.468811	0.468392	0.467987	0.467599	0.467225	0.466865	0.466519	0.466187	0.46587	0.465568	0.465281	0.465009	0.464752	0.46451	0.464283	0.464073	0.463878	0.463698	0.463535	0.463388	0.46326	0.463147	0.463052	0.462975	0.462917	0.462878	0.462857	0.462855	0.462871	0.462906	0.462959	0.46303	0.463119	0.463227	0.463353	0.463498	0.463661	0.463842	0.464039	0.464255	0.464489	0.464742	0.465013
	31.86	0.471713	0.47122	0.47074	0.470273	0.469819	0.469378	0.468951	0.468536	0.468139	0.467756	0.467387	0.467031	0.46669	0.466364	0.466052	0.465755	0.465474	0.465207	0.464955	0.464719	0.464499	0.464294	0.464104	0.463931	0.463775	0.463637	0.463513	0.463408	0.463322	0.463253	0.463203	0.463172	0.463159	0.463164	0.463188	0.46323	0.46329	0.463368	0.463465	0.46358	0.463713	0.463865	0.464035	0.464222	0.464426	0.46465	0.464891	0.465152
	32.22	0.47236	0.471859	0.47137	0.470894	0.470432	0.469982	0.469545	0.469123	0.468717	0.468324	0.467945	0.467581	0.467231	0.466895	0.466574	0.466268	0.465976	0.4657	0.465439	0.465193	0.464963	0.464748	0.46455	0.464367	0.4642	0.464052	0.463919	0.463804	0.463707	0.463628	0.463568	0.463526	0.463502	0.463496	0.463509	0.46354	0.463589	0.463656	0.463742	0.463846	0.463969	0.464109	0.464268	0.464444	0.464638	0.46485	0.465081	0.465331
	32.58	0.473051	0.472541	0.472044	0.47156	0.471088	0.47063	0.470185	0.469753	0.469338	0.468936	0.468548	0.468174	0.467815	0.46747	0.467139	0.466823	0.466523	0.466237	0.465966	0.465711	0.465471	0.465246	0.465038	0.464845	0.464669	0.464511	0.464368	0.464243	0.464135	0.464046	0.463975	0.463922	0.463888	0.463871	0.463873	0.463893	0.463931	0.463987	0.464062	0.464155	0.464266	0.464396	0.464544	0.464708	0.464891	0.465093	0.465313	0.465552
	32.94	0.473778	0.47326	0.472754	0.472261	0.471781	0.471314	0.47086	0.47042	0.469996	0.469585	0.469188	0.468805	0.468437	0.468082	0.467742	0.467418	0.467107	0.466812	0.466532	0.466267	0.466017	0.465783	0.465565	0.465362	0.465176	0.465009	0.464856	0.46472	0.464603	0.464504	0.464422	0.464359	0.464313	0.464286	0.464277	0.464285	0.464312	0.464358	0.464421	0.464503	0.464603	0.464722	0.464859	0.465013	0.465185	0.465376	0.465586	0.465814
	33.3	0.474549	0.474023	0.473509	0.473008	0.472519	0.472043	0.47158	0.471131	0.470698	0.470278	0.469873	0.46948	0.469102	0.468739	0.468389	0.468055	0.467735	0.467431	0.467141	0.466866	0.466607	0.466363	0.466135	0.465923	0.465727	0.465549	0.465386	0.465241	0.465113	0.465003	0.464911	0.464837	0.464781	0.464743	0.464723	0.46472	0.464736	0.46477	0.464823	0.464894	0.464983	0.46509	0.465217	0.465359	0.465521	0.465701	0.4659	0.466117
	33.66	0.475356	0.474822	0.4743	0.47379	0.473293	0.472809	0.472337	0.471879	0.471437	0.471009	0.470594	0.470193	0.469806	0.469433	0.469074	0.468731	0.468402	0.468087	0.467788	0.467504	0.467235	0.466982	0.466744	0.466522	0.466316	0.466129	0.465956	0.465801	0.465663	0.465543	0.46544	0.465355	0.465288	0.465239	0.465208	0.465195	0.4652	0.465223	0.465264	0.465324	0.465402	0.465499	0.465614	0.465746	0.465897	0.466066	0.466254	0.466461
	34.02	0.476208	0.475665	0.475135	0.474617	0.474111	0.473618	0.473138	0.472671	0.47222	0.471783	0.471359	0.470949	0.470552	0.47017	0.469803	0.469449	0.469111	0.468787	0.468478	0.468185	0.467906	0.467643	0.467395	0.467164	0.466948	0.466751	0.466568	0.466403	0.466255	0.466124	0.466011	0.465915	0.465838	0.465778	0.465735	0.465711	0.465705	0.465717	0.465747	0.465796	0.465863	0.465949	0.466053	0.466174	0.466314	0.466473	0.46665	0.466847
	34.38	0.477095	0.476545	0.476006	0.475479	0.474966	0.474464	0.473975	0.4735	0.47304	0.472594	0.472161	0.471742	0.471337	0.470945	0.470568	0.470206	0.469858	0.469525	0.469207	0.468903	0.468615	0.468343	0.468086	0.467844	0.467619	0.467412	0.46722	0.467044	0.466886	0.466745	0.466621	0.466515	0.466426	0.466355	0.466302	0.466267	0.46625	0.466251	0.46627	0.466308	0.466364	0.466439	0.466532	0.466643	0.466772	0.46692	0.467086	0.467272
	34.74	0.478027	0.477468	0.476921	0.476386	0.475864	0.475354	0.474857	0.474372	0.473904	0.473449	0.473007	0.472579	0.472164	0.471764	0.471378	0.471006	0.470649	0.470306	0.469978	0.469665	0.469368	0.469085	0.468818	0.468567	0.468332	0.468116	0.467913	0.467727	0.467559	0.467407	0.467273	0.467156	0.467057	0.466975	0.466911	0.466865	0.466837	0.466827	0.466835	0.466862	0.466907	0.466971	0.467053	0.467152	0.467271	0.467408	0.467564	0.46774
	35.1	0.478994	0.478427	0.477872	0.477329	0.476798	0.47628	0.475774	0.475281	0.474804	0.47434	0.47389	0.473452	0.473029	0.472619	0.472224	0.471843	0.471476	0.471124	0.470787	0.470465	0.470158	0.469866	0.469589	0.469328	0.469084	0.468857	0.468645	0.468449	0.468271	0.468109	0.467964	0.467836	0.467726	0.467634	0.467559	0.467502	0.467463	0.467442	0.467439	0.467455	0.467489	0.467542	0.467613	0.467702	0.46781	0.467936	0.468082	0.468247
	35.46	0.480005	0.47943	0.478866	0.478315	0.477776	0.477249	0.476735	0.476233	0.475748	0.475275	0.474815	0.474369	0.473937	0.473518	0.473113	0.472723	0.472347	0.471986	0.471639	0.471307	0.47099	0.470688	0.470402	0.470132	0.469877	0.469641	0.469419	0.469213	0.469024	0.468852	0.468696	0.468558	0.468437	0.468334	0.468248	0.46818	0.46813	0.468098	0.468085	0.468089	0.468112	0.468154	0.468215	0.468293	0.46839	0.468506	0.468641	0.468796
	35.82	0.48105	0.480467	0.479896	0.479337	0.47879	0.478255	0.477732	0.477222	0.476727	0.476246	0.475778	0.475322	0.474881	0.474453	0.474039	0.47364	0.473255	0.472884	0.472528	0.472186	0.47186	0.471549	0.471253	0.470973	0.470709	0.470463	0.470231	0.470015	0.469816	0.469633	0.469467	0.469318	0.469187	0.469073	0.468976	0.468897	0.468836	0.468793	0.468769	0.468763	0.468775	0.468806	0.468856	0.468923	0.469009	0.469115	0.46924	0.469384
	36.18	0.48213	0.48154	0.480961	0.480393	0.479838	0.479295	0.478764	0.478245	0.477743	0.477253	0.476776	0.476312	0.475861	0.475424	0.475002	0.474593	0.474199	0.473819	0.473453	0.473103	0.472767	0.472446	0.472141	0.471851	0.471578	0.471322	0.47108	0.470855	0.470645	0.470452	0.470276	0.470117	0.469975	0.46985	0.469742	0.469653	0.469581	0.469527	0.469492	0.469475	0.469476	0.469497	0.469536	0.469592	0.469668	0.469763	0.469877	0.470011
	36.54	0.483254	0.482655	0.482068	0.481493	0.48093	0.480378	0.479839	0.479312	0.4788	0.478302	0.477816	0.477343	0.476884	0.476438	0.476006	0.475588	0.475185	0.474795	0.474421	0.474061	0.473715	0.473385	0.47307	0.472771	0.472488	0.472222	0.471971	0.471735	0.471516	0.471312	0.471126	0.470956	0.470803	0.470667	0.470549	0.470449	0.470366	0.470302	0.470255	0.470227	0.470218	0.470228	0.470256	0.470302	0.470367	0.470452	0.470556	0.47068
	36.9	0.484411	0.483805	0.48321	0.482627	0.482055	0.481496	0.480948	0.480413	0.479893	0.479386	0.478891	0.47841	0.477942	0.477487	0.477046	0.476619	0.476207	0.475808	0.475424	0.475055	0.4747	0.474361	0.474036	0.473727	0.473434	0.47316	0.472898	0.472653	0.472423	0.47221	0.472013	0.471832	0.471669	0.471523	0.471394	0.471283	0.471189	0.471114	0.471057	0.471018	0.470998	0.470997	0.471015	0.47105	0.471105	0.471179	0.471273	0.471387
	37.26	0.485611	0.484997	0.484394	0.483803	0.483224	0.482656	0.4821	0.481556	0.481028	0.480512	0.480009	0.479518	0.479041	0.478578	0.478128	0.477692	0.47727	0.476862	0.476469	0.47609	0.475726	0.475377	0.475043	0.474724	0.474422	0.474137	0.473866	0.473611	0.473371	0.473147	0.47294	0.472749	0.472575	0.472418	0.472279	0.472157	0.472053	0.471966	0.471898	0.471849	0.471818	0.471807	0.471814	0.471839	0.471883	0.471947	0.472031	0.472134
	37.62	0.486843	0.486222	0.485612	0.485013	0.484425	0.483849	0.483285	0.482733	0.482196	0.481672	0.48116	0.480661	0.480175	0.479703	0.479244	0.478799	0.478368	0.477951	0.477548	0.47716	0.476787	0.476428	0.476085	0.475757	0.475445	0.475151	0.47487	0.474605	0.474355	0.474121	0.473903	0.473702	0.473518	0.47335	0.4732	0.473068	0.472953	0.472856	0.472777	0.472717	0.472676	0.472654	0.472651	0.472665	0.472699	0.472753	0.472826	0.47292
	37.98	0.488108	0.48748	0.486862	0.486255	0.48566	0.485076	0.484504	0.483944	0.483399	0.482866	0.482346	0.481838	0.481343	0.480862	0.480394	0.479941	0.479501	0.479075	0.478663	0.478265	0.477883	0.477515	0.477162	0.476825	0.476503	0.4762	0.475909	0.475634	0.475375	0.475131	0.474903	0.474691	0.474496	0.474319	0.474158	0.474015	0.473889	0.473782	0.473693	0.473622	0.47357	0.473538	0.473524	0.473528	0.473552	0.473596	0.473659	0.473743
	38.34	0.489415	0.488778	0.488153	0.487538	0.486935	0.486343	0.485763	0.485195	0.484641	0.4841	0.483571	0.483055	0.482552	0.482062	0.481585	0.481122	0.480673	0.480238	0.479817	0.47941	0.479018	0.478641	0.478279	0.477932	0.477601	0.477288	0.476988	0.476703	0.476434	0.476179	0.475941	0.475719	0.475514	0.475326	0.475155	0.475001	0.474865	0.474747	0.474647	0.474566	0.474504	0.474461	0.474437	0.474431	0.474444	0.474478	0.474531	0.474605
	38.7	0.490752	0.490109	0.489476	0.488854	0.488243	0.487643	0.487055	0.486478	0.485916	0.485367	0.48483	0.484305	0.483793	0.483294	0.482809	0.482337	0.481879	0.481435	0.481005	0.480589	0.480188	0.479801	0.47943	0.479074	0.478733	0.478411	0.478101	0.477806	0.477527	0.477263	0.477015	0.476782	0.476567	0.476368	0.476187	0.476022	0.475876	0.475747	0.475637	0.475546	0.475473	0.47542	0.475386	0.47537	0.475373	0.475397	0.47544	0.475504
	39.06	0.492121	0.49147	0.49083	0.4902	0.489581	0.488974	0.488378	0.487793	0.487224	0.486666	0.48612	0.485587	0.485067	0.484559	0.484065	0.483585	0.483118	0.482665	0.482226	0.481801	0.481391	0.480995	0.480614	0.480249	0.479899	0.479567	0.479248	0.478944	0.478655	0.478381	0.478122	0.47788	0.477654	0.477445	0.477253	0.477079	0.476922	0.476783	0.476663	0.476561	0.476478	0.476415	0.476371	0.476344	0.476338	0.476352	0.476386	0.47644
	39.42	0.493529	0.492871	0.492223	0.491586	0.49096	0.490344	0.48974	0.489147	0.48857	0.488004	0.48745	0.486908	0.486379	0.485863	0.48536	0.484871	0.484395	0.483933	0.483485	0.483051	0.482631	0.482227	0.481837	0.481462	0.481103	0.480761	0.480433	0.480119	0.47982	0.479536	0.479267	0.479015	0.478779	0.47856	0.478358	0.478173	0.478006	0.477857	0.477726	0.477614	0.477521	0.477447	0.477393	0.477357	0.477341	0.477345	0.477369	0.477414
	39.78	0.494967	0.494302	0.493646	0.493002	0.492368	0.491745	0.491133	0.490532	0.489946	0.489372	0.48881	0.48826	0.487722	0.487198	0.486686	0.486188	0.485703	0.485233	0.484775	0.484333	0.483904	0.48349	0.483091	0.482707	0.482338	0.481988	0.48165	0.481326	0.481018	0.480724	0.480446	0.480183	0.479937	0.479708	0.479495	0.4793	0.479123	0.478964	0.478823	0.478701	0.478598	0.478515	0.478451	0.478405	0.478379	0.478373	0.478388	0.478423
	40.14	0.496434	0.495761	0.495099	0.494447	0.493805	0.493175	0.492555	0.491947	0.491353	0.49077	0.4902	0.489642	0.489096	0.488563	0.488043	0.487536	0.487043	0.486563	0.486097	0.485646	0.485208	0.484785	0.484377	0.483984	0.483606	0.483246	0.482899	0.482566	0.482248	0.481944	0.481656	0.481384	0.481128	0.480889	0.480666	0.480461	0.480274	0.480105	0.479954	0.479822	0.479709	0.479616	0.479542	0.479486	0.479451	0.479436	0.479441	0.479467
	40.5	0.49794	0.497259	0.496589	0.495929	0.49528	0.494642	0.494015	0.493398	0.492796	0.492206	0.491627	0.491061	0.490506	0.489965	0.489436	0.488921	0.488419	0.48793	0.487456	0.486995	0.486548	0.486116	0.485699	0.485297	0.48491	0.48454	0.484184	0.483841	0.483514	0.483201	0.482903	0.48262	0.482354	0.482105	0.481873	0.481658	0.48146	0.481281	0.481121	0.480979	0.480856	0.480753	0.48067	0.480604	0.48056	0.480535	0.480531	0.480547
	40.86	0.499473	0.498784	0.498107	0.49744	0.496783	0.496137	0.495502	0.494878	0.494269	0.49367	0.493083	0.492509	0.491946	0.491396	0.490859	0.490335	0.489824	0.489327	0.488844	0.488374	0.487919	0.487478	0.487051	0.48664	0.486244	0.485865	0.485499	0.485148	0.48481	0.484488	0.48418	0.483888	0.483612	0.483353	0.483111	0.482886	0.482679	0.48249	0.48232	0.482168	0.482036	0.481923	0.48183	0.481756	0.481701	0.481668	0.481654	0.481662
	41.22	0.501035	0.500337	0.499652	0.498977	0.498314	0.49766	0.497018	0.496386	0.495769	0.495162	0.494568	0.493985	0.493414	0.492856	0.49231	0.491778	0.491259	0.490753	0.490261	0.489782	0.489318	0.488868	0.488433	0.488013	0.487607	0.48722	0.486845	0.486484	0.486137	0.485805	0.485488	0.485187	0.484901	0.484632	0.484381	0.484146	0.483929	0.483731	0.48355	0.483389	0.483248	0.483126	0.483023	0.48294	0.482876	0.482833	0.482811	0.482809
	41.58	0.502632	0.501926	0.501233	0.50055	0.499879	0.499218	0.498568	0.497929	0.497303	0.496689	0.496086	0.495495	0.494916	0.49435	0.493796	0.493255	0.492727	0.492213	0.491712	0.491225	0.490752	0.490293	0.489849	0.489419	0.489005	0.488608	0.488224	0.487854	0.487498	0.487157	0.48683	0.486519	0.486224	0.485945	0.485684	0.48544	0.485213	0.485005	0.484816	0.484645	0.484494	0.484363	0.484251	0.484158	0.484085	0.484033	0.484002	0.483992
	41.94	0.504255	0.503542	0.50284	0.502149	0.50147	0.500802	0.500145	0.499498	0.498864	0.498242	0.497632	0.497033	0.496445	0.495871	0.495309	0.494759	0.494223	0.4937	0.49319	0.492695	0.492213	0.491745	0.491292	0.490854	0.490431	0.490025	0.489632	0.489253	0.488887	0.488537	0.488201	0.48788	0.487576	0.487288	0.487017	0.486763	0.486527	0.48631	0.486111	0.485931	0.485771	0.48563	0.485509	0.485407	0.485326	0.485265	0.485225	0.485206
	42.3	0.505904	0.505182	0.504472	0.503774	0.503087	0.502411	0.501746	0.501091	0.500451	0.499821	0.499202	0.498595	0.498	0.497417	0.496847	0.49629	0.495745	0.495214	0.494695	0.494191	0.493701	0.493224	0.492763	0.492315	0.491884	0.491469	0.491067	0.490679	0.490304	0.489944	0.489599	0.489269	0.488956	0.488658	0.488378	0.488115	0.48787	0.487643	0.487435	0.487246	0.487077	0.486928	0.486798	0.486687	0.486597	0.486527	0.486478	0.48645
	42.66	0.507579	0.506848	0.506129	0.505423	0.504728	0.504044	0.503371	0.502709	0.502061	0.501424	0.500798	0.500183	0.49958	0.498989	0.498411	0.497845	0.497292	0.496753	0.496226	0.495713	0.495214	0.494729	0.494259	0.493803	0.493363	0.492939	0.492528	0.492131	0.491748	0.491379	0.491025	0.490686	0.490363	0.490057	0.489767	0.489495	0.489241	0.489005	0.488788	0.488591	0.488413	0.488254	0.488116	0.487996	0.487897	0.487819	0.487762	0.487725
	43.02	0.509278	0.508538	0.507811	0.507096	0.506392	0.5057	0.50502	0.50435	0.503695	0.50305	0.502416	0.501794	0.501183	0.500585	0.499998	0.499425	0.498864	0.498316	0.497781	0.49726	0.496753	0.49626	0.495781	0.495316	0.494867	0.494435	0.494015	0.49361	0.493218	0.49284	0.492477	0.492129	0.491797	0.491482	0.491184	0.490903	0.49064	0.490395	0.490169	0.489963	0.489776	0.489609	0.489462	0.489334	0.489227	0.48914	0.489074	0.48903
	43.38	0.511009	0.51026	0.509524	0.5088	0.508088	0.507388	0.506699	0.506022	0.505359	0.504707	0.504066	0.503435	0.502817	0.50221	0.501616	0.501034	0.500465	0.499909	0.499366	0.498837	0.498321	0.497819	0.497332	0.496859	0.496401	0.49596	0.495532	0.495118	0.494717	0.49433	0.493958	0.493602	0.493261	0.492937	0.49263	0.49234	0.492068	0.491815	0.491581	0.491365	0.49117	0.490994	0.490839	0.490703	0.490587	0.490492	0.490418	0.490365
	43.74	0.512762	0.512004	0.511259	0.510526	0.509806	0.509098	0.508401	0.507716	0.507045	0.506385	0.505736	0.505099	0.504473	0.503858	0.503256	0.502666	0.502089	0.501525	0.500974	0.500436	0.499912	0.499402	0.498906	0.498425	0.497958	0.497509	0.497073	0.496649	0.49624	0.495845	0.495464	0.495099	0.49475	0.494417	0.494101	0.493803	0.493522	0.493261	0.493018	0.492794	0.49259	0.492406	0.492243	0.492098	0.491974	0.491871	0.491789	0.491728
	44.1	0.514537	0.51377	0.513016	0.512274	0.511545	0.510828	0.510123	0.50943	0.508751	0.508084	0.507428	0.506783	0.506149	0.505527	0.504917	0.50432	0.503735	0.503162	0.502603	0.502057	0.501525	0.501007	0.500503	0.500013	0.499538	0.499081	0.498636	0.498204	0.497786	0.497383	0.496994	0.49662	0.496262	0.495921	0.495597	0.49529	0.495001	0.494731	0.49448	0.494248	0.494036	0.493844	0.493672	0.493519	0.493387	0.493276	0.493186	0.493118
	44.46	0.516334	0.515557	0.514794	0.514043	0.513305	0.51258	0.511866	0.511165	0.510478	0.509803	0.509139	0.508487	0.507845	0.507216	0.506599	0.505993	0.505401	0.504821	0.504253	0.503699	0.503159	0.502633	0.50212	0.501623	0.50114	0.500674	0.500221	0.499781	0.499355	0.498943	0.498546	0.498164	0.497798	0.497448	0.497116	0.496801	0.496504	0.496225	0.495966	0.495726	0.495506	0.495306	0.495126	0.494966	0.494826	0.494707	0.49461	0.494533
	44.82	0.518151	0.517365	0.516592	0.515833	0.515086	0.514352	0.513629	0.51292	0.512225	0.511541	0.51087	0.510209	0.509561	0.508924	0.508299	0.507686	0.507086	0.506498	0.505923	0.505362	0.504813	0.504279	0.503759	0.503253	0.502762	0.502288	0.501827	0.501379	0.500945	0.500525	0.500119	0.499729	0.499355	0.498998	0.498657	0.498334	0.498029	0.497743	0.497476	0.497228	0.497	0.496792	0.496605	0.496437	0.496289	0.496163	0.496058	0.495974
	45.18	0.519989	0.519193	0.518411	0.517642	0.516886	0.516142	0.515411	0.514693	0.51399	0.513298	0.512619	0.511951	0.511295	0.51065	0.510018	0.509398	0.50879	0.508195	0.507612	0.507043	0.506487	0.505944	0.505416	0.504903	0.504404	0.503922	0.503453	0.502997	0.502555	0.502127	0.501714	0.501316	0.500934	0.500568	0.50022	0.499889	0.499576	0.499282	0.499007	0.498752	0.498517	0.498301	0.498106	0.49793	0.497776	0.497642	0.497529	0.497438
	45.54	0.521845	0.52104	0.520248	0.519469	0.518704	0.517951	0.517212	0.516485	0.515773	0.515073	0.514385	0.513709	0.513045	0.512393	0.511754	0.511126	0.510511	0.509908	0.509318	0.508741	0.508177	0.507627	0.507091	0.50657	0.506064	0.505574	0.505097	0.504633	0.504183	0.503747	0.503326	0.502921	0.502531	0.502158	0.501802	0.501464	0.501143	0.500842	0.50056	0.500297	0.500054	0.499831	0.499629	0.499446	0.499284	0.499143	0.499023	0.498925
	45.9	0.52372	0.522904	0.522102	0.521314	0.520539	0.519778	0.519029	0.518293	0.517572	0.516864	0.516167	0.515483	0.514811	0.514152	0.513504	0.512869	0.512247	0.511636	0.511039	0.510454	0.509883	0.509326	0.508782	0.508253	0.507739	0.507242	0.506757	0.506286	0.505828	0.505385	0.504956	0.504543	0.504146	0.503765	0.503402	0.503056	0.502729	0.50242	0.50213	0.50186	0.50161	0.50138	0.501171	0.500981	0.500811	0.500664	0.500537	0.500432
	46.26	0.525617	0.524791	0.523979	0.523181	0.522397	0.521626	0.520868	0.520122	0.519393	0.518676	0.517971	0.517278	0.516598	0.515931	0.515276	0.514633	0.514003	0.513385	0.51278	0.512188	0.511609	0.511044	0.510493	0.509956	0.509435	0.50893	0.508437	0.507958	0.507493	0.507042	0.506606	0.506185	0.505781	0.505393	0.505022	0.504669	0.504334	0.504018	0.503721	0.503444	0.503187	0.50295	0.502734	0.502537	0.502361	0.502206	0.502073	0.501961
	46.62	0.527528	0.526692	0.52587	0.525062	0.524268	0.523487	0.52272	0.521965	0.521227	0.5205	0.519787	0.519086	0.518397	0.517722	0.517059	0.516409	0.515771	0.515146	0.514534	0.513934	0.513348	0.512775	0.512217	0.511672	0.511143	0.51063	0.51013	0.509644	0.509171	0.508713	0.50827	0.507842	0.50743	0.507035	0.506657	0.506297	0.505955	0.505632	0.505328	0.505044	0.50478	0.504536	0.504313	0.504109	0.503927	0.503765	0.503626	0.503507
	46.98	0.529453	0.528606	0.527774	0.526956	0.526151	0.525361	0.524584	0.52382	0.523072	0.522337	0.521614	0.520905	0.520208	0.519524	0.518853	0.518195	0.51755	0.516917	0.516298	0.515691	0.515097	0.514517	0.513951	0.5134	0.512863	0.512343	0.511835	0.511342	0.510862	0.510396	0.509946	0.509511	0.509092	0.50869	0.508305	0.507939	0.50759	0.50726	0.50695	0.506659	0.506388	0.506138	0.505908	0.505698	0.505509	0.505341	0.505195	0.50507
	47.34	0.53139	0.530532	0.529689	0.528861	0.528046	0.527246	0.526459	0.525686	0.524928	0.524184	0.523452	0.522734	0.522028	0.521336	0.520657	0.519991	0.519338	0.518698	0.518071	0.517457	0.516856	0.516269	0.515696	0.515137	0.514593	0.514066	0.513551	0.51305	0.512563	0.512091	0.511633	0.511192	0.510766	0.510357	0.509966	0.509593	0.509238	0.508901	0.508584	0.508287	0.50801	0.507753	0.507517	0.507301	0.507105	0.506931	0.506779	0.506648
	47.7	0.533337	0.532468	0.531615	0.530776	0.529951	0.529141	0.528344	0.527561	0.526794	0.52604	0.525299	0.524572	0.523858	0.523157	0.522469	0.521795	0.521134	0.520487	0.519852	0.519231	0.518623	0.518029	0.517449	0.516883	0.516332	0.515797	0.515276	0.514768	0.514274	0.513795	0.513331	0.512883	0.512451	0.512036	0.511638	0.511258	0.510897	0.510554	0.510231	0.509928	0.509644	0.509381	0.509139	0.508917	0.508715	0.508536	0.508377	0.508241
	48.06	0.535293	0.534414	0.533549	0.5327	0.531865	0.531044	0.530237	0.529445	0.528668	0.527904	0.527154	0.526417	0.525694	0.524985	0.524289	0.523606	0.522938	0.522282	0.52164	0.521012	0.520397	0.519796	0.519209	0.518636	0.518079	0.517537	0.517009	0.516494	0.515994	0.515508	0.515038	0.514583	0.514145	0.513723	0.513319	0.512934	0.512566	0.512218	0.511888	0.511579	0.51129	0.511021	0.510773	0.510545	0.510338	0.510152	0.509989	0.509847
	48.42	0.537257	0.536366	0.535491	0.534631	0.533785	0.532954	0.532137	0.531335	0.530548	0.529775	0.529015	0.528269	0.527537	0.526819	0.526114	0.525424	0.524747	0.524084	0.523434	0.522798	0.522177	0.521569	0.520975	0.520396	0.519831	0.519283	0.518748	0.518227	0.51772	0.517228	0.516751	0.51629	0.515846	0.515419	0.515009	0.514617	0.514244	0.51389	0.513555	0.51324	0.512945	0.512671	0.512417	0.512184	0.511971	0.51178	0.511611	0.511464
	48.78	0.539224	0.538322	0.537435	0.536564	0.535707	0.534866	0.534038	0.533225	0.532428	0.531645	0.530876	0.530121	0.52938	0.528652	0.527939	0.52724	0.526555	0.525884	0.525226	0.524583	0.523954	0.523339	0.522739	0.522153	0.521582	0.521028	0.520486	0.519959	0.519446	0.518948	0.518466	0.517999	0.517549	0.517116	0.516701	0.516304	0.515926	0.515566	0.515226	0.514906	0.514605	0.514326	0.514067	0.513828	0.513611	0.513415	0.513241	0.513089
	49.14	0.541196	0.540282	0.539384	0.538501	0.537634	0.536782	0.535944	0.535121	0.534313	0.53352	0.532741	0.531977	0.531226	0.53049	0.529768	0.52906	0.528367	0.527687	0.527022	0.526371	0.525735	0.525113	0.524506	0.523914	0.523336	0.522776	0.522228	0.521695	0.521177	0.520673	0.520185	0.519713	0.519258	0.518819	0.518399	0.517997	0.517613	0.517249	0.516903	0.516578	0.516273	0.515988	0.515725	0.515481	0.515259	0.515058	0.51488	0.514723
	49.5	0.543172	0.542246	0.541336	0.540442	0.539564	0.538701	0.537852	0.537019	0.536201	0.535398	0.534609	0.533835	0.533075	0.53233	0.531599	0.530882	0.530181	0.529493	0.52882	0.528162	0.527518	0.526889	0.526275	0.525676	0.525093	0.524526	0.523973	0.523434	0.52291	0.522401	0.521907	0.52143	0.52097	0.520527	0.520101	0.519694	0.519306	0.518936	0.518586	0.518256	0.517947	0.517657	0.517389	0.517141	0.516914	0.516709	0.516526	0.516365
	49.86	0.54515	0.544212	0.543291	0.542386	0.541496	0.540622	0.539763	0.538918	0.538091	0.537277	0.536479	0.535695	0.534925	0.534171	0.533431	0.532706	0.531996	0.5313	0.530619	0.529953	0.529302	0.528666	0.528045	0.52744	0.52685	0.526277	0.525718	0.525174	0.524645	0.52413	0.523632	0.52315	0.522684	0.522236	0.521806	0.521395	0.521002	0.520628	0.520274	0.519939	0.519625	0.519332	0.519059	0.518807	0.518576	0.518367	0.518179	0.518014
	50.22	0.547128	0.546179	0.545246	0.544329	0.543428	0.542543	0.541673	0.540818	0.53998	0.539157	0.538348	0.537554	0.536776	0.536012	0.535263	0.534529	0.533811	0.533107	0.532418	0.531744	0.531086	0.530443	0.529815	0.529203	0.528607	0.528028	0.527463	0.526914	0.526379	0.52586	0.525357	0.52487	0.5244	0.523948	0.523513	0.523097	0.5227	0.522322	0.521964	0.521625	0.521307	0.521009	0.520733	0.520477	0.520242	0.520029	0.519837	0.519668
	50.58	0.549106	0.548145	0.5472	0.546272	0.54536	0.544463	0.543583	0.542717	0.541868	0.541035	0.540216	0.539413	0.538624	0.537851	0.537094	0.536351	0.535624	0.534912	0.534215	0.533534	0.532868	0.532218	0.531583	0.530965	0.530362	0.529777	0.529207	0.528652	0.528112	0.527589	0.527081	0.52659	0.526116	0.525659	0.525221	0.524801	0.5244	0.524018	0.523655	0.523313	0.522991	0.52269	0.522409	0.522149	0.521911	0.521694	0.5215	0.521327
	50.94	0.551082	0.550108	0.549152	0.548212	0.547288	0.546381	0.545489	0.544613	0.543754	0.54291	0.542082	0.541268	0.54047	0.539688	0.538921	0.53817	0.537435	0.536715	0.53601	0.535321	0.534648	0.53399	0.533349	0.532723	0.532115	0.531523	0.530948	0.530387	0.529843	0.529315	0.528803	0.528307	0.527829	0.527369	0.526927	0.526503	0.526098	0.525713	0.525347	0.525001	0.524676	0.524371	0.524087	0.523824	0.523582	0.523362	0.523164	0.522988
	51.3	0.553053	0.552067	0.551098	0.550146	0.549211	0.548292	0.547389	0.546503	0.545633	0.544778	0.543939	0.543116	0.542309	0.541517	0.540741	0.539981	0.539237	0.538509	0.537796	0.537099	0.536418	0.535754	0.535105	0.534474	0.533859	0.533261	0.532679	0.532114	0.531565	0.531032	0.530515	0.530016	0.529535	0.529071	0.528625	0.528199	0.527791	0.527402	0.527033	0.526684	0.526356	0.526048	0.525761	0.525495	0.52525	0.525028	0.524827	0.524648
	51.66	0.555019	0.55402	0.553039	0.552076	0.551129	0.550198	0.549284	0.548387	0.547506	0.546641	0.545792	0.544959	0.544142	0.543341	0.542556	0.541787	0.541035	0.540298	0.539577	0.538873	0.538184	0.537512	0.536857	0.536219	0.535597	0.534994	0.534406	0.533836	0.533281	0.532744	0.532224	0.531721	0.531236	0.530769	0.53032	0.529891	0.52948	0.529088	0.528716	0.528365	0.528034	0.527723	0.527434	0.527165	0.526918	0.526692	0.526489	0.526308
	52.02	0.556978	0.555967	0.554974	0.553998	0.553039	0.552098	0.551173	0.550264	0.549373	0.548497	0.547638	0.546795	0.545969	0.545158	0.544364	0.543587	0.542825	0.54208	0.541352	0.540639	0.539944	0.539265	0.538603	0.537958	0.53733	0.53672	0.536127	0.535551	0.534992	0.534451	0.533926	0.53342	0.532932	0.532462	0.53201	0.531578	0.531164	0.53077	0.530396	0.530042	0.529708	0.529395	0.529103	0.528832	0.528583	0.528356	0.52815	0.527966
	52.38	0.558929	0.557905	0.5569	0.555912	0.554942	0.553989	0.553053	0.552133	0.551231	0.550345	0.549476	0.548623	0.547787	0.546967	0.546164	0.545378	0.544608	0.543855	0.543118	0.542398	0.541695	0.541009	0.540341	0.539689	0.539055	0.53844	0.537841	0.53726	0.536696	0.53615	0.535622	0.535112	0.53462	0.534147	0.533694	0.533258	0.532843	0.532446	0.53207	0.531714	0.531378	0.531063	0.530769	0.530496	0.530245	0.530015	0.529808	0.529622
	52.74	0.56087	0.559834	0.558816	0.557816	0.556834	0.555869	0.554922	0.553991	0.553078	0.552182	0.551302	0.550439	0.549593	0.548764	0.547952	0.547157	0.546379	0.545617	0.544872	0.544145	0.543435	0.542741	0.542066	0.541408	0.540768	0.540146	0.539542	0.538956	0.538387	0.537837	0.537304	0.536791	0.536296	0.53582	0.535364	0.534927	0.534509	0.534111	0.533732	0.533375	0.533037	0.532721	0.532425	0.532151	0.531898	0.531667	0.531458	0.53127
	53.1	0.5628	0.561751	0.56072	0.559708	0.558714	0.557738	0.556779	0.555838	0.554914	0.554007	0.553117	0.552245	0.551389	0.55055	0.549729	0.548925	0.548138	0.547369	0.546616	0.545881	0.545164	0.544463	0.543781	0.543117	0.54247	0.541843	0.541233	0.540642	0.540069	0.539514	0.538978	0.538461	0.537963	0.537484	0.537025	0.536586	0.536166	0.535766	0.535387	0.535027	0.534689	0.534371	0.534074	0.533798	0.533544	0.533312	0.533102	0.532913
	53.46	0.564718	0.563656	0.562613	0.561588	0.560582	0.559594	0.558624	0.557671	0.556736	0.555819	0.554919	0.554036	0.55317	0.552322	0.551492	0.550679	0.549884	0.549106	0.548346	0.547603	0.546878	0.546171	0.545482	0.544811	0.544158	0.543525	0.54291	0.542313	0.541735	0.541176	0.540636	0.540116	0.539615	0.539134	0.538672	0.53823	0.537809	0.537408	0.537027	0.536666	0.536326	0.536008	0.53571	0.535434	0.535179	0.534946	0.534735	0.534546
	53.82	0.566621	0.565546	0.564491	0.563454	0.562436	0.561436	0.560454	0.559491	0.558545	0.557617	0.556706	0.555814	0.554938	0.554081	0.553242	0.55242	0.551616	0.55083	0.550062	0.549312	0.548579	0.547865	0.54717	0.546492	0.545834	0.545194	0.544574	0.543972	0.54339	0.542827	0.542283	0.541759	0.541256	0.540772	0.540308	0.539864	0.539441	0.539038	0.538656	0.538294	0.537954	0.537634	0.537336	0.537059	0.536804	0.53657	0.536359	0.536169
	54.18	0.568511	0.567422	0.566354	0.565304	0.564274	0.563262	0.562269	0.561294	0.560338	0.559399	0.558478	0.557575	0.55669	0.555824	0.554975	0.554145	0.553332	0.552538	0.551762	0.551004	0.550264	0.549543	0.548841	0.548157	0.547493	0.546847	0.546221	0.545615	0.545028	0.544461	0.543914	0.543386	0.542879	0.542393	0.541927	0.541481	0.541056	0.540651	0.540268	0.539906	0.539565	0.539245	0.538946	0.538669	0.538414	0.538181	0.537969	0.537779
	54.54	0.570383	0.569282	0.5682	0.567138	0.566096	0.565072	0.564068	0.563082	0.562114	0.561164	0.560233	0.55932	0.558426	0.55755	0.556692	0.555853	0.555032	0.55423	0.553446	0.552681	0.551934	0.551206	0.550497	0.549807	0.549137	0.548486	0.547855	0.547243	0.546652	0.546081	0.54553	0.545	0.54449	0.544001	0.543532	0.543084	0.542658	0.542252	0.541868	0.541505	0.541163	0.540843	0.540544	0.540267	0.540012	0.539779	0.539568	0.539378
	54.9	0.572239	0.571124	0.570029	0.568955	0.5679	0.566864	0.565848	0.564851	0.563872	0.562912	0.56197	0.561047	0.560143	0.559258	0.558391	0.557543	0.556714	0.555904	0.555112	0.554339	0.553585	0.55285	0.552135	0.551439	0.550762	0.550106	0.549469	0.548853	0.548257	0.547682	0.547128	0.546594	0.546082	0.54559	0.545119	0.54467	0.544241	0.543835	0.543449	0.543085	0.542743	0.542422	0.542124	0.541847	0.541592	0.54136	0.541149	0.54096
	55.26	0.574074	0.572946	0.571838	0.570751	0.569684	0.568637	0.567609	0.5666	0.565611	0.56464	0.563688	0.562755	0.561842	0.560947	0.560071	0.559215	0.558377	0.557559	0.556759	0.555979	0.555218	0.554477	0.553755	0.553053	0.552371	0.551708	0.551067	0.550446	0.549846	0.549267	0.548709	0.548173	0.547657	0.547163	0.54669	0.546239	0.545809	0.545401	0.545015	0.54465	0.544308	0.543987	0.543688	0.543412	0.543158	0.542926	0.542716	0.542529
	55.62	0.57589	0.574748	0.573628	0.572528	0.571449	0.570389	0.56935	0.56833	0.567329	0.566348	0.565386	0.564443	0.563519	0.562615	0.561731	0.560865	0.56002	0.559193	0.558386	0.557599	0.556831	0.556082	0.555354	0.554646	0.553958	0.55329	0.552643	0.552018	0.551414	0.550831	0.55027	0.54973	0.549212	0.548716	0.548241	0.547788	0.547357	0.546948	0.546561	0.546196	0.545852	0.545532	0.545233	0.544957	0.544703	0.544472	0.544263	0.544077
	55.98	0.577686	0.576531	0.575397	0.574284	0.573192	0.572121	0.571069	0.570038	0.569026	0.568034	0.567061	0.566109	0.565175	0.564262	0.563368	0.562494	0.56164	0.560806	0.559991	0.559196	0.558421	0.557666	0.556932	0.556217	0.555524	0.55485	0.554199	0.553568	0.55296	0.552374	0.551809	0.551267	0.550746	0.550247	0.549771	0.549316	0.548883	0.548473	0.548085	0.547719	0.547376	0.547055	0.546756	0.546481	0.546228	0.545997	0.545789	0.545604
	56.34	0.579457	0.578288	0.577141	0.576016	0.574911	0.573828	0.572765	0.571723	0.5707	0.569697	0.568714	0.567751	0.566808	0.565886	0.564983	0.564101	0.563238	0.562396	0.561574	0.560772	0.55999	0.559229	0.558488	0.557767	0.557068	0.556389	0.555733	0.555098	0.554486	0.553896	0.553328	0.552783	0.55226	0.551759	0.551281	0.550824	0.550391	0.54998	0.549591	0.549225	0.548881	0.54856	0.548262	0.547987	0.547734	0.547505	0.547298	0.547113
	56.7	0.581203	0.580022	0.578863	0.577724	0.576607	0.575512	0.574437	0.573383	0.572349	0.571336	0.570342	0.56937	0.568417	0.567485	0.566574	0.565683	0.564813	0.563962	0.563133	0.562323	0.561535	0.560767	0.56002	0.559294	0.558589	0.557905	0.557243	0.556604	0.555988	0.555395	0.554824	0.554276	0.55375	0.553247	0.552767	0.552309	0.551875	0.551462	0.551073	0.550707	0.550363	0.550042	0.549744	0.549469	0.549218	0.548989	0.548783	0.5486
	57.06	0.582922	0.581729	0.580558	0.579408	0.578279	0.577171	0.576085	0.57502	0.573974	0.57295	0.571946	0.570964	0.570002	0.56906	0.56814	0.567241	0.566362	0.565504	0.564666	0.56385	0.563055	0.56228	0.561527	0.560795	0.560085	0.559395	0.558729	0.558086	0.557466	0.556869	0.556295	0.555744	0.555216	0.554711	0.554229	0.55377	0.553334	0.552921	0.552531	0.552164	0.55182	0.5515	0.551202	0.550928	0.550677	0.550449	0.550244	0.550063
	57.42	0.584612	0.583408	0.582225	0.581064	0.579924	0.578805	0.577707	0.57663	0.575574	0.574539	0.573524	0.572532	0.57156	0.570609	0.56968	0.568772	0.567885	0.567019	0.566174	0.565351	0.564549	0.563768	0.563008	0.562271	0.561555	0.56086	0.560189	0.559542	0.558918	0.558317	0.55774	0.557187	0.556656	0.55615	0.555666	0.555206	0.554769	0.554355	0.553964	0.553597	0.553253	0.552932	0.552635	0.552361	0.552111	0.551884	0.551681	0.551501
	57.78	0.586268	0.585054	0.583861	0.582689	0.581539	0.580409	0.579301	0.578214	0.577146	0.576101	0.575076	0.574073	0.573092	0.572132	0.571194	0.570277	0.569382	0.568508	0.567656	0.566825	0.566016	0.565229	0.564463	0.56372	0.562999	0.562299	0.561623	0.560971	0.560343	0.55974	0.559159	0.558603	0.558071	0.557562	0.557077	0.556615	0.556177	0.555762	0.555371	0.555004	0.55466	0.554339	0.554042	0.553769	0.55352	0.553294	0.553092	0.552913
	58.14	0.587889	0.586666	0.585463	0.584282	0.583121	0.581982	0.580864	0.579767	0.57869	0.577634	0.576599	0.575587	0.574595	0.573626	0.572679	0.571754	0.57085	0.569969	0.569109	0.568271	0.567455	0.566662	0.56589	0.565141	0.564415	0.56371	0.563029	0.562373	0.561742	0.561134	0.560551	0.559993	0.559458	0.558947	0.55846	0.557997	0.557558	0.557143	0.556752	0.556384	0.55604	0.555719	0.555423	0.55515	0.554902	0.554677	0.554476	0.554299
	58.5	0.589473	0.58824	0.587029	0.585838	0.584669	0.583521	0.582394	0.581288	0.580201	0.579136	0.578092	0.57707	0.57607	0.575092	0.574135	0.573202	0.57229	0.571401	0.570533	0.569688	0.568866	0.568066	0.567288	0.566534	0.565802	0.565092	0.564407	0.563747	0.563112	0.562501	0.561915	0.561354	0.560817	0.560304	0.559816	0.559352	0.558912	0.558496	0.558104	0.557736	0.557392	0.557071	0.556775	0.556504	0.556256	0.556032	0.555833	0.555657
	58.86	0.591016	0.589775	0.588555	0.587357	0.58618	0.585023	0.583888	0.582774	0.581679	0.580606	0.579554	0.578524	0.577515	0.576528	0.575564	0.574622	0.573702	0.572805	0.57193	0.571078	0.570248	0.569442	0.568658	0.567898	0.56716	0.566445	0.565756	0.565091	0.564452	0.563838	0.563249	0.562685	0.562146	0.561631	0.561141	0.560676	0.560235	0.559818	0.559426	0.559057	0.558713	0.558393	0.558097	0.557826	0.557579	0.557357	0.557158	0.556984
	59.22	0.592515	0.591267	0.590041	0.588835	0.58765	0.586487	0.585344	0.584222	0.58312	0.582039	0.58098	0.579942	0.578926	0.577931	0.576959	0.57601	0.575082	0.574178	0.573295	0.572436	0.5716	0.570787	0.569997	0.569231	0.568488	0.567768	0.567074	0.566405	0.565762	0.565145	0.564553	0.563986	0.563445	0.562929	0.562437	0.56197	0.561528	0.561111	0.560718	0.560349	0.560005	0.559685	0.559389	0.559119	0.558873	0.558652	0.558454	0.558281
	59.58	0.593968	0.592714	0.591481	0.590269	0.589077	0.587907	0.586758	0.58563	0.584521	0.583434	0.582367	0.581323	0.5803	0.579299	0.578321	0.577364	0.576431	0.575519	0.57463	0.573764	0.572922	0.572102	0.571306	0.570534	0.569786	0.569061	0.568362	0.567689	0.567042	0.566421	0.565826	0.565257	0.564713	0.564195	0.563702	0.563233	0.56279	0.562372	0.561978	0.561609	0.561265	0.560945	0.56065	0.56038	0.560135	0.559914	0.559718	0.559546
	59.94	0.595372	0.594113	0.592874	0.591656	0.590459	0.589284	0.588129	0.586995	0.58588	0.584786	0.583714	0.582664	0.581635	0.580628	0.579644	0.578682	0.577742	0.576824	0.57593	0.575058	0.57421	0.573385	0.572583	0.571805	0.571052	0.570322	0.569618	0.568941	0.56829	0.567666	0.567068	0.566496	0.56595	0.565429	0.564934	0.564465	0.56402	0.563601	0.563207	0.562838	0.562493	0.562173	0.561878	0.56161	0.561365	0.561146	0.560951	0.560781
	60.3	0.596724	0.59546	0.594217	0.592994	0.591793	0.590612	0.589452	0.588313	0.587193	0.586095	0.585017	0.583962	0.582928	0.581916	0.580927	0.57996	0.579015	0.578093	0.577193	0.576316	0.575463	0.574633	0.573827	0.573044	0.572286	0.571551	0.570843	0.570161	0.569507	0.568879	0.568277	0.567703	0.567154	0.566632	0.566135	0.565664	0.565218	0.564798	0.564403	0.564033	0.563689	0.563369	0.563074	0.562806	0.562563	0.562344	0.56215	0.561981
	60.66	0.598021	0.596753	0.595506	0.594279	0.593074	0.591889	0.590725	0.589582	0.588458	0.587355	0.586274	0.585214	0.584176	0.58316	0.582167	0.581195	0.580246	0.57932	0.578416	0.577536	0.576678	0.575844	0.575034	0.574248	0.573486	0.572747	0.572035	0.57135	0.570691	0.57006	0.569455	0.568877	0.568326	0.567802	0.567303	0.56683	0.566383	0.565962	0.565567	0.565196	0.564851	0.564532	0.564237	0.563969	0.563726	0.563509	0.563316	0.563148
	61.02	0.599259	0.597988	0.596738	0.595509	0.5943	0.593112	0.591945	0.590799	0.589672	0.588566	0.587481	0.586418	0.585377	0.584357	0.58336	0.582386	0.581433	0.580504	0.579597	0.578713	0.577853	0.577015	0.576202	0.575413	0.574648	0.573905	0.573191	0.572502	0.571841	0.571207	0.5706	0.570019	0.569466	0.568939	0.568438	0.567964	0.567515	0.567093	0.566696	0.566325	0.56598	0.56566	0.565366	0.565098	0.564856	0.564639	0.564447	0.564281
	61.38	0.60043	0.599158	0.597907	0.596676	0.595465	0.594276	0.593107	0.591958	0.590829	0.589721	0.588634	0.587568	0.586525	0.585503	0.584504	0.583527	0.582572	0.58164	0.580731	0.579845	0.578982	0.578143	0.577328	0.576536	0.575769	0.575025	0.574308	0.573618	0.572955	0.572318	0.571709	0.571127	0.570572	0.570043	0.569541	0.569065	0.568615	0.568191	0.567793	0.567422	0.567075	0.566755	0.566461	0.566193	0.565951	0.565735	0.565544	0.565379
	61.74	0.601532	0.60026	0.599008	0.597777	0.596565	0.595375	0.594205	0.593056	0.591925	0.590816	0.589728	0.588661	0.587616	0.586593	0.585593	0.584615	0.583659	0.582726	0.581815	0.580928	0.580064	0.579224	0.578407	0.577614	0.576846	0.5761	0.575383	0.574691	0.574027	0.57339	0.57278	0.572197	0.571641	0.571111	0.570608	0.570132	0.569681	0.569256	0.568858	0.568485	0.568138	0.567817	0.567522	0.567255	0.567013	0.566797	0.566607	0.566442
	62.1	0.602553	0.601283	0.600032	0.598801	0.597591	0.596401	0.595232	0.594083	0.592953	0.591844	0.590756	0.589689	0.588644	0.587622	0.586621	0.585643	0.584687	0.583754	0.582844	0.581956	0.581092	0.580252	0.579435	0.578642	0.577874	0.577128	0.57641	0.575719	0.575055	0.574418	0.573808	0.573225	0.572669	0.57214	0.571637	0.57116	0.57071	0.570285	0.569887	0.569515	0.569168	0.568847	0.568552	0.568285	0.568043	0.567827	0.567637	0.567473
	62.46	0.603489	0.602221	0.600973	0.599745	0.598537	0.597349	0.596182	0.595036	0.593907	0.592799	0.591713	0.590648	0.589604	0.588583	0.587583	0.586606	0.585652	0.58472	0.583811	0.582925	0.582062	0.581222	0.580407	0.579615	0.578848	0.578103	0.577386	0.576696	0.576033	0.575397	0.574788	0.574206	0.573651	0.573123	0.572621	0.572146	0.571697	0.571273	0.570876	0.570505	0.570159	0.569839	0.569545	0.569279	0.569038	0.568824	0.568634	0.568471
	62.82	0.604377	0.603104	0.601851	0.600619	0.599407	0.598215	0.597044	0.595894	0.594769	0.593664	0.592581	0.59152	0.59048	0.589461	0.588465	0.587491	0.586539	0.58561	0.584704	0.583821	0.582961	0.582124	0.581311	0.580522	0.579757	0.579015	0.5783	0.577613	0.576952	0.576318	0.575712	0.575132	0.57458	0.574054	0.573555	0.573082	0.572635	0.572214	0.571818	0.571449	0.571106	0.570788	0.570497	0.570228	0.569985	0.569769	0.569578	0.569413
	63.18	0.605216	0.603939	0.602681	0.601444	0.600228	0.599033	0.597858	0.596705	0.595576	0.594469	0.593383	0.592319	0.591277	0.590256	0.589258	0.588283	0.58733	0.5864	0.585492	0.584608	0.583748	0.582911	0.582098	0.581309	0.580545	0.579809	0.579095	0.578408	0.577749	0.577116	0.576511	0.575933	0.575382	0.574858	0.574361	0.57389	0.573445	0.573026	0.572634	0.572267	0.571927	0.571612	0.571324	0.571058	0.570819	0.570606	0.570419	0.570258
	63.54	0.606005	0.604723	0.603462	0.602221	0.601001	0.599802	0.598624	0.597467	0.596336	0.595226	0.594138	0.593071	0.592027	0.591005	0.590006	0.589029	0.588075	0.587144	0.586237	0.585352	0.584492	0.583655	0.582842	0.582054	0.581291	0.580556	0.579843	0.579157	0.578499	0.577868	0.577265	0.576689	0.57614	0.575618	0.575123	0.574655	0.574213	0.573797	0.573407	0.573044	0.572706	0.572395	0.57211	0.571848	0.571612	0.571403	0.57122	0.571062
	63.9	0.606742	0.605456	0.604191	0.602946	0.601723	0.600521	0.59934	0.598181	0.597047	0.595935	0.594845	0.593777	0.592731	0.591708	0.590707	0.58973	0.588776	0.587845	0.586937	0.586053	0.585193	0.584356	0.583544	0.582757	0.581995	0.581261	0.58055	0.579866	0.579209	0.57858	0.577979	0.577405	0.576858	0.576339	0.575846	0.575381	0.574941	0.574529	0.574142	0.573782	0.573448	0.57314	0.572858	0.5726	0.572368	0.572162	0.571983	0.57183
	64.26	0.607426	0.606136	0.604868	0.60362	0.602394	0.60119	0.600007	0.598845	0.59771	0.596596	0.595505	0.594435	0.593388	0.592364	0.591363	0.590386	0.589431	0.5885	0.587593	0.586709	0.58585	0.585014	0.584203	0.583417	0.582656	0.581924	0.581214	0.580532	0.579878	0.579251	0.578652	0.57808	0.577536	0.577019	0.576529	0.576066	0.57563	0.57522	0.574837	0.57448	0.57415	0.573845	0.573567	0.573313	0.573085	0.572883	0.572708	0.572559
	64.62	0.608057	0.606765	0.605493	0.604244	0.603015	0.601809	0.600624	0.599461	0.598324	0.597209	0.596116	0.595046	0.593999	0.592974	0.591973	0.590996	0.590041	0.589111	0.588204	0.587321	0.586462	0.585628	0.584819	0.584034	0.583275	0.582544	0.581836	0.581156	0.580504	0.579879	0.579283	0.578714	0.578172	0.577658	0.577171	0.576711	0.576278	0.575871	0.575491	0.575138	0.574811	0.57451	0.574236	0.573985	0.573761	0.573564	0.573392	0.573247
	64.98	0.608635	0.607341	0.606067	0.604816	0.603586	0.602377	0.601191	0.600027	0.598889	0.597773	0.59668	0.595609	0.594562	0.593537	0.592536	0.591559	0.590605	0.589675	0.588769	0.587887	0.58703	0.586197	0.585389	0.584606	0.583849	0.58312	0.582415	0.581737	0.581087	0.580465	0.57987	0.579304	0.578765	0.578254	0.57777	0.577313	0.576883	0.57648	0.576103	0.575754	0.57543	0.575133	0.574863	0.574616	0.574396	0.574202	0.574035	0.573895
	65.34	0.60916	0.607864	0.606589	0.605336	0.604105	0.602895	0.601708	0.600543	0.599404	0.598288	0.597195	0.596124	0.595077	0.594052	0.593052	0.592075	0.591122	0.590193	0.589288	0.588408	0.587552	0.58672	0.585914	0.585133	0.584378	0.583651	0.582948	0.582273	0.581625	0.581006	0.580414	0.57985	0.579314	0.578806	0.578325	0.577871	0.577445	0.577045	0.576672	0.576325	0.576006	0.575712	0.575446	0.575203	0.574987	0.574798	0.574635	0.574499
	65.7	0.609632	0.608334	0.607058	0.605804	0.604572	0.603362	0.602174	0.601009	0.59987	0.598753	0.59766	0.59659	0.595542	0.594519	0.593519	0.592543	0.591591	0.590663	0.58976	0.588881	0.588026	0.587197	0.586393	0.585614	0.58486	0.584136	0.583436	0.582763	0.582118	0.581501	0.580912	0.580351	0.579818	0.579313	0.578835	0.578384	0.577961	0.577565	0.577195	0.576852	0.576536	0.576247	0.575984	0.575746	0.575534	0.575349	0.575191	0.575059
	66.06	0.61005	0.608751	0.607474	0.60622	0.604987	0.603776	0.602588	0.601423	0.600284	0.599168	0.598075	0.597005	0.595959	0.594936	0.593937	0.592962	0.592011	0.591085	0.590183	0.589305	0.588453	0.587625	0.586823	0.586047	0.585296	0.584574	0.583876	0.583205	0.582563	0.581949	0.581363	0.580805	0.580275	0.579773	0.579298	0.578851	0.578431	0.578038	0.577672	0.577333	0.577021	0.576736	0.576477	0.576243	0.576035	0.575854	0.575701	0.575573
	66.42	0.610413	0.609114	0.607837	0.606582	0.605349	0.604138	0.60295	0.601785	0.600647	0.599531	0.598439	0.59737	0.596324	0.595302	0.594305	0.593331	0.592382	0.591457	0.590557	0.589681	0.588831	0.588005	0.587205	0.586431	0.585682	0.584963	0.584268	0.5836	0.582961	0.58235	0.581767	0.581212	0.580685	0.580186	0.579714	0.57927	0.578853	0.578464	0.578102	0.577767	0.577458	0.577177	0.576922	0.576692	0.576489	0.576313	0.576163	0.576041
	66.78	0.610721	0.609422	0.608145	0.60689	0.605657	0.604447	0.60326	0.602095	0.600957	0.599843	0.598751	0.597683	0.596639	0.595618	0.594622	0.59365	0.592702	0.591779	0.59088	0.590007	0.589159	0.588335	0.587538	0.586766	0.58602	0.585304	0.584611	0.583946	0.58331	0.582701	0.582121	0.581569	0.581046	0.58055	0.580081	0.579641	0.579227	0.578841	0.578483	0.578152	0.577847	0.57757	0.57732	0.577094	0.576895	0.576723	0.576578	0.57646
	67.14	0.610974	0.609676	0.608399	0.607144	0.605912	0.604702	0.603516	0.602352	0.601215	0.600102	0.599011	0.597944	0.596901	0.595882	0.594888	0.593917	0.592971	0.59205	0.591154	0.590282	0.589436	0.588615	0.58782	0.587051	0.586307	0.585594	0.584904	0.584242	0.583609	0.583003	0.582426	0.581877	0.581357	0.580864	0.580399	0.579962	0.579552	0.57917	0.578815	0.578487	0.578187	0.577914	0.577667	0.577446	0.577251	0.577084	0.576944	0.57683
	67.5	0.611172	0.609873	0.608597	0.607343	0.606112	0.604904	0.603718	0.602555	0.60142	0.600307	0.599218	0.598153	0.597111	0.596094	0.595101	0.594132	0.593188	0.592269	0.591375	0.590506	0.589662	0.588843	0.588051	0.587284	0.586544	0.585833	0.585146	0.584487	0.583857	0.583254	0.58268	0.582135	0.581617	0.581127	0.580666	0.580232	0.579826	0.579447	0.579096	0.578772	0.578476	0.578207	0.577965	0.577748	0.577558	0.577395	0.577259	0.57715
	67.86	0.611312	0.610015	0.60874	0.607487	0.606257	0.60505	0.603865	0.602704	0.60157	0.600459	0.599371	0.598308	0.597268	0.596252	0.595261	0.594295	0.593353	0.592436	0.591543	0.590677	0.589835	0.589019	0.588229	0.587465	0.586728	0.58602	0.585336	0.58468	0.584053	0.583454	0.582883	0.58234	0.581826	0.58134	0.580881	0.580451	0.580048	0.579673	0.579326	0.579006	0.578714	0.578449	0.578211	0.577998	0.577812	0.577654	0.577523	0.577419
	68.22	0.611397	0.610101	0.608827	0.607575	0.606347	0.605141	0.603958	0.602798	0.601665	0.600556	0.59947	0.598409	0.597371	0.596357	0.595368	0.594403	0.593463	0.592549	0.591659	0.590794	0.589955	0.589142	0.588355	0.587594	0.586859	0.586154	0.585474	0.584821	0.584197	0.583601	0.583033	0.582493	0.581982	0.581499	0.581044	0.580617	0.580218	0.579847	0.579503	0.579188	0.578899	0.578638	0.578405	0.578196	0.578015	0.577861	0.577735	0.577636
	68.58	0.611424	0.610129	0.608857	0.607607	0.60638	0.605176	0.603994	0.602836	0.601706	0.600598	0.599514	0.598455	0.597419	0.596407	0.59542	0.594458	0.59352	0.592608	0.59172	0.590858	0.590022	0.589212	0.588427	0.587669	0.586937	0.586236	0.585558	0.584908	0.584287	0.583694	0.58313	0.582594	0.582086	0.581606	0.581155	0.580731	0.580336	0.579968	0.579628	0.579316	0.579032	0.578775	0.578546	0.578341	0.578165	0.578015	0.577894	0.577799
	68.94	0.611393	0.6101	0.60883	0.607582	0.606357	0.605154	0.603975	0.602819	0.60169	0.600585	0.599503	0.598445	0.597411	0.596402	0.595417	0.594457	0.593522	0.592612	0.591727	0.590868	0.590034	0.589227	0.588445	0.58769	0.586961	0.586263	0.585588	0.584942	0.584324	0.583734	0.583173	0.58264	0.582136	0.581659	0.581211	0.580791	0.580399	0.580035	0.579699	0.579391	0.579111	0.578858	0.578633	0.578433	0.578261	0.578116	0.577999	0.577909
	69.3	0.611305	0.610014	0.608746	0.6075	0.606276	0.605076	0.603899	0.602745	0.601618	0.600515	0.599435	0.59838	0.597348	0.596341	0.595359	0.594401	0.593469	0.592561	0.591679	0.590823	0.589992	0.589187	0.588408	0.587656	0.586931	0.586236	0.585564	0.584921	0.584307	0.58372	0.583162	0.582633	0.582131	0.581658	0.581214	0.580797	0.580409	0.580048	0.579716	0.579412	0.579135	0.578886	0.578666	0.57847	0.578302	0.578162	0.578049	0.577964
	69.66	0.611158	0.609869	0.608603	0.60736	0.606139	0.604941	0.603766	0.602614	0.601489	0.600389	0.599311	0.598258	0.597229	0.596224	0.595244	0.594289	0.593359	0.592455	0.591575	0.590722	0.589894	0.589092	0.588316	0.587567	0.586845	0.586153	0.585485	0.584846	0.584234	0.583651	0.583096	0.58257	0.582072	0.581602	0.581161	0.580748	0.580363	0.580006	0.579678	0.579377	0.579104	0.57886	0.578643	0.578452	0.578288	0.578153	0.578045	0.577964
	70.02	0.610952	0.609666	0.608403	0.607162	0.605943	0.604747	0.603575	0.602425	0.601303	0.600205	0.59913	0.59808	0.597053	0.596051	0.595074	0.594121	0.593194	0.592292	0.591415	0.590565	0.58974	0.588941	0.588169	0.587423	0.586704	0.586015	0.585351	0.584714	0.584106	0.583526	0.582975	0.582452	0.581957	0.581491	0.581053	0.580643	0.580262	0.579909	0.579584	0.579287	0.579018	0.578778	0.578565	0.578378	0.578219	0.578088	0.577984	0.577908
	70.38	0.610688	0.609405	0.608144	0.606905	0.605689	0.604496	0.603326	0.602179	0.60106	0.599964	0.598892	0.597844	0.59682	0.595821	0.594846	0.593897	0.592972	0.592073	0.591199	0.590351	0.58953	0.588734	0.587965	0.587222	0.586507	0.585821	0.58516	0.584527	0.583922	0.583346	0.582798	0.582278	0.581786	0.581323	0.580889	0.580483	0.580105	0.579755	0.579434	0.579141	0.578876	0.578639	0.578431	0.578248	0.578093	0.577966	0.577867	0.577796
	70.74	0.610364	0.609084	0.607826	0.60659	0.605377	0.604187	0.60302	0.601876	0.600759	0.599666	0.598596	0.597551	0.59653	0.595533	0.594561	0.593615	0.592693	0.591797	0.590926	0.590082	0.589263	0.58847	0.587704	0.586965	0.586253	0.585571	0.584914	0.584284	0.583682	0.583109	0.582564	0.582048	0.58156	0.5811	0.580669	0.580266	0.579891	0.579545	0.579228	0.578938	0.578677	0.578445	0.57824	0.578061	0.577911	0.577788	0.577694	0.577627
	71.1	0.609982	0.608705	0.60745	0.606217	0.605006	0.603819	0.602655	0.601513	0.6004	0.599309	0.598243	0.5972	0.596182	0.595188	0.59422	0.593276	0.592357	0.591464	0.590597	0.589755	0.588939	0.58815	0.587387	0.586652	0.585943	0.585265	0.58461	0.583984	0.583386	0.582816	0.582274	0.581761	0.581276	0.58082	0.580392	0.579993	0.579622	0.579279	0.578965	0.578679	0.578422	0.578193	0.577992	0.577818	0.577671	0.577553	0.577463	0.577401
	71.46	0.60954	0.608266	0.607014	0.605784	0.604577	0.603393	0.602231	0.601093	0.599982	0.598895	0.597831	0.596792	0.595777	0.594786	0.59382	0.59288	0.591964	0.591074	0.59021	0.589371	0.588559	0.587773	0.587014	0.586281	0.585576	0.584901	0.584251	0.583628	0.583033	0.582466	0.581928	0.581418	0.580936	0.580483	0.580059	0.579662	0.579295	0.578956	0.578645	0.578363	0.578109	0.577884	0.577688	0.577517	0.577374	0.57726	0.577174	0.577117
	71.82	0.609038	0.607768	0.606519	0.605293	0.604089	0.602908	0.60175	0.600615	0.599507	0.598423	0.597362	0.596326	0.595314	0.594326	0.593364	0.592426	0.591514	0.590627	0.589766	0.588931	0.588122	0.587339	0.586583	0.585854	0.585152	0.584481	0.583834	0.583215	0.582623	0.58206	0.581525	0.581018	0.58054	0.58009	0.579668	0.579275	0.578911	0.578575	0.578268	0.57799	0.57774	0.577518	0.577325	0.577158	0.57702	0.57691	0.576828	0.576775
	72.18	0.608478	0.607211	0.605966	0.604743	0.603543	0.602365	0.60121	0.600078	0.598974	0.597893	0.596835	0.595802	0.594793	0.593809	0.592849	0.591915	0.591006	0.590122	0.589265	0.588433	0.587627	0.586848	0.586095	0.58537	0.584672	0.584004	0.58336	0.582745	0.582157	0.581596	0.581065	0.580561	0.580086	0.579639	0.579221	0.578831	0.57847	0.578138	0.577834	0.577559	0.577313	0.577095	0.576905	0.576742	0.576608	0.576502	0.576424	0.576375
	72.54	0.607857	0.606595	0.605353	0.604134	0.602937	0.601763	0.600611	0.599483	0.598382	0.597304	0.59625	0.595221	0.594215	0.593234	0.592278	0.591347	0.590441	0.589561	0.588706	0.587878	0.587075	0.5863	0.585551	0.584829	0.584134	0.58347	0.58283	0.582217	0.581633	0.581076	0.580547	0.580047	0.579575	0.579132	0.578717	0.57833	0.577972	0.577643	0.577343	0.577071	0.576828	0.576613	0.576428	0.576268	0.576138	0.576035	0.575962	0.575917
	72.9	0.607178	0.605919	0.604682	0.603466	0.602273	0.601103	0.599955	0.59883	0.597732	0.596658	0.595608	0.594581	0.593579	0.592601	0.591648	0.590721	0.589818	0.588941	0.58809	0.587265	0.586467	0.585694	0.584949	0.58423	0.583539	0.582879	0.582242	0.581633	0.581052	0.580499	0.579973	0.579476	0.579007	0.578567	0.578155	0.577772	0.577417	0.577091	0.576794	0.576525	0.576286	0.576075	0.575892	0.575736	0.575609	0.575511	0.575441	0.5754
	73.26	0.60644	0.605185	0.603952	0.60274	0.601551	0.600384	0.59924	0.598119	0.597025	0.595954	0.594907	0.593884	0.592885	0.591911	0.590962	0.590038	0.589139	0.588265	0.587418	0.586596	0.585801	0.585032	0.58429	0.583575	0.582887	0.58223	0.581598	0.580992	0.580414	0.579864	0.579342	0.578848	0.578382	0.577945	0.577536	0.577156	0.576804	0.576482	0.576187	0.575922	0.575686	0.575478	0.575299	0.575147	0.575023	0.574928	0.574862	0.574825
	73.62	0.605643	0.604392	0.603163	0.601956	0.600771	0.599608	0.598467	0.59735	0.59626	0.595193	0.594149	0.59313	0.592135	0.591164	0.590218	0.589298	0.588402	0.587532	0.586688	0.58587	0.585078	0.584313	0.583574	0.582863	0.582179	0.581526	0.580896	0.580295	0.57972	0.579173	0.578654	0.578163	0.5777	0.577266	0.576861	0.576483	0.576135	0.575815	0.575524	0.575262	0.575029	0.574824	0.574649	0.574499	0.574379	0.574288	0.574225	0.574192
	73.98	0.604787	0.603542	0.602317	0.601114	0.599933	0.598774	0.597637	0.596524	0.595437	0.594374	0.593335	0.592319	0.591327	0.59036	0.589418	0.588501	0.587609	0.586743	0.585902	0.585087	0.584299	0.583537	0.582803	0.582095	0.581414	0.580765	0.580139	0.57954	0.578969	0.578426	0.57791	0.577422	0.576962	0.576531	0.576128	0.575754	0.575408	0.575092	0.574804	0.574545	0.574314	0.574113	0.57394	0.573795	0.573678	0.573589	0.57353	0.5735
	74.34	0.603874	0.602633	0.601413	0.600214	0.599037	0.597883	0.59675	0.595641	0.594558	0.593499	0.592463	0.591451	0.590464	0.5895	0.588562	0.587648	0.58676	0.585897	0.58506	0.584249	0.583464	0.582706	0.581975	0.58127	0.580593	0.579947	0.579325	0.57873	0.578162	0.577622	0.577109	0.576624	0.576168	0.575739	0.575339	0.574968	0.574626	0.574312	0.574026	0.57377	0.573543	0.573345	0.573175	0.573032	0.572918	0.572833	0.572777	0.57275
	74.7	0.602904	0.601667	0.600452	0.599258	0.598085	0.596935	0.595807	0.594702	0.593623	0.592568	0.591536	0.590528	0.589544	0.588584	0.587649	0.586739	0.585854	0.584995	0.584162	0.583354	0.582573	0.581819	0.581091	0.58039	0.579717	0.579074	0.578456	0.577864	0.577299	0.576762	0.576252	0.575771	0.575317	0.574892	0.574495	0.574126	0.573786	0.573475	0.573193	0.572939	0.572715	0.572519	0.572353	0.572213	0.572102	0.57202	0.571967	0.571943
	75.06	0.601876	0.600645	0.599434	0.598245	0.597077	0.595931	0.594807	0.593706	0.592632	0.59158	0.590552	0.589548	0.588568	0.587612	0.586681	0.585775	0.584894	0.584038	0.583208	0.582404	0.581627	0.580876	0.580152	0.579455	0.578785	0.578146	0.577531	0.576942	0.576381	0.575847	0.57534	0.574862	0.574411	0.573988	0.573594	0.573228	0.572891	0.572583	0.572303	0.572052	0.57183	0.571638	0.571474	0.571336	0.571228	0.571149	0.571099	0.571078
	75.42	0.600792	0.599566	0.59836	0.597176	0.596012	0.594871	0.593752	0.592655	0.591585	0.590538	0.589514	0.588513	0.587537	0.586585	0.585658	0.584755	0.583878	0.583026	0.5822	0.5814	0.580626	0.579878	0.579158	0.578464	0.577798	0.577162	0.576551	0.575966	0.575408	0.574877	0.574373	0.573897	0.573449	0.573029	0.572638	0.572275	0.57194	0.571634	0.571357	0.571109	0.57089	0.5707	0.570538	0.570404	0.570298	0.570221	0.570174	0.570155
	75.78	0.599651	0.598431	0.59723	0.596051	0.594893	0.593756	0.592641	0.591549	0.590483	0.58944	0.58842	0.587424	0.586452	0.585504	0.58458	0.583681	0.582808	0.58196	0.581137	0.58034	0.57957	0.578826	0.578109	0.577419	0.576756	0.576125	0.575516	0.574935	0.57438	0.573852	0.573351	0.572878	0.572433	0.572016	0.571627	0.571266	0.570934	0.570631	0.570356	0.570111	0.569894	0.569706	0.569547	0.569415	0.569311	0.569237	0.569192	0.569176
	76.14	0.598455	0.59724	0.596046	0.594871	0.593718	0.592586	0.591476	0.590388	0.589327	0.588288	0.587273	0.586281	0.585312	0.584368	0.583448	0.582554	0.581684	0.580839	0.58002	0.579227	0.578461	0.57772	0.577007	0.57632	0.575661	0.575033	0.574428	0.573849	0.573298	0.572773	0.572275	0.571805	0.571362	0.570948	0.570562	0.570203	0.569874	0.569573	0.569301	0.569057	0.568843	0.568657	0.5685	0.56837	0.568269	0.568197	0.568154	0.56814
	76.5	0.597205	0.595996	0.594806	0.593637	0.592489	0.591362	0.590257	0.589174	0.588117	0.587083	0.586072	0.585084	0.58412	0.583179	0.582264	0.581373	0.580507	0.579666	0.578851	0.578061	0.577298	0.576561	0.575851	0.575168	0.574512	0.573888	0.573286	0.572711	0.572162	0.571641	0.571146	0.570678	0.570238	0.569826	0.569442	0.569087	0.568759	0.568461	0.56819	0.567949	0.567737	0.567553	0.567399	0.56727	0.567171	0.567102	0.567061	0.567049
	76.86	0.5959	0.594697	0.593513	0.59235	0.591207	0.590085	0.588985	0.587907	0.586855	0.585825	0.584818	0.583835	0.582875	0.581938	0.581027	0.58014	0.579277	0.57844	0.577629	0.576843	0.576083	0.57535	0.574644	0.573964	0.573312	0.57269	0.572092	0.57152	0.570975	0.570456	0.569963	0.569499	0.569061	0.568652	0.56827	0.567917	0.567591	0.567295	0.567027	0.566787	0.566577	0.566395	0.566243	0.566116	0.566019	0.565951	0.565912	0.565902
	77.22	0.594542	0.593345	0.592167	0.59101	0.589873	0.588756	0.587661	0.586588	0.58554	0.584515	0.583513	0.582534	0.581578	0.580646	0.579738	0.578855	0.577996	0.577163	0.576355	0.575573	0.574817	0.574087	0.573384	0.572708	0.572059	0.571441	0.570846	0.570277	0.569735	0.569219	0.568729	0.568267	0.567832	0.567425	0.567045	0.566694	0.566371	0.566076	0.56581	0.565573	0.565364	0.565184	0.565033	0.564909	0.564813	0.564746	0.564709	0.5647
	77.58	0.59313	0.59194	0.590769	0.589617	0.588486	0.587375	0.586285	0.585217	0.584175	0.583154	0.582157	0.581182	0.58023	0.579302	0.578399	0.577519	0.576665	0.575835	0.575031	0.574253	0.5735	0.572774	0.572074	0.571401	0.570756	0.570141	0.569549	0.568983	0.568444	0.567931	0.567444	0.566984	0.566551	0.566146	0.565769	0.56542	0.565099	0.564806	0.564541	0.564306	0.564098	0.56392	0.563771	0.563648	0.563553	0.563488	0.563452	0.563445
	77.94	0.591667	0.590483	0.589319	0.588174	0.587048	0.585943	0.584859	0.583796	0.582759	0.581743	0.58075	0.57978	0.578833	0.577909	0.57701	0.576134	0.575284	0.574458	0.573657	0.572882	0.572133	0.571411	0.570714	0.570045	0.569402	0.568791	0.568202	0.567639	0.567103	0.566592	0.566108	0.56565	0.56522	0.564817	0.564442	0.564095	0.563775	0.563484	0.563221	0.562987	0.562781	0.562604	0.562456	0.562334	0.562241	0.562177	0.562142	0.562136
	78.3	0.590153	0.588976	0.587818	0.586679	0.58556	0.584461	0.583382	0.582325	0.581293	0.580282	0.579294	0.578329	0.577386	0.576467	0.575571	0.5747	0.573853	0.573031	0.572235	0.571463	0.570718	0.569999	0.569306	0.568639	0.568	0.567392	0.566806	0.566246	0.565712	0.565204	0.564723	0.564268	0.563839	0.563438	0.563065	0.562719	0.562402	0.562112	0.56185	0.561618	0.561413	0.561237	0.56109	0.56097	0.560878	0.560814	0.56078	0.560775
	78.66	0.588587	0.587418	0.586267	0.585135	0.584022	0.582929	0.581857	0.580805	0.579778	0.578773	0.57779	0.576829	0.575891	0.574976	0.574085	0.573218	0.572375	0.571557	0.570764	0.569997	0.569255	0.568539	0.567849	0.567186	0.56655	0.565945	0.565362	0.564805	0.564274	0.563768	0.563289	0.562836	0.56241	0.562011	0.561639	0.561295	0.560979	0.56069	0.56043	0.560199	0.559995	0.55982	0.559674	0.559554	0.559463	0.5594	0.559367	0.559362
	79.02	0.586972	0.58581	0.584666	0.583541	0.582435	0.581349	0.580282	0.579236	0.578215	0.577216	0.576238	0.575282	0.574349	0.573438	0.572552	0.571689	0.57085	0.570036	0.569247	0.568483	0.567745	0.567032	0.566346	0.565686	0.565053	0.564451	0.563871	0.563317	0.562788	0.562285	0.561808	0.561357	0.560933	0.560535	0.560165	0.559823	0.559508	0.559221	0.558962	0.558731	0.558528	0.558354	0.558209	0.558089	0.557999	0.557937	0.557903	0.557898
	79.38	0.585307	0.584153	0.583017	0.581899	0.5808	0.57972	0.57866	0.57762	0.576605	0.575611	0.574638	0.573688	0.57276	0.571854	0.570972	0.570113	0.569279	0.568469	0.567683	0.566923	0.566188	0.565479	0.564796	0.56414	0.56351	0.562911	0.562334	0.561782	0.561256	0.560755	0.56028	0.559832	0.559409	0.559013	0.558645	0.558303	0.557989	0.557703	0.557445	0.557215	0.557013	0.55684	0.556695	0.556576	0.556485	0.556423	0.55639	0.556386
	79.74	0.583594	0.582448	0.581319	0.580209	0.579117	0.578044	0.57699	0.575957	0.574948	0.57396	0.572993	0.572048	0.571124	0.570224	0.569346	0.568492	0.567662	0.566856	0.566075	0.565318	0.564587	0.563882	0.563202	0.562549	0.561922	0.561326	0.560752	0.560203	0.559679	0.55918	0.558708	0.55826	0.55784	0.557445	0.557078	0.556738	0.556425	0.55614	0.555882	0.555653	0.555452	0.555279	0.555134	0.555015	0.554924	0.554862	0.554829	0.554824
	80.1	0.581832	0.580694	0.579573	0.578471	0.577386	0.57632	0.575274	0.574247	0.573245	0.572263	0.571302	0.570362	0.569444	0.568549	0.567676	0.566827	0.566001	0.565199	0.564422	0.563669	0.562942	0.56224	0.561563	0.560913	0.56029	0.559696	0.559125	0.558579	0.558057	0.557561	0.55709	0.556645	0.556226	0.555833	0.555467	0.555128	0.554816	0.554531	0.554274	0.554045	0.553844	0.553671	0.553526	0.553407	0.553317	0.553254	0.55322	0.553215
	80.46	0.580021	0.578892	0.57778	0.576685	0.575608	0.57455	0.573511	0.572491	0.571496	0.57052	0.569565	0.568631	0.567719	0.566829	0.565961	0.565116	0.564295	0.563498	0.562725	0.561976	0.561252	0.560554	0.559881	0.559235	0.558614	0.558023	0.557455	0.556911	0.556392	0.555898	0.555429	0.554986	0.554568	0.554176	0.553811	0.553473	0.553162	0.552878	0.552622	0.552393	0.552192	0.552019	0.551874	0.551754	0.551663	0.5516	0.551566	0.551559
	80.82	0.578162	0.577042	0.575938	0.574852	0.573784	0.572733	0.571702	0.570689	0.5697	0.568731	0.567783	0.566855	0.565948	0.565064	0.564202	0.563362	0.562546	0.561753	0.560984	0.56024	0.55952	0.558825	0.558156	0.557513	0.556895	0.556308	0.555742	0.555201	0.554684	0.554192	0.553725	0.553283	0.552867	0.552477	0.552113	0.551776	0.551465	0.551182	0.550925	0.550697	0.550496	0.550322	0.550177	0.550057	0.549965	0.549901	0.549866	0.549858
	81.18	0.576257	0.575146	0.574051	0.572973	0.571913	0.57087	0.569846	0.56884	0.567859	0.566897	0.565955	0.565033	0.564133	0.563254	0.562398	0.561563	0.560752	0.559964	0.559199	0.558459	0.557744	0.557053	0.556387	0.555747	0.555133	0.554548	0.553985	0.553447	0.552932	0.552442	0.551977	0.551537	0.551122	0.550733	0.55037	0.550034	0.549724	0.54944	0.549184	0.548956	0.548755	0.548581	0.548435	0.548314	0.548221	0.548156	0.548119	0.54811
	81.54	0.574308	0.573206	0.57212	0.57105	0.569998	0.568963	0.567946	0.566948	0.565973	0.565018	0.564083	0.563167	0.562273	0.5614	0.560548	0.559719	0.558913	0.558129	0.557369	0.556633	0.555921	0.555234	0.554572	0.553935	0.553324	0.552742	0.552182	0.551645	0.551133	0.550645	0.550182	0.549743	0.54933	0.548942	0.54858	0.548244	0.547934	0.547651	0.547395	0.547166	0.546965	0.54679	0.546644	0.546522	0.546427	0.546361	0.546323	0.546312
	81.9	0.572317	0.571223	0.570145	0.569084	0.568039	0.567012	0.566003	0.565012	0.564044	0.563095	0.562166	0.561256	0.560367	0.5595	0.558653	0.557829	0.557027	0.556248	0.555492	0.55476	0.554052	0.553368	0.552709	0.552075	0.551467	0.550888	0.55033	0.549796	0.549286	0.5488	0.548338	0.547901	0.547488	0.547101	0.54674	0.546404	0.546095	0.545812	0.545555	0.545326	0.545124	0.544949	0.544801	0.544678	0.544583	0.544515	0.544475	0.544463
	82.26	0.570284	0.569199	0.568129	0.567075	0.566038	0.565018	0.564016	0.563031	0.56207	0.561127	0.560204	0.5593	0.558417	0.557554	0.556713	0.555893	0.555096	0.554321	0.553569	0.552841	0.552136	0.551455	0.5508	0.550169	0.549563	0.548986	0.54843	0.547898	0.54739	0.546906	0.546445	0.546009	0.545598	0.545212	0.544851	0.544516	0.544206	0.543923	0.543666	0.543437	0.543234	0.543058	0.542909	0.542785	0.542688	0.542619	0.542577	0.542563
	82.62	0.56821	0.567132	0.56607	0.565024	0.563994	0.562981	0.561985	0.561007	0.560052	0.559115	0.558197	0.557299	0.556421	0.555564	0.554727	0.553912	0.553119	0.552348	0.5516	0.550875	0.550174	0.549497	0.548844	0.548215	0.547612	0.547037	0.546484	0.545954	0.545447	0.544965	0.544505	0.544071	0.54366	0.543274	0.542914	0.542579	0.54227	0.541986	0.541729	0.541499	0.541295	0.541118	0.540968	0.540842	0.540744	0.540673	0.54063	0.540614
	82.98	0.566094	0.565024	0.563969	0.56293	0.561907	0.560901	0.559911	0.558939	0.55799	0.557059	0.556147	0.555254	0.554381	0.553528	0.552697	0.551886	0.551097	0.55033	0.549586	0.548864	0.548166	0.547492	0.546842	0.546216	0.545616	0.545043	0.544492	0.543964	0.543459	0.542977	0.542519	0.542085	0.541676	0.541291	0.540931	0.540596	0.540286	0.540003	0.539745	0.539514	0.539309	0.539131	0.53898	0.538853	0.538753	0.53868	0.538634	0.538616
	83.34	0.563938	0.562875	0.561827	0.560795	0.559778	0.558778	0.557795	0.556829	0.555885	0.55496	0.554053	0.553166	0.552298	0.55145	0.550622	0.549816	0.549031	0.548268	0.547528	0.54681	0.546115	0.545444	0.544796	0.544173	0.543575	0.543004	0.542455	0.541928	0.541425	0.540945	0.540488	0.540055	0.539646	0.539262	0.538902	0.538567	0.538258	0.537974	0.537715	0.537483	0.537277	0.537098	0.536945	0.536817	0.536715	0.53664	0.536592	0.536572
	83.7	0.561741	0.560685	0.559644	0.558618	0.557608	0.556614	0.555637	0.554677	0.553739	0.552819	0.551917	0.551035	0.550171	0.549328	0.548505	0.547703	0.546923	0.546164	0.545426	0.544712	0.54402	0.543352	0.542707	0.542087	0.54149	0.540922	0.540374	0.53985	0.539348	0.538869	0.538414	0.537982	0.537573	0.537189	0.53683	0.536495	0.536185	0.5359	0.535642	0.535409	0.535202	0.535021	0.534866	0.534736	0.534632	0.534555	0.534505	0.534482
	84.06	0.559504	0.558455	0.55742	0.556401	0.555397	0.554409	0.553438	0.552484	0.551551	0.550636	0.54974	0.548862	0.548004	0.547165	0.546347	0.545549	0.544772	0.544017	0.543283	0.542572	0.541884	0.541218	0.540576	0.539958	0.539364	0.538798	0.538252	0.537729	0.537229	0.536751	0.536297	0.535866	0.535458	0.535074	0.534715	0.53438	0.53407	0.533785	0.533525	0.533291	0.533083	0.5329	0.532744	0.532612	0.532506	0.532427	0.532374	0.532348
	84.42	0.55723	0.556187	0.555159	0.554145	0.553147	0.552165	0.5512	0.550251	0.549324	0.548414	0.547523	0.54665	0.545796	0.544962	0.544148	0.543355	0.542582	0.54183	0.5411	0.540392	0.539707	0.539044	0.538405	0.537789	0.537198	0.536633	0.536089	0.535568	0.535069	0.534593	0.534139	0.533709	0.533302	0.532919	0.532559	0.532224	0.531914	0.531628	0.531367	0.531132	0.530923	0.530739	0.530581	0.530446	0.530338	0.530257	0.530201	0.530172
	84.78	0.554918	0.553881	0.552859	0.551852	0.550859	0.549883	0.548923	0.54798	0.547058	0.546154	0.545267	0.544399	0.54355	0.54272	0.54191	0.541121	0.540352	0.539604	0.538878	0.538173	0.537491	0.536831	0.536194	0.535581	0.534992	0.534429	0.533887	0.533367	0.53287	0.532395	0.531942	0.531513	0.531106	0.530723	0.530364	0.530029	0.529718	0.529431	0.52917	0.528933	0.528722	0.528537	0.528377	0.52824	0.52813	0.528046	0.527987	0.527956
	85.14	0.552571	0.55154	0.550523	0.549522	0.548535	0.547564	0.54661	0.545672	0.544755	0.543856	0.542974	0.542111	0.541266	0.540441	0.539635	0.53885	0.538085	0.53734	0.536617	0.535916	0.535237	0.53458	0.533946	0.533335	0.532748	0.532188	0.531647	0.531129	0.530633	0.530159	0.529708	0.529279	0.528873	0.52849	0.528131	0.527795	0.527484	0.527197	0.526934	0.526696	0.526484	0.526296	0.526134	0.525996	0.525883	0.525796	0.525734	0.525699
	85.5	0.550188	0.549163	0.548153	0.547156	0.546175	0.54521	0.544261	0.543328	0.542417	0.541522	0.540645	0.539786	0.538946	0.538125	0.537324	0.536542	0.535781	0.535041	0.534321	0.533623	0.532947	0.532293	0.531662	0.531054	0.530469	0.52991	0.529371	0.528855	0.52836	0.527887	0.527437	0.527009	0.526603	0.52622	0.525861	0.525525	0.525213	0.524925	0.524662	0.524423	0.524208	0.524019	0.523855	0.523714	0.523598	0.523508	0.523444	0.523405
	85.86	0.547773	0.546754	0.545748	0.544758	0.543782	0.542822	0.541878	0.540951	0.540044	0.539154	0.538282	0.537428	0.536592	0.535776	0.534978	0.534201	0.533443	0.532707	0.531991	0.531296	0.530623	0.529972	0.529343	0.528737	0.528154	0.527598	0.527061	0.526546	0.526052	0.525581	0.525131	0.524703	0.524298	0.523916	0.523557	0.52322	0.522908	0.522619	0.522354	0.522113	0.521897	0.521706	0.521539	0.521396	0.521277	0.521184	0.521117	0.521075
	86.22	0.545326	0.544312	0.543312	0.542327	0.541357	0.540402	0.539463	0.538541	0.537639	0.536754	0.535886	0.535037	0.534205	0.533393	0.5326	0.531826	0.531073	0.53034	0.529627	0.528935	0.528265	0.527617	0.526991	0.526388	0.525807	0.525252	0.524717	0.524204	0.523712	0.523241	0.522792	0.522365	0.52196	0.521578	0.521219	0.520882	0.520569	0.520279	0.520013	0.51977	0.519553	0.519359	0.51919	0.519044	0.518923	0.518827	0.518756	0.51871
	86.58	0.542849	0.54184	0.540845	0.539865	0.5389	0.537951	0.537017	0.5361	0.535202	0.534322	0.533459	0.532614	0.531787	0.530979	0.53019	0.529421	0.528671	0.527941	0.527232	0.526544	0.525877	0.525231	0.524608	0.524007	0.523428	0.522875	0.522342	0.52183	0.521339	0.52087	0.520421	0.519995	0.519591	0.519208	0.518849	0.518512	0.518198	0.517907	0.517639	0.517395	0.517176	0.51698	0.516809	0.51666	0.516535	0.516436	0.516361	0.516312
	86.94	0.540343	0.53934	0.53835	0.537375	0.536415	0.535471	0.534542	0.53363	0.532737	0.531862	0.531003	0.530163	0.52934	0.528536	0.527751	0.526985	0.526239	0.525513	0.524807	0.524122	0.523458	0.522816	0.522195	0.521596	0.521019	0.520468	0.519937	0.519426	0.518937	0.518468	0.518021	0.517595	0.517191	0.516809	0.516449	0.516111	0.515796	0.515504	0.515235	0.51499	0.514768	0.51457	0.514396	0.514244	0.514117	0.514014	0.513936	0.513883
	87.3	0.537811	0.536812	0.535828	0.534858	0.533903	0.532963	0.53204	0.531132	0.530244	0.529373	0.528519	0.527683	0.526865	0.526065	0.525284	0.524522	0.52378	0.523057	0.522355	0.521673	0.521012	0.520372	0.519753	0.519157	0.518582	0.518033	0.517503	0.516994	0.516506	0.516038	0.515591	0.515166	0.514762	0.51438	0.51402	0.513682	0.513366	0.513073	0.512802	0.512555	0.512331	0.512131	0.511954	0.511799	0.511669	0.511563	0.511481	0.511423
	87.66	0.535253	0.53426	0.53328	0.532315	0.531365	0.530431	0.529512	0.528609	0.527726	0.526859	0.52601	0.525178	0.524364	0.523568	0.522791	0.522033	0.521294	0.520575	0.519876	0.519197	0.518539	0.517901	0.517285	0.516691	0.516119	0.515571	0.515043	0.514535	0.514048	0.513581	0.513135	0.51271	0.512307	0.511924	0.511564	0.511225	0.510908	0.510614	0.510342	0.510093	0.509867	0.509664	0.509485	0.509327	0.509193	0.509083	0.508998	0.508936
	88.02	0.532673	0.531684	0.530709	0.529749	0.528804	0.527874	0.52696	0.526062	0.525184	0.524322	0.523477	0.522649	0.521839	0.521047	0.520274	0.51952	0.518785	0.518069	0.517373	0.516697	0.516041	0.515407	0.514793	0.514201	0.51363	0.513084	0.512557	0.512051	0.511565	0.511099	0.510654	0.51023	0.509826	0.509444	0.509083	0.508743	0.508426	0.50813	0.507856	0.507606	0.507377	0.507172	0.50699	0.506829	0.506692	0.506578	0.506488	0.506422
	88.38	0.530071	0.529087	0.528117	0.527162	0.526221	0.525296	0.524387	0.523493	0.522619	0.521762	0.520921	0.520098	0.519292	0.518504	0.517735	0.516984	0.516252	0.51554	0.514847	0.514174	0.513521	0.512889	0.512277	0.511687	0.511119	0.510574	0.510049	0.509543	0.509058	0.508594	0.508149	0.507725	0.507322	0.506939	0.506578	0.506238	0.505919	0.505622	0.505347	0.505094	0.504863	0.504656	0.504471	0.504307	0.504166	0.504048	0.503954	0.503884
	88.74	0.52745	0.52647	0.525505	0.524555	0.523619	0.522699	0.521794	0.520905	0.520035	0.519182	0.518345	0.517526	0.516724	0.51594	0.515174	0.514427	0.513699	0.51299	0.5123	0.511629	0.510979	0.51035	0.50974	0.509152	0.508585	0.508043	0.507518	0.507014	0.50653	0.506066	0.505622	0.505199	0.504795	0.504413	0.504051	0.50371	0.50339	0.503092	0.502815	0.50256	0.502327	0.502117	0.501929	0.501761	0.501617	0.501496	0.501398	0.501323
	89.1	0.524811	0.523836	0.522875	0.521929	0.520998	0.520083	0.519182	0.518298	0.517432	0.516583	0.515751	0.514936	0.514138	0.513357	0.512595	0.511852	0.511127	0.51042	0.509733	0.509066	0.508418	0.507791	0.507184	0.506598	0.506033	0.505491	0.504968	0.504465	0.503982	0.503519	0.503075	0.502652	0.502249	0.501866	0.501503	0.501162	0.500841	0.500541	0.500262	0.500006	0.49977	0.499557	0.499366	0.499195	0.499047	0.498922	0.49882	0.49874
	89.46	0.522156	0.521186	0.52023	0.519288	0.518362	0.51745	0.516554	0.515674	0.514813	0.513968	0.51314	0.512328	0.511534	0.510757	0.509999	0.509259	0.508537	0.507834	0.507149	0.506485	0.50584	0.505214	0.504609	0.504025	0.503461	0.502921	0.502399	0.501898	0.501415	0.500953	0.50051	0.500086	0.499683	0.4993	0.498937	0.498594	0.498272	0.497971	0.497691	0.497432	0.497194	0.496978	0.496784	0.49661	0.496458	0.496329	0.496222	0.496138
	89.82	0.519488	0.518522	0.51757	0.516633	0.51571	0.514803	0.513912	0.513036	0.512179	0.511338	0.510513	0.509706	0.508915	0.508142	0.507387	0.50665	0.505931	0.505231	0.504549	0.503887	0.503245	0.502621	0.502018	0.501436	0.500874	0.500335	0.499814	0.499313	0.498832	0.49837	0.497927	0.497504	0.497101	0.496717	0.496353	0.49601	0.495687	0.495384	0.495102	0.494841	0.494601	0.494382	0.494185	0.494007	0.493852	0.493718	0.493607	0.493518
	90.18	0.516807	0.515845	0.514897	0.513964	0.513046	0.512143	0.511256	0.510384	0.509531	0.508694	0.507873	0.507069	0.506282	0.505513	0.504761	0.504027	0.503312	0.502614	0.501935	0.501276	0.500635	0.500014	0.499413	0.498832	0.498271	0.497734	0.497214	0.496714	0.496233	0.495772	0.495329	0.494906	0.494502	0.494118	0.493754	0.49341	0.493085	0.492781	0.492497	0.492234	0.491991	0.49177	0.491569	0.491388	0.491229	0.491091	0.490976	0.490882
	90.54	0.514116	0.513158	0.512215	0.511286	0.510372	0.509473	0.50859	0.507722	0.506872	0.506039	0.505222	0.504422	0.503638	0.502872	0.502123	0.501393	0.50068	0.499985	0.499309	0.498652	0.498013	0.497394	0.496795	0.496215	0.495656	0.49512	0.494601	0.494101	0.493621	0.49316	0.492718	0.492295	0.491891	0.491506	0.491141	0.490796	0.49047	0.490164	0.489878	0.489613	0.489368	0.489143	0.48894	0.488755	0.488592	0.48845	0.48833	0.488231
	90.9	0.511418	0.510463	0.509524	0.508599	0.507689	0.506794	0.505914	0.50505	0.504205	0.503375	0.502562	0.501765	0.500984	0.500221	0.499476	0.498748	0.498038	0.497346	0.496672	0.496017	0.495381	0.494764	0.494166	0.493588	0.49303	0.492494	0.491976	0.491478	0.490998	0.490537	0.490095	0.489672	0.489267	0.488882	0.488516	0.48817	0.487842	0.487535	0.487247	0.486979	0.486732	0.486504	0.486297	0.48611	0.485943	0.485796	0.485672	0.485568
	91.26	0.508713	0.507762	0.506826	0.505905	0.504999	0.504108	0.503232	0.502371	0.501529	0.500703	0.499893	0.4991	0.498323	0.497563	0.49682	0.496095	0.495388	0.494698	0.494027	0.493374	0.49274	0.492124	0.491528	0.490951	0.490394	0.489859	0.489342	0.488844	0.488365	0.487904	0.487462	0.487038	0.486634	0.486248	0.485881	0.485533	0.485205	0.484895	0.484605	0.484335	0.484085	0.483855	0.483645	0.483453	0.483282	0.483132	0.483002	0.482894
	91.62	0.506003	0.505056	0.504124	0.503206	0.502304	0.501416	0.500544	0.499687	0.498848	0.498026	0.497219	0.496428	0.495655	0.494898	0.494158	0.493435	0.492731	0.492044	0.491374	0.490723	0.490091	0.489477	0.488882	0.488307	0.487751	0.487217	0.4867	0.486202	0.485723	0.485263	0.484821	0.484397	0.483992	0.483605	0.483237	0.482888	0.482558	0.482247	0.481955	0.481682	0.481429	0.481196	0.480983	0.480787	0.480613	0.480458	0.480324	0.480211
	91.98	0.503291	0.502347	0.501418	0.500504	0.499605	0.498721	0.497852	0.496999	0.496163	0.495344	0.49454	0.493753	0.492982	0.492228	0.491491	0.490771	0.490069	0.489384	0.488717	0.488068	0.487437	0.486825	0.486231	0.485657	0.485102	0.484568	0.484052	0.483555	0.483076	0.482615	0.482173	0.481749	0.481343	0.480955	0.480586	0.480236	0.479904	0.479591	0.479297	0.479022	0.478766	0.47853	0.478313	0.478114	0.477936	0.477777	0.477638	0.47752
	92.34	0.500579	0.499638	0.498712	0.497801	0.496905	0.496024	0.495159	0.494309	0.493477	0.49266	0.491859	0.491075	0.490307	0.489555	0.488821	0.488104	0.487403	0.486721	0.486055	0.485408	0.484779	0.484168	0.483576	0.483003	0.482448	0.481915	0.4814	0.480902	0.480424	0.479963	0.47952	0.479095	0.478689	0.478301	0.47793	0.477579	0.477245	0.47693	0.476634	0.476356	0.476098	0.475858	0.475638	0.475436	0.475253	0.47509	0.474947	0.474824
	92.7	0.497867	0.496929	0.496007	0.495099	0.494206	0.493328	0.492466	0.491619	0.490789	0.489976	0.489178	0.488396	0.487631	0.486882	0.48615	0.485435	0.484737	0.484056	0.483393	0.482747	0.48212	0.48151	0.480919	0.480346	0.479793	0.47926	0.478745	0.478247	0.477769	0.477308	0.476864	0.476439	0.476032	0.475643	0.475271	0.474918	0.474583	0.474266	0.473967	0.473687	0.473426	0.473183	0.472959	0.472753	0.472567	0.4724	0.472252	0.472124
	93.06	0.495159	0.494224	0.493304	0.492399	0.491509	0.490634	0.489774	0.48893	0.488104	0.487293	0.486498	0.485719	0.484956	0.484209	0.483479	0.482767	0.482071	0.481392	0.48073	0.480086	0.47946	0.478851	0.478261	0.477689	0.477136	0.476604	0.476089	0.475592	0.475112	0.474651	0.474208	0.473782	0.473373	0.472983	0.47261	0.472255	0.471918	0.471599	0.471298	0.471016	0.470751	0.470505	0.470278	0.470069	0.469878	0.469707	0.469555	0.469422
	93.42	0.492455	0.491523	0.490605	0.489703	0.488816	0.487944	0.487087	0.486245	0.485422	0.484613	0.483821	0.483044	0.482283	0.481539	0.480812	0.480101	0.479407	0.478729	0.478069	0.477427	0.476802	0.476194	0.475605	0.475034	0.474481	0.473949	0.473434	0.472936	0.472457	0.471995	0.471551	0.471124	0.470715	0.470323	0.469949	0.469593	0.469254	0.468932	0.468629	0.468344	0.468077	0.467828	0.467597	0.467384	0.467189	0.467014	0.466857	0.466719
	93.78	0.489758	0.488828	0.487913	0.487013	0.486129	0.485259	0.484405	0.483566	0.482745	0.481939	0.481149	0.480374	0.479616	0.478873	0.478148	0.477439	0.476747	0.476071	0.475412	0.474771	0.474147	0.47354	0.472952	0.472381	0.471829	0.471297	0.470781	0.470284	0.469804	0.469342	0.468897	0.468469	0.468059	0.467666	0.46729	0.466932	0.466591	0.466268	0.465962	0.465674	0.465404	0.465151	0.464917	0.4647	0.464502	0.464322	0.464161	0.464019
	94.14	0.487069	0.486142	0.485229	0.484332	0.483449	0.482582	0.48173	0.480894	0.480075	0.479271	0.478483	0.477711	0.476954	0.476214	0.47549	0.474783	0.474092	0.473418	0.472761	0.472121	0.471497	0.470892	0.470304	0.469733	0.469181	0.468649	0.468134	0.467636	0.467155	0.466692	0.466247	0.465818	0.465406	0.465012	0.464635	0.464275	0.463932	0.463606	0.463298	0.463007	0.462734	0.462478	0.462241	0.46202	0.461818	0.461634	0.461468	0.461321
	94.5	0.484391	0.483465	0.482555	0.481659	0.480779	0.479915	0.479065	0.478231	0.477414	0.476612	0.475826	0.475056	0.474301	0.473563	0.47284	0.472135	0.471446	0.470773	0.470116	0.469477	0.468855	0.46825	0.467662	0.467092	0.46654	0.466008	0.465492	0.464994	0.464513	0.464049	0.463602	0.463172	0.46276	0.462364	0.461985	0.461623	0.461278	0.46095	0.460639	0.460345	0.460069	0.459811	0.45957	0.459345	0.459139	0.458951	0.458781	0.458629
	94.86	0.481724	0.4808	0.479892	0.478999	0.478121	0.477258	0.47641	0.475578	0.474763	0.473963	0.473179	0.47241	0.471658	0.470921	0.4702	0.469496	0.468808	0.468136	0.467481	0.466843	0.466221	0.465616	0.465029	0.464459	0.463907	0.463375	0.462858	0.462359	0.461878	0.461413	0.460965	0.460534	0.46012	0.459723	0.459342	0.458978	0.458631	0.4583	0.457987	0.457691	0.457411	0.45715	0.456905	0.456677	0.456467	0.456274	0.4561	0.455944
	95.22	0.479071	0.478149	0.477242	0.476351	0.475475	0.474614	0.473768	0.472938	0.472124	0.471327	0.470544	0.469777	0.469026	0.46829	0.467571	0.466868	0.466181	0.465511	0.464856	0.464218	0.463597	0.462993	0.462406	0.461836	0.461284	0.460751	0.460234	0.459734	0.459252	0.458786	0.458337	0.457905	0.457489	0.45709	0.456708	0.456342	0.455992	0.45566	0.455344	0.455045	0.454762	0.454497	0.454249	0.454017	0.453803	0.453607	0.453428	0.453267
	95.58	0.476433	0.475513	0.474608	0.473718	0.472843	0.471984	0.47114	0.470312	0.4695	0.468704	0.467923	0.467157	0.466407	0.465673	0.464955	0.464253	0.463567	0.462897	0.462244	0.461607	0.460986	0.460382	0.459795	0.459225	0.458673	0.458139	0.457621	0.457121	0.456637	0.45617	0.45572	0.455287	0.454869	0.454469	0.454084	0.453716	0.453365	0.45303	0.452711	0.452409	0.452123	0.451855	0.451603	0.451368	0.45115	0.45095	0.450767	0.450602
	95.94	0.473812	0.472893	0.471989	0.471101	0.470228	0.46937	0.468528	0.467701	0.466891	0.466096	0.465316	0.464552	0.463803	0.463071	0.462354	0.461653	0.460968	0.460299	0.459646	0.459009	0.458388	0.457785	0.457197	0.456627	0.456074	0.45554	0.455022	0.45452	0.454036	0.453568	0.453116	0.452681	0.452262	0.45186	0.451473	0.451103	0.450749	0.450412	0.45009	0.449785	0.449497	0.449225	0.44897	0.448731	0.448509	0.448305	0.448118	0.447948
	96.3	0.471209	0.470291	0.469389	0.468502	0.46763	0.466774	0.465933	0.465108	0.464299	0.463505	0.462727	0.461964	0.461216	0.460484	0.459768	0.459068	0.458384	0.457716	0.457063	0.456426	0.455806	0.455202	0.454615	0.454045	0.453491	0.452956	0.452437	0.451934	0.451448	0.450979	0.450526	0.450089	0.449669	0.449265	0.448876	0.448504	0.448148	0.447808	0.447484	0.447176	0.446884	0.446609	0.446351	0.446108	0.445883	0.445674	0.445483	0.445309
	96.66	0.468626	0.467709	0.466808	0.465922	0.465052	0.464197	0.463357	0.462533	0.461725	0.460933	0.460156	0.459394	0.458647	0.457916	0.457201	0.456502	0.455818	0.45515	0.454498	0.453861	0.453241	0.452637	0.45205	0.451479	0.450924	0.450388	0.449868	0.449365	0.448878	0.448407	0.447952	0.447514	0.447092	0.446686	0.446295	0.445921	0.445562	0.445219	0.444893	0.444582	0.444287	0.444009	0.443747	0.443501	0.443272	0.44306	0.442864	0.442687
	97.02	0.466063	0.465148	0.464248	0.463363	0.462494	0.461641	0.460802	0.459979	0.459172	0.458381	0.457605	0.456844	0.456098	0.455368	0.454653	0.453954	0.453271	0.452604	0.451951	0.451315	0.450695	0.450091	0.449503	0.448931	0.448376	0.447839	0.447318	0.446813	0.446325	0.445853	0.445396	0.444956	0.444532	0.444124	0.443732	0.443355	0.442994	0.442649	0.442319	0.442006	0.441708	0.441426	0.441161	0.440912	0.440679	0.440463	0.440263	0.440082
	97.38	0.463524	0.462609	0.461711	0.460827	0.459959	0.459106	0.458269	0.457447	0.456641	0.45585	0.455075	0.454315	0.45357	0.45284	0.452126	0.451428	0.450745	0.450078	0.449426	0.448789	0.448169	0.447564	0.446976	0.446404	0.445848	0.44531	0.444787	0.444281	0.443792	0.443318	0.44286	0.442418	0.441992	0.441582	0.441188	0.440809	0.440445	0.440097	0.439765	0.439448	0.439148	0.438863	0.438594	0.438341	0.438105	0.437885	0.437682	0.437496
	97.74	0.461009	0.460095	0.459197	0.458314	0.457447	0.456596	0.455759	0.454938	0.454133	0.453343	0.452568	0.451809	0.451064	0.450336	0.449622	0.448924	0.448242	0.447574	0.446922	0.446286	0.445665	0.44506	0.444471	0.443898	0.443341	0.442802	0.442278	0.441771	0.44128	0.440805	0.440345	0.439901	0.439474	0.439061	0.438665	0.438283	0.437917	0.437567	0.437232	0.436912	0.436609	0.436321	0.436049	0.435793	0.435553	0.435329	0.435122	0.434933
	98.1	0.458519	0.457606	0.456709	0.455827	0.454961	0.45411	0.453274	0.452454	0.451649	0.45086	0.450086	0.449327	0.448584	0.447855	0.447142	0.446444	0.445762	0.445094	0.444442	0.443806	0.443185	0.442579	0.441989	0.441416	0.440858	0.440318	0.439793	0.439284	0.438791	0.438314	0.437853	0.437408	0.436978	0.436563	0.436164	0.435781	0.435412	0.435059	0.434721	0.434399	0.434092	0.433801	0.433526	0.433267	0.433023	0.432796	0.432586	0.432392
	98.46	0.456056	0.455144	0.454247	0.453366	0.452501	0.451651	0.450816	0.449996	0.449192	0.448404	0.44763	0.446872	0.446128	0.4454	0.444687	0.44399	0.443307	0.44264	0.441988	0.441351	0.440729	0.440123	0.439533	0.438958	0.438399	0.437858	0.437332	0.436821	0.436327	0.435849	0.435386	0.434938	0.434506	0.43409	0.433689	0.433303	0.432932	0.432576	0.432236	0.431911	0.431601	0.431307	0.431029	0.430766	0.430519	0.430289	0.430075	0.429878
	98.82	0.453621	0.45271	0.451814	0.450934	0.450069	0.449219	0.448385	0.447566	0.446762	0.445974	0.445201	0.444443	0.4437	0.442972	0.442259	0.441562	0.44088	0.440212	0.43956	0.438922	0.4383	0.437694	0.437102	0.436527	0.435967	0.435424	0.434897	0.434385	0.433889	0.433409	0.432944	0.432495	0.432061	0.431643	0.431239	0.430851	0.430477	0.430119	0.429776	0.429448	0.429136	0.428839	0.428557	0.428291	0.428042	0.427808	0.42759	0.42739
	99.18	0.451216	0.450305	0.44941	0.44853	0.447666	0.446817	0.445983	0.445164	0.444362	0.443574	0.442801	0.442043	0.4413	0.440573	0.43986	0.439163	0.43848	0.437813	0.43716	0.436522	0.4359	0.435292	0.4347	0.434124	0.433563	0.433019	0.43249	0.431977	0.431479	0.430998	0.430531	0.43008	0.429644	0.429223	0.428818	0.428427	0.428051	0.42769	0.427345	0.427014	0.426699	0.426399	0.426115	0.425846	0.425592	0.425355	0.425135	0.424931
	99.54	0.448842	0.447931	0.447036	0.446157	0.445293	0.444445	0.443612	0.442793	0.441991	0.441204	0.440432	0.439674	0.438931	0.438204	0.437491	0.436794	0.436111	0.435443	0.43479	0.434152	0.433529	0.432921	0.432328	0.431751	0.431189	0.430644	0.430114	0.429599	0.4291	0.428617	0.428148	0.427695	0.427257	0.426835	0.426427	0.426034	0.425656	0.425292	0.424944	0.424611	0.424293	0.42399	0.423703	0.423431	0.423175	0.422935	0.422711	0.422504
	99.9	0.446499	0.445589	0.444695	0.443816	0.442953	0.442105	0.441272	0.440454	0.439653	0.438866	0.438094	0.437337	0.436595	0.435867	0.435155	0.434458	0.433775	0.433107	0.432454	0.431815	0.431192	0.430583	0.42999	0.429411	0.428849	0.428303	0.427771	0.427255	0.426755	0.42627	0.4258	0.425345	0.424905	0.42448	0.42407	0.423675	0.423295	0.422929	0.422578	0.422242	0.421922	0.421616	0.421327	0.421052	0.420793	0.42055	0.420323	0.420112
	100.26	0.444189	0.44328	0.442387	0.441509	0.440646	0.439799	0.438967	0.43815	0.437349	0.436563	0.435792	0.435035	0.434293	0.433566	0.432854	0.432157	0.431474	0.430806	0.430153	0.429514	0.42889	0.428281	0.427687	0.427108	0.426544	0.425997	0.425464	0.424947	0.424445	0.423958	0.423487	0.42303	0.422588	0.422162	0.42175	0.421352	0.42097	0.420602	0.420249	0.41991	0.419587	0.419279	0.418987	0.418709	0.418447	0.418201	0.417972	0.417758
	100.62	0.441916	0.441007	0.440115	0.439238	0.438376	0.43753	0.436699	0.435882	0.435082	0.434297	0.433526	0.43277	0.432028	0.431302	0.43059	0.429893	0.42921	0.428542	0.427889	0.42725	0.426625	0.426016	0.425421	0.424841	0.424277	0.423729	0.423195	0.422676	0.422173	0.421685	0.421212	0.420753	0.42031	0.419881	0.419467	0.419068	0.418683	0.418313	0.417957	0.417617	0.417291	0.416981	0.416686	0.416406	0.416141	0.415893	0.41566	0.415444
	100.98	0.43968	0.438772	0.437881	0.437005	0.436144	0.435299	0.434469	0.433653	0.432854	0.432069	0.431299	0.430543	0.429802	0.429076	0.428365	0.427668	0.426985	0.426317	0.425664	0.425024	0.4244	0.42379	0.423194	0.422614	0.422049	0.4215	0.420965	0.420445	0.419941	0.419451	0.418976	0.418516	0.418071	0.41764	0.417224	0.416823	0.416436	0.416064	0.415706	0.415364	0.415036	0.414723	0.414426	0.414143	0.413876	0.413625	0.413389	0.41317
	101.34	0.437483	0.436577	0.435687	0.434812	0.433952	0.433108	0.432278	0.431464	0.430665	0.429882	0.429112	0.428357	0.427617	0.426891	0.42618	0.425483	0.424801	0.424133	0.423479	0.42284	0.422215	0.421604	0.421009	0.420427	0.419861	0.419312	0.418776	0.418255	0.417749	0.417258	0.416782	0.41632	0.415873	0.415441	0.415023	0.41462	0.414231	0.413856	0.413497	0.413152	0.412822	0.412507	0.412208	0.411922	0.411653	0.411399	0.411162	0.41094
	101.7	0.435327	0.434422	0.433533	0.43266	0.431802	0.430958	0.43013	0.429316	0.428519	0.427736	0.426967	0.426213	0.425473	0.424748	0.424037	0.42334	0.422658	0.42199	0.421337	0.420697	0.420072	0.419461	0.418865	0.418283	0.417716	0.417166	0.416629	0.416107	0.4156	0.415108	0.41463	0.414167	0.413718	0.413284	0.412864	0.412459	0.412068	0.411692	0.41133	0.410984	0.410652	0.410335	0.410033	0.409746	0.409474	0.409218	0.408978	0.408754
	102.06	0.433214	0.432311	0.431423	0.430551	0.429694	0.428852	0.428024	0.427211	0.426415	0.425633	0.424865	0.424112	0.423373	0.422648	0.421937	0.421241	0.420559	0.419891	0.419238	0.418598	0.417973	0.417362	0.416765	0.416183	0.415615	0.415064	0.414526	0.414003	0.413495	0.413001	0.412522	0.412057	0.411607	0.411171	0.41075	0.410343	0.40995	0.409572	0.409209	0.40886	0.408526	0.408207	0.407903	0.407614	0.40734	0.407082	0.40684	0.406615
	102.42	0.431145	0.430243	0.429357	0.428486	0.42763	0.426789	0.425963	0.425151	0.424356	0.423575	0.422808	0.422055	0.421317	0.420592	0.419882	0.419187	0.418505	0.417837	0.417184	0.416544	0.415919	0.415307	0.41471	0.414127	0.413559	0.413007	0.412468	0.411944	0.411435	0.41094	0.41046	0.409993	0.409542	0.409104	0.408681	0.408273	0.407878	0.407499	0.407133	0.406783	0.406447	0.406126	0.405821	0.405529	0.405254	0.404994	0.40475	0.404522
	102.78	0.429121	0.42822	0.427336	0.426466	0.425612	0.424772	0.423947	0.423137	0.422343	0.421563	0.420797	0.420045	0.419307	0.418583	0.417874	0.417178	0.416497	0.41583	0.415176	0.414536	0.413911	0.413299	0.412701	0.412118	0.411549	0.410997	0.410457	0.409932	0.409422	0.408926	0.408444	0.407977	0.407523	0.407085	0.40666	0.40625	0.405854	0.405472	0.405105	0.404753	0.404416	0.404093	0.403786	0.403493	0.403216	0.402954	0.402709	0.402479
	103.14	0.427143	0.426244	0.425361	0.424493	0.42364	0.422802	0.421978	0.421169	0.420376	0.419597	0.418832	0.418081	0.417344	0.416621	0.415912	0.415217	0.414536	0.413869	0.413215	0.412576	0.41195	0.411338	0.41074	0.410157	0.409587	0.409034	0.408494	0.407968	0.407457	0.40696	0.406476	0.406008	0.405553	0.405113	0.404687	0.404275	0.403878	0.403495	0.403126	0.402772	0.402433	0.40211	0.401801	0.401506	0.401227	0.400964	0.400717	0.400486
	103.5	0.425212	0.424315	0.423434	0.422568	0.421716	0.420879	0.420057	0.419249	0.418457	0.417679	0.416915	0.416165	0.415429	0.414707	0.413999	0.413304	0.412624	0.411957	0.411303	0.410664	0.410038	0.409426	0.408828	0.408244	0.407674	0.407121	0.40658	0.406053	0.405541	0.405042	0.404558	0.404088	0.403632	0.403191	0.402763	0.40235	0.401951	0.401567	0.401197	0.400842	0.400501	0.400176	0.399866	0.39957	0.39929	0.399026	0.398777	0.398545
	103.86	0.42333	0.422435	0.421555	0.420691	0.419841	0.419005	0.418184	0.417378	0.416587	0.415811	0.415048	0.414299	0.413563	0.412842	0.412134	0.411441	0.410761	0.410094	0.409441	0.408802	0.408176	0.407564	0.406965	0.406381	0.405811	0.405257	0.404715	0.404188	0.403675	0.403175	0.40269	0.402219	0.401762	0.401319	0.400891	0.400476	0.400076	0.39969	0.399319	0.398963	0.398621	0.398295	0.397984	0.397687	0.397405	0.39714	0.39689	0.396657
	104.22	0.421496	0.420604	0.419726	0.418863	0.418015	0.417181	0.416362	0.415556	0.414767	0.413992	0.41323	0.412482	0.411748	0.411027	0.410321	0.409628	0.408948	0.408282	0.407629	0.40699	0.406364	0.405752	0.405154	0.404569	0.403999	0.403444	0.402902	0.402374	0.40186	0.40136	0.400874	0.400402	0.399943	0.3995	0.39907	0.398654	0.398253	0.397866	0.397494	0.397136	0.396794	0.396466	0.396154	0.395856	0.395574	0.395307	0.395057	0.394823
	104.58	0.419714	0.418823	0.417947	0.417086	0.41624	0.415408	0.414589	0.413785	0.412998	0.412224	0.411464	0.410717	0.409984	0.409264	0.408558	0.407866	0.407187	0.406521	0.405869	0.40523	0.404605	0.403993	0.403394	0.402809	0.402239	0.401684	0.401141	0.400612	0.400098	0.399597	0.39911	0.398637	0.398178	0.397733	0.397302	0.396885	0.396483	0.396095	0.395722	0.395363	0.39502	0.394692	0.394379	0.39408	0.393797	0.39353	0.393279	0.393045
	104.94	0.417982	0.417093	0.416219	0.41536	0.414516	0.413685	0.412869	0.412066	0.41128	0.410508	0.409749	0.409003	0.408271	0.407553	0.406848	0.406156	0.405478	0.404813	0.404161	0.403522	0.402897	0.402285	0.401687	0.401102	0.400531	0.399976	0.399433	0.398904	0.398389	0.397887	0.397399	0.396925	0.396466	0.39602	0.395588	0.39517	0.394767	0.394378	0.394004	0.393645	0.393301	0.392972	0.392659	0.392359	0.392076	0.391808	0.391557	0.391323
	105.3	0.416302	0.415415	0.414543	0.413686	0.412844	0.412015	0.4112	0.410399	0.409615	0.408844	0.408087	0.407343	0.406612	0.405894	0.40519	0.404499	0.403822	0.403158	0.402506	0.401868	0.401244	0.400632	0.400034	0.399449	0.398878	0.398323	0.39778	0.39725	0.396734	0.396232	0.395743	0.395269	0.394808	0.394362	0.393929	0.393511	0.393107	0.392717	0.392343	0.391983	0.391638	0.391309	0.390995	0.390695	0.390412	0.390144	0.389893	0.389659
	105.66	0.414674	0.41379	0.41292	0.412065	0.411224	0.410398	0.409585	0.408786	0.408003	0.407234	0.406478	0.405735	0.405005	0.404289	0.403586	0.402896	0.40222	0.401556	0.400906	0.400268	0.399644	0.399033	0.398435	0.39785	0.397279	0.396724	0.396181	0.395651	0.395135	0.394632	0.394143	0.393668	0.393206	0.392759	0.392326	0.391907	0.391503	0.391113	0.390738	0.390377	0.390032	0.389703	0.389389	0.389089	0.388805	0.388538	0.388287	0.388053
	106.02	0.413099	0.412217	0.41135	0.410497	0.409658	0.408833	0.408022	0.407225	0.406444	0.405677	0.404922	0.404181	0.403453	0.402738	0.402036	0.401348	0.400672	0.40001	0.39936	0.398723	0.398099	0.397489	0.396891	0.396307	0.395736	0.395181	0.394637	0.394107	0.393591	0.393088	0.392598	0.392123	0.391661	0.391213	0.39078	0.39036	0.389955	0.389565	0.38919	0.388829	0.388484	0.388155	0.387841	0.387541	0.387258	0.386991	0.38674	0.386507
	106.38	0.411577	0.410697	0.409833	0.408982	0.408146	0.407323	0.406514	0.405718	0.40494	0.404174	0.403421	0.402682	0.401955	0.401241	0.400541	0.399854	0.399179	0.398518	0.397869	0.397233	0.39661	0.396	0.395403	0.394819	0.394248	0.393694	0.39315	0.39262	0.392103	0.3916	0.391111	0.390635	0.390173	0.389725	0.389291	0.388871	0.388466	0.388076	0.3877	0.38734	0.386995	0.386666	0.386352	0.386053	0.38577	0.385503	0.385253	0.385021
	106.74	0.410109	0.409232	0.40837	0.407521	0.406687	0.405867	0.40506	0.404266	0.40349	0.402726	0.401975	0.401237	0.400512	0.3998	0.399101	0.398415	0.397742	0.397082	0.396434	0.395799	0.395177	0.394568	0.393971	0.393388	0.392818	0.392264	0.39172	0.39119	0.390673	0.39017	0.38968	0.389204	0.388742	0.388294	0.38786	0.38744	0.387035	0.386645	0.386269	0.385909	0.385565	0.385236	0.384923	0.384624	0.384342	0.384076	0.383828	0.383596
	107.1	0.408695	0.407821	0.406961	0.406115	0.405283	0.404465	0.403661	0.402869	0.402095	0.401333	0.400584	0.399848	0.399125	0.398414	0.397717	0.397033	0.396361	0.395702	0.395055	0.394421	0.3938	0.393192	0.392596	0.392013	0.391444	0.39089	0.390347	0.389818	0.389301	0.388798	0.388308	0.387832	0.38737	0.386922	0.386488	0.386069	0.385664	0.385274	0.384899	0.384539	0.384195	0.383867	0.383555	0.383257	0.382976	0.382711	0.382464	0.382234
	107.46	0.407336	0.406464	0.405607	0.404764	0.403935	0.403119	0.402316	0.401527	0.400755	0.399996	0.399249	0.398515	0.397793	0.397085	0.396389	0.395706	0.395036	0.394379	0.393733	0.393101	0.392481	0.391873	0.391279	0.390697	0.390128	0.389575	0.389033	0.388503	0.387987	0.387485	0.386995	0.386519	0.386057	0.385609	0.385176	0.384757	0.384352	0.383963	0.383588	0.383229	0.382886	0.382559	0.382248	0.381951	0.381671	0.381408	0.381163	0.380935
	107.82	0.406031	0.405162	0.404308	0.403467	0.402641	0.401828	0.401028	0.400241	0.399471	0.398714	0.397969	0.397237	0.396518	0.395812	0.395118	0.394437	0.393768	0.393112	0.392469	0.391837	0.391219	0.390612	0.390019	0.389438	0.38887	0.388318	0.387777	0.387248	0.386732	0.38623	0.385741	0.385266	0.384804	0.384357	0.383924	0.383505	0.383101	0.382712	0.382339	0.381981	0.381638	0.381312	0.381003	0.380707	0.380429	0.380168	0.379924	0.379699
	108.18	0.404781	0.403915	0.403064	0.402226	0.401403	0.400592	0.399795	0.399011	0.398243	0.397489	0.396746	0.396017	0.3953	0.394595	0.393903	0.393224	0.392558	0.391903	0.391261	0.390632	0.390014	0.38941	0.388817	0.388238	0.387671	0.38712	0.386579	0.386052	0.385537	0.385035	0.384547	0.384072	0.383611	0.383164	0.382732	0.382314	0.381911	0.381523	0.381151	0.380794	0.380453	0.380128	0.37982	0.379527	0.37925	0.378991	0.37875	0.378527
	108.54	0.403586	0.402724	0.401875	0.401041	0.40022	0.399412	0.398618	0.397836	0.397071	0.396319	0.39558	0.394852	0.394138	0.393436	0.392746	0.392069	0.391404	0.390752	0.390112	0.389484	0.388868	0.388265	0.387674	0.387096	0.386531	0.385981	0.385441	0.384914	0.384401	0.3839	0.383412	0.382938	0.382478	0.382033	0.381601	0.381185	0.380783	0.380396	0.380025	0.379669	0.37933	0.379007	0.378701	0.37841	0.378136	0.377879	0.37764	0.37742
	108.9	0.402447	0.401587	0.400742	0.399911	0.399093	0.398288	0.397496	0.396718	0.395956	0.395206	0.394469	0.393745	0.393033	0.392333	0.391646	0.390971	0.390309	0.389658	0.38902	0.388394	0.38778	0.387179	0.38659	0.386013	0.385449	0.384901	0.384363	0.383837	0.383324	0.382825	0.382338	0.381865	0.381407	0.380962	0.380532	0.380116	0.379716	0.379331	0.378961	0.378608	0.37827	0.377949	0.377646	0.377356	0.377085	0.376831	0.376595	0.376378
	109.26	0.401362	0.400506	0.399664	0.398836	0.398021	0.39722	0.396431	0.395655	0.394896	0.39415	0.393416	0.392694	0.391984	0.391287	0.390603	0.38993	0.38927	0.388622	0.387986	0.387362	0.386751	0.386151	0.385564	0.384989	0.384427	0.383881	0.383344	0.38282	0.382308	0.38181	0.381325	0.380853	0.380396	0.379953	0.379524	0.37911	0.378711	0.378328	0.37796	0.377609	0.377274	0.376955	0.376654	0.376368	0.376099	0.375848	0.375616	0.375402
	109.62	0.400332	0.39948	0.398642	0.397817	0.397005	0.396207	0.395422	0.394649	0.393893	0.39315	0.392419	0.3917	0.390993	0.390299	0.389617	0.388947	0.38829	0.387644	0.387011	0.386389	0.38578	0.385182	0.384597	0.384024	0.383464	0.38292	0.382385	0.381862	0.381353	0.380856	0.380372	0.379902	0.379447	0.379005	0.378578	0.378166	0.377769	0.377388	0.377023	0.376674	0.376341	0.376025	0.375727	0.375443	0.375178	0.37493	0.374702	0.374492
	109.98	0.399358	0.398509	0.397674	0.396853	0.396045	0.39525	0.394468	0.393699	0.392946	0.392206	0.391478	0.390763	0.390059	0.389368	0.388689	0.388022	0.387367	0.386724	0.386093	0.385474	0.384867	0.384272	0.383689	0.383119	0.382561	0.382019	0.381485	0.380965	0.380457	0.379962	0.379481	0.379013	0.378559	0.378119	0.377694	0.377285	0.37689	0.376511	0.376148	0.375802	0.375472	0.375159	0.374864	0.374584	0.374322	0.374079	0.373854	0.373648
	110.34	0.398438	0.397593	0.396762	0.395944	0.39514	0.394349	0.39357	0.392804	0.392055	0.391319	0.390594	0.389882	0.389181	0.388493	0.387817	0.387154	0.386502	0.385862	0.385234	0.384617	0.384013	0.383421	0.38284	0.382272	0.381717	0.381177	0.380646	0.380128	0.379622	0.379129	0.37865	0.378184	0.377732	0.377295	0.376873	0.376465	0.376073	0.375697	0.375337	0.374994	0.374667	0.374358	0.374066	0.37379	0.373532	0.373293	0.373072	0.372871
	110.7	0.397572	0.396731	0.395904	0.39509	0.39429	0.393502	0.392728	0.391965	0.39122	0.390487	0.389766	0.389057	0.38836	0.387675	0.387003	0.386342	0.385694	0.385057	0.384432	0.383819	0.383217	0.382628	0.38205	0.381485	0.380932	0.380395	0.379866	0.37935	0.378847	0.378357	0.37788	0.377416	0.376967	0.376532	0.376113	0.375708	0.375319	0.374946	0.374589	0.374249	0.373926	0.373621	0.373333	0.373061	0.372807	0.372573	0.372357	0.372161
	111.06	0.39676	0.395924	0.395101	0.394291	0.393495	0.392711	0.39194	0.391182	0.390441	0.389711	0.388994	0.388289	0.387596	0.386915	0.386245	0.385588	0.384943	0.38431	0.383688	0.383078	0.38248	0.381893	0.381319	0.380756	0.380206	0.379672	0.379146	0.378633	0.378133	0.377645	0.37717	0.37671	0.376264	0.375832	0.375415	0.375014	0.374628	0.374258	0.373905	0.373569	0.37325	0.372949	0.372665	0.372398	0.372149	0.371919	0.371708	0.371517
	111.42	0.396003	0.395171	0.394352	0.393547	0.392754	0.391975	0.391208	0.390454	0.389716	0.388991	0.388278	0.387577	0.386887	0.38621	0.385545	0.384891	0.38425	0.38362	0.383001	0.382395	0.3818	0.381217	0.380646	0.380087	0.37954	0.379009	0.378486	0.377976	0.377478	0.376994	0.376522	0.376065	0.375621	0.375193	0.37478	0.374382	0.374	0.373634	0.373284	0.372952	0.372638	0.372341	0.372063	0.3718	0.371556	0.371331	0.371126	0.370941
	111.78	0.395299	0.394471	0.393657	0.392856	0.392068	0.391293	0.39053	0.38978	0.389047	0.388326	0.387617	0.38692	0.386235	0.385561	0.3849	0.38425	0.383613	0.382987	0.382372	0.381769	0.381178	0.380599	0.380031	0.379475	0.378932	0.378404	0.377885	0.377378	0.376884	0.376402	0.375934	0.37548	0.37504	0.374616	0.374206	0.373812	0.373434	0.373072	0.372727	0.3724	0.37209	0.371798	0.371525	0.371267	0.371029	0.37081	0.370611	0.370432
	112.14	0.394648	0.393825	0.393015	0.392219	0.391435	0.390664	0.389906	0.38916	0.388432	0.387716	0.387011	0.386318	0.385637	0.384968	0.384311	0.383666	0.383032	0.38241	0.3818	0.381201	0.380614	0.380038	0.379474	0.378922	0.378382	0.377859	0.377343	0.37684	0.376349	0.375871	0.375407	0.374956	0.37452	0.374099	0.373694	0.373304	0.37293	0.372573	0.372233	0.37191	0.371606	0.371319	0.371052	0.3708	0.370568	0.370355	0.370162	0.36999
	112.5	0.39405	0.393231	0.392426	0.391634	0.390856	0.39009	0.389336	0.388595	0.387871	0.38716	0.38646	0.385771	0.385095	0.38443	0.383777	0.383137	0.382507	0.38189	0.381284	0.380689	0.380106	0.379534	0.378975	0.378427	0.377891	0.377371	0.37686	0.37636	0.375873	0.375399	0.374939	0.374493	0.374061	0.373644	0.373243	0.372858	0.372489	0.372137	0.371802	0.371485	0.371186	0.370905	0.370644	0.370398	0.370172	0.369966	0.36978	0.369615
	112.86	0.393504	0.39269	0.39189	0.391103	0.390329	0.389568	0.388819	0.388083	0.387364	0.386657	0.385962	0.385278	0.384607	0.383947	0.383299	0.382663	0.382038	0.381425	0.380823	0.380233	0.379655	0.379088	0.378532	0.377989	0.377457	0.376942	0.376434	0.375939	0.375457	0.374987	0.374531	0.374089	0.373662	0.37325	0.372854	0.372474	0.37211	0.371763	0.371434	0.371122	0.370829	0.370555	0.3703	0.370061	0.369842	0.369643	0.369464	0.369306
	113.22	0.393009	0.392201	0.391406	0.390624	0.389855	0.389099	0.388355	0.387623	0.38691	0.386208	0.385518	0.384839	0.384173	0.383518	0.382875	0.382243	0.381624	0.381015	0.380419	0.379833	0.37926	0.378697	0.378147	0.377608	0.377081	0.37657	0.376067	0.375576	0.375098	0.374633	0.374182	0.373745	0.373323	0.372916	0.372525	0.37215	0.371792	0.371451	0.371128	0.370822	0.370536	0.370268	0.37002	0.369788	0.369576	0.369385	0.369214	0.369064
	113.58	0.392566	0.391763	0.390973	0.390196	0.389432	0.388681	0.387942	0.387216	0.386508	0.385811	0.385126	0.384453	0.383792	0.383142	0.382504	0.381878	0.381264	0.38066	0.380069	0.379488	0.37892	0.378363	0.377817	0.377283	0.376761	0.376255	0.375757	0.375271	0.374798	0.374338	0.373892	0.37346	0.373043	0.372642	0.372256	0.371887	0.371535	0.3712	0.370884	0.370585	0.370306	0.370045	0.369804	0.36958	0.369376	0.369192	0.369029	0.368887
	113.94	0.392173	0.391375	0.390591	0.389819	0.389061	0.388315	0.387581	0.386861	0.386158	0.385466	0.384787	0.384119	0.383463	0.382819	0.382187	0.381566	0.380957	0.380359	0.379773	0.379198	0.378635	0.378083	0.377542	0.377014	0.376497	0.375996	0.375503	0.375023	0.374555	0.3741	0.37366	0.373233	0.372822	0.372427	0.372047	0.371685	0.371339	0.371011	0.370701	0.37041	0.370138	0.369885	0.369652	0.369435	0.369239	0.369064	0.36891	0.368777
	114.3	0.391831	0.391038	0.390259	0.389493	0.388739	0.387999	0.387271	0.386556	0.385859	0.385173	0.384499	0.383837	0.383187	0.382548	0.381922	0.381307	0.380703	0.380111	0.37953	0.378961	0.378403	0.377857	0.377322	0.376799	0.376288	0.375793	0.375306	0.374831	0.374368	0.37392	0.373485	0.373064	0.372659	0.37227	0.371898	0.371542	0.371203	0.370882	0.370579	0.370296	0.370031	0.369786	0.369562	0.369354	0.369166	0.369	0.368855	0.368731
	114.66	0.391537	0.39075	0.389976	0.389216	0.388468	0.387734	0.387011	0.386302	0.38561	0.38493	0.384262	0.383606	0.382962	0.382329	0.381708	0.381099	0.380502	0.379915	0.379341	0.378777	0.378225	0.377685	0.377156	0.376639	0.376134	0.375645	0.375163	0.374694	0.374238	0.373795	0.373367	0.372953	0.372554	0.372172	0.371806	0.371457	0.371126	0.370812	0.370518	0.370242	0.369986	0.36975	0.369534	0.369335	0.369156	0.368999	0.368864	0.36875
	115.02	0.391293	0.390511	0.389743	0.388988	0.388246	0.387517	0.386801	0.386097	0.385411	0.384738	0.384076	0.383426	0.382787	0.382161	0.381546	0.380943	0.380352	0.379772	0.379203	0.378646	0.3781	0.377566	0.377043	0.376532	0.376033	0.375551	0.375075	0.374613	0.374163	0.373727	0.373305	0.372898	0.372506	0.372131	0.371772	0.371431	0.371108	0.370802	0.370516	0.370249	0.370002	0.369774	0.369568	0.369378	0.369209	0.369062	0.368936	0.368833
	115.38	0.391097	0.390321	0.389558	0.388809	0.388073	0.38735	0.38664	0.385942	0.385262	0.384595	0.383939	0.383295	0.382663	0.382043	0.381434	0.380838	0.380253	0.379679	0.379117	0.378566	0.378027	0.377499	0.376983	0.376479	0.375986	0.37551	0.375041	0.374585	0.374142	0.373713	0.373298	0.372898	0.372514	0.372147	0.371796	0.371463	0.371147	0.370851	0.370573	0.370315	0.370077	0.369859	0.369662	0.369482	0.369324	0.369187	0.369072	0.368979
	115.74	0.390948	0.390178	0.389422	0.388678	0.387948	0.387231	0.386527	0.385835	0.385162	0.3845	0.383851	0.383213	0.382588	0.381974	0.381372	0.380782	0.380204	0.379637	0.379081	0.378537	0.378005	0.377484	0.376974	0.376477	0.375991	0.375522	0.37506	0.374611	0.374175	0.373753	0.373346	0.372954	0.372577	0.372218	0.371876	0.371551	0.371244	0.370957	0.370688	0.37044	0.370212	0.370004	0.369817	0.369647	0.3695	0.369373	0.369269	0.369187
	116.1	0.390847	0.390083	0.389332	0.388595	0.387871	0.38716	0.386462	0.385776	0.385109	0.384454	0.383811	0.38318	0.382561	0.381954	0.381359	0.380776	0.380204	0.379644	0.379096	0.378559	0.378033	0.377519	0.377017	0.376526	0.376048	0.375586	0.375131	0.37469	0.374261	0.373847	0.373447	0.373063	0.372695	0.372344	0.372011	0.371695	0.371398	0.37112	0.370861	0.370623	0.370404	0.370207	0.370031	0.369872	0.369735	0.36962	0.369528	0.369458
	116.46	0.390793	0.390035	0.38929	0.388559	0.387841	0.387136	0.386444	0.385765	0.385104	0.384456	0.38382	0.383196	0.382583	0.381983	0.381395	0.380819	0.380254	0.379701	0.37916	0.37863	0.378111	0.377605	0.37711	0.376627	0.376155	0.375701	0.375254	0.37482	0.3744	0.373993	0.373602	0.373226	0.372867	0.372525	0.3722	0.371894	0.371607	0.371339	0.37109	0.370862	0.370655	0.370468	0.370303	0.370156	0.370031	0.369928	0.369847	0.369789
	116.82	0.390786	0.390034	0.389295	0.38857	0.387859	0.38716	0.386474	0.385801	0.385148	0.384506	0.383876	0.383259	0.382654	0.38206	0.381479	0.38091	0.380353	0.379807	0.379273	0.37875	0.378239	0.37774	0.377253	0.376777	0.376314	0.375868	0.375428	0.375002	0.37459	0.374192	0.373809	0.373442	0.373092	0.372759	0.372445	0.372148	0.371871	0.371613	0.371376	0.371158	0.370962	0.370787	0.370634	0.370498	0.370385	0.370294	0.370226	0.370181
	117.18	0.390824	0.390078	0.389346	0.388628	0.387922	0.38723	0.386551	0.385885	0.385238	0.384603	0.383981	0.38337	0.382772	0.382186	0.381612	0.38105	0.3805	0.379962	0.379435	0.37892	0.378417	0.377926	0.377447	0.376979	0.376524	0.376085	0.375654	0.375237	0.374833	0.374444	0.37407	0.373712	0.373371	0.373048	0.372744	0.372458	0.372191	0.371944	0.371717	0.371512	0.371327	0.371164	0.371023	0.3709	0.370799	0.370721	0.370666	0.370634
	117.54	0.390906	0.390167	0.389441	0.38873	0.388031	0.387346	0.386674	0.386015	0.385375	0.384747	0.384132	0.383529	0.382938	0.382359	0.381793	0.381239	0.380696	0.380166	0.379647	0.37914	0.378646	0.378162	0.377691	0.377232	0.376785	0.376355	0.375933	0.375524	0.375129	0.374749	0.374384	0.374036	0.373706	0.373393	0.373099	0.372823	0.372568	0.372332	0.372117	0.371923	0.371751	0.3716	0.371471	0.371361	0.371274	0.371209	0.371167	0.371149
	117.9	0.39103	0.390298	0.389579	0.388875	0.388184	0.387506	0.386841	0.386189	0.385557	0.384937	0.384329	0.383733	0.38315	0.382579	0.382021	0.381475	0.380941	0.380418	0.379908	0.37941	0.378923	0.378449	0.377986	0.377535	0.377097	0.376676	0.376263	0.375863	0.375477	0.375107	0.374752	0.374415	0.374094	0.373792	0.373509	0.373245	0.373001	0.372777	0.372574	0.372393	0.372233	0.372095	0.371979	0.371882	0.371808	0.371757	0.37173	0.371726
	118.26	0.391195	0.39047	0.389759	0.389062	0.388378	0.387708	0.387051	0.386407	0.385782	0.38517	0.38457	0.383983	0.383408	0.382845	0.382295	0.381757	0.381232	0.380718	0.380216	0.379727	0.379249	0.378784	0.37833	0.377888	0.377459	0.377048	0.376644	0.376253	0.375878	0.375517	0.375173	0.374846	0.374537	0.374246	0.373974	0.373722	0.373489	0.373278	0.373088	0.372919	0.372772	0.372647	0.372545	0.372462	0.372402	0.372365	0.372352	0.372363
	118.62	0.3914	0.390683	0.38998	0.38929	0.388615	0.387952	0.387303	0.386667	0.386051	0.385447	0.384855	0.384276	0.38371	0.383156	0.382614	0.382085	0.381569	0.381064	0.380571	0.380091	0.379622	0.379166	0.378722	0.37829	0.37787	0.377468	0.377074	0.376694	0.376328	0.375979	0.375645	0.375329	0.375031	0.374751	0.374492	0.374252	0.374032	0.373833	0.373656	0.3735	0.373367	0.373256	0.373168	0.373099	0.373054	0.373032	0.373034	0.37306
	118.98	0.391643	0.390934	0.390239	0.389558	0.388891	0.388237	0.387596	0.386969	0.386361	0.385766	0.385183	0.384613	0.384055	0.38351	0.382977	0.382457	0.38195	0.381454	0.380971	0.3805	0.380041	0.379595	0.37916	0.378738	0.378329	0.377937	0.377553	0.377183	0.376828	0.376489	0.376167	0.375862	0.375576	0.375309	0.375061	0.374834	0.374627	0.374442	0.374278	0.374136	0.374017	0.37392	0.373846	0.373792	0.373761	0.373755	0.373772	0.373814
	119.34	0.391924	0.391223	0.390537	0.389865	0.389206	0.388561	0.387929	0.387311	0.386711	0.386125	0.385551	0.38499	0.384442	0.383906	0.383383	0.382873	0.382374	0.381889	0.381415	0.380954	0.380505	0.380069	0.379644	0.379233	0.378833	0.378452	0.378078	0.377719	0.377376	0.377048	0.376737	0.376444	0.37617	0.375916	0.375681	0.375467	0.375274	0.375102	0.374952	0.374824	0.37472	0.374637	0.374579	0.37454	0.374524	0.374533	0.374567	0.374624
	119.7	0.392241	0.391549	0.390872	0.390208	0.389559	0.388923	0.3883	0.387691	0.387101	0.386524	0.38596	0.385408	0.384869	0.384343	0.38383	0.383329	0.382841	0.382365	0.381902	0.381451	0.381013	0.380586	0.380173	0.379771	0.379383	0.379012	0.37865	0.378302	0.37797	0.377654	0.377355	0.377075	0.376813	0.376572	0.37635	0.37615	0.37597	0.375813	0.375677	0.375564	0.375474	0.375408	0.375364	0.375341	0.375341	0.375366	0.375416	0.37549
	120.06	0.392592	0.39191	0.391242	0.390588	0.389948	0.389322	0.388709	0.388109	0.387529	0.386961	0.386407	0.385865	0.385336	0.38482	0.384317	0.383826	0.383348	0.382883	0.38243	0.38199	0.381562	0.381146	0.380744	0.380353	0.379976	0.379617	0.379266	0.378929	0.378609	0.378305	0.378019	0.377752	0.377503	0.377275	0.377068	0.376881	0.376716	0.376573	0.376452	0.376355	0.37628	0.376229	0.376201	0.376194	0.376211	0.376253	0.376319	0.37641
	120.42	0.392977	0.392305	0.391647	0.391002	0.390372	0.389755	0.389152	0.388563	0.387992	0.387435	0.386891	0.386359	0.38584	0.385335	0.384842	0.384362	0.383895	0.38344	0.382998	0.382569	0.382152	0.381748	0.381356	0.380977	0.380611	0.380264	0.379924	0.3796	0.379292	0.379001	0.378728	0.378473	0.378239	0.378025	0.377831	0.377659	0.377509	0.377381	0.377276	0.377193	0.377135	0.3771	0.377088	0.377098	0.377132	0.37719	0.377274	0.377383
	120.78	0.393394	0.392731	0.392083	0.391449	0.390829	0.390223	0.38963	0.389051	0.388491	0.387944	0.38741	0.386889	0.386381	0.385886	0.385404	0.384935	0.384479	0.384035	0.383604	0.383186	0.382781	0.382388	0.382008	0.381641	0.381287	0.380951	0.380624	0.380313	0.380017	0.379739	0.379479	0.379239	0.379018	0.378818	0.37864	0.378483	0.378348	0.378235	0.378146	0.37808	0.378037	0.378019	0.378024	0.378051	0.378102	0.378178	0.378279	0.378406
	121.14	0.393841	0.393189	0.392552	0.391928	0.391319	0.390723	0.390141	0.389572	0.389023	0.388487	0.387964	0.387454	0.386957	0.386473	0.386002	0.385544	0.385099	0.384667	0.384248	0.383841	0.383448	0.383067	0.382699	0.382344	0.382003	0.381679	0.381365	0.381066	0.380784	0.380519	0.380273	0.380047	0.37984	0.379655	0.379492	0.37935	0.379231	0.379135	0.379061	0.379012	0.378986	0.378985	0.379008	0.379051	0.37912	0.379215	0.379334	0.37948
	121.5	0.394317	0.393676	0.393049	0.392437	0.391838	0.391254	0.390682	0.390125	0.389587	0.389062	0.38855	0.388051	0.387566	0.387093	0.386634	0.386188	0.385755	0.385334	0.384927	0.384533	0.384151	0.383783	0.383427	0.383085	0.382756	0.382445	0.382144	0.381858	0.381589	0.381339	0.381107	0.380895	0.380704	0.380534	0.380386	0.380261	0.380157	0.380077	0.380021	0.379988	0.37998	0.379996	0.380037	0.380099	0.380186	0.380298	0.380437	0.380601
	121.86	0.39482	0.394191	0.393575	0.392974	0.392387	0.391813	0.391254	0.390707	0.390181	0.389668	0.389167	0.38868	0.388206	0.387746	0.387298	0.386864	0.386443	0.386035	0.38564	0.385258	0.384889	0.384534	0.384191	0.383861	0.383545	0.383248	0.38296	0.382688	0.382433	0.382197	0.38198	0.381783	0.381607	0.381453	0.381321	0.381212	0.381125	0.381062	0.381023	0.381008	0.381017	0.381051	0.38111	0.381191	0.381296	0.381428	0.381586	0.381769
	122.22	0.395349	0.394731	0.394128	0.393538	0.392963	0.392401	0.391853	0.391318	0.390804	0.390302	0.389814	0.389339	0.388877	0.388429	0.387994	0.387572	0.387164	0.386768	0.386386	0.386017	0.385661	0.385318	0.384988	0.384672	0.38437	0.384086	0.383811	0.383553	0.383313	0.383092	0.38289	0.382709	0.382549	0.382411	0.382295	0.382203	0.382133	0.382088	0.382066	0.382069	0.382096	0.382149	0.382226	0.382326	0.382451	0.382602	0.382779	0.382983
	122.58	0.395902	0.395297	0.394705	0.394128	0.393564	0.393014	0.392478	0.391956	0.391454	0.390965	0.390489	0.390026	0.389577	0.389141	0.388718	0.388309	0.387914	0.387531	0.387162	0.386806	0.386464	0.386134	0.385818	0.385516	0.385227	0.384957	0.384697	0.384454	0.384228	0.384022	0.383836	0.38367	0.383527	0.383405	0.383307	0.383232	0.38318	0.383152	0.383148	0.38317	0.383216	0.383287	0.383384	0.383502	0.383647	0.383818	0.384015	0.384239
	122.94	0.396478	0.395884	0.395305	0.39474	0.394189	0.393652	0.393129	0.392619	0.392129	0.391653	0.391189	0.390739	0.390303	0.38988	0.389471	0.389075	0.388693	0.388323	0.387968	0.387625	0.387296	0.386981	0.386679	0.386391	0.386116	0.38586	0.385615	0.385386	0.385176	0.384986	0.384815	0.384667	0.38454	0.384435	0.384354	0.384297	0.384263	0.384253	0.384268	0.384308	0.384374	0.384464	0.384581	0.384719	0.384884	0.385075	0.385293	0.385538
	123.3	0.397074	0.396493	0.395927	0.395375	0.394837	0.394312	0.393802	0.393305	0.392828	0.392365	0.391915	0.391478	0.391055	0.390645	0.390249	0.389867	0.389498	0.389143	0.388801	0.388472	0.388158	0.387856	0.387569	0.387295	0.387035	0.386794	0.386564	0.386351	0.386156	0.385982	0.385828	0.385696	0.385586	0.385499	0.385436	0.385397	0.385381	0.38539	0.385424	0.385484	0.385568	0.385679	0.385815	0.385974	0.386159	0.386371	0.38661	0.386876
	123.66	0.397689	0.397122	0.396569	0.39603	0.395505	0.394994	0.394496	0.394013	0.393549	0.393099	0.392663	0.39224	0.39183	0.391434	0.391052	0.390684	0.390329	0.389988	0.38966	0.389346	0.389046	0.388759	0.388486	0.388227	0.387983	0.387757	0.387542	0.387344	0.387166	0.387008	0.386871	0.386756	0.386664	0.386596	0.386551	0.38653	0.386533	0.386561	0.386615	0.386694	0.386799	0.386929	0.387086	0.387266	0.387472	0.387705	0.387966	0.388253
	124.02	0.398321	0.397768	0.397228	0.396703	0.396192	0.395694	0.39521	0.394741	0.394291	0.393855	0.393432	0.393023	0.392627	0.392245	0.391877	0.391523	0.391183	0.390856	0.390543	0.390244	0.389959	0.389687	0.38943	0.389186	0.388957	0.388747	0.388547	0.388366	0.388205	0.388064	0.387944	0.387847	0.387773	0.387722	0.387696	0.387694	0.387717	0.387765	0.387838	0.387937	0.388062	0.388214	0.388392	0.388592	0.38882	0.389075	0.389357	0.389667
	124.38	0.398969	0.398429	0.397904	0.397393	0.396895	0.396412	0.395942	0.395487	0.395051	0.394629	0.39422	0.393825	0.393444	0.393077	0.392724	0.392384	0.392059	0.391747	0.391449	0.391165	0.390895	0.390639	0.390397	0.390169	0.389956	0.389762	0.389579	0.389414	0.38927	0.389146	0.389044	0.388965	0.38891	0.388878	0.388871	0.388888	0.388931	0.388999	0.389092	0.389212	0.389358	0.389531	0.38973	0.389952	0.390202	0.390479	0.390783	0.391116
	124.74	0.39963	0.399105	0.398594	0.398097	0.397614	0.397145	0.39669	0.396249	0.395828	0.39542	0.395027	0.394646	0.39428	0.393928	0.393589	0.393265	0.392955	0.392659	0.392376	0.392108	0.391853	0.391613	0.391387	0.391176	0.390978	0.390801	0.390635	0.390487	0.39036	0.390254	0.39017	0.39011	0.390073	0.390061	0.390073	0.39011	0.390173	0.390262	0.390376	0.390517	0.390684	0.390878	0.391099	0.391344	0.391615	0.391915	0.392242	0.392598
	125.1	0.400304	0.399793	0.399297	0.398815	0.398347	0.397893	0.397453	0.397026	0.39662	0.396228	0.395849	0.395484	0.395133	0.394796	0.394473	0.394164	0.39387	0.393589	0.393322	0.39307	0.392832	0.392608	0.392398	0.392203	0.392023	0.391862	0.391713	0.391583	0.391474	0.391386	0.391321	0.391279	0.391262	0.391269	0.391302	0.391359	0.391442	0.391552	0.391687	0.39185	0.392039	0.392254	0.392498	0.392765	0.393059	0.393382	0.393732	0.394111
	125.46	0.400987	0.400492	0.400012	0.399545	0.399092	0.398653	0.398228	0.397817	0.397426	0.397049	0.396686	0.396336	0.396001	0.395679	0.395372	0.395079	0.394801	0.394536	0.394286	0.39405	0.393829	0.393621	0.393429	0.393251	0.393087	0.392944	0.392812	0.3927	0.392609	0.39254	0.392494	0.392472	0.392474	0.392502	0.392554	0.392633	0.392737	0.392867	0.393025	0.393209	0.39342	0.393658	0.393924	0.394214	0.394532	0.394877	0.395252	0.395654
	125.82	0.40168	0.4012	0.400735	0.400284	0.399847	0.399424	0.399014	0.398619	0.398244	0.397882	0.397535	0.397201	0.396882	0.396577	0.396286	0.39601	0.395747	0.395499	0.395266	0.395047	0.394842	0.394652	0.394477	0.394316	0.39417	0.394044	0.393931	0.393837	0.393765	0.393715	0.393688	0.393686	0.393708	0.393756	0.39383	0.393929	0.394055	0.394207	0.394386	0.394593	0.394826	0.395087	0.395376	0.395689	0.396031	0.3964	0.396798	0.397225
	126.18	0.402378	0.401915	0.401466	0.401031	0.40061	0.400203	0.39981	0.39943	0.399071	0.398726	0.398395	0.398078	0.397775	0.397486	0.397212	0.396952	0.396707	0.396476	0.39626	0.396058	0.395871	0.395698	0.39554	0.395397	0.39527	0.395162	0.395067	0.394992	0.394939	0.394908	0.394902	0.39492	0.394963	0.395031	0.395126	0.395247	0.395395	0.395569	0.39577	0.395999	0.396256	0.39654	0.396853	0.397189	0.397555	0.397948	0.398371	0.398822
	126.54	0.403082	0.402636	0.402203	0.401785	0.40138	0.400989	0.400613	0.40025	0.399908	0.399579	0.399265	0.398964	0.398678	0.398407	0.398149	0.397907	0.397679	0.397465	0.397266	0.397082	0.396913	0.396758	0.396618	0.396494	0.396384	0.396295	0.396219	0.396163	0.396129	0.396119	0.396133	0.396171	0.396235	0.396325	0.396442	0.396585	0.396754	0.396951	0.397175	0.397427	0.397707	0.398015	0.398351	0.398712	0.399102	0.39952	0.399968	0.400444
	126.9	0.40379	0.40336	0.402945	0.402543	0.402155	0.401781	0.401422	0.401076	0.400751	0.400439	0.400142	0.399859	0.39959	0.399335	0.399096	0.398871	0.39866	0.398465	0.398284	0.398117	0.397966	0.39783	0.397709	0.397603	0.397512	0.397442	0.397385	0.397349	0.397335	0.397345	0.39738	0.397439	0.397525	0.397636	0.397775	0.39794	0.398132	0.398352	0.3986	0.398875	0.399178	0.39951	0.399871	0.400256	0.40067	0.401114	0.401586	0.402088
	127.26	0.404498	0.404086	0.403688	0.403304	0.402933	0.402577	0.402235	0.401906	0.401598	0.401304	0.401025	0.400759	0.400508	0.400271	0.400049	0.399842	0.39965	0.399473	0.39931	0.399162	0.39903	0.398912	0.39881	0.398723	0.398652	0.398601	0.398564	0.398548	0.398554	0.398585	0.398641	0.398722	0.398829	0.398963	0.399124	0.399311	0.399527	0.39977	0.400041	0.40034	0.400668	0.401024	0.401409	0.401819	0.402258	0.402727	0.403225	0.403753
	127.62	0.405207	0.404813	0.404432	0.404066	0.403713	0.403375	0.40305	0.40274	0.402449	0.402173	0.401912	0.401664	0.401431	0.401213	0.401009	0.40082	0.400647	0.400488	0.400344	0.400215	0.400102	0.400003	0.399921	0.399853	0.399802	0.399771	0.399753	0.399757	0.399785	0.399837	0.399914	0.400017	0.400147	0.400303	0.400486	0.400697	0.400936	0.401203	0.401498	0.401821	0.402173	0.402554	0.402964	0.403399	0.403864	0.404359	0.404883	0.405437
	127.98	0.405913	0.405538	0.405176	0.404827	0.404493	0.404172	0.403866	0.403574	0.403302	0.403044	0.402801	0.402572	0.402357	0.402158	0.401973	0.401803	0.401648	0.401508	0.401384	0.401274	0.40118	0.401102	0.401038	0.400991	0.400959	0.400949	0.400952	0.400977	0.401026	0.401099	0.401198	0.401323	0.401475	0.401655	0.401861	0.402096	0.402358	0.402649	0.402968	0.403316	0.403693	0.404099	0.404534	0.404996	0.405486	0.406007	0.406557	0.407138
	128.34	0.406616	0.406259	0.405916	0.405586	0.405271	0.404969	0.404681	0.404408	0.404154	0.403916	0.403691	0.403481	0.403285	0.403104	0.402939	0.402788	0.402653	0.402532	0.402427	0.402338	0.402263	0.402205	0.402162	0.402135	0.402124	0.402134	0.402158	0.402204	0.402274	0.40237	0.402491	0.402639	0.402814	0.403017	0.403247	0.403505	0.403792	0.404107	0.404451	0.404824	0.405226	0.405657	0.406118	0.406605	0.407122	0.407669	0.408247	0.408854
	128.7	0.407313	0.406976	0.406652	0.406341	0.406045	0.405762	0.405493	0.405239	0.405005	0.404785	0.40458	0.404389	0.404213	0.404052	0.403905	0.403775	0.403659	0.403558	0.403473	0.403404	0.40335	0.403312	0.403289	0.403283	0.403293	0.403324	0.403369	0.403437	0.40353	0.403647	0.403791	0.403962	0.404161	0.404387	0.404641	0.404924	0.405235	0.405575	0.405944	0.406342	0.40677	0.407227	0.407714	0.408227	0.408771	0.409345	0.409949	0.410584
	129.06	0.408004	0.407686	0.407381	0.407091	0.406814	0.40655	0.406301	0.406067	0.405852	0.405652	0.405466	0.405295	0.405139	0.404997	0.404871	0.40476	0.404665	0.404585	0.40452	0.404471	0.404438	0.40442	0.404419	0.404434	0.404465	0.404518	0.404585	0.404675	0.404789	0.40493	0.405097	0.405292	0.405514	0.405764	0.406042	0.406349	0.406685	0.40705	0.407445	0.407869	0.408323	0.408806	0.40932	0.40986	0.41043	0.411031	0.411663	0.412326
	129.42	0.408685	0.408388	0.408103	0.407832	0.407575	0.407332	0.407103	0.406888	0.406694	0.406514	0.406348	0.406197	0.406061	0.40594	0.405834	0.405744	0.405669	0.40561	0.405566	0.405538	0.405526	0.40553	0.40555	0.405586	0.405639	0.405713	0.405802	0.405915	0.406053	0.406216	0.406407	0.406625	0.406871	0.407146	0.407449	0.407781	0.408142	0.408533	0.408953	0.409403	0.409883	0.410393	0.410933	0.4115	0.412098	0.412727	0.413387	0.414078
	129.78	0.409357	0.409079	0.408816	0.408565	0.408329	0.408106	0.407898	0.407703	0.407529	0.40737	0.407225	0.407094	0.406979	0.406878	0.406793	0.406724	0.40667	0.406632	0.406609	0.406602	0.406612	0.406637	0.406679	0.406738	0.406813	0.406909	0.407021	0.407156	0.407317	0.407504	0.407719	0.407961	0.408232	0.408531	0.408859	0.409216	0.409603	0.41002	0.410466	0.410942	0.411449	0.411986	0.412554	0.413148	0.413774	0.41443	0.415118	0.415838
	130.14	0.410016	0.40976	0.409517	0.409288	0.409072	0.40887	0.408683	0.408509	0.408356	0.408217	0.408093	0.407984	0.407889	0.40781	0.407746	0.407698	0.407666	0.407649	0.407648	0.407663	0.407694	0.407742	0.407806	0.407887	0.407984	0.408104	0.408238	0.408397	0.408581	0.408792	0.409031	0.409298	0.409593	0.409917	0.410271	0.410654	0.411067	0.41151	0.411982	0.412486	0.413019	0.413583	0.414178	0.414801	0.415455	0.41614	0.416856	0.417605
	130.5	0.410662	0.410427	0.410206	0.409998	0.409804	0.409623	0.409457	0.409304	0.409173	0.409055	0.408953	0.408865	0.408792	0.408734	0.408692	0.408665	0.408655	0.40866	0.408681	0.408718	0.408772	0.408842	0.408929	0.409032	0.409153	0.409295	0.409453	0.409635	0.409844	0.410079	0.410342	0.410634	0.410954	0.411304	0.411683	0.412092	0.412532	0.413001	0.4135	0.414031	0.414592	0.415183	0.415806	0.416457	0.417139	0.417853	0.418598	0.419376
	130.86	0.411293	0.41108	0.410881	0.410694	0.410522	0.410363	0.410218	0.410088	0.409978	0.409882	0.409801	0.409735	0.409684	0.409648	0.409628	0.409624	0.409636	0.409663	0.409707	0.409767	0.409843	0.409936	0.410046	0.410172	0.410316	0.410482	0.410663	0.41087	0.411102	0.411362	0.41165	0.411967	0.412313	0.412689	0.413094	0.41353	0.413995	0.414492	0.415018	0.415576	0.416165	0.416784	0.417436	0.418115	0.418826	0.419568	0.420343	0.421151
	131.22	0.411907	0.411717	0.411539	0.411375	0.411225	0.411088	0.410966	0.410857	0.41077	0.410696	0.410637	0.410593	0.410565	0.410551	0.410554	0.410572	0.410606	0.410657	0.410723	0.410806	0.410906	0.411022	0.411155	0.411305	0.411472	0.411662	0.411868	0.412098	0.412356	0.41264	0.412954	0.413296	0.413668	0.41407	0.414502	0.414964	0.415457	0.41598	0.416535	0.41712	0.417737	0.418385	0.419064	0.419772	0.420512	0.421284	0.422089	0.422926
	131.58	0.412503	0.412336	0.412181	0.41204	0.411912	0.411798	0.411698	0.411612	0.411547	0.411496	0.411459	0.411438	0.411432	0.411442	0.411467	0.411508	0.411566	0.411639	0.411729	0.411835	0.411958	0.412098	0.412255	0.412429	0.41262	0.412834	0.413065	0.41332	0.413602	0.413912	0.414251	0.41462	0.415018	0.415446	0.415905	0.416394	0.416914	0.417465	0.418047	0.418661	0.419306	0.419982	0.420691	0.421428	0.422197	0.422999	0.423834	0.424702
	131.94	0.41308	0.412935	0.412804	0.412686	0.412581	0.41249	0.412413	0.41235	0.412307	0.412279	0.412266	0.412268	0.412285	0.412318	0.412366	0.412431	0.412512	0.412609	0.412722	0.412852	0.412999	0.413163	0.413344	0.413542	0.413759	0.413997	0.414252	0.414533	0.41484	0.415176	0.415541	0.415936	0.41636	0.416815	0.417301	0.417818	0.418365	0.418944	0.419555	0.420197	0.42087	0.421576	0.422314	0.42308	0.42388	0.424712	0.425577	0.426475
	132.3	0.413636	0.413515	0.413407	0.413312	0.413231	0.413163	0.413109	0.413069	0.41305	0.413046	0.413056	0.413081	0.413122	0.413178	0.41325	0.413339	0.413443	0.413564	0.413701	0.413856	0.414027	0.414215	0.414421	0.414644	0.414885	0.415149	0.415429	0.415735	0.416068	0.41643	0.416821	0.417243	0.417694	0.418176	0.41869	0.419234	0.41981	0.420417	0.421056	0.421726	0.422429	0.423164	0.423931	0.424728	0.425557	0.426419	0.427315	0.428244
	132.66	0.414169	0.414072	0.413988	0.413917	0.413859	0.413815	0.413785	0.41377	0.413774	0.413793	0.413827	0.413876	0.413941	0.414021	0.414117	0.41423	0.414358	0.414503	0.414665	0.414844	0.41504	0.415253	0.415484	0.415732	0.415998	0.416287	0.416593	0.416925	0.417284	0.417673	0.418091	0.418539	0.419018	0.419527	0.420068	0.420641	0.421245	0.42188	0.422548	0.423248	0.42398	0.424744	0.425542	0.426368	0.427228	0.428121	0.429048	0.430008
	133.02	0.414679	0.414606	0.414546	0.4145	0.414466	0.414446	0.41444	0.414448	0.414477	0.414521	0.414579	0.414652	0.414741	0.414845	0.414966	0.415102	0.415256	0.415426	0.415612	0.415816	0.416037	0.416275	0.416531	0.416804	0.417096	0.417411	0.417743	0.418101	0.418487	0.418902	0.419347	0.419823	0.420329	0.420867	0.421436	0.422036	0.422669	0.423333	0.42403	0.424759	0.425521	0.426316	0.427143	0.428	0.428891	0.429815	0.430773	0.431765
	133.38	0.415164	0.415116	0.41508	0.415058	0.415049	0.415053	0.415072	0.415105	0.415158	0.415226	0.415308	0.415406	0.41552	0.415649	0.415794	0.415956	0.416134	0.416329	0.41654	0.416769	0.417015	0.417279	0.417561	0.41786	0.418178	0.418519	0.418877	0.419262	0.419675	0.420117	0.420589	0.421092	0.421627	0.422192	0.42279	0.423419	0.424081	0.424775	0.425501	0.42626	0.427051	0.427876	0.428734	0.429622	0.430544	0.431499	0.432489	0.433513
	133.74	0.415622	0.415599	0.415589	0.415591	0.415607	0.415636	0.41568	0.415737	0.415815	0.415908	0.416015	0.416138	0.416276	0.416431	0.416601	0.416788	0.416991	0.417211	0.417448	0.417703	0.417975	0.418265	0.418572	0.418898	0.419242	0.419609	0.419994	0.420406	0.420846	0.421316	0.421816	0.422347	0.422909	0.423503	0.42413	0.424788	0.425479	0.426202	0.426958	0.427747	0.428569	0.429424	0.430313	0.431232	0.432185	0.433172	0.434194	0.43525
	134.1	0.416052	0.416055	0.416069	0.416097	0.416138	0.416193	0.416262	0.416344	0.416448	0.416566	0.416698	0.416846	0.41701	0.417189	0.417385	0.417597	0.417826	0.418072	0.418335	0.418616	0.418914	0.419229	0.419563	0.419915	0.420286	0.420681	0.421093	0.421531	0.421999	0.422496	0.423024	0.423584	0.424175	0.424798	0.425453	0.426141	0.426861	0.427614	0.4284	0.42922	0.430072	0.430958	0.431878	0.432829	0.433813	0.434832	0.435886	0.436975
	134.46	0.416453	0.416481	0.416522	0.416575	0.416642	0.416722	0.416816	0.416925	0.417053	0.417197	0.417355	0.417529	0.417718	0.417923	0.418145	0.418383	0.418638	0.41891	0.419199	0.419505	0.41983	0.420172	0.420533	0.420912	0.42131	0.421731	0.422171	0.422637	0.423133	0.423658	0.424214	0.424802	0.425422	0.426074	0.426759	0.427476	0.428226	0.429009	0.429826	0.430676	0.431559	0.432476	0.433428	0.43441	0.435427	0.436478	0.437565	0.438686
	134.82	0.416823	0.416877	0.416944	0.417023	0.417116	0.417222	0.417342	0.417476	0.417631	0.4178	0.417985	0.418184	0.418399	0.418631	0.418878	0.419143	0.419424	0.419722	0.420038	0.420371	0.420722	0.421091	0.421479	0.421885	0.42231	0.422759	0.423226	0.423721	0.424245	0.424798	0.425383	0.426	0.426649	0.427331	0.428045	0.428792	0.429572	0.430386	0.431233	0.432114	0.433028	0.433977	0.43496	0.435974	0.437023	0.438107	0.439227	0.440381
	135.18	0.417162	0.417242	0.417335	0.417441	0.41756	0.417692	0.417838	0.417998	0.418179	0.418375	0.418585	0.418811	0.419052	0.41931	0.419584	0.419875	0.420183	0.420507	0.42085	0.42121	0.421588	0.421985	0.4224	0.422833	0.423286	0.423763	0.424258	0.424781	0.425333	0.425916	0.42653	0.427175	0.427854	0.428565	0.429309	0.430086	0.430897	0.431741	0.432619	0.433531	0.434477	0.435457	0.436472	0.437519	0.4386	0.439717	0.44087	0.442058
	135.54	0.417469	0.417576	0.417695	0.417827	0.417972	0.41813	0.418303	0.418489	0.418697	0.418918	0.419155	0.419408	0.419676	0.41996	0.42026	0.420578	0.420912	0.421264	0.421633	0.42202	0.422426	0.42285	0.423292	0.423754	0.424235	0.424739	0.425263	0.425814	0.426395	0.427006	0.427649	0.428325	0.429033	0.429774	0.430548	0.431355	0.432197	0.433072	0.433981	0.434924	0.435902	0.436914	0.437962	0.43904	0.440155	0.441305	0.442491	0.443713
	135.9	0.417742	0.417876	0.418022	0.41818	0.418351	0.418536	0.418735	0.418948	0.419182	0.41943	0.419693	0.419972	0.420267	0.420577	0.420905	0.421249	0.42161	0.421989	0.422385	0.4228	0.423232	0.423684	0.424154	0.424644	0.425153	0.425686	0.426238	0.426818	0.427427	0.428068	0.42874	0.429445	0.430183	0.430954	0.431758	0.432596	0.433468	0.434374	0.435315	0.43629	0.437299	0.438344	0.439424	0.440536	0.441683	0.442867	0.444086	0.445343
	136.26	0.417982	0.418142	0.418314	0.418499	0.418697	0.418908	0.419134	0.419373	0.419633	0.419908	0.420197	0.420503	0.420824	0.421161	0.421515	0.421886	0.422275	0.42268	0.423104	0.423546	0.424006	0.424485	0.424984	0.425501	0.426038	0.4266	0.427181	0.42779	0.428428	0.429098	0.4298	0.430535	0.431302	0.432104	0.432938	0.433807	0.43471	0.435648	0.43662	0.437627	0.438668	0.439746	0.440858	0.442003	0.443184	0.444401	0.445655	0.446945
	136.62	0.418186	0.418372	0.418571	0.418782	0.419007	0.419244	0.419496	0.419762	0.420049	0.42035	0.420666	0.420998	0.421346	0.42171	0.422091	0.422489	0.422904	0.423337	0.423788	0.424258	0.424746	0.425253	0.425779	0.426325	0.426891	0.427481	0.428091	0.428729	0.429397	0.430096	0.430828	0.431592	0.43239	0.433222	0.434087	0.434987	0.435921	0.43689	0.437894	0.438933	0.440007	0.441117	0.442263	0.443441	0.444655	0.445907	0.447194	0.448519
	136.98	0.418353	0.418565	0.41879	0.419028	0.419279	0.419543	0.419821	0.420114	0.420427	0.420755	0.421097	0.421456	0.421831	0.422222	0.42263	0.423055	0.423497	0.423958	0.424437	0.424934	0.42545	0.425985	0.42654	0.427114	0.427709	0.428328	0.428966	0.429634	0.430331	0.43106	0.431822	0.432617	0.433445	0.434307	0.435204	0.436134	0.4371	0.438101	0.439136	0.440208	0.441314	0.442457	0.443636	0.444848	0.446096	0.447381	0.448704	0.450064
	137.34	0.418481	0.41872	0.418971	0.419235	0.419513	0.419804	0.420108	0.420427	0.420767	0.421121	0.421491	0.421876	0.422278	0.422696	0.423131	0.423583	0.424053	0.424541	0.425048	0.425573	0.426117	0.42668	0.427263	0.427867	0.42849	0.429138	0.429806	0.430503	0.43123	0.431989	0.432781	0.433606	0.434465	0.435358	0.436285	0.437248	0.438245	0.439277	0.440345	0.441449	0.442589	0.443764	0.444977	0.446222	0.447505	0.448824	0.450182	0.451576
	137.7	0.418569	0.418835	0.419113	0.419403	0.419707	0.420024	0.420356	0.420701	0.421067	0.421448	0.421845	0.422257	0.422685	0.42313	0.423593	0.424073	0.42457	0.425086	0.42562	0.426173	0.426746	0.427338	0.42795	0.428582	0.429234	0.429911	0.430609	0.431336	0.432093	0.432882	0.433704	0.43456	0.435449	0.436373	0.437332	0.438326	0.439355	0.440419	0.44152	0.442656	0.443829	0.445038	0.446283	0.447563	0.44888	0.450234	0.451626	0.453056
	138.06	0.418617	0.418909	0.419213	0.41953	0.41986	0.420204	0.420562	0.420935	0.421327	0.421735	0.422158	0.422597	0.423053	0.423525	0.424015	0.424522	0.425047	0.425591	0.426153	0.426735	0.427336	0.427956	0.428597	0.429258	0.42994	0.430647	0.431374	0.432131	0.432918	0.433737	0.43459	0.435476	0.436397	0.437352	0.438342	0.439367	0.440428	0.441525	0.442658	0.443827	0.445033	0.446275	0.447555	0.448869	0.45022	0.451609	0.453036	0.454502
	138.42	0.418623	0.418941	0.419272	0.419615	0.419972	0.420343	0.420727	0.421126	0.421546	0.42198	0.42243	0.422896	0.423379	0.423879	0.424396	0.424931	0.425484	0.426056	0.426646	0.427256	0.427885	0.428535	0.429205	0.429895	0.430606	0.431343	0.4321	0.432887	0.433704	0.434554	0.435437	0.436355	0.437306	0.438292	0.439314	0.440371	0.441464	0.442594	0.443759	0.444961	0.4462	0.447476	0.44879	0.450138	0.451524	0.452948	0.454411	0.455912
	138.78	0.418586	0.418931	0.419288	0.419658	0.420042	0.420439	0.42085	0.421276	0.421722	0.422183	0.42266	0.423153	0.423663	0.42419	0.424735	0.425298	0.425879	0.426479	0.427098	0.427736	0.428394	0.429072	0.429771	0.430491	0.431232	0.431998	0.432786	0.433603	0.434451	0.435332	0.436246	0.437194	0.438176	0.439194	0.440248	0.441337	0.442462	0.443624	0.444822	0.446058	0.44733	0.44864	0.449987	0.45137	0.452791	0.45425	0.455748	0.457285
	139.14	0.418507	0.418878	0.419262	0.419658	0.420068	0.420492	0.420929	0.421382	0.421855	0.422343	0.422847	0.423367	0.423905	0.424459	0.425032	0.425622	0.426231	0.426859	0.427507	0.428174	0.428861	0.429568	0.430297	0.431046	0.431817	0.432613	0.433431	0.434278	0.435157	0.436068	0.437013	0.437993	0.439007	0.440056	0.441141	0.442263	0.44342	0.444615	0.445846	0.447115	0.448421	0.449764	0.451146	0.452563	0.454019	0.455514	0.457047	0.45862
	139.5	0.418384	0.418782	0.419192	0.419614	0.420051	0.420501	0.420965	0.421445	0.421944	0.422459	0.42299	0.423538	0.424103	0.424685	0.425285	0.425904	0.426541	0.427197	0.427873	0.428569	0.429285	0.430022	0.430779	0.431559	0.432359	0.433186	0.434034	0.434912	0.435821	0.436764	0.43774	0.43875	0.439796	0.440877	0.441994	0.443148	0.444338	0.445565	0.446829	0.448131	0.449471	0.450849	0.452265	0.453717	0.455208	0.456738	0.458307	0.459916
	139.86	0.418217	0.418641	0.419077	0.419526	0.419989	0.420466	0.420957	0.421463	0.421989	0.422531	0.423089	0.423664	0.424257	0.424866	0.425494	0.426141	0.426806	0.427491	0.428196	0.42892	0.429665	0.430432	0.431219	0.432028	0.432859	0.433716	0.434594	0.435503	0.436443	0.437417	0.438424	0.439466	0.440543	0.441656	0.442805	0.443991	0.445214	0.446474	0.447771	0.449107	0.450481	0.451892	0.453343	0.45483	0.456356	0.457921	0.459526	0.461172
	140.22	0.418005	0.418455	0.418918	0.419393	0.419882	0.420386	0.420903	0.421436	0.421989	0.422558	0.423144	0.423746	0.424366	0.425003	0.425659	0.426334	0.427027	0.427741	0.428474	0.429228	0.430002	0.430798	0.431615	0.432454	0.433315	0.434202	0.435112	0.436051	0.437022	0.438027	0.439065	0.440139	0.441248	0.442393	0.443574	0.444792	0.446048	0.447341	0.448671	0.450041	0.451448	0.452894	0.454379	0.455901	0.457462	0.459063	0.460704	0.462386
	140.58	0.417748	0.418224	0.418713	0.419215	0.419731	0.42026	0.420805	0.421365	0.421945	0.42254	0.423153	0.423783	0.42443	0.425095	0.425779	0.426481	0.427203	0.427945	0.428707	0.42949	0.430294	0.431119	0.431966	0.432835	0.433727	0.434644	0.435585	0.436555	0.437558	0.438593	0.439663	0.440768	0.441909	0.443086	0.444299	0.44555	0.446838	0.448164	0.449528	0.450931	0.452373	0.453853	0.455373	0.456929	0.458526	0.460163	0.46184	0.463558
	140.94	0.417446	0.417948	0.418463	0.418991	0.419533	0.42009	0.420661	0.421247	0.421854	0.422477	0.423117	0.423774	0.424448	0.425141	0.425853	0.426584	0.427334	0.428105	0.428896	0.429708	0.430541	0.431396	0.432272	0.433172	0.434094	0.435042	0.436013	0.437015	0.438048	0.439115	0.440217	0.441353	0.442526	0.443735	0.444981	0.446264	0.447585	0.448944	0.450342	0.451778	0.453254	0.454768	0.456323	0.457915	0.459547	0.461219	0.462932	0.464687
	141.3	0.417098	0.417626	0.418168	0.418722	0.41929	0.419873	0.420471	0.421084	0.421717	0.422367	0.423034	0.423719	0.424421	0.425142	0.425881	0.42664	0.427419	0.428218	0.429038	0.429879	0.430742	0.431626	0.432533	0.433463	0.434415	0.435394	0.436396	0.437429	0.438494	0.439592	0.440725	0.441894	0.443098	0.444339	0.445617	0.446933	0.448287	0.449679	0.45111	0.45258	0.45409	0.455639	0.457228	0.458855	0.460523	0.462231	0.46398	0.465771
	141.66	0.416704	0.417259	0.417826	0.418406	0.419001	0.41961	0.420234	0.420874	0.421535	0.422212	0.422906	0.423617	0.424347	0.425095	0.425863	0.42665	0.427458	0.428286	0.429134	0.430005	0.430897	0.431811	0.432748	0.433708	0.434691	0.4357	0.436734	0.437797	0.438894	0.440023	0.441188	0.442388	0.443624	0.444898	0.446208	0.447557	0.448944	0.450369	0.451834	0.453337	0.454881	0.456465	0.458089	0.459751	0.461454	0.463198	0.464983	0.466811
	142.02	0.416265	0.416845	0.417438	0.418045	0.418665	0.419301	0.419952	0.420618	0.421305	0.422009	0.42273	0.423469	0.424227	0.425003	0.425798	0.426614	0.42745	0.428306	0.429184	0.430083	0.431005	0.431949	0.432916	0.433906	0.434919	0.43596	0.437024	0.438119	0.439247	0.440408	0.441604	0.442836	0.444105	0.44541	0.446753	0.448134	0.449554	0.451013	0.452511	0.454049	0.455626	0.457244	0.458903	0.4606	0.462339	0.464119	0.465941	0.467804
	142.38	0.415779	0.416385	0.417004	0.417637	0.418283	0.418945	0.419622	0.420316	0.421029	0.42176	0.422508	0.423275	0.424059	0.424863	0.425687	0.426531	0.427395	0.42828	0.429187	0.430115	0.431066	0.43204	0.433037	0.434057	0.435102	0.436173	0.437268	0.438395	0.439554	0.440746	0.441974	0.443238	0.444538	0.445876	0.447252	0.448665	0.450118	0.45161	0.453142	0.454713	0.456325	0.457977	0.459671	0.461403	0.463177	0.464993	0.466851	0.468752
	142.74	0.415248	0.415879	0.416524	0.417182	0.417855	0.418543	0.419247	0.419966	0.420707	0.421464	0.422239	0.423033	0.423845	0.424677	0.425528	0.4264	0.427293	0.428207	0.429142	0.4301	0.431081	0.432084	0.433111	0.434162	0.435236	0.436339	0.437465	0.438623	0.439813	0.441037	0.442297	0.443593	0.444925	0.446295	0.447703	0.449149	0.450635	0.45216	0.453725	0.455331	0.456976	0.458663	0.460392	0.462159	0.463969	0.465821	0.467715	0.469652
	143.1	0.41467	0.415327	0.415997	0.416682	0.41738	0.418094	0.418824	0.41957	0.420337	0.421121	0.421924	0.422744	0.423584	0.424443	0.425322	0.426222	0.427143	0.428086	0.42905	0.430037	0.431047	0.43208	0.433137	0.434218	0.435324	0.436457	0.437615	0.438803	0.440025	0.441281	0.442572	0.443899	0.445264	0.446666	0.448106	0.449586	0.451104	0.452663	0.454261	0.4559	0.45758	0.459302	0.461064	0.462867	0.464712	0.4666	0.46853	0.470504
	143.46	0.414047	0.414729	0.415425	0.416135	0.416859	0.417599	0.418355	0.419128	0.419921	0.420732	0.421561	0.422408	0.423275	0.424162	0.425069	0.425997	0.426946	0.427917	0.428911	0.429927	0.430966	0.432029	0.433116	0.434227	0.435363	0.436527	0.437716	0.438936	0.440189	0.441476	0.442799	0.444158	0.445555	0.446989	0.448462	0.449974	0.451525	0.453117	0.454749	0.456422	0.458136	0.459891	0.461689	0.463527	0.465408	0.467331	0.469297	0.471307
	143.82	0.413378	0.414085	0.414806	0.415542	0.416292	0.417057	0.417839	0.418638	0.419458	0.420295	0.421151	0.422025	0.42292	0.423834	0.424769	0.425724	0.426702	0.427701	0.428723	0.429769	0.430837	0.43193	0.433047	0.434188	0.435355	0.436549	0.437769	0.43902	0.440305	0.441623	0.442978	0.444369	0.445797	0.447264	0.448769	0.450313	0.451898	0.453522	0.455188	0.456895	0.458643	0.460433	0.462265	0.464138	0.466054	0.468013	0.470016	0.472062
	144.18	0.412663	0.413395	0.414142	0.414902	0.415678	0.41647	0.417277	0.418102	0.418948	0.419812	0.420694	0.421595	0.422517	0.423458	0.424421	0.425404	0.42641	0.427438	0.428489	0.429563	0.43066	0.431782	0.432929	0.434101	0.435298	0.436523	0.437774	0.439056	0.440372	0.441722	0.443108	0.444531	0.445991	0.447489	0.449027	0.450604	0.452221	0.453879	0.455578	0.457318	0.4591	0.460925	0.462792	0.4647	0.466651	0.468646	0.470684	0.472767
	144.54	0.411903	0.41266	0.413432	0.414217	0.415019	0.415835	0.416669	0.41752	0.418391	0.419281	0.42019	0.421118	0.422067	0.423035	0.424025	0.425037	0.42607	0.427126	0.428206	0.429309	0.430436	0.431587	0.432763	0.433965	0.435193	0.436449	0.43773	0.439044	0.440391	0.441772	0.443189	0.444644	0.446136	0.447666	0.449236	0.450846	0.452496	0.454187	0.455919	0.457693	0.459509	0.461367	0.463269	0.465211	0.467198	0.469228	0.471303	0.473422
	144.9	0.411098	0.41188	0.412676	0.413487	0.414313	0.415155	0.416014	0.416891	0.417788	0.418705	0.41964	0.420594	0.421569	0.422565	0.423582	0.424621	0.425683	0.426767	0.427875	0.429007	0.430163	0.431343	0.432549	0.433781	0.435039	0.436325	0.437638	0.438982	0.44036	0.441773	0.443222	0.444708	0.446231	0.447794	0.449396	0.451038	0.452721	0.454444	0.45621	0.458017	0.459867	0.46176	0.463695	0.465673	0.467695	0.469761	0.471871	0.474026
	145.26	0.410248	0.411055	0.411875	0.412711	0.413562	0.414429	0.415314	0.416216	0.417139	0.418081	0.419042	0.420024	0.421025	0.422048	0.423092	0.424159	0.425248	0.42636	0.427496	0.428657	0.429842	0.431052	0.432287	0.433549	0.434837	0.436154	0.437497	0.438872	0.440281	0.441725	0.443205	0.444722	0.446278	0.447872	0.449506	0.451181	0.452896	0.454652	0.456451	0.458292	0.460175	0.462102	0.464072	0.466084	0.468141	0.470242	0.472388	0.474579
	145.62	0.409354	0.410185	0.41103	0.41189	0.412766	0.413658	0.414568	0.415495	0.416444	0.417412	0.418399	0.419406	0.420435	0.421484	0.422555	0.423649	0.424766	0.425906	0.42707	0.428259	0.429473	0.430712	0.431977	0.433268	0.434586	0.435933	0.437307	0.438713	0.440153	0.441628	0.443139	0.444688	0.446275	0.447901	0.449567	0.451274	0.453021	0.454811	0.456642	0.458516	0.460433	0.462394	0.464398	0.466445	0.468536	0.470673	0.472854	0.475081
	145.98	0.408417	0.409271	0.41014	0.411025	0.411925	0.412842	0.413777	0.414729	0.415703	0.416697	0.41771	0.418743	0.419797	0.420874	0.421972	0.423093	0.424237	0.425405	0.426597	0.427814	0.429056	0.430324	0.431618	0.432939	0.434287	0.435664	0.437069	0.438506	0.439976	0.441482	0.443024	0.444604	0.446222	0.44788	0.449578	0.451317	0.453097	0.454919	0.456783	0.45869	0.460641	0.462635	0.464673	0.466754	0.46888	0.471052	0.473268	0.47553
	146.34	0.407436	0.408314	0.409207	0.410115	0.41104	0.411982	0.412941	0.413918	0.414917	0.415936	0.416975	0.418034	0.419114	0.420217	0.421342	0.422489	0.423661	0.424856	0.426076	0.427321	0.428592	0.429889	0.431212	0.432562	0.43394	0.435347	0.436782	0.438249	0.439751	0.441287	0.44286	0.444471	0.446121	0.44781	0.44954	0.45131	0.453122	0.454977	0.456874	0.458814	0.460798	0.462825	0.464897	0.467013	0.469173	0.471379	0.473631	0.475928
	146.7	0.406412	0.407314	0.40823	0.409163	0.410111	0.411077	0.412061	0.413063	0.414087	0.41513	0.416194	0.417279	0.418386	0.419514	0.420665	0.42184	0.423038	0.424261	0.425508	0.426781	0.428081	0.429406	0.430758	0.432138	0.433545	0.434982	0.436447	0.437945	0.439476	0.441043	0.442647	0.444289	0.44597	0.44769	0.449452	0.451254	0.453098	0.454985	0.456914	0.458887	0.460904	0.462965	0.46507	0.46722	0.469414	0.471655	0.473941	0.476273
	147.06	0.405346	0.406271	0.407211	0.408167	0.409139	0.410129	0.411137	0.412163	0.413212	0.41428	0.415369	0.416479	0.417611	0.418766	0.419943	0.421144	0.422369	0.423619	0.424894	0.426195	0.427522	0.428876	0.430257	0.431665	0.433102	0.434568	0.436064	0.437591	0.439153	0.440751	0.442385	0.444058	0.44577	0.447521	0.449314	0.451148	0.453024	0.454942	0.456904	0.458909	0.460959	0.463053	0.465192	0.467375	0.469603	0.471878	0.474199	0.476566
	147.42	0.404238	0.405186	0.406149	0.407128	0.408124	0.409137	0.410169	0.41122	0.412293	0.413386	0.4145	0.415635	0.416792	0.417972	0.419176	0.420403	0.421655	0.422931	0.424233	0.425562	0.426917	0.428298	0.429708	0.431145	0.432611	0.434107	0.435632	0.43719	0.438782	0.440409	0.442074	0.443778	0.44552	0.447303	0.449126	0.450992	0.452899	0.45485	0.456843	0.458881	0.460963	0.46309	0.465262	0.467478	0.46974	0.472049	0.474404	0.476805
	147.78	0.40309	0.40406	0.405046	0.406048	0.407067	0.408104	0.409159	0.410234	0.41133	0.412448	0.413586	0.414746	0.415929	0.417134	0.418363	0.419617	0.420894	0.422198	0.423527	0.424882	0.426265	0.427675	0.429112	0.430578	0.432073	0.433598	0.435153	0.43674	0.438362	0.44002	0.441715	0.443449	0.445222	0.447035	0.44889	0.450786	0.452725	0.454707	0.456732	0.458802	0.460916	0.463076	0.46528	0.46753	0.469825	0.472167	0.474556	0.476991
	148.14	0.401901	0.402893	0.403901	0.404926	0.405968	0.407028	0.408106	0.409205	0.410325	0.411467	0.412629	0.413814	0.415021	0.416252	0.417506	0.418785	0.420089	0.421419	0.422775	0.424157	0.425567	0.427004	0.42847	0.429964	0.431488	0.433042	0.434626	0.436243	0.437894	0.439582	0.441307	0.443071	0.444874	0.446718	0.448603	0.450531	0.452501	0.454514	0.456571	0.458672	0.460819	0.46301	0.465247	0.467529	0.469858	0.472233	0.474655	0.477124
	148.5	0.400672	0.401686	0.402717	0.403764	0.404828	0.405911	0.407012	0.408134	0.409278	0.410443	0.41163	0.412839	0.41407	0.415326	0.416605	0.41791	0.419239	0.420595	0.421977	0.423386	0.424823	0.426288	0.427782	0.429304	0.430856	0.432439	0.434052	0.435698	0.437379	0.439096	0.440851	0.442645	0.444478	0.446352	0.448268	0.450226	0.452227	0.454271	0.456359	0.458492	0.46067	0.462893	0.465163	0.467477	0.469838	0.472246	0.474701	0.477204
	148.86	0.399405	0.400441	0.401493	0.402562	0.403648	0.404753	0.405878	0.407022	0.408189	0.409378	0.410588	0.411821	0.413077	0.414357	0.415661	0.416991	0.418346	0.419727	0.421135	0.422571	0.424035	0.425527	0.427047	0.428598	0.430178	0.431789	0.433431	0.435106	0.436816	0.438563	0.440348	0.442171	0.444034	0.445938	0.447884	0.449872	0.451903	0.453978	0.456097	0.458261	0.46047	0.462725	0.465026	0.467373	0.469766	0.472206	0.474694	0.477229
	149.22	0.398099	0.399156	0.40023	0.40132	0.402429	0.403556	0.404703	0.40587	0.40706	0.408271	0.409505	0.410761	0.412041	0.413345	0.414674	0.416028	0.417409	0.418816	0.42025	0.421711	0.423201	0.42472	0.426268	0.427846	0.429454	0.431094	0.432764	0.434468	0.436207	0.437983	0.439796	0.441649	0.443542	0.445475	0.447451	0.449469	0.45153	0.453635	0.455785	0.45798	0.46022	0.462506	0.464838	0.467216	0.469642	0.472114	0.474634	0.477202
	149.58	0.396757	0.397835	0.398929	0.400041	0.401171	0.40232	0.403488	0.404678	0.40589	0.407124	0.408381	0.40966	0.410964	0.412292	0.413645	0.415024	0.416429	0.417861	0.41932	0.420808	0.422324	0.423869	0.425444	0.427049	0.428685	0.430352	0.432051	0.433783	0.435551	0.437356	0.439198	0.44108	0.443002	0.444965	0.446969	0.449017	0.451108	0.453243	0.455423	0.457648	0.459919	0.462236	0.464599	0.467008	0.469465	0.471969	0.474521	0.47712
	149.94	0.395378	0.396476	0.397591	0.398724	0.399875	0.401045	0.402236	0.403447	0.404681	0.405938	0.407217	0.40852	0.409846	0.411198	0.412575	0.413978	0.415407	0.416864	0.418349	0.419862	0.421404	0.422975	0.424576	0.426208	0.427871	0.429566	0.431292	0.433053	0.434849	0.436682	0.438553	0.440464	0.442414	0.444406	0.44644	0.448517	0.450638	0.452802	0.455012	0.457267	0.459568	0.461915	0.464309	0.466749	0.469236	0.471771	0.474354	0.476985
	150.3	0.393964	0.395082	0.396217	0.39737	0.398542	0.399734	0.400945	0.402178	0.403434	0.404712	0.406014	0.407339	0.408689	0.410063	0.411464	0.41289	0.414344	0.415825	0.417335	0.418873	0.42044	0.422038	0.423665	0.425324	0.427013	0.428735	0.430489	0.432278	0.434102	0.435963	0.437862	0.439801	0.44178	0.4438	0.445863	0.447969	0.450118	0.452312	0.454551	0.456836	0.459166	0.461543	0.463967	0.466437	0.468955	0.471521	0.474134	0.476796
	150.66	0.392516	0.393653	0.394808	0.395981	0.397174	0.398385	0.399618	0.400872	0.402149	0.403449	0.404773	0.40612	0.407492	0.40889	0.410313	0.411763	0.413241	0.414746	0.41628	0.417843	0.419435	0.421058	0.422711	0.424396	0.426112	0.427861	0.429642	0.431458	0.433309	0.435198	0.437125	0.439092	0.441099	0.443147	0.445238	0.447373	0.449551	0.451774	0.454041	0.456355	0.458715	0.461121	0.463575	0.466075	0.468622	0.471218	0.473862	0.476554
	151.02	0.391034	0.39219	0.393365	0.394558	0.39577	0.397002	0.398255	0.399529	0.400828	0.402149	0.403494	0.404863	0.406257	0.407677	0.409123	0.410596	0.412097	0.413626	0.415184	0.416771	0.418389	0.420037	0.421715	0.423426	0.425168	0.426943	0.428751	0.430594	0.432472	0.434388	0.436343	0.438337	0.440372	0.442448	0.444567	0.446729	0.448936	0.451187	0.453483	0.455825	0.458214	0.460649	0.463131	0.465661	0.468238	0.470863	0.473537	0.476259
	151.38	0.38952	0.390695	0.391888	0.3931	0.394332	0.395584	0.396857	0.398151	0.39947	0.400812	0.402178	0.403569	0.404985	0.406427	0.407895	0.409391	0.410915	0.412467	0.414049	0.41566	0.417302	0.418974	0.420678	0.422414	0.424182	0.425983	0.427817	0.429686	0.431592	0.433535	0.435516	0.437537	0.439599	0.441703	0.443849	0.446039	0.448273	0.450552	0.452876	0.455246	0.457663	0.460127	0.462638	0.465196	0.467802	0.470456	0.473159	0.47591
	151.74	0.387975	0.389168	0.39038	0.39161	0.392861	0.394132	0.395424	0.396739	0.398078	0.399441	0.400827	0.402239	0.403676	0.40514	0.40663	0.408148	0.409694	0.41127	0.412875	0.41451	0.416175	0.417872	0.4196	0.421361	0.423154	0.424981	0.426841	0.428736	0.430668	0.432637	0.434645	0.436693	0.438782	0.440912	0.443085	0.445302	0.447564	0.44987	0.452221	0.454619	0.457064	0.459555	0.462094	0.46468	0.467315	0.469997	0.472729	0.475509
	152.1	0.386399	0.38761	0.38884	0.390089	0.391358	0.392648	0.393959	0.395294	0.396652	0.398035	0.399441	0.400874	0.402332	0.403816	0.405328	0.406868	0.408437	0.410035	0.411662	0.41332	0.41501	0.41673	0.418483	0.420268	0.422086	0.423938	0.425823	0.427744	0.429701	0.431697	0.433731	0.435805	0.43792	0.440077	0.442276	0.44452	0.446808	0.449141	0.451519	0.453944	0.456416	0.458935	0.461501	0.464115	0.466777	0.469487	0.472246	0.475054
	152.46	0.384796	0.386024	0.387271	0.388537	0.389824	0.391133	0.392463	0.393816	0.395194	0.396595	0.398022	0.399474	0.400953	0.402458	0.403992	0.405553	0.407143	0.408763	0.410413	0.412094	0.413806	0.41555	0.417326	0.419135	0.420978	0.422854	0.424764	0.42671	0.428693	0.430714	0.432773	0.434873	0.437014	0.439197	0.441422	0.443692	0.446006	0.448365	0.45077	0.453222	0.45572	0.458265	0.460858	0.463499	0.466188	0.468926	0.471712	0.474547
	152.82	0.383164	0.384409	0.385673	0.386957	0.388261	0.389587	0.390936	0.392307	0.393704	0.395124	0.396571	0.398042	0.399541	0.401067	0.40262	0.404203	0.405814	0.407456	0.409128	0.410831	0.412566	0.414332	0.416132	0.417965	0.419831	0.421731	0.423666	0.425636	0.427644	0.429689	0.431774	0.433899	0.436065	0.438273	0.440524	0.442819	0.445159	0.447544	0.449975	0.452452	0.454976	0.457548	0.460167	0.462834	0.46555	0.468314	0.471127	0.473989
	153.18	0.381506	0.382767	0.384047	0.385348	0.386669	0.388013	0.389379	0.390769	0.392183	0.393623	0.395088	0.396579	0.398097	0.399642	0.401216	0.402819	0.404451	0.406114	0.407807	0.409532	0.411289	0.413078	0.414901	0.416756	0.418646	0.42057	0.422528	0.424523	0.426555	0.428625	0.430734	0.432883	0.435074	0.437307	0.439583	0.441903	0.444268	0.446678	0.449134	0.451637	0.454187	0.456784	0.459428	0.462121	0.464862	0.467652	0.470491	0.47338
	153.54	0.379821	0.381098	0.382394	0.383711	0.385049	0.38641	0.387793	0.389201	0.390633	0.392091	0.393574	0.395084	0.396621	0.398186	0.39978	0.401403	0.403056	0.404739	0.406454	0.4082	0.409979	0.41179	0.413634	0.415512	0.417425	0.419372	0.421354	0.423372	0.425428	0.427521	0.429655	0.431828	0.434043	0.436301	0.438601	0.440946	0.443335	0.44577	0.448251	0.450778	0.453352	0.455974	0.458644	0.461362	0.464128	0.466943	0.469808	0.472721
	153.9	0.378112	0.379403	0.380715	0.382048	0.383403	0.38478	0.38618	0.387605	0.389055	0.39053	0.392032	0.39356	0.395116	0.396701	0.398314	0.399957	0.401629	0.403333	0.405068	0.406836	0.408635	0.410468	0.412334	0.414235	0.416169	0.418139	0.420144	0.422185	0.424264	0.426381	0.428538	0.430735	0.432974	0.435255	0.43758	0.439948	0.442362	0.44482	0.447325	0.449877	0.452475	0.455121	0.457815	0.460558	0.463348	0.466188	0.469077	0.472015
	154.26	0.376378	0.377684	0.379011	0.38036	0.38173	0.383124	0.384541	0.385982	0.387449	0.388942	0.390462	0.392008	0.393583	0.395186	0.396818	0.39848	0.400173	0.401897	0.403652	0.40544	0.40726	0.409114	0.411002	0.412924	0.41488	0.416872	0.418899	0.420963	0.423065	0.425205	0.427385	0.429605	0.431867	0.434172	0.43652	0.438911	0.441348	0.44383	0.446359	0.448933	0.451556	0.454225	0.456943	0.459709	0.462523	0.465387	0.468299	0.471261
	154.62	0.374621	0.375942	0.377284	0.378648	0.380034	0.381443	0.382876	0.384334	0.385818	0.387328	0.388865	0.39043	0.392022	0.393644	0.395295	0.396976	0.398688	0.400431	0.402206	0.404014	0.405855	0.407729	0.409638	0.411581	0.413558	0.415572	0.417621	0.419707	0.421831	0.423993	0.426196	0.428439	0.430723	0.43305	0.435421	0.437836	0.440295	0.4428	0.445351	0.447949	0.450594	0.453286	0.456027	0.458816	0.461653	0.46454	0.467475	0.47046
	154.98	0.372843	0.374178	0.375534	0.376913	0.378314	0.379739	0.381188	0.382662	0.384163	0.385689	0.387243	0.388825	0.390435	0.392075	0.393744	0.395444	0.397174	0.398937	0.400731	0.402558	0.404419	0.406314	0.408242	0.410206	0.412205	0.414239	0.416309	0.418417	0.420562	0.422747	0.424971	0.427236	0.429543	0.431892	0.434285	0.436722	0.439203	0.44173	0.444304	0.446924	0.449591	0.452306	0.455068	0.457879	0.460739	0.463648	0.466606	0.469613
	155.34	0.371044	0.372393	0.373764	0.375157	0.376573	0.378013	0.379477	0.380967	0.382483	0.384026	0.385597	0.387196	0.388823	0.39048	0.392167	0.393885	0.395634	0.397415	0.399228	0.401075	0.402955	0.404869	0.406817	0.408801	0.41082	0.412875	0.414966	0.417094	0.419261	0.421466	0.423712	0.425998	0.428326	0.430697	0.433111	0.43557	0.438073	0.440622	0.443217	0.445858	0.448547	0.451283	0.454067	0.4569	0.459781	0.462711	0.465691	0.46872
	155.7	0.369226	0.370589	0.371973	0.37338	0.37481	0.376265	0.377744	0.37925	0.380781	0.38234	0.383927	0.385542	0.387187	0.388861	0.390565	0.3923	0.394067	0.395866	0.397698	0.399563	0.401462	0.403395	0.405363	0.407366	0.409404	0.411479	0.41359	0.415739	0.417926	0.420152	0.422419	0.424726	0.427075	0.429467	0.431902	0.434381	0.436905	0.439475	0.442091	0.444753	0.447462	0.45022	0.453024	0.455878	0.45878	0.461731	0.464731	0.467781
	156.06	0.36739	0.368766	0.370163	0.371584	0.373028	0.374497	0.375991	0.377511	0.379058	0.380632	0.382235	0.383866	0.385527	0.387217	0.388939	0.390691	0.392475	0.394292	0.396141	0.398024	0.399941	0.401893	0.403879	0.405901	0.407959	0.410053	0.412184	0.414353	0.416559	0.418806	0.421092	0.423419	0.425789	0.428201	0.430656	0.433156	0.4357	0.43829	0.440926	0.443609	0.446338	0.449115	0.45194	0.454814	0.457736	0.460707	0.463727	0.466797
	156.42	0.365537	0.366925	0.368336	0.369769	0.371227	0.372709	0.374218	0.375752	0.377314	0.378903	0.380521	0.382168	0.383844	0.385551	0.387289	0.389057	0.390858	0.392692	0.394559	0.396459	0.398394	0.400364	0.402368	0.404409	0.406485	0.408598	0.410748	0.412935	0.415161	0.417427	0.419733	0.42208	0.424469	0.4269	0.429376	0.431895	0.434459	0.437068	0.439724	0.442426	0.445175	0.447971	0.450816	0.453709	0.45665	0.45964	0.462679	0.465768
	156.78	0.363669	0.365068	0.366491	0.367937	0.369408	0.370904	0.372426	0.373974	0.37555	0.377154	0.378787	0.380449	0.38214	0.383862	0.385616	0.387401	0.389218	0.391068	0.392952	0.394869	0.396821	0.398808	0.40083	0.402888	0.404982	0.407113	0.409281	0.411487	0.413732	0.416017	0.418341	0.420707	0.423115	0.425566	0.42806	0.430598	0.433181	0.43581	0.438484	0.441205	0.443973	0.446788	0.449651	0.452562	0.455522	0.458531	0.461588	0.464695
	157.14	0.361785	0.363196	0.36463	0.366089	0.367572	0.369081	0.370616	0.372178	0.373768	0.375386	0.377032	0.378709	0.380415	0.382152	0.383921	0.385721	0.387554	0.38942	0.39132	0.393254	0.395222	0.397226	0.399265	0.40134	0.403452	0.4056	0.407786	0.41001	0.412273	0.414575	0.416918	0.419302	0.421729	0.424198	0.42671	0.429267	0.431868	0.434515	0.437207	0.439946	0.442732	0.445565	0.448446	0.451375	0.454353	0.457379	0.460454	0.463578
	157.5	0.359887	0.361309	0.362755	0.364225	0.36572	0.367241	0.368789	0.370364	0.371967	0.373598	0.375259	0.376949	0.37867	0.380422	0.382205	0.38402	0.385869	0.38775	0.389665	0.391615	0.393599	0.395619	0.397674	0.399766	0.401894	0.404059	0.406263	0.408504	0.410784	0.413104	0.415464	0.417866	0.42031	0.422797	0.425327	0.427901	0.43052	0.433184	0.435894	0.438651	0.441454	0.444304	0.447202	0.450148	0.453143	0.456186	0.459278	0.462419
	157.86	0.357976	0.359408	0.360865	0.362347	0.363853	0.365386	0.366946	0.368534	0.37015	0.371794	0.373468	0.375171	0.376906	0.378671	0.380469	0.382298	0.384161	0.386057	0.387987	0.389952	0.391952	0.393987	0.396058	0.398166	0.40031	0.402492	0.404711	0.406969	0.409266	0.411603	0.41398	0.416399	0.41886	0.421364	0.423911	0.426502	0.429138	0.431819	0.434546	0.437319	0.440138	0.443005	0.445919	0.448882	0.451892	0.454952	0.45806	0.461216
	158.22	0.356052	0.357495	0.358962	0.360455	0.361972	0.363517	0.365089	0.366688	0.368316	0.369972	0.371659	0.373375	0.375123	0.376902	0.378713	0.380556	0.382433	0.384343	0.386288	0.388267	0.390281	0.392331	0.394418	0.396541	0.398701	0.400898	0.403133	0.405407	0.40772	0.410073	0.412467	0.414902	0.417379	0.419899	0.422463	0.42507	0.427722	0.430419	0.433162	0.435951	0.438786	0.441669	0.444598	0.447576	0.450602	0.453677	0.4568	0.459972
	158.58	0.354118	0.35557	0.357047	0.35855	0.360078	0.361634	0.363216	0.364827	0.366466	0.368135	0.369833	0.371562	0.373322	0.375114	0.376938	0.378795	0.380685	0.382609	0.384567	0.38656	0.388588	0.390653	0.392754	0.394891	0.397066	0.399278	0.401528	0.403817	0.406146	0.408514	0.410924	0.413375	0.415868	0.418403	0.420983	0.423606	0.426273	0.428986	0.431744	0.434548	0.437398	0.440295	0.44324	0.446233	0.449273	0.452362	0.4555	0.458686
	158.94	0.352173	0.353635	0.355121	0.356633	0.358172	0.359737	0.361331	0.362952	0.364603	0.366282	0.367992	0.369733	0.371505	0.373309	0.375145	0.377014	0.378917	0.380854	0.382825	0.384832	0.386874	0.388952	0.391066	0.393218	0.395407	0.397633	0.399898	0.402202	0.404545	0.406928	0.409353	0.411818	0.414326	0.416877	0.419471	0.422109	0.424792	0.427519	0.430291	0.43311	0.435975	0.438886	0.441844	0.444851	0.447906	0.451008	0.454159	0.457358
	159.3	0.350219	0.351689	0.353184	0.354706	0.356254	0.357829	0.359432	0.361064	0.362725	0.364416	0.366136	0.367888	0.369671	0.371487	0.373335	0.375216	0.377131	0.37908	0.381064	0.383083	0.385138	0.387229	0.389356	0.391521	0.393724	0.395964	0.398242	0.40056	0.402918	0.405315	0.407754	0.410234	0.412756	0.415321	0.417929	0.420581	0.423278	0.426019	0.428806	0.431638	0.434516	0.437441	0.440413	0.443432	0.4465	0.449615	0.452779	0.45599
	159.66	0.348257	0.349735	0.351238	0.352768	0.354325	0.355909	0.357522	0.359164	0.360834	0.362535	0.364266	0.366029	0.367823	0.369649	0.371508	0.373401	0.375327	0.377288	0.379283	0.381314	0.383382	0.385485	0.387625	0.389803	0.392018	0.394271	0.396563	0.398894	0.401264	0.403676	0.406128	0.408621	0.411157	0.413736	0.416358	0.419023	0.421733	0.424487	0.427287	0.430132	0.433023	0.435961	0.438945	0.441977	0.445057	0.448184	0.451359	0.454583
	160.02	0.346287	0.347772	0.349283	0.350821	0.352386	0.35398	0.355601	0.357252	0.358932	0.360642	0.362383	0.364155	0.365959	0.367796	0.369666	0.371569	0.373506	0.375478	0.377485	0.379527	0.381606	0.383721	0.385873	0.388062	0.39029	0.392555	0.394859	0.397203	0.399586	0.40201	0.404475	0.406982	0.409531	0.412122	0.414757	0.417435	0.420157	0.422924	0.425736	0.428593	0.431496	0.434446	0.437442	0.440485	0.443576	0.446715	0.449901	0.453135
	160.38	0.34431	0.345802	0.347321	0.348866	0.350439	0.35204	0.35367	0.35533	0.357018	0.358737	0.360487	0.362269	0.364082	0.365929	0.367808	0.369721	0.371669	0.373651	0.375668	0.377722	0.379811	0.381937	0.3841	0.386301	0.38854	0.390816	0.393133	0.395488	0.397884	0.40032	0.402797	0.405316	0.407877	0.41048	0.413127	0.415817	0.418551	0.42133	0.424153	0.427022	0.429937	0.432897	0.435904	0.438958	0.44206	0.445208	0.448405	0.451649
[truncated: 554 more rows]
[truncated: 1,958 more columns]

## Sheet: Fig. 5e
	mPFC-LH cofirring/Social			Bin centers are in degrees
	Transition	LH
	Bin	0.18	0.54	0.9	1.26	1.62	1.98	2.34	2.7	3.06	3.42	3.78	4.14	4.5	4.86	5.22	5.58	5.94	6.3	6.66	7.02	7.38	7.74	8.1	8.46	8.82	9.18	9.54	9.9	10.26	10.62	10.98	11.34	11.7	12.06	12.42	12.78	13.14	13.5	13.86	14.22	14.58	14.94	15.3	15.66	16.02	16.38	16.74	17.1
[truncated: 1,000 more rows]
[truncated: 1,958 more columns]
