# Supplementary material for: The dynamic state of a prefrontal–hypothalamic–midbrain circuit commands behavioral transitions
Source: Nat Neurosci. 2024 Mar 18;27(5):952–63. doi: 10.1038/s41593-024-01598-3 (PMC11089001; doi:10.1038/s41593-024-01598-3)
Supplement: Supplementary file 14 — Statistical source data. [file 41593_2024_1598_MOESM14_ESM.xlsx]

## Sheet: Fig. 6e
Feeding
	YFP	Con.	Stim.
	2.38	1.39	0.33
	1.82	3.46	0.69
	2.3	2.5	0.14
	5.86	4.15	0.26
	7.59	5.44	0.11
	2.87	3.47	0.44
		4.54
		3.43
Mean	3.80333	3.5475	0.328333
SEM	0.960197	0.437304	0.087765

## Sheet: Fig. 6f
Social
	YFP	Con.	Theta	Stim.
	2.66	6.93	7.59	1.17
	3.33	9.78	10.46	1.28
	2.04	3.9	6.24	0.62
	7.66	1.3	4.06	0.27
	2.95	4.4	4.92	0.7
	4.91	3.36	1.08	0.36
		2.4	2.84	0.3
		4.67	7.62	0.57
				0.89
Mean	3.925	4.5925	5.60125	0.684444
SEM	0.844167	0.94551	1.06025	0.122192

## Sheet: Fig. 6g
Obj.expl.
	YFP	Con.	Stim.
	4.15	4.79	3.14
	2.78	2.61	0.74
	2.69	4.37	0.89
	6.13	3.78	2.11
	3.68	8.11	2.64
	2.93	2.63	2.18
		3.96	0.15
		4.59	3.08
Mean	3.72667	4.355	1.86625
SEM	0.534258	0.610211	0.401319

## Sheet: Fig. 6h
Feeding
	YFP	Con.	Stim.
	4.99	3.74	0.16
	4.72	5.3	0.84
	2.98	5.08	0.63
	1.43	5	0.64
	4.07	2.74	0.49
	5.38	2.66	0.17
		5.56	0.85
		3.5
Mean	3.92833	4.1975	0.54
SEM	0.606143	0.415734	0.107792

## Sheet: Fig. 6i
Social
	YFP	Con.	Stim.
	1.63	2.5	5.73
	1.01	1.9	3.59
	0	1.65	1.82
	5.35	4.17	1.49
	3	3.75	1.14
	2.19	2.64	2.61
		1.42	0.31
		1.93	0.82
			2.04
Mean	2.19667	2.495	2.17222
SEM	0.755944	0.352152	0.55061

## Sheet: Fig. 6j
Obj.expl.
	YFP	Con.	Stim.
	7.09	4.99	6.38
	4.78	3.68	0.23
	3.22	4.54	1.44
	5.64	4.59	2.21
	6.08	5.27	3.96
	4.66	3.09	1.87
		5.04	3.61
		6.61	2.73
			3.93
Mean	5.245	4.72625	2.92889
SEM	0.545171	0.374103	0.596493
