# Supplementary material for: The dynamic state of a prefrontal–hypothalamic–midbrain circuit commands behavioral transitions
Source: Nat Neurosci. 2024 Mar 18;27(5):952–63. doi: 10.1038/s41593-024-01598-3 (PMC11089001; doi:10.1038/s41593-024-01598-3)
Supplement: Supplementary file 15 — Statistical source data. [file 41593_2024_1598_MOESM15_ESM.xlsx]

## Sheet: Fig. 7c
Amplitude
	LPO	LH	VTA
	1	0.915869	0.606817
	1	0.843798	0.640714
	1	0.879336	0.751756
	1	0.935856	0.705928
Mean	1	0.893715	0.676304
SEM	0	0.020341	0.032488

## Sheet: Fig. 7d
Coherence
		Transition to F				Mean	SEM		Transition to S				Mean	SEM		Transition to O				Mean	SEM
	LPO-LH	0.845273	0.713892	0.83027	0.772794	0.790557	0.02995		0.830535	0.70418	0.827515	0.760401	0.780658	0.030197		0.861345	0.692423	0.829663	0.796018	0.794862	0.036658
	LH-VTA	0.435844	0.397374	0.630824	0.418179	0.470555	0.053998		0.404849	0.362674	0.620427	0.401853	0.447451	0.058454		0.426218	0.363787	0.631269	0.436323	0.464399	0.05789
	LPO-VTA	0.40993	0.36174	0.572895	0.361663	0.426557	0.050086		0.377497	0.327148	0.558677	0.344343	0.401916	0.053288		0.405357	0.334424	0.573279	0.387429	0.425122	0.05163

## Sheet: Fig. 7f
Tonic		Bin centers are in ms
cells Bin	-200	-190	-180	-170	-160	-150	-140	-130	-120	-110	-100	-90	-80	-70	-60	-50	-40	-30	-20	-10	0	10	20	30	40	50	60	70	80	90	100	110	120	130	140	150	160	170	180	190	200
1	0.0119413	0.0124254	0.0142004	0.0137163	0.0137163	0.012264	0.012264	0.0125867	0.0119413	0.0116185	0.0124254	0.0124254	0.0119413	0.0108117	0.0100048	0.00984347	0.0101662	0.0101662	0.00952074	0.0108117	0.0119413	0.0137163	0.0114572	0.0130708	0.0129095	0.0127481	0.0135549	0.0129095	0.0146845	0.0143618	0.0137163	0.0130708	0.0114572	0.0112958	0.0121026	0.0127481	0.0138777	0.0142004	0.0142004	0.0133936	0.0121026
2	0.0109728	0.0105507	0.00886263	0.0113948	0.013505	0.014349	0.0164592	0.0156151	0.014771	0.014349	0.013505	0.013927	0.0113948	0.0151931	0.013927	0.013505	0.0118168	0.00928466	0.0105507	0.0101287	0.013505	0.014349	0.0160371	0.0168812	0.0173032	0.0156151	0.013927	0.014771	0.014349	0.014349	0.0109728	0.0109728	0.00928466	0.00970669	0.00886263	0.0109728	0.0126609	0.014771	0.013505	0.0118168	0.00970669
3	0.0135268	0.0157403	0.0145106	0.0142646	0.0120512	0.0100836	0.0105755	0.0108214	0.0118052	0.0105755	0.00983768	0.0113133	0.0132809	0.0150025	0.0152484	0.012789	0.0122971	0.0152484	0.0172159	0.01697	0.0137727	0.0142646	0.0140187	0.0122971	0.0115593	0.012543	0.0157403	0.0150025	0.0140187	0.0118052	0.0110674	0.00983768	0.00934579	0.0105755	0.012789	0.0113133	0.0108214	0.0105755	0.012543	0.0118052	0.0120512
4	0.0139537	0.0136459	0.0133381	0.0124147	0.0125173	0.0126199	0.0133381	0.0129277	0.0120043	0.0116965	0.0110809	0.0112861	0.0117991	0.0130303	0.0129277	0.0126199	0.0133381	0.0139537	0.0130303	0.0126199	0.0125173	0.0126199	0.0122095	0.0125173	0.0122095	0.0120043	0.0131329	0.0148771	0.0138511	0.0128251	0.0112861	0.0112861	0.0107731	0.0103627	0.0114913	0.0114913	0.0133381	0.0133381	0.0130303	0.0116965	0.0110809
5	0.0130959	0.0120482	0.00890519	0.0091671	0.0104767	0.0115244	0.0112624	0.0120482	0.0117863	0.0117863	0.0107386	0.0123101	0.0133578	0.0130959	0.0136197	0.0128339	0.0128339	0.0138816	0.0154531	0.0149293	0.0144054	0.0133578	0.0138816	0.0130959	0.0133578	0.0128339	0.0136197	0.0123101	0.0130959	0.012572	0.0117863	0.00942902	0.00864327	0.0104767	0.0133578	0.0128339	0.0133578	0.0120482	0.0136197	0.0120482	0.0115244
6	0.0108893	0.0117269	0.0108893	0.0108893	0.0114477	0.0122854	0.0114477	0.00977244	0.0114477	0.013123	0.0139606	0.013123	0.0128438	0.0128438	0.0145191	0.0136814	0.0134022	0.0106101	0.0103309	0.0108893	0.0114477	0.0125646	0.0134022	0.0150775	0.0145191	0.0125646	0.0106101	0.0108893	0.0111685	0.0136814	0.0147983	0.0164735	0.0153567	0.0134022	0.0108893	0.00809717	0.00753874	0.00865559	0.0111685	0.0142398	0.0139606
7	0.0161144	0.0149634	0.0138124	0.0116748	0.0111815	0.0116748	0.0101949	0.0121681	0.0128258	0.0139768	0.0143057	0.0133191	0.0138124	0.0120036	0.0115103	0.0111815	0.0129902	0.0139768	0.0134835	0.0143057	0.0126613	0.0129902	0.0118392	0.0133191	0.0131546	0.0141412	0.0136479	0.0138124	0.011017	0.0129902	0.0131546	0.0144701	0.0123325	0.0113459	0.0103593	0.0103593	0.011017	0.00887939	0.00920825	0.00904382	0.0124969
8	0.0117598	0.0119106	0.0123629	0.0134936	0.0132675	0.0133429	0.0116091	0.0105537	0.0101014	0.0119106	0.0120614	0.0122121	0.0113829	0.0120614	0.0122121	0.0128906	0.011986	0.0123629	0.0128152	0.013946	0.0132675	0.0114583	0.0113075	0.0115337	0.012966	0.0131921	0.0132675	0.0127398	0.0128152	0.012589	0.0126644	0.0128152	0.0131167	0.0137952	0.0131921	0.0125137	0.0116844	0.011986	0.0118352	0.0117598	0.0116091
9	0.0104662	0.011608	0.0108468	0.0133206	0.0117983	0.0129401	0.0102759	0.0108468	0.0110371	0.0112274	0.0117983	0.0108468	0.0121789	0.0119886	0.011608	0.0129401	0.0150333	0.0186489	0.0173168	0.014843	0.011608	0.0112274	0.0137012	0.0161751	0.0176974	0.0161751	0.0150333	0.0131304	0.0125595	0.0137012	0.0154139	0.0152236	0.0119886	0.0121789	0.0112274	0.0133206	0.0104662	0.0135109	0.0112274	0.0119886	0.0104662
10	0.0135077	0.0124025	0.0116657	0.0117885	0.0130165	0.0128937	0.0115429	0.0117885	0.0115429	0.0126481	0.0108062	0.0100694	0.00970099	0.0101922	0.0114202	0.0125253	0.0126481	0.0141217	0.0127709	0.0143673	0.0131393	0.0128937	0.0111746	0.0101922	0.0117885	0.0126481	0.0138761	0.0135077	0.0131393	0.010929	0.0100694	0.0093326	0.0101922	0.009087	0.00982379	0.0112974	0.0141217	0.0146129	0.0136305	0.0133849	0.0122797
11	0.0110608	0.0124015	0.0110608	0.0144126	0.0120664	0.011396	0.0130719	0.0134071	0.0140774	0.0100553	0.0100553	0.0117312	0.0124015	0.0127367	0.00972013	0.0117312	0.0110608	0.0120664	0.00904977	0.011396	0.0120664	0.0127367	0.0124015	0.0144126	0.0147478	0.0160885	0.0124015	0.0137422	0.0117312	0.0117312	0.0107257	0.0110608	0.0117312	0.0130719	0.0117312	0.0110608	0.0107257	0.0140774	0.0140774	0.0144126	0.0107257
12	0.0145014	0.0135505	0.0116486	0.0114109	0.0128373	0.013075	0.0123618	0.0111732	0.0125995	0.0140259	0.0137882	0.0125995	0.0114109	0.0109355	0.01046	0.0116486	0.0114109	0.013075	0.0133127	0.013075	0.0111732	0.00974682	0.0123618	0.0142636	0.0166409	0.0164032	0.0147391	0.0116486	0.0111732	0.0102223	0.0116486	0.0109355	0.0133127	0.0137882	0.0152145	0.0140259	0.0149768	0.0142636	0.0142636	0.0118864	0.0102223
13	0.011863	0.0109139	0.0126222	0.012812	0.0147101	0.0130967	0.0130967	0.0112935	0.0111037	0.0119579	0.0125273	0.0133814	0.0135712	0.0133814	0.0121477	0.0115782	0.0124324	0.0132865	0.0133814	0.0127171	0.011863	0.0117681	0.0110088	0.0111037	0.0109139	0.0130018	0.0127171	0.0132865	0.0113884	0.0123375	0.0119579	0.0125273	0.0124324	0.0120528	0.0120528	0.0123375	0.012812	0.0122426	0.0124324	0.0121477	0.013761
14	0.0120482	0.0101889	0.010412	0.0113788	0.0130894	0.013015	0.0132381	0.013015	0.013015	0.0129407	0.0122713	0.0118994	0.0112301	0.0117507	0.0124944	0.0122713	0.013015	0.0128663	0.0121226	0.0112301	0.0111557	0.013015	0.0130894	0.0113045	0.0115276	0.0115276	0.0130894	0.0128663	0.0126432	0.0140562	0.0129407	0.0124201	0.0121226	0.0133869	0.0142793	0.0128663	0.0117507	0.0113045	0.0122713	0.0120482	0.0113045
15	0.0126939	0.0120128	0.0118889	0.0116412	0.0136227	0.0140562	0.0138085	0.0121366	0.0120128	0.0125081	0.0128177	0.0123843	0.0122604	0.011827	0.0124462	0.0123843	0.0127558	0.0132512	0.0143038	0.0139942	0.0129416	0.0122604	0.0131273	0.0123843	0.0123843	0.0109601	0.0114555	0.0112078	0.011827	0.0122604	0.01257	0.013375	0.0130035	0.0124462	0.0121985	0.0131273	0.0131893	0.0130654	0.0125081	0.01257	0.0122604
16	0.0100107	0.00911691	0.0103683	0.010547	0.0109045	0.0117984	0.0109045	0.0119771	0.0130497	0.0137647	0.0126922	0.0128709	0.0123346	0.0130497	0.0116196	0.0134072	0.0137647	0.014301	0.0125134	0.0123346	0.013586	0.0141223	0.0153736	0.0134072	0.0132285	0.0121559	0.0134072	0.0155524	0.0155524	0.016625	0.0153736	0.0141223	0.0109045	0.0123346	0.0126922	0.0137647	0.0125134	0.0134072	0.0141223	0.0134072	0.0112621
17	0.0126939	0.0130906	0.0127732	0.0129319	0.0119005	0.0109485	0.0108691	0.00999643	0.0109485	0.0115038	0.0125352	0.0128526	0.0138046	0.0128526	0.0127732	0.0122972	0.0134079	0.0130112	0.0125352	0.0125352	0.0127732	0.0128526	0.0130112	0.0130906	0.0129319	0.0128526	0.0128526	0.0131699	0.0132492	0.0133286	0.0130112	0.0130112	0.0130112	0.0130112	0.0120592	0.0126145	0.0122972	0.0133286	0.0119798	0.0122179	0.0119798
18	0.0129814	0.0124621	0.0124621	0.0130679	0.0139334	0.0133276	0.0130679	0.0127218	0.0126352	0.0122891	0.0107313	0.0117698	0.0122025	0.0140199	0.0140199	0.0144526	0.014193	0.0141064	0.013241	0.0130679	0.0116833	0.012116	0.0125487	0.0128949	0.0123756	0.0112505	0.0120294	0.0112505	0.0122891	0.011164	0.0126352	0.0115102	0.0122025	0.011164	0.0123756	0.0122891	0.0131545	0.0136737	0.0138468	0.0135006	0.0129814
19	0.0128708	0.0121282	0.0116332	0.0124582	0.0127883	0.0119632	0.0117157	0.0108906	0.0117982	0.0121282	0.0125407	0.0126232	0.0132008	0.0145209	0.0144383	0.0138608	0.0148509	0.0172435	0.0180686	0.0181511	0.0158409	0.0154284	0.0143558	0.0134483	0.0132833	0.0117982	0.0119632	0.0109731	0.0116332	0.0122107	0.0127883	0.0128708	0.0119632	0.0112207	0.0103956	0.0118807	0.0114682	0.0122107	0.0120457	0.0115507	0.0108906
20	0.00985222	0.0101862	0.012023	0.0141939	0.0143609	0.013025	0.0116891	0.0106872	0.0110211	0.0110211	0.013192	0.012858	0.0133589	0.013025	0.0145278	0.0153628	0.0150288	0.0135259	0.012357	0.012023	0.012858	0.0138599	0.0140269	0.0138599	0.0118561	0.0108541	0.0105202	0.0110211	0.0138599	0.0138599	0.0138599	0.01219	0.01219	0.0135259	0.0113551	0.012023	0.012524	0.013192	0.013025	0.012524	0.0138599
21	0.0125623	0.0125623	0.012389	0.0124756	0.0129955	0.0124756	0.0126489	0.0137752	0.0140351	0.0134286	0.012389	0.0127355	0.0130821	0.0122157	0.0120425	0.0111761	0.0129955	0.0147282	0.0141217	0.0120425	0.0102231	0.0115226	0.0128222	0.0130821	0.0134286	0.0127355	0.0119558	0.0116093	0.0116093	0.0129088	0.0125623	0.012389	0.0125623	0.0129088	0.0130821	0.0119558	0.0122157	0.0116093	0.0116093	0.0115226	0.0121291
22	0.0126397	0.0133168	0.0124139	0.0115111	0.010834	0.0103826	0.0103826	0.00970545	0.00857691	0.0083512	0.0106083	0.0119625	0.0126397	0.0112854	0.0121882	0.0133168	0.0151224	0.0164767	0.0164767	0.0164767	0.0153482	0.0157996	0.0164767	0.020088	0.0182824	0.016251	0.0121882	0.0117368	0.0115111	0.0119625	0.0128654	0.0126397	0.0101569	0.00925403	0.0101569	0.0126397	0.0153482	0.0137682	0.0124139	0.0101569	0.0112854
23	0.0134101	0.0127765	0.0114038	0.0117206	0.0118262	0.0119318	0.011615	0.0125653	0.0140436	0.016261	0.016789	0.0171057	0.0146772	0.0126709	0.0115094	0.0109815	0.0125653	0.0123542	0.0136212	0.0126709	0.0141492	0.0134101	0.0126709	0.0125653	0.0125653	0.0130933	0.0109815	0.0103479	0.00992556	0.0114038	0.012143	0.0126709	0.0133045	0.0133045	0.0128821	0.0130933	0.0135157	0.0137268	0.0127765	0.0124597	0.0128821
24	0.0118591	0.0128031	0.0122131	0.0130391	0.0128031	0.0126851	0.0122721	0.0125671	0.0130391	0.0132751	0.0130981	0.0134521	0.0135111	0.0132161	0.0123311	0.0118001	0.0129211	0.0133341	0.0127441	0.0113281	0.0118001	0.0121541	0.0118001	0.0103841	0.0102071	0.0107971	0.0110921	0.0116231	0.0118001	0.0123311	0.0121541	0.0120951	0.0136881	0.0141011	0.0139831	0.0119181	0.0124491	0.0135111	0.0136291	0.0133341	0.0122721
25	0.0131195	0.0137258	0.0135604	0.0137258	0.0122926	0.0122375	0.0114657	0.0123477	0.0121272	0.0126785	0.0121823	0.0128438	0.0124028	0.011576	0.0109696	0.0119067	0.0123477	0.0125131	0.0128438	0.0131195	0.012899	0.0116862	0.0124028	0.0123477	0.0121823	0.0117965	0.0117414	0.0122926	0.012899	0.0132848	0.0146629	0.0132297	0.0136156	0.012017	0.011576	0.00992228	0.0109145	0.0131195	0.0136707	0.0125131	0.0125131
26	0.00884793	0.0114286	0.0127189	0.0149309	0.0140092	0.0123502	0.0125346	0.0138249	0.0165899	0.0152995	0.0129032	0.00958525	0.0101382	0.0110599	0.0141935	0.0141935	0.0141935	0.0114286	0.0110599	0.0110599	0.0103226	0.0123502	0.0136406	0.0147465	0.0136406	0.0123502	0.0134562	0.0121659	0.0121659	0.0127189	0.0138249	0.0132719	0.0110599	0.0103226	0.0108756	0.0121659	0.0110599	0.00958525	0.0106912	0.0108756	0.0125346
27	0.0118925	0.0121608	0.0115349	0.0118925	0.012429	0.0129655	0.0120714	0.0109983	0.0108195	0.0109983	0.0119819	0.0120714	0.0119819	0.0119819	0.0114454	0.0118925	0.011356	0.0134126	0.0127867	0.013502	0.0123396	0.013502	0.0136809	0.013502	0.012429	0.0116243	0.0110878	0.0118031	0.0127867	0.015201	0.0151115	0.0152904	0.0138597	0.0129655	0.0125184	0.0127867	0.0126973	0.0114454	0.0109089	0.0119819	0.012429
28	0.0111821	0.0109363	0.0114279	0.0116736	0.0121652	0.0125338	0.0125338	0.0129024	0.0132711	0.0129024	0.0135168	0.0121652	0.0124109	0.011305	0.0117965	0.0137626	0.0149914	0.0154829	0.0131482	0.0126567	0.0124109	0.0138855	0.0130253	0.0116736	0.0114279	0.0116736	0.0135168	0.0131482	0.0129024	0.0140084	0.0141312	0.0146228	0.0124109	0.0130253	0.0137626	0.0144999	0.0129024	0.0114279	0.0106906	0.0124109	0.0111821
29	0.0126949	0.0125855	0.0126949	0.0126949	0.0136799	0.0129138	0.0108345	0.0101778	0.0106156	0.0113817	0.0122572	0.0119289	0.0129138	0.01171	0.0130233	0.0131327	0.0136799	0.0124761	0.0128044	0.0128044	0.0110534	0.0113817	0.0118194	0.0155404	0.016197	0.016197	0.0142271	0.0120383	0.0113817	0.0113817	0.01171	0.0128044	0.0131327	0.0135705	0.0135705	0.0129138	0.0126949	0.0103967	0.00984952	0.0102873	0.0111628
30	0.011735	0.0125499	0.0136908	0.0125499	0.0132019	0.0123869	0.011898	0.0107571	0.0101051	0.0107571	0.0135278	0.0136908	0.0140168	0.012061	0.0128759	0.0140168	0.0162986	0.0166246	0.0153207	0.0125499	0.012061	0.011572	0.011246	0.0122239	0.0122239	0.0122239	0.0128759	0.0122239	0.0122239	0.0107571	0.011409	0.0133648	0.0136908	0.0136908	0.011735	0.011083	0.00977915	0.00896422	0.00766034	0.0107571	0.011735
31	0.0155803	0.0152623	0.0143084	0.0149444	0.0152623	0.0143084	0.0130366	0.0143084	0.0143084	0.0124006	0.0108108	0.0127186	0.0143084	0.0149444	0.0114467	0.0108108	0.00953895	0.0104928	0.00794913	0.00794913	0.00985692	0.0136725	0.0143084	0.0117647	0.0127186	0.0152623	0.0139905	0.0124006	0.0104928	0.0127186	0.0114467	0.0108108	0.0117647	0.0136725	0.0146264	0.0158983	0.0149444	0.0155803	0.0130366	0.0120827	0.0120827
32	0.0129045	0.0140957	0.0142942	0.0136986	0.0133016	0.013103	0.012706	0.0117133	0.0113163	0.0129045	0.0129045	0.0142942	0.0140957	0.0146913	0.0129045	0.0138972	0.0162795	0.0172722	0.0156839	0.012706	0.0125074	0.016081	0.0164781	0.0144928	0.012706	0.0123089	0.0133016	0.0121104	0.0117133	0.0121104	0.0121104	0.0107207	0.0115148	0.0113163	0.012706	0.013103	0.0123089	0.012706	0.0123089	0.0113163	0.0111177
33	0.0147564	0.0125328	0.0117243	0.0105114	0.0121286	0.0121286	0.01132	0.0103093	0.0109157	0.0107136	0.0137457	0.0147564	0.0157671	0.0135436	0.0115221	0.0111178	0.00990499	0.0123307	0.0133414	0.0149586	0.0149586	0.0153628	0.0153628	0.0153628	0.0147564	0.0133414	0.0123307	0.01132	0.0119264	0.0123307	0.0147564	0.0145543	0.01415	0.0131393	0.0139478	0.0137457	0.012735	0.01132	0.0107136	0.0109157	0.0111178
34	0.0133979	0.0127796	0.0123673	0.0121612	0.0128826	0.0125734	0.0126765	0.0110275	0.0108214	0.010203	0.0115428	0.0140163	0.0160775	0.0163867	0.0137071	0.0127796	0.0126765	0.0127796	0.0128826	0.011852	0.0117489	0.0117489	0.0117489	0.0114398	0.0113367	0.00989385	0.0109245	0.0101	0.0113367	0.0109245	0.0113367	0.0121612	0.0117489	0.0128826	0.0131918	0.0142224	0.013501	0.0125734	0.0121612	0.0114398	0.0122642
35	0.0120222	0.0127928	0.0127928	0.0127928	0.0123305	0.0117139	0.010635	0.0103268	0.0123305	0.0123305	0.0123305	0.0127928	0.0124846	0.0144883	0.0157213	0.0146424	0.0144883	0.0126387	0.0140259	0.0120222	0.0107891	0.0100185	0.0112515	0.0131011	0.0132552	0.0131011	0.0124846	0.0132552	0.0126387	0.0117139	0.0109433	0.0117139	0.0109433	0.0118681	0.0107891	0.0120222	0.0110974	0.0118681	0.0127928	0.0138718	0.0146424
36	0.0111317	0.0116883	0.0111317	0.0124304	0.0142857	0.0152134	0.0141002	0.0115028	0.0109462	0.0118738	0.0109462	0.0115028	0.0118738	0.0137291	0.0133581	0.0144712	0.0139147	0.0150278	0.0133581	0.0122449	0.0111317	0.0128015	0.0128015	0.0128015	0.0115028	0.0128015	0.0128015	0.0139147	0.0150278	0.0150278	0.0142857	0.0128015	0.0131725	0.012616	0.012987	0.0131725	0.0137291	0.0142857	0.0135436	0.0131725	0.012987
37	0.01219	0.0128205	0.013451	0.0132409	0.0117697	0.0102984	0.0113493	0.010929	0.0113493	0.0100883	0.00945776	0.013451	0.0145019	0.0145019	0.0124002	0.0130307	0.0159731	0.0157629	0.0151324	0.0130307	0.01219	0.0130307	0.0145019	0.0138714	0.0126103	0.0107188	0.0111391	0.01219	0.0128205	0.0124002	0.0113493	0.0113493	0.0117697	0.0098781	0.0100883	0.0115595	0.013451	0.0124002	0.0119798	0.0111391	0.0117697
38	0.0114001	0.0122144	0.011762	0.012124	0.011762	0.0109477	0.0101335	0.0108573	0.0106763	0.011943	0.0116716	0.0122144	0.0116716	0.0114906	0.0130287	0.014024	0.013843	0.0123954	0.0123049	0.0133906	0.0130287	0.0123954	0.0116716	0.0123049	0.0113097	0.0122144	0.0115811	0.0128478	0.0116716	0.012124	0.0118525	0.0123954	0.0123954	0.0128478	0.0129382	0.0129382	0.0132097	0.0133002	0.0134811	0.0133906	0.0127573
39	0.0124693	0.0109579	0.0120914	0.0109579	0.0111468	0.01058	0.0115247	0.0128472	0.0119025	0.0111468	0.013225	0.0145475	0.0162479	0.0156811	0.0156811	0.0154922	0.013225	0.0128472	0.0134139	0.0143586	0.013225	0.0136029	0.0143586	0.0154922	0.013225	0.0120914	0.0124693	0.0128472	0.0111468	0.0115247	0.0115247	0.0137918	0.0130361	0.0126582	0.0124693	0.0122804	0.0143586	0.0139807	0.0141697	0.0126582	0.0109579
40	0.0114517	0.0111149	0.010778	0.0104412	0.0116201	0.0127989	0.0148198	0.0170091	0.0175143	0.0158302	0.0159987	0.0148198	0.0148198	0.0112833	0.0112833	0.0122937	0.0131357	0.0154934	0.0149882	0.0166723	0.0156618	0.0161671	0.0158302	0.014483	0.0148198	0.0119569	0.0124621	0.0116201	0.0121253	0.0114517	0.0106096	0.0097676	0.00909397	0.00842034	0.0104412	0.00993601	0.00993601	0.0101044	0.0104412	0.0111149	0.00959919
41	0.0144639	0.0144639	0.0128715	0.0127831	0.0129158	0.0132696	0.0133139	0.0127831	0.0129158	0.0122523	0.012385	0.0122965	0.0129158	0.0125619	0.0118984	0.0107484	0.0109696	0.0115004	0.0118984	0.0122523	0.01181	0.011058	0.0103503	0.0109253	0.011235	0.0112792	0.0105715	0.0109253	0.0102619	0.0106157	0.0110138	0.0117215	0.0124292	0.0111465	0.0112792	0.0107042	0.0122965	0.0117657	0.0113677	0.0111023	0.0122081
42	0.011858	0.0122577	0.0134568	0.0111918	0.011325	0.0115915	0.0134568	0.0138565	0.0145227	0.0138565	0.01359	0.0131903	0.0130571	0.0133236	0.0125241	0.0111918	0.0114583	0.011858	0.0134568	0.0133236	0.0133236	0.0121244	0.0110586	0.0115915	0.0127906	0.0134568	0.0125241	0.0107921	0.0102591	0.011858	0.0139897	0.0138565	0.0122577	0.0102591	0.00945973	0.00945973	0.0106589	0.0119912	0.0126574	0.0130571	0.0142562
43	0.0126881	0.0125606	0.011923	0.0128156	0.0126881	0.0116042	0.0115404	0.0114767	0.0124968	0.0123693	0.0122418	0.0123693	0.0121143	0.011923	0.0131344	0.0133894	0.0123693	0.0115404	0.0116679	0.012178	0.0113491	0.0114129	0.0129431	0.0133894	0.0127518	0.0120505	0.0129431	0.0129431	0.0136445	0.0123055	0.0130069	0.012178	0.0131344	0.0130069	0.0134532	0.0128156	0.0121143	0.0124331	0.011923	0.0117955	0.0115404
44	0.0121077	0.0129795	0.0136575	0.0136575	0.012592	0.011914	0.0120108	0.0123014	0.0128826	0.0123983	0.0123014	0.0117203	0.0132701	0.0127857	0.012592	0.0123014	0.0127857	0.0129795	0.0116234	0.0114297	0.0115265	0.0124952	0.0123983	0.0129795	0.0124952	0.0123014	0.0116234	0.0117203	0.0109454	0.0110422	0.0110422	0.0116234	0.0106548	0.00997675	0.0102673	0.0120108	0.0128826	0.0129795	0.0129795	0.0135606	0.0135606
45	0.00943582	0.0141537	0.017299	0.0165127	0.0137606	0.0129742	0.0157264	0.0153332	0.0157264	0.0157264	0.0141537	0.0145469	0.0141537	0.0141537	0.0125811	0.0106153	0.0106153	0.0086495	0.00786318	0.00825634	0.0110085	0.0137606	0.0133674	0.0117948	0.0086495	0.00943582	0.0106153	0.0121879	0.0117948	0.0114016	0.0102221	0.0129742	0.0145469	0.0141537	0.0121879	0.00943582	0.0106153	0.0106153	0.0121879	0.0114016	0.0121879
46	0.013175	0.013175	0.0113858	0.0107352	0.0108979	0.0113858	0.0108979	0.0113858	0.0120364	0.0146389	0.0148016	0.0141509	0.0123617	0.0110605	0.0121991	0.0123617	0.0139883	0.0157775	0.0172414	0.0167534	0.0148016	0.0159401	0.0172414	0.0162655	0.0138256	0.0133377	0.0141509	0.0133377	0.0130124	0.0108979	0.0100846	0.00943396	0.00943396	0.0102472	0.008946	0.0102472	0.0105725	0.0102472	0.0105725	0.0115485	0.0123617
47	0.0113374	0.0113374	0.0109175	0.0100777	0.0134369	0.0121772	0.0138568	0.0121772	0.0134369	0.0117573	0.0109175	0.0100777	0.00965778	0.0104976	0.0109175	0.0142767	0.0125971	0.0113374	0.00797817	0.00965778	0.0100777	0.0117573	0.00881797	0.0100777	0.0113374	0.0159563	0.0151165	0.0121772	0.0121772	0.0155364	0.0180558	0.0159563	0.0146966	0.0117573	0.0109175	0.0117573	0.0151165	0.017216	0.0138568	0.0125971	0.0100777
48	0.00870479	0.0111061	0.0114063	0.0144079	0.0141078	0.0138076	0.0123068	0.0102056	0.0114063	0.0111061	0.0105058	0.00930512	0.0129071	0.0150083	0.0183101	0.0147081	0.0123068	0.0108059	0.0105058	0.00990545	0.00840462	0.0111061	0.0135074	0.0141078	0.0126069	0.0117064	0.0114063	0.0120066	0.0126069	0.0126069	0.0105058	0.0126069	0.0141078	0.0150083	0.0126069	0.0114063	0.0117064	0.0114063	0.0114063	0.0120066	0.0126069
49	0.0120349	0.0127725	0.0136266	0.0134713	0.0126172	0.0120349	0.0123066	0.012656	0.0121513	0.0124619	0.0121902	0.0124231	0.0118796	0.0119184	0.0118408	0.0121125	0.0118408	0.0125396	0.011996	0.0122678	0.0116466	0.0124619	0.0124231	0.0129666	0.0119184	0.0112972	0.0116855	0.0121902	0.0128889	0.0126948	0.0130054	0.0125007	0.0124231	0.0129278	0.0137819	0.0141313	0.0141313	0.0136654	0.0131995	0.0131607	0.0130442
50	0.01284	0.0117451	0.0121432	0.0115211	0.0123921	0.0118944	0.0120686	0.0117949	0.0125165	0.0119939	0.01284	0.0124418	0.0130639	0.0128649	0.0129893	0.0134372	0.013039	0.0125911	0.0118446	0.0121681	0.0129893	0.0130888	0.012193	0.0112723	0.011347	0.012417	0.0125414	0.0123174	0.0118446	0.0121183	0.0123423	0.0124916	0.0126907	0.0125663	0.013039	0.0130142	0.0136114	0.0129146	0.0126907	0.0123423	0.0123423
51	0.0148343	0.0141165	0.0138773	0.0112454	0.0112454	0.0112454	0.0116043	0.0108865	0.0118435	0.0122024	0.0117239	0.011365	0.0104079	0.0116043	0.0120828	0.0120828	0.0119632	0.0112454	0.0107668	0.0106472	0.0112454	0.0116043	0.012322	0.0124417	0.0141165	0.0129202	0.0119632	0.0108865	0.012322	0.0133987	0.0141165	0.0138773	0.0138773	0.0131595	0.0132791	0.014595	0.0148343	0.0144754	0.0132791	0.0131595	0.011365
52	0.0125	0.0129136	0.0133272	0.0126838	0.0126838	0.012546	0.0126379	0.0128676	0.012454	0.0130055	0.0131434	0.0136489	0.013511	0.0127757	0.012546	0.0124081	0.0130974	0.0131434	0.0129596	0.0121783	0.0131893	0.0138327	0.0142463	0.0133272	0.0129596	0.0123162	0.0118566	0.0117188	0.0117647	0.0123621	0.0123162	0.0125	0.0121783	0.0121324	0.0123162	0.0122702	0.0118566	0.0116268	0.0116728	0.0116268	0.0113511
53	0.0130621	0.013691	0.0134975	0.0121913	0.0120945	0.0119494	0.0114172	0.0113205	0.0119978	0.0130621	0.012917	0.0128202	0.0123364	0.0120945	0.0116591	0.0126267	0.0134007	0.0137394	0.013691	0.0130137	0.0124816	0.0122397	0.0124332	0.0126267	0.0127234	0.0128686	0.0128686	0.0121429	0.0134007	0.0136426	0.013691	0.0121913	0.0116591	0.0117075	0.0114172	0.0112721	0.0118043	0.0124816	0.012917	0.0128202	0.013304
54	0.0113774	0.0121036	0.0123941	0.0119584	0.0126362	0.0120552	0.0132171	0.0124425	0.012152	0.0111837	0.0114258	0.0120552	0.0125393	0.0124909	0.0124425	0.0127814	0.0133624	0.0133624	0.0130719	0.0124425	0.0124909	0.0123941	0.0122004	0.0118131	0.0122489	0.0126362	0.0122489	0.0117163	0.0121036	0.0126846	0.0128782	0.0124425	0.0124909	0.0126846	0.0129267	0.0124909	0.0125393	0.0120068	0.0126362	0.0122489	0.0125393
55	0.0121396	0.0117437	0.0113479	0.010952	0.0106881	0.011084	0.0125355	0.0130633	0.0139869	0.0143828	0.0131952	0.0113479	0.0104242	0.0113479	0.0117437	0.0122716	0.0125355	0.0126674	0.0126674	0.0130633	0.0125355	0.0131952	0.013723	0.0142508	0.013723	0.0118757	0.011084	0.0114798	0.0121396	0.013723	0.0121396	0.0131952	0.0112159	0.0122716	0.0118757	0.013723	0.0133272	0.0126674	0.0122716	0.0130633	0.0130633
56	0.013168	0.0136704	0.0127734	0.0123428	0.0120199	0.012881	0.0124863	0.012881	0.012594	0.0129528	0.0125222	0.012594	0.0124504	0.0124146	0.0124146	0.0123787	0.0124504	0.0121634	0.0123787	0.0132757	0.013168	0.0134551	0.0126657	0.0125222	0.0124863	0.0122352	0.0136704	0.0124863	0.0118405	0.0115534	0.012271	0.0124863	0.0115893	0.0125581	0.0127734	0.0121634	0.0109076	0.0113382	0.0121275	0.0130604	0.0130963
57	0.0140555	0.0125562	0.0123688	0.0140555	0.0134933	0.0148051	0.012931	0.012931	0.0112444	0.0118066	0.0127436	0.0125562	0.0131184	0.0136807	0.0138681	0.012931	0.0101199	0.0108696	0.0118066	0.012931	0.0125562	0.0114318	0.0118066	0.0108696	0.0104948	0.0106822	0.0116192	0.0121814	0.012931	0.0125562	0.0149925	0.0140555	0.0151799	0.0136807	0.0138681	0.0146177	0.0138681	0.0131184	0.0108696	0.0116192	0.0118066
58	0.0117625	0.0128739	0.0129666	0.0129666	0.012133	0.0126887	0.0130592	0.0126887	0.0124109	0.0114847	0.0127813	0.0125035	0.0132444	0.0119478	0.0117625	0.0124109	0.0130592	0.0138001	0.012133	0.0125035	0.0108363	0.0112994	0.0114847	0.012133	0.0131518	0.0125035	0.0125961	0.0114847	0.0125035	0.0123182	0.0136149	0.0128739	0.0129666	0.0130592	0.0138927	0.0135223	0.0114847	0.00944707	0.0112994	0.0120404	0.0120404
59	0.0100155	0.0111668	0.0122028	0.0138145	0.0130087	0.012318	0.0119726	0.0110516	0.0109365	0.0108214	0.011397	0.0109365	0.0110516	0.0111668	0.0125482	0.0124331	0.0126633	0.0136994	0.0143901	0.014275	0.0130087	0.0116272	0.0120877	0.011397	0.012318	0.0115121	0.0126633	0.0136994	0.0135843	0.0127784	0.011397	0.0119726	0.0126633	0.0122028	0.0119726	0.0116272	0.0127784	0.0147355	0.0153111	0.0149658	0.0140448
60	0.0118438	0.0150448	0.0153649	0.0150448	0.0134443	0.0134443	0.0134443	0.0140845	0.012484	0.0118438	0.0121639	0.0131242	0.0134443	0.0121639	0.0118438	0.0134443	0.0128041	0.0134443	0.0112036	0.0118438	0.0115237	0.0105634	0.00864277	0.0102433	0.00928297	0.0121639	0.0105634	0.0134443	0.012484	0.0105634	0.0105634	0.0102433	0.012484	0.0115237	0.0121639	0.0121639	0.0144046	0.0150448	0.0137644	0.0134443	0.0102433
61	0.014057	0.0127832	0.0125557	0.0126012	0.0132836	0.0126467	0.0128742	0.0121918	0.0124193	0.0119643	0.0117369	0.0122828	0.0119188	0.0126012	0.0124647	0.0125557	0.0119188	0.0115094	0.0115549	0.0118279	0.0105996	0.0105086	0.0107361	0.0122373	0.0133746	0.013602	0.0130561	0.0124647	0.0131926	0.0144664	0.0152397	0.0141934	0.0126012	0.0115549	0.0121918	0.0126467	0.0126922	0.0128742	0.0129197	0.0135111	0.0127832
62	0.0129086	0.0120264	0.012305	0.0129551	0.0130944	0.0123978	0.0120728	0.0124443	0.013373	0.01263	0.0125371	0.0118406	0.0121657	0.0122585	0.0132801	0.0125836	0.0124907	0.0115156	0.012305	0.0113299	0.0105869	0.0108191	0.0123514	0.0136051	0.014023	0.0131872	0.013698	0.01263	0.0130944	0.0128622	0.0128158	0.012305	0.0123978	0.0121192	0.0124907	0.0121192	0.01263	0.0137909	0.0137909	0.0138373	0.0123514
63	0.0123166	0.0121456	0.00983621	0.0114613	0.0130864	0.0152247	0.0139418	0.0130864	0.0126588	0.0136852	0.0126588	0.0130009	0.0124022	0.0132575	0.0121456	0.0130009	0.013343	0.0135996	0.0113758	0.0111192	0.0114613	0.0127443	0.01206	0.0123166	0.0118034	0.01206	0.0112903	0.0126588	0.0130009	0.0138562	0.0127443	0.0121456	0.01206	0.0139418	0.0149681	0.0140273	0.0134286	0.0124022	0.0126588	0.0119745	0.0115469
64	0.0132529	0.0127796	0.0132529	0.0146728	0.0156195	0.0172761	0.0156195	0.0158561	0.0120696	0.0125429	0.0113596	0.0106496	0.00922968	0.0101763	0.0108863	0.0108863	0.0111229	0.0113596	0.0127796	0.0123062	0.0130162	0.0113596	0.0115963	0.0106496	0.0108863	0.0132529	0.0160928	0.0158561	0.0134895	0.00946634	0.0108863	0.0108863	0.0149095	0.0139628	0.0146728	0.0108863	0.0132529	0.0111229	0.0134895	0.00993965	0.0118329
65	0.0123043	0.0123043	0.0117534	0.0130389	0.0131307	0.0120288	0.0110188	0.0115697	0.0135898	0.0135898	0.0134062	0.0123961	0.0130389	0.0116615	0.0107433	0.0108351	0.0116615	0.0127634	0.0122125	0.0122125	0.0112942	0.0112024	0.0113861	0.0123961	0.0120288	0.0117534	0.0104678	0.0105597	0.0112942	0.0125798	0.0125798	0.0128552	0.011937	0.0122125	0.0118452	0.0130389	0.0132225	0.0123043	0.0127634	0.0122125	0.0128552
66	0.0124296	0.0124296	0.0116527	0.0135949	0.0134007	0.0130122	0.0112643	0.0114585	0.0134007	0.012818	0.0141775	0.0124296	0.0147601	0.0157312	0.0153428	0.0132064	0.011847	0.0112643	0.0120412	0.0116527	0.0126238	0.0145659	0.0134007	0.0124296	0.0102933	0.0106817	0.011847	0.0120412	0.0135949	0.0151486	0.0151486	0.0130122	0.0120412	0.0122354	0.0134007	0.0114585	0.0104875	0.00990484	0.00912799	0.0102933	0.0120412
67	0.00982633	0.0111974	0.011426	0.00982633	0.00822669	0.0111974	0.0127971	0.0132541	0.0109689	0.0107404	0.0139397	0.0153108	0.0162249	0.0139397	0.0127971	0.0130256	0.0139397	0.0148537	0.0141682	0.01234	0.0137112	0.0134826	0.0155393	0.01234	0.0134826	0.0116545	0.0132541	0.0125686	0.0121115	0.0137112	0.011883	0.0127971	0.0134826	0.0155393	0.0162249	0.0137112	0.01234	0.0105119	0.0121115	0.0127971	0.0143967
68	0.0117368	0.0126842	0.0129474	0.0136842	0.0133158	0.0137895	0.014	0.0140526	0.0135263	0.0121053	0.012	0.0125789	0.0138947	0.0136842	0.0127895	0.012	0.0117895	0.0108947	0.0114737	0.0127368	0.013	0.0123158	0.0119474	0.0126316	0.0125263	0.0118947	0.0122632	0.0132105	0.0132105	0.0127895	0.0115789	0.012	0.0125789	0.0119474	0.0120526	0.012	0.0136842	0.0136316	0.0130526	0.0128421	0.0129474
69	0.0124763	0.0127816	0.0130434	0.0122145	0.0125635	0.0116911	0.0126071	0.0133487	0.0140467	0.0136105	0.0137414	0.0133487	0.0121273	0.0110367	0.0109495	0.0123018	0.0116038	0.0124327	0.0135669	0.0147011	0.0136541	0.01204	0.0114293	0.0118219	0.0119092	0.0121273	0.0120837	0.0125635	0.0130434	0.0135232	0.0126508	0.0123454	0.0116474	0.0117783	0.0110367	0.0117347	0.0120837	0.0119964	0.0111676	0.0120837	0.0129998
70	0.0121064	0.011398	0.0112692	0.0124928	0.0124284	0.0121708	0.011398	0.0124928	0.0118488	0.0126859	0.0124928	0.0138451	0.0142314	0.0137807	0.0130079	0.0121064	0.0116556	0.0126859	0.0126215	0.0135875	0.0126859	0.0136519	0.0132655	0.0139739	0.0135231	0.0136519	0.0128147	0.0126859	0.0119776	0.0121708	0.0117844	0.0122352	0.0108185	0.0104321	0.0110117	0.012364	0.0138451	0.0128791	0.0124284	0.0115268	0.0115268
71	0.0106778	0.0120706	0.0125348	0.0120706	0.0106778	0.0116063	0.0120706	0.0125348	0.0134633	0.0116063	0.0125348	0.0129991	0.0148561	0.0153203	0.0125348	0.0143918	0.0139276	0.0181058	0.0181058	0.0171773	0.0134633	0.0129991	0.0134633	0.0153203	0.0171773	0.0157846	0.0129991	0.0088208	0.0102136	0.0088208	0.00928505	0.00789229	0.0106778	0.00928505	0.0116063	0.0125348	0.0148561	0.0153203	0.0157846	0.0139276	0.0143918
72	0.011854	0.0119488	0.0120436	0.0132764	0.0127074	0.0126126	0.0119488	0.0126126	0.0119488	0.0132764	0.011854	0.0131816	0.0121385	0.0134661	0.0129919	0.0128971	0.0128023	0.0130868	0.0135609	0.0138454	0.0123281	0.0119488	0.0115695	0.0136558	0.0138454	0.0131816	0.0119488	0.0125178	0.0125178	0.0128971	0.0124229	0.0129919	0.0125178	0.0121385	0.0114746	0.0115695	0.0111901	0.0125178	0.0126126	0.0129919	0.0124229
73	0.0129032	0.0129032	0.0147465	0.0129032	0.0147465	0.0129032	0.0147465	0.0129032	0.00921659	0.00552995	0.00368664	0.0110599	0.0110599	0.0129032	0.00552995	0.00921659	0.0129032	0.0165899	0.0184332	0.0184332	0.0202765	0.0184332	0.0147465	0.0110599	0.00921659	0.0129032	0.0202765	0.0184332	0.0147465	0.0110599	0.0147465	0.0147465	0.0110599	0.0129032	0.0202765	0.0221198	0.0258065	0.0165899	0.0165899	0.00921659	0.00921659
74	0.0125074	0.0129656	0.0121867	0.0122784	0.0126449	0.0128281	0.0131489	0.0125533	0.012874	0.0134696	0.0136986	0.0134237	0.012874	0.0125991	0.0130572	0.0130572	0.0118202	0.0114537	0.0114079	0.0125991	0.0133321	0.0129198	0.0124158	0.0124158	0.0123242	0.01237	0.0114995	0.0111788	0.0112246	0.0125074	0.0131489	0.0142026	0.0134696	0.013103	0.0120035	0.0115453	0.0118202	0.0114537	0.0120035	0.0119577	0.0129198
75	0.0123457	0.010101	0.0123457	0.013468	0.0117845	0.0112233	0.0112233	0.0151515	0.0112233	0.0106622	0.0106622	0.0145903	0.0162738	0.0151515	0.0140292	0.0151515	0.0123457	0.0129068	0.00785634	0.0112233	0.0112233	0.0145903	0.0123457	0.0106622	0.00897868	0.0106622	0.0129068	0.0162738	0.0145903	0.0129068	0.0106622	0.0129068	0.0112233	0.0117845	0.0117845	0.0145903	0.0129068	0.0157127	0.0157127	0.0157127	0.00953984
76	0.0126277	0.0124183	0.0125978	0.0118497	0.0115505	0.0111016	0.0118497	0.0124482	0.0126277	0.0122986	0.0114009	0.0114906	0.0123584	0.0135554	0.0132561	0.0124482	0.0119395	0.0119395	0.0120293	0.012149	0.0132861	0.0129868	0.0131065	0.0122088	0.0120293	0.0116103	0.0120592	0.0123883	0.0131963	0.0121789	0.0130167	0.0117899	0.0127474	0.0120592	0.0127474	0.0122387	0.0124781	0.0125978	0.0130766	0.0130167	0.0130467
77	0.0131444	0.0151982	0.0135551	0.0147874	0.0160197	0.0143767	0.0131444	0.00903676	0.0131444	0.0110906	0.0131444	0.0123229	0.010269	0.00944753	0.00575067	0.00780448	0.00698295	0.0119121	0.0119121	0.0123229	0.0106798	0.0123229	0.0168412	0.0168412	0.0184843	0.0176628	0.0213596	0.0193058	0.0164305	0.0119121	0.010269	0.010269	0.010269	0.010269	0.0123229	0.0127336	0.0135551	0.0119121	0.0106798	0.0110906	0.0106798
78	0.0131293	0.013272	0.0138428	0.0136287	0.0138428	0.013486	0.0128438	0.0114167	0.0122016	0.0126298	0.0134147	0.0122016	0.0119876	0.0125584	0.0132006	0.012273	0.0118449	0.0126298	0.0139855	0.013486	0.0124157	0.0115595	0.0117022	0.0127725	0.0125584	0.0137001	0.0128438	0.013486	0.0119876	0.0116308	0.0109886	0.0122016	0.0122016	0.0124871	0.011274	0.0112027	0.0114167	0.0119162	0.0123444	0.0124871	0.0124871
79	0.01165	0.011751	0.0120541	0.0119194	0.0117847	0.0122224	0.0123908	0.0125591	0.0123908	0.0130642	0.0125928	0.0130305	0.0123234	0.0129969	0.0126601	0.0121888	0.011751	0.0117847	0.0128285	0.0124918	0.0122898	0.011549	0.0121214	0.0118857	0.0125255	0.0134009	0.0137039	0.0138049	0.0130642	0.0129632	0.0126265	0.0126601	0.0123908	0.0122561	0.0123234	0.0126265	0.0127612	0.0125928	0.0130305	0.0132325	0.0137376
80	0.010781	0.0110377	0.0112944	0.0120644	0.0128345	0.0124495	0.0130912	0.0125778	0.0138613	0.0125778	0.0132195	0.0129628	0.0128345	0.0116794	0.0109093	0.010781	0.0100109	0.0110377	0.0134762	0.0141179	0.0137329	0.014888	0.0174549	0.0170699	0.014888	0.0141179	0.0147597	0.014888	0.0142463	0.0142463	0.0132195	0.0138613	0.0124495	0.0132195	0.0134762	0.0133479	0.0128345	0.0123211	0.0143746	0.0136046	0.0128345
81	0.0144683	0.0127803	0.0127803	0.0124186	0.013142	0.0130215	0.0127803	0.0121775	0.0124186	0.0120569	0.0125392	0.0130215	0.0129009	0.0124186	0.0126598	0.0126598	0.013986	0.0129009	0.0136243	0.0106101	0.0109718	0.0097661	0.0126598	0.0137449	0.013986	0.012298	0.0104895	0.0115746	0.0133832	0.0144683	0.0132626	0.0127803	0.0132626	0.0130215	0.0120569	0.0102484	0.0114541	0.0112129	0.0132626	0.0124186	0.0127803
82	0.0106463	0.0123097	0.0123097	0.0121434	0.0113117	0.0116443	0.0111453	0.011478	0.011977	0.0149713	0.0143059	0.0146386	0.0134742	0.0143059	0.0124761	0.0126424	0.0121434	0.0139732	0.0133078	0.0129751	0.011977	0.0116443	0.0111453	0.010979	0.010979	0.0124761	0.0131415	0.0126424	0.0123097	0.0113117	0.0123097	0.011977	0.0134742	0.0129751	0.0133078	0.0128088	0.0139732	0.0118107	0.0108126	0.00998087	0.010979
83	0.0123084	0.0129605	0.0138572	0.0135311	0.0148353	0.0133681	0.0135311	0.0118194	0.01239	0.0112488	0.012553	0.0129605	0.0146723	0.0140202	0.0132866	0.0110858	0.0114118	0.0123084	0.0144278	0.0140202	0.0139387	0.0112488	0.0117379	0.0113303	0.0129605	0.0135311	0.0126345	0.0132051	0.012879	0.0136942	0.0140202	0.0122269	0.0111673	0.0101076	0.0110858	0.0114933	0.0123084	0.0126345	0.0130421	0.0120639	0.01239
84	0.0120096	0.011209	0.0117427	0.0113424	0.0113424	0.0114758	0.0118762	0.0117427	0.0120096	0.012143	0.0116093	0.0110755	0.0108086	0.0113424	0.0122765	0.0130771	0.0140112	0.0141446	0.0144115	0.0132106	0.0129437	0.0117427	0.014545	0.0138778	0.0152122	0.0137443	0.0132106	0.0122765	0.0117427	0.0124099	0.0113424	0.0110755	0.0105418	0.012143	0.0113424	0.011209	0.0113424	0.0125434	0.0140112	0.0134774	0.0130771
85	0.0123581	0.0109696	0.0111084	0.0116638	0.0128441	0.0122887	0.0123581	0.011525	0.0121498	0.0122193	0.0131218	0.0129135	0.0127052	0.0118721	0.011525	0.0117333	0.0123581	0.0118721	0.012497	0.0124275	0.0140938	0.0133301	0.0140244	0.0133995	0.0139549	0.0126358	0.0135384	0.0133301	0.0135384	0.0126358	0.012983	0.0132607	0.0119415	0.010553	0.010553	0.0130524	0.0131218	0.0133995	0.0114555	0.0118721	0.0111778
86	0.0102085	0.0102085	0.0107276	0.0110736	0.0124578	0.0122848	0.013842	0.0148802	0.0157453	0.0150532	0.0124578	0.0115927	0.0117657	0.0122848	0.0121118	0.0117657	0.0109006	0.0100355	0.00968942	0.0128039	0.0150532	0.0155723	0.013323	0.0115927	0.0119387	0.0129769	0.0131499	0.0129769	0.0122848	0.0115927	0.0109006	0.0112466	0.0119387	0.0122848	0.0114197	0.0121118	0.0117657	0.0114197	0.0115927	0.0109006	0.0105545
87	0.0148883	0.0136476	0.0136476	0.0124069	0.0148883	0.0124069	0.0148883	0.016129	0.0136476	0.00868486	0.00496278	0.00620347	0.00744417	0.0111663	0.0111663	0.0148883	0.0124069	0.0124069	0.00744417	0.00868486	0.00868486	0.00868486	0.00868486	0.0124069	0.0124069	0.0111663	0.00744417	0.00868486	0.00744417	0.0136476	0.0136476	0.0173697	0.0111663	0.0136476	0.00744417	0.00744417	0.00496278	0.0124069	0.0136476	0.0186104	0.0148883
88	0.0134573	0.0130384	0.0125147	0.0115722	0.0104202	0.0103155	0.0109438	0.0116246	0.0121482	0.0119387	0.0116246	0.0122005	0.0116769	0.0131431	0.0128289	0.014138	0.013562	0.0122529	0.0118864	0.0115198	0.0126718	0.0124624	0.0127242	0.0128813	0.0135096	0.0143998	0.0138238	0.0127765	0.0116769	0.0117293	0.0119911	0.0124624	0.0120958	0.01241	0.0117293	0.0119911	0.0120435	0.011258	0.0119387	0.0119911	0.0132478
89	0.0115433	0.0121445	0.0114231	0.0120243	0.0121445	0.012385	0.0121445	0.00998016	0.0101004	0.0104611	0.0117838	0.0132267	0.0134672	0.0131065	0.0125053	0.0115433	0.0120243	0.0116636	0.0115433	0.0111826	0.0104611	0.0107016	0.0114231	0.0120243	0.0121445	0.012385	0.0121445	0.0139482	0.0131065	0.012866	0.0114231	0.0114231	0.011904	0.0113028	0.0125053	0.0120243	0.012385	0.0110623	0.0117838	0.0131065	0.0150304
90	0.0132831	0.0114881	0.0132831	0.0118471	0.0122061	0.0125651	0.0129241	0.0111291	0.0125651	0.0125651	0.0129241	0.0132831	0.0129241	0.0129241	0.00969305	0.00933405	0.0104111	0.0100521	0.00897505	0.00682104	0.0104111	0.0129241	0.0122061	0.0129241	0.0129241	0.0150781	0.0129241	0.0140011	0.0157961	0.0157961	0.0111291	0.00933405	0.0104111	0.0150781	0.0157961	0.0143601	0.0122061	0.0111291	0.0100521	0.00969305	0.00969305
91	0.0112755	0.0130374	0.0137421	0.0112755	0.0119803	0.0116279	0.0137421	0.0116279	0.0140944	0.0144468	0.016561	0.0151515	0.0151515	0.0133897	0.0140944	0.0151515	0.0137421	0.0133897	0.0102185	0.0130374	0.012685	0.0144468	0.0140944	0.0140944	0.0130374	0.0116279	0.0116279	0.0140944	0.0151515	0.0155039	0.0133897	0.012685	0.0098661	0.0098661	0.0109232	0.0119803	0.012685	0.0109232	0.0098661	0.0105708	0.0123326
92	0.0134594	0.0133837	0.0142155	0.0129301	0.012552	0.0111153	0.0121739	0.0134594	0.013913	0.012552	0.0127032	0.0128544	0.0124008	0.0119471	0.0117202	0.0119471	0.0112665	0.0114178	0.012552	0.0132325	0.0134594	0.0134594	0.0136106	0.0130057	0.0130813	0.0119471	0.011569	0.0113422	0.0120227	0.0123251	0.0106616	0.0105104	0.0117202	0.0136106	0.0130813	0.0133837	0.0136106	0.0137618	0.0133837	0.012552	0.012552
93	0.0120605	0.0116836	0.0118343	0.0116082	0.0122112	0.0114574	0.0122866	0.0125881	0.0137941	0.0127389	0.0131911	0.0130404	0.0143972	0.0140203	0.0120605	0.010779	0.0106283	0.0126635	0.0126635	0.0122866	0.0113067	0.0114574	0.0111559	0.0119851	0.0130404	0.0134926	0.012362	0.0112313	0.0118343	0.0131911	0.0134173	0.0128142	0.0119851	0.0114574	0.0119097	0.0125881	0.0130404	0.0132665	0.0130404	0.0136434	0.0133419
94	0.0130479	0.0120345	0.0120345	0.0100076	0.010261	0.0101343	0.011021	0.0124145	0.0127945	0.0126678	0.0114011	0.0120345	0.0121611	0.0117811	0.0117811	0.0111477	0.0133012	0.0136813	0.0143147	0.0124145	0.0111477	0.0112744	0.0127945	0.0127945	0.0130479	0.0115277	0.0135546	0.0131746	0.0136813	0.0124145	0.0134279	0.0129212	0.0121611	0.0111477	0.0105143	0.0108944	0.0121611	0.0129212	0.0125412	0.0127945	0.0127945
95	0.015748	0.0141189	0.0108607	0.00868857	0.0119468	0.0119468	0.0135759	0.0103177	0.0135759	0.015205	0.015205	0.0119468	0.0114037	0.0124898	0.0114037	0.0141189	0.0168341	0.0168341	0.014662	0.0114037	0.0124898	0.0124898	0.0141189	0.015748	0.0141189	0.0141189	0.0103177	0.0103177	0.0135759	0.0173771	0.0162911	0.0130329	0.0103177	0.0108607	0.0108607	0.0119468	0.0124898	0.0135759	0.0108607	0.0119468	0.0092316
96	0.0155989	0.0189415	0.0133705	0.0133705	0.0100279	0.00891365	0.0100279	0.0122563	0.0111421	0.0100279	0.00779944	0.00779944	0.00779944	0.0133705	0.0200557	0.0178273	0.0122563	0.00779944	0.0100279	0.0155989	0.0167131	0.0133705	0.0111421	0.0100279	0.0122563	0.00779944	0.00891365	0.00891365	0.0144847	0.0189415	0.0200557	0.0178273	0.0133705	0.0144847	0.0167131	0.0144847	0.0155989	0.0100279	0.0133705	0.0111421	0.0111421
97	0.0122073	0.0121682	0.011816	0.0117378	0.0117378	0.0124812	0.0123247	0.0135376	0.0129116	0.0128333	0.0123247	0.0125203	0.0131072	0.0127159	0.0130289	0.0127942	0.0129116	0.0131072	0.0132246	0.0137723	0.0133419	0.0136158	0.0133811	0.0129898	0.0119725	0.0116204	0.0120117	0.0121682	0.0122855	0.0119334	0.011816	0.0113856	0.011503	0.0122073	0.0121682	0.0125985	0.0127942	0.0133028	0.0126768	0.011503	0.0115813
98	0.00947066	0.0104854	0.0104854	0.0104854	0.0104854	0.0118383	0.0118383	0.0115001	0.00947066	0.0111618	0.0131913	0.0145442	0.012853	0.0101471	0.00913242	0.0108236	0.0108236	0.0118383	0.0115001	0.0118383	0.0131913	0.0135295	0.012853	0.0118383	0.0138677	0.0145442	0.0158972	0.012853	0.0138677	0.0115001	0.0111618	0.0108236	0.0118383	0.0135295	0.0148825	0.014206	0.014206	0.0145442	0.0152207	0.0121766	0.0118383
99	0.010682	0.0123254	0.0131471	0.0119145	0.0115037	0.0135579	0.0152013	0.0143796	0.0131471	0.0147905	0.0164339	0.0184881	0.0147905	0.0115037	0.00862777	0.00986031	0.010682	0.0123254	0.0115037	0.0115037	0.0102712	0.0115037	0.0119145	0.0139688	0.0152013	0.0156122	0.0135579	0.0110929	0.0123254	0.0123254	0.0123254	0.0110929	0.0123254	0.0131471	0.0152013	0.0123254	0.0119145	0.0131471	0.016023	0.0152013	0.0123254
100	0.0119562	0.0122627	0.0129781	0.0132846	0.0137956	0.0130291	0.0120584	0.0117518	0.0116496	0.0120584	0.0122116	0.0118029	0.0123138	0.0116496	0.0125693	0.0125182	0.0122627	0.0127226	0.0121094	0.012927	0.012927	0.014051	0.0146642	0.0142043	0.0138467	0.0128248	0.012416	0.012416	0.0126715	0.0127226	0.0119562	0.0118029	0.011854	0.0112408	0.0108832	0.0109854	0.0120073	0.0125182	0.0122627	0.0122116	0.0119562
101	0.0128271	0.0136822	0.0135112	0.012143	0.0129981	0.0143663	0.0159056	0.0145374	0.012314	0.0112878	0.0114589	0.0133402	0.0138533	0.0129981	0.011972	0.011972	0.012143	0.0118009	0.011972	0.011972	0.011972	0.0114589	0.0109458	0.0109458	0.012314	0.0141953	0.0150505	0.0140243	0.0140243	0.0133402	0.0135112	0.0141953	0.0145374	0.0133402	0.0118009	0.0118009	0.0128271	0.0112878	0.0109458	0.0109458	0.0112878
102	0.0121494	0.0123125	0.0118232	0.0128017	0.0128017	0.0117417	0.0114155	0.0112524	0.0120678	0.011334	0.0116601	0.0118232	0.0137802	0.0133725	0.0133725	0.0127202	0.0126386	0.0131279	0.0125571	0.0129648	0.0128832	0.0126386	0.0116601	0.0115786	0.0123125	0.0126386	0.0127202	0.0131279	0.0136171	0.0132909	0.0123125	0.012394	0.0119048	0.013454	0.0132909	0.0149217	0.0133725	0.0123125	0.0111709	0.0114971	0.0136171
103	0.012962	0.0133123	0.012962	0.011911	0.0120862	0.0120862	0.0127868	0.0131372	0.0127868	0.0117359	0.00928359	0.01086	0.0105097	0.0117359	0.0106849	0.0134875	0.0134875	0.0131372	0.0112104	0.0124365	0.0141881	0.0152391	0.0154143	0.0143633	0.0134875	0.0122613	0.0117359	0.0113855	0.0126117	0.0141881	0.0164652	0.0152391	0.0133123	0.0110352	0.0122613	0.0120862	0.014013	0.0131372	0.012962	0.0110352	0.0117359
104	0.0126453	0.0132062	0.0132062	0.0132062	0.0121864	0.0113706	0.0118805	0.0127473	0.0129513	0.0116765	0.0108607	0.0112686	0.0119315	0.0119315	0.0111156	0.0121864	0.0123394	0.0127983	0.0115745	0.0125943	0.0133082	0.0149398	0.014124	0.0134611	0.0118805	0.0113196	0.0119315	0.0121864	0.0119315	0.0116765	0.0118295	0.014022	0.0137671	0.0136651	0.0120334	0.0122374	0.0126453	0.0131042	0.0125943	0.0129513	0.0132572
105	0.0128777	0.0123824	0.0130015	0.0127538	0.0134968	0.0117632	0.0118871	0.0115156	0.0123824	0.0116394	0.0116394	0.0122585	0.0131253	0.0144874	0.0138683	0.0121347	0.0118871	0.0116394	0.0120109	0.0107727	0.0113918	0.0116394	0.013373	0.0131253	0.0123824	0.0106488	0.0108965	0.0120109	0.0137444	0.013373	0.0122585	0.0110203	0.0117632	0.0137444	0.0153541	0.0151065	0.0146112	0.0125062	0.0115156	0.0102774	0.0102774
106	0.0101298	0.0126622	0.0164609	0.0151947	0.0120291	0.0132953	0.0132953	0.0126622	0.00949668	0.00886356	0.0120291	0.00949668	0.00949668	0.00886356	0.011396	0.0132953	0.0132953	0.0183602	0.0177271	0.0183602	0.0132953	0.0132953	0.0151947	0.0132953	0.0126622	0.00823045	0.0107629	0.011396	0.0120291	0.00949668	0.00823045	0.0107629	0.0132953	0.0126622	0.0107629	0.0132953	0.0158278	0.0132953	0.00949668	0.00886356	0.0132953
107	0.00996954	0.0102465	0.012185	0.0138466	0.0155082	0.0127389	0.0116311	0.012185	0.0130158	0.0127389	0.0113542	0.0110773	0.0127389	0.0127389	0.0110773	0.00941567	0.00803102	0.0105234	0.012185	0.0149543	0.0135696	0.0141235	0.0130158	0.0144004	0.0127389	0.0141235	0.0124619	0.0146774	0.0144004	0.016339	0.0141235	0.0135696	0.0127389	0.0119081	0.0105234	0.0110773	0.0119081	0.0127389	0.0130158	0.0135696	0.012185
108	0.0122035	0.0111514	0.0115722	0.0118879	0.011467	0.0106254	0.0103098	0.0117827	0.0118879	0.0122035	0.0125191	0.0130451	0.0133607	0.0132555	0.0132555	0.0127295	0.0120983	0.0126243	0.0137815	0.0139919	0.0125191	0.0118879	0.0117827	0.011467	0.0119931	0.0118879	0.0129399	0.0140971	0.0131503	0.0137815	0.0137815	0.0138867	0.0129399	0.0111514	0.0123087	0.0126243	0.0135711	0.0131503	0.0117827	0.0118879	0.0115722
109	0.0110198	0.0119037	0.011668	0.0119626	0.0119037	0.0114323	0.0127287	0.0123751	0.0131412	0.0129055	0.0124341	0.0129055	0.0119037	0.0120805	0.0119626	0.0118448	0.0130234	0.0137894	0.0134948	0.0107251	0.00995904	0.0116091	0.0136716	0.0136716	0.0126698	0.0126109	0.0113733	0.0115501	0.0111966	0.0124341	0.0126109	0.012493	0.0124341	0.0119626	0.0130234	0.0123751	0.0119626	0.0121984	0.0129644	0.0134359	0.0126698
110	0.0137239	0.0116755	0.0108562	0.0112659	0.0106514	0.0118804	0.0131094	0.0157722	0.0155674	0.0147481	0.0133142	0.0106514	0.0116755	0.0114707	0.01229	0.01229	0.0137239	0.0139287	0.0126997	0.0120852	0.0141336	0.0157722	0.0157722	0.0139287	0.0120852	0.0137239	0.0141336	0.0147481	0.01229	0.0129045	0.01229	0.0120852	0.0096272	0.0108562	0.0116755	0.013519	0.0118804	0.0114707	0.0104465	0.0100369	0.0100369
111	0.0122588	0.0163451	0.0186152	0.0177072	0.0136209	0.0127128	0.0122588	0.0145289	0.0140749	0.0167991	0.014983	0.0136209	0.0113507	0.0127128	0.0122588	0.00998865	0.0108967	0.0113507	0.015891	0.0118048	0.0136209	0.00953462	0.0127128	0.015891	0.0208854	0.0199773	0.0145289	0.00862656	0.00635641	0.00862656	0.0118048	0.0122588	0.0108967	0.00817253	0.0077185	0.00817253	0.00998865	0.00953462	0.00998865	0.0113507	0.0140749
112	0.0106457	0.0134228	0.01296	0.0162	0.0138857	0.0148114	0.0138857	0.0120343	0.0101828	0.0120343	0.0124971	0.0143485	0.0134228	0.0157371	0.0152742	0.0143485	0.0124971	0.0134228	0.0134228	0.0148114	0.0134228	0.0148114	0.0138857	0.0152742	0.0124971	0.0120343	0.0115714	0.0124971	0.0124971	0.0115714	0.0111085	0.0120343	0.0111085	0.0101828	0.0101828	0.00879426	0.00786855	0.00694284	0.00740569	0.00925712	0.00879426
113	0.0131591	0.0138704	0.0129812	0.0124478	0.0129812	0.0133369	0.0126256	0.0133369	0.0144038	0.0145817	0.0122699	0.0106695	0.0103139	0.0110252	0.0129812	0.0136925	0.0133369	0.0106695	0.0122699	0.0128034	0.0138704	0.0122699	0.0122699	0.011203	0.0110252	0.0113808	0.011203	0.011203	0.0106695	0.0126256	0.014226	0.015293	0.015293	0.0138704	0.014226	0.0136925	0.0144038	0.0147595	0.0161821	0.0160043	0.0135147
114	0.0121716	0.0121716	0.0122458	0.0114294	0.01232	0.0126911	0.0119489	0.0110583	0.0113552	0.0131364	0.0128395	0.0135075	0.0121716	0.0126911	0.0114294	0.0132106	0.0129138	0.0126169	0.0106872	0.0114294	0.0125427	0.0129138	0.0135075	0.0135817	0.0143239	0.0139528	0.0137301	0.0135075	0.0129138	0.0125427	0.0125427	0.0130622	0.012988	0.0123942	0.0126911	0.0130622	0.0135817	0.0127653	0.0123942	0.0124685	0.0120974
115	0.0120511	0.012651	0.0134144	0.0133053	0.0125965	0.0114513	0.0111241	0.011724	0.0128146	0.011833	0.0120511	0.011724	0.0130327	0.0121057	0.012651	0.0123783	0.0119966	0.0115058	0.0111241	0.0112877	0.0121602	0.0137961	0.0141778	0.013578	0.0117785	0.0120511	0.0118876	0.0124329	0.0123238	0.0123783	0.0129236	0.0132508	0.0130872	0.0131963	0.0133053	0.0136325	0.0134689	0.0124874	0.0123783	0.0121057	0.0133053
116	0.00938406	0.00938406	0.0105784	0.0122846	0.0124552	0.0109196	0.0116021	0.0109196	0.0122846	0.0112609	0.0119434	0.0100665	0.0129671	0.0133083	0.014332	0.0122846	0.0122846	0.0133083	0.0136495	0.0122846	0.0134789	0.0124552	0.0153557	0.0163795	0.017915	0.0146733	0.014332	0.0116021	0.0148439	0.0124552	0.0136495	0.012114	0.0110903	0.0105784	0.0097253	0.0102372	0.0127965	0.0136495	0.0138202	0.0126258	0.0105784
117	0.0105715	0.0122894	0.0104394	0.010968	0.00911794	0.0107037	0.0116287	0.012818	0.0142716	0.0145358	0.0149323	0.0130823	0.0133465	0.0136108	0.0134787	0.0121573	0.0129501	0.0145358	0.0158573	0.013743	0.0113644	0.0113644	0.0129501	0.014668	0.0130823	0.0124215	0.0111001	0.0121573	0.0113644	0.0108358	0.0100429	0.0105715	0.0129501	0.0140073	0.0142716	0.0130823	0.0125537	0.0129501	0.0130823	0.011893	0.0104394
118	0.0140441	0.0152309	0.0150331	0.0142419	0.0126595	0.0118683	0.0108792	0.0118683	0.0112748	0.0126595	0.0122639	0.0140441	0.0134507	0.0132529	0.0130551	0.0136485	0.0128573	0.0130551	0.0124617	0.0132529	0.0114727	0.0124617	0.0116705	0.0130551	0.0126595	0.0150331	0.0154287	0.0150331	0.0134507	0.0122639	0.0142419	0.0130551	0.0136485	0.0106814	0.0128573	0.0124617	0.0134507	0.0102858	0.0104836	0.0102858	0.0116705
119	0.0134955	0.0152712	0.0124301	0.0117198	0.0110095	0.0122525	0.0129628	0.0149161	0.0147385	0.0133179	0.0126077	0.0113646	0.0134955	0.0129628	0.0136731	0.0124301	0.0126077	0.0120749	0.0115422	0.0138507	0.0134955	0.0156264	0.0138507	0.0172245	0.015804	0.0143834	0.0117198	0.0110095	0.00994406	0.0090562	0.00852348	0.0115422	0.0115422	0.0124301	0.0104768	0.0113646	0.0108319	0.0115422	0.0143834	0.0150937	0.0152712
120	0.0134544	0.0134544	0.0100908	0.012109	0.0134544	0.0154726	0.0161453	0.0141271	0.0141271	0.012109	0.0161453	0.0107635	0.0107635	0.0100908	0.0127817	0.0107635	0.0094181	0.00807265	0.0147999	0.0174908	0.0201816	0.0134544	0.012109	0.0114363	0.012109	0.012109	0.0188362	0.0215271	0.0195089	0.0141271	0.0141271	0.0141271	0.0161453	0.0134544	0.012109	0.00807265	0.00739993	0.0100908	0.012109	0.0127817	0.0147999
121	0.0181438	0.0188416	0.0132589	0.00697837	0.00697837	0.0076762	0.0111654	0.00976971	0.0125611	0.0104676	0.0139567	0.0125611	0.0153524	0.0139567	0.0167481	0.0146546	0.0125611	0.00837404	0.00976971	0.0132589	0.0160502	0.0153524	0.0104676	0.0153524	0.0181438	0.0209351	0.0181438	0.0160502	0.0146546	0.0118632	0.0125611	0.0111654	0.0132589	0.0132589	0.0160502	0.0139567	0.0111654	0.0076762	0.00697837	0.00837404	0.00907188
122	0.0160491	0.0132169	0.0165211	0.0127449	0.0132169	0.0122728	0.0113288	0.0127449	0.0122728	0.0132169	0.0103847	0.0122728	0.0113288	0.0136889	0.0118008	0.0108567	0.00991267	0.0113288	0.0136889	0.0136889	0.0113288	0.0113288	0.00991267	0.0108567	0.00896861	0.0108567	0.0122728	0.0127449	0.0136889	0.0113288	0.0136889	0.014633	0.0165211	0.014161	0.014161	0.014633	0.0160491	0.0132169	0.0127449	0.015105	0.0160491
123	0.0135657	0.0121048	0.0123135	0.0114787	0.01127	0.0117917	0.0117917	0.0116874	0.0105395	0.0120004	0.0116874	0.0124178	0.0117917	0.0130439	0.0129396	0.0135657	0.0141918	0.0150266	0.0147136	0.0138787	0.0137744	0.0139831	0.0150266	0.0138787	0.0134613	0.0131483	0.0131483	0.0126265	0.0126265	0.0144005	0.0148179	0.0141918	0.0128352	0.0125222	0.0125222	0.0127309	0.0140874	0.0144005	0.0131483	0.0108526	0.0108526
124	0.0127565	0.0116473	0.0146977	0.0135885	0.014975	0.0127565	0.0124792	0.0122019	0.0116473	0.0122019	0.0135885	0.0119246	0.0124792	0.0119246	0.0146977	0.0124792	0.0130338	0.0135885	0.015807	0.0152524	0.0133111	0.00970605	0.0102607	0.0116473	0.0141431	0.0152524	0.0169163	0.0177482	0.0155297	0.0108153	0.010538	0.00970605	0.0108153	0.00998336	0.0113699	0.0130338	0.0116473	0.0108153	0.0127565	0.0141431	0.015807
125	0.0120638	0.0118483	0.0122792	0.0116329	0.0135717	0.0137872	0.0152951	0.0133563	0.01271	0.0114175	0.0116329	0.0116329	0.0118483	0.0122792	0.0133563	0.0135717	0.0137872	0.0118483	0.0120638	0.0120638	0.0135717	0.0144334	0.0137872	0.0114175	0.00990952	0.0101249	0.0103404	0.00861698	0.0088324	0.0105558	0.0148643	0.0152951	0.0152951	0.0137872	0.0144334	0.0137872	0.0122792	0.0118483	0.0120638	0.0114175	0.0096941
126	0.0119867	0.0113446	0.0128429	0.0135564	0.0136991	0.0119154	0.0114873	0.0102743	0.0114159	0.0109878	0.0121294	0.0124148	0.0134137	0.0131283	0.0119867	0.0124862	0.0133424	0.0141272	0.0141272	0.0121294	0.0117013	0.0112732	0.0123435	0.0124148	0.0129143	0.0131997	0.0142699	0.0146267	0.0153402	0.0138418	0.0126289	0.0121294	0.0124148	0.0131283	0.0125575	0.013057	0.013271	0.0127002	0.0124862	0.0114159	0.0110592
127	0.0120495	0.0138347	0.0149504	0.0147272	0.0158429	0.0147272	0.0142809	0.0131652	0.0136115	0.012719	0.0122727	0.0129421	0.0133884	0.0136115	0.0122727	0.0120495	0.0116033	0.0116033	0.0113801	0.0113801	0.00892558	0.00981814	0.009595	0.0113801	0.0122727	0.012719	0.0140578	0.0147272	0.0138347	0.0122727	0.0136115	0.0136115	0.0145041	0.0116033	0.0129421	0.0122727	0.012719	0.0122727	0.0136115	0.0118264	0.0102644
128	0.0152061	0.0132053	0.0122049	0.0110044	0.0114046	0.0118047	0.0118047	0.0128051	0.012605	0.012405	0.0122049	0.0116046	0.012405	0.0112045	0.0114046	0.0110044	0.0118047	0.0138055	0.0148059	0.0152061	0.0148059	0.0122049	0.0120048	0.0112045	0.012405	0.0130052	0.0138055	0.0144058	0.0132053	0.0120048	0.0118047	0.0118047	0.012405	0.0120048	0.012605	0.012405	0.0130052	0.0142057	0.0140056	0.012405	0.0112045
129	0.0135335	0.0143794	0.0148023	0.0122647	0.00972722	0.0105731	0.00930429	0.0114189	0.0135335	0.0177627	0.0160711	0.0143794	0.0118418	0.0114189	0.010996	0.0105731	0.010996	0.0122647	0.0131106	0.0122647	0.0101501	0.0114189	0.0114189	0.010996	0.00972722	0.0105731	0.0114189	0.00930429	0.00972722	0.0114189	0.0148023	0.0152252	0.0143794	0.0156481	0.0148023	0.0156481	0.0139564	0.0152252	0.0131106	0.0122647	0.0122647
130	0.0133106	0.0121222	0.0121222	0.0136275	0.0129145	0.0121222	0.0105376	0.0103791	0.0107753	0.0122806	0.0125183	0.0133106	0.0133899	0.0132314	0.0125183	0.0118053	0.012756	0.0129145	0.0140237	0.0134691	0.0133899	0.0129937	0.0124391	0.011726	0.011726	0.0122806	0.0129937	0.0129937	0.0135483	0.0132314	0.0136275	0.0130729	0.0146575	0.0144198	0.0142614	0.0119637	0.0112506	0.0109337	0.0118053	0.0115676	0.012756
131	0.0135467	0.014332	0.0147246	0.0127614	0.0135467	0.0127614	0.0115834	0.0107981	0.0113871	0.0111907	0.0121724	0.011976	0.014332	0.0135467	0.0133503	0.0139393	0.0139393	0.0147246	0.0117797	0.0104054	0.0102091	0.0100128	0.0111907	0.0117797	0.0145283	0.0160989	0.0159026	0.0127614	0.0121724	0.0113871	0.0121724	0.0117797	0.012565	0.013743	0.012565	0.0123687	0.0121724	0.0117797	0.0106017	0.00942378	0.0115834
132	0.0121943	0.0126222	0.0126222	0.0132212	0.0130501	0.0130501	0.0118948	0.0115953	0.0118948	0.0127078	0.0124511	0.0124938	0.0121088	0.0127934	0.0123655	0.0131784	0.0131357	0.0128361	0.011852	0.011467	0.0115097	0.012665	0.0129217	0.0141625	0.0133068	0.0135207	0.0129645	0.0127934	0.0118948	0.0120232	0.0121516	0.0127078	0.0127078	0.0128361	0.0133068	0.0127506	0.0125794	0.0121516	0.0127506	0.0130501	0.0133068
133	0.0117756	0.0148745	0.0123954	0.0148745	0.013635	0.0123954	0.013635	0.013635	0.0167338	0.0130152	0.0117756	0.00929656	0.00991633	0.00929656	0.0105361	0.0117756	0.013635	0.0123954	0.0123954	0.0111559	0.0142547	0.0142547	0.0123954	0.0111559	0.0105361	0.013635	0.0123954	0.0117756	0.00991633	0.0117756	0.0130152	0.0154943	0.0154943	0.0148745	0.0117756	0.00991633	0.00867679	0.0117756	0.0111559	0.0117756	0.0117756
134	0.0136805	0.0129907	0.0117262	0.0112663	0.0109214	0.0119561	0.0113813	0.0108065	0.0118411	0.012071	0.0131057	0.0136805	0.0136805	0.0141404	0.0125309	0.0127608	0.0125309	0.0131057	0.0140254	0.0135656	0.0128758	0.0119561	0.0117262	0.0110364	0.0114962	0.012186	0.0143703	0.0137955	0.0140254	0.0119561	0.0125309	0.0117262	0.012186	0.0112663	0.0110364	0.0133356	0.0144853	0.01529	0.0133356	0.0127608	0.0133356
135	0.0109519	0.0115887	0.0112066	0.011334	0.0114613	0.0123528	0.0112066	0.0128621	0.0133715	0.014263	0.0120981	0.0122254	0.0120981	0.0140083	0.0127348	0.0140083	0.0123528	0.0137536	0.0119707	0.0122254	0.0105699	0.011334	0.0101878	0.011334	0.0109519	0.0120981	0.0112066	0.0120981	0.0122254	0.011716	0.0128621	0.0126074	0.0127348	0.0112066	0.0126074	0.0126074	0.0126074	0.0112066	0.0124801	0.011716	0.0129895
136	0.0139478	0.0128169	0.0109321	0.0107436	0.0103666	0.011309	0.0109321	0.0114975	0.0126284	0.0126284	0.0128169	0.0122514	0.0135708	0.0126284	0.0137593	0.0124399	0.0145132	0.0152672	0.0152672	0.0126284	0.0103666	0.0103666	0.0118745	0.0124399	0.011309	0.012063	0.011686	0.0124399	0.0111205	0.0105551	0.0124399	0.0131939	0.0141363	0.0131939	0.0126284	0.0109321	0.011686	0.0114975	0.0111205	0.011309	0.0114975
137	0.0125739	0.0126818	0.0137611	0.0133833	0.0137611	0.0133833	0.0130056	0.0114406	0.0113866	0.0110628	0.0120342	0.0124659	0.0125199	0.012412	0.0124659	0.0125199	0.0131675	0.0121421	0.0110628	0.0109549	0.0112787	0.012358	0.012304	0.0120882	0.0126278	0.0121961	0.0119802	0.0121421	0.012358	0.0137611	0.0136532	0.0137071	0.0131675	0.0137071	0.0141928	0.0136532	0.0127897	0.0117644	0.0120882	0.0114946	0.0121421
138	0.0107612	0.0124732	0.0144298	0.0130847	0.0119841	0.0107612	0.0107612	0.0118618	0.0129624	0.0129624	0.0129624	0.013207	0.0127178	0.012351	0.0110058	0.0116172	0.013207	0.0135738	0.0141853	0.0146744	0.0161419	0.0161419	0.015775	0.0139407	0.013207	0.00990523	0.0101498	0.0107612	0.0125955	0.0134515	0.0128401	0.0129624	0.0122287	0.0116172	0.0106389	0.00941608	0.0113727	0.0122287	0.0135738	0.0127178	0.0129624
139	0.0126335	0.0108476	0.00992162	0.0104508	0.0113106	0.0124351	0.0124351	0.0130304	0.0120382	0.012369	0.0122367	0.0138903	0.0138903	0.0125674	0.0112445	0.0109138	0.0122367	0.0140887	0.0144194	0.014221	0.0126335	0.012369	0.0124351	0.0121044	0.0132288	0.013295	0.0140887	0.012832	0.0120382	0.0121705	0.0113768	0.0119059	0.0121705	0.0132288	0.012832	0.0122367	0.0121044	0.0132288	0.0131627	0.0126335	0.0117737
140	0.0111687	0.0123201	0.0117444	0.0127807	0.0131261	0.0133564	0.0133564	0.0120898	0.0141623	0.0135866	0.0131261	0.0118595	0.0118595	0.0131261	0.0132412	0.0131261	0.0132412	0.0126655	0.0138169	0.012205	0.012205	0.0115141	0.0120898	0.0124352	0.0123201	0.0140472	0.0142775	0.0143926	0.0127807	0.0118595	0.0120898	0.0123201	0.0134715	0.0128958	0.0117444	0.0130109	0.0140472	0.0148532	0.012205	0.0124352	0.0125504
141	0.0125929	0.0119786	0.0122858	0.0114258	0.01161	0.0117943	0.0128386	0.0132072	0.0131458	0.0132072	0.0124086	0.0126543	0.0126543	0.0133301	0.0137601	0.0122243	0.0125315	0.0124701	0.0136986	0.0125929	0.0117943	0.0122243	0.0125315	0.0127772	0.0125929	0.0132686	0.0123472	0.0121015	0.0109958	0.0124701	0.0130843	0.0136986	0.0135143	0.0135758	0.0137601	0.0130843	0.0128386	0.0124086	0.0119786	0.0106886	0.0110572
142	0.0118933	0.0124879	0.0139746	0.0151639	0.0157586	0.0145692	0.0126366	0.0118933	0.0126366	0.0135286	0.0124879	0.0127853	0.0123393	0.0141232	0.0132312	0.0130826	0.0107039	0.0101093	0.0112986	0.0124879	0.0114473	0.0110013	0.0121906	0.0142719	0.0144206	0.0138259	0.0129339	0.0118933	0.0115959	0.0112986	0.0114473	0.0105553	0.0101093	0.0110013	0.0123393	0.0127853	0.0129339	0.0121906	0.0139746	0.0129339	0.0130826
143	0.0138251	0.0135011	0.0130691	0.0130691	0.0136091	0.0138251	0.012529	0.0110169	0.0110169	0.0115569	0.012529	0.012097	0.012745	0.012637	0.012637	0.0113409	0.0106929	0.012097	0.0132851	0.0141492	0.012421	0.011881	0.0110169	0.012637	0.012313	0.011773	0.011773	0.0128531	0.0141492	0.0137171	0.012205	0.012313	0.0130691	0.0131771	0.012637	0.0112329	0.011665	0.0115569	0.011773	0.012529	0.012637
144	0.0104097	0.0127602	0.0141034	0.014775	0.0120887	0.0117529	0.00906649	0.0110813	0.0117529	0.0117529	0.0110813	0.0107455	0.014775	0.0151108	0.0137676	0.00906649	0.0083949	0.0117529	0.0127602	0.0137676	0.0141034	0.0161182	0.014775	0.0114171	0.00906649	0.0104097	0.0117529	0.013096	0.0137676	0.013096	0.0151108	0.0137676	0.0127602	0.0124244	0.0134318	0.0154466	0.0114171	0.0110813	0.0110813	0.0157824	0.0154466
145	0.0113438	0.0132137	0.0142109	0.0133383	0.0110945	0.00972326	0.0102219	0.0108452	0.0122164	0.013463	0.0138369	0.0133383	0.012715	0.012715	0.0124657	0.012715	0.0135876	0.0142109	0.013463	0.0129643	0.0129643	0.0118424	0.0118424	0.0112191	0.0114685	0.0114685	0.0124657	0.0119671	0.0102219	0.0103465	0.0118424	0.0148342	0.0155821	0.0158315	0.0144602	0.0128397	0.0120917	0.0114685	0.0110945	0.0123411	0.0122164
146	0.012785	0.0122126	0.010686	0.0114493	0.0104952	0.0124034	0.0124034	0.0118309	0.00992272	0.0103044	0.0116401	0.012785	0.0148841	0.0145024	0.0156474	0.0133575	0.0118309	0.0108768	0.0110676	0.0133575	0.0141208	0.01393	0.01393	0.0124034	0.0135483	0.0137391	0.0129759	0.0141208	0.0120218	0.0124034	0.00992272	0.0120218	0.0137391	0.0150749	0.0141208	0.012785	0.0101135	0.0116401	0.0114493	0.0137391	0.0135483
147	0.0134674	0.0124915	0.0126866	0.0115156	0.0118083	0.0116132	0.014736	0.0127842	0.0131746	0.00985654	0.0104421	0.0101493	0.0117107	0.0125891	0.0138577	0.0131746	0.0134674	0.0112228	0.01093	0.0129794	0.015224	0.0150288	0.0111252	0.0103445	0.01093	0.0128818	0.0128818	0.0142481	0.0141505	0.0143457	0.0138577	0.0142481	0.0127842	0.0122963	0.0117107	0.0128818	0.0123939	0.0125891	0.0126866	0.0136625	0.0129794
148	0.0112818	0.0114018	0.0112818	0.0112818	0.0117619	0.0121219	0.012722	0.0117619	0.0134422	0.0139222	0.0141623	0.0145223	0.0133221	0.0133221	0.0112818	0.012242	0.012722	0.0129621	0.0115218	0.0130821	0.0118819	0.0128421	0.0111618	0.012362	0.012722	0.0112818	0.0106817	0.0100816	0.0116419	0.0115218	0.0120019	0.0132021	0.0147624	0.0157225	0.0146423	0.0140422	0.0136822	0.0135622	0.0130821	0.012482	0.0115218
149	0.0118847	0.0114363	0.0125575	0.0126696	0.0122211	0.0105393	0.0106514	0.0109878	0.0119969	0.0117726	0.0128938	0.0124453	0.0115484	0.0110999	0.0125575	0.0127817	0.0117726	0.0100908	0.0100908	0.0109878	0.0124453	0.0126696	0.0134544	0.0126696	0.0123332	0.0122211	0.0133423	0.0134544	0.0131181	0.0124453	0.0133423	0.0128938	0.0134544	0.0123332	0.0139029	0.0139029	0.0147999	0.0142393	0.0150241	0.0135665	0.0134544
150	0.012713	0.012778	0.0126805	0.0128105	0.0131031	0.0124203	0.0119651	0.0113149	0.0120302	0.011705	0.0109247	0.0111198	0.0115425	0.0123878	0.0124203	0.0126154	0.0129406	0.0125179	0.0123553	0.012843	0.0130056	0.0122578	0.0109572	0.0114124	0.0122903	0.0129731	0.0125179	0.0117701	0.0120302	0.0124529	0.0130381	0.0132982	0.0134283	0.0136234	0.0131031	0.0125504	0.0119651	0.0124854	0.0132332	0.0132982	0.0131356
151	0.0127619	0.0135671	0.0128424	0.0125204	0.0124399	0.0128022	0.0132853	0.0115139	0.0116347	0.0114334	0.0124801	0.0117957	0.0112724	0.0106685	0.0115944	0.0123996	0.0126814	0.0125204	0.0119568	0.0120775	0.0123593	0.0130035	0.0131645	0.0135671	0.013245	0.0132048	0.0126412	0.0126412	0.0120373	0.0115944	0.0117957	0.0127619	0.0134866	0.0128022	0.0126009	0.0117555	0.0131243	0.0132048	0.0136476	0.0129632	0.0126009
152	0.0127173	0.0122506	0.0129118	0.0119784	0.0119006	0.0121728	0.0126395	0.0136118	0.0136118	0.0136118	0.0131451	0.0129506	0.0133784	0.0129506	0.013184	0.0124451	0.0119784	0.0112006	0.0112395	0.0120173	0.0122506	0.0122117	0.012834	0.0134951	0.014234	0.0136118	0.0133396	0.0129118	0.012834	0.0122506	0.0123284	0.0117839	0.0119006	0.0113561	0.0115506	0.0113561	0.0124062	0.0132618	0.013184	0.0131451	0.0127562
153	0.0115592	0.0123563	0.0122235	0.0120906	0.0120906	0.0115592	0.0112934	0.0115592	0.0126221	0.0127549	0.0115592	0.011692	0.0118249	0.0130207	0.0150136	0.0143493	0.0140836	0.0131535	0.0132864	0.0127549	0.0111606	0.00983193	0.00930047	0.0102305	0.0120906	0.0131535	0.0134193	0.0134193	0.0148808	0.0143493	0.0139507	0.011692	0.0108948	0.0112934	0.0135521	0.0151465	0.0143493	0.0122235	0.0114263	0.0118249	0.0128878
154	0.0112793	0.0109115	0.0129958	0.0133636	0.0128732	0.0117698	0.0116472	0.0123828	0.0128732	0.0128732	0.0121376	0.0118924	0.0125054	0.0116472	0.0115246	0.012015	0.0117698	0.0131184	0.0131184	0.0149574	0.012628	0.0125054	0.0114019	0.012628	0.0110341	0.0114019	0.0118924	0.012628	0.0134862	0.0133636	0.0140992	0.012628	0.0112793	0.00993073	0.0111567	0.0116472	0.0123828	0.0115246	0.0118924	0.0114019	0.012628
155	0.0133817	0.0133817	0.0124745	0.01066	0.0117941	0.0111136	0.0127013	0.0136085	0.0140621	0.0145158	0.0136085	0.0127013	0.0133817	0.0127013	0.0140621	0.0111136	0.01066	0.00861873	0.0108868	0.0122477	0.0131549	0.0120209	0.0111136	0.0138353	0.0140621	0.0127013	0.0115672	0.0115672	0.0122477	0.0113404	0.0122477	0.0127013	0.0136085	0.0113404	0.0140621	0.0129281	0.014289	0.0124745	0.0113404	0.0122477	0.0140621
156	0.0127469	0.0136911	0.013219	0.0124321	0.0121174	0.0110158	0.0133763	0.013219	0.0130616	0.0105437	0.0103863	0.0107011	0.0113306	0.0110158	0.0110158	0.0124321	0.0122748	0.0125895	0.0122748	0.0133763	0.013219	0.0129042	0.0116453	0.0116453	0.0118027	0.01196	0.0105437	0.0113306	0.0124321	0.0140058	0.0133763	0.0143206	0.0135337	0.0143206	0.013219	0.0143206	0.0116453	0.0118027	0.0110158	0.0129042	0.0129042
157	0.0119256	0.0131592	0.012748	0.0121312	0.0108975	0.01172	0.0115143	0.0113087	0.0121312	0.01172	0.012748	0.0108975	0.0125424	0.012748	0.0137761	0.0129536	0.01172	0.0129536	0.0123368	0.0129536	0.0115143	0.0115143	0.012748	0.0143929	0.0148042	0.0141873	0.012748	0.0137761	0.0137761	0.0129536	0.0135705	0.0131592	0.0135705	0.0121312	0.0133649	0.0123368	0.0119256	0.0108975	0.0119256	0.0135705	0.0131592
158	0.0133766	0.0125659	0.0113498	0.00993109	0.0109445	0.0113498	0.0127685	0.0125659	0.0121605	0.0119578	0.0125659	0.0131739	0.0125659	0.0115525	0.0123632	0.0115525	0.0113498	0.0123632	0.0133766	0.0131739	0.0123632	0.0123632	0.0133766	0.0123632	0.0133766	0.0127685	0.0139846	0.0141873	0.0147953	0.0129712	0.0127685	0.0129712	0.0141873	0.0125659	0.0119578	0.0137819	0.0160113	0.0152006	0.0145926	0.0127685	0.0123632
159	0.0140801	0.0138731	0.0138731	0.0132519	0.0122166	0.0109742	0.0120095	0.00993892	0.0113883	0.0107672	0.0130448	0.0140801	0.0128378	0.013666	0.0122166	0.0130448	0.010146	0.010353	0.0126307	0.0149084	0.0165649	0.0149084	0.017186	0.016979	0.0159437	0.0132519	0.010353	0.0109742	0.010146	0.0109742	0.0122166	0.0126307	0.0115954	0.0118025	0.0120095	0.013459	0.0111813	0.0109742	0.0109742	0.0118025	0.0130448
160	0.0116708	0.0114251	0.0127764	0.0138821	0.0146192	0.0133907	0.0130221	0.0119165	0.0133907	0.0119165	0.0142506	0.0133907	0.0133907	0.0130221	0.0120393	0.0121622	0.0109337	0.0115479	0.012285	0.012285	0.0116708	0.0111794	0.0109337	0.0109337	0.0108108	0.0116708	0.0116708	0.0113022	0.0108108	0.0110565	0.0116708	0.0120393	0.0133907	0.0136364	0.0146192	0.0137592	0.0137592	0.0133907	0.0140049	0.0130221	0.0127764
161	0.0135163	0.0130983	0.0139344	0.0142131	0.0151885	0.0140737	0.012959	0.0108688	0.0103114	0.0107295	0.0126803	0.0135163	0.0130983	0.0111475	0.0114262	0.0124016	0.0121229	0.0111475	0.00947537	0.0100327	0.0103114	0.0119836	0.0135163	0.013795	0.0124016	0.0107295	0.0110082	0.0107295	0.0124016	0.0130983	0.0126803	0.0117049	0.0117049	0.0126803	0.0128196	0.0126803	0.013377	0.0147704	0.013795	0.013795	0.0119836
162	0.0163432	0.0143003	0.0143003	0.011236	0.0163432	0.0132789	0.0153218	0.00919305	0.0102145	0.0122574	0.0102145	0.0102145	0.0081716	0.0132789	0.0153218	0.0173647	0.0214505	0.0173647	0.0132789	0.011236	0.0132789	0.0163432	0.011236	0.00715015	0.00510725	0.0081716	0.0153218	0.0163432	0.0132789	0.00919305	0.00919305	0.0122574	0.0163432	0.020429	0.0234934	0.0255363	0.020429	0.0163432	0.0122574	0.0132789	0.0163432
163	0.0206687	0.0218845	0.0158055	0.0109422	0.00972644	0.00729483	0.00729483	0.00972644	0.0109422	0.00851064	0.00729483	0.0109422	0.0158055	0.0170213	0.0121581	0.00972644	0.00851064	0.0121581	0.0121581	0.0133739	0.0145897	0.0182371	0.0170213	0.0182371	0.0170213	0.0158055	0.0121581	0.00972644	0.00851064	0.00972644	0.0109422	0.0145897	0.0109422	0.0133739	0.0133739	0.0194529	0.0182371	0.0158055	0.0133739	0.0158055	0.0182371
164	0.0109544	0.01361	0.0152697	0.0139419	0.0122822	0.0122822	0.0122822	0.0106224	0.00995851	0.0122822	0.0126141	0.0126141	0.0102905	0.0129461	0.0106224	0.013278	0.00995851	0.013278	0.0106224	0.0112863	0.0102905	0.0109544	0.0129461	0.0146058	0.0139419	0.01361	0.0116183	0.013278	0.0146058	0.0156017	0.0156017	0.0122822	0.013278	0.0129461	0.01361	0.0129461	0.0149378	0.0149378	0.0129461	0.0116183	0.0109544
165	0.016824	0.0185408	0.0154506	0.0137339	0.0109871	0.0127039	0.0144206	0.0161373	0.0144206	0.0116738	0.0120172	0.0130472	0.0137339	0.0130472	0.0137339	0.0130472	0.0109871	0.0133906	0.0137339	0.0151073	0.0106438	0.0127039	0.0127039	0.0151073	0.0127039	0.0116738	0.00858369	0.00824034	0.00892704	0.0113305	0.0113305	0.0116738	0.00927039	0.0120172	0.0103004	0.0113305	0.0123605	0.015794	0.0185408	0.0175107	0.0171674
166	0.017991	0.0164918	0.0187406	0.011994	0.011994	0.00974513	0.0104948	0.0089955	0.0104948	0.00674663	0.00974513	0.0089955	0.0127436	0.011994	0.0134933	0.0142429	0.0134933	0.0112444	0.00674663	0.005997	0.0104948	0.011994	0.0149925	0.0112444	0.0127436	0.0134933	0.0164918	0.017991	0.0157421	0.0172414	0.0134933	0.0157421	0.011994	0.0149925	0.0112444	0.0089955	0.0089955	0.0112444	0.0112444	0.011994	0.0089955
167	0.0142847	0.0131752	0.0116497	0.0123431	0.0116497	0.0120657	0.0135913	0.0142847	0.014146	0.0122044	0.0119271	0.0113723	0.0104015	0.0117884	0.0130365	0.0135913	0.011511	0.0116497	0.0123431	0.0138687	0.0130365	0.0138687	0.0120657	0.0117884	0.00943069	0.0101241	0.011511	0.0116497	0.0116497	0.011511	0.0128979	0.0147008	0.0130365	0.0109562	0.00956938	0.0102628	0.0116497	0.0128979	0.0128979	0.0144234	0.0134526
168	0.0110294	0.0110294	0.0153186	0.0128676	0.0116422	0.0104167	0.0153186	0.0147059	0.0128676	0.00980392	0.0116422	0.0128676	0.0147059	0.0177696	0.0153186	0.0122549	0.00980392	0.0116422	0.0134804	0.0147059	0.0165441	0.0153186	0.0128676	0.0122549	0.0104167	0.0128676	0.0134804	0.0159314	0.0159314	0.0147059	0.0140931	0.00980392	0.00735294	0.00735294	0.00796569	0.00796569	0.00796569	0.0067402	0.00919118	0.0116422	0.0140931
169	0.0124364	0.0127191	0.0118711	0.0118711	0.0115885	0.0115885	0.0127191	0.013567	0.0130017	0.0118711	0.0115885	0.0144149	0.0146976	0.0144149	0.0121538	0.0110232	0.0115885	0.0115885	0.0127191	0.0132843	0.0146976	0.0152629	0.0144149	0.0127191	0.0124364	0.0130017	0.0144149	0.0138496	0.0130017	0.0101752	0.0121538	0.0127191	0.0141323	0.0118711	0.0127191	0.0132843	0.0146976	0.0141323	0.0132843	0.0121538	0.0113058
170	0.0138609	0.0128528	0.0115927	0.0123488	0.0118448	0.0123488	0.0103327	0.0126008	0.0136089	0.015121	0.0133569	0.0115927	0.0133569	0.0128528	0.0141129	0.0103327	0.0120968	0.0113407	0.0141129	0.0118448	0.0128528	0.0128528	0.015877	0.014869	0.0138609	0.0108367	0.0115927	0.0105847	0.0108367	0.0115927	0.00982863	0.00982863	0.00831653	0.0093246	0.0093246	0.0100806	0.0115927	0.0141129	0.0131048	0.0128528	0.0133569
171	0.0132945	0.0132945	0.012828	0.012828	0.0114286	0.0102624	0.0104956	0.00979592	0.0130612	0.0114286	0.0139942	0.0121283	0.0158601	0.0135277	0.0149271	0.0137609	0.0156268	0.0132945	0.0114286	0.011895	0.0130612	0.0123615	0.0116618	0.0116618	0.012828	0.0104956	0.00979592	0.0109621	0.0132945	0.0158601	0.0146939	0.0125948	0.00979592	0.0102624	0.0116618	0.0137609	0.0130612	0.0135277	0.0130612	0.0123615	0.012828
172	0.0141518	0.015567	0.0130904	0.0134442	0.0116752	0.012029	0.012029	0.0134442	0.0130904	0.0113214	0.00990624	0.00955245	0.00990624	0.0109676	0.0123828	0.0123828	0.0130904	0.0141518	0.0159208	0.0162745	0.0141518	0.0145056	0.0145056	0.0166283	0.0148594	0.0127366	0.01026	0.00849107	0.01026	0.0134442	0.0145056	0.0127366	0.00990624	0.0130904	0.012029	0.0113214	0.00742968	0.0106138	0.0106138	0.0116752	0.00990624
173	0.0117897	0.0113181	0.0103749	0.0108465	0.0103749	0.0113181	0.0103749	0.0103749	0.0127328	0.0117897	0.013676	0.0146192	0.0127328	0.0122613	0.00896015	0.013676	0.0127328	0.0155624	0.0122613	0.013676	0.0113181	0.0127328	0.013676	0.016034	0.0146192	0.0108465	0.0103749	0.013676	0.0165055	0.016034	0.0141476	0.0113181	0.0103749	0.0103749	0.013676	0.0146192	0.0132044	0.0122613	0.0113181	0.0122613	0.00990332
174	0.0156863	0.0142602	0.0149733	0.0160428	0.0160428	0.0114082	0.00891266	0.00891266	0.00819964	0.00855615	0.00998217	0.0124777	0.0135472	0.0131907	0.0128342	0.0139037	0.0124777	0.0103387	0.0106952	0.0124777	0.0135472	0.0128342	0.0121212	0.0110517	0.0121212	0.0121212	0.0135472	0.00962567	0.00962567	0.0106952	0.0153298	0.0167558	0.0146168	0.0114082	0.00962567	0.0124777	0.0156863	0.0153298	0.0142602	0.0114082	0.0103387
175	0.0115121	0.00929821	0.0137259	0.0141687	0.0177109	0.0132832	0.0123976	0.0101838	0.0106265	0.00974098	0.0110693	0.0137259	0.0110693	0.0106265	0.00664158	0.00974098	0.00974098	0.0123976	0.0115121	0.0119548	0.0128404	0.0137259	0.0141687	0.0141687	0.015497	0.0141687	0.0150542	0.0123976	0.0128404	0.0106265	0.0119548	0.0110693	0.0106265	0.0106265	0.0123976	0.0119548	0.0128404	0.0123976	0.015497	0.0159398	0.015497
176	0.010775	0.011438	0.0122669	0.0134273	0.0132615	0.0125984	0.0125984	0.0117696	0.0139246	0.013593	0.0149192	0.0132615	0.0134273	0.0119354	0.0117696	0.0102777	0.010775	0.0109407	0.010775	0.0109407	0.0109407	0.0116038	0.0112723	0.0124327	0.01293	0.013593	0.01293	0.0130957	0.0144219	0.0154165	0.0170742	0.0164111	0.0155823	0.0124327	0.0102777	0.00895151	0.00994613	0.010775	0.011438	0.0117696	0.0116038
177	0.00951734	0.00906413	0.0113302	0.0113302	0.00951734	0.00997054	0.0126898	0.015409	0.013143	0.010877	0.010877	0.0126898	0.0122366	0.0140494	0.0163154	0.0158622	0.0140494	0.00997054	0.0135962	0.0149558	0.0163154	0.013143	0.010877	0.00951734	0.0104237	0.0117834	0.0117834	0.0104237	0.0113302	0.0126898	0.0145026	0.0126898	0.0117834	0.0117834	0.0126898	0.0126898	0.0122366	0.010877	0.00997054	0.00997054	0.0113302
178	0.0106224	0.0102905	0.0109544	0.0112863	0.0109544	0.0102905	0.0112863	0.01361	0.01361	0.01361	0.0106224	0.0102905	0.0102905	0.0122822	0.0139419	0.0175934	0.0169295	0.0175934	0.0122822	0.0122822	0.0109544	0.0126141	0.0126141	0.0112863	0.00929461	0.00829876	0.00929461	0.0109544	0.01361	0.01361	0.0122822	0.0122822	0.0109544	0.0106224	0.00995851	0.0129461	0.01361	0.01361	0.0146058	0.0159336	0.0162656
179	0.0111962	0.0141426	0.0129641	0.0153212	0.0141426	0.0117855	0.0100177	0.0117855	0.0147319	0.0176783	0.017089	0.0135533	0.010607	0.0070713	0.010607	0.0123748	0.0135533	0.0111962	0.00824985	0.0094284	0.0100177	0.0135533	0.0135533	0.0135533	0.0111962	0.0135533	0.0141426	0.0153212	0.0153212	0.0159104	0.0147319	0.0153212	0.0117855	0.010607	0.00648203	0.0070713	0.0070713	0.0094284	0.0123748	0.0135533	0.0141426
180	0.00991438	0.00901307	0.00901307	0.00721046	0.00901307	0.0108157	0.011717	0.0126183	0.0135196	0.0144209	0.0126183	0.0144209	0.0126183	0.011717	0.00991438	0.0108157	0.0135196	0.0144209	0.0135196	0.0108157	0.00721046	0.00991438	0.0162235	0.0189274	0.0180261	0.0153222	0.0171248	0.0162235	0.0135196	0.0126183	0.0135196	0.0126183	0.011717	0.00991438	0.0108157	0.011717	0.0144209	0.011717	0.0108157	0.00811176	0.0144209
181	0.0177778	0.02	0.017037	0.0133333	0.0148148	0.0155556	0.0133333	0.0103704	0.00888889	0.0103704	0.00962963	0.0133333	0.0140741	0.0155556	0.0118519	0.0111111	0.00962963	0.0125926	0.0118519	0.0177778	0.0133333	0.0148148	0.00740741	0.00666667	0.00814815	0.00962963	0.0103704	0.0103704	0.0140741	0.0140741	0.00962963	0.00962963	0.00888889	0.0111111	0.0111111	0.0140741	0.0125926	0.00814815	0.0103704	0.00888889	0.00740741
182	0.012051	0.011124	0.013905	0.0134415	0.015759	0.012978	0.0134415	0.011124	0.0125145	0.011124	0.0106605	0.0106605	0.012051	0.012978	0.015759	0.015759	0.0171495	0.0134415	0.0125145	0.0106605	0.00973349	0.011124	0.011124	0.0115875	0.00926999	0.00973349	0.00973349	0.0106605	0.0125145	0.013905	0.012978	0.011124	0.011124	0.014832	0.0162225	0.016686	0.0125145	0.011124	0.011124	0.0115875	0.00834299
183	0.0124817	0.0122162	0.011685	0.0146063	0.015403	0.013544	0.0132784	0.013544	0.0130129	0.0111539	0.00982605	0.0111539	0.0114195	0.0124817	0.0127473	0.0140752	0.0161997	0.017262	0.015403	0.0124817	0.0108883	0.0106228	0.0106228	0.0111539	0.011685	0.0132784	0.0132784	0.013544	0.011685	0.0114195	0.0108883	0.0119506	0.011685	0.0119506	0.011685	0.0138096	0.0143407	0.0143407	0.0119506	0.00929491	0.0106228
184	0.0140071	0.0145564	0.0131832	0.0131832	0.0129085	0.0120846	0.010986	0.00961274	0.0115353	0.0129085	0.0126339	0.0151057	0.0148311	0.0153804	0.010986	0.00961274	0.0112606	0.0134578	0.0153804	0.0145564	0.0134578	0.0112606	0.010162	0.0112606	0.0148311	0.0178522	0.0173029	0.0145564	0.0129085	0.0142818	0.0151057	0.015655	0.0137325	0.0140071	0.0112606	0.0123592	0.0107113	0.0129085	0.0112606	0.0107113	0.00961274
185	0.013954	0.0146758	0.0132323	0.0129917	0.0134729	0.0144352	0.0158787	0.0141946	0.0137135	0.0120294	0.0115482	0.0105858	0.0103452	0.0101047	0.00986407	0.0101047	0.00986407	0.0101047	0.011067	0.0134729	0.0129917	0.0129917	0.011067	0.0134729	0.0134729	0.0149164	0.0149164	0.0144352	0.0149164	0.0132323	0.0132323	0.0108264	0.0103452	0.0103452	0.011067	0.0132323	0.0105858	0.0117888	0.011067	0.0127511	0.0117888
186	0.0129667	0.0129667	0.0129667	0.0129667	0.0134138	0.0116253	0.0120724	0.00849542	0.00894254	0.00849542	0.0120724	0.0107311	0.0111782	0.0116253	0.0138609	0.0138609	0.0143081	0.0147552	0.0143081	0.0129667	0.0125196	0.0125196	0.0120724	0.0111782	0.0098368	0.0125196	0.0120724	0.0111782	0.00760116	0.0098368	0.0125196	0.0134138	0.0120724	0.0107311	0.0125196	0.0120724	0.0147552	0.0116253	0.0125196	0.0107311	0.0116253
187	0.010209	0.0129639	0.0137741	0.013288	0.0110193	0.00875061	0.0093988	0.0103711	0.0111813	0.0113434	0.0111813	0.0116675	0.0110193	0.0105331	0.0123157	0.0116675	0.0118295	0.0111813	0.013288	0.0136121	0.0129639	0.0115054	0.0123157	0.0124777	0.0139362	0.0142602	0.0140982	0.0129639	0.0105331	0.0106952	0.0106952	0.0119916	0.0118295	0.0108572	0.0119916	0.0118295	0.0119916	0.0103711	0.0111813	0.0137741	0.0162048
188	0.0129993	0.0148863	0.0146766	0.0144669	0.0125799	0.0113219	0.0106929	0.0117413	0.0117413	0.0132089	0.0119509	0.0115316	0.00901562	0.0109026	0.0119509	0.0125799	0.0113219	0.0140476	0.0146766	0.0157249	0.0129993	0.0123703	0.0123703	0.0127896	0.0140476	0.0123703	0.0121606	0.0113219	0.0123703	0.0127896	0.0140476	0.0132089	0.0127896	0.0111123	0.0109026	0.0119509	0.0136283	0.0136283	0.0136283	0.0132089	0.0119509
189	0.01139	0.0125995	0.0141115	0.0138091	0.0125995	0.0128011	0.0121964	0.0131035	0.0135067	0.0132043	0.0128011	0.0111884	0.0119948	0.0124987	0.0137083	0.0124987	0.010886	0.0111884	0.0131035	0.0147163	0.0140107	0.0117932	0.0114908	0.0106844	0.0116924	0.0117932	0.0117932	0.0121964	0.011894	0.0127003	0.0134059	0.0130027	0.0121964	0.0106844	0.0114908	0.0106844	0.011894	0.0112892	0.0124987	0.011894	0.0123979
190	0.0136187	0.0151751	0.014786	0.0101167	0.007393	0.00933852	0.0101167	0.0108949	0.00933852	0.0116732	0.0143969	0.0140078	0.0143969	0.0132296	0.0128405	0.011284	0.0116732	0.0124514	0.0171206	0.0159533	0.0163424	0.011284	0.0140078	0.0116732	0.014786	0.0124514	0.0163424	0.0132296	0.0140078	0.0128405	0.0120623	0.0108949	0.00933852	0.0105058	0.0108949	0.0120623	0.011284	0.0143969	0.011284	0.0124514	0.00894942
191	0.011798	0.0108542	0.0103823	0.00755073	0.00896649	0.0103823	0.011798	0.0113261	0.011798	0.0127419	0.011798	0.0141576	0.0146295	0.0127419	0.0127419	0.0132138	0.0141576	0.0127419	0.0127419	0.0165172	0.0160453	0.0151015	0.0141576	0.011798	0.0122699	0.0113261	0.0132138	0.0122699	0.0136857	0.0113261	0.0122699	0.0113261	0.0151015	0.0113261	0.0122699	0.0103823	0.0127419	0.00896649	0.0122699	0.0132138	0.0136857
192	0.00919842	0.00919842	0.00788436	0.0131406	0.0131406	0.0151117	0.0118265	0.0124836	0.0105125	0.0118265	0.0124836	0.0111695	0.0118265	0.0137976	0.0151117	0.0118265	0.0124836	0.0144547	0.0203679	0.0157687	0.0131406	0.00919842	0.0105125	0.0164258	0.0151117	0.0177398	0.0118265	0.0118265	0.00985545	0.0105125	0.0105125	0.0124836	0.0118265	0.0124836	0.0118265	0.0118265	0.0124836	0.0124836	0.0151117	0.0170828	0.0164258
193	0.0129837	0.0113125	0.0124695	0.0133693	0.0134979	0.012598	0.0113125	0.0122124	0.0132408	0.0136264	0.0119553	0.0120838	0.0128551	0.0134979	0.0114411	0.0110554	0.0120838	0.0138835	0.0134979	0.0123409	0.011184	0.0107983	0.0106698	0.0101555	0.0106698	0.0119553	0.0123409	0.0116982	0.0109269	0.0114411	0.0132408	0.0142692	0.0140121	0.0131122	0.0110554	0.0120838	0.011184	0.0128551	0.0120838	0.0129837	0.0116982
194	0.0100569	0.0140267	0.0150854	0.0169379	0.014556	0.0137621	0.0113802	0.0100569	0.0113802	0.0129681	0.0132328	0.0127035	0.0124388	0.0119095	0.0111155	0.0129681	0.0134974	0.0134974	0.0121741	0.0129681	0.0119095	0.0119095	0.0105862	0.0140267	0.016144	0.0158793	0.0164086	0.0132328	0.0142914	0.0119095	0.0134974	0.0132328	0.0124388	0.0124388	0.0121741	0.0127035	0.0116448	0.0116448	0.0127035	0.0148207	0.0140267
195	0.00996574	0.00996574	0.00903145	0.00996574	0.00965431	0.00965431	0.00934288	0.0118343	0.0133915	0.0137029	0.0127686	0.01308	0.01526	0.0158829	0.0140143	0.0118343	0.0118343	0.01526	0.0158829	0.0158829	0.0140143	0.0146372	0.0143258	0.0158829	0.0158829	0.0146372	0.0105886	0.0102772	0.00996574	0.0109	0.0115229	0.0124572	0.0105886	0.0105886	0.00965431	0.0124572	0.0115229	0.0121457	0.0121457	0.0102772	0.0102772
196	0.0128692	0.0118792	0.0135291	0.015839	0.015179	0.014849	0.0145191	0.0138591	0.0108893	0.00890942	0.0112193	0.0135291	0.0141891	0.0141891	0.0145191	0.0141891	0.0141891	0.0128692	0.0141891	0.0102293	0.00989936	0.00890942	0.0141891	0.015509	0.015509	0.0131991	0.0125392	0.0112193	0.0118792	0.0112193	0.0141891	0.0141891	0.015179	0.0138591	0.0122092	0.0128692	0.0108893	0.0125392	0.0131991	0.0138591	0.0118792
197	0.0131116	0.0143256	0.0140828	0.0140828	0.0121403	0.00898385	0.00946947	0.0106835	0.012626	0.0121403	0.0135972	0.0133544	0.0121403	0.0114119	0.0118975	0.01384	0.0135972	0.0118975	0.0111691	0.0104407	0.0106835	0.0114119	0.0111691	0.0118975	0.0109263	0.0133544	0.0133544	0.0131116	0.00946947	0.00849824	0.00898385	0.0104407	0.0121403	0.0128688	0.0131116	0.01384	0.0114119	0.0118975	0.01384	0.0155396	0.0155396
198	0.0107095	0.0117135	0.00970549	0.0110442	0.0137216	0.0170683	0.0163989	0.0130522	0.0133869	0.0133869	0.0170683	0.0140562	0.0147256	0.0153949	0.0153949	0.0133869	0.0103748	0.0113788	0.0130522	0.0133869	0.0120482	0.0107095	0.0113788	0.0123829	0.0123829	0.0110442	0.0100402	0.0107095	0.0117135	0.0117135	0.0127175	0.0123829	0.0150602	0.0120482	0.0113788	0.00870147	0.0120482	0.0147256	0.0147256	0.0137216	0.0137216
199	0.0114358	0.0133418	0.0123888	0.01223	0.011277	0.0109593	0.010324	0.0106417	0.0106417	0.0106417	0.0115947	0.0119123	0.0119123	0.0128653	0.0115947	0.0146125	0.013183	0.0144536	0.013183	0.0142948	0.0154066	0.0142948	0.0136595	0.0135006	0.0147713	0.0139771	0.0135006	0.0109593	0.0109593	0.0111182	0.0114358	0.0125476	0.01223	0.0120712	0.00952986	0.00889454	0.0092122	0.01223	0.0127065	0.013183	0.0109593
200	0.0119261	0.0123236	0.0115285	0.0119261	0.0119261	0.0119261	0.0127211	0.0147088	0.0139137	0.0139137	0.00954085	0.0115285	0.011131	0.0139137	0.0123236	0.0143113	0.0143113	0.0174916	0.0139137	0.0131187	0.0115285	0.0127211	0.0119261	0.0103359	0.00874578	0.0115285	0.0115285	0.0131187	0.0107335	0.0107335	0.0103359	0.0115285	0.0139137	0.0131187	0.0131187	0.0115285	0.0151063	0.0147088	0.0159014	0.0147088	0.0159014
201	0.0106677	0.0120506	0.0124457	0.0132359	0.0122481	0.0102726	0.0106677	0.00948242	0.0116555	0.0104702	0.0122481	0.011853	0.0126432	0.0116555	0.0116555	0.0126432	0.0122481	0.0124457	0.0140261	0.0138285	0.0132359	0.0110628	0.0112604	0.0126432	0.0110628	0.0126432	0.0104702	0.0130383	0.0114579	0.0146187	0.0148163	0.0156065	0.0124457	0.011853	0.0124457	0.0126432	0.0134334	0.0130383	0.0122481	0.0114579	0.00967997
202	0.00904033	0.0111266	0.0104312	0.0125174	0.0135605	0.0135605	0.0125174	0.0125174	0.0146036	0.0149513	0.0159944	0.0142559	0.0146036	0.0135605	0.0159944	0.0156467	0.0149513	0.0114743	0.0121697	0.0128651	0.0142559	0.0114743	0.0111266	0.0107789	0.0104312	0.0100834	0.0107789	0.011822	0.0125174	0.0125174	0.0128651	0.0114743	0.0107789	0.0100834	0.0125174	0.0135605	0.017733	0.0142559	0.0132128	0.00973574	0.0128651
203	0.012685	0.0117092	0.0146365	0.0156123	0.0185396	0.0172386	0.013986	0.0110587	0.0081314	0.0117092	0.0133355	0.0156123	0.0130102	0.0159376	0.0159376	0.0165881	0.0120345	0.0130102	0.0159376	0.0169133	0.015287	0.0136608	0.0117092	0.00943243	0.00617987	0.00715564	0.00910717	0.0110587	0.012685	0.0136608	0.0159376	0.015287	0.013986	0.013986	0.012685	0.0133355	0.0100829	0.0107335	0.00975768	0.011384	0.0130102
204	0.012532	0.0104859	0.00997442	0.00895141	0.00997442	0.011509	0.013555	0.0148338	0.0158568	0.0161125	0.0150895	0.0122762	0.013555	0.0138107	0.0153453	0.0122762	0.0107417	0.00895141	0.00997442	0.0109974	0.0122762	0.0130435	0.0109974	0.011509	0.0112532	0.013555	0.012532	0.0122762	0.0117647	0.012532	0.012532	0.011509	0.0117647	0.0138107	0.0138107	0.0138107	0.0127877	0.014578	0.014578	0.0163683	0.0163683
205	0.0135611	0.0138219	0.0143435	0.0143435	0.0143435	0.0138219	0.0127787	0.0130395	0.0127787	0.0125179	0.0119963	0.0133003	0.0172122	0.0177337	0.0166906	0.0138219	0.0138219	0.0119963	0.0122571	0.0122571	0.014865	0.0133003	0.0119963	0.0104316	0.0104316	0.0122571	0.0127787	0.0122571	0.0104316	0.00991003	0.0122571	0.0117356	0.0133003	0.0127787	0.0146043	0.0133003	0.0138219	0.0130395	0.0109532	0.0080845	0.00964924
206	0.0119108	0.0141229	0.0139527	0.0144632	0.0129318	0.012081	0.0112302	0.0122511	0.0119108	0.0127616	0.0119108	0.0139527	0.0117407	0.0108899	0.0086779	0.0108899	0.0129318	0.0154841	0.0151438	0.0146333	0.0122511	0.0125915	0.012081	0.0132721	0.0134422	0.0125915	0.0127616	0.0119108	0.0119108	0.0108899	0.0105496	0.0117407	0.0125915	0.0131019	0.0139527	0.0124213	0.0131019	0.0108899	0.0125915	0.0114004	0.0122511
207	0.0129986	0.014273	0.0114694	0.0099401	0.00866573	0.0104499	0.0132535	0.0140181	0.0129986	0.0104499	0.00790111	0.00866573	0.00841086	0.0104499	0.0112145	0.0155473	0.0155473	0.0170766	0.0150376	0.0132535	0.012234	0.0124888	0.0158022	0.0147827	0.0132535	0.0114694	0.0117242	0.0132535	0.0132535	0.0127437	0.0109596	0.00866573	0.00841086	0.00764623	0.00943036	0.0104499	0.0119791	0.0140181	0.0147827	0.0168217	0.0145278
208	0.0100275	0.0112072	0.01337	0.0143531	0.0139599	0.0125836	0.0125836	0.0123869	0.0129768	0.0114039	0.010814	0.0100275	0.0106174	0.0114039	0.0135667	0.0139599	0.0141565	0.01337	0.0131734	0.01337	0.0131734	0.0117971	0.0110106	0.0110106	0.0119937	0.0139599	0.0137633	0.0145497	0.0112072	0.0127802	0.0127802	0.0141565	0.0123869	0.0110106	0.0116005	0.0125836	0.0129768	0.0110106	0.0114039	0.0117971	0.0137633
209	0.010755	0.012906	0.0159174	0.0159174	0.0137664	0.0103248	0.0111852	0.0103248	0.0141966	0.0133362	0.0124758	0.010755	0.0098946	0.0116154	0.0077436	0.008604	0.0094644	0.0120456	0.0124758	0.0116154	0.0141966	0.0176382	0.0189288	0.017208	0.0124758	0.010755	0.0094644	0.0120456	0.012906	0.0159174	0.012906	0.0124758	0.0116154	0.0137664	0.0120456	0.0103248	0.0094644	0.0120456	0.012906	0.0133362	0.0124758
210	0.0121434	0.0122739	0.0133185	0.0146243	0.0139714	0.0122739	0.0112294	0.0113599	0.0120128	0.0120128	0.0116211	0.0137103	0.0121434	0.0137103	0.0104459	0.0121434	0.0100542	0.0116211	0.0117516	0.0127962	0.013188	0.0113599	0.0121434	0.0127962	0.0137103	0.0122739	0.0103153	0.0117516	0.0127962	0.0137103	0.0122739	0.0134491	0.013188	0.0142326	0.0124045	0.0114905	0.0112294	0.0110988	0.0118822	0.0100542	0.00992361
211	0.0145906	0.0127667	0.0153201	0.013861	0.012402	0.00948386	0.00984862	0.0127667	0.0142258	0.0113077	0.00948386	0.00838957	0.00948386	0.0109429	0.0109429	0.0131315	0.0149553	0.0164144	0.0149553	0.0134963	0.0120372	0.0127667	0.0131315	0.013861	0.0134963	0.0113077	0.012402	0.0131315	0.0145906	0.013861	0.0120372	0.0120372	0.0102134	0.00875433	0.0091191	0.00984862	0.0120372	0.0127667	0.012402	0.013861	0.0131315
212	0.0131511	0.0126354	0.0110882	0.0108303	0.0126354	0.0128932	0.013409	0.0105725	0.0121196	0.0118618	0.0121196	0.0123775	0.0110882	0.0113461	0.009541	0.0139247	0.0139247	0.0159876	0.013409	0.015214	0.0136668	0.0131511	0.0128932	0.0131511	0.0146983	0.0126354	0.0136668	0.0123775	0.0149562	0.0128932	0.00979887	0.00644662	0.00799381	0.0118618	0.0131511	0.0110882	0.009541	0.0116039	0.0128932	0.0144404	0.015214
213	0.0132718	0.0139192	0.0124626	0.0105204	0.0106822	0.0121389	0.0153759	0.0140811	0.0121389	0.0101966	0.00987295	0.0113296	0.0113296	0.0126244	0.0127863	0.0132718	0.0127863	0.0139192	0.0145666	0.0155378	0.0139192	0.011977	0.0118152	0.0123007	0.0124626	0.0116533	0.0106822	0.0116533	0.0129481	0.0123007	0.0113296	0.0103585	0.0129481	0.0150522	0.0140811	0.0137574	0.0126244	0.01311	0.0118152	0.0116533	0.0127863
214	0.0130217	0.0138755	0.0138755	0.0119543	0.0102466	0.0119543	0.0128082	0.0130217	0.014089	0.0149429	0.0155833	0.0128082	0.0121678	0.0119543	0.0125947	0.0125947	0.014516	0.0147294	0.0147294	0.0132351	0.0125947	0.0125947	0.0121678	0.0121678	0.0119543	0.0125947	0.0125947	0.0136621	0.0117408	0.010887	0.010887	0.0125947	0.0153698	0.0136621	0.0125947	0.010887	0.0119543	0.0117408	0.0128082	0.0132351	0.0136621
215	0.0152253	0.0124848	0.0115713	0.0106577	0.0130938	0.0140073	0.0158343	0.0161389	0.0158343	0.0158343	0.0143118	0.0133983	0.0149208	0.0133983	0.0133983	0.0118758	0.0127893	0.0124848	0.0115713	0.0137028	0.0121803	0.0121803	0.0100487	0.0115713	0.0112667	0.0143118	0.0149208	0.0149208	0.0118758	0.0106577	0.00822168	0.00761267	0.00791717	0.00883069	0.0103532	0.0121803	0.0127893	0.0115713	0.0115713	0.0121803	0.0133983
216	0.010333	0.010333	0.0137773	0.0160735	0.0137773	0.00803674	0.00574053	0.0114811	0.0149254	0.0149254	0.0137773	0.0137773	0.0126292	0.0126292	0.0172216	0.0160735	0.0160735	0.0126292	0.0114811	0.00803674	0.00803674	0.0114811	0.010333	0.00574053	0.00459242	0.0114811	0.0172216	0.021814	0.0137773	0.0114811	0.00688863	0.010333	0.0149254	0.0137773	0.0172216	0.0114811	0.0114811	0.010333	0.00803674	0.0114811	0.00918485
217	0.0125289	0.0129144	0.0129144	0.0134927	0.0142637	0.0161912	0.0140709	0.0131072	0.00963763	0.00848111	0.00944487	0.0109869	0.0117579	0.0113724	0.0127217	0.0136854	0.0134927	0.0127217	0.0132999	0.0148419	0.0142637	0.0125289	0.0123362	0.0121434	0.0131072	0.0121434	0.0117579	0.0113724	0.0134927	0.0144564	0.0144564	0.0121434	0.0123362	0.0127217	0.0140709	0.0127217	0.0129144	0.0106014	0.0115652	0.0107941	0.0111796
218	0.0138945	0.0144289	0.0154977	0.0128257	0.0125585	0.0138945	0.0136273	0.0138945	0.0130929	0.0141617	0.0141617	0.012024	0.010688	0.0128257	0.0130929	0.0125585	0.010688	0.0112224	0.0112224	0.0104208	0.0117568	0.0128257	0.0138945	0.0130929	0.0112224	0.010688	0.0112224	0.0112224	0.0117568	0.0117568	0.0122912	0.012024	0.0114896	0.0117568	0.0138945	0.0136273	0.0157649	0.0141617	0.0146961	0.0128257	0.0114896
219	0.00940849	0.0118477	0.0125446	0.0134158	0.0134158	0.0128931	0.0153323	0.0153323	0.0172489	0.01359	0.0137643	0.011325	0.0123704	0.0116735	0.0114993	0.0102796	0.0102796	0.0108023	0.0121962	0.0116735	0.0123704	0.0116735	0.0114993	0.012022	0.0123704	0.012022	0.0127189	0.012022	0.0132416	0.011325	0.0134158	0.0134158	0.0146354	0.01359	0.0121962	0.0125446	0.0106281	0.011325	0.0118477	0.01359	0.01359
220	0.0106117	0.00998752	0.00873908	0.00967541	0.00967541	0.0121723	0.0118602	0.0127965	0.0118602	0.0134207	0.0121723	0.0140449	0.0127965	0.0143571	0.0143571	0.0140449	0.0149813	0.0146692	0.0131086	0.0118602	0.0093633	0.0106117	0.0121723	0.011236	0.011236	0.0118602	0.0131086	0.0137328	0.0115481	0.0137328	0.0149813	0.0143571	0.0109238	0.0106117	0.011236	0.0121723	0.00967541	0.0093633	0.0115481	0.0146692	0.0134207
221	0.0162563	0.0143438	0.0124313	0.0133875	0.0109969	0.011475	0.0105188	0.0129094	0.0133875	0.0124313	0.011475	0.0100406	0.0129094	0.0143438	0.0162563	0.0172125	0.0138656	0.0129094	0.011475	0.0148219	0.0133875	0.0124313	0.0100406	0.0109969	0.0138656	0.0119531	0.0124313	0.011475	0.011475	0.0124313	0.0100406	0.0109969	0.00812814	0.0105188	0.0105188	0.0138656	0.0105188	0.0124313	0.0124313	0.0162563	0.0162563
222	0.0130343	0.0118842	0.0168679	0.0164846	0.0172513	0.0141844	0.0164846	0.0141844	0.0157178	0.0111175	0.0153345	0.0118842	0.0130343	0.00958405	0.00881733	0.00843397	0.00958405	0.0130343	0.0145678	0.0161012	0.0176347	0.0168679	0.0141844	0.0111175	0.0115009	0.0126509	0.0118842	0.0111175	0.0107341	0.0130343	0.0141844	0.0161012	0.0157178	0.0122676	0.00996741	0.00881733	0.0107341	0.0118842	0.0115009	0.0118842	0.0130343
223	0.0132868	0.0126054	0.0134571	0.0139681	0.011924	0.0107316	0.00953922	0.0105613	0.0110723	0.0112427	0.0129461	0.0127757	0.0110723	0.0105613	0.0103909	0.0129461	0.0124351	0.0144792	0.0156716	0.016353	0.0141385	0.0122647	0.011413	0.011924	0.0127757	0.0127757	0.011924	0.0112427	0.0107316	0.0110723	0.0115833	0.0127757	0.0126054	0.0124351	0.0122647	0.0131164	0.0117537	0.0110723	0.0105613	0.0117537	0.0120944
224	0.0156131	0.0133283	0.0133283	0.0133283	0.0144707	0.0144707	0.0140899	0.0137091	0.011805	0.0125666	0.0140899	0.0167555	0.0140899	0.0140899	0.0121858	0.0125666	0.00952018	0.00990099	0.00875857	0.00952018	0.00875857	0.00913938	0.00913938	0.00875857	0.00952018	0.00875857	0.011805	0.0106626	0.0125666	0.0129474	0.0144707	0.0163747	0.0152323	0.0159939	0.0133283	0.0121858	0.0129474	0.0133283	0.0121858	0.0106626	0.0110434
225	0.0126877	0.0116304	0.0122647	0.0118418	0.0126877	0.013745	0.0107845	0.0116304	0.0124762	0.0133221	0.0131106	0.0118418	0.0139564	0.0128991	0.0128991	0.0107845	0.0131106	0.0143794	0.0145908	0.0122647	0.0118418	0.0114189	0.0139564	0.0133221	0.0141679	0.0122647	0.010996	0.0112074	0.0116304	0.0120533	0.0122647	0.0126877	0.0126877	0.0128991	0.013745	0.0131106	0.0120533	0.0118418	0.0122647	0.0133221	0.0122647
226	0.0168681	0.0163059	0.0129322	0.0129322	0.0112454	0.0118077	0.0112454	0.0106832	0.00899635	0.0078718	0.0106832	0.0129322	0.0118077	0.0112454	0.0101209	0.0118077	0.00955862	0.0118077	0.0146191	0.0174304	0.0151813	0.0157436	0.0146191	0.0134945	0.0129322	0.0163059	0.018555	0.0129322	0.00899635	0.00674726	0.00843407	0.0118077	0.01237	0.0134945	0.00899635	0.00843407	0.00899635	0.0118077	0.0129322	0.01237	0.0112454
227	0.0132296	0.014786	0.0132296	0.0124514	0.0108949	0.0116732	0.0108949	0.00933852	0.00700389	0.0077821	0.0077821	0.0101167	0.0108949	0.0124514	0.0116732	0.014786	0.014786	0.0171206	0.0171206	0.0163424	0.0155642	0.0132296	0.0155642	0.0155642	0.014786	0.0124514	0.0108949	0.0124514	0.00933852	0.0108949	0.0108949	0.0132296	0.0108949	0.0101167	0.0124514	0.014786	0.0132296	0.0116732	0.0132296	0.0124514	0.0155642
228	0.0116705	0.0107551	0.0107551	0.0107551	0.0105263	0.00938215	0.00938215	0.0118993	0.01373	0.0148741	0.0146453	0.0146453	0.0130435	0.0114416	0.0105263	0.0114416	0.01373	0.0141876	0.0139588	0.010984	0.0114416	0.0130435	0.0141876	0.0135011	0.0100686	0.0105263	0.0125858	0.0135011	0.0114416	0.00938215	0.00983982	0.0112128	0.0125858	0.012357	0.012357	0.0121281	0.0148741	0.0139588	0.0155606	0.0116705	0.0130435
229	0.00910668	0.0104076	0.0104076	0.0125759	0.0112749	0.0117086	0.00910668	0.0112749	0.0112749	0.0130095	0.0138768	0.0190807	0.0177797	0.0151778	0.00997398	0.0147441	0.0164788	0.0182134	0.0138768	0.0117086	0.00867303	0.0104076	0.0121422	0.0147441	0.0134432	0.0134432	0.0112749	0.0125759	0.0130095	0.0151778	0.0130095	0.0112749	0.0125759	0.0130095	0.0130095	0.0108413	0.0117086	0.0121422	0.00954033	0.00954033	0.00997398
230	0.00625122	0.00781403	0.00820473	0.0113303	0.0144559	0.0148466	0.0128931	0.00859543	0.00976753	0.00937683	0.0125024	0.0140652	0.0140652	0.0132838	0.0152374	0.0156281	0.0179723	0.0152374	0.0156281	0.0128931	0.0109396	0.0125024	0.0140652	0.0160188	0.0175816	0.0160188	0.0160188	0.0101582	0.00976753	0.00976753	0.0136745	0.0136745	0.0113303	0.0109396	0.011721	0.0136745	0.0164095	0.0152374	0.0160188	0.011721	0.0105489
231	0.0131291	0.0113786	0.00875274	0.0118162	0.0126915	0.0122538	0.0113786	0.0126915	0.0148796	0.0126915	0.0118162	0.0083151	0.00962801	0.0113786	0.0153173	0.0161926	0.0140044	0.0122538	0.0105033	0.0100656	0.0126915	0.0126915	0.0126915	0.0100656	0.0100656	0.0113786	0.0118162	0.0153173	0.0153173	0.0166302	0.0157549	0.0157549	0.0140044	0.0153173	0.0140044	0.0140044	0.0113786	0.0135667	0.0126915	0.0109409	0.0100656
232	0.012497	0.0120163	0.0134583	0.012497	0.012497	0.0127373	0.0103341	0.0103341	0.00961307	0.0108147	0.012497	0.0144196	0.0153809	0.0146599	0.0149003	0.0156212	0.0173035	0.0168229	0.0168229	0.0146599	0.0144196	0.0122567	0.0127373	0.012497	0.0122567	0.0127373	0.012497	0.0127373	0.0098534	0.011055	0.0129776	0.0151406	0.012497	0.011055	0.00961307	0.0108147	0.011776	0.0115357	0.0115357	0.0100937	0.0120163
233	0.0130762	0.014406	0.0135195	0.0124113	0.0104167	0.0117465	0.010195	0.0099734	0.00930851	0.0113032	0.0132979	0.0128546	0.0128546	0.0132979	0.0146277	0.0148493	0.0128546	0.012633	0.014406	0.0155142	0.0152926	0.0119681	0.0113032	0.0121897	0.0146277	0.0139628	0.0113032	0.00975177	0.00975177	0.0106383	0.0106383	0.0115248	0.0104167	0.0104167	0.0099734	0.0108599	0.0117465	0.0106383	0.0110816	0.0108599	0.0128546
234	0.0136403	0.0124096	0.0127173	0.0117943	0.011384	0.0121019	0.0119994	0.0134352	0.0116917	0.0125122	0.0117943	0.013948	0.0146659	0.0156915	0.0145634	0.0134352	0.013025	0.013025	0.0132301	0.0119994	0.0114866	0.00974309	0.0109738	0.011384	0.0134352	0.0115891	0.0117943	0.0114866	0.0132301	0.0135378	0.0128199	0.0122045	0.0121019	0.0122045	0.0126147	0.0133326	0.0138454	0.0128199	0.0116917	0.0114866	0.0127173
235	0.0140412	0.0125786	0.0122861	0.0114085	0.0114085	0.0125786	0.0128711	0.0143338	0.0134562	0.0122861	0.0122861	0.0125786	0.0128711	0.0125786	0.0122861	0.0108235	0.0128711	0.0137487	0.0169665	0.0131637	0.0128711	0.011701	0.0122861	0.0140412	0.0163815	0.0193067	0.0181366	0.0157964	0.0125786	0.0119936	0.0137487	0.0137487	0.0134562	0.0108235	0.011116	0.0122861	0.0131637	0.0134562	0.0146263	0.0125786	0.0146263
236	0.0134396	0.0138552	0.0137167	0.0119155	0.012054	0.0121926	0.013301	0.0123311	0.0117769	0.0116384	0.0126082	0.0135781	0.0135781	0.013301	0.0123311	0.0126082	0.0114998	0.0113613	0.0109456	0.0126082	0.013301	0.0131625	0.0113613	0.0117769	0.0113613	0.0127468	0.0127468	0.0139938	0.0153793	0.0152407	0.0148251	0.0131625	0.0124697	0.0116384	0.0121926	0.0135781	0.0138552	0.012054	0.0103914	0.0102529	0.012054
237	0.0124809	0.0110942	0.0119262	0.013313	0.0116489	0.0110942	0.00915268	0.0124809	0.0124809	0.0127583	0.0124809	0.0138677	0.0166412	0.0158092	0.0166412	0.0146998	0.013313	0.0105395	0.00998475	0.0119262	0.0110942	0.0110942	0.0102621	0.0110942	0.0105395	0.0116489	0.0116489	0.013313	0.0130356	0.0158092	0.0163639	0.018028	0.0146998	0.0130356	0.00970739	0.0113715	0.0110942	0.0122036	0.0122036	0.0138677	0.0127583
238	0.0113455	0.0104727	0.0125091	0.0136727	0.0145455	0.0128	0.0142545	0.0148364	0.0130909	0.0130909	0.0128	0.0142545	0.0130909	0.0128	0.0130909	0.0136727	0.0125091	0.0128	0.0107636	0.0130909	0.0104727	0.0107636	0.0104727	0.0122182	0.0151273	0.0157091	0.0148364	0.0104727	0.00785455	0.0096	0.0133818	0.0133818	0.0116364	0.0119273	0.0110545	0.0157091	0.0130909	0.0145455	0.0128	0.0151273	0.0136727
239	0.0122313	0.0141689	0.0152589	0.0132001	0.0138056	0.0129579	0.0134423	0.0122313	0.0127157	0.0122313	0.0135634	0.013079	0.013079	0.0115047	0.0121102	0.0133212	0.0133212	0.0124735	0.011868	0.0112625	0.0123524	0.0125946	0.013079	0.0116258	0.0123524	0.0132001	0.0135634	0.0127157	0.011868	0.011868	0.0110203	0.0104148	0.0107781	0.0108992	0.011868	0.0121102	0.0133212	0.0138056	0.0127157	0.0128368	0.0134423
240	0.014788	0.0141587	0.0143161	0.0146307	0.0149453	0.0132148	0.0100684	0.011327	0.0125855	0.0143161	0.0130575	0.0116416	0.010855	0.010855	0.0116416	0.0130575	0.0136868	0.0141587	0.0155746	0.0155746	0.0146307	0.0122709	0.0102258	0.0114843	0.0116416	0.0132148	0.010855	0.0102258	0.00959648	0.0111697	0.0116416	0.0114843	0.0117989	0.0111697	0.010855	0.00959648	0.010855	0.0117989	0.0135295	0.0132148	0.0143161
241	0.0089399	0.00990637	0.0124434	0.0134098	0.0125642	0.0106312	0.0108728	0.0108728	0.010752	0.0103896	0.0112353	0.0124434	0.0135307	0.0135307	0.0138931	0.0137723	0.0140139	0.0123226	0.0125642	0.012685	0.0153428	0.0157052	0.0159468	0.0154636	0.0137723	0.0136515	0.0119601	0.0112353	0.0122018	0.0134098	0.0140139	0.0124434	0.0113561	0.0125642	0.0119601	0.0114769	0.0113561	0.0115977	0.0122018	0.0119601	0.0124434
242	0.0123368	0.0104863	0.0108975	0.0104863	0.0113087	0.0121312	0.0119256	0.0113087	0.0121312	0.0106919	0.0113087	0.010075	0.0121312	0.01172	0.0121312	0.0121312	0.0135705	0.0150098	0.0152154	0.0141873	0.0139817	0.012748	0.0133649	0.0135705	0.0145985	0.0141873	0.0137761	0.0125424	0.0123368	0.0135705	0.0137761	0.0139817	0.0119256	0.0113087	0.0104863	0.0106919	0.0125424	0.0143929	0.0158322	0.0145985	0.0137761
243	0.0165512	0.0111624	0.0153965	0.013087	0.0119323	0.00654349	0.00846805	0.00962279	0.0134719	0.0134719	0.0134719	0.0107775	0.0111624	0.0115473	0.0119323	0.0115473	0.0134719	0.0146266	0.0142417	0.0127021	0.0138568	0.0146266	0.0127021	0.0107775	0.00923788	0.0111624	0.0134719	0.0165512	0.0146266	0.0146266	0.0138568	0.0157814	0.0150115	0.0134719	0.0111624	0.0103926	0.0100077	0.0119323	0.0123172	0.0119323	0.0127021
244	0.0134303	0.0128707	0.0117515	0.0123111	0.0100727	0.0123111	0.0123111	0.0151091	0.0145495	0.0151091	0.0139899	0.0123111	0.0106323	0.0111919	0.0111919	0.00839396	0.00951315	0.0100727	0.0145495	0.0117515	0.0123111	0.00951315	0.00895355	0.00839396	0.0106323	0.0134303	0.0106323	0.0111919	0.00951315	0.0134303	0.0134303	0.0145495	0.0128707	0.0123111	0.0111919	0.0123111	0.0128707	0.0128707	0.0134303	0.0117515	0.0128707
245	0.0117387	0.0138102	0.0139483	0.0140865	0.0116006	0.0120149	0.0124292	0.0131197	0.0131197	0.0125673	0.0127054	0.0114625	0.0113244	0.0111863	0.0127054	0.0109101	0.0102196	0.00911476	0.0116006	0.0118768	0.0122911	0.0125673	0.0140865	0.0145008	0.0145008	0.0140865	0.0128435	0.0122911	0.010772	0.0114625	0.0132578	0.0150532	0.0156056	0.0122911	0.0125673	0.0125673	0.0128435	0.0114625	0.0104958	0.012153	0.0118768
246	0.0124661	0.0113821	0.0111111	0.0108401	0.0116531	0.0143631	0.0159892	0.0162602	0.0140921	0.0119241	0.0124661	0.0132791	0.0135501	0.0116531	0.00948509	0.00867209	0.00867209	0.0102981	0.0108401	0.0127371	0.0116531	0.0108401	0.0124661	0.0130081	0.0146341	0.0124661	0.0130081	0.0119241	0.0119241	0.0113821	0.0132791	0.0140921	0.0151762	0.0149051	0.0135501	0.0121951	0.0130081	0.0130081	0.0138211	0.0119241	0.0113821
247	0.0120624	0.012945	0.0123566	0.0126508	0.011474	0.0132392	0.0126508	0.0138276	0.0135334	0.012945	0.0111798	0.00941453	0.0123566	0.0155928	0.0167696	0.0147102	0.0111798	0.00970874	0.00941453	0.011474	0.0120624	0.0141218	0.014416	0.0150044	0.012945	0.0108856	0.0100029	0.0100029	0.0108856	0.0120624	0.0132392	0.0135334	0.0132392	0.012945	0.015887	0.0152986	0.0152986	0.0126508	0.0120624	0.011474	0.0105914
248	0.0107373	0.0136006	0.0128848	0.0100215	0.0107373	0.0150322	0.0186113	0.0171797	0.0136006	0.0100215	0.00858984	0.00858984	0.0128848	0.0136006	0.0114531	0.0136006	0.0171797	0.0171797	0.0128848	0.00572656	0.0071582	0.00930565	0.0136006	0.0143164	0.0136006	0.0150322	0.0114531	0.0114531	0.0107373	0.0121689	0.0128848	0.0121689	0.0136006	0.0121689	0.0107373	0.00858984	0.00930565	0.0128848	0.0171797	0.0193271	0.0186113
249	0.011041	0.0134069	0.0131441	0.0141956	0.0139327	0.0147213	0.0136698	0.0118297	0.0115668	0.0123554	0.0128812	0.0128812	0.0126183	0.0115668	0.0113039	0.0115668	0.0115668	0.0120925	0.0128812	0.0126183	0.0144585	0.0141956	0.0165615	0.0149842	0.0149842	0.0134069	0.0128812	0.0113039	0.0115668	0.0115668	0.0120925	0.0128812	0.0134069	0.0131441	0.0134069	0.0126183	0.0115668	0.011041	0.0107781	0.0115668	0.0123554
250	0.0115197	0.0115197	0.0124058	0.00974745	0.00974745	0.0124058	0.0124058	0.0141781	0.0106336	0.0115197	0.0124058	0.0115197	0.013292	0.0115197	0.0124058	0.0106336	0.013292	0.013292	0.0150642	0.0106336	0.0141781	0.0124058	0.0124058	0.0115197	0.0177226	0.0212672	0.0194949	0.013292	0.0106336	0.00797519	0.00886132	0.00974745	0.0106336	0.00974745	0.0115197	0.0124058	0.00974745	0.00708906	0.00708906	0.00886132	0.0168365
251	0.0161743	0.0148265	0.0137032	0.0141525	0.01258	0.01258	0.0116815	0.0123554	0.0103336	0.00943502	0.0112322	0.0143772	0.0148265	0.0128047	0.0116815	0.0121307	0.01258	0.015725	0.0159497	0.0161743	0.0119061	0.0123554	0.0119061	0.0130293	0.0119061	0.0112322	0.0110075	0.0112322	0.0119061	0.0114568	0.0116815	0.0121307	0.010109	0.0107829	0.0107829	0.0130293	0.0119061	0.0112322	0.0121307	0.0130293	0.0141525
252	0.0103921	0.0122815	0.0127539	0.0146434	0.0132263	0.0184223	0.0165328	0.0160605	0.0108644	0.00897496	0.0103921	0.0113368	0.0122815	0.0099197	0.00944733	0.0103921	0.0127539	0.014171	0.0151157	0.0151157	0.014171	0.0146434	0.0113368	0.0113368	0.0103921	0.0108644	0.0099197	0.0127539	0.0155881	0.0165328	0.0103921	0.0099197	0.0113368	0.0165328	0.014171	0.0113368	0.0099197	0.0103921	0.0103921	0.00897496	0.0108644
253	0.0141131	0.0145916	0.0153092	0.0155484	0.0131563	0.0121995	0.0110035	0.0121995	0.0110035	0.0105251	0.008133	0.00789379	0.0100466	0.0131563	0.0138739	0.0153092	0.0141131	0.0141131	0.0105251	0.0112427	0.0119603	0.0124387	0.0121995	0.0110035	0.0102859	0.0110035	0.0110035	0.0124387	0.0110035	0.0124387	0.0119603	0.0126779	0.0107643	0.0105251	0.0100466	0.0133955	0.0138739	0.0136347	0.0126779	0.0124387	0.0136347
254	0.0114609	0.0114609	0.0108329	0.0106759	0.0116179	0.0120889	0.0117749	0.0106759	0.0102049	0.0102049	0.0122459	0.0124029	0.0141298	0.0120889	0.0130309	0.0109899	0.0117749	0.0106759	0.0136588	0.0125599	0.0125599	0.0108329	0.0122459	0.0141298	0.0138158	0.0135018	0.0128739	0.0125599	0.0116179	0.00973389	0.00941989	0.0103619	0.0116179	0.0122459	0.0127169	0.0131878	0.0120889	0.0122459	0.0119319	0.0153858	0.0160138
255	0.0125159	0.0116674	0.0116674	0.0103946	0.00975817	0.0112431	0.0101824	0.0114552	0.0106067	0.0137887	0.0148494	0.0135766	0.0116674	0.0103946	0.0133644	0.0137887	0.0146373	0.0140008	0.0137887	0.0129402	0.0131523	0.012728	0.0120916	0.0116674	0.012728	0.0135766	0.0129402	0.0108188	0.0108188	0.011031	0.012728	0.0114552	0.0120916	0.014213	0.0144251	0.0133644	0.0112431	0.0120916	0.0146373	0.0156979	0.0161222
256	0.0127668	0.0123678	0.0119689	0.0115699	0.0127668	0.011171	0.010373	0.0123678	0.0143627	0.0163575	0.0135647	0.0123678	0.0119689	0.010373	0.0123678	0.011171	0.0143627	0.0123678	0.0135647	0.0131658	0.0143627	0.0139637	0.0123678	0.0139637	0.0135647	0.0147616	0.0151606	0.0155595	0.0155595	0.0135647	0.0115699	0.010772	0.011171	0.011171	0.00997407	0.00718133	0.00758029	0.00997407	0.0159585	0.0151606	0.0147616
257	0.0139919	0.011448	0.012296	0.0135679	0.0135679	0.0131439	0.0106	0.010176	0.011448	0.0131439	0.0135679	0.011024	0.00975196	0.00975196	0.011872	0.0127199	0.0135679	0.0148399	0.0135679	0.0131439	0.011024	0.011024	0.011872	0.0144159	0.0135679	0.0144159	0.0144159	0.0182319	0.0161119	0.0161119	0.0135679	0.0148399	0.012296	0.00975196	0.00890396	0.00975196	0.0127199	0.012296	0.011448	0.00975196	0.00890396
258	0.0116279	0.0109439	0.0123119	0.0150479	0.0157319	0.0102599	0.00820793	0.00752394	0.00889193	0.0116279	0.00957592	0.0116279	0.0109439	0.0129959	0.0150479	0.0157319	0.0170999	0.0150479	0.0116279	0.0109439	0.0116279	0.0129959	0.0123119	0.0116279	0.0129959	0.0129959	0.0136799	0.0164159	0.0170999	0.0177839	0.0136799	0.0143639	0.0123119	0.0129959	0.0109439	0.0102599	0.0109439	0.0123119	0.0150479	0.0129959	0.0116279
259	0.0107438	0.0134298	0.0136364	0.0119835	0.0103306	0.0121901	0.0130165	0.0152893	0.0140496	0.0134298	0.0113636	0.0130165	0.0130165	0.0128099	0.0105372	0.013843	0.0132231	0.0136364	0.0121901	0.011157	0.011157	0.0113636	0.0121901	0.0123967	0.0119835	0.0130165	0.0132231	0.0130165	0.0128099	0.0119835	0.0107438	0.0105372	0.0105372	0.0128099	0.0130165	0.013843	0.0117769	0.0128099	0.0130165	0.0119835	0.0105372
260	0.0125	0.0104167	0.00763889	0.00902778	0.00694444	0.00972222	0.0111111	0.0138889	0.0118056	0.0118056	0.0138889	0.0159722	0.0131944	0.0118056	0.0111111	0.0111111	0.0125	0.0145833	0.0159722	0.0138889	0.00902778	0.0118056	0.0104167	0.0125	0.0125	0.0173611	0.0159722	0.0125	0.00833333	0.00763889	0.00902778	0.0111111	0.0125	0.0152778	0.0180556	0.01875	0.0152778	0.0111111	0.0131944	0.0131944	0.0152778
261	0.0118558	0.0131731	0.0121851	0.0118558	0.0111971	0.0108678	0.0102091	0.00955047	0.0105384	0.0111971	0.0118558	0.0105384	0.0105384	0.0128437	0.0164663	0.0158077	0.015149	0.015149	0.0174543	0.0164663	0.0138317	0.0118558	0.00955047	0.0098798	0.0118558	0.0138317	0.0135024	0.0121851	0.0128437	0.0118558	0.0118558	0.0111971	0.0102091	0.00856249	0.00955047	0.0105384	0.0138317	0.014161	0.0135024	0.0108678	0.0098798
262	0.0128109	0.0173323	0.0165787	0.0158252	0.0120573	0.0113037	0.00904295	0.0105501	0.014318	0.0158252	0.014318	0.0128109	0.0150716	0.0173323	0.014318	0.0113037	0.0128109	0.014318	0.014318	0.0120573	0.0135644	0.0113037	0.0105501	0.0105501	0.0135644	0.0135644	0.0113037	0.00904295	0.00904295	0.00979653	0.0113037	0.0105501	0.0105501	0.0105501	0.0128109	0.0120573	0.0135644	0.0120573	0.014318	0.0150716	0.0128109
263	0.0121762	0.0119699	0.0127954	0.0156847	0.0156847	0.0144464	0.0101125	0.0103189	0.0113507	0.0111444	0.0103189	0.0103189	0.0119699	0.0127954	0.0130018	0.0123826	0.0121762	0.0115571	0.0132081	0.0136209	0.0127954	0.0121762	0.01424	0.0150655	0.0138273	0.0115571	0.0101125	0.010938	0.010938	0.012589	0.0134145	0.01424	0.01424	0.01424	0.0136209	0.0148591	0.0146528	0.0140336	0.0123826	0.0130018	0.0138273
264	0.0145039	0.011418	0.0104922	0.0108008	0.012961	0.0154297	0.0154297	0.0154297	0.0135782	0.0120352	0.0123438	0.0120352	0.0145039	0.012961	0.0132696	0.0123438	0.0104922	0.011418	0.00925783	0.0108008	0.0104922	0.0108008	0.00987502	0.00956642	0.011418	0.0132696	0.0132696	0.0145039	0.0145039	0.0157383	0.0145039	0.0160469	0.012961	0.0117266	0.0111094	0.0138867	0.0138867	0.0132696	0.011418	0.0111094	0.00925783
265	0.0116437	0.0124199	0.0137784	0.0147487	0.0124199	0.0114496	0.0118378	0.0130021	0.0118378	0.0116437	0.0112556	0.0116437	0.0108675	0.012614	0.0120318	0.0131962	0.0122259	0.0141665	0.0130021	0.0118378	0.0112556	0.0114496	0.0124199	0.0116437	0.0112556	0.0106734	0.0110615	0.0114496	0.0135843	0.0139724	0.0133903	0.0114496	0.0120318	0.0116437	0.0131962	0.012614	0.0120318	0.0104793	0.0110615	0.0128081	0.0124199
266	0.0153344	0.0130626	0.0122107	0.0110748	0.0124947	0.0139145	0.0110748	0.0113588	0.0110748	0.0113588	0.00993895	0.0127786	0.0139145	0.0139145	0.0130626	0.0124947	0.0113588	0.0116428	0.0107909	0.0122107	0.00993895	0.0119267	0.0107909	0.0130626	0.0139145	0.0167542	0.0147664	0.0144825	0.0122107	0.0122107	0.0105069	0.0102229	0.0113588	0.0127786	0.0147664	0.0147664	0.0136306	0.0119267	0.0116428	0.0139145	0.0147664
267	0.0132279	0.0154864	0.0151637	0.0135506	0.01226	0.0112921	0.00967898	0.00967898	0.0112921	0.0129053	0.01226	0.0119374	0.0106469	0.0103242	0.00967898	0.0103242	0.0103242	0.0119374	0.01226	0.0129053	0.0109695	0.01226	0.0132279	0.0141958	0.0151637	0.0145185	0.0129053	0.0135506	0.01226	0.0129053	0.0129053	0.0135506	0.0135506	0.0116148	0.0129053	0.01226	0.0125827	0.0116148	0.0148411	0.0148411	0.0135506
268	0.0116486	0.011846	0.010464	0.0124383	0.0114511	0.0126357	0.013228	0.0146101	0.0146101	0.0134255	0.0122409	0.010464	0.0108588	0.0116486	0.011846	0.0108588	0.0110563	0.0130306	0.0138203	0.0128332	0.0116486	0.0110563	0.0108588	0.0114511	0.0122409	0.013228	0.0130306	0.0130306	0.013228	0.0124383	0.0124383	0.0116486	0.0120434	0.0114511	0.0108588	0.0114511	0.0114511	0.0138203	0.0152024	0.0142152	0.0130306
269	0.0146533	0.0146533	0.0124382	0.0120975	0.0109048	0.0112455	0.012779	0.0144829	0.0161867	0.0161867	0.0155052	0.0120975	0.0114159	0.0103936	0.0120975	0.0124382	0.0126086	0.0117567	0.0115863	0.0122678	0.012779	0.0134606	0.0138013	0.0131198	0.0131198	0.0141421	0.0161867	0.0141421	0.0126086	0.0102232	0.0110751	0.0110751	0.0129494	0.0139717	0.0136309	0.0122678	0.0109048	0.0119271	0.0126086	0.0143125	0.0139717
270	0.0102881	0.0112026	0.0121171	0.0116598	0.0116598	0.0132602	0.0144033	0.0144033	0.0130316	0.0128029	0.0109739	0.0118884	0.0118884	0.0146319	0.0125743	0.0150892	0.013946	0.0141747	0.0125743	0.0109739	0.0112026	0.00983082	0.0116598	0.013946	0.0141747	0.0132602	0.00983082	0.0100594	0.00891632	0.0100594	0.0112026	0.0141747	0.0146319	0.013946	0.0128029	0.0130316	0.0146319	0.013946	0.0134888	0.0118884	0.0128029
271	0.0116594	0.0179055	0.0137414	0.0149906	0.013325	0.0149906	0.013325	0.0124922	0.0124922	0.0129086	0.0124922	0.0162399	0.0170727	0.0179055	0.0137414	0.0124922	0.0120758	0.011243	0.0120758	0.011243	0.0158234	0.0149906	0.0162399	0.0141578	0.0149906	0.0141578	0.0149906	0.0158234	0.0145742	0.0137414	0.011243	0.0124922	0.00999375	0.011243	0.00916094	0.00999375	0.0116594	0.0149906	0.0174891	0.015407	0.013325
272	0.0144328	0.012316	0.0098143	0.0101992	0.0117387	0.0150101	0.0134706	0.0119311	0.0113538	0.0121235	0.0121235	0.0125084	0.0117387	0.012316	0.0117387	0.0115462	0.0113538	0.0109689	0.0127009	0.0119311	0.0119311	0.0103916	0.0117387	0.0125084	0.0125084	0.0125084	0.0130857	0.0152025	0.0150101	0.0146252	0.0121235	0.012316	0.010584	0.0128933	0.0130857	0.0142404	0.012316	0.0115462	0.0125084	0.0130857	0.0115462
273	0.0121644	0.0125839	0.00922819	0.010906	0.0100671	0.011745	0.0130034	0.0113255	0.011745	0.010906	0.0134228	0.0125839	0.0125839	0.0121644	0.0125839	0.0125839	0.0125839	0.0134228	0.0134228	0.0130034	0.0130034	0.0134228	0.010906	0.0100671	0.0079698	0.00880872	0.00880872	0.0121644	0.0113255	0.0121644	0.010906	0.0130034	0.0130034	0.0121644	0.0125839	0.0125839	0.0121644	0.0130034	0.0134228	0.0134228	0.0121644
274	0.0159126	0.0143526	0.0137285	0.0131045	0.0146646	0.0152886	0.0137285	0.0143526	0.0134165	0.0127925	0.0118565	0.0109204	0.0115445	0.0102964	0.00967239	0.0102964	0.0121685	0.0118565	0.0109204	0.0106084	0.0112324	0.0134165	0.0127925	0.0131045	0.0106084	0.0109204	0.0099844	0.0115445	0.0106084	0.0112324	0.0137285	0.0143526	0.0174727	0.0140406	0.0137285	0.0112324	0.0121685	0.0127925	0.0134165	0.0118565	0.0124805
275	0.014498	0.0152229	0.0152229	0.0159478	0.0137731	0.0130482	0.0108735	0.0108735	0.014498	0.0173976	0.014498	0.0130482	0.0115984	0.0115984	0.0115984	0.0101486	0.0123233	0.0115984	0.0123233	0.0123233	0.0108735	0.0123233	0.0152229	0.0166727	0.0166727	0.0108735	0.0108735	0.0108735	0.0173976	0.0173976	0.014498	0.0108735	0.0079739	0.0094237	0.0079739	0.0108735	0.0108735	0.0130482	0.0123233	0.0108735	0.0094237
276	0.0114959	0.00943257	0.00884304	0.0082535	0.0109064	0.0132646	0.0153279	0.0135593	0.0117907	0.00943257	0.0120855	0.0144436	0.0156227	0.0141489	0.0129698	0.0132646	0.0138541	0.0129698	0.0135593	0.0117907	0.0117907	0.00884304	0.00795873	0.00943257	0.0117907	0.0144436	0.0129698	0.0106116	0.0112012	0.0123803	0.0147384	0.0150332	0.0173913	0.0179808	0.0144436	0.0114959	0.0106116	0.0120855	0.0112012	0.0109064	0.0103169
277	0.0141844	0.0138889	0.0150709	0.0150709	0.0153664	0.0130024	0.0124113	0.0130024	0.0130024	0.0112293	0.0100473	0.0112293	0.0118203	0.0115248	0.0103428	0.0100473	0.0106383	0.0115248	0.0135934	0.0124113	0.0112293	0.00886525	0.00916076	0.0109338	0.0121158	0.0130024	0.0135934	0.0132979	0.0130024	0.0121158	0.0124113	0.0135934	0.0132979	0.0124113	0.0115248	0.0127069	0.0118203	0.0106383	0.00945626	0.0109338	0.0141844
278	0.012201	0.0131642	0.0141275	0.0134853	0.0138064	0.0138064	0.0134853	0.0115588	0.0131642	0.0150907	0.0176593	0.016375	0.0131642	0.012201	0.0118799	0.0134853	0.0115588	0.0118799	0.0112378	0.0125221	0.0115588	0.0131642	0.0131642	0.0138064	0.012201	0.0128432	0.012201	0.0150907	0.0150907	0.0170172	0.0147696	0.0138064	0.0118799	0.0125221	0.0118799	0.012201	0.0112378	0.0102745	0.0128432	0.0109167	0.0125221
279	0.0123931	0.0146239	0.0116495	0.0121452	0.0104102	0.0131367	0.0104102	0.0114017	0.012641	0.0141281	0.0138803	0.0114017	0.0104102	0.0104102	0.0106581	0.0109059	0.012641	0.0131367	0.0138803	0.0114017	0.0138803	0.014376	0.016111	0.0133846	0.0128888	0.0128888	0.0128888	0.0128888	0.0111538	0.0111538	0.0101623	0.0114017	0.0106581	0.0116495	0.0109059	0.012641	0.0128888	0.014376	0.0141281	0.0138803	0.0123931
280	0.0091954	0.0112853	0.0117032	0.0133751	0.0142111	0.015047	0.0137931	0.0125392	0.0112853	0.0117032	0.0112853	0.0125392	0.0133751	0.0121212	0.0112853	0.0104493	0.0104493	0.0117032	0.0137931	0.0163009	0.015465	0.014629	0.0142111	0.0137931	0.0125392	0.0121212	0.0137931	0.015047	0.014629	0.0125392	0.0108673	0.0108673	0.0117032	0.0112853	0.0121212	0.0112853	0.0121212	0.0125392	0.0125392	0.0121212	0.00794148
281	0.011908	0.0108088	0.0120912	0.0122744	0.0141064	0.0124576	0.0122744	0.0122744	0.0141064	0.0139232	0.0130072	0.0130072	0.0152056	0.0161216	0.0150224	0.01374	0.01374	0.0139232	0.014656	0.0133736	0.0122744	0.00916003	0.010992	0.0106256	0.0120912	0.010992	0.0122744	0.0131904	0.0139232	0.014656	0.0133736	0.0108088	0.00934323	0.00989283	0.0113584	0.010992	0.0102592	0.0115416	0.011908	0.0139232	0.0130072
282	0.0118138	0.0125087	0.0104239	0.0118138	0.00903405	0.0111188	0.00903405	0.0104239	0.0118138	0.0152884	0.0166782	0.0138985	0.00972898	0.00972898	0.0125087	0.0138985	0.0159833	0.0104239	0.0118138	0.00903405	0.0118138	0.0118138	0.0125087	0.0118138	0.0104239	0.0118138	0.0104239	0.0145935	0.0152884	0.0180681	0.0152884	0.0118138	0.0104239	0.00972898	0.0118138	0.0132036	0.0111188	0.0111188	0.0111188	0.00903405	0.00903405
283	0.0134552	0.0134552	0.0126519	0.0110453	0.0120494	0.0122502	0.0134552	0.0140576	0.0144593	0.013656	0.012451	0.012451	0.0132543	0.0148609	0.0162667	0.0172708	0.0146601	0.013656	0.0114469	0.012451	0.012451	0.0130535	0.012451	0.0114469	0.0122502	0.0106436	0.0108445	0.00903705	0.010242	0.0104428	0.0110453	0.0120494	0.0122502	0.0146601	0.0150618	0.0152626	0.0140576	0.0142585	0.0138568	0.0140576	0.0148609
284	0.00822857	0.0109714	0.0118857	0.0128	0.0105143	0.0096	0.0123429	0.0128	0.0146286	0.0128	0.0164571	0.0164571	0.0187429	0.0137143	0.0137143	0.0132571	0.0132571	0.0114286	0.0100571	0.0128	0.0155429	0.0132571	0.0114286	0.00822857	0.0096	0.0141714	0.0169143	0.016	0.0128	0.0128	0.0137143	0.0123429	0.0137143	0.0132571	0.0137143	0.0114286	0.0132571	0.0146286	0.0118857	0.0128	0.0114286
285	0.0146986	0.0139512	0.013702	0.011709	0.0104634	0.00946687	0.00871948	0.00921774	0.0109616	0.0129547	0.0119581	0.0107125	0.0104634	0.0119581	0.0124564	0.0127055	0.0122073	0.0151968	0.0151968	0.013702	0.0109616	0.0124564	0.0156951	0.0151968	0.0146986	0.0139512	0.0134529	0.0114599	0.00946687	0.00971599	0.0112108	0.0114599	0.0132038	0.011709	0.0119581	0.0124564	0.0134529	0.0156951	0.0132038	0.0132038	0.0112108
286	0.0111723	0.0117845	0.0120906	0.0128558	0.0128558	0.013315	0.0116315	0.0136211	0.0116315	0.0130089	0.0117845	0.0136211	0.0131619	0.0128558	0.0122436	0.0111723	0.0110193	0.0111723	0.0119376	0.0119376	0.0130089	0.0136211	0.0148454	0.0154576	0.0151515	0.013315	0.0105601	0.0108662	0.0111723	0.0130089	0.0131619	0.0139272	0.0123967	0.0114784	0.0108662	0.0122436	0.0114784	0.0130089	0.0127028	0.013468	0.0122436
287	0.0106205	0.0106205	0.0145653	0.0160825	0.016386	0.0148688	0.0151722	0.013655	0.0127447	0.0121378	0.0121378	0.0127447	0.00879988	0.00910332	0.00879988	0.0112274	0.0133515	0.0124412	0.013655	0.010924	0.0103171	0.010924	0.0106205	0.0121378	0.0106205	0.0127447	0.0139584	0.0154756	0.0142619	0.0142619	0.0130481	0.0139584	0.0124412	0.013655	0.013655	0.0139584	0.0118343	0.00971021	0.0112274	0.010924	0.0130481
288	0.0116484	0.0121779	0.0134133	0.0127074	0.0120014	0.0116484	0.0123544	0.0118249	0.0121779	0.0123544	0.0144723	0.0128839	0.0123544	0.0109425	0.0121779	0.0118249	0.0114719	0.0130604	0.0144723	0.0146488	0.0130604	0.0125309	0.0146488	0.0146488	0.0137663	0.0118249	0.0125309	0.0123544	0.0120014	0.010413	0.00917755	0.00847158	0.00900106	0.0112954	0.0123544	0.0125309	0.0125309	0.010766	0.011119	0.0118249	0.0144723
289	0.0138528	0.0132756	0.0121212	0.00923521	0.0109668	0.00923521	0.00923521	0.00808081	0.00923521	0.0126984	0.0161616	0.01443	0.011544	0.0109668	0.0126984	0.0126984	0.0121212	0.0121212	0.0132756	0.0121212	0.0126984	0.0121212	0.0138528	0.0150072	0.0155844	0.0150072	0.0126984	0.0121212	0.01443	0.0150072	0.0138528	0.0121212	0.0138528	0.0150072	0.0132756	0.0126984	0.01443	0.0155844	0.0155844	0.01443	0.0132756
290	0.0113604	0.0106414	0.0133736	0.0125108	0.014524	0.013086	0.0149554	0.0135174	0.0140926	0.010929	0.0120794	0.0103538	0.0119356	0.0113604	0.0129422	0.0129422	0.0129422	0.0125108	0.0135174	0.0126546	0.0139488	0.0139488	0.0127984	0.0126546	0.0125108	0.0149554	0.013086	0.0135174	0.0122232	0.0127984	0.0104976	0.01021	0.0103538	0.011648	0.0113604	0.010929	0.010929	0.0119356	0.013086	0.013086	0.0148116
291	0.010826	0.0125956	0.0120752	0.0142612	0.0137407	0.0144694	0.0137407	0.0136366	0.0134284	0.0111383	0.0102014	0.0109301	0.0143653	0.0149899	0.013012	0.0116588	0.0121793	0.014053	0.0137407	0.0135325	0.0121793	0.0122833	0.0115547	0.0113465	0.0109301	0.0121793	0.0134284	0.0131161	0.0134284	0.011867	0.0113465	0.0111383	0.0122833	0.0119711	0.0110342	0.0107219	0.0137407	0.0135325	0.0147817	0.0139489	0.0142612
292	0.011469	0.00902879	0.0126891	0.0143973	0.0153734	0.0131772	0.011225	0.011713	0.011469	0.0129331	0.0129331	0.0124451	0.011225	0.0124451	0.0134212	0.0153734	0.0148853	0.0124451	0.011225	0.00976086	0.010981	0.0119571	0.0163494	0.0151293	0.0131772	0.011469	0.0122011	0.0129331	0.011713	0.0126891	0.0134212	0.010981	0.00976086	0.011713	0.0131772	0.0134212	0.0126891	0.0131772	0.0136652	0.011713	0.011225
293	0.0112241	0.0117853	0.0124868	0.0140302	0.0133287	0.0123465	0.0122062	0.0124868	0.0123465	0.0120659	0.0133287	0.013469	0.0138899	0.0131884	0.0133287	0.0115047	0.0106629	0.0110838	0.0110838	0.0109435	0.0105226	0.010242	0.0115047	0.0122062	0.0143108	0.0141705	0.0129078	0.0122062	0.0115047	0.0127675	0.0110838	0.0109435	0.0112241	0.0127675	0.0119256	0.0117853	0.0119256	0.0123465	0.0126271	0.0117853	0.0120659
294	0.013254	0.0133892	0.0131187	0.013254	0.0128483	0.013254	0.0135245	0.0128483	0.0125778	0.0117663	0.0106843	0.0112253	0.012713	0.0140655	0.0150122	0.013254	0.0135245	0.0108196	0.0119015	0.012172	0.0124425	0.0119015	0.0114958	0.012172	0.0119015	0.0113606	0.0106843	0.0101434	0.0104138	0.0114958	0.013254	0.0125778	0.0108196	0.00987287	0.00987287	0.0125778	0.013795	0.0148769	0.0136597	0.0125778	0.0129835
295	0.011805	0.0131464	0.0128781	0.0115367	0.0108659	0.0107318	0.0115367	0.0123415	0.0135489	0.014622	0.0134147	0.0139513	0.0130123	0.0139513	0.0123415	0.0126098	0.012744	0.0124757	0.0123415	0.0124757	0.0122074	0.0115367	0.0116708	0.0122074	0.011805	0.0122074	0.0138172	0.0130123	0.0123415	0.0104635	0.0126098	0.0119391	0.0126098	0.011805	0.014622	0.0140855	0.0135489	0.0114025	0.0116708	0.0120732	0.0124757
296	0.0126319	0.0121333	0.0116347	0.0114685	0.0118009	0.0104712	0.011136	0.0122995	0.0129643	0.0126319	0.0119671	0.0109698	0.010305	0.0106374	0.0129643	0.0147927	0.0119671	0.0121333	0.0121333	0.0144602	0.0131306	0.0137954	0.0126319	0.0136292	0.0122995	0.0127981	0.0118009	0.0116347	0.0132968	0.0131306	0.0151251	0.0129643	0.013463	0.0114685	0.0114685	0.011136	0.0121333	0.0139616	0.0132968	0.0122995	0.0108036
297	0.012073	0.012073	0.0128961	0.0141309	0.0142681	0.0137193	0.012759	0.0104267	0.0111126	0.0109754	0.0117986	0.012759	0.0112498	0.0119358	0.0098779	0.0109754	0.0119358	0.0138565	0.0139937	0.0124846	0.0117986	0.0116614	0.012073	0.0109754	0.0130333	0.0138565	0.0152284	0.0130333	0.0117986	0.0102895	0.0112498	0.0131705	0.0153656	0.0146797	0.012759	0.0117986	0.0128961	0.0122102	0.012759	0.0126218	0.0142681
298	0.0107691	0.0122244	0.0133886	0.0125155	0.0133886	0.0122244	0.0130976	0.0119333	0.0112057	0.0120789	0.0125155	0.0144073	0.0132431	0.0125155	0.0106236	0.0122244	0.0130976	0.0141163	0.0117878	0.0117878	0.0117878	0.0125155	0.0114968	0.0107691	0.0104781	0.0109146	0.0128065	0.0133886	0.0130976	0.0122244	0.00960489	0.0114968	0.0107691	0.0123699	0.0122244	0.0116423	0.0135342	0.0135342	0.0141163	0.0145529	0.0146984
299	0.0129699	0.0145474	0.0129699	0.0108667	0.0124441	0.0106914	0.0129699	0.0119183	0.013671	0.0134957	0.0133205	0.0143721	0.0147226	0.0145474	0.013671	0.0140216	0.0138463	0.0141968	0.0131452	0.0133205	0.0119183	0.0106914	0.00999036	0.00981509	0.0119183	0.0120936	0.0140216	0.0133205	0.0124441	0.011042	0.0108667	0.0133205	0.0119183	0.0117431	0.0112172	0.0127947	0.0129699	0.0119183	0.0119183	0.0120936	0.0143721
300	0.0122681	0.013465	0.0137642	0.0140634	0.0104728	0.0122681	0.013465	0.0155595	0.0143627	0.0125673	0.0110712	0.00927588	0.00837822	0.0101735	0.0110712	0.0116697	0.010772	0.0125673	0.0140634	0.0152603	0.0140634	0.0128665	0.0104728	0.0116697	0.0125673	0.0125673	0.0128665	0.013465	0.0149611	0.0128665	0.00987433	0.0095751	0.0122681	0.0140634	0.0128665	0.0110712	0.0104728	0.0113704	0.0110712	0.010772	0.0113704
301	0.0131864	0.0133599	0.0133599	0.0104103	0.0100633	0.0123189	0.0130129	0.0138805	0.0111044	0.0117984	0.0109309	0.0119719	0.0100633	0.0107574	0.0102368	0.0114514	0.0124924	0.0131864	0.0130129	0.0116249	0.0116249	0.0111044	0.0111044	0.0100633	0.0111044	0.0117984	0.0128394	0.0131864	0.0130129	0.0123189	0.0128394	0.0112779	0.0112779	0.0104103	0.0131864	0.0133599	0.0128394	0.0133599	0.0138805	0.0149215	0.0126659
302	0.011519	0.0118628	0.0127224	0.0130663	0.011519	0.0116909	0.0106593	0.0130663	0.0125505	0.0127224	0.0128944	0.0122067	0.0125505	0.0106593	0.0110032	0.0122067	0.0123786	0.0139259	0.0135821	0.0134101	0.0123786	0.011347	0.0120347	0.0108313	0.0111751	0.011347	0.0125505	0.0130663	0.0153013	0.0156451	0.0165048	0.013754	0.013754	0.0120347	0.0118628	0.0106593	0.0103155	0.0104874	0.0122067	0.0139259	0.0139259
303	0.0100448	0.0116737	0.0116737	0.014117	0.0143885	0.013574	0.0111307	0.00950183	0.0119452	0.013574	0.013574	0.0122166	0.0108592	0.0116737	0.0127596	0.014117	0.0127596	0.0124881	0.0138455	0.01466	0.0138455	0.0119452	0.0114022	0.0114022	0.0116737	0.0119452	0.0119452	0.0116737	0.0122166	0.0127596	0.0116737	0.0105878	0.0116737	0.0133026	0.0124881	0.0100448	0.0108592	0.0105878	0.0111307	0.0100448	0.0108592
304	0.0111601	0.013089	0.0128134	0.0133646	0.0126757	0.0133646	0.0136401	0.0133646	0.0126757	0.0125379	0.0135023	0.013089	0.0129512	0.0110223	0.0129512	0.0132268	0.0136401	0.0122623	0.0117112	0.0115734	0.0121246	0.0129512	0.0146046	0.0139157	0.0144668	0.0128134	0.0129512	0.013089	0.0140535	0.0141912	0.0135023	0.0122623	0.0128134	0.0128134	0.0141912	0.0129512	0.0114357	0.00978231	0.00909341	0.00992009	0.0114357
305	0.0141018	0.0165543	0.0116493	0.0104231	0.00735745	0.00919681	0.0116493	0.0134887	0.0122624	0.0104231	0.0141018	0.015328	0.0159411	0.00980993	0.00735745	0.0104231	0.0104231	0.0134887	0.0110362	0.0128755	0.0122624	0.015328	0.0177805	0.0147149	0.0128755	0.0122624	0.015328	0.0159411	0.0159411	0.0147149	0.0104231	0.00980993	0.0110362	0.0134887	0.0116493	0.0116493	0.00919681	0.00919681	0.0110362	0.0110362	0.0122624
306	0.0135077	0.012939	0.0125124	0.0122281	0.0147874	0.0140765	0.0143609	0.0133656	0.0150718	0.0147874	0.0150718	0.0153562	0.0147874	0.0130812	0.0115171	0.0115171	0.010664	0.0115171	0.0120859	0.0135077	0.0113749	0.0112328	0.0102375	0.0115171	0.0123703	0.0118015	0.0113749	0.0112328	0.0115171	0.0135077	0.0127968	0.0142187	0.0130812	0.0133656	0.0132234	0.0125124	0.0123703	0.0133656	0.0133656	0.0133656	0.0116593
307	0.0120832	0.0120832	0.0102931	0.0102931	0.0107407	0.0116357	0.0111882	0.0125308	0.0120832	0.0120832	0.0107407	0.0107407	0.0120832	0.0147684	0.0179011	0.017006	0.016111	0.0143209	0.0156635	0.0129783	0.0125308	0.0111882	0.0120832	0.0120832	0.0116357	0.0120832	0.0120832	0.0125308	0.0102931	0.0107407	0.0120832	0.0152159	0.016111	0.0143209	0.0134258	0.0107407	0.0102931	0.0098456	0.0102931	0.0116357	0.0125308
308	0.0111015	0.0111015	0.0142238	0.0152645	0.0138768	0.013183	0.013183	0.0142238	0.0128361	0.0100607	0.0107546	0.0124892	0.0128361	0.0128361	0.0138768	0.0166522	0.0173461	0.0145707	0.013183	0.0124892	0.0111015	0.0111015	0.0100607	0.0124892	0.0117953	0.013183	0.0142238	0.0149176	0.0128361	0.00971379	0.00901995	0.00901995	0.0114484	0.013183	0.013183	0.0124892	0.0124892	0.0138768	0.0145707	0.0135299	0.0128361
Mean	0.0124531	0.0126634	0.0126415	0.0125835	0.0124542	0.0123056	0.0122411	0.0122465	0.0124162	0.0123158	0.0123936	0.0124614	0.0125956	0.0126383	0.0125406	0.0126397	0.0126446	0.0128954	0.0128962	0.0128248	0.0125515	0.012535	0.0126039	0.012718	0.0127056	0.0127697	0.0127181	0.0126343	0.012467	0.0125353	0.012524	0.0125468	0.0123345	0.0122876	0.0122949	0.0123635	0.0124459	0.012405	0.0125056	0.0124327	0.0124367
SEM	9.93204e-05	9.87075e-05	9.40593e-05	9.42939e-05	9.73197e-05	8.96488e-05	9.62934e-05	9.35249e-05	8.96988e-05	9.7915e-05	9.94987e-05	9.29521e-05	9.60724e-05	9.06765e-05	0.000106014	9.5168e-05	0.000101307	0.000105468	0.000111345	0.000107123	0.000100315	9.31533e-05	0.000102378	0.0001086	0.000115845	0.000106207	0.000108185	0.000107141	0.000101066	0.000102913	9.91226e-05	9.75313e-05	9.6217e-05	9.38114e-05	0.00010432	0.000108042	0.000109638	9.38222e-05	9.34376e-05	9.612e-05	0.000100081
Burst		Bin centers are in ms
cells Bin	-200	-190	-180	-170	-160	-150	-140	-130	-120	-110	-100	-90	-80	-70	-60	-50	-40	-30	-20	-10	0	10	20	30	40	50	60	70	80	90	100	110	120	130	140	150	160	170	180	190	200
1	0.0145299	0.0136752	0.0128205	0.0102564	0.0102564	0.0111111	0.0111111	0.0102564	0.0102564	0.0153846	0.0128205	0.0119658	0.00940171	0.0136752	0.0136752	0.0145299	0.0111111	0.0119658	0.0119658	0.0119658	0.00940171	0.0102564	0.0102564	0.0111111	0.0128205	0.0136752	0.0136752	0.00940171	0.0136752	0.0119658	0.0136752	0.0111111	0.0111111	0.0111111	0.0145299	0.0188034	0.0188034	0.0145299	0.0136752	0.0145299	0.0128205
2	0.0110957	0.00970874	0.0124827	0.0110957	0.0110957	0.00554785	0.00277393	0.00416089	0.00832178	0.00970874	0.0110957	0.0166436	0.0152566	0.0124827	0.0124827	0.0124827	0.0180305	0.0138696	0.0194175	0.0194175	0.0138696	0.0124827	0.0152566	0.0194175	0.0194175	0.0194175	0.0249653	0.0249653	0.0166436	0.0138696	0.0180305	0.0208044	0.0166436	0.00970874	0.00693481	0.00554785	0.00416089	0.00416089	0.00277393	0.00693481	0.00832178
3	0.0126126	0.0216216	0.0306306	0.0252252	0.018018	0.00900901	0.0144144	0.0144144	0.018018	0.00720721	0.00900901	0.00900901	0.0126126	0.0126126	0.00900901	0.00900901	0.00900901	0.0198198	0.0216216	0.0198198	0.0108108	0.0162162	0.0162162	0.0216216	0.0216216	0.0234234	0.027027	0.0234234	0.0216216	0.0108108	0.00720721	0.00720721	0.0108108	0.0108108	0.0162162	0.0108108	0.0126126	0.0108108	0.0126126	0.0126126	0.00900901
4	0.00925926	0.0108025	0.0131173	0.0123457	0.0138889	0.0123457	0.0123457	0.0100309	0.0131173	0.0177469	0.0216049	0.0169753	0.0138889	0.0146605	0.0192901	0.0200617	0.0162037	0.0138889	0.0138889	0.0169753	0.0177469	0.0154321	0.0108025	0.0100309	0.0108025	0.0100309	0.0100309	0.0123457	0.0146605	0.0138889	0.0123457	0.00925926	0.00925926	0.00694444	0.00694444	0.0100309	0.0123457	0.0154321	0.0108025	0.00848765	0.00694444
5	0.00456621	0.00913242	0.00913242	0.0136986	0.00913242	0.0228311	0.0182648	0.0182648	0	0	0.00456621	0.00913242	0.00913242	0.00456621	0.00913242	0.0136986	0.0182648	0.0182648	0.0136986	0.00913242	0	0.00913242	0.00913242	0.0136986	0.00913242	0.0182648	0.0136986	0.0136986	0.00456621	0.0182648	0.0319635	0.0365297	0.0273973	0.0136986	0.0182648	0.0136986	0.00913242	0	0	0.00456621	0.00456621
6	0.0120746	0.0115258	0.00987925	0.00823271	0.00933041	0.00768386	0.0115258	0.0109769	0.0131723	0.0137212	0.0115258	0.00768386	0.00658617	0.00823271	0.0109769	0.0120746	0.01427	0.0153677	0.0115258	0.0109769	0.0131723	0.0170143	0.0164654	0.0120746	0.0120746	0.0120746	0.0153677	0.0153677	0.0159166	0.01427	0.0109769	0.00933041	0.00823271	0.0109769	0.0104281	0.00987925	0.00878156	0.0120746	0.0131723	0.0131723	0.00823271
7	0.0126582	0.0202532	0.0253165	0.0227848	0.0177215	0.0126582	0.0101266	0.00759494	0.0101266	0.0126582	0.0151899	0.0101266	0.0101266	0.0126582	0.0177215	0.0177215	0.0177215	0.0126582	0.0101266	0.00759494	0.00759494	0.00759494	0.00759494	0.0126582	0.0101266	0.0126582	0.00506329	0.0101266	0.0126582	0.0126582	0.0202532	0.0177215	0.0202532	0.00759494	0.0101266	0.0151899	0.0177215	0.0126582	0.0101266	0.00759494	0.0101266
8	0.0130597	0.0161692	0.0149254	0.0124378	0.011194	0.0149254	0.0130597	0.0118159	0.00995025	0.00932836	0.011194	0.0105721	0.0118159	0.011194	0.0124378	0.0130597	0.0124378	0.011194	0.0105721	0.0105721	0.011194	0.0124378	0.0105721	0.0105721	0.0124378	0.0118159	0.00932836	0.00746269	0.0105721	0.0105721	0.00995025	0.0068408	0.00621891	0.00621891	0.00746269	0.00932836	0.011194	0.0161692	0.0155473	0.0143035	0.0130597
9	0.0268987	0.0237342	0.0110759	0.00791139	0.00791139	0.00791139	0.00949367	0.0110759	0.0126582	0.00791139	0.00791139	0.00949367	0.0158228	0.0189873	0.0237342	0.0237342	0.0189873	0.0110759	0.00791139	0.0126582	0.0142405	0.0142405	0.0126582	0.0158228	0.0189873	0.0189873	0.0126582	0.0158228	0.0142405	0.0189873	0.0189873	0.0205696	0.0174051	0.0110759	0.00949367	0.00949367	0.0110759	0.0126582	0.0110759	0.0142405	0.0126582
10	0.011269	0.0137188	0.011269	0.0137188	0.0122489	0.0127389	0.00930916	0.010779	0.010779	0.0127389	0.0122489	0.011269	0.0102891	0.0102891	0.00979912	0.0127389	0.0132288	0.0151886	0.0122489	0.0102891	0.0102891	0.0132288	0.0181284	0.0186183	0.0132288	0.010779	0.0117589	0.0156786	0.0166585	0.0156786	0.0142087	0.0127389	0.0122489	0.0132288	0.0142087	0.0132288	0.011269	0.00881921	0.00832925	0.00979912	0.0127389
11	0.00659341	0.00879121	0.0153846	0.0197802	0.0175824	0.0131868	0.0175824	0.0131868	0.0131868	0.00659341	0.00879121	0.00879121	0.010989	0.00879121	0.00879121	0.0131868	0.0175824	0.0241758	0.0197802	0.0197802	0.0153846	0.00879121	0.00879121	0.00879121	0.0131868	0.010989	0.00879121	0.010989	0.0131868	0.0197802	0.0175824	0.0153846	0.00659341	0.0153846	0.0175824	0.021978	0.0153846	0.0131868	0.00879121	0.0021978	0
12	0.0302198	0.0274725	0.0247253	0.010989	0.010989	0.00824176	0.0137363	0.0137363	0.0137363	0.00824176	0.00549451	0.00824176	0.00549451	0.00824176	0.00274725	0.00274725	0.010989	0.0137363	0.0164835	0.010989	0.0137363	0.0137363	0.010989	0.00824176	0.0137363	0.0137363	0.0137363	0.00549451	0.00824176	0.00549451	0.010989	0.0137363	0.021978	0.0247253	0.0192308	0.0137363	0.0137363	0.0137363	0.010989	0.0137363	0.021978
13	0.0152236	0.0140818	0.0102759	0.00799239	0.0076118	0.0106565	0.0117983	0.0140818	0.0133206	0.0144624	0.0144624	0.0140818	0.0133206	0.0137012	0.016746	0.0171265	0.0159848	0.0129401	0.0140818	0.0125595	0.0137012	0.0125595	0.0144624	0.0110371	0.00875357	0.0076118	0.0106565	0.0114177	0.0114177	0.0133206	0.014843	0.0171265	0.0159848	0.0163654	0.0144624	0.0140818	0.0140818	0.0129401	0.0129401	0.0129401	0.0140818
14	0.0128824	0.0123035	0.0123758	0.0127015	0.0128824	0.0128824	0.0126291	0.0125568	0.0128463	0.0126653	0.0131719	0.0128101	0.0132805	0.0132443	0.0132443	0.012991	0.012991	0.0131358	0.012991	0.0123396	0.0127015	0.012991	0.0125568	0.0126291	0.0129186	0.0137147	0.0127015	0.0126291	0.0125568	0.0123758	0.0120863	0.0113626	0.012014	0.0124844	0.0129548	0.0129548	0.0124844	0.0120863	0.0121225	0.0120863	0.0117968
15	0.0115496	0.0118246	0.0115496	0.0112746	0.00962464	0.0107246	0.0109996	0.0123745	0.0118246	0.0120995	0.0126495	0.0123745	0.0137495	0.0126495	0.0120995	0.0137495	0.0137495	0.0145745	0.0131995	0.0131995	0.0145745	0.0142995	0.0140245	0.0137495	0.0137495	0.0134745	0.0134745	0.0145745	0.0151244	0.0126495	0.00989963	0.00989963	0.0118246	0.0123745	0.0126495	0.0126495	0.0115496	0.0109996	0.0120995	0.0131995	0.0137495
16	0.0108328	0.00812458	0.00677048	0.00541638	0.0108328	0.0121869	0.0121869	0.00947867	0.0108328	0.0148951	0.013541	0.013541	0.0148951	0.013541	0.0148951	0.013541	0.013541	0.013541	0.0176032	0.0189573	0.0176032	0.00947867	0.00812458	0.00812458	0.0108328	0.00947867	0.00947867	0.00812458	0.0176032	0.0148951	0.0189573	0.0121869	0.0162492	0.0176032	0.0148951	0.0176032	0.0162492	0.0216655	0.0176032	0.0121869	0.00812458
17	0.0149215	0.0113198	0.0108052	0.0128634	0.0133779	0.0133779	0.0133779	0.0149215	0.0123489	0.014407	0.0123489	0.0118343	0.00977618	0.0118343	0.0149215	0.0149215	0.0128634	0.0108052	0.0123489	0.014407	0.0138925	0.0113198	0.0123489	0.0118343	0.0133779	0.0113198	0.0164651	0.0159506	0.0185233	0.0133779	0.0128634	0.00926164	0.0133779	0.014407	0.0164651	0.0133779	0.0128634	0.0133779	0.0128634	0.0113198	0.00926164
18	0.0130518	0.0107486	0.0107486	0.0122841	0.0107486	0.0107486	0.00998081	0.0115163	0.0115163	0.0184261	0.0161228	0.0145873	0.0084453	0.0084453	0.0115163	0.0153551	0.0176583	0.0184261	0.0176583	0.0153551	0.0122841	0.0122841	0.0122841	0.0115163	0.0107486	0.0130518	0.0145873	0.0130518	0.0107486	0.00998081	0.00998081	0.00998081	0.0115163	0.0115163	0.0130518	0.0107486	0.0115163	0.0107486	0.0115163	0.00998081	0.0084453
19	0.0124113	0.0131206	0.0126773	0.0125	0.0117908	0.0113475	0.0120124	0.0128546	0.0132979	0.0140071	0.0129876	0.0124557	0.0117021	0.0123227	0.0128103	0.0128989	0.0127216	0.0124557	0.0134752	0.0145833	0.0144947	0.014406	0.0135638	0.0143174	0.0145833	0.0151152	0.014672	0.0135638	0.0132979	0.0137411	0.0143617	0.0148936	0.014273	0.0139628	0.0129876	0.0124113	0.012234	0.0125887	0.0130762	0.0130319	0.0127216
20	0.0115789	0.00947368	0.00736842	0.00526316	0.00631579	0.0105263	0.0168421	0.0147368	0.0105263	0.00842105	0.00947368	0.0105263	0.0105263	0.0105263	0.0178947	0.0168421	0.0168421	0.0126316	0.0157895	0.0147368	0.0126316	0.0115789	0.0115789	0.0105263	0.00631579	0.00947368	0.0105263	0.0105263	0.00631579	0.00526316	0.0105263	0.0126316	0.0168421	0.0136842	0.0115789	0.00736842	0.00842105	0.0147368	0.02	0.0210526	0.0157895
21	0.0121803	0.0124017	0.0122541	0.0119588	0.0126232	0.0123279	0.0124017	0.0124755	0.0124017	0.0123279	0.0117373	0.0121064	0.0118112	0.012697	0.0119588	0.0127708	0.0129923	0.0148378	0.014321	0.012697	0.0121803	0.0128446	0.0136567	0.0125494	0.0121803	0.0114421	0.0124017	0.0120326	0.0130661	0.0130661	0.0140996	0.0144687	0.0131399	0.0124755	0.0112944	0.0135828	0.0136567	0.0146163	0.0121803	0.0121064	0.0111468
22	0.0162302	0.014017	0.014017	0.0103283	0.0103283	0.00737735	0.00737735	0.00663962	0.00590188	0.00590188	0.00811509	0.0103283	0.0103283	0.0118038	0.0125415	0.0147547	0.0125415	0.0125415	0.0118038	0.0162302	0.0147547	0.0147547	0.00959056	0.0169679	0.0154924	0.0154924	0.00885282	0.0103283	0.0169679	0.0191811	0.0184434	0.0132792	0.0125415	0.0118038	0.0125415	0.0118038	0.0118038	0.00959056	0.00811509	0.011066	0.0125415
23	0.0102861	0.0115718	0.0141434	0.0115718	0.0102861	0.00707168	0.0102861	0.016072	0.0180006	0.0154291	0.010929	0.00835744	0.0122147	0.0115718	0.0128576	0.0102861	0.010929	0.0102861	0.010929	0.0122147	0.0141434	0.0147862	0.0147862	0.0141434	0.0141434	0.0122147	0.0135005	0.0135005	0.0122147	0.0128576	0.0128576	0.0135005	0.0147862	0.0128576	0.0192864	0.016072	0.0173578	0.010929	0.0135005	0.016072	0.0147862
24	0.0112146	0.0119348	0.0116261	0.011729	0.0125521	0.0125521	0.0139925	0.0133752	0.0127579	0.0122434	0.0124492	0.0124492	0.0127579	0.0138896	0.0148156	0.0136838	0.0129636	0.0150213	0.0157416	0.0156387	0.0135809	0.0129636	0.0120377	0.0124492	0.0120377	0.0129636	0.0114203	0.0114203	0.0113175	0.0118319	0.0121405	0.0113175	0.0122434	0.0124492	0.0130665	0.0118319	0.0128607	0.0129636	0.0127579	0.0120377	0.0122434
25	0.0117179	0.0141215	0.0168257	0.016375	0.0153234	0.0139713	0.0126192	0.0132202	0.0141215	0.0150229	0.0133704	0.0121686	0.0114174	0.0121686	0.0112672	0.0114174	0.0117179	0.012469	0.0130699	0.0123188	0.0115676	0.0112672	0.0117179	0.0115676	0.0118681	0.0120183	0.0138211	0.0130699	0.0129197	0.0109667	0.0123188	0.012469	0.0138211	0.0126192	0.0127695	0.0117179	0.0121686	0.011117	0.0102156	0.00976489	0.0117179
26	0.00832178	0.0138696	0.0166436	0.0110957	0.00832178	0.00554785	0.0110957	0.0110957	0.0138696	0.0110957	0.0138696	0.0194175	0.0194175	0.0110957	0.00554785	0.00277393	0.00554785	0.00277393	0.0138696	0.0138696	0.0194175	0.00832178	0.00832178	0.00554785	0.0110957	0.0110957	0.00832178	0.0110957	0.0110957	0.0166436	0.0138696	0.0138696	0.0166436	0.0110957	0.0110957	0.00832178	0.0221914	0.0221914	0.0166436	0.0110957	0.0138696
27	0.0104312	0.011822	0.0104312	0.011822	0.00973574	0.00904033	0.00486787	0.00834492	0.0104312	0.0146036	0.0146036	0.0132128	0.015299	0.0139082	0.0125174	0.00834492	0.00904033	0.0104312	0.0139082	0.0125174	0.0139082	0.0139082	0.0125174	0.0139082	0.0111266	0.015299	0.011822	0.0125174	0.00904033	0.00973574	0.00834492	0.00973574	0.0104312	0.0159944	0.0159944	0.0187761	0.0139082	0.0180807	0.0132128	0.015299	0.0125174
28	0.0137615	0.014526	0.00993884	0.0114679	0.0122324	0.0114679	0.0107034	0.0114679	0.0114679	0.0114679	0.00764526	0.0114679	0.0137615	0.0137615	0.0122324	0.00840979	0.0107034	0.00764526	0.0114679	0.0114679	0.0152905	0.014526	0.016055	0.014526	0.016055	0.014526	0.0129969	0.0114679	0.0114679	0.016055	0.0191131	0.0168196	0.0175841	0.0168196	0.0198777	0.014526	0.0129969	0.00993884	0.0114679	0.00840979	0.0152905
29	0.0145361	0.0102608	0.0111159	0.012826	0.012826	0.0136811	0.0136811	0.0153912	0.0145361	0.0111159	0.00940573	0.0076956	0.00855066	0.0076956	0.0076956	0.0076956	0.0076956	0.0145361	0.0179564	0.0179564	0.0136811	0.0145361	0.0179564	0.0171013	0.0171013	0.0153912	0.0145361	0.0145361	0.0136811	0.0136811	0.00940573	0.0111159	0.0136811	0.0162463	0.0136811	0.0119709	0.00855066	0.00855066	0.0119709	0.0136811	0.0162463
30	0.0111376	0.00954654	0.00954654	0.0111376	0.0111376	0.0127287	0.00795545	0.0159109	0.0206842	0.0254574	0.0159109	0.0111376	0.00795545	0.00954654	0.00954654	0.00795545	0.00795545	0.017502	0.0206842	0.0270485	0.0159109	0.0206842	0.0190931	0.0206842	0.0143198	0.0127287	0.0143198	0.017502	0.0143198	0.0143198	0.0111376	0.0111376	0.0127287	0.0111376	0.0111376	0.00636436	0.0111376	0.00795545	0.00636436	0.00159109	0.00318218
31	0.00971398	0.0118726	0.0118726	0.0118726	0.019428	0.0215866	0.0205073	0.0118726	0.00863465	0.00755532	0.0107933	0.00863465	0.00971398	0.0107933	0.012952	0.012952	0.0107933	0.0107933	0.00863465	0.00863465	0.0107933	0.0151106	0.0140313	0.0107933	0.00647598	0.00647598	0.00647598	0.0107933	0.0151106	0.0205073	0.019428	0.012952	0.0107933	0.00971398	0.0172693	0.0172693	0.01619	0.0107933	0.0140313	0.0140313	0.0151106
32	0.016444	0.0174717	0.012333	0.0113052	0.0113052	0.0113052	0.0113052	0.00924974	0.00822199	0.0102775	0.00924974	0.00924974	0.00924974	0.0133607	0.0154162	0.012333	0.0113052	0.0174717	0.0174717	0.016444	0.012333	0.0154162	0.0215827	0.0215827	0.020555	0.0133607	0.0154162	0.0133607	0.012333	0.00924974	0.0102775	0.0102775	0.0113052	0.0102775	0.0154162	0.0133607	0.0154162	0.0133607	0.0113052	0.00822199	0.00822199
33	0.0180772	0.0147905	0.0147905	0.00986031	0.00986031	0.0115037	0.0147905	0.0147905	0.00986031	0.00493016	0.00657354	0.00821693	0.0115037	0.00986031	0.00657354	0.00821693	0.00821693	0.0164339	0.0147905	0.0147905	0.0131471	0.0180772	0.021364	0.0180772	0.0147905	0.0131471	0.0147905	0.0147905	0.0131471	0.0147905	0.0147905	0.0131471	0.0131471	0.00821693	0.0131471	0.0115037	0.0147905	0.00986031	0.0115037	0.0131471	0.0164339
34	0.0123496	0.012888	0.0127198	0.0129217	0.0120131	0.0125852	0.0124842	0.0133255	0.0127871	0.0126525	0.0122487	0.0125179	0.0125515	0.0127871	0.0132918	0.0139312	0.0145705	0.0146042	0.0142677	0.0128207	0.0124506	0.0118785	0.0126188	0.0129217	0.0131909	0.012989	0.0127871	0.0124169	0.012888	0.0124842	0.0129217	0.0127534	0.012989	0.0124169	0.0120468	0.0118449	0.011643	0.0113401	0.0117103	0.0123496	0.0129217
35	0.0138221	0.0132212	0.0120192	0.00961538	0.00901442	0.0108173	0.0132212	0.0108173	0.0120192	0.0108173	0.00901442	0.00901442	0.0108173	0.0114183	0.0138221	0.0114183	0.0144231	0.0114183	0.0138221	0.0144231	0.015024	0.0132212	0.0108173	0.0120192	0.0120192	0.0120192	0.0144231	0.016226	0.0186298	0.015024	0.0144231	0.0144231	0.015024	0.0120192	0.0108173	0.00901442	0.0108173	0.0102163	0.00961538	0.0108173	0.00961538
36	0.0198322	0.01373	0.0152555	0.01373	0.01373	0.01373	0.0122044	0.0106789	0.00610221	0.0122044	0.0106789	0.0122044	0.00915332	0.0122044	0.0213577	0.0198322	0.0183066	0.0106789	0.00915332	0.0122044	0.0122044	0.01373	0.0122044	0.00915332	0.00915332	0.00762777	0.00762777	0.00305111	0.00762777	0.01373	0.0198322	0.0167811	0.01373	0.01373	0.0198322	0.0213577	0.0213577	0.0152555	0.0167811	0.01373	0.0152555
37	0.0180723	0.0180723	0.0180723	0.0150602	0.0165663	0.0165663	0.0105422	0.0105422	0.0105422	0.0180723	0.0165663	0.0120482	0.00753012	0.00903614	0.0120482	0.0120482	0.0135542	0.0135542	0.0195783	0.0180723	0.0180723	0.0135542	0.0165663	0.0150602	0.0135542	0.00903614	0.0060241	0.00451807	0.00150602	0.00753012	0.00753012	0.0120482	0.0105422	0.0150602	0.0120482	0.0165663	0.0165663	0.0225904	0.0165663	0.0150602	0.0135542
38	0.0110258	0.0120102	0.0133885	0.0157511	0.0151605	0.0139791	0.0116165	0.0118133	0.0104351	0.0102382	0.00866312	0.00984446	0.010632	0.0104351	0.0120102	0.0110258	0.0127978	0.0104351	0.0129947	0.0149636	0.0179169	0.0165387	0.0155542	0.0143729	0.0135854	0.0122071	0.0127978	0.0143729	0.014176	0.0114196	0.0112227	0.0127978	0.0145698	0.0147667	0.0139791	0.0120102	0.0112227	0.00984446	0.0108289	0.0118133	0.0129947
39	0.0156035	0.0137678	0.0110142	0.0100964	0.0110142	0.0128499	0.00917852	0.0110142	0.0119321	0.0165213	0.0137678	0.0119321	0.00826067	0.0119321	0.0137678	0.0146856	0.0156035	0.0192749	0.0174392	0.0156035	0.0137678	0.0165213	0.0156035	0.0119321	0.0119321	0.0146856	0.0128499	0.0110142	0.00917852	0.0119321	0.0110142	0.0119321	0.00917852	0.0100964	0.0110142	0.00917852	0.00917852	0.00458926	0.00826067	0.0128499	0.0156035
40	0.00492611	0.00738916	0.00985222	0.00985222	0.00985222	0.00738916	0.00738916	0.00738916	0.00738916	0.00985222	0.00985222	0.0123153	0.0197044	0.0172414	0.0147783	0.00738916	0.0147783	0.0172414	0.0221675	0.0221675	0.0246305	0.0295567	0.0344828	0.0270936	0.0295567	0.0197044	0.0221675	0.0123153	0.0197044	0.0147783	0.0172414	0.00738916	0.00985222	0.00738916	0.00738916	0.00738916	0.00492611	0.00492611	0.00492611	0.00492611	0.00985222
41	0.012764	0.0127199	0.0134253	0.0131828	0.0132049	0.0130285	0.0133812	0.0136678	0.0143733	0.0143512	0.0145717	0.0147921	0.014263	0.013734	0.0133372	0.0145276	0.0144394	0.0148142	0.0144835	0.015211	0.0146598	0.0139985	0.0141308	0.0143071	0.0136017	0.013249	0.0129183	0.0132931	0.0124113	0.012279	0.0126097	0.0130285	0.0129624	0.0126317	0.0117499	0.011309	0.0107579	0.0111988	0.0110886	0.0107579	0.0108681
42	0.0103964	0.0116959	0.0103964	0.00909682	0.0116959	0.0103964	0.0103964	0.00909682	0.0116959	0.0116959	0.014295	0.0116959	0.0116959	0.0103964	0.0116959	0.0155945	0.0129955	0.00779727	0.00779727	0.00909682	0.0129955	0.00909682	0.0116959	0.0116959	0.0155945	0.014295	0.0194932	0.0155945	0.0155945	0.00779727	0.0116959	0.0116959	0.014295	0.0116959	0.0129955	0.0116959	0.0129955	0.0116959	0.0116959	0.0116959	0.0116959
43	0.0132323	0.0134149	0.012411	0.0130498	0.0125023	0.0136886	0.0137799	0.0121373	0.0110422	0.0117722	0.0129586	0.0131411	0.0132323	0.0125023	0.0130498	0.011681	0.0121373	0.0129586	0.0133236	0.0126848	0.0106771	0.0104034	0.0122285	0.0135974	0.014875	0.0136886	0.0133236	0.012411	0.0114072	0.0108596	0.0119547	0.0135061	0.0147837	0.0141449	0.0128673	0.012411	0.0126848	0.0131411	0.0118635	0.0112247	0.0110422
44	0.0124244	0.0110813	0.011585	0.013096	0.0137676	0.0135997	0.0139355	0.013096	0.0129281	0.0120887	0.014775	0.0154466	0.0152787	0.0137676	0.0137676	0.0132639	0.0117529	0.0107455	0.0114171	0.0125923	0.0120887	0.0124244	0.0137676	0.0152787	0.014775	0.0141034	0.0134318	0.0134318	0.0127602	0.013096	0.0135997	0.0127602	0.0110813	0.0105776	0.0114171	0.013096	0.0124244	0.0134318	0.0120887	0.0119208	0.00940228
45	0.0118256	0.0118256	0.0133038	0.00886918	0.00739098	0.0014782	0.00886918	0.0133038	0.0162602	0.014782	0.014782	0.0103474	0.00591279	0.00886918	0.014782	0.014782	0.00739098	0.00591279	0.00886918	0.0133038	0.0133038	0.0133038	0.0118256	0.0133038	0.014782	0.0162602	0.014782	0.014782	0.0133038	0.0177384	0.0162602	0.014782	0.0133038	0.0103474	0.0133038	0.00739098	0.014782	0.0133038	0.0133038	0.00886918	0.00739098
46	0.0161379	0.0121034	0.0132037	0.0102696	0.0135705	0.0121034	0.012837	0.0110031	0.0117367	0.012837	0.0143041	0.0132037	0.0143041	0.0150376	0.0157711	0.012837	0.0121034	0.0150376	0.0143041	0.0121034	0.0146708	0.0194388	0.0220062	0.017605	0.0165047	0.0143041	0.0124702	0.0121034	0.0121034	0.0139373	0.0110031	0.0102696	0.00990281	0.0106363	0.0102696	0.0110031	0.00916926	0.00916926	0.00550156	0.00586833	0.00660187
47	0.0124481	0.0103734	0.0186722	0.0165975	0.0145228	0.0124481	0.00829876	0.0103734	0.00829876	0.00829876	0.00414938	0.00207469	0.00829876	0.0103734	0.0103734	0.00829876	0.00829876	0.00622407	0.00622407	0.00622407	0.00829876	0.00414938	0.00829876	0.0165975	0.0248963	0.0228216	0.0165975	0.0103734	0.00829876	0.00622407	0.0103734	0.0103734	0.0103734	0.00622407	0.00829876	0.0103734	0.0124481	0.0124481	0.0165975	0.0145228	0.0145228
48	0.0148248	0.00673854	0.0107817	0.00808625	0.0121294	0.0161725	0.0175202	0.0148248	0.0148248	0.0134771	0.0148248	0.0107817	0.00808625	0.00539084	0.00673854	0.00808625	0.00943396	0.00808625	0.00808625	0.0107817	0.0121294	0.0134771	0.0134771	0.0148248	0.0148248	0.0188679	0.0188679	0.0188679	0.0148248	0.0134771	0.0121294	0.00808625	0.00808625	0.0107817	0.0107817	0.00539084	0.00673854	0.00808625	0.0148248	0.0134771	0.0175202
49	0.0195183	0.019103	0.0157807	0.00996678	0.00789037	0.00872093	0.0157807	0.0166113	0.0174419	0.0116279	0.00996678	0.0112126	0.0128738	0.013289	0.0107973	0.0116279	0.0112126	0.013289	0.0116279	0.0107973	0.00747508	0.0112126	0.0120432	0.013289	0.0103821	0.00996678	0.0103821	0.0107973	0.0120432	0.013289	0.0128738	0.0120432	0.0128738	0.0124585	0.0141196	0.0120432	0.013289	0.0124585	0.013289	0.0120432	0.0107973
50	0.0104712	0.0108901	0.00963351	0.0104712	0.0129843	0.0154974	0.0146597	0.0125654	0.00963351	0.0104712	0.0108901	0.0100524	0.00921466	0.0117277	0.0129843	0.0125654	0.0108901	0.0108901	0.0121466	0.0121466	0.0113089	0.0117277	0.0129843	0.0129843	0.0129843	0.0117277	0.0121466	0.0108901	0.0104712	0.0108901	0.0125654	0.0117277	0.0121466	0.0104712	0.0134031	0.0159162	0.0167539	0.013822	0.0108901	0.0108901	0.0121466
51	0.0183908	0.0199234	0.0168582	0.010728	0.0091954	0.0137931	0.0122605	0.0137931	0.0091954	0.0122605	0.0122605	0.0122605	0.010728	0.00613027	0.0091954	0.00613027	0.0091954	0.00613027	0.00613027	0.0091954	0.010728	0.0122605	0.00613027	0.00613027	0.00766284	0.0137931	0.0168582	0.0168582	0.0168582	0.0137931	0.010728	0.0122605	0.0137931	0.0183908	0.0153257	0.0168582	0.0153257	0.0153257	0.010728	0.0122605	0.0153257
52	0.0025974	0.0025974	0.00649351	0.0116883	0.0142857	0.0142857	0.0103896	0.0142857	0.0207792	0.0233766	0.0233766	0.0142857	0.012987	0.00519481	0.00779221	0.0116883	0.0168831	0.0194805	0.012987	0.0103896	0.00909091	0.0181818	0.0220779	0.0220779	0.0168831	0.0155844	0.0142857	0.0142857	0.0142857	0.0155844	0.0155844	0.0116883	0.0155844	0.0155844	0.0142857	0.0103896	0.00909091	0.0142857	0.012987	0.012987	0.00779221
53	0.0116226	0.0099882	0.0110778	0.012349	0.0148915	0.0170707	0.0159811	0.0152547	0.0130755	0.0132571	0.0116226	0.0130755	0.0128939	0.0134387	0.0116226	0.0130755	0.0127122	0.0141651	0.0134387	0.0141651	0.0132571	0.0130755	0.0134387	0.0150731	0.0145283	0.0148915	0.0138019	0.0147099	0.0128939	0.0121674	0.0118042	0.0136203	0.0121674	0.0110778	0.010533	0.0116226	0.0125306	0.0118042	0.0118042	0.0119858	0.0118042
54	0.0094451	0.0104946	0.0110193	0.0136429	0.0131182	0.0154795	0.01443	0.0128558	0.0107569	0.0110193	0.0136429	0.0149547	0.01443	0.011544	0.011544	0.0120687	0.01443	0.0131182	0.0170537	0.0170537	0.0178407	0.0131182	0.0139053	0.0112816	0.0118064	0.0110193	0.0123311	0.011544	0.0110193	0.0107569	0.0131182	0.0128558	0.0133806	0.0136429	0.01443	0.0154795	0.0131182	0.011544	0.00865801	0.00918274	0.0104946
55	0.0172414	0.0172414	0.0172414	0.012931	0.0107759	0.012931	0.0107759	0.00862069	0.012931	0.0150862	0.0150862	0.00646552	0.00862069	0.0107759	0.00862069	0.012931	0.0107759	0.0150862	0.012931	0.0107759	0.012931	0.012931	0.0172414	0.0107759	0.012931	0.0150862	0.0150862	0.012931	0.00646552	0.012931	0.012931	0.0172414	0.0172414	0.0172414	0.0150862	0.0150862	0.0193966	0.0258621	0.0215517	0.0172414	0.00862069
56	0.0114548	0.012142	0.0126002	0.0119129	0.0112257	0.00985109	0.012142	0.0135166	0.0126002	0.00962199	0.00847652	0.0091638	0.0100802	0.0116838	0.0128293	0.0137457	0.0126002	0.012142	0.0103093	0.0135166	0.0146621	0.0164948	0.014433	0.0132875	0.012142	0.0116838	0.0107675	0.0109966	0.0135166	0.0142039	0.0160367	0.0135166	0.0135166	0.0112257	0.0105384	0.0093929	0.0119129	0.0139748	0.0183276	0.016953	0.0164948
57	0.0130378	0.0104302	0.0156454	0.0182529	0.0182529	0.0104302	0.00521512	0.00782269	0.0130378	0.0104302	0.00782269	0.00521512	0.00782269	0.0104302	0.0104302	0.0130378	0.0104302	0.0182529	0.0208605	0.0260756	0.0234681	0.0156454	0.00782269	0.00260756	0.00521512	0.00782269	0.00782269	0.00521512	0.00260756	0.00260756	0.00521512	0.0104302	0.0208605	0.0260756	0.0260756	0.0182529	0.0130378	0.0104302	0.0104302	0.0130378	0.0208605
58	0.0174216	0.0148084	0.0130662	0.011324	0.0121951	0.010453	0.00783972	0.00696864	0.00958188	0.00958188	0.00958188	0.010453	0.0156794	0.0165505	0.0121951	0.0174216	0.0156794	0.0191638	0.0087108	0.00783972	0.00696864	0.0087108	0.0139373	0.0139373	0.0139373	0.011324	0.00958188	0.00958188	0.011324	0.011324	0.0130662	0.00958188	0.011324	0.0130662	0.0156794	0.0148084	0.00958188	0.00958188	0.011324	0.0087108	0.010453
59	0.0145204	0.0106993	0.0122277	0.0106993	0.0114635	0.0106993	0.0122277	0.0114635	0.0114635	0.00840657	0.00764234	0.0068781	0.00840657	0.00840657	0.0106993	0.0106993	0.0122277	0.00993504	0.00993504	0.0106993	0.0137562	0.0137562	0.0145204	0.0106993	0.0122277	0.0122277	0.0137562	0.0152847	0.0145204	0.0152847	0.0137562	0.0175774	0.0168131	0.0160489	0.0122277	0.0152847	0.0152847	0.0160489	0.012992	0.0122277	0.0122277
60	0.0118871	0.0118871	0.0178306	0.0089153	0.0178306	0.0118871	0.0118871	0.00297177	0.00297177	0.0089153	0.0118871	0.0148588	0.0118871	0.0089153	0.0089153	0.0148588	0.0208024	0.0178306	0.0178306	0.0148588	0.0118871	0.00594354	0.00594354	0.00594354	0.00594354	0.00594354	0.0118871	0.0148588	0.0148588	0.0148588	0.0148588	0.0178306	0.0178306	0.0148588	0.0118871	0.0089153	0.0089153	0.00594354	0.0118871	0.0118871	0.0148588
61	0.0110761	0.0136823	0.0112933	0.0115105	0.012162	0.0132479	0.012162	0.0104246	0.0117277	0.0132479	0.0147682	0.0147682	0.0130307	0.0128136	0.0115105	0.0136823	0.0132479	0.0138994	0.0136823	0.0130307	0.0123792	0.0123792	0.0125964	0.0130307	0.0117277	0.0112933	0.0112933	0.0117277	0.0123792	0.0110761	0.0123792	0.0136823	0.0147682	0.0152025	0.0136823	0.0136823	0.0112933	0.0104246	0.0123792	0.0128136	0.0141166
62	0.0142888	0.0125568	0.0121238	0.0119073	0.0103919	0.0123403	0.0125568	0.0125568	0.0101754	0.0132063	0.0140723	0.0147218	0.0121238	0.0119073	0.0123403	0.0123403	0.0110414	0.00995887	0.00887638	0.00952587	0.00974237	0.00995887	0.00952587	0.0103919	0.0119073	0.0127733	0.0119073	0.0103919	0.0108249	0.0106084	0.0114743	0.0116908	0.0127733	0.0127733	0.0136393	0.0140723	0.0132063	0.0132063	0.0129898	0.0142888	0.0138558
63	0.00949153	0.0108475	0.00949153	0.00881356	0.00745763	0.00881356	0.0135593	0.0169492	0.0149153	0.0115254	0.0128814	0.0149153	0.0162712	0.0128814	0.0122034	0.0128814	0.0108475	0.0115254	0.00881356	0.0108475	0.0115254	0.0135593	0.0169492	0.0189831	0.0183051	0.0149153	0.0122034	0.0135593	0.0142373	0.0162712	0.0142373	0.0162712	0.0128814	0.0155932	0.0176271	0.019661	0.0176271	0.0135593	0.00949153	0.00881356	0.00610169
64	0.0174545	0.0145455	0.0130909	0.0130909	0.0130909	0.0203636	0.0232727	0.0232727	0.0203636	0.0145455	0.0174545	0.0174545	0.0218182	0.0174545	0.0116364	0.00872727	0.00436364	0.00436364	0.00581818	0.0101818	0.0130909	0.0101818	0.0101818	0.0101818	0.0130909	0.0116364	0.0116364	0.0101818	0.0130909	0.0130909	0.0130909	0.016	0.0130909	0.0130909	0.0101818	0.0130909	0.0130909	0.0145455	0.0203636	0.0218182	0.0203636
65	0.0109526	0.0109526	0.0123937	0.0121055	0.0135466	0.0144113	0.0146995	0.0138348	0.0126819	0.0146995	0.0158524	0.0155642	0.0141231	0.011529	0.0129702	0.0123937	0.0149878	0.0121055	0.0118173	0.0109526	0.0121055	0.0135466	0.0144113	0.0149878	0.0135466	0.011529	0.0109526	0.0126819	0.0135466	0.0144113	0.0121055	0.0118173	0.0123937	0.0144113	0.0138348	0.0132584	0.011529	0.0109526	0.00922323	0.0100879	0.0100879
66	0.0123542	0.0150995	0.0164722	0.0164722	0.0123542	0.0109815	0.00960879	0.00960879	0.00549073	0.00411805	0.0082361	0.00960879	0.0123542	0.0082361	0.00686342	0.00274537	0.0150995	0.0192176	0.0192176	0.0109815	0.00960879	0.0137268	0.0123542	0.00960879	0.0150995	0.0178449	0.0205903	0.0123542	0.0137268	0.0123542	0.0109815	0.0082361	0.0123542	0.0150995	0.0164722	0.0137268	0.0164722	0.0164722	0.0150995	0.0137268	0.0109815
67	0.0201394	0.0154919	0.0154919	0.0108443	0.00929512	0.0139427	0.0108443	0.0108443	0.00619675	0.00929512	0.00774593	0.00929512	0.00774593	0.0139427	0.00929512	0.00774593	0.00464756	0.00619675	0.0108443	0.0123935	0.0108443	0.00774593	0.00619675	0.00929512	0.00929512	0.0139427	0.0154919	0.0185902	0.0154919	0.0123935	0.0108443	0.0154919	0.0139427	0.0154919	0.0108443	0.0139427	0.0108443	0.00929512	0.00774593	0.00774593	0.00929512
68	0.0115561	0.0111576	0.00956366	0.0143455	0.0151425	0.0183303	0.0155409	0.0135485	0.01315	0.01315	0.0151425	0.013947	0.0143455	0.0135485	0.0135485	0.0111576	0.00996214	0.00996214	0.0111576	0.0151425	0.013947	0.013947	0.0119546	0.0135485	0.0111576	0.00996214	0.00876669	0.0127515	0.014744	0.0159394	0.0155409	0.01315	0.0115561	0.0103606	0.0107591	0.013947	0.0143455	0.0155409	0.0155409	0.0143455	0.01315
69	0.0135286	0.0136772	0.0135286	0.0130826	0.0144206	0.0142719	0.0127853	0.0115959	0.0111499	0.0112986	0.0120419	0.0124879	0.0126366	0.0124879	0.0121906	0.0130826	0.0111499	0.0112986	0.0114473	0.0117446	0.0104066	0.00877128	0.0110013	0.0136772	0.0163532	0.0150152	0.0129339	0.0108526	0.0115959	0.0117446	0.0124879	0.0121906	0.0132312	0.0124879	0.0120419	0.0111499	0.0110013	0.0117446	0.0126366	0.0127853	0.0126366
70	0.0113294	0.0121283	0.0110389	0.010821	0.0112568	0.0118378	0.010821	0.0111115	0.0117651	0.0128545	0.0130724	0.0124188	0.0116925	0.0110389	0.0115473	0.0129271	0.0128545	0.0139439	0.0134355	0.0138712	0.0132902	0.0137986	0.014307	0.0153963	0.0157595	0.0151058	0.0140891	0.0129271	0.0134355	0.013726	0.014307	0.0135081	0.0122735	0.0127092	0.0122735	0.012564	0.0112568	0.011402	0.012564	0.0135081	0.0143796
71	0.00719424	0.0107914	0.0161871	0.0143885	0.0107914	0.00719424	0.00899281	0.0107914	0.0125899	0.0125899	0.0143885	0.0143885	0.0125899	0.00719424	0.00719424	0.00539568	0.00899281	0.00539568	0.0125899	0.0143885	0.0179856	0.0143885	0.00899281	0.00899281	0.00719424	0.00899281	0.00899281	0.0125899	0.0161871	0.0161871	0.0161871	0.0125899	0.0125899	0.0107914	0.0107914	0.0107914	0.0143885	0.0143885	0.0197842	0.0161871	0.0161871
72	0.0159787	0.0133156	0.0146471	0.0159787	0.0146471	0.0159787	0.0186418	0.0199734	0.0173103	0.0146471	0.0133156	0.0173103	0.0159787	0.0146471	0.0106525	0.011984	0.0106525	0.00798935	0.00399467	0.00798935	0.0106525	0.00932091	0.011984	0.00932091	0.0133156	0.0106525	0.0173103	0.0159787	0.0146471	0.011984	0.0133156	0.011984	0.00798935	0.011984	0.0186418	0.0213049	0.0199734	0.011984	0.0173103	0.0186418	0.0252996
73	0.0153005	0.0160291	0.0153005	0.0116576	0.00874317	0.00728597	0.00801457	0.00874317	0.00874317	0.00947177	0.00947177	0.00801457	0.00728597	0.00582878	0.00728597	0.00874317	0.00947177	0.00874317	0.00728597	0.00801457	0.0102004	0.0153005	0.0196721	0.0196721	0.0145719	0.00874317	0.0123862	0.0182149	0.0240437	0.0240437	0.0211293	0.0204007	0.0138434	0.0116576	0.00582878	0.0102004	0.0131148	0.0182149	0.0189435	0.0189435	0.0160291
74	0.0108992	0.0140132	0.00700662	0.0101207	0.00778513	0.0101207	0.00700662	0.0116777	0.0155703	0.0163488	0.0132347	0.0101207	0.00934216	0.0124562	0.0155703	0.0171273	0.0147917	0.0163488	0.0179058	0.0179058	0.0140132	0.0147917	0.0155703	0.0194628	0.0163488	0.0147917	0.0124562	0.0155703	0.0155703	0.0124562	0.0124562	0.0140132	0.0179058	0.0171273	0.0132347	0.0147917	0.0140132	0.0155703	0.0108992	0.0108992	0.0124562
75	0.00789074	0.0115326	0.0115326	0.0145675	0.0115326	0.0115326	0.0091047	0.0109256	0.0139605	0.0157815	0.0169954	0.0163885	0.0157815	0.0127466	0.0121396	0.0115326	0.0127466	0.0127466	0.0127466	0.0133536	0.0091047	0.0109256	0.00971168	0.0127466	0.0121396	0.0127466	0.0127466	0.0145675	0.0139605	0.0145675	0.0127466	0.0115326	0.0103187	0.00971168	0.0121396	0.0109256	0.0133536	0.0157815	0.0176024	0.0139605	0.0109256
76	0.0124766	0.0121121	0.0124037	0.0126432	0.0130598	0.0134659	0.0134972	0.0133306	0.0124766	0.0123308	0.0123828	0.0125182	0.0124141	0.012185	0.012362	0.0120392	0.0121745	0.0117892	0.0119038	0.0118829	0.0126015	0.0125911	0.0124245	0.011758	0.0117892	0.0119142	0.0122058	0.0125391	0.0122683	0.0124141	0.0123724	0.0128411	0.0127057	0.0122787	0.0122266	0.0120808	0.0119767	0.0116747	0.0116955	0.0120392	0.0124557
77	0.0115512	0.00990099	0.00825083	0.00660066	0.00660066	0.00660066	0.00825083	0.00990099	0.00825083	0.00825083	0.0049505	0.00660066	0.0049505	0.00825083	0.00990099	0.00825083	0.0049505	0.00660066	0.00990099	0.0115512	0.00660066	0.0049505	0.00330033	0.0115512	0.0165017	0.0181518	0.0148515	0.0148515	0.0165017	0.0115512	0.00825083	0.00660066	0.0148515	0.0181518	0.019802	0.019802	0.0214521	0.0214521	0.0132013	0.00990099	0.00660066
78	0.0113447	0.0113447	0.0106773	0.00867534	0.01001	0.0106773	0.0126793	0.0126793	0.012012	0.0126793	0.018018	0.0186854	0.016016	0.01001	0.00934268	0.0126793	0.0146813	0.0146813	0.0126793	0.0126793	0.0106773	0.0113447	0.00800801	0.0106773	0.0146813	0.0166834	0.0166834	0.012012	0.00934268	0.00800801	0.00667334	0.00934268	0.00867534	0.0106773	0.0146813	0.0193527	0.018018	0.0133467	0.00934268	0.0113447	0.00934268
79	0.0130879	0.00981595	0.0122699	0.0130879	0.0147239	0.00981595	0.00654397	0.00490798	0.00817996	0.0114519	0.0139059	0.0114519	0.00899796	0.00736196	0.00981595	0.00899796	0.00981595	0.00981595	0.00899796	0.00817996	0.00981595	0.0122699	0.0147239	0.0130879	0.0114519	0.0179959	0.0188139	0.0220859	0.0163599	0.0147239	0.0139059	0.0106339	0.0122699	0.0147239	0.0155419	0.0130879	0.00736196	0.0114519	0.0139059	0.0188139	0.0155419
80	0.0113636	0.0151515	0.0189394	0.0151515	0.00757576	0.0094697	0.0132576	0.0132576	0.0113636	0.0094697	0.0113636	0.0113636	0.0094697	0.0094697	0.0151515	0.0189394	0.0189394	0.0132576	0.0113636	0.0151515	0.0113636	0.0132576	0.0151515	0.0265152	0.0265152	0.0246212	0.0132576	0.0094697	0.00378788	0.00568182	0.0113636	0.0132576	0.0151515	0.0132576	0.0113636	0.0132576	0.0132576	0.0170455	0.0170455	0.0170455	0.0132576
81	0.0111376	0.0159109	0.0159109	0.0159109	0.0127287	0.00795545	0.00636436	0.00636436	0.0127287	0.0143198	0.0127287	0.0111376	0.017502	0.0206842	0.017502	0.0111376	0.0111376	0.0111376	0.0159109	0.0111376	0.0127287	0.00954654	0.0127287	0.00954654	0.00477327	0.00636436	0.0127287	0.017502	0.017502	0.0159109	0.017502	0.0111376	0.00954654	0.00795545	0.0143198	0.0143198	0.0159109	0.0206842	0.0238663	0.0238663	0.0143198
82	0.00713012	0.0142602	0.0160428	0.0160428	0.0124777	0.0124777	0.0124777	0.00891266	0.0106952	0.00713012	0.00891266	0.00534759	0.0106952	0.0142602	0.0160428	0.0142602	0.0160428	0.026738	0.0320856	0.026738	0.0160428	0.0106952	0.0124777	0.0178253	0.0249554	0.0196078	0.0124777	0.00534759	0.0106952	0.0124777	0.0124777	0.00891266	0.0106952	0.0124777	0.0160428	0.0142602	0.0142602	0.00891266	0.00713012	0.00356506	0.00891266
83	0.00860744	0.00922226	0.0104519	0.0116815	0.00983707	0.00983707	0.0122963	0.0159852	0.0153704	0.0153704	0.0122963	0.0129112	0.0122963	0.0147556	0.0166001	0.0166001	0.0159852	0.013526	0.0122963	0.0153704	0.0166001	0.0178297	0.0122963	0.00799262	0.00922226	0.00983707	0.0122963	0.0116815	0.0122963	0.0141408	0.0116815	0.0147556	0.0147556	0.0178297	0.0159852	0.0147556	0.0141408	0.0129112	0.0122963	0.0110667	0.0104519
84	0.0168539	0.0168539	0.0131086	0.011236	0.0168539	0.0131086	0.0168539	0.00749064	0.011236	0.0093633	0.0093633	0.0131086	0.0093633	0.011236	0.00374532	0.00749064	0.00749064	0.0149813	0.0187266	0.0243446	0.0224719	0.0149813	0.0131086	0.011236	0.011236	0.00749064	0.0093633	0.0168539	0.0131086	0.011236	0.00749064	0.011236	0.0131086	0.0131086	0.0149813	0.0149813	0.0149813	0.0149813	0.0149813	0.0131086	0.011236
85	0.0136281	0.0121139	0.0129215	0.0105996	0.0110034	0.00979205	0.0107006	0.0111044	0.0105996	0.0103977	0.0108015	0.011912	0.0120129	0.0124167	0.0122148	0.0132243	0.0128205	0.0121139	0.0117101	0.0105996	0.0125177	0.0114072	0.0124167	0.0121139	0.0136281	0.0144357	0.0135272	0.0126186	0.0117101	0.0116091	0.0121139	0.0131234	0.0149404	0.0143347	0.0135272	0.0124167	0.0129215	0.0127196	0.0130224	0.0130224	0.0137291
86	0.0116074	0.0100934	0.012112	0.0116074	0.0116074	0.0131214	0.0186727	0.0201867	0.0156447	0.013626	0.0131214	0.01514	0.013626	0.0126167	0.010598	0.013626	0.0131214	0.0141307	0.0100934	0.0100934	0.012112	0.0131214	0.0126167	0.010598	0.0100934	0.0126167	0.0156447	0.0181681	0.0171587	0.0161494	0.0146354	0.0131214	0.0100934	0.0100934	0.0111027	0.0111027	0.0141307	0.013626	0.0146354	0.00908403	0.00857936
87	0.0110957	0.0110957	0.0138696	0.0249653	0.0221914	0.0277393	0.0194175	0.0138696	0.0166436	0.0166436	0.0166436	0.0110957	0.0138696	0.0166436	0.0166436	0.0110957	0.00832178	0.00554785	0.00832178	0.0110957	0.0166436	0.0166436	0.0138696	0.00554785	0.00277393	0.00277393	0.00832178	0.0166436	0.0194175	0.0166436	0.0138696	0.0110957	0.00832178	0.00277393	0.00832178	0.0110957	0.0138696	0.00554785	0.00277393	0	0.00277393
88	0.0138614	0.0126733	0.0154455	0.0134653	0.0142574	0.0138614	0.0150495	0.0138614	0.0138614	0.0126733	0.0118812	0.00792079	0.00990099	0.010297	0.0118812	0.0122772	0.0158416	0.0170297	0.0190099	0.0158416	0.0150495	0.00950495	0.0110891	0.0130693	0.0130693	0.0118812	0.0106931	0.0114851	0.010297	0.00990099	0.0110891	0.0118812	0.00990099	0.0106931	0.00950495	0.0122772	0.0122772	0.0134653	0.0134653	0.0130693	0.0150495
89	0.0128655	0.0140351	0.0128655	0.0128655	0.0152047	0.0187135	0.0175439	0.0128655	0.00935673	0.0105263	0.00701754	0.00935673	0.0152047	0.0233918	0.0233918	0.0152047	0.0105263	0.00818713	0.0116959	0.0105263	0.0128655	0.0128655	0.0128655	0.0105263	0.0140351	0.0116959	0.0175439	0.0105263	0.0140351	0.0116959	0.0152047	0.0128655	0.0105263	0.00818713	0.0105263	0.0116959	0.0128655	0.0116959	0.0105263	0.0128655	0.0152047
90	0.010568	0.015852	0.01321	0.015852	0.01321	0.010568	0.015852	0.015852	0.015852	0.010568	0.010568	0.01321	0.010568	0.00792602	0.00264201	0.00528402	0.00528402	0.00264201	0.00264201	0.00528402	0.00792602	0.01321	0.010568	0.00792602	0.00264201	0.00792602	0.010568	0.01321	0.01321	0.01321	0.010568	0.010568	0.0184941	0.0237781	0.0290621	0.0184941	0.0211361	0.015852	0.0264201	0.0264201	0.0317041
91	0.0127877	0.0127877	0.0102302	0.00767263	0.00767263	0.0127877	0.0102302	0.0127877	0.00511509	0.00767263	0.0127877	0.0153453	0.0179028	0.0127877	0.0179028	0.0153453	0.0102302	0.00511509	0.00255754	0.00511509	0.00511509	0.00511509	0.00255754	0	0	0.00511509	0.0127877	0.0179028	0.0230179	0.0179028	0.0230179	0.0204604	0.0255754	0.0255754	0.028133	0.0204604	0.0153453	0.0127877	0.0127877	0.0179028	0.0153453
92	0.0125595	0.0119252	0.0129401	0.0119252	0.0119252	0.0130669	0.0128132	0.0115446	0.0110371	0.0109102	0.0101491	0.00926102	0.0107834	0.0129401	0.0143356	0.0135744	0.0143356	0.0134475	0.0150967	0.0129401	0.0126863	0.0109102	0.012052	0.0121789	0.0126863	0.0129401	0.0140818	0.0144624	0.0134475	0.0117983	0.011164	0.0112908	0.0116714	0.0119252	0.0125595	0.0128132	0.0119252	0.0109102	0.011164	0.012052	0.0128132
93	0.0128607	0.0102226	0.00890354	0.00857378	0.0112119	0.0131904	0.0135202	0.0108821	0.00956307	0.00956307	0.0118714	0.0131904	0.0141797	0.01385	0.0118714	0.0105523	0.0122012	0.0161583	0.0171476	0.0154988	0.0128607	0.01385	0.0148392	0.0148392	0.0128607	0.00956307	0.00989283	0.0108821	0.0131904	0.0131904	0.01385	0.0135202	0.0135202	0.0131904	0.01385	0.0148392	0.0148392	0.01385	0.0131904	0.0128607	0.0131904
94	0.0141448	0.0152615	0.0137726	0.0134003	0.0107947	0.00930579	0.00781686	0.0070724	0.00893356	0.0100503	0.0111669	0.00967802	0.0104225	0.0134003	0.0141448	0.0119114	0.0100503	0.0107947	0.014517	0.0126559	0.0137726	0.0126559	0.0148893	0.0122836	0.0115392	0.00967802	0.0107947	0.0104225	0.0126559	0.0137726	0.0137726	0.0111669	0.0122836	0.0148893	0.0156337	0.0122836	0.0104225	0.0104225	0.0148893	0.0167504	0.0186116
95	0.011782	0.00589102	0.00883652	0.00589102	0.00589102	0.011782	0.0147275	0.0265096	0.0265096	0.0206186	0.0206186	0.011782	0.0206186	0.0147275	0.0235641	0.017673	0.0147275	0.011782	0.017673	0.017673	0.011782	0.00883652	0.017673	0.0206186	0.017673	0.00589102	0.00883652	0.00883652	0.011782	0.00883652	0.00883652	0.00589102	0.00589102	0.00294551	0.00294551	0.00294551	0.00883652	0.0147275	0.011782	0.00883652	0.00294551
96	0.0104712	0.0104712	0.0157068	0.0157068	0.0209424	0.0104712	0.013089	0.0104712	0.013089	0.0157068	0.0183246	0.0183246	0.0183246	0.0104712	0.0183246	0.0157068	0.0157068	0.0104712	0.0078534	0.0078534	0.0052356	0.0104712	0.0235602	0.0287958	0.0235602	0.0157068	0.0078534	0.0104712	0.0078534	0.013089	0.0078534	0.0078534	0.0052356	0.0104712	0.0104712	0.0104712	0.0078534	0.0052356	0.013089	0.0104712	0.0157068
97	0.0109103	0.0140925	0.0134106	0.0125014	0.00931924	0.010683	0.0125014	0.012956	0.0109103	0.0111376	0.0111376	0.012956	0.012956	0.0127287	0.0109103	0.0120468	0.0136379	0.0172747	0.0147744	0.0136379	0.0111376	0.0104557	0.012956	0.0134106	0.0161382	0.017502	0.0170474	0.0145471	0.0120468	0.012956	0.0134106	0.0113649	0.0122741	0.012956	0.0127287	0.0122741	0.010683	0.0115922	0.00977384	0.010683	0.0120468
98	0.0162602	0.0142276	0.0162602	0.0142276	0.0132114	0.00609756	0.0050813	0.00711382	0.00914634	0.0101626	0.0101626	0.00711382	0.00813008	0.0101626	0.0121951	0.0132114	0.0142276	0.0152439	0.0132114	0.00711382	0.0050813	0.00609756	0.00609756	0.0121951	0.0142276	0.0203252	0.0203252	0.0243902	0.0182927	0.0162602	0.00914634	0.0101626	0.00609756	0.00711382	0.00711382	0.00914634	0.0101626	0.0121951	0.0101626	0.0101626	0.0132114
99	0.0104012	0.00594354	0.0089153	0.0089153	0.0104012	0.00742942	0.0089153	0.0104012	0.00742942	0.0104012	0.00742942	0.0104012	0.0089153	0.0163447	0.0148588	0.0148588	0.0104012	0.0118871	0.0148588	0.0163447	0.0148588	0.0148588	0.0104012	0.0104012	0.00594354	0.013373	0.0148588	0.013373	0.00742942	0.00742942	0.0118871	0.0163447	0.0178306	0.0163447	0.0148588	0.0163447	0.0163447	0.0178306	0.013373	0.0118871	0.0104012
100	0.0126285	0.013069	0.0117474	0.0132159	0.013069	0.013069	0.0132159	0.0123348	0.0110132	0.00983847	0.0108664	0.0129222	0.0127753	0.0127753	0.012188	0.0120411	0.0132159	0.0129222	0.0143906	0.0124816	0.0118943	0.0114537	0.0118943	0.0139501	0.0132159	0.0155653	0.0136564	0.0139501	0.0135095	0.0142438	0.0145374	0.012188	0.0117474	0.0107195	0.0111601	0.0118943	0.0126285	0.0126285	0.0123348	0.0126285	0.0123348
101	0.00558659	0.0100559	0.00893855	0.0111732	0.0122905	0.0134078	0.0178771	0.0156425	0.0167598	0.0134078	0.0156425	0.0122905	0.0145251	0.0122905	0.0111732	0.00893855	0.0100559	0.0122905	0.0100559	0.00893855	0.00558659	0.00893855	0.0134078	0.0167598	0.0178771	0.0178771	0.0223464	0.0189944	0.0201117	0.0134078	0.0167598	0.0156425	0.0156425	0.0122905	0.00782123	0.00893855	0.0167598	0.0189944	0.0189944	0.0134078	0.0111732
102	0.0127128	0.0122588	0.0136209	0.0172531	0.0172531	0.0204313	0.0163451	0.0140749	0.00908059	0.00817253	0.00862656	0.00998865	0.0104427	0.0108967	0.00953462	0.0108967	0.00953462	0.0108967	0.014983	0.015437	0.0163451	0.00998865	0.00998865	0.00681044	0.00590238	0.00908059	0.0104427	0.0122588	0.0113507	0.0122588	0.0131669	0.015437	0.0127128	0.0163451	0.015437	0.0172531	0.014983	0.0122588	0.0127128	0.0131669	0.0145289
103	0.0138212	0.0121597	0.0107247	0.0119331	0.0125373	0.0135947	0.0125373	0.0129904	0.0120841	0.0129904	0.013066	0.0139723	0.0142744	0.0149541	0.0135191	0.0120841	0.0104981	0.011782	0.0129149	0.0133681	0.0129904	0.0112534	0.0118576	0.0126128	0.0135947	0.0135947	0.013066	0.0127639	0.0117065	0.0120841	0.0119331	0.0119331	0.0106491	0.0110268	0.0126883	0.0133681	0.0138968	0.0128394	0.0128394	0.0117065	0.0128394
104	0.0112565	0.0113282	0.0127621	0.0131923	0.013981	0.0129055	0.0135508	0.0136942	0.0146263	0.0125471	0.0109697	0.00896218	0.00939236	0.00932067	0.0103244	0.0117584	0.0118301	0.0114716	0.0111131	0.0122603	0.0119018	0.0120452	0.0126904	0.0127621	0.0121169	0.0108263	0.0119018	0.0125471	0.0126187	0.0125471	0.0126904	0.0135508	0.013264	0.0141961	0.0134074	0.0126904	0.0121886	0.0131206	0.0136225	0.0119018	0.0122603
105	0.010201	0.00840084	0.00720072	0.0120012	0.0114011	0.0126013	0.00720072	0.0114011	0.0120012	0.0150015	0.0156016	0.0144014	0.0156016	0.0150015	0.0138014	0.0126013	0.0120012	0.010201	0.00840084	0.0060006	0.00660066	0.0120012	0.0144014	0.0144014	0.0108011	0.010201	0.00960096	0.0090009	0.00960096	0.0114011	0.0138014	0.0156016	0.0180018	0.0168017	0.0162016	0.0186019	0.0174017	0.0156016	0.00960096	0.00960096	0.0120012
106	0.00775194	0.0116279	0.0116279	0.0116279	0.0116279	0.0116279	0.0116279	0.0155039	0.0193798	0.0155039	0.00775194	0	0.00775194	0.0116279	0.0155039	0.0116279	0.00775194	0.00387597	0.00387597	0.0155039	0.0232558	0.0232558	0.0193798	0.0155039	0.0155039	0.0116279	0.0116279	0.0116279	0.0155039	0.0116279	0.00775194	0.00775194	0.0116279	0.0155039	0.00775194	0.00387597	0.00387597	0.00387597	0.00387597	0	0.00387597
107	0.0135849	0.0135849	0.010566	0.0120755	0.010566	0.0090566	0.0090566	0.00754717	0.0120755	0.0150943	0.0226415	0.0196226	0.0196226	0.0166038	0.0211321	0.0135849	0.010566	0.0045283	0.00754717	0.010566	0.0090566	0.0090566	0.0120755	0.0135849	0.0166038	0.0120755	0.0120755	0.00754717	0.0090566	0.0181132	0.0196226	0.0196226	0.00754717	0.00754717	0.00301887	0.0090566	0.00754717	0.00754717	0.00603774	0.0135849	0.0211321
108	0.0170043	0.0165041	0.0155039	0.0145036	0.0155039	0.0125031	0.0110028	0.00900225	0.0100025	0.00850213	0.008002	0.0110028	0.0135034	0.0155039	0.0110028	0.00900225	0.00750188	0.0100025	0.012003	0.0140035	0.0135034	0.012003	0.0135034	0.0150038	0.0150038	0.0125031	0.0110028	0.0125031	0.0145036	0.0130033	0.0125031	0.012003	0.0130033	0.0170043	0.0150038	0.0165041	0.0110028	0.012003	0.0125031	0.0130033	0.0140035
109	0.014549	0.0116392	0.00969932	0.00630456	0.00824442	0.00921435	0.0101843	0.00969932	0.0121242	0.0130941	0.0121242	0.00872939	0.00775946	0.00921435	0.0160039	0.0193986	0.0193986	0.0169738	0.0160039	0.0126091	0.0130941	0.0126091	0.0160039	0.013579	0.013579	0.0116392	0.0106693	0.0106693	0.0116392	0.0111542	0.0126091	0.0130941	0.0150339	0.0130941	0.014549	0.0121242	0.013579	0.0126091	0.014549	0.0121242	0.0106693
110	0.0150376	0.0133668	0.0133668	0.0167084	0.0167084	0.0183793	0.0116959	0.0150376	0.0116959	0.0183793	0.021721	0.0200501	0.0183793	0.0116959	0.0150376	0.0100251	0.00668338	0.00501253	0.00334169	0.00835422	0.0100251	0.0150376	0.0167084	0.021721	0.0200501	0.0200501	0.0183793	0.0200501	0.0150376	0.0116959	0.0100251	0.0150376	0.0133668	0.0133668	0.0116959	0.0167084	0.0150376	0.0116959	0.00835422	0.00501253	0.00501253
111	0.0126646	0.0134368	0.0123557	0.0116607	0.0105796	0.0113518	0.0106568	0.0102707	0.00980733	0.0108885	0.0120468	0.012124	0.012124	0.0113518	0.0120468	0.0115062	0.0124329	0.0128963	0.0141318	0.0137457	0.0133596	0.012124	0.0118924	0.0131279	0.0156763	0.0171435	0.0160624	0.0137457	0.0124329	0.0115062	0.0122785	0.0132824	0.0142863	0.0135913	0.0120468	0.0115062	0.0113518	0.0120468	0.0124329	0.0120468	0.0122785
112	0.0122655	0.012987	0.0122655	0.012987	0.012987	0.0137085	0.012987	0.011544	0.012987	0.0137085	0.0180375	0.018759	0.0165945	0.0108225	0.0122655	0.01443	0.015873	0.01443	0.012987	0.0165945	0.01443	0.012987	0.011544	0.01443	0.0137085	0.011544	0.010101	0.017316	0.0209235	0.0209235	0.0165945	0.01443	0.0137085	0.012987	0.017316	0.0151515	0.015873	0.0122655	0.0137085	0.0137085	0.012987
113	0.0128127	0.0122026	0.00976205	0.0115924	0.00976205	0.00915192	0.0103722	0.0146431	0.0158633	0.0158633	0.0152532	0.0170836	0.0146431	0.0128127	0.0109823	0.00976205	0.0109823	0.0109823	0.0128127	0.0109823	0.0109823	0.00854179	0.0109823	0.0103722	0.0109823	0.00854179	0.00915192	0.00915192	0.0122026	0.0109823	0.0115924	0.00793167	0.00915192	0.00854179	0.0109823	0.0122026	0.0152532	0.0170836	0.0152532	0.0122026	0.0103722
114	0.0114723	0.0105163	0.0114723	0.0143403	0.0114723	0.0124283	0.0152964	0.0162524	0.0172084	0.0143403	0.0133843	0.0133843	0.0105163	0.0105163	0.00860421	0.0114723	0.0143403	0.0133843	0.0143403	0.0133843	0.0124283	0.0105163	0.0114723	0.0162524	0.0162524	0.0181644	0.0133843	0.0152964	0.0114723	0.0133843	0.0124283	0.0105163	0.00860421	0.00573614	0.0105163	0.0143403	0.0181644	0.0162524	0.0191205	0.0181644	0.0172084
115	0.0128812	0.016291	0.0181853	0.0166698	0.0151544	0.0140178	0.0143967	0.0121235	0.0132601	0.0140178	0.0147755	0.0143967	0.0128812	0.0128812	0.0109869	0.0121235	0.0106081	0.0117446	0.00947149	0.0121235	0.0128812	0.0140178	0.0125024	0.0132601	0.0125024	0.0117446	0.0102292	0.0109869	0.0117446	0.0117446	0.0109869	0.0102292	0.0109869	0.0117446	0.0132601	0.0128812	0.0128812	0.0125024	0.0113658	0.0109869	0.0106081
116	0.0119856	0.0151818	0.0143827	0.0151818	0.0111866	0.00878945	0.0111866	0.0119856	0.0119856	0.00958849	0.00799041	0.00958849	0.0103875	0.0135837	0.0127847	0.0103875	0.00719137	0.0103875	0.0119856	0.0135837	0.0111866	0.0111866	0.0119856	0.0111866	0.0111866	0.0103875	0.0135837	0.0135837	0.0151818	0.0135837	0.0143827	0.0119856	0.0151818	0.0135837	0.0159808	0.0135837	0.0175789	0.0167799	0.019177	0.0167799	0.0151818
117	0.0121908	0.0121908	0.0108701	0.0109717	0.0102606	0.0109717	0.0106669	0.0121908	0.0125971	0.013613	0.0131051	0.0134099	0.0120892	0.0119876	0.0135115	0.0146289	0.0143242	0.0134099	0.0122924	0.011886	0.0100574	0.00995581	0.0111749	0.0133083	0.0147305	0.0139178	0.0135115	0.0119876	0.0129019	0.0125971	0.0134099	0.012394	0.0116828	0.0119876	0.011886	0.0115812	0.0119876	0.0115812	0.0125971	0.0126987	0.013613
118	0.00598802	0.00399202	0.00798403	0.0139721	0.0179641	0.0219561	0.0159681	0.0179641	0.00998004	0.0139721	0.00598802	0.00798403	0.00399202	0.00798403	0.00798403	0.011976	0.0139721	0.0139721	0.0179641	0.0179641	0.0139721	0.011976	0.00998004	0.0159681	0.011976	0.0139721	0.0199601	0.0199601	0.0159681	0.011976	0.0199601	0.0199601	0.0159681	0.00998004	0.00998004	0.00998004	0.00798403	0.011976	0.0159681	0.0139721	0.0179641
119	0.00857449	0.0107181	0.0128617	0.0128617	0.0107181	0.00643087	0.00857449	0.0128617	0.0214362	0.0214362	0.0192926	0.0150054	0.0128617	0.0150054	0.0128617	0.0192926	0.017149	0.0214362	0.0235798	0.0214362	0.0128617	0.0128617	0.0150054	0.017149	0.0107181	0.0192926	0.017149	0.0150054	0.00857449	0.0150054	0.0192926	0.017149	0.0128617	0.0107181	0.00643087	0.00857449	0.00643087	0.00643087	0.0128617	0.0192926	0.0300107
120	0.00875274	0.00875274	0.00875274	0.00875274	0.00437637	0.00437637	0.00875274	0.0175055	0.0175055	0.0218818	0.0175055	0.0175055	0.0218818	0.0175055	0.0175055	0.00437637	0.0131291	0.0175055	0.0175055	0.0262582	0.0175055	0.0306346	0.0175055	0.0218818	0.0175055	0.0175055	0.0218818	0.0131291	0.00875274	0.0131291	0.0175055	0.0350109	0.0218818	0.0175055	0.0131291	0.0131291	0.0175055	0.00437637	0.00437637	0	0
121	0.0174672	0.00873362	0	0.00436681	0.00873362	0.00873362	0.00436681	0.00436681	0.00436681	0.00436681	0	0.00436681	0.0174672	0.0262009	0.0262009	0.0174672	0.0131004	0.00873362	0.00873362	0.0131004	0.0218341	0.0218341	0.0218341	0.0174672	0.0349345	0.0262009	0.0218341	0.00436681	0.0131004	0.0174672	0.0131004	0.00873362	0.00436681	0.0131004	0.0131004	0.0131004	0.00873362	0.00873362	0.0218341	0.0174672	0.0174672
122	0.00911162	0.0113895	0.00911162	0.0136674	0.0159453	0.0182232	0.0136674	0.00683371	0.00455581	0.00683371	0.00911162	0.0113895	0.0136674	0.0113895	0.0113895	0.00683371	0.0136674	0.0113895	0.0182232	0.0182232	0.0250569	0.022779	0.0182232	0.0113895	0.00911162	0.00911162	0.0113895	0.00911162	0.00911162	0.0113895	0.0113895	0.0159453	0.0113895	0.00911162	0.00683371	0.00683371	0.00911162	0.00683371	0.00683371	0.00683371	0.00911162
123	0.0106675	0.011277	0.0143249	0.0134105	0.0134105	0.0137153	0.0161536	0.0158488	0.0131058	0.0124962	0.0131058	0.0143249	0.0137153	0.0121914	0.0103627	0.00914355	0.0100579	0.0134105	0.015544	0.0158488	0.0149345	0.0143249	0.0137153	0.012801	0.0131058	0.015544	0.0158488	0.015544	0.0140201	0.0146297	0.0121914	0.0118866	0.0109723	0.0140201	0.012801	0.0109723	0.00883877	0.00944834	0.0106675	0.0115818	0.0124962
124	0.0174346	0.0124533	0.0124533	0.014944	0.0199253	0.0224159	0.0199253	0.014944	0.00996264	0.00747198	0.00747198	0.00996264	0.014944	0.0174346	0.0174346	0.014944	0.014944	0.0174346	0.0124533	0.014944	0.00996264	0.014944	0.0124533	0.014944	0.00996264	0.00747198	0.00996264	0.014944	0.014944	0.0199253	0.0199253	0.0298879	0.0199253	0.0174346	0.0124533	0.0124533	0.014944	0.00996264	0.00996264	0.00747198	0.00498132
125	0.0100619	0.00928793	0.0139319	0.0131579	0.0154799	0.00928793	0.0123839	0.0100619	0.0162539	0.0116099	0.0116099	0.00851393	0.00928793	0.00851393	0.00851393	0.0108359	0.0139319	0.0170279	0.0170279	0.0123839	0.00773994	0.00928793	0.0123839	0.0147059	0.0116099	0.0108359	0.0108359	0.0108359	0.0123839	0.0100619	0.0108359	0.00928793	0.0131579	0.0131579	0.0139319	0.00851393	0.0108359	0.0100619	0.0147059	0.0147059	0.0162539
126	0.0108647	0.0107757	0.0115772	0.0122006	0.0122896	0.0118443	0.0117553	0.0118443	0.0128239	0.0120224	0.0121115	0.0114881	0.0135364	0.0135364	0.012913	0.0124677	0.0118443	0.0123787	0.0118443	0.0117553	0.01131	0.0117553	0.0122896	0.0122896	0.0113991	0.0117553	0.0122006	0.0118443	0.0117553	0.0122006	0.0152284	0.0154065	0.0152284	0.0125568	0.0122896	0.0133583	0.0147832	0.0149613	0.0152284	0.0136254	0.0141598
127	0.0140845	0.0193662	0.0211268	0.028169	0.0228873	0.0176056	0.0140845	0.0140845	0.0158451	0.0140845	0.0123239	0.0105634	0.0123239	0.0176056	0.0228873	0.0211268	0.0158451	0.0105634	0.00704225	0.00528169	0.00880282	0.0140845	0.0105634	0.00880282	0.0105634	0.0123239	0.00880282	0.00880282	0.0140845	0.0193662	0.0158451	0.0123239	0.0123239	0.0105634	0.0123239	0.00880282	0.00880282	0.00528169	0.0123239	0.0158451	0.0158451
128	0.0098661	0.012685	0.012685	0.0169133	0.0183228	0.0183228	0.0169133	0.0112755	0.0169133	0.0183228	0.0211416	0.0169133	0.0140944	0.0098661	0.0169133	0.0155039	0.0155039	0.0098661	0.0098661	0.0112755	0.012685	0.0140944	0.0112755	0.012685	0.0155039	0.0155039	0.0098661	0.0098661	0.0098661	0.0112755	0.00563777	0.00563777	0.00704722	0.0098661	0.0112755	0.0098661	0.0112755	0.0140944	0.012685	0.0140944	0.00845666
129	0.0199501	0.0174564	0.0199501	0.0124688	0.0149626	0.0074813	0.0149626	0.0149626	0.0124688	0.00997506	0.00498753	0.0149626	0.0149626	0.0174564	0.0124688	0.00997506	0.00997506	0.0174564	0.0174564	0.0174564	0.00997506	0.0074813	0.0074813	0.0124688	0.0124688	0.0149626	0.0074813	0.0074813	0.0074813	0.0074813	0.00997506	0.0124688	0.0149626	0.0149626	0.00997506	0.00997506	0.0174564	0.0174564	0.0274314	0.0174564	0.0224439
130	0.0115756	0.0114148	0.0106109	0.0118971	0.0115756	0.0130225	0.0109325	0.0110932	0.0104502	0.0114148	0.0139871	0.0138264	0.0136656	0.0118971	0.0117363	0.012701	0.0130225	0.0123794	0.0125402	0.0141479	0.0146302	0.0146302	0.0139871	0.0135048	0.0130225	0.0125402	0.0144695	0.012701	0.0131833	0.0102894	0.0110932	0.00996785	0.0118971	0.0118971	0.0123794	0.012701	0.0135048	0.0136656	0.0139871	0.014791	0.0152733
131	0.0191939	0.0115163	0.0134357	0.0134357	0.0172745	0.0134357	0.0172745	0.0134357	0.0211132	0.0153551	0.0172745	0.0115163	0.00767754	0.00959693	0.00767754	0.00959693	0.00383877	0.00575816	0.0115163	0.0172745	0.0172745	0.0191939	0.0134357	0.0115163	0.00959693	0.0115163	0.0134357	0.00959693	0.0134357	0.0134357	0.0172745	0.0153551	0.0191939	0.0211132	0.0230326	0.0211132	0.0153551	0.00959693	0.00575816	0.00383877	0.00383877
132	0.0115556	0.0130101	0.0138182	0.014303	0.0130909	0.0110707	0.0115556	0.0122828	0.0127677	0.0126061	0.0125253	0.012202	0.0117172	0.0111515	0.012202	0.0130101	0.0141414	0.0137374	0.0120404	0.0118788	0.0122828	0.0124444	0.0113939	0.0107475	0.0117172	0.012202	0.0134949	0.0135758	0.0134949	0.0134141	0.0134949	0.0143838	0.0124444	0.0123636	0.0102626	0.0116364	0.0112323	0.0133333	0.0146263	0.0140606	0.013899
133	0.011982	0.011982	0.013979	0.0129805	0.013979	0.0109835	0.0144783	0.013979	0.0154768	0.013979	0.0149775	0.015976	0.013979	0.0109835	0.0104843	0.0124813	0.0144783	0.0124813	0.00898652	0.00948577	0.00948577	0.013979	0.013979	0.0134798	0.00998502	0.0114828	0.011982	0.013979	0.0134798	0.015976	0.0124813	0.0124813	0.011982	0.0149775	0.0134798	0.011982	0.0134798	0.011982	0.0134798	0.013979	0.0164753
134	0.0151835	0.0151835	0.0143399	0.0109658	0.00843526	0.0101223	0.0118094	0.0109658	0.0126529	0.0118094	0.0168705	0.0151835	0.0118094	0.0101223	0.0126529	0.0109658	0.0118094	0.0101223	0.0168705	0.0151835	0.0151835	0.0118094	0.0126529	0.0134964	0.0168705	0.0151835	0.0151835	0.00927879	0.0109658	0.0101223	0.0118094	0.00843526	0.00927879	0.0126529	0.0151835	0.0151835	0.0143399	0.0143399	0.0134964	0.016027	0.0151835
135	0.0116467	0.0120349	0.0125526	0.012682	0.0120349	0.0117761	0.0131996	0.0134584	0.0135878	0.0124232	0.013329	0.0139761	0.0138467	0.013329	0.0134584	0.0134584	0.0134584	0.012682	0.0142349	0.013329	0.013329	0.0112585	0.0119055	0.0112585	0.0128114	0.0121643	0.0115173	0.0112585	0.0117761	0.0131996	0.0121643	0.0119055	0.0106115	0.0117761	0.0117761	0.012682	0.0124232	0.0130702	0.0137172	0.0141055	0.0135878
136	0.0159232	0.0131429	0.0126374	0.0128902	0.0141539	0.0146594	0.0146594	0.0133957	0.0123847	0.0116264	0.0118792	0.0118792	0.0108682	0.0118792	0.0121319	0.0131429	0.0118792	0.0116264	0.0123847	0.0144067	0.0136484	0.0116264	0.0098572	0.0121319	0.0118792	0.0118792	0.0101099	0.0106154	0.0116264	0.0116264	0.0131429	0.0121319	0.0123847	0.0118792	0.0111209	0.0121319	0.0123847	0.0136484	0.0126374	0.0123847	0.0108682
137	0.012126	0.0114696	0.0124024	0.0129552	0.0129206	0.0124024	0.0127479	0.0138879	0.0141643	0.0131624	0.0127133	0.0130933	0.0134734	0.0137497	0.0136461	0.0137843	0.0134043	0.0130588	0.0136116	0.013577	0.0132315	0.012126	0.0120915	0.011746	0.0120569	0.0123333	0.0124715	0.0124715	0.012437	0.0133697	0.0137152	0.0129552	0.0120224	0.0118497	0.0116424	0.0117806	0.0111242	0.0118842	0.0116769	0.0120224	0.0122642
138	0.00825764	0.00660611	0.00825764	0.0115607	0.0115607	0.0148637	0.0115607	0.0181668	0.0148637	0.0181668	0.0148637	0.0115607	0.00990917	0.00990917	0.0181668	0.0231214	0.0198183	0.0115607	0.00660611	0.00825764	0.00990917	0.0181668	0.0148637	0.0198183	0.00825764	0.00990917	0.00495458	0.00660611	0.00660611	0.00990917	0.0148637	0.0165153	0.0132122	0.00990917	0.00990917	0.0115607	0.0165153	0.0181668	0.0231214	0.0165153	0.0115607
139	0.0140774	0.0110608	0.0115636	0.0100553	0.0130719	0.015083	0.0155857	0.0130719	0.0125691	0.00854701	0.00904977	0.00804424	0.0105581	0.0120664	0.0120664	0.0130719	0.0135747	0.0140774	0.0135747	0.0140774	0.0145802	0.0145802	0.00955254	0.00955254	0.0105581	0.0140774	0.015083	0.0145802	0.0165913	0.017094	0.017094	0.0165913	0.0165913	0.0175968	0.0140774	0.0105581	0.00754148	0.0100553	0.0110608	0.0120664	0.00854701
140	0.0114137	0.0101092	0.0120659	0.0114137	0.0117398	0.00913093	0.0101092	0.0120659	0.012392	0.0127181	0.0127181	0.0146747	0.0136964	0.0130442	0.0127181	0.0117398	0.0136964	0.0153269	0.0166313	0.0146747	0.0140225	0.0130442	0.0130442	0.012392	0.0143486	0.0146747	0.0150008	0.0159791	0.0159791	0.0146747	0.0163052	0.0136964	0.0150008	0.012392	0.0166313	0.015653	0.015653	0.0136964	0.0130442	0.012392	0.0130442
141	0.0125604	0.0126861	0.0119324	0.012058	0.0121836	0.0116812	0.0124348	0.0128117	0.0133141	0.01143	0.0113044	0.0116812	0.0131885	0.0131885	0.0136909	0.0129373	0.0129373	0.0121836	0.0118068	0.0111788	0.0105508	0.0113044	0.0131885	0.0139421	0.0129373	0.0126861	0.0123092	0.0133141	0.0138165	0.0139421	0.0143189	0.0130629	0.0130629	0.0119324	0.0121836	0.0123092	0.0116812	0.0119324	0.0131885	0.0138165	0.0141933
142	0.0152373	0.0134959	0.0121898	0.0108838	0.0117545	0.0143666	0.0139312	0.0130605	0.0100131	0.0113191	0.0104484	0.0134959	0.0121898	0.0152373	0.0152373	0.016108	0.0139312	0.0113191	0.00957771	0.0100131	0.0100131	0.0100131	0.0104484	0.00740096	0.00827166	0.0104484	0.0130605	0.0130605	0.0108838	0.0108838	0.0121898	0.0113191	0.0143666	0.016108	0.0169787	0.0126252	0.0121898	0.0108838	0.0108838	0.00870701	0.0104484
143	0.0132704	0.0144853	0.0133639	0.0127097	0.0112144	0.0109341	0.0136442	0.0138311	0.0145788	0.0128966	0.012149	0.0112144	0.00962572	0.00953226	0.0102799	0.0110275	0.0114013	0.012149	0.0124293	0.0128966	0.0125228	0.0113079	0.0113079	0.0103733	0.0114948	0.0125228	0.013177	0.01299	0.0122424	0.0112144	0.0108406	0.0108406	0.0120555	0.0127097	0.0130835	0.0138311	0.015046	0.0147657	0.0137377	0.0118686	0.0112144
144	0.0146597	0.0188482	0.0209424	0.0167539	0.00837696	0.00418848	0.00628272	0.0146597	0.0167539	0.0188482	0.0167539	0.0146597	0.0125654	0.00837696	0.0104712	0.0104712	0.0188482	0.0146597	0.0104712	0.00418848	0.0188482	0.0251309	0.0209424	0.0146597	0.00837696	0.0146597	0.0125654	0.0167539	0.0146597	0.0104712	0.0104712	0.0104712	0.0146597	0.0125654	0.0125654	0.00837696	0.00837696	0.00628272	0.00837696	0.00628272	0.00418848
145	0.0130257	0.0110387	0.0119218	0.0121426	0.0117011	0.0117011	0.0128049	0.013688	0.0117011	0.00949332	0.010818	0.0121426	0.0134673	0.0112595	0.0112595	0.0117011	0.0119218	0.0119218	0.0112595	0.0123634	0.013688	0.0121426	0.0130257	0.010818	0.0112595	0.0110387	0.0125842	0.0134673	0.013688	0.0132465	0.0125842	0.0125842	0.0117011	0.0123634	0.0132465	0.0150127	0.0183243	0.0158958	0.0150127	0.0121426	0.0132465
146	0.0106707	0.0137195	0.0152439	0.0129573	0.0114329	0.0121951	0.0144817	0.0106707	0.0129573	0.0121951	0.0137195	0.0106707	0.0137195	0.0152439	0.0152439	0.0106707	0.0121951	0.0129573	0.0167683	0.0152439	0.0121951	0.0106707	0.0106707	0.0106707	0.00914634	0.00762195	0.00838415	0.00990854	0.0114329	0.0121951	0.0106707	0.0106707	0.0121951	0.0129573	0.0121951	0.0106707	0.0137195	0.0137195	0.0129573	0.00990854	0.00914634
147	0.0104812	0.011434	0.0142925	0.0138161	0.0119104	0.0104812	0.0109576	0.0138161	0.0147689	0.0138161	0.011434	0.0109576	0.011434	0.0133397	0.0109576	0.0104812	0.00857551	0.0100048	0.0119104	0.0123869	0.0128633	0.0109576	0.00857551	0.00905193	0.0109576	0.0161982	0.0142925	0.0152454	0.0123869	0.0133397	0.011434	0.011434	0.0123869	0.0152454	0.0138161	0.0157218	0.0147689	0.0152454	0.0128633	0.0123869	0.0119104
148	0.0116	0.0106	0.011	0.011	0.0122	0.011	0.0106	0.0118	0.0128	0.0128	0.0108	0.0114	0.013	0.0128	0.0124	0.0134	0.0152	0.0158	0.0166	0.0158	0.0146	0.011	0.0104	0.0114	0.0128	0.0144	0.0136	0.0138	0.014	0.0142	0.0138	0.0124	0.0116	0.0126	0.0132	0.0154	0.0142	0.013	0.0126	0.0144	0.0136
149	0.0178359	0.0142687	0.0130797	0.00832342	0.0130797	0.0142687	0.0107015	0.0107015	0.00832342	0.00832342	0.0059453	0.0107015	0.0142687	0.0142687	0.0107015	0.0130797	0.0142687	0.0154578	0.0118906	0.0118906	0.0130797	0.0130797	0.0107015	0.0118906	0.0130797	0.0178359	0.0130797	0.0130797	0.0107015	0.0178359	0.0142687	0.0142687	0.00475624	0.00713436	0.00951249	0.0107015	0.0118906	0.0059453	0.00951249	0.00951249	0.0142687
150	0.0123682	0.0119693	0.0119852	0.0123204	0.0131821	0.0132619	0.0133896	0.0129906	0.0126715	0.0121767	0.0116341	0.0119214	0.0120969	0.0124321	0.0123044	0.0121927	0.0120171	0.0117778	0.0119852	0.0118735	0.0119054	0.011698	0.0122406	0.0123842	0.0122725	0.0118097	0.0116182	0.0116182	0.011283	0.0116341	0.0115384	0.0123523	0.0123523	0.0126715	0.0127832	0.0127353	0.0123842	0.0121608	0.0121129	0.0130066	0.0129108
151	0.013319	0.0136706	0.0149014	0.0140662	0.0140223	0.0132311	0.0131431	0.0124398	0.0118244	0.0126157	0.0131871	0.0131871	0.0126157	0.0120442	0.011253	0.0119563	0.0123519	0.0138465	0.0131871	0.0129673	0.0116926	0.0111651	0.0110772	0.011297	0.0119563	0.0118684	0.0119563	0.0121761	0.0125277	0.0125277	0.0128354	0.0127475	0.0132311	0.0130113	0.0126157	0.0116486	0.0113409	0.0115607	0.0120003	0.0117365	0.0120882
152	0.0119676	0.0128444	0.0124499	0.0117923	0.0115293	0.01188	0.0115293	0.0115731	0.0118361	0.0125375	0.0129759	0.0128882	0.0127567	0.0125375	0.0127567	0.0128444	0.0125814	0.012143	0.012143	0.0113539	0.0117046	0.0128882	0.0148609	0.0145979	0.0141595	0.0130197	0.0136773	0.0141157	0.0138088	0.0137211	0.012406	0.0128006	0.0119238	0.0115293	0.0115293	0.0113539	0.0124499	0.0129321	0.0128882	0.0121868	0.0113101
153	0.012249	0.0124845	0.013152	0.0132697	0.0135445	0.0126023	0.0124845	0.0117779	0.0128379	0.0123275	0.0126416	0.0117779	0.0127986	0.0120527	0.012406	0.0124845	0.0129557	0.0132305	0.0132305	0.0139764	0.0130734	0.0124453	0.0123668	0.0126416	0.0127986	0.0124453	0.0126808	0.012249	0.0116601	0.0118564	0.0115816	0.0115816	0.0119742	0.0120134	0.0121312	0.0117386	0.0123668	0.0128771	0.0129164	0.0129164	0.0132305
154	0.00841864	0.00899263	0.012054	0.012054	0.0137759	0.012628	0.012628	0.0112886	0.00975796	0.01148	0.012628	0.0130106	0.0128193	0.0124366	0.0133933	0.0133933	0.0139673	0.0130106	0.013202	0.0116713	0.012054	0.0128193	0.0137759	0.013202	0.012628	0.0124366	0.0130106	0.0137759	0.0130106	0.0128193	0.012054	0.0112886	0.0110973	0.0105233	0.0110973	0.01148	0.01148	0.0112886	0.012054	0.0128193	0.0141586
155	0.00960615	0.0115274	0.012488	0.0105668	0.0105668	0.0115274	0.0105668	0.00864553	0.00576369	0.00768492	0.0115274	0.0144092	0.0153698	0.0153698	0.0172911	0.0134486	0.012488	0.00864553	0.0115274	0.0105668	0.012488	0.0163305	0.0220941	0.0211335	0.0163305	0.00960615	0.00864553	0.00960615	0.012488	0.012488	0.0153698	0.0115274	0.0115274	0.00960615	0.0105668	0.00960615	0.00768492	0.00960615	0.00864553	0.012488	0.012488
156	0.0220566	0.0208644	0.0172876	0.0119225	0.0107303	0.0113264	0.0125186	0.0113264	0.0101341	0.00894188	0.00894188	0.00894188	0.00834575	0.00834575	0.00834575	0.0113264	0.0131148	0.0131148	0.0137109	0.0131148	0.0119225	0.0107303	0.0101341	0.0125186	0.0119225	0.0125186	0.0113264	0.0113264	0.0113264	0.0107303	0.0125186	0.0137109	0.0160954	0.0149031	0.0125186	0.0119225	0.009538	0.0119225	0.0125186	0.0178838	0.0137109
157	0.0114943	0.0138607	0.015213	0.0141988	0.0138607	0.0128465	0.0148749	0.0138607	0.0131846	0.00980392	0.00811359	0.00777552	0.00980392	0.010142	0.0125085	0.0135227	0.0148749	0.0138607	0.0131846	0.0121704	0.0141988	0.0138607	0.0131846	0.00912779	0.00878972	0.00980392	0.0114943	0.0114943	0.0121704	0.0121704	0.0131846	0.0131846	0.0138607	0.0125085	0.0108181	0.0111562	0.0111562	0.0128465	0.0111562	0.0125085	0.0121704
158	0.0148448	0.0107962	0.00944669	0.00674764	0.0121457	0.0121457	0.00809717	0.00809717	0.00809717	0.00944669	0.0107962	0.00944669	0.0175439	0.0161943	0.0202429	0.0161943	0.0134953	0.0134953	0.0148448	0.0134953	0.0107962	0.0107962	0.0134953	0.0175439	0.0121457	0.0121457	0.0107962	0.0161943	0.0161943	0.0134953	0.00944669	0.00944669	0.0134953	0.0121457	0.0121457	0.0107962	0.00944669	0.0134953	0.0148448	0.0175439	0.0121457
159	0.0129074	0.0116167	0.0129074	0.012262	0.0129074	0.0148435	0.0141981	0.0103259	0.0109713	0.00903517	0.012262	0.0116167	0.0135528	0.012262	0.0103259	0.00968054	0.0103259	0.0109713	0.0103259	0.0141981	0.0129074	0.0141981	0.00968054	0.0129074	0.0135528	0.0161342	0.0148435	0.0180703	0.0154889	0.0141981	0.00968054	0.012262	0.0116167	0.012262	0.0116167	0.012262	0.0141981	0.012262	0.0148435	0.0109713	0.0167796
160	0.0117933	0.0116997	0.0102022	0.010015	0.00926619	0.010483	0.0122613	0.0131037	0.0116061	0.0114189	0.0114189	0.0139461	0.0144141	0.0145077	0.0133845	0.0121677	0.0120741	0.0110446	0.0120741	0.0126357	0.0131973	0.0124485	0.0121677	0.0114189	0.0118869	0.0112317	0.0116997	0.0111382	0.0117933	0.0122613	0.0118869	0.0119805	0.0120741	0.0131973	0.0128229	0.0125421	0.0119805	0.0118869	0.0117933	0.0122613	0.0130101
161	0.0120826	0.0118428	0.0119867	0.0123223	0.012562	0.0125141	0.0128018	0.0124182	0.0128977	0.0128497	0.0128497	0.0128497	0.0127538	0.0133292	0.0132812	0.0131853	0.0133292	0.0133292	0.0134251	0.0118428	0.0118428	0.0114113	0.0131853	0.0122744	0.01261	0.0111236	0.0114593	0.0111236	0.0117469	0.0118908	0.0121785	0.0111716	0.0106442	0.0113634	0.0122744	0.0135689	0.0126579	0.0136648	0.0131853	0.0129456	0.0120346
162	0.0131291	0.0171408	0.0160467	0.0145879	0.0138585	0.0145879	0.0171408	0.0145879	0.012035	0.0138585	0.0131291	0.0142232	0.0113056	0.0127644	0.0127644	0.0138585	0.0149526	0.0142232	0.0113056	0.0116703	0.0142232	0.0167761	0.0134938	0.0134938	0.0142232	0.0149526	0.0134938	0.0105762	0.0116703	0.0105762	0.0109409	0.00875274	0.00838804	0.00948213	0.0109409	0.0113056	0.0113056	0.0116703	0.0138585	0.0138585	0.0123997
163	0.0135346	0.0124935	0.0104112	0.0124935	0.016658	0.0124935	0.0114524	0.008329	0.0135346	0.0124935	0.0124935	0.0104112	0.0114524	0.0114524	0.0104112	0.0104112	0.0124935	0.0124935	0.0114524	0.00728787	0.0104112	0.0104112	0.0145757	0.0114524	0.0114524	0.0145757	0.0145757	0.0208225	0.016658	0.016658	0.00937012	0.008329	0.00728787	0.0104112	0.00937012	0.0145757	0.0135346	0.0135346	0.0104112	0.0114524	0.0176991
164	0.0149095	0.0151757	0.0138445	0.0125133	0.0106496	0.0106496	0.0111821	0.0103834	0.00931842	0.0103834	0.0122471	0.0125133	0.0106496	0.0101171	0.0103834	0.0106496	0.0119808	0.0127796	0.0122471	0.0122471	0.0114483	0.0135783	0.0127796	0.0127796	0.0114483	0.0114483	0.0114483	0.0111821	0.0130458	0.0122471	0.0146432	0.0130458	0.0141108	0.0130458	0.0138445	0.013312	0.0122471	0.0127796	0.015442	0.0149095	0.0146432
165	0.0157039	0.0134605	0.0100953	0.00897364	0.0157039	0.0213124	0.0201907	0.0157039	0.011217	0.0145822	0.019069	0.0168256	0.0157039	0.011217	0.0145822	0.011217	0.0145822	0.0168256	0.019069	0.0145822	0.0145822	0.0100953	0.0123388	0.00785193	0.0157039	0.0123388	0.0134605	0.011217	0.0134605	0.0145822	0.0134605	0.0157039	0.0134605	0.0100953	0.00560852	0.00560852	0.00560852	0.00560852	0.00560852	0.0100953	0.0157039
166	0.0082769	0.00902935	0.00677201	0.0105342	0.0105342	0.0127916	0.0127916	0.0158014	0.0173062	0.0173062	0.0165538	0.013544	0.0120391	0.0120391	0.0127916	0.0120391	0.0105342	0.00902935	0.013544	0.0142965	0.0142965	0.0082769	0.0082769	0.00902935	0.0142965	0.0158014	0.0173062	0.0142965	0.0120391	0.0120391	0.0127916	0.013544	0.0127916	0.00978179	0.0082769	0.00752445	0.00902935	0.0120391	0.013544	0.0127916	0.0127916
167	0.0113398	0.0142797	0.0121798	0.0117598	0.0109198	0.0121798	0.0104998	0.00923982	0.0117598	0.0138597	0.0151197	0.0155397	0.0167997	0.0146997	0.0117598	0.0117598	0.0138597	0.0113398	0.0113398	0.0100798	0.0142797	0.0130197	0.0134397	0.0121798	0.0117598	0.0125997	0.0117598	0.0121798	0.0117598	0.0130197	0.0130197	0.0117598	0.00881982	0.00797984	0.00755985	0.00965981	0.0109198	0.0100798	0.00881982	0.00881982	0.0134397
168	0.0110092	0.00733945	0.00733945	0.012844	0.0146789	0.0146789	0.0110092	0.0146789	0.0201835	0.0183486	0.0183486	0.0146789	0.012844	0.00917431	0.00917431	0.0146789	0.0110092	0.00733945	0.00366972	0.00550459	0.00917431	0.00917431	0.0146789	0.012844	0.0165138	0.0110092	0.0183486	0.0220183	0.0256881	0.0220183	0.0146789	0.012844	0.012844	0.0165138	0.0183486	0.0146789	0.00917431	0.00733945	0.00917431	0.0110092	0.00917431
169	0.0168244	0.0168244	0.0147213	0.0126183	0.0105152	0.0105152	0.00630915	0.0042061	0.00210305	0.0042061	0.0105152	0.0126183	0.0126183	0.0084122	0.0105152	0.0147213	0.0126183	0.0126183	0.0105152	0.0084122	0.00630915	0.0105152	0.0252366	0.0294427	0.0252366	0.0168244	0.0168244	0.0210305	0.0210305	0.0210305	0.0189274	0.0126183	0.0168244	0.0147213	0.0168244	0.0105152	0.0147213	0.0168244	0.0147213	0.0105152	0.0105152
170	0.0177986	0.0168618	0.0149883	0.0140515	0.00843091	0.0112412	0.0112412	0.0112412	0.00749415	0.00655738	0.00562061	0.00562061	0.00843091	0.00843091	0.0112412	0.0149883	0.0159251	0.0149883	0.0131148	0.0112412	0.0103044	0.00562061	0.00749415	0.0112412	0.0131148	0.012178	0.0112412	0.00936768	0.0112412	0.0103044	0.0187354	0.0177986	0.0149883	0.00655738	0.00468384	0.00749415	0.0112412	0.0131148	0.012178	0.0131148	0.0131148
171	0.00939673	0.0097726	0.00864499	0.00864499	0.0120278	0.0146589	0.0154106	0.0131554	0.0124037	0.0116519	0.014283	0.0139072	0.0131554	0.0124037	0.0124037	0.0120278	0.0135313	0.014283	0.01729	0.0139072	0.0124037	0.0112761	0.0124037	0.0135313	0.0131554	0.0146589	0.0124037	0.0120278	0.0120278	0.0131554	0.0127796	0.00902086	0.00939673	0.0101485	0.0135313	0.0131554	0.0139072	0.0131554	0.0105243	0.00939673	0.0112761
172	0.00889608	0.0105135	0.0105135	0.012131	0.0137485	0.0137485	0.012131	0.0113223	0.0105135	0.0129397	0.012131	0.0145572	0.0105135	0.00970481	0.00727861	0.00808734	0.0105135	0.012131	0.0137485	0.0129397	0.0105135	0.0105135	0.0105135	0.0105135	0.012131	0.012131	0.0145572	0.0113223	0.015366	0.0177922	0.0194096	0.0145572	0.00889608	0.0129397	0.0129397	0.0169834	0.0137485	0.0169834	0.0129397	0.012131	0.00727861
173	0.0130116	0.0129428	0.0131493	0.0131493	0.0126674	0.011497	0.0108086	0.0108086	0.0112905	0.0112905	0.011497	0.011084	0.0109463	0.0111528	0.011084	0.011497	0.0112905	0.012392	0.0130116	0.013287	0.0133558	0.0133558	0.0134935	0.0124608	0.0117724	0.0121855	0.0122543	0.0136312	0.012392	0.0129428	0.0124608	0.0120478	0.0117036	0.0101201	0.0112216	0.0112216	0.0119789	0.0114282	0.011497	0.0128051	0.0139754
174	0.0128096	0.0122092	0.0124093	0.0130098	0.0131098	0.01331	0.0134101	0.0137103	0.0126095	0.0117088	0.0123092	0.0135101	0.0144108	0.0137103	0.0127095	0.0128096	0.0126095	0.0138104	0.0126095	0.0116087	0.0110083	0.0113085	0.0121091	0.0118089	0.0117088	0.0119089	0.0115086	0.0109082	0.0110083	0.0118089	0.0124093	0.0121091	0.0117088	0.0127095	0.0136102	0.0126095	0.0121091	0.0117088	0.0128096	0.0124093	0.0123092
175	0.011994	0.0104948	0.0134933	0.011994	0.0089955	0.0104948	0.0104948	0.0104948	0.011994	0.011994	0.011994	0.011994	0.011994	0.0104948	0.00449775	0.00749625	0.0134933	0.0164918	0.0164918	0.0149925	0.0134933	0.0134933	0.0134933	0.0194903	0.017991	0.0164918	0.011994	0.011994	0.0104948	0.0104948	0.0134933	0.0149925	0.011994	0.00449775	0.00449775	0.00749625	0.011994	0.0149925	0.011994	0.00749625	0.0029985
176	0.00993464	0.0109804	0.0120261	0.0115033	0.0130719	0.0120261	0.0135948	0.012549	0.0120261	0.0104575	0.00993464	0.00941176	0.0115033	0.0120261	0.0109804	0.0115033	0.0141176	0.0198693	0.020915	0.0172549	0.0135948	0.00941176	0.0109804	0.00941176	0.0120261	0.0135948	0.0151634	0.0162092	0.0120261	0.0104575	0.00888889	0.0120261	0.016732	0.0162092	0.0146405	0.00993464	0.0115033	0.012549	0.012549	0.0109804	0.012549
177	0.00858896	0.0134969	0.0159509	0.0171779	0.0134969	0.0134969	0.0122699	0.0159509	0.0134969	0.0134969	0.0134969	0.0122699	0.0134969	0.0122699	0.0184049	0.0184049	0.0171779	0.0110429	0.00858896	0.00736196	0.0110429	0.0147239	0.0159509	0.0159509	0.0171779	0.0233129	0.0233129	0.0233129	0.0147239	0.0122699	0.00736196	0.0110429	0.0122699	0.0147239	0.0122699	0.0110429	0.00736196	0.00736196	0.00736196	0.00981595	0.00981595
178	0.0124392	0.0133405	0.0124392	0.0126194	0.0133405	0.0131603	0.0127997	0.0111772	0.0113575	0.0126194	0.0124392	0.0111772	0.0102758	0.00973499	0.00937444	0.0113575	0.01298	0.0135208	0.0118983	0.0126194	0.0138814	0.0133405	0.0124392	0.0120786	0.0135208	0.0142419	0.0126194	0.0131603	0.0120786	0.0133405	0.0122589	0.0147828	0.016225	0.0171264	0.0160447	0.0144222	0.0131603	0.0131603	0.0138814	0.0144222	0.0124392
179	0.0118788	0.0118156	0.0120052	0.0114997	0.0121947	0.0118788	0.0125107	0.0121947	0.0123843	0.0127634	0.012953	0.0121947	0.010931	0.00992007	0.0111206	0.0109942	0.0120684	0.0127002	0.013648	0.0135216	0.0127634	0.0125738	0.0137744	0.0133953	0.0132689	0.0110574	0.0114365	0.011942	0.012637	0.0118788	0.0120052	0.011942	0.0127002	0.0125107	0.0127002	0.0124475	0.0118156	0.0128266	0.012953	0.013648	0.012953
180	0.0130296	0.0139948	0.0134157	0.0144774	0.0135122	0.0131261	0.011968	0.0137052	0.0128366	0.0131261	0.0106167	0.0110993	0.0110028	0.0126436	0.0129331	0.0131261	0.0132227	0.0125471	0.0122575	0.0113889	0.0115819	0.0129331	0.0136087	0.0136087	0.0129331	0.011968	0.0113889	0.0114854	0.0122575	0.0127401	0.0118714	0.0118714	0.0126436	0.0122575	0.0125471	0.0112923	0.0116784	0.0112923	0.0106167	0.0113889	0.0111958
181	0.0147446	0.014218	0.0163244	0.0147446	0.0136914	0.0110585	0.00947867	0.00789889	0.00789889	0.0105319	0.0126382	0.0147446	0.016851	0.0173776	0.016851	0.014218	0.0136914	0.014218	0.0147446	0.0136914	0.0131648	0.0110585	0.0126382	0.0110585	0.0121116	0.0105319	0.00947867	0.0100053	0.00947867	0.0131648	0.014218	0.0152712	0.0121116	0.011585	0.0100053	0.0105319	0.00842549	0.00895208	0.0105319	0.011585	0.011585
182	0.0133492	0.0130525	0.0121626	0.0112726	0.0145357	0.016019	0.0163156	0.0148324	0.0154257	0.0148324	0.0136458	0.0112726	0.0112726	0.0121626	0.0130525	0.0148324	0.0133492	0.0121626	0.0121626	0.0112726	0.0121626	0.0112726	0.0136458	0.0130525	0.0154257	0.015129	0.015129	0.0118659	0.0121626	0.0136458	0.0130525	0.0106793	0.00949273	0.0103827	0.0115693	0.00978938	0.00949273	0.010976	0.0130525	0.0124592	0.010086
183	0.0141304	0.0132609	0.0126087	0.0106522	0.0113043	0.011087	0.0121739	0.0115217	0.011087	0.0104348	0.0102174	0.0106522	0.0115217	0.0119565	0.0126087	0.0130435	0.0141304	0.0134783	0.0130435	0.0117391	0.0123913	0.0130435	0.0128261	0.0123913	0.0134783	0.0132609	0.0128261	0.0134783	0.0158696	0.0169565	0.0134783	0.0104348	0.0106522	0.0113043	0.0113043	0.00913043	0.0104348	0.0108696	0.0121739	0.0136957	0.0115217
184	0.0190024	0.0190024	0.0142518	0.0158353	0.0142518	0.0174188	0.0110847	0.00791766	0.00316706	0.0110847	0.00950119	0.00950119	0.00475059	0.00950119	0.00791766	0.0126683	0.0126683	0.0205859	0.0190024	0.0158353	0.0110847	0.00791766	0.0110847	0.0110847	0.0126683	0.0174188	0.0205859	0.0205859	0.0174188	0.0142518	0.0126683	0.00950119	0.00950119	0.0126683	0.00950119	0.00791766	0.00316706	0.00791766	0.00791766	0.0110847	0.0110847
185	0.0102041	0.022449	0.0244898	0.0265306	0.022449	0.0183673	0.0204082	0.0142857	0.0122449	0.0102041	0.00816327	0.00612245	0.00816327	0.0102041	0.0122449	0.00612245	0.00408163	0.00612245	0.00816327	0.0142857	0.0204082	0.022449	0.0204082	0.0142857	0.0265306	0.0244898	0.0265306	0.0122449	0.0102041	0.00612245	0.0102041	0.0102041	0.0122449	0.00612245	0.00612245	0.00612245	0.0122449	0.0142857	0.0102041	0.00816327	0.0102041
186	0.0106762	0.00533808	0.00711744	0.00711744	0.0106762	0.0106762	0.0088968	0.0106762	0.00711744	0.0124555	0.0160142	0.0177936	0.0142349	0.0213523	0.0231317	0.024911	0.0106762	0.0106762	0.0124555	0.0124555	0.0088968	0.00711744	0.0088968	0.0106762	0.0124555	0.0106762	0.0088968	0.00533808	0.00355872	0.00533808	0.00355872	0.00533808	0.0106762	0.0142349	0.0142349	0.0088968	0.0142349	0.019573	0.0213523	0.0160142	0.0106762
187	0.0130785	0.0160966	0.0135815	0.0125755	0.00955734	0.00955734	0.00905433	0.0110664	0.0135815	0.0130785	0.0120724	0.0100604	0.0145875	0.0130785	0.0145875	0.0100604	0.0115694	0.0120724	0.0171026	0.0186117	0.0206237	0.0191147	0.0181087	0.0165996	0.0176056	0.0160966	0.0140845	0.00905433	0.00754527	0.00955734	0.0125755	0.0150905	0.0120724	0.0105634	0.0100604	0.0110664	0.0110664	0.0120724	0.0105634	0.0125755	0.0115694
188	0.0151229	0.0170132	0.0179584	0.0217391	0.0189036	0.0160681	0.0132325	0.0170132	0.0179584	0.0132325	0.00850662	0.0094518	0.0094518	0.0132325	0.0113422	0.0151229	0.0189036	0.0160681	0.0132325	0.0122873	0.0160681	0.0170132	0.010397	0.00661626	0.00567108	0.00661626	0.0113422	0.0141777	0.0113422	0.010397	0.010397	0.0113422	0.0122873	0.0122873	0.0141777	0.0141777	0.0151229	0.0160681	0.0151229	0.0122873	0.0094518
189	0.0126024	0.0118463	0.010334	0.0100819	0.00932577	0.00982987	0.00957782	0.0110901	0.00982987	0.0115942	0.0108381	0.0110901	0.00907372	0.0113422	0.0113422	0.0126024	0.0126024	0.0131065	0.015879	0.0168872	0.0161311	0.0131065	0.0118463	0.0123503	0.0163831	0.0151229	0.0153749	0.0110901	0.010586	0.010334	0.0108381	0.0123503	0.0131065	0.0126024	0.0115942	0.0118463	0.0123503	0.0138626	0.0143667	0.0148708	0.0138626
190	0.016444	0.020555	0.0143885	0.012333	0.00822199	0.0143885	0.0102775	0.012333	0.004111	0.00822199	0.0102775	0.0102775	0.0102775	0.0061665	0.00822199	0.00822199	0.0143885	0.0184995	0.0143885	0.0102775	0.0061665	0.0143885	0.024666	0.0267215	0.020555	0.012333	0.0102775	0.016444	0.012333	0.0143885	0.012333	0.0143885	0.012333	0.0061665	0.004111	0.0061665	0.0061665	0.004111	0.004111	0.00822199	0.012333
191	0.0157563	0.0120798	0.0115546	0.00997899	0.0115546	0.0110294	0.0120798	0.0105042	0.0115546	0.0110294	0.0120798	0.0110294	0.00945378	0.00787815	0.00840336	0.012605	0.012605	0.0105042	0.00892857	0.00997899	0.0120798	0.0131303	0.0136555	0.012605	0.0115546	0.0120798	0.0131303	0.0115546	0.00997899	0.0110294	0.0131303	0.0131303	0.0115546	0.0115546	0.012605	0.0147059	0.0141807	0.0136555	0.0105042	0.00945378	0.00997899
192	0.0067981	0.00543848	0.010877	0.0163154	0.0149558	0.0135962	0.0067981	0.0122366	0.010877	0.0149558	0.00815772	0.0135962	0.0122366	0.0149558	0.010877	0.0122366	0.010877	0.00815772	0.00543848	0.010877	0.0149558	0.0163154	0.010877	0.00951734	0.00815772	0.00815772	0.0067981	0.00815772	0.0122366	0.0135962	0.0163154	0.0190347	0.0258328	0.0244731	0.0176751	0.0122366	0.010877	0.00951734	0.00407886	0.00407886	0.0163154
193	0.0139924	0.0152091	0.0164259	0.0142966	0.0127757	0.013384	0.0118631	0.0106464	0.00942966	0.0115589	0.0155133	0.0152091	0.0152091	0.0142966	0.0136882	0.0146008	0.0136882	0.0136882	0.0164259	0.0176426	0.0173384	0.013384	0.0124715	0.0142966	0.0155133	0.0173384	0.0142966	0.0127757	0.010038	0.00851711	0.00821293	0.00821293	0.0127757	0.0155133	0.0146008	0.0118631	0.0069962	0.010038	0.00973384	0.0124715	0.0109506
194	0.00816743	0.0071465	0.00306279	0.00612557	0.0132721	0.0163349	0.014293	0.00918836	0.0112302	0.014293	0.0163349	0.0163349	0.0153139	0.0173558	0.0193977	0.0183767	0.0173558	0.0122511	0.0112302	0.00918836	0.0122511	0.0112302	0.00918836	0.00918836	0.00918836	0.0163349	0.0173558	0.0204186	0.0153139	0.0122511	0.0102093	0.00918836	0.0102093	0.00918836	0.0112302	0.0132721	0.0132721	0.0112302	0.00816743	0.00816743	0.0122511
195	0.0100376	0.00878294	0.0100376	0.00627353	0.00627353	0.00501882	0.00878294	0.0112923	0.0188206	0.0150565	0.0138018	0.00878294	0.0112923	0.0138018	0.0125471	0.0125471	0.0100376	0.0125471	0.0138018	0.0125471	0.0138018	0.0138018	0.0138018	0.0138018	0.0150565	0.0200753	0.0200753	0.0200753	0.0175659	0.0125471	0.0112923	0.0150565	0.0150565	0.0150565	0.00752823	0.0100376	0.00627353	0.0100376	0.00752823	0.0100376	0.00627353
196	0.0118483	0.00947867	0.007109	0.00947867	0.007109	0.00947867	0.0118483	0.0118483	0.0165877	0.0189573	0.0189573	0.014218	0.00473934	0.00236967	0	0.0118483	0.0189573	0.028436	0.0189573	0.0165877	0.00947867	0.007109	0.00947867	0.0189573	0.028436	0.0308057	0.0236967	0.0189573	0.0118483	0.007109	0.00473934	0.00947867	0.0165877	0.0236967	0.021327	0.0165877	0.0118483	0.0165877	0.0189573	0.0236967	0.0189573
197	0.00867679	0.00867679	0.0115691	0.0115691	0.0130152	0.0115691	0.0173536	0.0187997	0.0202458	0.0101229	0.0101229	0.0101229	0.0130152	0.0130152	0.0144613	0.0173536	0.0202458	0.0173536	0.0173536	0.00867679	0.0130152	0.0115691	0.0144613	0.0101229	0.00723066	0.00433839	0.00289226	0.00433839	0.0130152	0.0173536	0.0202458	0.0159074	0.0130152	0.0101229	0.0144613	0.0159074	0.0173536	0.0115691	0.0101229	0.0101229	0.0130152
198	0.0133739	0.0145897	0.0121581	0.00851064	0.0121581	0.0133739	0.0121581	0.00972644	0.00851064	0.00972644	0.0109422	0.0133739	0.0121581	0.0121581	0.00972644	0.0109422	0.00972644	0.0109422	0.0121581	0.0133739	0.0182371	0.0170213	0.0158055	0.00851064	0.00851064	0.00972644	0.0145897	0.0121581	0.0109422	0.00729483	0.0145897	0.0158055	0.0145897	0.0133739	0.0145897	0.0206687	0.0182371	0.0170213	0.0158055	0.0145897	0.00972644
199	0.00913242	0.0114155	0.0136986	0.0114155	0.00913242	0.00684932	0.00684932	0.0114155	0.00913242	0.00456621	0.00228311	0.00684932	0.00913242	0.00684932	0.00456621	0.00684932	0.00684932	0.00913242	0.00913242	0.0114155	0.0205479	0.0251142	0.0319635	0.0273973	0.0273973	0.0251142	0.0205479	0.0159817	0.0114155	0.00913242	0.00456621	0.0114155	0.0114155	0.0136986	0.00913242	0.0114155	0.00913242	0.00684932	0.00913242	0.0114155	0.0114155
200	0.0102101	0.011501	0.0117357	0.011501	0.0107969	0.0116184	0.0113836	0.0132614	0.013144	0.0136134	0.0120878	0.0109142	0.0107969	0.0113836	0.0116184	0.0122051	0.0123225	0.013144	0.0125572	0.0120878	0.0122051	0.0123225	0.013144	0.0126746	0.0130266	0.0125572	0.0120878	0.0107969	0.0107969	0.0111489	0.011501	0.0107969	0.0122051	0.0120878	0.0134961	0.0126746	0.0133787	0.0127919	0.0124399	0.0125572	0.0118531
201	0.0121812	0.0152265	0.0175105	0.0159878	0.0152265	0.0121812	0.0129425	0.0159878	0.0167491	0.0144652	0.0106585	0.00989722	0.0114199	0.00989722	0.0091359	0.0091359	0.00989722	0.00989722	0.00989722	0.0137038	0.0182718	0.0175105	0.0144652	0.0129425	0.0152265	0.0175105	0.0144652	0.0121812	0.0091359	0.00989722	0.0129425	0.0137038	0.0167491	0.0129425	0.0121812	0.0091359	0.0091359	0.00685192	0.00837457	0.0091359	0.0106585
202	0.0157017	0.0117763	0.0157017	0.0117763	0.0157017	0.0176644	0.0176644	0.0157017	0.00785083	0.00785083	0.00588813	0.00785083	0.00981354	0.013739	0.013739	0.00981354	0.00392542	0.00981354	0.0157017	0.0157017	0.013739	0.00981354	0.00785083	0.00392542	0.00392542	0.00981354	0.00981354	0.00981354	0.00588813	0.00588813	0.00981354	0.00981354	0.0117763	0.00981354	0.0117763	0.0117763	0.0117763	0.0176644	0.0157017	0.0157017	0.013739
203	0.00587084	0.00587084	0.00587084	0.00587084	0.00782779	0.0117417	0.0117417	0.0136986	0.00782779	0.0117417	0.0136986	0.0156556	0.0156556	0.0176125	0.0215264	0.0234834	0.0176125	0.0176125	0.0117417	0.00978474	0.00391389	0.00587084	0.00782779	0.00782779	0.00782779	0.00782779	0.00782779	0.00587084	0.00391389	0.00782779	0.00978474	0.0117417	0.0117417	0.0136986	0.0156556	0.0156556	0.0156556	0.0156556	0.0156556	0.00978474	0.00391389
204	0.00882223	0.00882223	0.00882223	0.00970446	0.00970446	0.0114689	0.01588	0.0176445	0.0194089	0.0202911	0.0202911	0.0211734	0.0202911	0.0220556	0.0185267	0.0149978	0.00882223	0.0105867	0.0123511	0.0141156	0.0132333	0.00882223	0.00794001	0.00794001	0.00882223	0.00970446	0.0114689	0.0141156	0.01588	0.0149978	0.0167622	0.01588	0.0132333	0.0114689	0.00970446	0.0123511	0.0114689	0.0149978	0.01588	0.0167622	0.0141156
205	0.00935162	0.00935162	0.00935162	0.0112219	0.0124688	0.0137157	0.0118454	0.0105985	0.0105985	0.0105985	0.0130923	0.0143392	0.0149626	0.015586	0.0118454	0.015586	0.0143392	0.0162095	0.00997506	0.00872818	0.00935162	0.00872818	0.00872818	0.00935162	0.0118454	0.0118454	0.0118454	0.0137157	0.0162095	0.0162095	0.0137157	0.0118454	0.015586	0.0149626	0.0168329	0.00997506	0.0118454	0.00997506	0.0124688	0.00997506	0.0105985
206	0.0119292	0.0117336	0.0121248	0.0113425	0.0105603	0.0099736	0.0099736	0.0109514	0.0127115	0.0132981	0.0144715	0.0131026	0.0156449	0.0146671	0.0144715	0.0125159	0.0156449	0.0142759	0.0138848	0.0117336	0.0136893	0.0156449	0.0142759	0.0154493	0.0121248	0.0127115	0.0101692	0.0125159	0.0123203	0.0134937	0.0115381	0.0115381	0.0119292	0.0125159	0.012907	0.012907	0.012907	0.0121248	0.0117336	0.0125159	0.0115381
207	0.0104563	0.0104563	0.0104563	0.0142586	0.0171103	0.0152091	0.0095057	0.00665399	0.00665399	0.00760456	0.0123574	0.0114068	0.0161597	0.0104563	0.0123574	0.00855513	0.0095057	0.00855513	0.013308	0.0180608	0.0190114	0.0161597	0.0114068	0.0123574	0.013308	0.0123574	0.0123574	0.00855513	0.0095057	0.0095057	0.0142586	0.0161597	0.0180608	0.0152091	0.0152091	0.0104563	0.0114068	0.0095057	0.0104563	0.0104563	0.0123574
208	0.0142276	0.0159698	0.0168409	0.0162602	0.0174216	0.0139373	0.0171312	0.0156794	0.0150987	0.011324	0.0116144	0.0124855	0.0116144	0.011324	0.0121951	0.0119048	0.00987224	0.00813008	0.0087108	0.0110337	0.0130662	0.014518	0.0142276	0.0153891	0.014518	0.0136469	0.010453	0.0110337	0.0119048	0.0156794	0.017712	0.0174216	0.0148084	0.0116144	0.0119048	0.0101626	0.0110337	0.0087108	0.0101626	0.0101626	0.00958188
209	0.0228385	0.0195759	0.0163132	0.0130506	0.0130506	0.0228385	0.0195759	0.0163132	0.00652529	0.0195759	0.0163132	0.0130506	0.00326264	0.00652529	0.00978793	0.00978793	0.0130506	0.0163132	0.0195759	0.0130506	0.00652529	0	0.00978793	0.0130506	0.0163132	0.0130506	0.00978793	0.0130506	0.00978793	0.0163132	0.0130506	0.0130506	0.0130506	0.0163132	0.0228385	0.0195759	0.0163132	0.0130506	0.0130506	0.0130506	0.00978793
210	0.0120197	0.0125921	0.0117336	0.0127352	0.0134507	0.0141661	0.0131645	0.0141661	0.0138799	0.0143092	0.0128783	0.0114474	0.0111612	0.0105888	0.0115905	0.0123059	0.0120197	0.0123059	0.0114474	0.010875	0.0105888	0.0104457	0.0123059	0.0125921	0.0123059	0.0118767	0.0113043	0.0121628	0.0115905	0.0130214	0.0130214	0.0145954	0.0130214	0.0115905	0.010875	0.0105888	0.0123059	0.0117336	0.014023	0.0144523	0.014023
211	0.0131435	0.0131435	0.0109529	0.00985761	0.0131435	0.0153341	0.0186199	0.0175246	0.0164294	0.0153341	0.0142388	0.0175246	0.0164294	0.0175246	0.0131435	0.0109529	0.0131435	0.0120482	0.0142388	0.0120482	0.0153341	0.0164294	0.0164294	0.0186199	0.0164294	0.0197152	0.0186199	0.0208105	0.0175246	0.0153341	0.0164294	0.0109529	0.00876232	0.00657174	0.00876232	0.00657174	0.00657174	0.00438116	0.00766703	0.00985761	0.0120482
212	0.014079	0.0156433	0.0132968	0.0132968	0.0117325	0.018772	0.0179898	0.0195542	0.0125147	0.014079	0.0125147	0.0156433	0.0125147	0.0148612	0.0125147	0.0117325	0.0132968	0.0148612	0.014079	0.0101682	0.009386	0.0070395	0.0109503	0.0132968	0.0164255	0.0125147	0.009386	0.0117325	0.0132968	0.0132968	0.0117325	0.009386	0.00860383	0.009386	0.0101682	0.009386	0.009386	0.0109503	0.0156433	0.0172077	0.0164255
213	0.0102354	0.013306	0.0204708	0.0214944	0.0163767	0.0174002	0.0174002	0.0194473	0.0184237	0.0153531	0.0143296	0.0122825	0.0122825	0.0143296	0.0122825	0.013306	0.013306	0.0153531	0.0163767	0.0194473	0.0153531	0.0122825	0.0102354	0.013306	0.013306	0.011259	0.0122825	0.011259	0.013306	0.0122825	0.0194473	0.0184237	0.0184237	0.013306	0.0122825	0.0102354	0.00716479	0.00614125	0.00716479	0.00818833	0.011259
214	0.0100692	0.012167	0.0176211	0.0180407	0.0146843	0.00881057	0.00881057	0.0104888	0.0104888	0.00923012	0.0100692	0.0104888	0.0130061	0.0117474	0.0130061	0.012167	0.0113279	0.00923012	0.0104888	0.0104888	0.0117474	0.0117474	0.0155234	0.016782	0.0180407	0.0176211	0.0151038	0.0155234	0.0151038	0.0155234	0.0130061	0.0100692	0.0104888	0.00797147	0.00755192	0.00671282	0.0109083	0.012167	0.0117474	0.0125865	0.0113279
215	0.0110653	0.0117001	0.0110653	0.0100676	0.0107025	0.0117908	0.0125164	0.0120629	0.0119722	0.0126978	0.012335	0.0122443	0.0120629	0.0119722	0.013242	0.0122443	0.012335	0.0114281	0.012335	0.0137862	0.0130606	0.0125164	0.0116095	0.0112467	0.0122443	0.0116095	0.012335	0.0113374	0.012335	0.0120629	0.0133327	0.0127885	0.0135141	0.0125164	0.0135141	0.0135141	0.0139676	0.0136955	0.0140583	0.0143304	0.0137862
216	0.0199336	0.0155039	0.00664452	0.00442968	0.00664452	0.00885936	0.00885936	0.00885936	0.0110742	0.0155039	0.013289	0.0110742	0.0110742	0.0110742	0.0110742	0.00885936	0.0155039	0.013289	0.0110742	0.00442968	0.00442968	0.013289	0.013289	0.0177187	0.013289	0.013289	0.0110742	0.00885936	0.0110742	0.0110742	0.00885936	0.013289	0.013289	0.0155039	0.0199336	0.0221484	0.0265781	0.0221484	0.0243632	0.0199336	0.0155039
217	0.0121184	0.0128243	0.0134126	0.0144714	0.0141185	0.0129419	0.0129419	0.0141185	0.0145891	0.0121184	0.0108242	0.0111771	0.0129419	0.0134126	0.0132949	0.012236	0.0131772	0.0121184	0.0132949	0.0131772	0.0137655	0.0140008	0.0129419	0.0124713	0.0104712	0.00988293	0.00823578	0.00941232	0.0103536	0.0129419	0.0124713	0.0123537	0.0103536	0.0108242	0.0103536	0.0112948	0.0111771	0.0114124	0.0108242	0.0115301	0.0134126
218	0.0111254	0.00770218	0.00513479	0.00941378	0.00984168	0.0136928	0.0124091	0.0136928	0.0136928	0.0132649	0.012837	0.0111254	0.0102696	0.0132649	0.0149765	0.0158323	0.012837	0.0119812	0.0111254	0.0111254	0.0119812	0.0132649	0.0141207	0.0141207	0.0136928	0.0166881	0.0158323	0.0162602	0.0115533	0.00898588	0.00727428	0.00941378	0.00984168	0.00984168	0.00770218	0.0102696	0.012837	0.0149765	0.0149765	0.0124091	0.0106975
219	0.0170263	0.0142546	0.0130667	0.0118788	0.0118788	0.0130667	0.0110869	0.0110869	0.00989903	0.0110869	0.0122748	0.0138586	0.0138586	0.00989903	0.00910711	0.0114829	0.0134627	0.0114829	0.010691	0.0126708	0.0134627	0.0134627	0.010295	0.010295	0.010295	0.0126708	0.0150465	0.0170263	0.0174223	0.0142546	0.0118788	0.010691	0.0126708	0.0130667	0.0122748	0.0126708	0.0126708	0.0150465	0.0126708	0.0122748	0.0126708
220	0.0106436	0.0126393	0.0143023	0.0166306	0.0136371	0.0126393	0.0116414	0.0129719	0.0126393	0.0139697	0.0149676	0.0159654	0.0136371	0.0106436	0.00864793	0.0116414	0.0139697	0.0149676	0.0133045	0.0139697	0.0133045	0.0123067	0.0106436	0.0123067	0.0136371	0.0136371	0.0136371	0.0116414	0.0119741	0.010311	0.0106436	0.010311	0.010311	0.0126393	0.0126393	0.0123067	0.00831532	0.00864793	0.00997838	0.0139697	0.0129719
221	0.0148588	0.0148588	0.0089153	0.00594354	0.0148588	0.0148588	0.0178306	0.0089153	0.0178306	0.0148588	0.0118871	0.0089153	0.0118871	0.0118871	0.0148588	0.0118871	0.0148588	0.00594354	0.00594354	0.00594354	0.0089153	0.0118871	0.0118871	0.0089153	0.0089153	0.0118871	0.0118871	0.0118871	0.00594354	0.00594354	0.0118871	0.0148588	0.0178306	0.0118871	0.0118871	0.0148588	0.0118871	0.0148588	0.0089153	0.0118871	0.0089153
222	0.01222	0.0162933	0.0203666	0.00814664	0.01222	0.0203666	0.0244399	0.0162933	0.0203666	0.0162933	0.0244399	0.0162933	0.0244399	0.0203666	0.0203666	0.0162933	0.01222	0.00407332	0.00407332	0.01222	0.0162933	0.01222	0.00407332	0.00407332	0.00814664	0.0244399	0.0244399	0.0203666	0.00814664	0.00407332	0.00407332	0	0	0.00407332	0.00407332	0.00814664	0.01222	0.0162933	0.0162933	0.0162933	0.0162933
223	0.00887436	0.013078	0.0116768	0.0144792	0.0107426	0.013078	0.0112097	0.0112097	0.0126109	0.0116768	0.0098085	0.00887436	0.00747314	0.0107426	0.0107426	0.0158804	0.013078	0.0144792	0.0116768	0.0144792	0.0112097	0.0121439	0.0116768	0.0140121	0.0144792	0.0126109	0.0144792	0.0112097	0.0121439	0.0107426	0.0126109	0.013078	0.0112097	0.0121439	0.0121439	0.0098085	0.0102756	0.0107426	0.0116768	0.0102756	0.00934143
224	0.010101	0.0161616	0.020202	0.020202	0.0181818	0.0141414	0.0161616	0.0161616	0.0161616	0.010101	0.00808081	0.0040404	0.00606061	0.0040404	0.00606061	0.0040404	0.00606061	0.00808081	0.0141414	0.0121212	0.0181818	0.0121212	0.0141414	0.010101	0.0121212	0.0181818	0.0181818	0.0181818	0.0121212	0.0121212	0.0121212	0.010101	0.00606061	0.00606061	0.010101	0.0141414	0.0121212	0.010101	0.010101	0.0121212	0.010101
225	0.0136869	0.011976	0.0171086	0.0188195	0.0136869	0.0153978	0.0136869	0.0136869	0.00855432	0.00855432	0.00855432	0.00684346	0.00342173	0.011976	0.011976	0.0153978	0.011976	0.011976	0.0136869	0.0153978	0.0136869	0.0102652	0.0171086	0.0205304	0.025663	0.0171086	0.0153978	0.0153978	0.0188195	0.0205304	0.0153978	0.0102652	0.0102652	0.0102652	0.0102652	0.00684346	0.0102652	0.0102652	0.00855432	0.0153978	0.0136869
226	0.00915751	0.00732601	0.00732601	0.014652	0.0274725	0.0238095	0.018315	0.00915751	0.0128205	0.014652	0.014652	0.0164835	0.0128205	0.0164835	0.0128205	0.0128205	0.00915751	0.0128205	0.0164835	0.018315	0.0164835	0.0164835	0.0164835	0.014652	0.0128205	0.014652	0.014652	0.0164835	0.014652	0.014652	0.014652	0.010989	0.014652	0.010989	0.00732601	0.00549451	0.00732601	0.0128205	0.010989	0.010989	0.010989
227	0.0233918	0.0292398	0.0292398	0.0116959	0.0116959	0.0116959	0.0116959	0.00584795	0.0116959	0.0175439	0.0116959	0.00584795	0	0	0	0	0	0.00584795	0.0175439	0.0292398	0.0409357	0.0409357	0.0350877	0.0292398	0.0175439	0.0175439	0.00584795	0.0116959	0.0116959	0.0116959	0.00584795	0.00584795	0.00584795	0.00584795	0	0	0.00584795	0.00584795	0.0116959	0.0233918	0.0292398
228	0.0114778	0.0071736	0.0114778	0.00860832	0.00860832	0.00573888	0.0071736	0.0172166	0.0157819	0.0157819	0.00860832	0.00860832	0.00860832	0.00860832	0.0129125	0.0172166	0.0200861	0.0143472	0.0143472	0.0114778	0.0157819	0.0129125	0.0143472	0.010043	0.0129125	0.0143472	0.0157819	0.0114778	0.0114778	0.0114778	0.0129125	0.0114778	0.010043	0.00860832	0.00573888	0.00573888	0.00573888	0.010043	0.0129125	0.0143472	0.0114778
229	0.00858369	0.00715308	0.0114449	0.00858369	0.00572246	0.00286123	0.00572246	0.00715308	0.00715308	0.0100143	0.00715308	0.00715308	0.00572246	0.00858369	0.00858369	0.0128755	0.0143062	0.0157368	0.0128755	0.0143062	0.0157368	0.0128755	0.0100143	0.0143062	0.0171674	0.018598	0.0128755	0.0128755	0.0171674	0.0228898	0.0200286	0.0143062	0.0114449	0.0143062	0.0143062	0.0143062	0.0114449	0.0143062	0.0157368	0.0157368	0.0157368
230	0.0132089	0.0125799	0.00880595	0.00754796	0.00859629	0.00964462	0.0111123	0.00943495	0.0109026	0.00901562	0.00964462	0.00901562	0.0100639	0.0115316	0.0106929	0.0100639	0.00943495	0.0125799	0.0146766	0.0150959	0.0119509	0.0109026	0.0113219	0.0115316	0.0113219	0.0123703	0.0132089	0.0142573	0.0134186	0.0138379	0.0144669	0.0142573	0.0146766	0.0134186	0.0142573	0.0146766	0.0159346	0.0142573	0.0140476	0.0136283	0.0144669
231	0.0144928	0.0144928	0.0138889	0.00966184	0.00966184	0.0120773	0.0163043	0.0144928	0.0150966	0.0157005	0.0175121	0.0150966	0.0138889	0.0157005	0.0163043	0.0163043	0.0120773	0.0114734	0.00845411	0.0120773	0.0102657	0.013285	0.0120773	0.0108696	0.0102657	0.00905797	0.0120773	0.00966184	0.00845411	0.00785024	0.0114734	0.013285	0.0138889	0.0187198	0.0199275	0.0193237	0.0126812	0.00966184	0.0120773	0.0120773	0.0144928
232	0.0114504	0.0114504	0.00763359	0.00381679	0	0.00763359	0.0114504	0.0114504	0.00381679	0.00381679	0.00381679	0.00763359	0.00381679	0.00763359	0.0152672	0.019084	0.0229008	0.0229008	0.0229008	0.019084	0.0114504	0.0114504	0.0114504	0.0114504	0.0114504	0.0114504	0.00763359	0.019084	0.0152672	0.0267176	0.0152672	0.0152672	0.00763359	0.0114504	0.019084	0.019084	0.0152672	0.0152672	0.0114504	0.0114504	0.0152672
233	0.00999286	0.00999286	0.012848	0.0114204	0.0171306	0.00999286	0.0142755	0.00713776	0.00999286	0.00571021	0.0157031	0.0142755	0.0142755	0.00856531	0.0114204	0.0142755	0.00999286	0.00713776	0.00856531	0.0142755	0.0157031	0.0114204	0.00571021	0.00428266	0.00856531	0.00999286	0.0114204	0.00856531	0.00856531	0.00856531	0.00856531	0.00999286	0.012848	0.00999286	0.00713776	0.00856531	0.0114204	0.0142755	0.012848	0.0171306	0.0171306
234	0.0116928	0.0111613	0.0111613	0.0116928	0.0122243	0.0122243	0.00850385	0.00744087	0.0100983	0.0132873	0.0170077	0.0148817	0.0132873	0.0122243	0.0116928	0.0138188	0.0111613	0.0111613	0.0127558	0.0154132	0.0148817	0.0127558	0.0132873	0.0159447	0.0138188	0.0100983	0.0111613	0.0100983	0.0127558	0.0122243	0.0132873	0.0127558	0.0122243	0.0154132	0.0143503	0.0132873	0.0100983	0.00956683	0.0100983	0.0138188	0.0175392
235	0.00813559	0.0135593	0.0149153	0.0176271	0.0135593	0.00949153	0.00542373	0.00677966	0.0040678	0.00542373	0.00677966	0.0122034	0.0122034	0.0108475	0.00949153	0.0122034	0.0162712	0.0216949	0.0230508	0.0176271	0.0122034	0.00949153	0.00813559	0.00813559	0.0135593	0.0135593	0.0149153	0.0162712	0.0149153	0.0149153	0.0108475	0.0162712	0.0122034	0.00813559	0.00271186	0.00677966	0.0122034	0.0176271	0.0135593	0.0108475	0.00949153
236	0.0161861	0.0161861	0.0131512	0.0141629	0.0161861	0.0151745	0.0141629	0.0131512	0.011128	0.0121396	0.0121396	0.011128	0.0121396	0.0101163	0.0141629	0.0121396	0.0141629	0.00809307	0.0121396	0.0121396	0.0202327	0.0161861	0.0161861	0.011128	0.0091047	0.00809307	0.00809307	0.0101163	0.0121396	0.0121396	0.011128	0.0121396	0.011128	0.011128	0.0060698	0.0121396	0.011128	0.0141629	0.0091047	0.011128	0.0121396
237	0.0178891	0.0143113	0.0161002	0.0125224	0.00894454	0.0107335	0.0143113	0.0161002	0.0161002	0.0143113	0.0161002	0.0178891	0.0161002	0.0143113	0.0125224	0.0125224	0.0143113	0.0107335	0.0107335	0.0125224	0.0125224	0.0125224	0.00894454	0.00894454	0.00894454	0.0107335	0.0143113	0.0178891	0.0178891	0.019678	0.0143113	0.019678	0.0161002	0.0178891	0.00894454	0.0107335	0.00715564	0.00894454	0.00536673	0.0107335	0.00715564
238	0.00693001	0.00831601	0.011088	0.012474	0.01386	0.00970201	0.00554401	0.002772	0.00693001	0.00970201	0.01386	0.015246	0.015246	0.012474	0.015246	0.015246	0.016632	0.01386	0.015246	0.016632	0.01386	0.015246	0.012474	0.015246	0.01386	0.016632	0.016632	0.015246	0.012474	0.00554401	0.00554401	0.004158	0.01386	0.015246	0.019404	0.015246	0.016632	0.01386	0.016632	0.015246	0.019404
239	0.0145114	0.0131071	0.0112346	0.012639	0.0138092	0.0140433	0.0135752	0.0142774	0.0145114	0.0133411	0.0114687	0.0110006	0.0131071	0.0147455	0.0154476	0.0138092	0.0138092	0.0145114	0.0145114	0.012639	0.0110006	0.0107665	0.0119368	0.0117028	0.012639	0.0112346	0.0112346	0.0112346	0.0117028	0.012639	0.0110006	0.012639	0.0110006	0.012639	0.0107665	0.0131071	0.0124049	0.0142774	0.0133411	0.0133411	0.0121709
240	0.0169184	0.0132931	0.0060423	0.00966767	0.00845921	0.0108761	0.00725076	0.0108761	0.0132931	0.01571	0.0145015	0.0108761	0.00725076	0.00845921	0.0120846	0.0132931	0.0145015	0.0108761	0.0132931	0.0132931	0.0145015	0.0108761	0.0108761	0.01571	0.0205438	0.0217523	0.0181269	0.0108761	0.00845921	0.00966767	0.0169184	0.01571	0.0145015	0.00845921	0.00966767	0.00725076	0.00725076	0.00845921	0.00845921	0.0120846	0.00966767
241	0.0120791	0.010981	0.00732064	0.00805271	0.00768668	0.00915081	0.00915081	0.0106149	0.0124451	0.0106149	0.0120791	0.0102489	0.010981	0.00951684	0.00915081	0.011347	0.010981	0.0193997	0.0190337	0.0190337	0.0102489	0.00988287	0.011713	0.0164714	0.0153734	0.0146413	0.011347	0.0131772	0.010981	0.0124451	0.011347	0.0128111	0.0128111	0.011713	0.011713	0.0102489	0.0128111	0.0128111	0.0128111	0.0142753	0.0150073
242	0.0119471	0.0116626	0.012516	0.0126108	0.0134642	0.0120419	0.0123264	0.0111885	0.0116626	0.0112834	0.0109989	0.0110937	0.0107145	0.0106196	0.0110937	0.0108093	0.0105248	0.0108093	0.0116626	0.0117575	0.0111885	0.0108093	0.0116626	0.0128005	0.0134642	0.0128005	0.013559	0.0140331	0.0138435	0.0121367	0.0109989	0.011473	0.0128005	0.0128953	0.0129901	0.0113782	0.0110937	0.0108093	0.0109989	0.0109041	0.012516
243	0.0118168	0.014771	0.0236337	0.014771	0.0177253	0.014771	0.014771	0.014771	0.0236337	0.0206795	0.0206795	0.00886263	0.0118168	0.0118168	0.0118168	0.014771	0.014771	0.0118168	0.00886263	0.00886263	0.0118168	0.0118168	0.00886263	0.00886263	0.00590842	0.00590842	0.0118168	0.0177253	0.0206795	0.0177253	0.014771	0.0177253	0.014771	0.0118168	0.00886263	0.00590842	0.00886263	0.00590842	0.00590842	0.00886263	0.00886263
244	0.00770218	0.00513479	0.00770218	0.00770218	0.0154044	0.0179718	0.0154044	0.00513479	0.00256739	0.00513479	0.012837	0.0102696	0.0205392	0.0179718	0.0179718	0.0102696	0.00513479	0.012837	0.0154044	0.0205392	0.0154044	0.0102696	0.00770218	0.00770218	0.00513479	0.00513479	0.00256739	0.0102696	0.0154044	0.0205392	0.012837	0.00513479	0.00256739	0.0102696	0.0154044	0.0179718	0.0154044	0.0102696	0.0154044	0.0205392	0.0231065
245	0.00834078	0.0131069	0.0142985	0.01549	0.0142985	0.0142985	0.0131069	0.0119154	0.0142985	0.0137027	0.0137027	0.0101281	0.0137027	0.0119154	0.01549	0.0113196	0.0148943	0.0148943	0.0160858	0.0142985	0.0107239	0.0113196	0.0137027	0.0148943	0.0184689	0.01549	0.0172773	0.0131069	0.0125112	0.0113196	0.00893655	0.00834078	0.0059577	0.00774501	0.00893655	0.0131069	0.0125112	0.0119154	0.0101281	0.0101281	0.01549
246	0.02001	0.0190095	0.0170085	0.014007	0.016008	0.016008	0.0150075	0.010005	0.010005	0.008004	0.008004	0.0050025	0.0090045	0.012006	0.0130065	0.0090045	0.010005	0.016008	0.016008	0.0110055	0.0050025	0.0050025	0.008004	0.0110055	0.014007	0.0190095	0.02001	0.02001	0.0130065	0.012006	0.0090045	0.0110055	0.0090045	0.014007	0.0130065	0.018009	0.014007	0.016008	0.014007	0.014007	0.0170085
247	0.015456	0.0108192	0.00772798	0.00463679	0.00927357	0.00772798	0.00772798	0.00309119	0.00618238	0.0108192	0.0123648	0.0108192	0.0139104	0.015456	0.0185471	0.0139104	0.015456	0.0123648	0.0123648	0.00927357	0.0139104	0.0139104	0.0185471	0.0170015	0.015456	0.00927357	0.00772798	0.0108192	0.0139104	0.015456	0.0123648	0.0139104	0.0108192	0.015456	0.0200927	0.0185471	0.0123648	0.0139104	0.0139104	0.0200927	0.00772798
248	0.0112486	0.00899888	0.0112486	0.0134983	0.0134983	0.0179978	0.0179978	0.015748	0.00674916	0.00674916	0.0112486	0.0112486	0.00674916	0.00449944	0.00674916	0.00899888	0.00674916	0.00899888	0.00674916	0.015748	0.0179978	0.0314961	0.0269966	0.0202475	0.0134983	0.0112486	0.0134983	0.0112486	0.015748	0.015748	0.0179978	0.015748	0.015748	0.00899888	0.00674916	0.00674916	0.00674916	0.00674916	0.00449944	0.0134983	0.0112486
249	0.010101	0.010101	0.0112233	0.0179574	0.0145903	0.016835	0.0112233	0.0157127	0.0112233	0.00897868	0.00785634	0.013468	0.013468	0.0123457	0.00673401	0.010101	0.0145903	0.020202	0.016835	0.0179574	0.0157127	0.016835	0.0145903	0.010101	0.013468	0.0157127	0.0179574	0.016835	0.010101	0.0145903	0.013468	0.0190797	0.0145903	0.0157127	0.010101	0.0112233	0.00785634	0.00673401	0.00448934	0.010101	0.0123457
250	0.0157143	0.0142857	0.0157143	0.0128571	0.0121429	0.0114286	0.0121429	0.0185714	0.02	0.0207143	0.0142857	0.0107143	0.0135714	0.0142857	0.0142857	0.00928571	0.00714286	0.00785714	0.00785714	0.00928571	0.0121429	0.0142857	0.0135714	0.0107143	0.0107143	0.0114286	0.00857143	0.0114286	0.0114286	0.015	0.00785714	0.00928571	0.0107143	0.0157143	0.015	0.0135714	0.0114286	0.0121429	0.01	0.0114286	0.00642857
251	0.0105566	0.0153551	0.0191939	0.0163148	0.012476	0.0105566	0.00959693	0.0115163	0.00959693	0.00959693	0.00671785	0.00671785	0.00671785	0.00863724	0.012476	0.0143954	0.0191939	0.0182342	0.0172745	0.0153551	0.0182342	0.0172745	0.0182342	0.0153551	0.0143954	0.0105566	0.00767754	0.0115163	0.0143954	0.0163148	0.0182342	0.0182342	0.0172745	0.0153551	0.0153551	0.0153551	0.0134357	0.0105566	0.012476	0.0115163	0.0143954
252	0.0105001	0.0121581	0.0127107	0.0127107	0.0110528	0.0116054	0.00939486	0.0105001	0.0110528	0.0127107	0.0143686	0.0132633	0.0132633	0.013816	0.0154739	0.0165792	0.0143686	0.0171318	0.0149212	0.0160265	0.0116054	0.013816	0.0127107	0.0121581	0.0149212	0.0154739	0.0165792	0.00939486	0.00884222	0.00884222	0.0110528	0.0121581	0.0121581	0.0121581	0.0127107	0.0116054	0.0110528	0.0099475	0.0116054	0.0116054	0.0127107
253	0.0136519	0.0116041	0.0156997	0.0143345	0.0197952	0.0170648	0.0204778	0.01843	0.0177474	0.0122867	0.0102389	0.00750853	0.0102389	0.0109215	0.0143345	0.0156997	0.0143345	0.0136519	0.0116041	0.0150171	0.0177474	0.0163823	0.0136519	0.00955631	0.0116041	0.00887372	0.0109215	0.0102389	0.0143345	0.0109215	0.0109215	0.0102389	0.0116041	0.0102389	0.00750853	0.00887372	0.00819113	0.0109215	0.00819113	0.0122867	0.00955631
254	0.011514	0.0119626	0.0121121	0.0133084	0.0133084	0.0134579	0.0121121	0.0128598	0.0119626	0.0121121	0.0104673	0.0128598	0.0128598	0.0131589	0.0128598	0.0134579	0.0131589	0.0122617	0.0127103	0.0136075	0.0131589	0.0133084	0.0118131	0.0116636	0.0104673	0.0104673	0.0113645	0.0116636	0.0152523	0.0143551	0.0133084	0.0106168	0.00986916	0.0107664	0.0104673	0.0107664	0.0106168	0.00942056	0.0101682	0.0107664	0.0118131
255	0.00777454	0.00388727	0.00194363	0.00194363	0.00388727	0.00388727	0.00388727	0.00388727	0.00777454	0.0116618	0.0136054	0.0174927	0.0155491	0.0136054	0.0136054	0.0136054	0.0174927	0.0155491	0.0136054	0.0136054	0.00971817	0.00971817	0.00971817	0.0136054	0.0155491	0.0174927	0.0174927	0.0155491	0.0136054	0.00971817	0.0116618	0.0155491	0.02138	0.0252672	0.0174927	0.0155491	0.0136054	0.0136054	0.00971817	0.00777454	0.0116618
256	0.00510856	0.00255428	0	0.00255428	0.00510856	0.0102171	0.0102171	0.0127714	0.00766284	0.00766284	0.0102171	0.0102171	0.0127714	0.00766284	0.0102171	0.00766284	0.0102171	0.0204342	0.0204342	0.0229885	0.0127714	0.0127714	0.00510856	0.0127714	0.0229885	0.0306513	0.0332056	0.0229885	0.0153257	0.0127714	0.0153257	0.0229885	0.0178799	0.0153257	0.00766284	0.00255428	0.0127714	0.0127714	0.0204342	0.00766284	0.00766284
257	0.0122324	0.0183486	0.00917431	0.00917431	0.00611621	0.00917431	0.0122324	0.0122324	0.00917431	0.00611621	0.00917431	0.00917431	0.0122324	0.00917431	0.00917431	0.00917431	0.00917431	0.0152905	0.00917431	0.0122324	0.00611621	0.0152905	0.00917431	0.00917431	0.00917431	0.0214067	0.0244648	0.0214067	0.0122324	0.00917431	0.00917431	0.0122324	0.0214067	0.0214067	0.030581	0.0275229	0.0244648	0.00917431	0.0030581	0.00611621	0.0183486
258	0.0136612	0.0136612	0.0100182	0.0136612	0.00910747	0.010929	0.0127505	0.0154827	0.0145719	0.0154827	0.0154827	0.0136612	0.0118397	0.0127505	0.0136612	0.0118397	0.0154827	0.0173042	0.0191257	0.0136612	0.0163934	0.0154827	0.0182149	0.0136612	0.0118397	0.0145719	0.0154827	0.0145719	0.0100182	0.00728597	0.00910747	0.00819672	0.0100182	0.0100182	0.0100182	0.00910747	0.00728597	0.00910747	0.0118397	0.0145719	0.0145719
259	0.013045	0.0151047	0.0123584	0.0109852	0.00823893	0.00892551	0.00892551	0.00961208	0.00961208	0.0109852	0.0102987	0.0157913	0.0171644	0.0199107	0.0192242	0.0185376	0.0157913	0.0137315	0.0137315	0.013045	0.0116718	0.0109852	0.013045	0.0109852	0.00823893	0.00686577	0.00892551	0.00961208	0.00892551	0.00686577	0.00549262	0.00686577	0.00961208	0.0123584	0.0144181	0.0151047	0.0157913	0.0116718	0.0123584	0.0123584	0.0116718
260	0.00921659	0.0138249	0.0138249	0.0138249	0.0138249	0.0115207	0.016129	0.0138249	0.0138249	0.00691244	0.00460829	0.00230415	0.00460829	0.00691244	0.00460829	0.00230415	0.00460829	0.0138249	0.0230415	0.0345622	0.0276498	0.0184332	0.00460829	0.00460829	0.00921659	0.0115207	0.0115207	0.0184332	0.016129	0.016129	0.00691244	0.00691244	0.0138249	0.0115207	0.0207373	0.0115207	0.016129	0.00921659	0.0138249	0.0138249	0.0138249
261	0.0131579	0.0109649	0.00657895	0.00877193	0.00877193	0.00657895	0.0109649	0.0175439	0.0153509	0.0153509	0.0175439	0.0197368	0.0153509	0.00657895	0.0175439	0.0175439	0.0197368	0.0109649	0.0109649	0.0153509	0.0131579	0.0175439	0.0131579	0.0131579	0.00877193	0.0109649	0.00877193	0.0153509	0.0109649	0.0219298	0.0175439	0.0175439	0.0131579	0.0109649	0.0131579	0.0109649	0.0131579	0.0131579	0.0131579	0.00877193	0.0131579
262	0.00877835	0.0117045	0.0131675	0.0102414	0.0117045	0.0117045	0.0190198	0.0190198	0.0204828	0.0131675	0.0131675	0.0102414	0.0146306	0.0175567	0.0219459	0.0175567	0.0131675	0.0102414	0.0131675	0.0146306	0.0131675	0.0131675	0.00731529	0.00585223	0.00585223	0.0131675	0.0146306	0.0117045	0.00731529	0.00585223	0.0117045	0.0190198	0.0234089	0.0190198	0.00877835	0.00585223	0.00585223	0.0117045	0.0102414	0.00877835	0.00731529
263	0.013346	0.0190658	0.0171592	0.0190658	0.0152526	0.0152526	0.013346	0.013346	0.013346	0.013346	0.0152526	0.0190658	0.0190658	0.0171592	0.013346	0.013346	0.0114395	0.00762631	0.00571973	0.00381316	0.00381316	0.00571973	0.00571973	0.00762631	0.00571973	0.0171592	0.0152526	0.0171592	0.00571973	0.0152526	0.0228789	0.0209724	0.013346	0.0114395	0.0152526	0.0152526	0.00571973	0.00571973	0.00762631	0.0114395	0.0152526
264	0.00517464	0.00517464	0.00862441	0.0129366	0.0103493	0.00862441	0.00689953	0.00948685	0.0112117	0.0137991	0.0163864	0.0181113	0.0181113	0.0146615	0.00948685	0.00948685	0.0120742	0.0155239	0.0129366	0.0129366	0.0103493	0.0129366	0.00862441	0.0137991	0.0129366	0.0172488	0.0155239	0.0181113	0.0206986	0.0206986	0.0181113	0.0146615	0.0163864	0.0129366	0.0120742	0.0103493	0.0120742	0.0112117	0.0112117	0.0137991	0.0163864
265	0.0147727	0.0125	0.0125	0.00909091	0.00795455	0.00795455	0.0125	0.0159091	0.0193182	0.0159091	0.0159091	0.0102273	0.0102273	0.00681818	0.0113636	0.00909091	0.0113636	0.00909091	0.0102273	0.0102273	0.00795455	0.00795455	0.0113636	0.0159091	0.0181818	0.0136364	0.0147727	0.0113636	0.0125	0.00795455	0.0102273	0.0113636	0.00909091	0.00909091	0.00568182	0.0102273	0.0102273	0.0125	0.0113636	0.0125	0.0102273
266	0.0242261	0.0161507	0.0161507	0.013459	0.013459	0.013459	0.013459	0.013459	0.013459	0.0107672	0.00807537	0.00538358	0.00538358	0.00538358	0.013459	0.0107672	0.0107672	0.00538358	0.0107672	0.0188425	0.0188425	0.013459	0.00807537	0.00269179	0.00807537	0.0107672	0.0161507	0.013459	0.0107672	0.00807537	0.00807537	0.00807537	0.0107672	0.0107672	0.0107672	0.0107672	0.0107672	0.0107672	0.00538358	0.00538358	0.0107672
267	0.00595829	0.00595829	0.0119166	0.0178749	0.0178749	0.0158888	0.0139027	0.0139027	0.0139027	0.0158888	0.0158888	0.0139027	0.0158888	0.0158888	0.0139027	0.00794439	0.00993049	0.00993049	0.00993049	0.00794439	0.00794439	0.0139027	0.0178749	0.0218471	0.019861	0.0139027	0.0119166	0.00993049	0.0139027	0.0119166	0.0119166	0.00993049	0.00993049	0.00993049	0.0139027	0.019861	0.019861	0.0139027	0.0119166	0.0139027	0.0158888
268	0.0102084	0.0131859	0.0148873	0.0148873	0.0131859	0.0136112	0.0114845	0.0114845	0.0131859	0.0161633	0.0153126	0.0140366	0.0140366	0.0136112	0.0123352	0.0114845	0.0127605	0.0131859	0.0123352	0.0110591	0.0131859	0.0131859	0.0136112	0.0106338	0.00978307	0.0102084	0.0102084	0.0136112	0.0140366	0.0140366	0.00935772	0.0119098	0.0131859	0.0131859	0.0123352	0.0106338	0.0140366	0.0110591	0.0106338	0.00893237	0.00808167
269	0.0118871	0.0112614	0.0109486	0.0114178	0.0106358	0.0115743	0.0115743	0.0118871	0.0118871	0.0112614	0.0123563	0.0125127	0.0129819	0.0121999	0.011105	0.011105	0.0118871	0.0132948	0.0134512	0.0126691	0.0125127	0.0121999	0.0123563	0.0118871	0.0117307	0.0114178	0.011105	0.0117307	0.0126691	0.0136076	0.0136076	0.0125127	0.0134512	0.0132948	0.0140768	0.0112614	0.011105	0.0115743	0.0132948	0.0143896	0.0131383
270	0.0120512	0.0117499	0.0113482	0.0105448	0.0105448	0.0111474	0.0104444	0.0115491	0.0106452	0.0113482	0.0116495	0.0116495	0.0123525	0.0116495	0.0132563	0.0129551	0.0127542	0.0109465	0.0117499	0.0119508	0.0128546	0.0123525	0.0120512	0.0121516	0.0107457	0.0109465	0.0109465	0.0123525	0.0121516	0.0108461	0.0100427	0.00984183	0.0101431	0.0104444	0.0115491	0.0134572	0.0133568	0.0123525	0.0120512	0.0126538	0.0138589
271	0.00423729	0	0	0	0	0.0127119	0.0211864	0.0211864	0.0254237	0.0254237	0.0254237	0.0127119	0.0169492	0.029661	0.029661	0.0254237	0.0127119	0.00847458	0.00847458	0.0127119	0.0211864	0.0127119	0.00847458	0.00423729	0.00847458	0.0211864	0.0169492	0.0211864	0.00847458	0.0127119	0.0127119	0.0127119	0.0127119	0.00847458	0.00847458	0.00423729	0	0.00847458	0.0169492	0.029661	0.029661
272	0.0114405	0.0156006	0.0145606	0.0156006	0.0124805	0.0104004	0.00728029	0.00416017	0.00832033	0.0104004	0.0114405	0.00832033	0.00832033	0.0156006	0.0145606	0.0166407	0.0124805	0.0124805	0.0135205	0.0104004	0.0124805	0.0145606	0.0166407	0.0166407	0.0145606	0.0156006	0.0145606	0.0166407	0.0166407	0.0145606	0.0104004	0.0104004	0.0176807	0.0166407	0.0176807	0.0135205	0.0166407	0.0124805	0.0124805	0.00936037	0.0104004
273	0.0158207	0.0184575	0.0158207	0.0164799	0.0131839	0.0138431	0.0112063	0.00988794	0.0125247	0.0151615	0.0177983	0.0158207	0.0145023	0.0125247	0.0131839	0.0131839	0.0118655	0.0105471	0.0112063	0.0145023	0.0138431	0.0145023	0.0138431	0.0138431	0.0158207	0.0118655	0.0138431	0.00856955	0.0131839	0.0118655	0.0177983	0.0184575	0.0191167	0.0118655	0.00856955	0.00856955	0.00988794	0.0158207	0.0164799	0.0171391	0.0125247
274	0.00653061	0.00326531	0.00326531	0.00816327	0.0114286	0.0114286	0.00816327	0.00816327	0.0130612	0.0195918	0.0244898	0.0244898	0.0228571	0.0195918	0.0146939	0.00979592	0.00979592	0.00979592	0.00979592	0.0146939	0.0146939	0.0195918	0.0163265	0.0146939	0.0146939	0.0146939	0.0179592	0.0195918	0.0130612	0.0114286	0.00489796	0.00979592	0.0130612	0.0146939	0.0146939	0.00816327	0.00979592	0.00816327	0.0146939	0.0130612	0.0163265
275	0.016129	0.0129032	0.00967742	0.00967742	0.016129	0.0193548	0.0225806	0.0129032	0.0129032	0.0129032	0.0193548	0.0225806	0.0193548	0.016129	0.00645161	0.00967742	0.00645161	0.00645161	0.00967742	0.0193548	0.0225806	0.016129	0.00645161	0	0.00967742	0.0193548	0.0322581	0.0322581	0.0290323	0.0225806	0.0129032	0.00645161	0.00322581	0.00645161	0.00967742	0.00967742	0.00645161	0.00322581	0	0.00322581	0.00645161
276	0.0134031	0.0129843	0.0129843	0.0134031	0.0117277	0.0146597	0.0154974	0.0154974	0.0142408	0.0134031	0.0150785	0.0146597	0.0142408	0.013822	0.013822	0.0129843	0.0129843	0.0113089	0.0129843	0.0117277	0.0129843	0.013822	0.0121466	0.0134031	0.0121466	0.0142408	0.0125654	0.0117277	0.0100524	0.0104712	0.0117277	0.0129843	0.013822	0.0125654	0.0125654	0.0108901	0.00879581	0.00963351	0.00963351	0.00963351	0.0100524
277	0.0117454	0.0114723	0.0120186	0.0150232	0.0158427	0.0152964	0.012838	0.0117454	0.010926	0.0106528	0.0117454	0.0117454	0.012838	0.0111991	0.0122917	0.0133843	0.0139306	0.0144769	0.0136575	0.0131112	0.010926	0.00928708	0.00874078	0.0103797	0.00928708	0.0117454	0.0117454	0.0139306	0.012838	0.0111991	0.0111991	0.0106528	0.0114723	0.0125649	0.0114723	0.0111991	0.00983338	0.0106528	0.0111991	0.0103797	0.010926
278	0.0120169	0.0123136	0.0114235	0.0100883	0.0112751	0.0118686	0.0105333	0.00949484	0.0117202	0.0126103	0.0129071	0.012462	0.0126103	0.0127587	0.0114235	0.0115718	0.0108301	0.0114235	0.012462	0.0130554	0.0129071	0.012462	0.0126103	0.0117202	0.0108301	0.0114235	0.0127587	0.0136488	0.0120169	0.00979156	0.00993992	0.0118686	0.0130554	0.0127587	0.0115718	0.0118686	0.012462	0.0136488	0.0126103	0.0126103	0.0112751
279	0.0078256	0.00968884	0.0134153	0.0134153	0.0119247	0.0108068	0.01267	0.0141606	0.0156512	0.0130427	0.01267	0.0108068	0.013788	0.0119247	0.0111794	0.0085709	0.0104341	0.0111794	0.0119247	0.0111794	0.0130427	0.0141606	0.0141606	0.0152786	0.0141606	0.013788	0.0111794	0.0111794	0.0122974	0.0130427	0.0115521	0.0111794	0.0100615	0.0122974	0.0134153	0.0145333	0.0149059	0.0119247	0.0119247	0.0122974	0.01267
280	0.0103538	0.0103538	0.00862813	0.00862813	0.00517688	0.00862813	0.0103538	0.0120794	0.0103538	0.0155306	0.0120794	0.013805	0.00862813	0.0120794	0.0155306	0.013805	0.0155306	0.013805	0.0120794	0.0103538	0.0103538	0.0172563	0.0189819	0.0172563	0.0155306	0.0120794	0.0103538	0.00517688	0.00862813	0.0120794	0.0120794	0.0120794	0.0103538	0.0103538	0.0069025	0.0069025	0.0103538	0.0120794	0.0120794	0.013805	0.013805
281	0.0117201	0.00965184	0.0110307	0.00896243	0.00896243	0.00965184	0.00758359	0.00620476	0.00551534	0.00482592	0.00896243	0.0130989	0.0151672	0.0130989	0.0130989	0.0151672	0.0144778	0.016546	0.0144778	0.0179249	0.0130989	0.0151672	0.0124095	0.0151672	0.0124095	0.0103413	0.0103413	0.0103413	0.0117201	0.0117201	0.0117201	0.0130989	0.0117201	0.0130989	0.0144778	0.0144778	0.0117201	0.0103413	0.00965184	0.0110307	0.0103413
282	0.0174216	0.0139373	0.0174216	0.0139373	0.0139373	0.0139373	0.010453	0.010453	0.00696864	0.00348432	0.00348432	0.010453	0.010453	0.010453	0.00348432	0.00696864	0.010453	0.00696864	0.010453	0.010453	0.0139373	0.0139373	0.0139373	0.010453	0.00348432	0.00348432	0.00696864	0.0174216	0.0243902	0.0209059	0.0209059	0.010453	0.010453	0.00348432	0.00348432	0.00696864	0.00696864	0.0174216	0.0139373	0.0209059	0.0139373
283	0.00907393	0.00854017	0.00960769	0.00907393	0.0117427	0.0106752	0.0106752	0.00587136	0.0053376	0.00373632	0.00693888	0.00907393	0.011209	0.0117427	0.0117427	0.013344	0.0138778	0.015479	0.0117427	0.0122765	0.0101414	0.0170803	0.0181479	0.0197491	0.0186816	0.0208167	0.0208167	0.0170803	0.013344	0.015479	0.0197491	0.0192154	0.013344	0.00800641	0.00747264	0.00960769	0.0122765	0.0128102	0.0149453	0.015479	0.0160128
284	0.0120627	0.0156815	0.0144753	0.0120627	0.0120627	0.013269	0.0108565	0.00844391	0.00965018	0.013269	0.0168878	0.0144753	0.0156815	0.0144753	0.0144753	0.0144753	0.0120627	0.0180941	0.0193004	0.0217129	0.0180941	0.0168878	0.0180941	0.0144753	0.0144753	0.0120627	0.0108565	0.0120627	0.013269	0.0156815	0.0120627	0.013269	0.0108565	0.0120627	0.00603136	0.00965018	0.00965018	0.0120627	0.00965018	0.00723764	0.00603136
285	0.0161154	0.0169635	0.014419	0.0118745	0.0110263	0.00932994	0.0135708	0.0127226	0.0178117	0.0127226	0.0118745	0.00763359	0.00593723	0.00593723	0.00508906	0.00678541	0.00763359	0.00848176	0.014419	0.014419	0.0161154	0.0135708	0.0161154	0.0135708	0.014419	0.0127226	0.0161154	0.0152672	0.0178117	0.0203562	0.0186599	0.0161154	0.014419	0.0127226	0.0110263	0.00678541	0.00848176	0.0101781	0.0101781	0.0118745	0.0152672
286	0.0107858	0.0123267	0.0154083	0.0123267	0.0138675	0.0123267	0.0123267	0.00770416	0.00616333	0.00616333	0.0123267	0.0123267	0.0138675	0.0107858	0.0154083	0.0123267	0.0123267	0.0154083	0.0169492	0.0215716	0.0138675	0.0107858	0.00924499	0.0138675	0.01849	0.0200308	0.0231125	0.0215716	0.0231125	0.0169492	0.0200308	0.0169492	0.0169492	0.0138675	0.0138675	0.0138675	0.0154083	0.0169492	0.0215716	0.0215716	0.01849
287	0.0138249	0.0138249	0.0125082	0.0125082	0.0164582	0.0171165	0.0171165	0.0144832	0.0144832	0.0105332	0.0105332	0.0118499	0.0157999	0.0157999	0.0131666	0.00987492	0.00921659	0.00987492	0.0125082	0.0125082	0.0125082	0.0125082	0.0151415	0.0131666	0.0138249	0.0105332	0.0151415	0.0118499	0.0177749	0.0144832	0.0138249	0.00789993	0.00855826	0.0138249	0.0138249	0.0131666	0.00921659	0.00987492	0.00855826	0.00724161	0.00921659
288	0.00892449	0.00823799	0.0100686	0.0121281	0.0114416	0.0130435	0.0105263	0.0121281	0.0114416	0.0125858	0.0128146	0.0116705	0.012357	0.0112128	0.0121281	0.0116705	0.01373	0.0155606	0.0162471	0.015103	0.0128146	0.0139588	0.0141876	0.0135011	0.0121281	0.0146453	0.0155606	0.0144165	0.0114416	0.0116705	0.0125858	0.0141876	0.0130435	0.0125858	0.0100686	0.0105263	0.0102975	0.012357	0.0132723	0.0121281	0.0121281
289	0.00960512	0.0122732	0.0117396	0.0117396	0.0101387	0.0090715	0.00960512	0.0122732	0.0117396	0.0138741	0.0101387	0.0117396	0.00960512	0.011206	0.0128068	0.0106724	0.0117396	0.00960512	0.0128068	0.0117396	0.0101387	0.00853789	0.00853789	0.0128068	0.0149413	0.0138741	0.0128068	0.0122732	0.0144077	0.0133404	0.0165422	0.0154749	0.0154749	0.011206	0.0128068	0.0154749	0.0170758	0.018143	0.0149413	0.0133404	0.0122732
290	0.0128614	0.0128614	0.0130831	0.0125842	0.0120853	0.0124733	0.0118081	0.0121961	0.011919	0.0128614	0.0126396	0.0132494	0.0120853	0.0121961	0.0110874	0.0121407	0.0125288	0.0124179	0.0128614	0.0116418	0.0121961	0.0111983	0.0117526	0.01142	0.0118081	0.0125288	0.0123624	0.0126951	0.0115863	0.0118081	0.0106439	0.0109211	0.0120853	0.0138038	0.0136929	0.0128614	0.0121407	0.0140256	0.0145245	0.0146354	0.0134157
291	0.0119722	0.011825	0.0120704	0.0121194	0.0116288	0.0108928	0.0108928	0.0115306	0.0124629	0.0122176	0.0128554	0.0121194	0.0121685	0.0122176	0.0124629	0.0118741	0.0106965	0.0108437	0.0121194	0.012512	0.0131498	0.0131989	0.0137877	0.0135914	0.0128064	0.0124138	0.0120213	0.0127573	0.014033	0.0137386	0.014033	0.0122666	0.0126101	0.0118741	0.0127573	0.0123157	0.0131989	0.0121194	0.0130026	0.012512	0.013248
292	0.0111301	0.015411	0.0128425	0.010274	0.00856164	0.0128425	0.0179795	0.0162671	0.0171233	0.015411	0.0214041	0.0171233	0.0128425	0.00599315	0.00428082	0.00513699	0.00856164	0.0162671	0.0171233	0.015411	0.0119863	0.0111301	0.0128425	0.0111301	0.0136986	0.0162671	0.0205479	0.0196918	0.0162671	0.0136986	0.0111301	0.00770548	0.00428082	0.00684932	0.0111301	0.0145548	0.0136986	0.0111301	0.0119863	0.0119863	0.0111301
293	0.0145315	0.0160612	0.0152964	0.0145315	0.0137667	0.0160612	0.0160612	0.0130019	0.00917782	0.008413	0.0122371	0.0152964	0.0130019	0.0145315	0.0152964	0.016826	0.0137667	0.0107075	0.00994264	0.00994264	0.0122371	0.016826	0.0160612	0.0160612	0.0122371	0.0130019	0.0130019	0.0130019	0.0114723	0.00917782	0.008413	0.00994264	0.00994264	0.00917782	0.0122371	0.0114723	0.0114723	0.00764818	0.00917782	0.0114723	0.0137667
294	0.0171779	0.0147239	0.0171779	0.0147239	0.0159509	0.0147239	0.0134969	0.00981595	0.00736196	0.00613497	0.00858896	0.0122699	0.0134969	0.0171779	0.0159509	0.0196319	0.0184049	0.0208589	0.0171779	0.0196319	0.0159509	0.0184049	0.0122699	0.0171779	0.0196319	0.0269939	0.0245399	0.0196319	0.0110429	0.0110429	0.00858896	0.00981595	0.00981595	0.0122699	0.0122699	0.0134969	0.0147239	0.0159509	0.00981595	0.00736196	0.00490798
295	0.0126669	0.0133516	0.0126669	0.0128381	0.011811	0.0128381	0.0124957	0.0128381	0.0119822	0.0128381	0.0126669	0.0128381	0.0123245	0.0142075	0.0152345	0.0155769	0.0140363	0.0128381	0.0130092	0.0126669	0.0121534	0.0130092	0.0100993	0.0121534	0.0119822	0.0148922	0.0135228	0.0123245	0.0124957	0.0131804	0.0116398	0.0116398	0.0121534	0.0140363	0.0143786	0.0140363	0.0131804	0.0133516	0.0135228	0.0143786	0.0138651
296	0.0108696	0.0114734	0.0150966	0.0120773	0.0108696	0.0108696	0.013285	0.0144928	0.0120773	0.0126812	0.0138889	0.0157005	0.0138889	0.0157005	0.0144928	0.0175121	0.0157005	0.0175121	0.0175121	0.0187198	0.0175121	0.0163043	0.0138889	0.013285	0.0108696	0.0114734	0.0108696	0.00966184	0.00845411	0.00664251	0.00785024	0.0102657	0.00905797	0.0150966	0.013285	0.0144928	0.00966184	0.0108696	0.0114734	0.0126812	0.0120773
297	0.0118202	0.0136495	0.0128052	0.0137902	0.0126645	0.0137902	0.0125237	0.0118202	0.0109759	0.0122423	0.0121016	0.0126645	0.0109759	0.00985014	0.0108352	0.0121016	0.0129459	0.0122423	0.0119609	0.0116794	0.010413	0.00985014	0.0109759	0.0128052	0.0130866	0.012383	0.0122423	0.0116794	0.0119609	0.0111166	0.0119609	0.0108352	0.0111166	0.0116794	0.0129459	0.0135088	0.0116794	0.0119609	0.0122423	0.0115387	0.0121016
298	0.00891341	0.00891341	0.00848896	0.0110357	0.0106112	0.0110357	0.0106112	0.0106112	0.0106112	0.0131579	0.0140068	0.0174024	0.0131579	0.0114601	0.00806452	0.00806452	0.00933786	0.0127334	0.0131579	0.0148557	0.012309	0.0131579	0.0110357	0.0135823	0.0140068	0.0131579	0.0118846	0.012309	0.012309	0.00933786	0.00891341	0.00806452	0.00976231	0.00848896	0.00933786	0.00933786	0.0114601	0.0131579	0.0127334	0.0114601	0.0110357
299	0.00967352	0.00967352	0.0120919	0.00846433	0.00846433	0.00846433	0.0133011	0.0133011	0.0205562	0.0217654	0.0205562	0.0145103	0.0145103	0.0133011	0.0157195	0.0145103	0.0145103	0.00967352	0.00604595	0.0108827	0.0145103	0.0217654	0.0229746	0.0205562	0.0145103	0.0108827	0.00846433	0.00846433	0.0108827	0.0108827	0.0120919	0.0108827	0.0157195	0.0133011	0.0169287	0.0169287	0.0205562	0.0181378	0.0133011	0.0133011	0.0133011
300	0.0163636	0.0136364	0.0127273	0.0118182	0.0145455	0.0109091	0.0118182	0.0145455	0.0163636	0.0145455	0.01	0.00727273	0.00909091	0.0109091	0.0118182	0.0136364	0.0136364	0.0118182	0.01	0.0127273	0.0145455	0.0145455	0.0127273	0.0154545	0.0172727	0.0154545	0.0145455	0.01	0.0118182	0.0127273	0.0127273	0.0118182	0.0127273	0.0154545	0.0163636	0.0154545	0.0154545	0.0145455	0.0127273	0.0145455	0.0154545
301	0.0111787	0.0111787	0.0125515	0.0135321	0.0145126	0.0127476	0.0123554	0.0109825	0.0125515	0.0115709	0.0121592	0.0129437	0.0133359	0.0123554	0.0113748	0.0121592	0.0119631	0.0105903	0.0115709	0.011767	0.0131398	0.011767	0.0119631	0.0125515	0.0129437	0.0143165	0.0135321	0.0121592	0.0121592	0.0123554	0.0145126	0.0143165	0.0152971	0.0123554	0.0121592	0.0127476	0.0137282	0.0123554	0.0119631	0.011767	0.0129437
302	0.0120148	0.0166359	0.0175601	0.0147874	0.0120148	0.0101664	0.0101664	0.00831793	0.00924214	0.0101664	0.0138632	0.0138632	0.0138632	0.0157116	0.0166359	0.012939	0.0120148	0.0138632	0.0175601	0.0157116	0.0147874	0.0166359	0.012939	0.0138632	0.0120148	0.0157116	0.012939	0.0147874	0.0138632	0.0138632	0.0120148	0.012939	0.0110906	0.00831793	0.00554529	0.00924214	0.0110906	0.0147874	0.0157116	0.0166359	0.0157116
303	0.0135621	0.0132162	0.0125934	0.0126626	0.0119015	0.0118323	0.0110019	0.0130778	0.0137697	0.0141849	0.0128702	0.0130086	0.0127318	0.0125934	0.0121091	0.0121091	0.0114863	0.0114863	0.0116247	0.0121782	0.0114863	0.0112787	0.0121782	0.0139081	0.0136313	0.012455	0.0110711	0.0115555	0.0117631	0.0118323	0.0118323	0.0115555	0.0122474	0.0127318	0.0130086	0.0119707	0.0119015	0.0123166	0.0130086	0.0123166	0.0116939
304	0.0125375	0.0130774	0.0124775	0.0121776	0.0115777	0.0119976	0.0127774	0.0125975	0.0120576	0.0118176	0.0121176	0.0124775	0.0123575	0.0122975	0.0121776	0.0119976	0.0113977	0.0110378	0.0111578	0.0108578	0.0111578	0.0119976	0.0124775	0.0131374	0.0128374	0.0122975	0.0121176	0.0125975	0.0136773	0.0140372	0.0127774	0.0127774	0.0127774	0.0132573	0.0127774	0.0123575	0.0121776	0.0128974	0.0130174	0.0135573	0.0125375
305	0.00832178	0.00832178	0.012945	0.0138696	0.0147943	0.0147943	0.0157189	0.0175682	0.012945	0.0110957	0.00739713	0.00924642	0.00739713	0.0110957	0.0138696	0.0157189	0.0157189	0.0110957	0.0110957	0.00924642	0.0110957	0.00832178	0.012945	0.0147943	0.0166436	0.0110957	0.0110957	0.012945	0.0120203	0.0120203	0.0101711	0.012945	0.012945	0.0120203	0.00924642	0.00647249	0.00647249	0.0101711	0.012945	0.0166436	0.0157189
306	0.0125807	0.0126931	0.0122438	0.0112328	0.0116821	0.0117944	0.0115698	0.0112328	0.0117944	0.0120191	0.01303	0.01303	0.0138163	0.0121314	0.0121314	0.0122438	0.0120191	0.0108958	0.0111205	0.0125807	0.0135917	0.0122438	0.0116821	0.0113451	0.0134794	0.013704	0.0141533	0.0129177	0.01303	0.0138163	0.0134794	0.0128054	0.0124684	0.0119068	0.0124684	0.0111205	0.0121314	0.0124684	0.013367	0.0115698	0.0105588
307	0.0151134	0.00503778	0.0100756	0.0100756	0.0100756	0.00503778	0	0	0	0.0100756	0.0201511	0.0302267	0.0201511	0.0100756	0.0100756	0.0100756	0.0100756	0	0	0	0.00503778	0.00503778	0.00503778	0	0.00503778	0.0151134	0.0201511	0.0251889	0.0151134	0.0151134	0.0151134	0.0201511	0.0302267	0.0251889	0.0302267	0.0201511	0.0151134	0.0151134	0.0100756	0.0100756	0
308	0.0126468	0.0126468	0.0108401	0.0108401	0.00903342	0.00903342	0.00903342	0.00903342	0.0108401	0.00722674	0.0126468	0.0108401	0.0126468	0.00903342	0.0108401	0.0108401	0.00903342	0.0108401	0.0144535	0.0144535	0.0144535	0.00903342	0.00903342	0.00903342	0.00903342	0.00903342	0.00903342	0.0162602	0.0180668	0.0162602	0.0144535	0.0108401	0.00722674	0.00361337	0.00542005	0.00722674	0.0108401	0.0144535	0.0162602	0.0198735	0.0180668
Mean	0.0124698	0.0124912	0.0126124	0.0122632	0.012242	0.0123217	0.0123274	0.0121548	0.0121289	0.0121946	0.0124215	0.0121315	0.0122709	0.01218	0.012534	0.0124604	0.012534	0.0126289	0.012966	0.0132704	0.0130286	0.0130057	0.0129285	0.0130047	0.013154	0.0134005	0.0133491	0.013281	0.012922	0.01292	0.0128243	0.0126997	0.0127303	0.0124902	0.0125157	0.0122295	0.0122783	0.0121941	0.0122571	0.0123789	0.0124535
SEM	0.000199781	0.000203844	0.000217083	0.000198505	0.000189349	0.000198907	0.000197646	0.000194596	0.00022164	0.0002059	0.000214029	0.000198407	0.00019566	0.000194698	0.000217883	0.000198682	0.000183549	0.00021801	0.000222304	0.000227347	0.000222233	0.000232046	0.000236713	0.000244772	0.000246201	0.00023028	0.000234506	0.000220387	0.000200335	0.000196543	0.000199782	0.000216713	0.000207784	0.000204506	0.000234048	0.000207443	0.000197496	0.000197984	0.000215678	0.000217143	0.000236779

## Sheet: Fig. 7g
Feeding phase signature																										Social phase signature
Transition	Bin centers are in degrees																									Transition	Bin centers are in degrees
Bootstrapping session Bin	9	27	45	63	81	99	117	135	153	171	189	207	225	243	261	279	297	315	333	351		Fitted	curve			Bootstrapping session Bin	9	27	45	63	81	99	117	135	153	171	189	207	225	243	261	279	297	315	333	351		Fitted	curve
1	1.89896	0.604631	0.439145	0.609906	0.697064	0.580556	0.856647	0.892061	1.75084	1.88136	1.79637	0.770537	0.371577	0.54637	0.920208	1.34042	1.23403	2.58927	3.60777	3.79482		x	y			1	3.46805	2.59931	2.56389	2.67013	4.99306	5.27638	7.19168	7.40416	8.68083	8.63834	6.55305	6.5889	6.87221	9	9.14731	7.57109	4.94523	2.56389	2.59931	3.46805		x	y
2	0.817618	0.553959	0.306994	0.306994	0.371577	0.371577	0.262665	0.256763	0.445796	1.70279	1.83878	1.75084	0.977202	1.34042	1.34042	1.58514	1.37583	3.85834	3.78693	3.55334		9	1.32549			2	2.06736	1.60639	1.58514	1.6418	1.60639	2.11709	2.08499	2.38306	3.71639	6.51055	5.94511	3.50626	1.95595	3.20208	5.59584	6.10701	5.93429	4.16818	3.32017	2.73477		9	3.695
3	0.50963	0.233839	0.312681	0.617145	0.787221	1.305	1.09213	0.921696	0.589422	1.06762	1.07824	0.846529	0.590674	0.666667	1.19861	2.33333	2.67013	4.69168	4.0529	3.37096		9.66928	1.25228			3	4.69168	6.60624	6.87221	4.46112	2.33333	2.06736	1.60639	1.58514	2.43972	2.93611	2.59931	4.15973	6.60624	7.40416	5.06389	2.43972	1.42556	1.9575	3.0425	3.20208		9.66928	3.66024
4	0.533914	0.394816	0.394816	0.533914	0.793335	0.533914	0.394816	0.288427	0.436157	1.13834	1.14025	1.03651	0.428571	0.770537	3.55179	3.94651	3.3264	1.98478	2.08429	2.00506		10.3386	1.18379			4	2.33333	3.99035	4.74292	4.32715	4.69168	5.0104	7.19168	5.27638	4.83348	3.28722	3.84042	3.0425	2.91501	3.0425	3.20208	4.69168	4.47846	4.03556	1.85111	1.90778		10.3386	3.62986
5	2.20035	0.971927	0.553959	0.711229	0.879445	0.654235	0.888336	0.759075	0.793335	0.79637	0.914859	0.799653	0.781946	0.835067	2.38447	2.84376	5.38101	6.50105	6.98358	4.69273		11.0078	1.11983			5	4	5.59584	5.27638	4.46112	4.46112	6.72466	8.82964	6.72108	4.83031	3.28722	3.0425	2.56389	1.53541	2.08548	1.53863	4.06257	3.81352	4.15973	2.59931	3.46805		11.0078	3.60357
6	1.18618	0.445047	0.598729	0.790738	0.93264	0.590674	0.686945	0.711229	0.959237	1.14361	1.07824	0.846529	0.856647	0.892061	1.91042	2.32817	2.59931	3.15808	3.34344	3.03391		11.6771	1.0602			6	2.33333	2.86528	2.51055	2.91501	3.0425	5.59584	7.40416	6.87221	4.35473	4.34056	4.21248	3.71293	2.13834	4.79792	4.74443	5.98613	3.94651	3.89376	1.76597	2.06736		11.6771	3.58108
7	0.610953	0.371577	0.54637	0.654235	0.773056	0.590674	0.504564	0.610953	1.13679	1.52125	1.26062	0.705954	0.44757	3.25041	3.78693	6.10668	4.0529	6.28752	4.0529	3.37096		12.3464	1.00472			7	4.99306	3.46805	3.0425	2.11709	1.60639	4.19515	4.74443	4.99306	3.74424	5.90879	5.02061	3.59237	0.968054	2.8774	3.13634	3.9767	2.67013	2.86528	4.46112	4.74443		12.3464	3.56213
8	1.42401	0.713543	0.439981	0.53368	0.590674	0.403241	0.212434	0.820373	1.03893	1.40431	0.838867	0.669214	0.313757	0.327248	0.770537	3.55179	5.0104	7.19168	5.27638	4.19515		13.0157	0.953202			8	6.87221	9	7.40416	5.06389	4.99306	5.27638	7.19168	5.27638	4.83348	4.14263	3.74583	3.11792	1.19345	3.77223	3.87052	4.15973	1.80139	2.03195	2.06736	4.46112		13.0157	3.54645
9	1.80139	1.33141	1.34909	1.40224	1.19861	0.489351	0.332755	0.338658	0.412092	1.06084	1.01487	1.04792	0.400694	0.622362	1.18618	1.6418	1.76597	2.52436	2.92673	3.09172		13.6849	0.905476			9	6.56901	7.19168	4.85082	3.9789	2.43972	2.76829	2.67512	2.69746	3.30847	5.41501	5.64874	4.63834	2.38306	2.43972	3.46805	5.59584	5.27638	4.46112	3.62596	5.92586		13.6849	3.5338
10	1.85463	0.655723	0.50963	0.977202	1.18083	0.977202	0.553959	0.705954	0.781873	1.13834	0.914859	0.856647	0.403241	3.04948	6.16295	6.87221	4.19515	2.60746	3.25145	3.24565		14.3542	0.861371			10	4.99306	3.46805	3.46805	3.39723	5.06389	5.82099	5.61019	3.48072	4.6739	4.91471	4.31917	2.38306	4.03556	4.47846	3.73417	1.58514	1.90778	1.90778	3.9789	4.31887		14.3542	3.52393
11	0.773056	0.489351	0.572131	0.716295	0.817618	0.793335	0.689727	0.672698	0.601609	1.17084	1.45425	1.22683	0.582238	0.553959	0.977202	1.60639	2.59931	3.80934	3.42923	2.1924		15.0235	0.820722			11	3.71293	1.60639	2.59931	2.93611	4.99306	4.47846	4.15973	4.19515	6.55305	8.63834	6.12749	3.71293	1.60639	4.19515	4.31887	3.71293	1.60639	1.80139	4.15973	4.0529		15.0235	3.51663
12	2.13834	0.875879	0.572131	0.59574	0.787221	0.697064	0.580556	0.413359	0.651923	0.966295	1.15423	0.799653	0.382987	0.306994	0.979516	2.25734	3.46805	5.59584	5.80832	4.79792		15.6928	0.78337			12	1.76597	3.89376	4.0529	3.9789	2.43972	3.46805	5.59584	5.0104	5.09684	3.66119	3.16396	2.06158	1.3581	3.40437	3.62252	4.2377	2.93611	4.99306	4.74443	4.19515		15.6928	3.51168
13	0.525842	0.481799	0.359936	0.439145	0.533914	0.50963	0.292161	0.201454	0.314959	0.535463	0.60104	0.54637	0.371577	0.770537	0.892061	1.99653	4.53195	7.40306	6.26302	3.16319		16.362	0.749158			13	5.2849	4.96486	6.77749	7.12552	7.19168	5.0104	4.15973	1.6418	3.65973	4.48915	4.21278	4.39029	4.74443	7.19168	7.40416	7.23128	4.60202	2.12504	3.89376	5.0104		16.362	3.50888
14	1.9575	0.716295	0.838104	1.85463	2.40416	2.03195	0.93264	0.590674	0.766737	1.06762	1.02125	1.04792	0.941456	1.58514	1.6418	2.56389	2.24458	4.51085	4.85082	4.63834		17.0313	0.717939			14	6.87221	4.46112	1.90778	2.38306	2.24458	2.97774	3.06825	5.47774	5.64874	5.41501	3.30847	2.59931	2.56389	2.40416	4.69168	4.21248	6.28752	6.60624	9	9		17.0313	3.50803
15	3.06297	0.256763	0.445047	0.654235	1.305	1.37583	1.24318	0.50963	0.575931	0.700322	0.776856	0.44757	0.363988	1.51146	2.0622	4.69168	4.21248	4.69168	4.79792	4.66844		17.7006	0.689566			15	3.57444	3.46805	3.39723	2.93611	2.86528	4.46112	5.65948	5.23203	2.43644	1.22285	0.913449	1.37848	1.45942	2.56389	2.67013	2.59931	4.15973	4.47846	4.56751	2.98583		17.7006	3.50896
16	0.998451	0.713543	0.54637	0.654235	0.640069	0.338658	0.199769	0.338658	0.719861	1.94153	2.32437	1.95595	0.770537	0.610953	1.24318	1.6418	1.60639	3.71293	3.89332	3.71293		18.3699	0.663899			16	2.93611	2.86528	4.46112	5.27638	5.06389	2.33333	2.26251	2.13819	2.48952	2.51503	2.86173	2.86528	2.33333	2.86528	2.93611	4.99306	4.74443	6.5889	4.74443	4.99306		18.3699	3.51149
17	1.42556	1	0.893611	0.879445	1.05319	1.18083	0.920208	0.489376	0.261399	1.4598	1.57331	1.45364	0.225925	3.04948	3.76919	6.28752	4.0529	4.78214	2.81797	2.71102		19.0391	0.640802			17	2.26251	1.53541	1.76597	1.5	1.34042	3.71293	6.44666	7.40416	5.43625	3.18561	2.32458	2.46228	3.20208	4	3.46805	3.39723	3.46805	3.46805	3.39723	2.40416		19.0391	3.51545
18	1.07444	0.856647	0.580556	0.457688	0.439981	0.713543	0.759075	0.64896	0.808544	1.0159	1.09222	0.773056	0.654235	0.888336	0.835067	1.99653	2.40416	3.39723	2.51055	2.11709		19.7084	0.620144			18	3.89376	2.29792	2.24458	2.91501	3.0425	4	3.46805	3.39723	4.74472	4.48915	3.12779	1.03903	2.03195	4.79792	5.27638	4.99306	2.67013	3.09584	4.79792	5.0104		19.7084	3.5207
19	0.979516	0.306994	0.25	0.914933	1.06046	1.21889	0.533914	0.439145	0.524839	0.85104	1.07979	1.9575	1.80129	2.06158	2.15602	2.67013	2.56389	4.19515	4.74443	3.85318		20.3777	0.601798			19	1.9575	1.42556	1.90778	2.33333	2.50888	3.0642	3.11165	2.43972	2.81187	3.52841	3.28893	1.64445	1.12262	3.92917	4.74443	4.99306	2.93611	2.86528	2.86528	2.51055		20.3777	3.52708
20	0.59574	0.200236	0.0555073	1.31436	1.60624	1.68625	0.521248	0.622362	0.959237	1.07289	0.930121	1.03651	1.19345	1.73056	1.37583	1.58514	3.73417	6.60624	6.44666	3.44695		21.047	0.58564			20	4.38049	5.0104	5.59584	3.20208	2.56389	4.19515	5.27638	5.59584	4.26462	4.29985	4.26462	3.20208	2.56389	3.17075	3.31766	3.66728	2.40416	2.56389	2.28812	2.31751		21.047	3.53445
21	1.77512	0.487842	0.365061	0.733537	0.790738	0.655723	0.403241	0.856647	0.914859	1.40431	1.14025	1.1125	0.413359	0.731715	0.897128	1.05319	1.83695	3.54785	4.69319	3.65423		21.7162	0.571553			21	1.77512	1.75084	2.0622	2.56389	1.6418	3.9789	4.85082	4.79792	2.93625	3.02125	3.0425	4.69168	5.81235	8.10041	8.20611	9	6.44666	3.55334	1.9575	2.08499		21.7162	3.5427
22	1.03903	0.835067	0.888336	0.760624	0.893611	1.03903	1.23403	1.15803	1.27209	1.33887	1.5	0.977202	0.686945	0.856647	2.03195	4.79792	5.80832	5.59584	3.0425	1.85111		22.3855	0.559421			22	2.86528	3.15481	2.73224	3.08398	2.28864	3.26632	4.94837	5.0104	3.78736	1.21985	1.05318	1.9575	2.24458	3.09584	3.20208	5.59584	5.27638	4.99306	3.46805	3.46805		22.3855	3.55168
23	0.590674	0.403241	0.38975	0.59574	0.893611	1	0.760624	0.622362	0.480485	0.712779	0.734027	0.879445	0.711229	0.686945	0.856647	2.03195	2.67013	4.99306	4.21248	3.3264		23.0548	0.549134			23	2.56389	4.19515	4.31887	3.9789	1.90778	2.05232	2.0149	2.05232	2.7057	4.88306	4.58485	3.43279	0.893611	3.55334	6.44666	6.60624	3.89376	3.89376	5.0104	4.79792		23.0548	3.5613
24	0.787221	0.59574	0.332755	0.445047	0.578243	0.686945	0.413359	0.38975	0.350046	0.636786	0.556711	0.496139	0.50963	0.817618	1.15958	1.18083	3.71293	5.87072	5.68764	2.85685		23.7241	0.540586			24	5.80832	7.19168	7.40416	7.40416	7.19168	5.27638	4.19515	1.60639	2.17188	3.10459	3.25688	3.09584	2.40416	2.81923	2.35669	4.71645	4.47846	4.15973	2.59931	5.06389		23.7241	3.57144
25	0.920208	0.54637	0.553959	1.24318	1.6418	2.03195	1.45942	0.979516	0.482537	0.847875	0.877623	0.705954	0.44757	0.590674	0.93264	1.07444	3.71293	4.85082	4.79792	2.13834		24.3933	0.533672			25	3.9789	4.03556	4.47846	6.28752	4.21248	4.15973	4.19515	5.27638	6.87251	5.44666	4.47875	2.29792	2.29792	2.67013	2.86528	4.46112	4.47846	4.15973	4.19515	4.31887		24.3933	3.582
26	4.85082	3.37096	0.610953	0.610953	0.977202	1.34042	1.10104	0.705954	0.873127	1.07289	0.959237	0.382987	0.382987	1.06563	3.92917	6.87221	6.87221	5.12825	3.62124	5.73103		25.0626	0.528295			26	4.0529	3.89376	3.89376	6.60624	9	9	7.40416	5.59584	4.55314	4.62679	3.59564	2.38306	2.43972	5.06389	5.27638	6.5889	6.87221	6.60624	3.73417	3.71293		25.0626	3.59289
27	1.23403	0.799653	0.515973	0.799653	0.892061	0.952918	0.711229	0.640069	0.558529	0.847875	0.877623	0.705954	0.371577	0.770537	1.95595	2.67013	3.39723	5.06389	5.0104	3.89376		25.7319	0.524358			27	4.69168	4.79792	5.0104	3.73417	2.25387	4.36398	7.05442	6.44286	4.83348	3.28722	3.84042	3.46805	4.99306	6.87221	6.87221	6.5889	4.74443	4.46112	4.46112	4.47846		25.7319	3.60402
28	0.669214	0.286527	0.638358	1.1308	1.10104	0.705954	0.314583	0.363988	0.394375	0.79637	0.838867	0.846529	0.413359	0.572131	1.14185	1.37583	1.46459	3.62779	4.21248	3.55179		26.4012	0.521769			28	4.46362	6.18359	6.17327	4.09176	1.67473	1.76597	2.59931	3.46805	3.84042	3.81917	3.0425	2.13834	2.11709	3.0425	3.20208	3.56395	3.73252	3.93617	3.47549	3.02479		26.4012	3.61531
29	1.73056	0.53368	0.781946	1.10104	1.23403	1.03903	0.654235	0.622362	0.719861	0.984027	0.796087	0.67852	0.533914	0.952918	1.42401	1.6418	2.2288	4.46353	5.65406	4.53195		27.0705	0.52044			29	4.19515	6.91817	6.39234	3.63833	3.62779	4.47846	4.46112	2.33333	4.14195	4.91471	4.31917	2.91501	2.24458	4.69168	4.0529	4.51085	2.24458	3.09584	2.40416	2.56389		27.0705	3.62668
30	1.10104	0.781946	0.457688	0.686945	0.635237	0.686945	0.514682	0.403241	0.815307	1.23754	1.5	1.15958	0.716295	0.67852	1.14185	1.48222	1.85111	2.43972	2.67013	2.29792		27.7397	0.520286			30	2.13834	3.71293	4.0529	4.15973	2.59931	2.93611	2.95743	2.43775	3.24226	3.25887	2.72456	2.38306	2.51055	3.39723	2.93611	4.99306	4.47846	4.99755	3.54868	3.50795		27.7397	3.63807
31	0.816069	0.713543	0.54637	1.71813	1.90261	1.91042	0.892061	1.46459	1.21625	2.20223	1.74303	1.56846	0.428571	0.770537	0.892061	1.99653	1.87221	2.79445	1.79622	1.91042		28.409	0.521223			31	4	3.46805	2.86528	2.86528	3.46805	3.46805	3.39723	2.93611	3.33587	2.86658	2.13899	2.2478	4.55305	6.73543	6.4923	4.79112	5.59584	7.40416	7.40416	5.59584		28.409	3.64941
32	1.45942	1.03651	0.371577	0.971927	1.24284	1.58514	1.07444	0.856647	0.766737	3.46138	4.78553	4.29155	1.49937	0.697064	0.893611	1.42556	1.90778	2.06736	1.76597	1.76597		29.0783	0.523174			32	1.85111	1.83695	2.13819	3.09584	2.40416	2.29792	2.29792	2.13819	3.05773	3.23444	3.46536	2.56389	2.06736	2.86528	2.93611	3.39723	5.06389	5.80832	5.59584	3.0425		29.0783	3.66063
33	1.46713	0.256763	0.205671	0.382987	0.400694	0.781946	0.759075	0.952918	0.753785	0.745286	0.623112	0.413359	0.332755	0.338658	3.19341	4.74443	4.79792	3.09584	3.20208	2.86012		29.7476	0.526063			33	4.46112	2.86528	2.67013	2.56389	2.59931	5.06389	7.40416	6.60624	5.96835	4.11679	3.71639	3.9789	6.44666	6.87221	4.99306	3.46805	4	3.46805	4.99306	4.74443		29.7476	3.6717
34	2.06736	1.72539	1.21889	0.817618	1.15958	1.07444	1.03903	0.654235	1.04792	2.07979	2.22178	1.56846	0.371577	0.705954	1.36701	2.06736	2.86528	3.37496	3.0966	2.4708		30.4168	0.529817			34	5.27638	6.5889	4.31887	3.9789	2.84666	5.52501	6.21526	5.59584	5.24636	7.00815	5.8578	3.44168	1.36701	2.59931	2.51055	2.91501	3.0425	3.46805	3.39723	5.06389		30.4168	3.68255
35	1.24318	0.610953	0.371577	0.54637	0.521248	1.15431	0.959139	0.997688	0.436157	1.67028	1.6417	1.39665	0.262665	0.371577	1.03651	1.29984	1.58514	2.13834	2.67013	2.43972		31.0861	0.534366			35	4.99306	2.67013	3.09584	2.40416	3.09584	3.20208	3.46805	2.86528	2.7057	3.36561	2.68804	4.26776	3.60961	4.51085	2.08499	4.51085	4.31887	4.99306	5.06389	5.27638		31.0861	3.69315
36	0.622362	0.457688	0.686945	0.635237	0.610953	0.770537	0.892061	1.19861	1.15423	1.14361	0.852848	0.489351	0.465742	0.755324	1.23403	1.76597	4.19515	6.87221	6.44666	3.31397		31.7554	0.539644			36	6.5889	5.27638	5.06389	4.99306	6.87221	6.87221	3.94513	1.48267	3.32458	4.64874	4.07979	1.84584	1.10104	2.29792	2.67013	3.39723	2.67013	3.09584	4.79792	5.27638		31.7554	3.70345
37	0.640069	0.439981	0.979516	1.72539	1.90778	1.24318	0.553959	0.306994	0.569168	1.01062	1.07824	0.770537	0.371577	0.439981	1.06563	1.80139	2.33333	4.46112	4.31887	3.44695		32.4247	0.545587			37	3.9789	4.03556	4.74443	4.46112	2.33333	2.86528	2.93611	3.39723	3.97007	3.77094	2.40097	0.888336	1.18618	2.43972	3.46805	5.59584	5.80832	5.59584	5.59584	4.85082		32.4247	3.71342
38	3.59237	0.790738	0.598729	0.445047	0.760624	1.15958	0.998451	0.770537	0.930121	1.17928	1.21278	0.879445	0.787221	0.697064	1.64445	2.32817	2.38653	2.32278	4.58514	4.74443		33.0939	0.552133			38	6.10668	4.85082	5.59584	4	4	3.20208	3.09584	2.40416	3.22064	2.63928	2.08561	1.35736	1.62407	4.46112	4.47846	4.69168	2.67013	4.99306	6.87221	6.44666		33.0939	3.72303
39	1.29984	0.935187	0.496139	1.14185	1.29984	1.64445	1.33346	1.35727	1.71099	2.22333	2.04076	0.971927	0.270254	0.496139	2.06795	5.08496	6.20247	7.19168	4.85082	3.9789		33.7632	0.559223			39	5.0104	4.15973	4.19515	4.47846	6.28752	6.60624	9	7.40416	6.87251	5.44666	4.74472	2.86528	1.90778	3.9789	4.85082	5.59584	3.20208	2.56389	2.59931	5.06389		33.7632	3.73224
40	2.06736	1.6684	0.914933	0.306994	0.371577	0.504564	0.590674	0.590674	0.766737	1.06838	1.1551	0.9334	0.53368	0.622362	0.920208	1.34042	2.29792	4.79792	5.0104	4.15973		34.4325	0.566802			40	6.60624	4.69168	2.67013	2.74825	4.32851	6.75519	6.87221	4.46112	4.14195	4.91471	4.31917	2.38306	2.43972	3.46805	5.59584	7.40416	6.44666	3.71293	3.73417	6.60624		34.4325	3.74104
41	1.53541	1.12262	0.580556	0.514682	0.686945	0.817618	0.817618	0.50963	0.815307	1.23754	1.31762	0.952918	0.635237	3.34668	4.13649	6.5889	5.27638	5.86181	3.50347	2.82987		35.1018	0.574817			41	5.29765	5.92134	3.32975	2.38306	4.03556	4.74443	4.46112	2.86528	4.03192	4.63894	3.76594	4.69168	3.94651	4.39029	2.93611	3.20208	4.69168	4.47846	4.19515	4.15973		35.1018	3.74939
42	2.03195	0.856647	0.580556	0.514682	0.686945	0.817618	0.760624	0.622362	1.43799	1.95736	1.73938	0.781946	0.356365	0.731715	1.32268	1.80139	2.56389	3.20208	4	3.20208		35.771	0.583215			42	4	4	3.20208	4.69168	4.47846	6.5889	6.87221	7.40416	5.43625	3.28722	2.28014	2.38306	2.51055	4.99306	4.47846	4.15973	2.59931	2.67013	3.09584	3.20208		35.771	3.7573
43	1.40243	0.971927	0.371577	0.428571	0.610953	0.711229	0.773056	0.590674	0.527361	1.06234	1.08326	0.971927	0.371577	1.03651	2.25734	2.93611	3.39723	3.46805	3.20208	2.56389		36.4403	0.591949			43	3.34837	3.20208	2.29792	2.65698	3.60895	3.82712	2.86528	2.33333	2.7057	3.28722	2.88291	2.38306	2.43972	2.93611	2.33333	3.85834	4.74443	5.06389	2.74559	2.72966		36.4403	3.76473
44	0.977202	0.553959	0.306994	1.44688	2.0052	2.03195	0.93264	0.489351	0.344154	0.883521	1.01487	0.914933	0.382987	0.799653	1.23403	1.5	1.34042	2.03464	2.15115	2.05588		37.1096	0.600973			44	3.20208	5.59584	5.27638	4.19515	1.76597	1.76597	4.19515	6.87221	6.76583	4.34056	1.80139	2.38306	2.51055	4.99306	4.99294	4.74272	3.11379	5.06389	5.0104	4.69168		37.1096	3.77168
45	3.04272	0.25	0.306994	0.371577	0.610953	1.24318	1.54099	1.25277	0.627935	0.739376	0.781873	0.705954	0.314583	0.705954	0.835067	1.99653	2.40416	4.99306	6.87221	6.20728		37.7789	0.610241			45	4.15973	2.73229	3.0868	3.53021	5.06389	7.40416	6.34027	4.39029	3.29783	4.40989	3.40422	4.51085	4.85082	6.70137	4.72079	3.70484	4.15973	4.21248	6.28752	4.21248		37.7789	3.77815
46	0.666667	0.53368	0.338658	0.439145	0.875879	1.34042	1.23403	0.799653	0.462779	1.5373	1.92541	1.85111	0.773056	0.590674	1.64445	2.86012	4	5.59584	4.74443	3.3264		38.4481	0.619712			46	3.64111	2.51055	2.59931	4.15973	5.0104	5.06389	2.57341	1.57705	3.36787	4.48915	4.13679	4.30418	4.13649	6.5889	5.27638	4.79792	3.09584	2.24458	3.64111	2.90778		38.4481	3.78411
47	1.07444	0.856647	0.686945	0.711229	0.773056	0.666667	0.590674	0.846529	1.07824	1.67556	1.56201	1.31917	0.640069	0.439981	1.51146	1.90261	2.91501	4.63834	4.85082	3.71293		39.1174	0.629347			47	5.06389	4.99306	4.31887	3.71293	3.73417	6.54599	8.93173	6.38641	4.35126	4.4575	5.11679	4.99306	5.06389	7.40416	6.87221	4.46112	2.04608	1.58228	3.69165	4.85082		39.1174	3.78958
48	1.58514	0.998451	1.37848	1.45942	1.5	1.03903	0.654235	0.54637	0.490125	0.904869	0.877623	0.781946	0.457688	0.580556	1.03295	1.69978	2.77561	4.47875	4.61332	3.45042		39.7867	0.639108			48	3.71293	2.05854	2.15416	2.83521	4.28264	7.0011	8.6443	9	8.68083	7.0425	4.74472	2.86528	2.86528	2.93611	4.99306	5.27638	4.79792	3.09584	4.79792	4.85082		39.7867	3.79454
49	0.879445	0.622571	0.510491	0.522295	0.635237	0.793335	0.635237	0.952918	1.31762	1.68083	1.2163	0.731715	0.59574	0.893611	1.42556	4.03556	6.87221	9	6.44666	3.44695		40.456	0.648959			49	1.85111	1.6418	2.56389	2.24458	2.91501	2.51055	4.99306	4.47846	5.96835	4.64874	4.31917	1.9575	1.15958	2.13834	4.79792	5.27638	3.92917	1.73056	1.80139	1.90778		40.456	3.79901
50	1.18083	0.875879	0.496139	0.669214	0.759075	0.888336	0.760624	0.760624	0.569168	0.579792	0.556711	0.394816	0.15544	0.870604	1.6684	1.90778	3.9789	6.44666	6.44666	3.71293		41.1252	0.658866			50	4	3.46805	2.59931	2.56389	4.79792	5.80832	5.06389	2.86528	2.22694	4.34056	4.10609	4.39029	1.9786	4.51085	4.31887	6.5889	4.74443	4.46112	2.86528	3.46805		41.1252	3.80298
51	1.13645	0.870604	0.199769	0.338658	3.19341	3.94651	3.4948	0.604631	0.375311	0.803546	1.01061	0.799653	0.439981	0.979516	1.19345	1.305	1.85111	3.0425	2.93611	2.26251		41.7945	0.668798			51	2.56389	2.67013	4.99306	4.74443	4.99306	5.06389	5.0104	3.73417	3.39376	6.08499	6.55305	4.46112	2.06736	2.56389	3.20208	4	5.59584	4.85082	3.9789	1.6418		41.7945	3.80645
52	3.31397	0.54637	0.44757	0.856647	0.892061	0.770537	0.371577	0.363988	0.633751	1.06762	1.07824	0.846529	0.457688	1.04792	1.6684	2.86528	3.46805	5.59584	7.40416	6.44666		42.4638	0.678724			52	4.69168	3.20208	3.20208	2.03195	3.59237	4.74443	4.79792	2.56389	2.43972	3.28722	2.88291	2.91501	2.24458	2.56389	2.06736	2.06736	1.76597	1.76597	4.19515	4.47846		42.4638	3.80944
53	0.697064	0.44757	0.54637	0.578243	0.610953	1.03651	1.01613	0.820373	0.166839	0.617547	0.846466	0.856647	0.44757	0.54637	1.18618	1.90778	2.86528	3.46805	3.0425	1.85111		43.1331	0.688616			53	1.6418	1.58514	1.18083	3.71293	4.31887	4.46112	2.86528	2.67013	2.4575	2.47875	3.36166	3.20208	3.09584	4.79792	5.80832	4.79792	2.29792	2.29792	2.40416	2.56389		43.1331	3.81196
54	1.12262	0.44757	0.306994	0.914933	1.24284	1.31917	1.03903	0.835067	0.824502	0.581902	0.531907	0.38975	0.225925	0.496139	1.6738	3.0425	3.0425	2.91501	2.51055	2.33333		43.8023	0.698448			54	3.39723	5.06389	5.0104	4.69168	3.20208	5.59584	7.29298	8.87401	8.56965	7.69907	5.06316	3.57158	2.24458	3.09584	2.40416	2.56389	2.59931	2.93611	3.39723	2.93611		43.8023	3.81401
55	1.19861	0.489351	0.332755	0.338658	0.799653	0.892061	0.770537	0.371577	0.482537	0.688291	0.696791	0.728752	0.521248	1.15431	2.20035	2.67013	2.56389	4.19515	4.74443	3.92917		44.4716	0.708195			55	2.33333	2.33333	1.90778	1.85111	1.90778	2.86528	3.43042	2.81747	3.94738	5.90261	5.94511	3.77223	1.72539	4.46112	4.31887	4.51085	2.08499	2.38306	1.90778	2.33333		44.4716	3.8156
56	1.9575	0.893611	0.773056	0.666667	0.773056	0.787221	0.697064	0.580556	0.63323	0.581902	0.381213	0.439145	0.609906	0.879445	1.85111	2.24458	2.13834	2.11709	3.0425	3.0425		45.1409	0.717833			56	3.09584	3.20208	4	3.20208	3.09584	2.67013	3.39723	2.67013	4.37251	6.24458	7.08499	5.59584	4	3.46805	3.39723	3.46805	3.0425	1.9575	1.9575	2.24458		45.1409	3.81676
57	1.42401	0.770537	0.428571	0.673267	1.04781	1.13676	0.755324	0.572131	0.796087	1.51597	1.56201	1.31917	1.305	1.37583	1.85111	1.6418	1.72874	2.25573	2.6329	2.59931		45.8102	0.727342			57	5.59584	4	5.59584	4.74443	4.39029	2.92547	3.03044	1.84048	2.65263	5.45623	5.6665	6.10668	4.0529	4.69168	4.79792	5.27638	4.46112	4.46112	6.87221	7.40416		45.8102	3.81748
58	0.760624	0.445047	0.439145	0.875879	1.07444	1.03903	0.711229	0.610953	0.930121	1.33887	1.26062	0.781946	0.457688	0.686945	1.24318	1.90778	2.33333	4.46112	4.31887	3.55334		46.4795	0.7367			58	2.58867	2.56389	2.67013	4.99306	6.87221	9	6.60624	4.69168	3.68174	4.54353	3.68174	2.13834	1.31917	3.73417	4.47846	4.0462	1.5972	1.19147	2.10645	2.49849		46.4795	3.8178
59	0.968054	1.03903	0.711229	0.610953	1.03651	1.06046	0.971927	0.270254	0.575931	0.966295	0.976919	0.598729	0.338658	0.799653	1.5	2.06736	2.33333	3.29173	2.88739	2.42298		47.1487	0.745889			59	2.9765	2.99131	2.78136	2.56389	2.06736	4.46112	6.87221	9	8.43926	6.76876	4.23718	2.13834	3.71293	4.0529	4.15973	2.06736	1.90778	1.85111	2.43972	2.93611		47.1487	3.81771
60	1.24318	0.610953	0.371577	0.54637	0.920208	1.18083	0.875879	0.394816	0.235232	0.535463	0.734027	0.640069	0.338658	0.598729	1.05671	1.76597	4.19515	5.99759	5.88113	3.16093		47.818	0.754892			60	5.59584	4.21761	4.24659	5.81345	7.40416	6.87221	6.5889	5.27638	6.87251	7.0425	6.0211	3.85834	1.53541	2.03195	2.06736	2.86528	2.93611	2.86528	4.46112	5.27638		47.818	3.81725
61	0.893611	0.697064	0.686945	0.578243	0.728752	0.760624	0.760624	0.445047	0.518937	3.36005	3.73373	3.09971	0.275764	0.395993	1.55875	2.40416	2.59931	1.98556	1.58925	1.37918		48.4873	0.763692			61	2.59931	2.56389	2.24458	4.51085	4.85082	5.06389	2.86528	2.33333	4.17531	6.54835	6.32043	4.69168	2.24458	4.51085	4.85082	5.06389	4.99306	6.87221	7.40416	5.06389		48.4873	3.81643
62	0.920208	0.489376	0.306994	0.713543	1.15803	1.34042	1.05319	0.879445	0.829777	1.08725	0.877623	0.781946	0.640069	1.31917	1.90778	2.06736	2.03195	2.06736	2.06736	1.60639		49.1566	0.772275			62	3.46805	3.39723	3.46805	3.0425	2.91501	2.92344	3.64725	3.6341	5.05883	5.44666	4.31917	1.85111	1.03903	1.23403	1.5	3.89376	4.0529	6.10668	4.85082	5.59584		49.1566	3.81527
63	1.12262	0.504564	0.610953	0.635237	0.610953	0.770537	0.816069	0.669214	0.575931	0.966295	1.15423	1.03903	0.787221	0.773056	3.3264	4.21248	4.99306	4.10029	4.18447	2.96557		49.8258	0.780628			63	6.67603	6.5889	4.47846	3.89376	1.76597	2.59931	3.46805	3.20208	2.93625	3.0508	2.81001	2.29206	1.53541	2.03195	1.80139	2.56389	2.24458	4.51085	6.25047	8.77769		49.8258	3.81379
64	0.457688	0.382987	0.489376	1.18618	1.37583	1.12262	0.44757	0.306994	0.808544	1.28187	1.65958	1.34042	1.58514	1.6418	2.03195	1.6418	1.58514	3.73417	3.87052	3.24029		50.4951	0.788739			64	6.36216	6.92752	5.0104	4.69168	2.67013	3.39723	3.46805	4	5.00774	6.73776	5.75217	3.36895	1.24683	3.97173	4.47846	6.28752	4.21248	3.89376	3.15108	5.50052		50.4951	3.81201
65	1.19861	0.489351	0.38975	0.403241	0.590674	0.590674	0.686945	0.578243	0.569168	3.13313	3.49436	2.99839	0.256763	0.669214	1.95595	2.67013	2.86528	3.18572	3.29921	2.65377		51.1644	0.796596			65	6.60624	4.69168	2.40416	2.13834	1.15958	1.42556	4.03556	4.47846	5.96835	6.24458	6.28707	3.73417	1.58514	1.90778	2.33333	2.33333	1.80139	3.85834	6.34027	9		51.1644	3.80995
66	0.998451	0.724625	0.376546	0.565041	0.578243	0.728752	0.578243	0.50963	0.336555	1.49297	1.81902	1.83695	0.711229	0.952918	0.998451	1.31917	2.31109	2.86589	2.61248	1.58514		51.8337	0.80419			66	5.0104	5.59584	3.46805	4.99306	6.87221	7.40416	7.19168	5.0104	5.96835	4.64874	4.31917	2.91501	3.0425	5.59584	5.80832	7.19168	5.0104	3.73417	1.31917	3.73417		51.8337	3.80763
67	0.952918	0.817618	1.15958	1.34042	1.34042	1.58514	1.37583	1.06563	0.702154	0.85104	0.796087	0.67852	1.6738	2.51055	3.39723	2.51055	4.51085	4.85082	4.79792	1.95595		52.5029	0.811511			67	9	9	6.87221	4.03556	3.9789	4.85082	5.06389	3.39723	3.30847	5.41501	4.85082	3.89376	1.76597	2.06736	4.46112	5.27638	5.59584	4	5.59584	7.40416		52.5029	3.80508
68	0.705954	0.270254	0.313757	0.403241	0.856647	1.5	1.53541	1.19861	0.613472	1.13834	1.21625	1.305	0.711229	0.686945	1.12262	1.80139	2.33333	2.33333	2.06736	1.36701		53.1722	0.818553			68	3.50626	3.55179	4.47846	3.92917	1.73056	2.56455	3.73006	3.69927	3.33416	4.99243	4.94734	3.73417	1.15958	1.9575	4.63834	5.80832	4.63834	2.91501	4.63834	4.66844		53.1722	3.80231
69	0.640069	0.439981	0.371577	0.428571	0.504564	0.514682	0.580556	0.457688	0.394385	0.395903	0.545079	0.53368	0.439981	0.713543	1.95595	2.67013	2.59931	4.15973	4.0529	3.44695		53.8415	0.825308			69	2.03195	4.19515	4.74443	4.19515	2.56389	4.79792	6.68783	6.59245	4.71992	5.41501	4.45186	3.70765	1.40243	2.03195	1.80139	1.76597	1.5	2.29792	2.67013	2.59931		53.8415	3.79934
70	2.59931	1.42401	0.846529	0.590674	0.666667	0.666667	0.53368	0.439981	0.394375	0.79637	0.914859	1.19861	0.968054	1.46459	1.80139	2.33333	2.06736	2.56389	3.20208	3.46805		54.5108	0.83177			70	2.93611	4.99306	4.74443	4.99306	3.87953	6.0621	6.92706	5.86533	4.46144	5.46836	5.36734	4.15973	1.80139	2.03195	2.06736	2.86528	2.93079	2.59328	2.02663	2.59931		54.5108	3.79621
71	1.65172	0.44434	0.437131	0.640069	0.787221	0.697064	0.44757	0.306994	0.329792	0.473403	0.53748	0.686945	0.635237	0.686945	1.12262	1.80139	4.46112	6.02997	6.44977	3.6897		55.18	0.837936			71	1.90778	2.86528	2.51055	2.38306	1.6418	2.03195	2.59931	2.67013	3.42373	3.57363	3.264	4.39029	4.74443	4.79792	4.69168	6.60624	7.40416	4.79792	2.13834	1.58514		55.18	3.79293
72	1.95595	0.713543	0.306994	0.489376	1.18618	1.24284	1.31389	0.835067	1.11882	0.984027	0.796087	0.572131	0.489351	1.19861	3.92917	4.74443	4.19515	2.45307	3.0765	3.09126		55.8493	0.8438			72	2.29792	1.34042	1.31917	2.13834	2.24458	2.38306	2.54115	2.62548	4.2931	4.48915	4.31917	2.38306	1.6418	1.60639	2.11709	2.24458	3.09584	4.79792	5.80832	4.79792		55.8493	3.78953
73	1.65457	0.44757	0.439981	0.799653	1.23403	1.15803	0.846529	0.791104	1.79809	1.89181	1.43799	0.781946	0.835067	1.46459	1.53541	4.15973	5.0104	5.59584	4	2.93611		56.5186	0.84936			73	2.86528	2.33333	2.86528	2.67013	3.09584	2.40416	4.69168	6.60624	8.54256	5.92832	3.09591	1.9575	3.0425	3.46805	2.86528	2.33333	2.06736	2.03195	2.59931	2.93611		56.5186	3.78602
74	1	0.893611	0.773056	0.666667	0.53368	0.439981	0.314583	0.306994	1.2873	2.09034	2.09776	1.21889	0.711229	1.03903	1.23403	1.5	1.76597	2.59931	2.51055	1.9575		57.1879	0.854614			74	2.59931	2.56389	4.79792	5.80832	7.19168	7.40416	6.26428	4.30418	4.23273	7.15122	6.04106	3.50626	1.15803	3.89376	4.0529	4.51085	2.51055	2.43972	2.38306	2.51055		57.1879	3.78243
75	1.31917	0.879445	0.893611	1.15958	1.07444	1.03903	0.787221	0.697064	1.48486	1.88136	2.13834	1.10104	0.705954	0.44757	1.12262	3.92917	4.31887	4.1972	2.15514	2.12607		57.8571	0.85956			75	2.56389	2.59931	2.32817	1.91042	1.42401	4.19515	6.87221	9	8.69421	7.05765	4.49213	3.09584	2.40416	3.05748	2.20111	2.87665	2.08499	2.11709	2.13834	2.40416		57.8571	3.77879
76	0.489376	0.306994	0.371577	0.504564	0.457688	0.781946	0.759075	0.952918	0.89741	1.25	1.26062	0.930277	0.55778	0.564028	0.817618	3.55334	4.31887	5.23294	2.78236	1.958		58.5264	0.864197			76	2.03195	1.46459	2.33333	2.93611	2.58601	2.01688	1.78809	4.15973	6.28707	7.0425	4.47875	2.56389	2.06736	2.33333	2.86528	2.93611	2.86528	2.71899	3.30229	3.0558		58.5264	3.77511
77	0.514682	0.589612	0.707325	0.663291	0.622362	0.400694	0.382987	0.205671	0.211168	1.41547	1.67463	1.51146	0.439981	0.53368	0.93264	1.07444	1.58514	4.03556	4.13649	3.24029		59.1957	0.868525			77	6.87221	6.87221	4.46112	2.33333	2.33333	1.80139	2.26251	2.13819	2.93625	2.4893	2.28014	2.38306	4.63834	6.14995	5.98295	3.95653	2.60612	2.52991	2.51055	4.99306		59.1957	3.77141
78	0.799653	0.439981	0.314583	0.54637	0.654235	0.879445	0.787221	0.697064	1.00611	1.60484	1.6833	1.05237	0.371285	0.914933	2.20035	2.51055	2.38306	1.90778	2.06736	1.5		59.865	0.872545			78	4.99306	3.46805	3.21804	2.15642	2.13305	4.63834	7.25935	8.83591	7.09977	5.06126	2.64165	2.21015	2.59931	2.67013	2.13834	2.51361	3.49182	3.86458	4.99306	4.74443		59.865	3.76773
79	0.598729	0.161342	0.598729	0.897128	0.920208	0.489376	0.489376	0.654235	0.719861	0.429074	0.279561	0.161342	0.199769	0.205671	3.04272	3.81352	4.15973	4.19515	4.47846	3.45047		60.5342	0.876258			79	3.31743	2.86528	2.67013	3.09584	3.20208	4	4	3.79904	3.6127	3.61821	2.64354	4.2396	3.65394	3.20847	0.502816	3.08791	4.74443	5.06389	3.84938	3.44847		60.5342	3.76407
80	0.952918	0.759075	0.888336	1.18618	1.6418	1.5	0.93264	0.773056	0.829777	1.35322	1.51436	1.42792	0.869026	0.773056	1.05319	1.60639	1.80139	2.56389	2.24458	1.77512		61.2035	0.879666			80	2.56389	2.59931	2.93611	4.99306	4.74443	4.99306	5.06389	5.0104	5.96835	3.69124	3.39376	1.18083	3.71293	4.85082	5.06389	3.39723	2.93611	2.59931	2.56389	2.40416		61.2035	3.76047
81	0.93264	0.489351	0.465742	0.59574	0.893611	0.760624	0.531324	0.354527	0.532073	0.904869	1.06599	0.862413	0.394043	0.256763	0.935187	1.29984	1.58514	2.13834	2.40416	2.03195		61.8728	0.882772			81	4.63834	2.11709	3.73417	4.47846	4.99306	5.06389	7.40416	9	8.68083	6.24458	3.57459	1.76597	3.13376	3.82063	3.71578	2.61224	2.86528	2.93611	4.99306	5.27638		61.8728	3.75694
82	0.212434	0.15544	0.445047	0.578243	0.610953	0.327248	0.38975	0.59574	1.21278	1.78722	1.695	1.12262	0.504564	0.610953	0.817618	1.9575	3.94795	6.62185	5.57389	3.06297		62.5421	0.885578			82	2.56389	4.79792	5.80832	5.06389	4.99306	5.27638	7.19168	5.80832	6.87251	5.44666	4.21278	2.79445	2.93611	3.20208	2.56389	2.59931	2.67013	2.13834	1.58514	1.6418		62.5421	3.7535
83	1.06563	0.382987	0.306994	0.713543	0.816069	1.91042	1.61891	1.52963	0.436157	3.26612	3.49436	2.99839	0.199769	0.870604	1.6684	4.46112	6.87221	9	6.87221	3.92917		63.2114	0.888088			83	2.21243	4.40088	6.97853	8.69983	9	7.40416	4.79792	2.56389	2.63151	3.50455	3.50026	2.43972	3.9789	4.85082	5.59584	5.59584	5.80832	4.63834	2.11709	1.34042		63.2114	3.75017
84	3.26964	0.439145	0.338658	1.06563	1.26944	1.73056	1.19345	1.1125	0.53748	1.13834	1.21625	1.12262	0.846529	0.759075	1.04792	1.10104	1.76597	3.60819	6.2071	5.8597		63.8806	0.890307			84	2.67013	3.39723	3.46805	3.20208	4.69168	6.30263	8.65596	6.14304	3.87251	3.91501	3.97311	3.70765	1.40243	2.56389	3.20208	3.46805	2.59931	1.60639	1.31917	2.13834		63.8806	3.74697
85	0.403241	0.212434	0.212434	0.50963	0.635237	0.793335	0.711229	0.773056	0.852848	0.877638	0.776856	0.580556	0.590674	0.93264	2.03195	3.20208	3.20208	2.7507	1.74709	1.30943		64.5499	0.892237			85	2.59931	3.46805	5.59584	5.0104	4.15973	2.59931	3.12634	2.5489	1.43624	1.78426	2.9835	3.0425	2.38306	2.43972	3.46805	3.46805	2.59931	4.15973	4.21248	4.15973		64.5499	3.74393
86	0.457688	0.439981	0.44757	0.457688	1.57987	1.73923	1.65457	0.504564	0.382976	0.718871	0.669151	0.598729	0.205671	0.205671	0.598729	1.05671	1.76597	2.69388	2.43533	1.73902		65.2192	0.893885			86	1.5	1.76597	2.59931	3.46805	3.46805	4.99306	4.47846	6.28752	4.85082	5.41501	2.88291	2.38306	1.48222	3.9789	4.85082	7.19168	5.27638	4.99306	2.67013	2.29792		65.2192	3.74105
87	0.998451	0.920208	0.54637	0.979516	1.11746	1.1125	0.514682	0.504564	0.547119	0.904869	0.934617	0.770537	0.327248	0.38975	1.0213	1.53541	2.56389	4.79792	4.66844	3.50626		65.8885	0.895256			87	2.86528	4.46112	4.21248	3.85834	3.92917	6.87221	7.40416	7.19168	7.08499	7.0425	4.31917	2.91501	3.0425	5.59584	5.0104	6.28752	4.47846	4.99306	3.46805	3.46805		65.8885	3.73836
88	1.59757	0.382987	0.489376	3.31397	3.65394	3.04272	0.238506	0.192647	0.148379	0.29345	0.493784	0.590674	0.580556	0.590674	0.773056	1.31917	2.43972	5.06389	5.80832	4.53195		66.5577	0.896355			88	2.86528	4.46112	4.74443	4.46112	2.86528	3.5638	3.31058	2.65964	3.8023	6.42706	5.81443	3.28209	1.71813	4.63834	5.27638	4.03556	3.9789	4.0529	4.69168	2.67013		66.5577	3.73587
89	0.447263	0.379829	0.435854	0.770537	0.892061	0.755324	0.38975	0.50963	0.753785	1.88517	1.78178	1.50387	0.314583	0.705954	1.89896	2.13819	2.26251	2.33333	2.40416	1.59757		67.227	0.897189			89	4.46112	2.99827	3.0868	5.12605	4.74443	4.46112	1.90778	2.38306	3.86566	4.40082	3.1565	3.85834	4.74443	5.06389	3.39723	2.93611	4.99306	4.47846	6.28752	4.47846		67.227	3.7336
90	0.893611	0.716295	0.496139	0.270254	0.439981	0.640069	0.654235	0.622362	0.480485	1.13834	1.14025	1.1125	0.590674	0.773056	0.787221	0.879445	1.31917	1.90778	1.80139	1.305		67.8963	0.897764			90	3.89376	1.76597	2.06736	4.46112	6.10089	5.99819	3.6898	1.90778	3.65973	3.95721	3.61	1.73056	1.80139	4.46112	5.27638	7.19168	5.80832	5.55803	5.55299	4.97259		67.8963	3.73157
91	1.36701	0.604631	0.199769	0.445047	0.521248	0.489376	0.306994	0.44757	0.53748	0.872362	0.838867	0.846529	0.697064	1.05319	2.13834	4.79792	5.80832	7.19168	5.27638	4.19515		68.5656	0.898087			91	2.71146	1.73056	2.33333	3.46805	5.59584	5.80832	4.63834	2.11709	2.85254	4.01138	4.71421	3.0425	2.97116	4.70196	5.06655	4.15973	2.59931	3.46805	4.37813	3.89653		68.5656	3.72979
92	0.817618	0.686945	1.12262	1.37583	1.58514	1.18083	0.920208	0.445047	0.758312	1.07796	1.13679	0.610953	0.504564	0.856647	1.5	2.06736	2.86528	3.46805	3.0425	1.9575		69.2348	0.898164			92	4.53258	6.87221	6.87221	4.99306	2.93611	4.99306	4.74443	4.19515	3.84056	6.24458	6.28707	4.68872	3.19873	3.19913	2.03195	3.59237	4.74443	5.59584	3.53951	2.94625		69.2348	3.72828
93	3.25041	0.504564	0.610953	0.977202	1.34042	1.34042	0.977202	0.50963	0.336555	1.49297	1.74303	1.51146	0.306994	0.489376	3.31397	4.85082	5.06389	3.39723	5.06389	4.74443		69.9041	0.898003			93	2.86528	5.06389	5.60634	4.56905	2.14596	2.3546	3.2521	3.0425	4.19168	6.08499	6.55305	6.5889	5.27638	5.06389	2.43972	3.10385	3.32731	5.71385	4.74443	4.46112		69.9041	3.72705
94	1.83695	0.654235	0.54637	1.51146	1.72023	1.56846	0.327248	0.313757	0.445796	0.904869	1.117	1.15958	0.716295	0.838104	1.05671	1.5	3.89376	5.0104	5.59584	2.93611		70.5734	0.897611			94	2.67013	3.09584	2.67013	3.39723	3.50136	3.23982	3.12915	2.67013	4.6739	5.10652	4.29713	2.30362	2.61925	5.53858	7.82307	9	6.20728	4.2396	2.27117	3.39723		70.5734	3.72611
95	1.18618	0.54637	0.44757	1.65457	1.87221	1.65457	0.403241	0.212434	0.474608	0.700322	0.852848	0.666667	0.53368	1.04792	1.06046	1.64445	1.29984	3.9789	4.31887	4.03556		71.2427	0.896996			95	4.12767	3.83874	3.43641	3.83874	5.06389	7.40416	7.40416	4.63834	4.19168	3.53165	3.12779	1.03903	2.03195	3.20208	4	4	4	4	4.65961	4.74744		71.2427	3.72548
96	1.62407	0.820373	0.212434	0.935187	1.11746	1.03651	0.504564	0.590674	0.709222	0.980862	0.934617	0.846529	0.697064	1.31917	1.29984	2.17639	2.93434	5.67995	5.3506	4.46112		71.9119	0.896167			96	3.73417	3.71293	4.31887	4.99306	2.67013	2.56389	4.19515	4.74443	5.15803	3.11697	3.02337	1.79532	1.46459	3.62779	5.0104	5.59584	3.46805	2.86528	4.46112	4.47846		71.9119	3.72516
97	0.977202	0.50963	0.313757	0.669214	0.892061	1.19861	0.790738	0.5544	0.474608	1.23227	1.56201	1.18618	0.622362	0.799653	1.23403	2.29792	3.20208	5.05115	4.39319	3.18949		72.5812	0.89513			97	2.13834	2.67013	2.59931	1.76597	2.29792	3.20208	3.20208	2.29792	1.96501	2.2929	2.10682	1.85111	1.6418	2.56389	2.67013	3.39723	2.93611	2.86528	1.90778	1.58514		72.5812	3.72518
98	0.439981	0.44757	0.856647	0.892061	0.952918	1.24318	1.29984	1.1125	0.776856	0.984027	0.89741	0.553959	0.439981	0.640069	1.31917	2.43972	2.93611	4.99306	4.21248	3.19341		73.2505	0.893895			98	1.99653	2.03195	3.20208	3.20208	2.56389	2.59931	5.06389	5.80832	5.43625	3.28722	2.09776	1.37848	1.42401	4.19515	4.47846	3.89376	3.89376	4.0529	4.51085	1.9786		73.2505	3.72553
99	0.439981	0.53368	0.773056	0.893611	0.893611	1.03903	0.968054	0.799653	0.462779	0.739376	0.781873	0.64896	0.25	3.04272	3.81352	3.62779	3.59237	6.34027	6.26428	3.1073		73.9198	0.892469			99	2.38306	2.43972	3.46805	4	3.46805	2.86528	4.46112	4.21248	4.13508	2.64692	2.60491	2.17639	1.19345	1.46459	1.5	4.19515	4.21248	3.85834	2.33333	2.51055		73.9198	3.72624
100	0.875879	0.394816	0.288427	0.59574	0.787221	0.773056	0.590674	0.580556	0.53748	1.67028	1.68603	1.44688	0.205671	0.598729	1.05671	1.5	3.89376	6.60624	6.60624	3.73417		74.589	0.890862			100	2.33333	3.04614	3.14105	2.62058	2.38306	4.63834	5.80832	5.59584	5.0264	6.7589	5.87722	3.75244	2.18311	2.44368	3.09584	2.67013	2.59931	2.03195	2.06736	2.33333		74.589	3.7273
101	1.5	0.799653	0.515973	0.640069	0.787221	0.773056	0.53368	0.439981	0.490125	1.17084	1.17901	1.04792	0.400694	0.622362	1.18618	1.90778	2.86528	5.06389	5.27638	4.19515		75.2583	0.889082			101	5.59584	7.40416	7.40416	5.59584	4	4	3.46805	4.99306	6.55305	7.0425	4.47875	2.13834	2.11709	4.63834	5.0104	4.69168	3.20208	2.93611	2.79445	2.93611		75.2583	3.72873
102	0.817618	0.553959	0.363988	0.44757	0.697064	0.711229	0.793335	0.635237	1.1125	2.13679	2.29777	1.65457	0.504564	1.56846	4.45595	5.27638	4.46112	4.46112	4.31887	3.55334		75.9276	0.887137			102	4.99306	3.46805	4	5.59584	7.40416	6.60624	6.28752	4.47846	5.45672	3.55852	3.01332	4.07592	4.85082	4.63834	1.9575	3.55334	6.44666	7.40416	7.19168	5.27638		75.9276	3.73054
103	1.24284	0.971927	0.44757	0.697064	1.05319	1.34042	1.15803	0.770537	0.331681	0.926719	1.02057	0.979516	0.439981	0.799653	1.5	1.45942	1.64445	2.55793	2.85116	2.68365		76.5969	0.885036			103	5.27638	4.46112	4.46112	4.74443	4.99306	2.60406	3.02097	2.60406	4.6739	4.80761	4.01542	4.19707	6.26428	6.87221	4.46112	4.46112	4.21248	3.3264	1.73056	4.53195		76.5969	3.73273
104	1.71813	0.489376	0.25	0.306994	0.371577	0.371577	0.54637	0.654235	0.600173	1.00271	1.20295	1.18618	0.445047	1.39665	1.96087	2.13834	1.15958	1.9883	3.07739	3.07329		77.2661	0.882788			104	2.38306	1.31048	1.23095	0.645876	1.22151	1.46239	1.89476	1.48338	2.08367	2.86166	3.0425	2.56389	4.19515	4.74443	4.99306	3.46805	2.93611	2.26251	2.33333	2.51055		77.2661	3.73531
105	0.799653	0.514707	0.798218	0.966787	0.799653	0.382987	0.382987	0.640069	0.734027	1.77667	1.81902	1.65457	0.686945	0.817618	1.9575	4.63834	4.74443	4.44597	2.20128	2.08762		77.9354	0.880403			105	4.99306	2.67013	2.29792	2.29792	3.86236	6.34403	6.4686	4.63834	4.19168	6.08499	6.12749	6.10668	4.0529	6.28752	4.21248	4.15973	1.80139	2.56389	4.79792	5.27638		77.9354	3.73827
106	0.716295	0.439145	0.338658	0.457688	0.580556	0.697064	0.711229	0.553959	0.318393	0.661876	0.770474	0.770537	0.371577	0.439981	1.59757	4.53195	5.27638	6.5889	4.31887	3.55334		78.6047	0.877888			106	4.46112	4.46112	6.87221	6.60624	4.69168	3.20208	4	5.59584	5.64874	4.88306	2.28014	2.38306	2.24458	4.69168	4.21248	4.15973	2.06736	4.46112	6.87221	6.87221		78.6047	3.74164
107	0.53368	0.439981	0.270254	0.655723	0.657752	0.781946	0.356365	0.332755	0.381213	0.688291	0.829777	0.640069	0.439981	0.979516	1.45942	2.56389	3.20208	5.06643	4.14453	2.79699		79.274	0.875253			107	4.47846	4.53475	2.49232	3.2403	5.06389	7.40416	7.40416	5.59584	3.7845	3.7558	2.64461	1.91042	1.15803	1.76597	1.80139	4.15973	6.60624	6.34027	3.85834	3.92917		79.274	3.74541
108	0.817618	0.553959	0.439981	0.53368	0.666667	0.666667	0.666667	0.590674	0.766737	0.801645	1.38479	1.09213	0.864702	0.604631	1.10104	3.89376	5.0104	7.19168	4.85082	3.55334		79.9432	0.872506			108	2.06736	2.03195	1.6418	1.42556	3.55334	6.44666	7.40416	5.06389	3.14819	3.18586	2.79346	2.11709	1.60639	2.06736	2.33333	2.33333	2.86528	5.06389	5.27638	4.46112		79.9432	3.74958
109	3.25041	0.686945	0.711229	0.697064	0.580556	0.457688	0.382987	0.489376	0.60104	1.24472	1.21625	1.06563	0.439981	3.1073	3.87052	3.89376	2.29792	4.79792	7.40416	6.34027		80.6125	0.869657			109	5.16999	6.5889	6.87221	9	6.60624	4.69168	2.40416	2.56389	2.43972	2.6016	2.106	3.82522	4.85082	5.06389	3.39723	3.46805	3.46805	2.59931	2.4575	4.67736		80.6125	3.75416
110	1.42401	0.713543	0.54637	1.18618	1.24284	3.70765	3.41456	3.1757	0.719861	1.40958	1.37963	1.1125	0.590674	0.93264	3.62779	3.94651	3.59237	3.62779	4.47846	4.19515		81.2818	0.866715			110	2.86528	2.33333	2.33333	1.90778	2.38306	3.0425	4	3.20208	4.37251	3.85082	3.23263	0.952918	2.2231	5.14596	5.45838	3.77244	1.6285	4.07382	5.27638	5.06389		81.2818	3.75915
111	3.79619	1.04792	0.53368	0.93264	0.835067	0.705954	0.44757	0.457688	0.462779	0.39741	0.394375	0.306994	0.306994	1.51146	2.86012	4	3.20208	3.09584	4.79792	5.27638		81.9511	0.863687			111	3.89376	3.89376	6.60624	6.60624	4.69168	3.20208	5.59584	5.27638	6.26974	4.38277	4.14195	2.33333	2.86528	2.51055	2.11709	1.60639	4.19515	5.27638	7.19168	5.0104		81.9511	3.76455
112	1.04792	0.356365	0.288427	0.212434	0.403241	0.514682	0.580556	0.413359	0.651923	1.23227	1.27831	0.820373	0.212434	0.935187	1.72539	2.86528	2.93611	2.98364	2.46745	1.78676		82.6204	0.860583			112	2.88306	5.46097	5.86152	4.46112	4.46112	6.87221	9	7.40416	6.87251	4.91471	3.61	1.73056	1.80139	4.46112	5.27638	5.89448	3.80645	3.16392	2.06736	1.76597		82.6204	3.77036
113	1	0.952695	1.10598	1.02714	0.93264	0.666667	0.666667	0.53368	0.462779	0.473403	0.53748	0.686945	0.635237	1.75084	2.32817	2.86528	1.90778	2.38306	2.08499	1.9575		83.2896	0.857412			113	4.01162	6.87221	6.44666	3.9789	4.03556	5.27638	4.79792	3.09584	4.47875	7.0425	5.94511	4.30418	2.32817	2.86528	2.33333	4.46112	4.47846	4.15973	1.61787	1.82399		83.2896	3.77657
114	2.0622	1.51146	0.363988	0.553959	0.635237	0.50963	0.313757	0.225925	0.336555	0.251758	0.336555	0.270254	0.393246	1.01267	1.75465	2.33333	2.06736	4.15973	4.21248	4.69168		83.9589	0.854181			114	1.6418	2.03195	1.6418	2.38306	3.90425	6.57233	8.26591	6.44666	4.35126	2.32972	2.43972	2.03195	2.59931	5.06389	5.0104	3.89376	1.76597	2.06736	1.90778	1.85111		83.9589	3.7832
115	0.580556	0.457688	0.781946	0.835067	0.93264	1.19861	1.26944	1.06563	1.42028	1.5584	1.49498	0.44757	0.439981	1.06563	1.96097	3.04611	3.09569	3.39723	2.40416	1.65457		84.6282	0.850901			115	1.42556	1.9575	2.08499	1.9575	1.42556	4.03556	6.98196	6.57102	3.86187	1.38483	1.37961	3.71293	5.74912	6.61375	4.36635	2.43972	1.42556	1.15958	1.60639	1.6418		84.6282	3.79023
116	0.892061	0.770537	0.504564	0.590674	0.590674	1.09762	1.70853	1.65352	1.2341	1.80854	1.9824	1.51146	0.439981	0.799653	1.23403	1.5	1.34042	1.36537	1.1268	1.24481		85.2975	0.847578			116	7.40416	7.40416	5.06389	3.39723	5.06389	5.27638	6.5889	4.47846	4.63857	3.14191	2.80701	2.70834	3.93482	6.06586	7.63153	5.85846	4.69168	2.24458	2.91501	4.63834		85.2975	3.79767
117	0.760624	0.54637	0.553959	1.24318	1.37583	1.46459	0.968054	0.856647	0.527361	1.06234	1.21625	1.305	0.787221	1.03903	2.03195	2.40416	2.29792	1.56733	1.41671	1.22692		85.9667	0.844221			117	5.06389	7.40416	6.87221	6.5889	6.87221	7.90951	6.16847	6.10119	7.7879	9.43483	6.72401	4.39029	4.53195	5.80832	4.63834	2.91501	2.51055	2.86528	2.33333	2.86528		85.9667	3.80551
118	1.56846	0.483286	0.672953	1.03192	0.998451	0.846529	0.514682	0.580556	0.776856	3.53737	3.73373	3.1757	0.457688	0.580556	1.12262	2.33333	2.40416	2.51548	2.62	2.58115		86.636	0.840838			118	6.44666	3.71293	2.13834	2.40416	3.09584	4.79792	5.0104	3.62779	3.2732	4.38277	4.47875	2.13834	3.71293	6.44666	6.87221	6.5889	5.27638	5.06389	4.99306	6.87221		86.636	3.81374
119	1.6684	0.971927	0.314583	0.439981	0.400694	0.382987	0.25	0.25	0.425542	0.688291	1.09575	0.941456	0.781946	0.799653	1.23403	1.76597	1.6418	2.63193	2.79256	3.11415		87.3053	0.837438			119	1.90778	3.9789	4.85082	7.19168	6.73923	8.24653	6.20728	3.92917	3.53918	5.9786	7.08499	5.59584	4	5.59584	4.85082	6.10668	4.0529	3.89376	1.76597	2.06736		87.3053	3.82237
120	1.1125	0.816069	0.952918	0.817618	0.760624	0.622362	0.457688	0.686945	0.658035	0.819168	0.809829	0.782959	0.762748	0.977202	1.07444	1.46459	1.80139	4.46112	4.47846	3.55179		87.9746	0.834029			120	6.10668	4.85082	5.06389	2.59931	1.76597	2.29792	2.40416	2.56389	1.96097	2.21278	2.22694	2.06736	4.15973	6.60624	7.5797	7.39059	5.98386	4.79792	4.69168	4.0529		87.9746	3.83138
121	4.13649	3.1073	0.54637	0.654235	0.697064	1.64445	1.61891	1.52963	0.914908	1.41486	1.39361	1.19861	1.23403	1.34042	2.11709	2.24458	3.09584	3.42601	3.72179	5.21699		88.6438	0.830617			121	7.03446	6.28752	5.50511	6.15642	3.96276	4.99306	6.87221	6.87221	4.83348	4.88306	4.69124	3.71293	1.34042	2.29792	2.67013	4.99306	5.27638	5.59584	6.02406	7.88939		88.6438	3.84078
122	1.36701	0.705954	0.44757	1.12262	1.13645	1.31389	0.759075	0.846529	0.63323	0.980862	0.934617	0.713543	0.54637	0.760624	1	1.9575	3.0425	3.20208	2.56389	1.80139		89.3131	0.827211			122	6.60624	4.69168	2.67013	2.43972	3.9789	3.78693	5.98613	3.94651	4.74147	3.2585	3.09229	2.38306	1.90778	4.46112	4.74443	4.46112	1.80139	2.26251	4.53195	7.40416		89.3131	3.85055
123	1.24318	0.793335	0.977202	0.998451	0.713543	0.363988	0.314583	0.306994	0.569168	0.85104	1.07979	0.716295	0.496139	0.669214	0.998451	2.11709	4.63834	6.13443	5.43342	2.76583		89.9824	0.823818			123	4.47846	4.14643	1.78632	1.75267	1.5	3.89376	5.0104	5.06389	4.6739	4.91471	4.21278	1.83695	1.31917	4.03556	5.27638	7.19168	4.74443	5.98613	4.21248	6.5889		89.9824	3.86069
124	0.654235	0.622362	1.06563	1.19345	1.1125	0.697064	0.711229	0.553959	0.865538	1.28187	1.39361	0.755324	0.38975	0.935187	1.45942	2.03195	1.80139	2.62252	2.20462	1.89558		90.6517	0.820445			124	4.99306	3.46805	3.46805	2.86528	2.86528	3.46805	5.59584	5.27638	5.48675	3.49552	2.69403	1.31389	1.89896	3.20208	3.46805	3.39723	2.93611	2.59931	4.15973	4.47846		90.6517	3.87119
125	0.787221	0.640069	0.515973	0.799653	0.835067	1.84584	1.66324	1.51146	0.482537	0.688291	1.09575	1.18083	1.05319	3.43279	3.94651	4.15973	2.59931	5.06389	4.74443	3.43279		91.3209	0.8171			125	4.41625	4.21248	4.19515	2.03195	2.06736	2.06736	4.15973	6.60624	8.68083	6.51055	3.71639	1.31917	0.879445	1.31917	1.90778	4.46112	5.27638	5.06389	3.42319	2.43358		91.3209	3.88205
126	1.77512	0.553959	0.439981	0.799653	0.790738	1.26366	1.01613	1.1125	1.01623	1.68083	1.61901	0.979516	0.453659	1.61307	4.54562	5.27638	4.99306	5.06389	5.80832	4.63834		91.9902	0.813789			126	2.6752	1.85301	1.30715	1.53731	1.76597	1.76597	2.59931	2.67013	3.62514	3.26991	2.96902	1.58514	2.13834	2.67013	2.86528	1.90778	1.85111	1.90778	2.49798	3.05185		91.9902	3.89325
127	0.897128	0.838104	0.609906	1.83695	2.40416	2.59931	1.42401	0.770537	0.547119	0.50591	0.381213	0.256763	0.50963	0.817618	1	1	1.9575	2.93345	2.91893	2.00804		92.6595	0.810519			127	2.40416	2.22953	1.68847	1.57341	1.31917	1.83695	4.53195	5.0104	5.96835	3.69124	3.65973	1.90778	2.33333	2.33333	3.45308	4.13412	4.05585	3.39723	2.67013	3.09584		92.6595	3.90478
128	3.4948	0.64896	0.382987	0.799653	0.892061	0.846529	0.514682	0.44757	0.386786	0.739376	0.909286	0.793338	0.434408	0.553959	1.24318	2.43972	2.67013	2.56389	4.19515	4.47846		93.3288	0.807298			128	4.69168	5.0104	5.59584	3.20208	3.22533	3.34882	3.59755	3.39723	4.51672	4.57807	3.82525	4.38284	4.31887	3.9789	4.03556	4.74443	4.19515	4.15973	5.0104	4.79792		93.3288	3.91664
129	1.19861	0.489351	0.465742	0.755324	0.790738	0.655723	0.327248	0.428571	0.690745	0.801645	0.776856	0.504564	0.504564	0.697064	1.85111	2.51055	2.86528	4.46112	4.74443	3.92917		93.998	0.80413			129	6.87221	4.46112	2.86528	2.51055	4.51085	5.3379	6.14777	3.68916	4.37251	4.11679	3.53401	3.77223	4.66844	7.19168	5.0104	3.89376	1.5	1.5	3.89376	6.60624		93.998	3.92882
130	1.6418	1.14185	0.67852	3.26964	3.71093	3.34668	0.578243	0.888336	1.26062	1.94681	1.61901	0.935187	0.38975	0.59574	1.31917	2.43972	2.93611	4.99306	4.47846	4.15973		94.6673	0.801022			130	3.66396	3.03816	2.06736	2.03195	2.06736	2.33333	4.46112	4.74443	6.26974	6.51055	6.0211	4.39029	1.9786	2.38306	1.90778	2.33333	2.86528	3.46805	4	4.17288		94.6673	3.94131
131	1.04792	0.356365	0.288427	0.288427	0.413359	0.580556	0.856647	0.968054	0.975196	1.24683	1.17901	0.870604	0.199769	0.604631	1.10104	1.34042	2.11709	4.34709	4.94636	3.50495		95.3366	0.797981			131	2.59931	4.15973	4.47846	4.46112	2.86528	2.67013	3.09584	2.40416	4.37251	4.64874	4.31917	2.51073	2.05244	2.19503	2.56389	4.79792	5.27638	4.99306	3.46805	3.46805		95.3366	3.95409
132	1.05671	0.598729	0.445047	0.521248	0.489376	0.64896	0.702081	0.64896	0.569168	0.85104	0.840416	0.728752	0.920208	1.34042	1.76597	2.59931	2.67013	4.69168	4.21248	3.89376		96.0059	0.795011			132	6.44666	3.9789	1.48222	1.85111	4.03556	5.27638	5.06389	3.39723	4.73188	7.02794	6.11464	3.9789	1.37583	3.85834	4.21248	4.99306	2.40416	2.26251	3.92917	6.87221		96.0059	3.96715
133	0.371577	0.262665	0.199769	0.262665	0.44757	0.514682	0.504564	0.428571	0.690745	1.33359	1.45562	1.12262	0.643693	0.928191	1.29716	2.29792	4.79792	7.40416	6.26428	3.1643		96.6751	0.79212			133	4.74443	4.99306	3.46805	5.59584	7.40416	7.40416	5.59584	3.20208	2.65794	1.90796	1.86002	1.5	1.76597	4.19515	6.87221	7.40416	4.63834	2.91501	2.51055	4.99306		96.6751	3.98048
134	1.31917	1.19851	0.921696	0.669214	0.892061	0.856647	0.580556	0.590674	0.709222	1.24683	1.236	0.979516	0.262665	0.598729	3.45047	4.0529	3.44695	1.81222	1.84419	1.81222		97.3444	0.789311			134	5.06389	4.99306	4.47846	4.15973	2.59931	2.85	3.29966	2.42445	2.11575	1.3389	1.0997	1.84584	4.39896	7.40416	6.87221	6.5889	6.87221	6.87221	6.5889	5.27638		97.3444	3.99408
135	0.465742	0.247569	0.316699	0.604747	0.816069	0.952918	0.533914	0.572131	0.436157	0.606389	0.719861	0.654235	0.445047	0.864702	1.3581	1.76597	1.76597	2.94405	2.7948	1.89798		98.0137	0.78659			135	1.31917	3.43279	3.94651	4.15973	4.19515	4.31887	3.61646	1.49708	2.05107	2.15821	1.58018	1.46459	1.80139	2.86528	3.58178	5.72471	5.12413	4.69168	2.67013	2.43972		98.0137	4.00792
136	0.553959	0.533914	0.838104	1.32268	1.40243	0.971927	0.44757	0.697064	0.829777	1.35322	1.312	1.305	0.787221	1.03903	1.5	2.06736	2.86528	5.06389	4.61144	3.09971		98.683	0.783962			136	2.86528	2.33333	2.33333	1.90778	4.22625	6.72695	7.65152	7.19168	6.41714	6.28572	4.07687	2.86528	2.86528	3.46805	4.45055	6.10638	6.25887	5.06389	3.39723	2.93611		98.683	4.02199
137	2.13834	0.875879	0.496139	0.403241	0.514682	0.580556	0.590674	0.666667	0.613472	1.67028	1.6417	1.45364	0.270254	1.50387	2.27117	2.86528	4.46112	5.27638	5.59584	3.20208		99.3523	0.781431			137	2.06736	2.03195	1.53541	2.26251	4.53195	4.85082	6.10668	4.0529	4.28004	2.20369	2.18767	1.5	3.59237	4.74443	5.59584	5.26885	5.4378	4.31135	2.38306	1.90778		99.3523	4.03629
138	0.53368	0.309084	0.299244	0.566167	0.711229	0.686945	0.514682	0.580556	0.63323	0.821278	1.09575	0.998451	0.846529	0.856647	3.62779	5.0104	5.59584	3.48401	2.35142	1.21457		100.022	0.779003			138	2.56389	2.06736	2.33333	1.98225	1.66953	3.80865	3.94651	3.43279	2.18482	5.01647	5.61008	4.46112	4.46112	4.74443	4.46112	4.46112	4.31887	3.9789	2.43972	2.67013		100.022	4.0508
139	0.697064	0.403241	0.655723	0.790738	0.856647	0.686945	0.635237	0.793335	0.753785	1.35322	1.312	1.0213	0.38975	0.50963	0.977202	1.18083	1.31917	2.13834	2.24458	1.85111		100.691	0.776681			139	1.305	3.44695	4.85082	4.79792	3.09584	2.67013	4.99306	4.47846	5.01121	5.16	5.59591	6.5889	5.27638	5.06389	4.99306	6.87221	9	6.87221	4.46112	1.80139		100.691	4.06549
140	0.489351	0.332755	0.262665	0.553959	0.635237	1.75084	1.72023	1.56846	0.930121	2.13679	2.12046	1.39665	0.338658	0.53368	0.773056	1.05319	1.34042	3.89376	3.94651	3.3264		101.36	0.77447			140	4.69168	5.0104	4.79792	2.56389	2.29344	3.12146	5.28997	5.27638	4.73978	2.6491	2.00406	1.37848	1.95595	3.29517	3.57354	5.08616	6.87221	6.87221	4.99306	2.67013		101.36	4.08037
141	1.09213	0.820373	0.288427	0.59574	0.787221	0.59574	0.332755	0.338658	0.576236	0.821278	0.696791	0.54637	0.553959	1.77512	4.63834	5.27638	4.03556	2.38306	1.9786	2.26251		102.029	0.772372			141	1.60639	1.31917	2.13834	2.13819	1.86355	1.88125	2.53715	2.86528	3.70017	6.00995	5.57932	3.59237	1.5	4.19515	4.47846	4.69168	4.79792	5.76843	5.01868	2.55941		102.029	4.09541
142	0.716295	0.439145	0.338658	1.59757	1.87221	1.59757	0.622362	0.578243	0.873127	1.06762	1.02125	0.604631	0.256763	0.403241	1.71384	2.47133	3.4565	5.06389	4.85082	3.55334		102.699	0.770393			142	2.56389	2.59931	2.93611	4.99306	4.47846	3.73417	2.11709	2.51055	4.6739	6.51055	6.55305	4.46112	2.86528	5.06389	4.85082	6.10668	6.44666	7.40416	5.59584	3.20208		102.699	4.1106
143	0.846529	0.457688	0.622362	0.920208	1.07444	0.856647	0.504564	0.372565	0.483656	0.689279	0.936166	0.893611	0.640069	0.439981	0.979516	2.25734	3.46805	4	3.20208	1.95595		103.368	0.768534			143	4.39029	2.93611	3.0425	1.9575	3.55334	6.44666	9	6.60624	5.96835	4.64874	4.31917	2.91501	2.51055	3.95711	4.10248	4.68083	3.60511	3.51818	5.06389	4.74443		103.368	4.12593
144	1.89896	0.64896	0.306994	0.713543	0.816069	1.37848	1.01613	0.820373	0.330982	0.537573	0.63323	0.686945	0.817618	0.929707	1.87785	4.56804	5.27638	6.5889	5.27638	4.79792		104.037	0.7668			144	4.19515	2.56389	3.20208	3.46805	3.39723	3.46805	3.46805	2.33333	3.53918	3.85082	3.53401	1.1125	1.12262	2.33333	2.93611	2.59931	2.03195	1.80139	4.15973	4.47846		104.037	4.14138
145	0.711229	0.587015	0.477439	0.673126	0.711229	0.553959	0.439981	0.53368	0.709222	1.77878	1.83878	1.75084	0.578243	0.728752	3.31397	4.31887	4.03556	2.2804	1.86228	1.73429		104.706	0.765193			145	2.17639	3.85318	4.47846	3.89376	2.29792	2.92319	2.88606	4.41279	7.44483	9.95025	7.44483	3.89376	1.5	1.93746	2.26168	3.03677	2.67013	4.69168	5.0104	4.45595		104.706	4.15693
146	1.40243	0.914933	0.382987	0.799653	0.790738	0.731715	0.312036	0.332755	0.764215	1.0159	0.959237	0.439981	0.314583	0.705954	1.10104	2.29792	2.67013	2.86528	2.06736	2.03195		105.376	0.763715			146	2.40416	2.56389	1.53541	1.73056	2.33333	3.46805	3.33121	3.24216	5.03003	7.36648	6.37471	3.82452	1.90778	2.86528	2.67013	2.56389	1.80139	2.03195	1.80139	2.56389		105.376	4.17257
147	1.24318	0.553959	1.50387	1.73923	1.65457	1.1125	1.06046	1.04792	0.412092	1.06084	1.14785	1.19861	0.53368	0.781946	1.89896	2.67013	2.43972	1.98923	2.06429	2.0459		106.045	0.76237			147	1.83424	3.9789	4.0529	6.28752	5.0104	4.79792	2.29792	1.5	3.57459	6.24458	6.28707	3.73417	3.71293	6.44666	6.60624	6.28752	4.0529	3.9789	1.83424	2.25001		106.045	4.18829
148	1.07444	0.799653	0.622362	0.920208	1.07444	0.93264	0.666667	0.590674	1.48486	1.88136	1.73938	0.620463	0.217709	0.886436	3.79619	6.87221	6.60624	4.69168	2.24458	2.11709		106.714	0.761159			148	3.40625	3.39723	2.23128	2.0666	3.75629	6.87221	7.40416	5.59584	3.61451	3.03124	2.05423	3.9789	4.0529	4.69168	2.67013	2.86528	1.90778	1.85111	2.37792	3.39802		106.714	4.20406
149	0.590674	0.580556	0.457688	0.781946	0.835067	0.93264	0.590674	0.504564	0.690745	1.06762	1.02125	0.64896	0.306994	0.979516	2.25734	2.67013	3.09584	2.67013	2.33333	1.19861		107.384	0.760085			149	4.23154	4.99306	4.47846	4.15973	2.59931	5.06389	5.27638	6.5889	4.63804	6.46835	4.37207	3.89376	1.23403	3.59237	3.60454	4.30418	2.32817	4.99306	6.03987	6.46099		107.384	4.21988
150	0.892061	0.884082	0.8992	1.112	0.977202	1.75084	1.66324	1.50387	0.490125	0.745286	0.936166	0.893611	0.640069	1.57987	4.39896	7.40416	7.40416	7.19168	4.74443	3.59237		108.053	0.759149			150	1.73056	3.92917	4.47846	4.69168	2.40416	4.69168	4.21248	6.28752	4.85082	6.54273	4.58635	4.52495	2.67013	3.09584	4.79792	4.85082	3.71293	1.34042	1.76597	1.53541		108.053	4.23572
151	0.793335	0.578243	0.54637	0.979516	1.01613	0.997688	0.413359	0.580556	0.53748	1.13834	1.08326	1.04792	0.53368	1.19861	1.80139	2.33333	4.46112	6.87221	6.44666	3.37096		108.722	0.758352			151	1.50172	3.89376	4.47846	4.46112	2.33333	2.86528	5.06389	5.80832	4.9575	4.87251	4.63804	4.03556	1.58514	3.73417	4.21248	4.15973	2.06736	2.33333	2.06908	1.76792		108.722	4.25157
152	1.23403	0.755324	0.38975	0.935187	1.29984	1.31917	0.59574	0.332755	0.381213	1.11385	1.13468	0.820373	0.212434	0.327248	1.56846	2.86012	4	4	3.20208	2.29792		109.391	0.757697			152	4.19515	5.27638	4.79792	2.56389	1.80139	2.68358	3.3377	3.32177	3.67034	5.44892	5.42532	3.9789	1.6418	2.56389	2.67013	4.99306	6.87221	6.60624	3.89376	1.76597		109.391	4.26742
153	0.998451	0.713543	0.363988	0.979516	1.19345	1.305	0.654235	3.28209	3.59011	3.64059	0.934617	0.713543	0.54637	0.920208	1.18083	2.11709	2.08499	4.51085	3.89332	3.71293		110.061	0.757184			153	6.60624	6.28752	5.71523	5.86257	5.69789	6.87221	6.60624	3.73417	3.39376	4.48915	4.31917	2.38306	2.43972	3.46805	5.59584	4.85082	3.37096	3.34668	6.26428	9		110.061	4.28325
154	1.04792	0.39911	0.336864	0.331172	1.55324	1.9786	1.85111	1.03903	1.39361	4.07459	3.92878	3.12547	0.489351	0.93264	1.5	2.59931	2.93611	3.39723	2.93611	2.20035		110.73	0.756813			154	2.13834	4.79792	7.40416	6.60624	4.15973	2.59931	5.06389	5.0104	4.53209	3.02125	2.77652	2.26251	3.92917	4.74443	6.5889	5.27638	4.68787	2.43919	1.53175	1.58514		110.73	4.29903
155	2.20035	0.870604	0.256763	0.669214	0.892061	0.93264	0.773056	0.711229	0.873127	0.801645	0.776856	0.403241	0.313757	0.50963	3.37096	3.89332	3.55334	3.55334	4.85082	5.06389		111.399	0.756587			155	3.39723	2.93611	3.39723	5.06389	5.27638	4.19515	2.94051	3.62885	4.55745	3.40699	3.27667	2.67013	4.99306	4.88546	4.08898	1.97662	1.92039	2.43836	2.86528	2.93611		111.399	4.31476
156	0.640069	0.338658	0.256763	0.50963	0.817618	0.817618	0.553959	0.262665	0.758312	0.971571	1.19861	0.654235	0.445047	0.864702	1.3581	2.56389	3.20208	5.59584	4.85082	3.44695		112.068	0.756505			156	5.0104	5.06389	2.86528	2.86528	2.93611	4.99306	5.27638	5.06389	4.6739	3.95721	3.12779	1.83695	2.93611	3.46805	2.86528	2.86528	2.40416	2.79445	2.13819	4.69168		112.068	4.33043
157	0.640069	0.382987	0.382987	1.59757	2.40416	2.25734	1.03651	0.428571	0.690745	0.908035	0.840416	0.489376	0.382987	1.59757	2.49193	3.49668	2.75791	3.09584	2.24458	1.85111		112.738	0.756567			157	3.89376	4.21248	4.69168	2.67013	2.43972	2.38306	2.51055	3.39723	5.32614	7.70133	7.66641	5.06389	4.99306	4.47846	4.69168	2.67013	3.39723	3.46805	3.20208	2.29792		112.738	4.346
158	1.84584	0.702081	0.705954	0.979516	1.06046	0.914933	0.306994	0.44757	0.53748	1.13834	1.03893	0.921696	0.327248	0.610953	0.817618	1	1	2.53838	3.70071	3.384		113.407	0.756773			158	1.2917	1.6886	2.73747	2.39776	4.51085	6.44666	8.08656	6.36909	5.95907	5.44666	4.21278	1.99653	1.07444	1.76056	4.23433	7.04763	6.87221	4.99306	2.49725	1.83604		113.407	4.36147
159	0.654235	0.640069	0.439981	0.44757	0.457688	0.515973	0.799653	0.968054	1.11882	1.14361	1.02125	0.604631	0.256763	0.50963	1.77512	3.0425	3.46805	4.99306	4.0795	3.28209		114.076	0.757124			159	2.06736	2.56389	4.79792	5.27638	6.5889	6.85717	8.98295	7.38912	4.9575	3.27667	2.40416	2.38306	1.6418	1.8654	1.61266	2.39734	3.20208	5.59584	5.27638	4.46112		114.076	4.37683
160	0.53368	0.382987	0.306994	0.270254	0.38975	0.755324	1.07444	1.05319	0.719861	1.13834	1.08326	0.870604	0.439145	0.875879	2.13834	2.24458	2.38306	3.45595	3.5557	2.74679		114.746	0.757619			160	7.40416	5.61744	4.02447	4.0216	4	4	5.59584	5.80832	6.3943	6.50061	5.64928	3.55334	1.15958	2.13834	3.20208	5.59584	5.27638	4.03556	3.9789	6.44666		114.746	4.39205
161	0.515973	0.400694	0.622362	0.760624	1	0.893611	0.697064	0.504564	0.930121	1.60484	1.61901	1.03651	0.610953	0.817618	1.15958	1.55319	2.53903	5.0107	4.74443	3.19341		115.415	0.758257			161	3.55334	1.9575	2.51055	2.43972	2.38306	2.51055	3.39723	3.54247	5.361	5.52108	4.21278	2.79445	2.93611	4	3.20208	2.29792	1.34042	1.15958	3.55334	3.89332		115.415	4.40711
162	1.14185	0.439145	0.262665	0.44757	0.514682	0.504564	0.371577	0.363988	0.394375	0.79637	0.914859	0.93264	0.53368	0.382987	0.489376	1.71813	3.0425	3.46805	2.86528	1.90778		116.084	0.759038			162	4.69168	5.0104	4.53195	2.79445	4.53195	7.40416	9	7.40416	5.43625	3.28722	2.43972	4.15973	4.21248	6.28752	5.0104	5.59584	3.20208	4.69168	5.0104	4.79792		116.084	4.42202
163	1.59757	0.515973	0.640069	0.787221	0.697064	0.580556	0.457688	0.515973	0.576236	0.821278	0.652462	0.394816	0.418373	1.70049	4.66189	5.80832	4.79792	3.09584	3.20208	2.93611		116.753	0.75996			163	3.46805	5.59584	5.0104	4.15973	1.80139	4.15973	4.21248	6.28752	6.28707	6.99373	4.4235	4.64292	4.47846	3.92917	3.85834	4.21248	4.19515	4.15973	4.47846	4.99306		116.753	4.43674
164	1.72539	0.935187	0.655723	0.790738	0.856647	0.44757	0.705954	0.941456	0.931607	0.741668	0.665634	0.640069	0.338658	0.256763	0.935187	2.25734	2.67013	4.69168	4.47846	4.46112		117.423	0.761023			164	1.83695	1.85111	3.0425	3.20208	4.69168	5.0104	5.59584	4	5.27667	5.44666	4.03546	4.18937	6.16295	6.87221	4.46112	2.86528	5.06389	4.74443	4.39029	1.87221		117.423	4.45126
165	0.856647	0.44757	0.439981	1.06563	1.26944	1.19861	0.489351	0.465742	0.675532	1.94153	2.0584	1.59757	0.622362	0.920208	1.34042	1.5	1.76597	2.59931	2.67013	2.03195		118.092	0.762225			165	5.59584	5.59584	5.27638	4.46112	2.33333	2.33333	2.06736	1.76597	2.61168	2.7597	2.34571	1.03903	1.05319	2.13834	2.67013	4.99306	4.74443	6.5889	6.87221	7.40416		118.092	4.46557
166	1.32268	0.598729	1.40255	2.80312	3.10753	1.74749	0.504181	0.445047	0.60104	0.978752	0.838867	0.846529	0.590674	1.19861	1.37583	1.85111	1.48222	3.9789	4.31887	4.19515		118.761	0.763565			166	2.06736	4.15973	4.0529	3.71293	2.13834	2.40416	4.69168	5.49627	7.42307	5.93253	4.13679	2.17639	1.72539	1.90778	2.38306	2.51055	2.18807	1.56596	1.65612	2.33333		118.761	4.47965
167	0.941456	0.604631	0.256763	0.50963	0.533914	0.496139	0.327248	0.504564	0.53748	1.13834	1.21625	1.06563	0.382987	0.914933	1.24284	1.24318	1.21889	2.81724	3.145	2.67699		119.431	0.765041			167	3.46805	2.43972	2.38306	3.1419	5.70848	5.10981	6.28752	4.47846	5.99121	6.19493	6.27452	4.19515	2.56389	3.20208	5.59584	7.09932	7.18455	7.02941	5.93415	5.59584		119.431	4.49349
168	1.46459	0.835067	0.705954	0.979516	1.45942	2.03195	1.45942	0.979516	0.482537	0.581902	0.63323	0.403241	0.496139	1.14185	4.03556	6.87221	7.40416	6.34111	4.31255	3.0786		120.1	0.766651			168	2.11709	3.73417	6.60624	6.60624	4.46896	2.41776	3.17451	2.67013	3.72383	5.50953	5.6384	4.69168	2.24458	2.11709	1.18083	3.71293	4.0529	6.28752	5.0104	4.63834		120.1	4.50708
169	0.971927	0.359165	0.596888	0.96479	1.18083	0.920208	0.622362	0.400694	0.94153	1.12229	1.21278	0.879445	0.711229	1.75084	2.0622	2.56389	2.59931	5.06389	5.27638	3.79619		120.769	0.768393			169	3.46805	4	3.20208	2.56389	2.06736	4.46112	5.27638	5.59584	3.84042	2.86166	1.61554	0.952918	0.998451	1.15958	1.42556	1.6418	1.76597	1.76597	2.06736	2.86528		120.769	4.52039
170	2.24458	1.85111	1.03903	1.23403	1.15803	0.770537	0.428571	0.504564	0.469087	1.06084	1.25424	1.31917	0.59574	1.52963	1.96087	2.56389	1.53541	2.26251	2.13819	3.09584		121.438	0.770265			170	5.99903	6.10668	4.31887	4.03556	2.38306	2.51055	3.39723	5.06389	5.64874	5.41501	2.77652	1.98019	1.21551	1.74963	1.85192	2.08921	4.24568	5.27638	6.74405	6.89693		121.438	4.53341
171	1	0.760624	0.622362	0.53368	0.666667	0.773056	0.609906	0.394816	2.62899	4.31159	4.33305	1.8367	0.53368	0.622362	1.71813	3.39244	3.25665	4.65412	3.71093	3.55334		122.108	0.772265			171	4.46112	2.33333	2.33333	4.46112	6.87221	9	6.87221	4.03556	2.43292	4.69483	4.79429	3.85834	1.53541	2.03195	2.06736	4.46112	4.47846	4.69168	4.79792	5.27638		122.108	4.54614
172	0.846529	0.413359	0.465742	0.755324	0.968054	0.856647	0.504564	0.504564	0.53748	0.712779	1	0.941456	0.705954	0.713543	1.42401	4.19515	4.21248	5.11285	2.95695	2.67851		122.777	0.77439			172	2.89897	2.67013	3.39723	2.93611	2.86528	4.46112	6.87221	7.40416	5.40132	3.77958	3.27354	2.59931	2.03195	2.06736	2.33333	4.46112	4.74443	4.19515	2.36702	2.18107		122.777	4.55855
173	1.9575	0.716295	1.10408	1.3581	1.36701	0.64896	0.25	0.25	0.261399	0.502292	0.665634	1.305	1.13645	1.15431	0.654235	1.03903	1.5	4.19515	5.27638	4.63834		123.446	0.776637			173	2.40416	2.26251	1.80139	2.86528	2.93611	2.86528	4.46112	5.27638	5.43625	3.81917	2.70053	2.17639	1.45942	2.56389	2.66731	3.39403	5.06107	5.80832	5.06389	3.39723		123.446	4.57063
174	4.45595	1.64445	0.856647	0.968054	0.93264	0.666667	0.53368	0.338658	1.23706	1.62046	1.61554	0.610953	0.428571	0.823352	2.0158	3.2549	3.20208	4.08637	5.92034	6.79885		124.115	0.779004			174	5.13993	6.28752	3.87052	3.77223	1.45942	2.03195	1.80139	1.76597	3.1295	5.74023	6.10796	4.99306	2.51055	2.38306	1.48222	1.58675	1.60822	1.40404	2.24134	4.54574		124.115	4.58237
175	0.640069	0.338658	0.332755	1.0213	1.26944	1.12262	0.686945	0.525111	0.508962	0.686245	0.914859	0.799653	0.439981	0.553959	1.77512	4.63834	5.80832	5.59584	3.0425	1.85111		124.785	0.781488			175	2.29792	1.76597	2.59931	2.67013	3.09584	3.20208	4	3.46805	4.6739	4.91471	4.74472	2.86528	4.46112	6.87221	6.44666	3.71293	1.18083	2.11709	3.0425	3.20208		124.785	4.59376
176	1.90261	1.56846	0.610953	0.817618	0.716295	0.496139	0.327248	0.327248	0.268162	0.275582	0.382976	0.610953	0.711229	1.03903	2.03195	4.79792	5.27638	6.5889	4.31887	4.51085		125.454	0.784085			176	3.9789	6.44666	6.60624	3.89376	2.29792	3.20208	3.46805	2.59931	3.84056	3.85082	3.30862	1.46459	1.53541	2.56389	2.67013	2.86528	2.86528	2.93611	2.86528	1.90778		125.454	4.60479
177	0.457688	0.515973	0.53368	0.773056	0.654235	0.728752	0.760624	1	1.07979	0.984027	0.959237	0.654235	0.622362	0.799653	2.03195	2.67013	2.86528	3.17001	2.67347	1.94918		126.123	0.786793			177	3.06269	4.76866	4.85082	4.51085	4.63834	5.80832	5.06389	2.86528	4.37119	6.77032	6.35673	3.71293	1.60639	2.59931	2.67013	3.09584	3.20208	3.0425	2.91501	2.21532		126.123	4.61543
178	1.40243	0.998524	0.584097	0.844216	0.893611	0.697064	0.44757	0.439981	0.576236	0.821278	0.696791	0.54637	0.270254	0.313757	0.935187	3.85318	4.21248	4.39029	2.13819	2.56389		126.793	0.789608			178	2.56389	3.20208	3.0425	2.11709	3.73417	5.0104	7.19168	7.40416	9.36033	9.40831	6.96657	3.73417	1.15958	1.29257	1.49111	4.02674	4.47846	4.99306	2.93611	2.59931		126.793	4.62568
179	4.85082	3.37096	0.553959	0.971927	1.40243	1.60639	0.977202	0.793335	0.589641	0.741668	0.532647	0.54637	0.553959	0.977202	2.13834	3.20208	5.59584	7.40416	7.40416	7.19168		127.462	0.792527			179	5.80832	7.19168	5.80832	4.63834	4.51085	6.44666	7.40416	5.59584	5.27667	7.0425	5.88811	5.83544	6.20728	7.40416	4.63834	2.91501	2.24458	2.29792	2.29792	4.79792		127.462	4.63554
180	3.3264	0.590674	0.846529	1.15803	1.23403	0.856647	0.451559	0.444502	0.484475	0.712779	0.658035	0.686945	0.514682	0.686945	1.24318	1.90778	2.06736	4.15973	6.60624	6.34027		128.131	0.795545			180	2.51055	4.51085	4.31887	4.46112	3.0621	3.69108	3.23932	2.38306	3.71639	6.51055	6.0211	3.59237	1.5	2.59931	2.93611	2.86528	2.86528	2.93611	2.86528	2.86528		128.131	4.64498
181	1.36701	0.604631	0.256763	0.50963	0.711229	0.879445	0.654235	0.54637	0.394375	0.636786	0.734027	0.640069	0.439981	1.51146	2.0622	2.56389	2.59931	4.46545	4.59826	3.59671		128.8	0.79866			181	1.76597	2.29792	4.79792	5.0104	4.15973	2.06736	2.33333	2.06736	2.40431	3.02125	2.77652	2.26251	2.33333	2.67013	2.56389	2.59931	2.67013	2.29792	1.76597	1.80139		128.8	4.65399
182	1.36701	0.64896	0.489376	1.71813	1.9786	1.73056	0.666667	0.53368	0.558529	0.688291	0.829777	0.640069	0.338658	0.864702	2.15602	2.67013	2.56389	4.19515	4.74443	4.19515		129.47	0.801868			182	2.25247	1.89073	2.59931	2.51055	4.51085	4.85082	5.59584	3.20208	4.37251	4.64874	4.47875	2.29792	1.76597	2.06736	4.46112	6.87221	7.40416	5.59584	3.81319	3.11515		129.47	4.66257
183	1.06563	0.382987	0.382987	0.400694	0.439981	0.44757	0.514682	0.504564	0.547119	1.70279	1.78178	1.50387	0.270254	3.04948	6.16295	6.87221	4.19515	4.15973	4.47846	3.92917		130.139	0.805165			183	2.86528	4.46112	4.21248	3.59237	2.7916	4.06288	3.96173	2.29792	3.07264	4.07995	3.81721	2.11709	2.13834	2.67013	4.99306	6.87221	6.34027	3.43279	1.85111	2.51055		130.139	4.67071
184	2.40416	1.59757	0.781946	1.10104	1.15803	0.713543	0.705954	0.759075	0.793335	0.530397	0.879445	0.892061	0.770537	1.03651	2.25734	3.46805	4	4	3.46805	3.39723		130.808	0.808546			184	4.15973	2.94191	3.05835	5.03428	6.30445	8.65803	7.77859	7.95794	8.02693	7.20217	4.42463	2.24165	1.6418	1.76597	3.89376	5.0104	4.53195	2.31836	3.99246	4.53431		130.808	4.67839
185	0.879445	0.711229	0.610953	0.504564	0.856647	0.835067	0.705954	0.371577	0.930121	1.60484	1.56201	1.31389	0.657752	3.39145	4.56711	4.79792	2.29792	3.89376	4.0529	3.44695		131.477	0.812008			185	4.51085	3.20081	4.1794	4.15832	3.46805	3.39723	2.67013	2.56389	3.87598	4.11679	3.57459	1.5	1.76597	1.6418	1.85111	4.03556	5.27638	4.79792	4.69168	4.0529		131.477	4.68561
186	1.19861	0.53368	0.515973	0.799653	0.968054	0.93264	0.590674	0.504564	0.690745	0.725653	0.589422	0.38975	0.356365	0.622362	3.31397	4.31887	4.19515	4.15973	4.47846	3.92917		132.147	0.815546			186	3.85834	1.80139	2.06736	2.03195	4.19515	5.27638	4.66136	2.14318	2.6205	3.19041	2.65949	1.57987	3.79619	5.06626	4.55982	2.88572	3.20208	3.46805	4.99306	4.21248		132.147	4.69236
187	1.19861	0.53368	0.439981	0.713543	0.892061	0.856647	0.403241	0.212434	0.330982	0.643962	0.696791	0.54637	0.371577	0.770537	1.15803	1.5	1.5	2.63039	3.04687	2.6658		132.816	0.819157			187	2.86528	2.86528	2.96297	2.62975	2.05881	2.59931	2.93611	3.39723	4.74472	7.0425	6.55305	4.46112	2.33333	2.33333	4.46112	4.74443	4.99306	2.93877	3.40024	2.93877		132.816	4.69862
188	0.952918	0.711229	0.773056	0.93264	0.892061	0.952918	0.635237	0.686945	0.63323	0.980862	0.934617	0.713543	0.262665	0.598729	1.32268	1.80139	1.76597	2.29792	2.40416	1.95595		133.485	0.822835			188	2.38306	2.51055	3.39723	3.46537	5.59279	5.80564	5.59584	3.46805	4.0592	5.81401	5.5128	3.55334	1.42556	2.43972	2.93611	4.99306	4.47846	3.73417	1.58514	1.48222		133.485	4.7044
189	0.610953	0.533914	0.572131	0.59574	0.893611	1.42556	1.29984	1.03651	0.451369	0.687625	0.715643	0.844173	0.578243	1.68625	2.80312	3.46805	3.39723	5.06389	4.66844	3.1643		134.155	0.826577			189	2.33333	2.86528	5.06389	5.27638	6.5889	5.27638	7.19168	5.27638	4.83348	4.88306	4.69124	4.51085	3.0425	3.46805	2.59931	4.15973	5.0104	5.59584	3.46805	2.86528		134.155	4.70968
190	0.977202	0.599174	0.491217	0.685285	0.654235	0.622362	0.457688	0.504564	0.451369	0.79637	0.838867	0.669214	0.212434	0.820373	2.15602	2.51055	1.9575	3.55334	4.0529	3.73417		134.824	0.830379			190	3.20208	4.69168	5.0104	4.53195	2.26251	2.33333	5.06389	5.0104	4.07886	2.50767	2.32329	2.26251	1.86788	2.14271	1.83247	3.89376	4.0529	3.9789	2.43972	3.46805		134.824	4.71445
191	1.05671	0.731715	0.356365	0.515973	0.53368	0.773056	0.654235	0.622362	0.576236	0.980862	1.27658	1.10104	0.705954	1.51146	2.86012	5.59584	7.40416	8.73669	6.30787	3.63044		135.493	0.834235			191	4.69168	3.20208	3.46805	3.39723	5.06389	5.27638	4.99306	2.67013	2.93625	3.1798	2.88019	2.06897	1.42401	2.59931	3.46805	3.46805	4.99306	4.47846	6.28752	4.21248		135.493	4.71871
192	3.89376	1.15803	1.1125	0.816069	1.37848	1.45942	1.60639	1.05319	0.719861	0.872362	0.737544	0.5544	0.394816	1.14185	1.90778	3.4717	5.75106	8.01058	9	6.60624		136.162	0.838141			192	3.85834	1.80139	2.86528	3.46805	5.10645	6.84961	8.51061	7.40416	6.87251	7.0425	6.28707	3.73417	1.58514	1.90778	2.33333	1.53161	0.816928	1.37468	4.45595	4.74443		136.162	4.72246
193	0.977202	0.553959	0.439981	0.53368	0.666667	0.590674	0.538722	0.54327	0.667389	1.77878	1.73746	1.63602	0.609906	1.83695	2.13819	2.56389	4.19515	5.27638	4.79792	2.13834		136.832	0.842093			193	2.56389	1.94391	2.72539	2.3871	2.11709	1.60639	1.6418	1.58514	1.97875	4.61709	4.69124	3.9789	1.48222	1.85111	1.6418	1.76597	1.5	1.76597	2.59931	2.67013		136.832	4.72568
194	1.04792	0.400694	0.382987	0.382987	0.400694	0.781946	0.835067	0.93264	0.613472	0.530397	0.451369	0.610953	0.578243	0.888336	1.89896	3.20208	4.95574	6.67883	6.23211	3.79619		137.501	0.846085			194	3.46805	2.59931	4.15973	5.0104	5.59584	3.46805	4.99306	5.27638	5.43625	3.28722	2.17375	1.73056	1.37583	3.9789	4.85082	7.19168	5.0104	4.69168	3.20208	4		137.501	4.72838
195	0.578243	0.54637	0.371577	0.770537	0.816069	0.846529	0.697064	0.893611	1.31917	1.52125	1.31762	0.713543	0.306994	0.382987	1.06563	3.92917	4.74443	4.74475	2.04679	1.50252		138.17	0.850114			195	2.67013	2.00088	1.00383	1.02213	3.73417	3.94651	4.39029	2.95803	4.16845	3.65271	2.47694	1.46459	1.23403	1.76597	2.06736	2.86528	2.51055	2.38306	1.90778	2.86528		138.17	4.73054
196	1.24284	0.914933	0.382987	0.640069	0.893611	0.893611	0.640069	0.439981	0.394375	1.06234	1.08326	0.971927	0.371577	1.03651	1.11746	2.23807	2.39806	2.92696	1.90778	1.85111		138.84	0.854174			196	3.9789	1.90778	2.06736	2.03195	2.06736	2.86528	2.51055	2.96584	4.37677	7.09333	6.28707	3.89376	1.76597	2.06736	2.86528	3.46805	3.20208	2.56389	4.19515	4.31887		138.84	4.73216
197	0.979516	0.240628	0.231791	0.647176	1.15803	1.34042	0.920208	0.445047	0.758312	2.03546	2.29777	1.65457	0.403241	3.04948	3.60961	4.51085	3.87717	6.54165	6.11105	3.85318		139.509	0.858261			197	7.19168	5.0104	4.69168	2.40416	3.0985	2.67315	2.60197	2.56389	4.18043	6.70446	5.72278	3.85834	2.33333	3.46805	3.20208	3.09584	2.67013	2.33333	3.85834	4.74443		139.509	4.73324
198	0.856647	0.403241	0.496139	0.875879	0.941456	0.781946	0.457688	0.44757	0.318393	0.502292	0.532647	0.489376	0.382987	1.06563	2.33333	5.06389	7.40416	8.78355	6.36097	3.41133		140.178	0.86237			198	2.33333	2.26251	2.40416	2.43972	3.9789	4.85082	7.19168	5.27638	4.83348	3.46144	3.23991	2.13017	0.952918	1.24318	1.6418	2.56389	2.40416	2.29792	2.29792	2.67013		140.178	4.73378
199	1.32268	0.655723	0.935187	1.19345	1.305	1.05319	0.941456	0.705954	0.394375	1.59429	1.92541	1.85111	0.697064	3.24029	4.13649	3.92917	3.85834	6.34027	6.87221	4.19515		140.847	0.866496			199	4.99306	4.74443	4.99306	2.93611	3.39723	2.67013	3.09584	2.24458	4.19168	4.48915	4.13679	2.17639	1.45942	2.03195	2.06736	2.86528	3.46805	3.46805	3.39723	2.93611		140.847	4.73376
200	1.15958	1.22183	2.20887	2.73238	2.43972	1.85111	1.37583	1.0213	0.651923	1.23227	1.56201	1.49034	1.07341	1.22437	1.60639	2.06736	2.06736	4.15973	4.21248	3.73417		141.517	0.870635			200	4.34703	4.1231	3.17738	1.76597	3.5081	6.16923	7.0185	4.63834	3.88049	5.73237	5.8163	4.51085	3.0425	4	4	3.46805	2.43972	2.38306	2.81145	3.73819		141.517	4.7332
201	1.71813	0.445047	0.332755	0.356365	0.622362	0.654235	0.773056	0.53368	0.394385	1.4598	1.85702	2.11709	0.897128	3.39145	3.76919	4.15973	1.80139	4.15973	5.0104	4.63834		142.186	0.874781			201	1.90778	2.33333	4.46112	4.74443	6.5889	4.47846	4.69168	2.40416	2.93625	3.02125	2.77652	2.26251	1.26944	1.46459	2.03195	2.40416	3.09584	2.67013	2.43972	1.85111		142.186	4.73208
202	1.1125	0.457688	0.515973	0.457688	0.846529	0.892061	0.856647	0.44757	0.482537	0.847875	0.934617	0.669214	0.256763	0.161342	1.39665	1.80129	1.85111	1.83695	2.40416	2.25734		142.855	0.878931			202	4.63834	4.51085	4.85082	5.59584	3.46805	3.39723	2.67013	2.56389	1.96097	2.74472	2.29777	2.79445	2.40416	2.34929	1.32309	1.86707	4.63834	5.27638	6.5889	5.27638		142.855	4.73041
203	1.40243	0.914933	0.489376	0.521248	0.54637	0.553959	0.533914	0.67852	0.556711	0.978752	0.781873	0.51537	0.155617	1.37787	2.32817	4.99306	4.74443	6.5889	4.47846	4.15973		143.524	0.883078			203	4.99306	6.3855	6.3207	6.10219	6.87221	7.40416	5.06389	2.43972	3.65973	3.95721	3.71639	1.58514	1.34042	1.5	1.5	2.29792	2.40416	4.69168	5.0104	5.06389		143.524	4.72817
204	0.979516	0.306994	0.306994	0.44757	0.514682	0.686945	0.578243	0.445047	0.375311	1.06952	1.312	1.02296	0.334635	0.606289	1.89896	2.40416	3.09584	4.61238	5.06613	3.66764		144.194	0.887219			204	1.89144	1.63215	1.71145	2.85298	5.06389	5.80832	5.95887	6.00721	6.94314	5.93844	3.63707	1.86076	1.53187	3.68716	5.0104	7.19168	5.0104	4.69168	2.83618	3.05343		144.194	4.72538
205	1.07444	0.977202	0.952918	0.998451	1.31917	0.998451	0.846529	0.514682	0.527361	0.79637	0.838867	0.770537	0.371577	0.363988	0.713543	1.42401	1.80139	4.15973	3.94651	3.59237		144.863	0.891349			205	5.0104	4.15973	2.06736	2.06736	2.56389	2.67013	3.39723	5.06389	5.16999	4.34056	2.22694	1.90778	2.10849	4.32721	5.53375	5.59584	3.0425	1.9575	1.9575	4.63834		144.863	4.72204
206	0.93264	0.53368	0.338658	1.39665	1.96087	2.29792	1.15803	0.952918	0.538347	1.1091	1.36253	1.42401	0.846529	0.856647	1.07444	1.58514	4.03556	6.66949	6.37652	3.42506		145.532	0.895463			206	3.72725	5.2218	4.74443	4.03556	2.38306	4.63834	5.27638	4.99306	3.30847	5.41501	4.85082	4.15973	1.80139	2.56389	4.79792	4.85082	3.55334	0.893611	1.83695	3.16484		145.532	4.71813
207	2.99839	0.199769	0.262665	0.979516	1.06046	1.31389	0.835067	0.856647	0.766737	1.86554	2.16479	1.71813	0.54637	1.51146	4.45595	4.85082	3.37096	2.4652	5.26543	5.3258		146.202	0.899556			207	2.11709	3.73417	5.0104	4.79792	2.29792	3.89376	5.0104	5.59584	4.85226	6.56158	5.59669	3.85834	1.37583	1.85111	1.48222	3.9789	4.31887	4.99306	3.46805	3.0425		146.202	4.71367
208	1.36701	0.64896	0.25	0.489376	1.18618	1.48222	1.24318	0.553959	0.386786	0.739376	0.838867	0.669214	0.256763	0.604631	1.89896	4.79792	5.27638	4.99306	2.93611	2.59931		146.871	0.903623			208	2.86528	4.03556	6.39	6.44666	4.99306	5.06389	5.80832	5.59584	5.27667	7.0425	5.94511	4.30418	4.45595	5.80832	5.06389	3.39723	3.46805	4	4	3.46805		146.871	4.70866
209	1.90778	1.24318	1.21889	1.11746	1.03651	0.504564	0.697064	0.654235	0.664918	0.847875	0.934617	0.770537	0.428571	0.770537	3.55179	5.0104	5.06389	4.99306	4.74443	4.46112		147.54	0.907661			209	2.40416	3.39723	2.67013	3.09584	3.20208	5.59584	5.27638	4.03556	2.36014	2.48458	2.31041	3.85834	4.74443	4.79792	2.56389	4.19515	4.47846	4.15973	1.53541	2.26251		147.54	4.70309
210	1.77512	0.553959	0.363988	0.371577	0.610953	0.635237	0.50963	0.313757	1.30755	2.14734	2.28014	1.31917	0.635771	0.777075	1.89466	2.40416	2.03195	3.59237	4.74443	4.63834		148.209	0.911665			210	4.15973	4.19515	4.47846	3.89376	1.75234	2.58386	2.81829	2.48126	3.28027	5.72773	5.56499	3.85834	1.37583	2.38306	3.0425	3.46805	3.39723	2.93611	4.99306	4.47846		148.209	4.69696
211	1.6684	0.870604	0.199769	0.338658	0.53368	0.93264	0.835067	0.705954	0.633751	1.86554	2.0584	1.59686	0.382182	1.44617	2.0052	2.56389	2.59931	3.46805	3.46805	2.86528		148.879	0.915629			211	3.66037	5.06389	5.80832	4.79792	2.57039	2.60667	3.47455	3.46805	4.6739	6.51055	6.12749	3.71293	1.60639	1.6418	1.58514	2.13834	3.79059	4.13492	4.24888	3.23429		148.879	4.69029
212	1.96087	1.63602	0.609906	0.773056	0.773056	1.05319	1.18083	0.977202	0.633751	0.79637	0.838867	0.846529	0.514682	0.44757	0.971927	2.20035	3.46805	3.5837	2.73035	2.67954		149.548	0.91955			212	2.86528	3.46805	4	4	4.16286	5.78039	7.56703	7.40416	6.87251	7.0425	6.12749	3.55334	3.55334	6.44666	7.40416	6.22852	6.31276	5.90906	4.46112	2.33333		149.548	4.68307
213	0.856647	0.580556	0.856647	0.968054	0.755324	0.332755	0.338658	0.457688	0.527361	0.79637	1.02125	0.977202	0.686945	0.856647	3.62779	5.0104	4.79792	2.52054	1.75227	1.45665		150.217	0.923423			213	4.51085	4.85082	5.06389	4.99306	4.74443	4.46112	2.75399	2.54403	2.82496	3.02125	2.70053	2.70834	2.0622	4.69168	5.0104	5.59584	4	3.46805	3.39723	2.51055		150.217	4.67531
214	1.05671	0.598729	0.262665	0.553959	0.977202	0.998451	0.669214	0.256763	0.524839	0.85104	1.07979	0.817618	0.553959	0.54637	1.18618	2.43972	3.46805	4	3.20208	2.29792		150.886	0.927244			214	7.40416	7.19168	5.0104	4.69168	2.67013	2.72811	2.70984	4.92672	6.42484	6.29445	3.8186	2.03195	1.03903	1.85111	2.24458	3.09584	4.79792	5.0104	6.28752	6.60624		150.886	4.66701
215	0.666667	0.590674	0.580556	0.856647	1.07444	0.977202	0.686945	0.477319	0.485024	0.493034	0.613472	0.666667	0.53368	1.04792	2.20035	2.51055	2.91501	2.70688	2.5558	1.39494		151.556	0.931009			215	2.56389	2.67013	2.86528	2.06736	2.79854	3.08938	3.80565	2.66391	2.4881	2.0268	1.90643	2.26251	2.93611	3.46805	3.39723	5.06389	5.80832	4.79792	2.56389	1.80139		151.556	4.65818
216	1.00347	0.828673	0.152254	0.828673	1.13645	1.46459	0.892061	0.713543	0.386786	1.00535	1.21625	1.12262	0.44757	0.54637	1.18618	4.03556	6.87221	7.40416	4.39896	2.11181		152.225	0.934713			216	2.13834	3.71293	4.0529	3.89376	3.89376	4.47846	4.19515	1.76597	2.13834	2.4893	2.17375	1.46459	2.03195	3.20208	3.0425	1.9575	1	3.55334	4.85082	4.79792		152.225	4.64881
217	1.18083	0.947258	0.520027	0.676009	0.835067	0.856647	0.403241	0.496139	0.488318	1.69917	1.75063	1.59757	0.338658	0.598729	1.05671	1.76597	2.59931	5.06389	4.85082	3.71293		152.894	0.938353			217	1.81339	2.2761	2.41616	3.39723	2.93611	4.99306	6.87221	7.40416	6.56536	6.69445	5.71395	3.85834	2.33333	3.46805	3.46805	3.39723	2.93611	2.86528	2.33333	2.33333		152.894	4.63892
218	0.711229	0.610953	0.428571	0.504564	0.590674	0.53368	0.338658	0.332755	0.675532	1.40958	1.45562	1.06563	0.439981	1.51146	1.90261	4.51085	4.31887	4.99306	2.40416	1.83695		153.564	0.941923			218	4.79792	4.69168	4.47846	4.19515	4.15973	5.0104	4.79792	2.29792	2.92625	3.91407	3.48844	4.30418	4.13649	4.46112	2.86528	5.06389	5.27638	4.46112	4.46112	5.27638		153.564	4.62852
219	1.12262	0.504564	0.327248	0.655723	0.790738	1.03903	0.654235	0.445047	0.758312	2.03546	2.16479	1.50387	0.371577	0.371577	3.09971	3.65394	6.10668	6.24452	6.64316	3.72703		154.233	0.945421			219	2.11114	2.08627	2.48335	3.39723	3.46805	4	3.20208	2.13834	3.39376	4.48915	5.27667	2.93611	2.79445	2.08311	1.96954	3.5373	3.78693	3.71293	2.13834	2.40416		154.233	4.6176
220	0.686945	0.413359	0.572131	1.14185	1.6418	1.5	0.799653	0.338658	0.375311	1.60147	1.83878	1.46713	0.313757	0.935187	2.55105	3.26892	3.15899	4.46112	4.31887	3.37096		154.902	0.948843			220	4.79792	2.56389	1.6418	3.9789	4.0529	4.15973	2.59931	3.46805	3.84042	3.81917	3.30847	2.33333	2.54728	2.46089	2.5827	2.29792	2.40416	2.56389	4.19515	5.27638		154.902	4.60617
221	1.42401	0.770537	0.610953	0.711229	1.03903	0.892061	0.669214	0.313757	0.350046	0.636786	0.60104	0.489376	0.25	0.64896	1.36701	4.19515	6.87221	7.40416	5.06389	2.59931		155.571	0.952184			221	7.40416	4.91631	2.43207	1.61839	3.89376	5.0104	5.06389	2.43972	2.45221	3.12086	4.06915	4	5.59584	5.27638	4.19515	2.03195	1.80139	1.60639	3.71293	6.44666		155.571	4.59425
222	1.0213	0.332755	0.338658	0.53368	0.53368	0.622362	0.578243	0.793335	0.658035	0.978752	0.838867	0.952918	0.817618	1.15958	1.60639	1.53541	3.85834	5.23331	5.61787	2.82222		156.241	0.955442			222	2.33333	1.80139	1.305	0.656895	1.68927	2.00786	4.69168	4.47846	6.26974	4.38277	3.71639	3.9789	3.78693	3.85834	1.37583	2.38306	2.24458	3.09584	2.67013	2.86528		156.241	4.58183
223	1.73056	0.53368	0.439981	0.553959	0.711229	0.697064	0.686945	0.635237	0.873127	1.06762	0.976919	0.598729	0.262665	0.979516	1.72539	2.06736	1.76597	2.65572	3.60752	3.2939		156.91	0.958612			223	6.5889	5.40876	4.94793	2.16433	1.99653	2.40416	3.39723	2.67013	4.37251	4.64874	4.31917	2.11709	1.60639	4.19515	4.31887	4.51085	3.0425	3.20208	4.69168	4.47846		156.91	4.56893
224	3.19341	0.338658	0.864702	1.19851	1.85111	1.48222	1.24318	0.553959	0.865538	1.12229	1.13679	0.686945	0.590674	0.93264	0.968054	1.46459	1.37583	3.9789	6.44666	6.34027		157.579	0.961691			224	6.28752	5.0104	4.63834	4.51085	6.44666	8.36166	6.14889	3.55681	3.84056	6.24458	5.94511	3.1643	1.56846	2.86012	4	5.59584	6.36687	6.22875	6.15438	5.0104		157.579	4.55556
225	2.25734	0.935187	0.256763	0.205671	0.25	0.489376	0.654235	0.640069	0.394385	0.661876	0.713479	0.64896	0.205671	1.39665	2.75879	2.93611	4.39029	6.34027	7.40416	5.06389		158.249	0.964676			225	2.03195	1.80139	2.03195	2.06736	2.06736	4.15973	5.0104	7.19168	5.16999	4.34056	1.80139	3.9789	4.0529	4.15973	1.6418	2.38306	2.51055	2.86528	2.33333	2.06736		158.249	4.54172
226	0.705954	0.44757	0.697064	0.787221	0.640069	0.622362	0.654235	0.59574	0.508298	0.803546	1.27658	1.15803	0.846529	0.856647	0.968054	1.46459	2.33333	3.63429	3.39045	2.06519		158.918	0.967563			226	3.70765	6.20728	6.34027	4.39029	2.93611	3.46805	2.78017	2.23689	2.62058	4.88306	4.58485	3.85834	2.33333	3.46805	4	4	3.20208	2.13834	1.58514	1.24284		158.918	4.52742
227	1.45942	1.03651	0.428571	0.610953	0.578243	0.888336	0.759075	0.770537	0.382976	0.684915	1.07396	1.30646	1.05319	3.43279	6.34027	6.34027	4.39029	2.93611	3.20208	2.56389		159.587	0.97035			227	6.60624	4.15973	2.59931	2.40416	4.39029	4.74443	5.59584	3.46805	3.70841	3.82068	3.35369	4.51085	4.31887	4.99306	2.93611	2.86528	2.86528	2.67013	4.69168	6.60624		159.587	4.51267
228	1.15803	0.669214	0.38975	0.489351	0.590674	0.846529	0.714746	0.731715	0.675532	1.30114	1.43913	1.03341	0.394816	0.820373	1.3581	1.76597	2.29792	4.79792	5.0104	3.89376		160.256	0.973034			228	2.06736	2.56389	2.67013	2.43972	3.9789	4.85082	4.79792	2.13834	3.39376	4.48915	4.21278	2.79445	2.93611	4	5.59584	5.80832	5.59584	3.46805	2.86528	2.33333		160.256	4.49748
229	0.968054	0.799653	0.439981	0.713543	0.892061	1.03903	0.609906	0.496139	0.281653	0.984844	1.07186	1.1125	0.590674	0.93264	1.5	1.53541	2.60827	4.92375	5.09019	3.59237		160.926	0.975611			229	2.67013	4.69168	5.0104	4.79792	3.09584	3.60927	4.51524	3.93624	3.29147	4.88306	4.50885	3.50626	1.15803	3.89376	4.21248	4.15973	2.59931	3.46805	3.46805	3.39723		160.926	4.48187
230	0.697064	0.580556	0.514682	0.504564	0.428571	0.770537	0.816069	0.713543	0.386786	0.473403	0.480485	0.515973	0.400694	1.04792	1.6684	2.33333	2.86528	2.93611	2.43972	1.31917		161.595	0.978079			230	3.46805	5.59584	4.85082	6.10668	4.85082	7.19168	7.40416	9	8.68083	7.0425	4.31917	1.9575	1.42556	4.03556	5.27638	5.90437	3.55169	2.87242	2.06736	2.86528		161.595	4.46584
231	0.59574	0.465742	1.0213	1.80139	1.6684	0.914933	0.205671	0.332755	0.316469	0.470765	0.417792	0.504564	0.610953	0.977202	1.60639	2.59931	2.93611	4.99306	4.31887	3.44695		162.264	0.980436			231	1.99653	2.1011	2.74849	3.46638	2.67013	4.69168	5.0104	5.06389	3.26352	2.51862	2.00463	3.71293	3.89332	4.15444	2.10669	4.63666	4.31887	4.51085	3.0425	2.93611		162.264	4.4494
232	0.716295	0.496139	0.403241	0.514682	0.504564	1.03651	1.01613	0.997688	0.914908	1.25528	1.21278	0.773056	0.489351	0.572131	0.875879	1.60639	1.53541	3.85834	3.78693	3.55334		162.933	0.982679			232	6.86158	5.06389	2.59931	4.15973	6.60624	8.84982	6.43606	4.00955	2.42461	3.2701	2.68542	2.17639	1.45942	2.03195	2.59931	2.93611	4.99306	4.31887	5.5641	5.83183		162.933	4.43257
233	0.977202	0.615069	0.615617	1.24729	1.37583	1.19861	0.666667	0.489351	0.412547	0.429074	0.53748	0.504564	0.504564	0.856647	1.23403	1.76597	2.06736	2.86528	2.67013	2.13834		163.603	0.984805			233	7.19168	5.27638	4.99306	2.40416	2.79445	4.53195	5.98026	5.79067	4.01236	3.28722	2.43972	1.76597	2.29792	4.79792	7.40416	6.87221	6.5889	4.47846	6.28752	5.0104		163.603	4.41535
234	0.338658	0.199769	0.445047	0.920208	1.07444	0.856647	0.580556	0.697064	0.829777	0.927667	0.753785	0.553959	0.363988	0.713543	0.892061	1.46459	1.80139	4.46112	4.21248	3.19341		164.272	0.986813			234	1.85111	2.24822	2.45314	4.50018	4.21248	6.28752	5.0104	4.63834	4.19168	4.76805	5.06075	5.27196	4.47846	5.72961	4.51943	4.24045	3.05623	2.24458	2.56389	1.6418		164.272	4.39776
235	1.10104	0.64896	0.306994	0.553959	0.635237	0.793335	0.711229	0.697064	0.458968	0.718871	0.770474	0.713543	0.363988	0.553959	1.77512	4.63834	4.66844	5.90002	3.87052	3.89376		164.941	0.988701			235	3.89376	3.89376	5.0104	4.79792	3.09584	3.20208	4	4	3.84042	3.81917	2.70053	2.70834	2.32817	4.99306	4.31887	3.9789	1.6418	2.03195	4.19515	4.47846		164.941	4.37982
236	1.52963	0.312036	0.288427	1.35232	1.6949	1.65457	0.580556	0.590674	0.709222	1.77878	2.02116	1.71813	0.445047	1.39665	2.22685	3.39723	3.46805	4	4	2.75879		165.611	0.990466			236	2.3192	2.11709	3.0425	4	3.20208	3.09584	2.67013	4.99306	6.55305	7.0425	4.31917	1.9575	1.9575	2.24458	2.56389	2.59931	5.06389	5.27638	5.17393	2.87508		165.611	4.36152
237	0.53368	0.359999	0.356938	0.4347	0.686945	0.711229	0.697064	0.580556	1.01623	1.68083	1.61901	1.1125	0.514682	0.580556	0.697064	0.711229	0.952918	1.42401	1.53541	1.19861		166.28	0.992107			237	5.0104	6.28752	4.0529	3.9789	2.43972	2.93611	3.39723	2.51055	2.88267	3.00585	3.43571	2.59931	2.56389	2.40416	3.09584	2.93611	3.16667	2.33333	2.56389	4.79792		166.28	4.34289
238	2.13834	0.920208	0.622362	0.799653	0.892061	0.846529	0.514682	0.403241	0.815307	1.50352	1.80139	1.24318	0.553959	0.705954	1.89896	2.40416	2.29792	3.89376	5.0104	4.79792		166.949	0.993623			238	3.46805	5.59584	5.80832	4.79792	2.29792	1.34042	3.71293	4.85082	5.51918	3.91314	2.96584	1.9575	1.42556	2.43972	2.67013	3.09584	4.79792	5.27638	4.46112	2.86528		166.949	4.32394
239	2.06736	1.42401	0.770537	0.428571	0.428571	0.610953	0.711229	0.59574	0.412547	0.429074	0.613472	0.489351	0.465742	0.755324	2.03195	2.40416	2.25828	2.52493	2.93863	3.13721		167.618	0.995012			239	3.0425	4.51085	4.85082	4.79792	3.09584	3.17814	5.56871	7.38022	7.49088	5.16216	2.52644	1.85111	1.90778	2.33333	2.33333	2.33333	4.46112	4.47846	4.69168	3.20208		167.618	4.30468
240	1.36701	0.604631	0.332755	1.0213	1.26944	1.19861	0.590674	0.686945	0.753785	0.745286	0.490125	0.262665	0.439145	0.609906	1.305	1.80139	1.90778	2.03199	2.11274	2.24824		168.288	0.996272			240	4.99306	5.06389	5.0104	4.69168	4.79792	5.80832	5.06389	3.30344	3.2022	5.32122	4.85082	4.15973	2.06204	2.85925	2.50523	2.91501	2.51055	3.39723	5.06389	5.27638		168.288	4.28512
241	1.71813	0.622362	0.53368	0.666667	0.590674	0.44757	0.306994	0.382987	0.719861	0.984027	0.924071	0.717156	0.617335	0.773056	0.893611	1.15958	2.13834	3.20208	4	3.0425		168.957	0.997404			241	3.9789	1.90778	1.80139	1.46459	3.00275	5.89798	6.77912	5.59584	5.27667	5.44666	4.31917	1.85111	1.03903	3.62779	6.60624	7.40416	7.19168	5.0104	6.28752	4.0529		168.957	4.26529
242	1.9786	1.65457	0.580556	0.514682	0.686945	0.635237	0.686945	0.457688	0.462779	0.739376	0.838867	0.770537	0.504564	0.457688	0.622362	0.920208	2.13834	2.95632	2.76401	2.66925		169.626	0.998405			242	3.46805	3.39723	2.93611	2.59931	2.03195	2.06736	3.48232	5.76309	6.26577	4.88306	2.09776	2.17639	2.0622	4.69168	5.0104	5.06389	2.86528	2.06736	2.56389	3.20208		169.626	4.24518
243	1.15958	0.716295	0.838104	1.05671	1.23403	1.19861	0.835067	0.64896	0.425542	0.581902	0.815612	0.654235	0.622362	1.59757	1.87221	1.99653	2.03195	3.20208	3.20208	2.13834		170.295	0.999275			243	4.19515	2.56389	2.67013	3.39723	2.67013	4.69168	6.5109	8.89196	7.14923	4.88306	2.09776	2.17639	2.86012	3.0425	1.84048	1.29295	1.79075	2.06736	4.15973	4.47846		170.295	4.22483
244	0.787221	0.697064	0.580556	0.856647	1.07444	1.31917	1.07444	0.93264	0.709222	0.980862	0.934617	0.669214	0.38975	1.0213	1.53541	1.5	1.46459	2.33333	2.40416	1.83695		170.965	1.00001			244	4.51085	2.51055	2.86528	2.86528	3.46805	4	3.82284	3.00133	2.42241	2.63973	2.43984	4.39029	4.74443	7.19168	5.80832	7.19168	5.80832	5.06389	4.99306	4.31887		170.965	4.20424
245	1.10104	0.714186	0.722871	0.900294	1.19861	0.968054	0.755324	0.332755	0.21707	0.502292	0.532647	0.445047	0.199769	0.338658	3.19341	4.21248	4.46112	4.46112	4.47846	3.89376		171.634	1.00062			245	4.51085	2.39776	2.4715	4.04694	5.0104	5.59584	3.46805	2.59931	1.92556	1.94681	1.80139	1.85111	1.90778	2.86528	3.46805	3.20208	2.56389	2.06736	4.46112	4.31887		171.634	4.18342
246	0.998451	0.669214	0.655723	0.714746	0.952918	0.711229	0.773056	0.590674	1.48486	2.67928	3.0425	2.13834	0.920208	0.888336	3.4948	4.47846	4.19515	4.15973	4.0529	3.71293		172.303	1.0011			246	1.76597	2.06736	2.86528	3.46805	3.46805	3.01246	3.03206	2.55135	1.8857	1.90636	2.29333	2.29792	1.5	1.76597	1.53541	2.26251	2.93611	5.59584	5.0104	3.89376		172.303	4.1624
247	0.787221	0.697064	0.580556	0.856647	0.968054	1.03903	0.654235	0.54637	0.325982	0.984844	1.14785	1.12262	0.580556	3.25041	3.94651	3.62779	1.99653	3.95744	4.09343	2.85829		172.973	1.00144			247	3.0425	3.48965	2.4642	1.34077	1.83695	1.9786	2.11709	1.60639	1.96097	4.34056	4.0301	4.30418	2.86012	4	4	5.59584	4.85082	3.9789	1.48222	2.38306		172.973	4.14118
248	1.42556	0.760624	0.489376	0.382987	0.457688	1.1125	1.06046	1.04792	0.719861	0.984027	0.89741	0.553959	0.363988	0.979516	2.25734	2.67013	3.09584	4.79792	5.27638	4.03556		173.642	1.00165			248	4.79792	2.56389	1.80139	4.15973	4.21248	4.19493	4.23503	5.31157	6.87251	6.38685	5.38455	3.32325	1.90778	4.46112	4.21248	5.98613	3.78693	6.10668	6.44666	7.40416		173.642	4.11978
249	1.1125	0.528992	0.70316	0.991512	0.998451	0.770537	0.428571	0.504564	1.01623	3.80862	4.21248	3.31397	0.489376	0.489376	1.18618	2.43972	2.93611	4.99306	4.74443	3.85318		174.311	1.00173			249	6.33761	4.69168	2.40416	4.69168	5.0104	4.79792	4.69168	4.47846	5.56132	4.11197	3.50436	2.79445	2.40416	3.39723	2.51055	2.11709	1.60639	1.6418	3.71027	6.14226		174.311	4.09822
250	3.0425	1.71813	0.54637	0.713543	0.759075	0.888336	0.760624	0.893611	0.815612	0.980862	1.01061	0.856647	0.504564	1.03651	1.19345	1.46459	1.5	2.59931	3.46805	4		174.98	1.00168			250	4.63834	4.51085	4.0529	4.15973	4.19515	4.74443	6.5889	5.27638	6.87251	7.0425	6.55305	6.5889	5.27638	4.79792	1.86778	0.670383	0.948063	3.85294	6.87221	7.40416		174.98	4.07652
251	1.10104	0.617341	0.214171	0.275375	0.44757	0.590674	0.93264	0.790738	0.774271	1.60147	1.83878	1.64445	0.514682	0.846529	1.14854	1.48924	1.4905	2.29792	2.40416	2.29792		175.65	1.0015			251	3.20208	2.84582	2.12086	2.31388	2.06736	2.33333	2.86528	2.93611	3.23764	2.75528	2.43972	2.03195	1.80139	2.03195	1.53541	1.36502	1.1212	1.6664	2.59931	3.46805		175.65	4.05468
252	1.13645	0.971927	0.270254	0.655723	1.32268	1.80139	1.42401	0.713543	0.482537	0.847875	0.934617	0.770537	0.371577	0.705954	1.89896	3.20208	3.46805	3.39723	2.40416	2.26251		176.319	1.00118			252	4.99306	2.93611	4.99306	6.87221	6.87221	4.46112	2.06736	1.76597	2.39101	3.30757	3.56114	2.43972	1.42556	3.55334	3.78693	3.85834	1.19345	1.21889	3.37096	4.31887		176.319	4.03273
253	1.84562	1.50387	0.371577	1.03651	1.11746	0.979516	0.363988	0.371577	0.451369	1.06234	1.03893	0.820373	0.288427	0.59574	3.44695	4.31887	4.46112	4.46112	4.31887	4.51085		176.988	1.00074			253	2.52483	3.9789	3.71093	5.90002	4.13649	6.5889	6.87221	6.60624	5.96835	6.24458	6.12749	3.31397	0.888336	3.4948	4.47846	4.46112	1.90778	1.85111	2.52483	3.03255		176.988	4.01067
254	0.977202	1.01973	0.794648	0.791815	0.998451	0.977202	0.50963	0.313757	0.589422	1.33359	1.37963	1.1125	0.457688	0.622362	0.920208	1.07444	1.46459	2.33333	2.32817	1.75084		177.658	1.00017			254	4.47846	4.69168	3.20208	4	4	4	3.20208	3.09584	4.47875	7.0425	6.12749	3.71293	1.60639	4.19515	4.47846	4.62328	3.12458	3.93161	3.46805	4.99306		177.658	3.98854
255	0.59574	0.288427	0.820373	1.19851	1.18618	0.54637	0.314583	0.262665	0.375311	1.60147	2.24384	1.97046	0.66773	0.332755	1.0213	1.37583	3.9789	4.31887	4.03556	1.31917		178.327	0.99948			255	4.51085	6.44666	6.60624	4.69168	3.20208	3.46805	2.43972	1.85111	2.28014	3.28722	2.88291	1.9575	0.893611	1.305	2.33333	4.986	7.3159	8.92211	7.40416	4.63834		178.327	3.96633
256	1.62407	0.997688	0.755324	0.968054	0.755324	0.465742	0.413359	0.504564	0.451369	0.454405	0.527361	0.457688	0.439981	1.51146	4.45595	5.80832	5.06389	4.99306	4.74443	4.46112		178.996	0.998661			256	3.39723	2.93611	2.43972	1.85111	2.43972	2.93611	4.99306	5.27638	4.9575	2.74472	1.96097	1.60639	1.15958	1	1.15958	3.73417	4.0529	4.51085	3.0425	3.46805		178.996	3.94408
257	1.53541	1.0213	0.38975	0.50963	0.977202	1.34042	1.05671	0.677621	0.470611	1.19274	1.236	0.935187	0.212434	0.820373	2.15602	3.22336	2.9248	4.44698	4.21248	4.15973		179.665	0.997719			257	2.33333	2.26251	4.53195	5.27638	6.5889	5.27638	4.63834	2.91501	3.09262	3.52486	2.38346	1.305	1.31917	1.90778	2.86528	2.67013	2.56389	1.98339	2.77013	2.85214		179.665	3.92178
258	0.394185	0.397195	0.462589	0.640069	0.711229	0.610953	0.327248	0.496139	0.796087	1.51597	1.45562	1.19861	0.590674	0.686945	0.977202	2.13834	2.67013	3.39723	2.27117	1.50387		180.335	0.996656			258	3.62779	2.19981	4.76229	4.87172	5.90002	4.66844	5.59584	5.59584	7.08499	7.0425	4.21278	4.39029	6.34027	9	6.60624	6.28752	5.0104	4.63834	4.51085	4.0529		180.335	3.89947
259	3.43279	0.711229	0.793335	0.711229	1.305	1.37583	1.42556	0.760624	0.808544	0.744651	0.776856	0.403241	0.256763	0.445047	1.18618	1.37583	1.73056	2.87026	5.6723	5.28135		181.004	0.995475			259	4.46112	2.33333	2.06736	2.03195	2.59931	3.46805	5.59584	5.80832	5.49758	3.35671	2.50105	2.56389	2.67013	4.99306	4.74443	6.5889	6.87221	6.26428	5.90002	4.13649		181.004	3.87716
260	0.846529	0.514682	0.846529	0.892061	1.19861	1.07444	0.920208	0.622362	0.576236	0.821278	0.696791	0.622362	0.400694	0.781946	1.10104	2.29792	2.67013	2.84447	2.04378	1.4032		181.673	0.994177			260	4	4	3.0425	2.11709	1.60639	2.06736	2.86528	3.46805	3.36166	2.74472	1.96097	2.56389	3.20208	5.59584	7.40416	6.87221	4.46112	1.90778	2.38306	3.0425		181.673	3.85485
261	1.80139	1.12262	1.1125	1.72539	1.80139	1.73056	1.13645	0.870604	0.375311	1.60147	2.02116	1.77512	0.899534	1.89546	2.19119	2.91501	4.63834	5.80832	5.06389	2.86528		182.342	0.992765			261	2.56389	2.59931	2.51055	1.9575	1.9575	2.08499	2.38306	1.6418	2.40431	4.61709	5.11679	4.46112	2.33333	4.46112	4.47846	3.54799	1.37417	1.7216	2.86528	2.67013		182.342	3.83258
262	0.610953	0.428571	0.504564	0.514682	0.580556	0.856647	1.07444	0.977202	0.514063	0.501162	0.720728	0.817618	0.553959	0.971927	1.40243	2.03195	1.6418	3.9789	3.89332	3.37096		183.012	0.991241			262	4.51085	3.0425	3.41486	2.805	2.81208	2.93611	3.39723	3.46805	3.84042	3.81917	2.88291	4.51085	3.78693	4.39029	2.40416	2.86528	2.86528	3.46805	5.59584	4.85082		183.012	3.81035
263	1.46459	1.13645	0.971927	0.553959	0.533914	0.394816	0.212434	0.403241	0.53748	1.67028	1.74303	1.46713	0.38975	0.59574	1.05319	2.13834	2.67013	3.76427	3.08605	2.39899		183.681	0.989609			263	3.43279	1.05319	1.60639	2.59931	2.93611	4.99306	5.43103	5.23914	3.11856	2.60345	2.07946	2.42086	1.9786	4.51085	6.44666	7.40416	7.19168	4.85082	6.10668	3.78693		183.681	3.78818
264	0.893611	0.59574	0.465742	0.413359	0.686945	0.578243	0.622362	0.400694	0.343091	0.261786	0.514063	0.628081	0.678837	0.849492	2.03195	2.24458	2.91501	3.0425	3.0425	1.9575		184.35	0.987872			264	2.29792	1.5	2.29792	2.67013	4.99306	5.27638	4.79792	3.09584	2.97051	3.73759	2.81092	2.38306	2.43972	5.06389	5.27638	6.5889	5.27638	4.79792	3.09584	2.40416		184.35	3.76609
265	1.36701	0.888336	0.654235	1.83695	1.87221	1.73056	0.666667	0.53368	0.702154	1.2766	1.37963	0.935187	0.38975	0.59574	1.31917	2.43972	2.67013	4.69168	4.47846	4.19515		185.02	0.986032			265	2.93611	2.59931	2.03195	2.59931	4.61174	6.8918	8.54785	7.40416	4.9575	2.31917	1.74472	1.90778	4.46112	4.74443	4.46112	2.06736	1.5	3.59237	4.21248	4.99306		185.02	3.7441
266	1.18618	0.489376	0.382987	0.53368	0.773056	0.787221	0.697064	0.504564	0.930121	1.17928	1.07979	0.489376	0.25	0.489376	0.760624	1.15958	1.18083	2.88555	3.38134	3.20819		185.689	0.984093			266	5.06389	7.40416	9	7.40416	5.59584	5.59584	7.40416	9	9.10351	9.11729	6.70975	4.69168	2.67013	3.39723	3.46805	3.46805	4.99306	5.27638	5.06389	3.39723		185.689	3.72221
267	3.55179	0.806013	0.651152	0.853094	0.817618	0.610953	0.428571	0.371577	0.482537	0.581902	0.576236	0.324726	0.139653	0.198502	0.403241	1.12262	1.80139	4.46112	6.87221	6.60624		186.358	0.982058			267	2.11709	3.73417	4.47846	4.19515	2.56389	4.79792	5.27638	4.19515	3.84056	4.11679	3.87598	2.56389	2.67013	4.99306	4.74443	6.5889	4.31887	3.9789	2.43972	2.51055		186.358	3.70045
268	1.07444	0.93264	0.53368	0.515973	0.53368	0.666667	0.489351	0.332755	0.381213	1.04523	1.23424	0.997005	0.515973	1.06563	1.37583	3.9789	4.31887	5.52891	3.11774	2.65293		187.027	0.979932			268	4.99306	5.06389	7.40416	7.40416	5.59584	3.46805	4.99306	4.74443	5.65461	3.8679	3.46727	1.94814	2.29792	2.67013	3.39723	2.93611	4.99306	5.27638	7.19168	5.27638		187.027	3.67883
269	1.83695	0.83003	0.927953	0.83003	0.640069	0.515973	0.422947	0.465197	0.512378	1.70279	1.78178	1.57987	0.53368	1.73056	4.07181	6.88276	6.14611	6.28752	5.0104	4.53195		187.697	0.977718			269	4.39029	1.9786	2.11709	3.73417	4.47846	4.99306	2.93611	3.39723	4.74472	5.44666	4.21278	1.99653	2.03195	3.20208	3.46805	2.86528	2.06736	4.15973	6.60624	6.34027		187.697	3.65737
270	1.36701	0.64896	0.64896	0.702081	0.64896	0.914933	1.13645	1.06563	0.702154	0.85104	1.23938	0.998451	0.713543	0.54637	3.31397	4.0529	4.15973	3.40199	3.84567	3.40199		188.366	0.97542			270	1.60639	1.31917	2.13834	4.31197	6.85351	7.32817	6.06038	3.87801	3.70171	3.81308	3.50657	3.09584	2.67013	2.75889	1.68083	2.15612	2.40416	3.31502	2.84295	2.5171		188.366	3.63608
271	1.9575	0.716295	0.838104	0.897128	1.05319	0.773056	0.489351	0.572131	0.652462	1.88517	1.83878	1.51146	0.262665	0.864702	1.62407	2.06736	4.15973	6.60624	7.40416	4.63834		189.035	0.973043			271	1.2848	2.06736	2.33333	2.33333	4.46112	4.74443	4.99306	2.93611	3.58285	5.27424	5.03645	3.9789	2.43972	3.46805	4	4	3.20208	2.13834	0.837998	0.79518		189.035	3.61497
272	1.6684	0.971927	0.44757	0.697064	1.05319	1.18083	0.920208	0.54637	0.394375	0.636786	0.658035	0.793335	0.533914	0.496139	0.669214	0.816069	1.91042	3.29283	3.95839	3.298		189.705	0.970591			272	2.24458	1.9575	1.15958	2.13834	2.24458	2.11709	1.60639	1.80139	1.92556	4.07459	4.21248	4.51085	2.08499	4.51085	4.31887	6.5889	4.31887	6.10668	4.0529	4.69168		189.705	3.59407
273	1.48222	1.14185	0.572131	0.489351	0.773056	0.893611	0.760624	0.54637	0.633751	1.06762	1.15423	0.755324	0.465742	0.755324	1.5	1.80139	2.56389	3.20208	3.0425	2.38306		190.374	0.968068			273	2.06736	2.06736	2.56389	2.40416	3.09584	2.67013	2.59931	2.03195	3.87598	4.91471	4.21278	2.05968	1.57155	4.25829	4.74443	4.46112	2.86528	2.93611	2.59931	2.03195		190.374	3.57339
274	0.760624	0.622362	0.457688	0.686945	0.817618	0.893611	0.59574	0.572131	0.652462	0.927667	0.829777	0.879445	0.654235	0.728752	3.31397	4.0529	3.62779	1.44577	1.35451	1.40674		191.043	0.965479			274	4	5.59584	5.80832	5.06389	2.86528	2.86528	2.75259	2.39135	3.65704	6.24458	6.12749	3.29895	0.605345	0.784636	1.5	2.06736	2.86528	2.51055	2.91501	3.0425		191.043	3.55294
275	3.37096	0.553959	0.439981	0.799653	1.23403	1.23403	0.799653	0.622362	0.696791	1.88517	1.73746	1.35232	0.394816	0.875879	3.73417	5.0104	5.06389	3.89448	5.62736	5.34808		191.712	0.96283			275	4	5.59584	5.80832	5.59584	3.20208	3.09584	2.67013	3.39723	4.15095	4.77383	3.54301	1.75084	1.77512	4.63834	4.85082	4.51085	2.24458	3.09584	3.20208	4		191.712	3.53274
276	0.817618	0.50963	0.313757	0.50963	0.977202	0.998451	0.713543	0.54637	0.696791	0.927667	0.829777	0.773056	0.590674	0.846529	1.42401	1.53541	1.73056	2.26543	2.4336	1.8896		192.382	0.960125			276	3.46805	2.43972	3.9789	4.85082	7.19168	7.40416	6.60624	4.26979	3.66738	6.24293	5.79419	3.71293	1.60639	2.06736	1.90778	3.9789	4.85082	5.06389	3.39723	3.46805		192.382	3.51281
277	3.14908	0.291593	0.216022	0.67238	0.759075	0.705954	0.44757	0.590674	1.09222	1.0159	0.865538	0.371577	0.428571	1.03651	1.45942	2.03195	4.19515	6.87221	9	6.34027		193.051	0.957369			277	4.46112	2.06736	2.03195	1.53541	1.73056	2.33333	2.93611	2.43972	2.93683	5.26584	5.22221	3.50626	1.15803	1.76597	1.6418	3.9789	4.0529	4.15973	4.19515	4.74443		193.051	3.49315
278	0.439981	0.457688	0.44757	0.971927	1.24284	1.31917	0.773056	0.666667	1.09222	1.41486	1.31762	0.770537	0.371577	0.54637	1.18618	1.6418	1.60639	2.36537	2.18395	1.75974		193.72	0.954568			278	1.76597	2.06736	1.90778	1.85111	2.43972	3.46805	4.20786	3.43762	2.92335	2.23914	2.05937	1.622	2.1801	4.83478	5.80832	5.59584	3.20208	3.09584	2.40416	2.29792		193.72	3.47378
279	1.12262	0.44757	0.363988	0.44757	0.514682	0.580556	0.590674	0.590674	0.623112	1.17084	1.312	1.19861	0.773056	1.31917	1.90778	1.90778	1.85111	4.03556	4.74443	3.92917		194.389	0.951727			279	2.86528	2.06736	1.49202	1.02999	3.43897	6.44666	9	6.60624	4.52781	2.48444	2.27585	1.42556	1.9575	2.51055	2.86528	2.09396	2.06208	2.6259	3.46805	3.46805		194.389	3.45471
280	0.998451	0.920208	0.54637	0.553959	0.711229	0.879445	0.787221	0.640069	0.462779	0.579792	0.60104	0.622362	0.457688	0.686945	3.37096	4.31887	4.99306	5.06389	4.66844	3.50626		195.059	0.948853			280	7.40416	6.87221	4.99306	5.06389	7.40416	9	6.87221	4.99306	4.74472	5.44666	4.47875	2.13834	2.11709	4.63834	5.0104	4.15973	4.19515	4.74443	4.99306	5.06389		195.059	3.43597
281	1.84562	1.44688	0.306994	0.713543	1.15803	1.15803	0.770537	0.770537	0.770474	1.85876	2.0166	1.89896	0.64896	0.489376	1.18618	1.48222	1.31917	3.43279	3.78693	4.51085		195.728	0.94595			281	1.89896	1.76597	1.80139	1.76597	2.29792	4.27927	6.81646	5.82162	5.66696	4.38277	4.13679	2.17639	1.45942	4.15973	4.47846	6.5889	4.47846	4.69168	2.80312	2.75		195.728	3.41756
282	0.713543	0.306994	0.25	0.489376	1.18618	1.48222	1.18618	0.888336	1.02125	1.14361	0.776856	0.504564	0.371577	0.54637	1.18618	4.03556	4.47846	6.28752	4.21248	3.55179		196.397	0.943025			282	2.56389	2.59931	2.67013	4.69168	4.47846	4.46112	2.86528	2.40416	2.90337	3.05953	3.57698	4.99306	4.74443	4.99306	3.46805	5.59584	7.40416	9	7.40416	4.79792		196.397	3.39949
283	0.856647	0.44757	0.363988	0.553959	0.817618	0.817618	0.686945	0.514682	1.00611	1.60484	1.61901	1.1125	0.514682	0.846529	1.15803	1.34042	1.31917	1.34042	1.5	1.23403		197.067	0.940085			283	2.93611	2.59931	1.60639	2.11709	2.24458	2.03195	1.99653	1.9786	2.54233	2.6202	2.43044	1.84584	1.36701	2.06736	2.33333	2.86528	5.06389	5.27638	4.46112	2.86528		197.067	3.38178
284	1.05319	0.59574	0.288427	0.394816	0.716295	0.817618	0.686945	0.514682	0.766737	1.86554	1.92541	2.64376	2.0052	2.56389	2.06736	4.46112	4.74443	4.08488	1.64103	1.23015		197.736	0.937135			284	1.05319	3.43279	6.34027	6.87221	6.5889	6.87221	7.40416	4.79792	2.93625	4.61709	5.11679	4.46112	2.06736	2.56389	2.67013	4.99306	5.27638	5.59584	3.20208	2.13834		197.736	3.36444
285	1.10104	0.604631	0.598729	1.05671	1.15803	0.770537	0.371577	0.363988	0.490125	3.29863	3.54578	2.99249	0.161342	0.439145	0.609906	1.305	1.37583	1.68184	1.45	1.5967		198.405	0.934181			285	2.93611	3.39723	3.46805	3.46805	3.67934	4.32786	4.36221	3.40541	2.7057	3.8198	3.4864	2.64967	1.60639	4.19515	5.27638	5.59584	2.93611	1.83695	1.31917	2.43972		198.405	3.34749
286	0.686945	0.453554	0.435296	0.443436	0.457688	0.338658	0.439145	0.432591	0.758312	0.700322	1.11882	0.835067	0.705954	0.553959	1.77512	2.24458	2.56389	2.59931	2.51055	1.77512		199.074	0.931231			286	2.86528	1.80139	1.305	1.31917	1.48222	2.28099	2.92684	3.10001	4.37251	5.21551	4.85502	2.82928	1.80139	2.86528	2.40416	2.79445	1.9786	2.38306	2.43972	2.93611		199.074	3.33093
287	0.731715	0.469297	0.277444	0.315218	0.59574	0.711229	0.610953	0.327248	0.336555	0.695047	0.914859	0.856647	0.580556	0.856647	1.23403	3.89376	6.60624	7.88606	5.18439	2.33301		199.744	0.928291			287	2.59931	1.60639	1.58514	1.6418	2.56389	3.20208	3.46805	3.39723	3.30847	3.81917	2.77652	1.99653	1.5	2.06736	2.06736	4.15973	5.0104	4.63834	2.91501	2.51055		199.744	3.31477
288	0.610953	0.440969	0.625002	0.830016	0.893611	0.879445	0.654235	0.728752	0.60104	0.978752	0.781873	0.781946	0.640069	1.05319	1.60639	1.80139	2.03195	2.59931	2.51055	1.77512		200.413	0.925367			288	1.05319	1.83695	2.40416	3.39723	2.93611	3.39723	2.67013	2.13834	1.9575	1.90416	1.79792	1.9575	4.63834	5.80832	5.59584	5.59584	4.85082	4.51085	2.24458	2.13834		200.413	3.29904
289	0.635237	0.610953	0.770537	0.892061	1.19861	1.23403	1.15803	0.713543	0.386786	0.473403	0.719861	1.05319	1.18083	1.31917	1.60639	1.80139	2.56389	4.79792	4.66844	3.34668		201.082	0.922467			289	3.46805	3.39723	2.40416	2.79445	2.6196	3.64135	2.88557	2.56389	3.43622	6.01224	5.68773	3.9789	2.43972	2.93611	2.59931	2.56389	3.20208	4	4	4		201.082	3.28373
290	2.20035	0.914933	0.382987	0.799653	0.835067	0.705954	0.330187	0.324676	0.441146	0.50591	0.547119	0.504564	0.697064	0.893611	1.15958	3.73417	4.21248	4.15973	2.59931	2.93611		201.751	0.919598			290	3.39723	3.46805	3.20208	3.09584	2.67013	2.43972	1.85111	1.48222	2.77312	3.48449	3.43255	4.51085	4.0529	4.25282	2.70479	2.76322	2.29792	2.22079	3.11468	3.39092		201.751	3.26887
291	0.893611	0.640069	0.515973	0.799653	0.892061	0.770537	0.428571	0.327248	0.336555	0.96102	1.21625	1.19861	0.590674	0.686945	1.24318	1.90778	2.86528	3.69147	3.29566	2.18092		202.421	0.916767			291	1.46459	3.62779	4.21248	4.69168	4.79792	5.87748	5.14225	3.46638	4.74472	5.33665	4.08812	2.1525	1.80139	2.86528	2.67013	2.89902	2.02155	2.71819	2.51055	2.33333		202.421	3.25445
292	1.07444	0.920208	0.622362	0.640069	0.711229	0.610953	0.428571	0.371577	0.626162	1.01062	1.07824	0.713543	0.306994	1.44688	2.27117	2.59931	1.76597	3.89376	3.94651	3.59237		203.09	0.913981			292	3.73417	1.31917	1.60639	2.59931	3.46805	4	4	5.59584	6.99709	6.41094	3.5221	1.305	1.85111	4.63834	5.80832	7.19168	5.0104	4.15973	4.19515	4.47846		203.09	3.2405
293	1.12262	0.44757	0.439981	1.06563	1.80139	1.90778	1.58514	1.17936	1.23771	1.24853	1.07824	0.952918	0.635237	0.952918	1.15803	3.89376	4.21248	6.28752	4.47846	3.92917		203.759	0.911248			293	5.80832	5.59584	3.46805	2.59931	2.7072	4.96031	6.9541	6.73178	5.54868	4.08699	2.80355	2.17639	4.45595	7.24458	7.22333	4.90431	2.43972	1.58514	2.13834	4.79792		203.759	3.22701
294	1.03903	0.835067	0.781946	1.06563	1.26944	1.06563	0.439981	0.44757	0.63323	0.980862	1.01061	0.799653	0.382987	0.489376	1.18618	1.90778	2.33333	4.46112	4.31887	3.44695		204.429	0.908575			294	5.80832	7.19168	5.0104	3.55179	1.91042	3.92751	6.80536	6.87572	6.87251	5.44666	4.21278	2.79445	2.13819	3.09584	2.67013	3.39723	2.93611	3.39723	3.46805	5.59584		204.429	3.214
295	1.65457	0.450661	0.549873	0.763716	0.817618	0.793335	0.711229	0.879445	1.21278	1.17928	0.873127	0.363988	0.371577	0.770537	3.55179	4.21248	6.28752	6.56553	7.35803	4.49123		205.098	0.905969			295	2.56389	2.06736	2.33333	2.33333	4.46112	5.27638	5.59584	4	5.27667	5.44666	4.21278	4.39029	4.21248	4.99306	2.40416	2.79445	1.9786	1.9575	1.9575	2.24458		205.098	3.20148
296	0.888336	0.476919	0.439145	0.305728	0.420373	0.654015	0.721323	0.708502	0.633206	0.745286	0.753785	0.553959	0.439981	0.640069	0.893611	1.42556	1.90778	2.86528	2.67013	1.89896		205.767	0.903438			296	4.99306	5.06389	7.40416	7.40416	6.06594	4.3748	4.29118	3.31015	4.6739	4.38277	3.61	1.46459	2.03195	3.20208	5.59584	5.27638	4.19515	4.15973	6.60624	6.87221		205.767	3.18946
297	0.817618	0.593447	0.591116	0.800112	0.817618	0.793335	0.711229	0.59574	0.412547	0.695047	0.838867	1.1125	0.816069	0.952918	1.77512	3.0425	5.59584	6.14385	5.01853	2.29303		206.436	0.90099			297	2.06921	1.90778	2.06736	1.5	1.46459	1.80139	2.86528	2.51055	2.75542	2.86277	2.88417	2.38417	1.6418	2.03195	2.59931	5.06389	7.40416	6.60624	4.37783	1.88894		206.436	3.17794
298	1.19851	0.820373	0.15544	0.445047	0.626118	0.665203	0.419452	0.363988	0.873127	1.17928	1.13679	0.50963	0.212434	1.35232	2.22685	3.39723	2.93611	2.96757	2.02369	1.95341		207.106	0.898633			298	2.93611	3.39723	2.93611	2.86528	3.37092	4.04102	4.50564	2.93611	3.36849	5.18242	6.38236	4.63834	2.91501	2.51055	2.86528	2.33333	2.33333	1.90778	1.85111	2.43972		207.106	3.16693
299	0.360442	0.103899	0.360442	0.578243	0.610953	0.371577	0.971927	1.13645	1.24117	0.714889	0.709222	0.666667	0.590674	0.686945	1.77512	4.63834	5.27638	4.99306	2.51055	1.71813		207.775	0.896375			299	2.40416	2.26251	1.37583	1.42556	3.55334	4.31887	6.5889	6.87221	8.68083	6.51055	3.61	1.46459	2.03195	3.20208	3.46805	2.86528	4.46112	5.18073	4.95551	3.30158		207.775	3.15644
300	0.760624	0.445047	0.439145	0.609906	0.697064	0.504564	0.428571	0.371577	0.865538	1.54785	1.61901	0.979516	0.54637	1.18618	4.03556	4.31887	3.9789	4.03556	4.31887	3.55334		208.444	0.894224			300	2.70115	3.0425	5.59584	5.80832	5.97102	4.26177	4.2892	2.99146	3.23396	3.29158	3.07993	2.70834	2.0622	3.09584	2.40416	4.69168	6.60624	6.87221	4.77921	2.26822		208.444	3.14647
301	0.856647	0.580556	0.697064	0.711229	0.553959	0.54637	1.18618	1.19851	1.04024	1.60147	1.91477	1.73056	0.53368	0.439981	3.1073	6.26428	6.87221	5.4399	3.17646	2.47878		209.114	0.892187			301	5.06389	4.99306	6.87221	6.34027	3.43279	1.85111	2.95623	3.10433	3.40768	3.6532	3.60019	4.69168	5.0104	7.19168	5.80832	7.19168	7.40416	6.60624	6.28752	5.0104		209.114	3.13704
302	0.897128	0.5544	0.212434	0.935187	1.19345	1.19861	0.53368	0.622362	0.840416	1.09042	1.07979	0.760624	0.489376	0.489376	0.920208	3.73417	4.0529	4.51085	2.08499	2.11709		209.783	0.890273			302	4.63834	4.51085	4.85082	5.06389	2.59931	2.03195	2.59931	2.93611	4.6739	4.38277	3.87598	1.76597	1.5	1.76597	4.19515	5.27638	7.19168	5.80832	7.19168	5.80832		209.783	3.12814
303	1.24284	0.79431	0.170311	1.39084	1.72023	1.64445	0.413359	0.332755	0.21707	0.395903	0.545079	0.53368	0.622362	1.18618	2.43972	2.67013	2.29792	1.76597	1.6418	1.85111		210.452	0.88849			303	1.85111	4.03556	5.27638	4.79792	4.69168	4.47846	4.46112	2.33333	4.14195	6.51055	6.55305	4.03556	1.42556	0.840416	0.819168	3.39376	4.31887	4.46112	2.33333	1.90778		210.452	3.11979
304	1.53541	1.13137	0.856439	1.43275	1.45942	1.1125	0.697064	0.711229	0.873127	1.33359	1.45562	1.06563	0.338658	0.864702	1.19851	3.9789	4.85082	5.31403	2.88275	2.28209		211.121	0.886846			304	5.27638	5.06389	4.99306	4.47846	3.89376	3.89376	5.0104	5.06389	4.6739	6.20734	5.54453	3.40444	2.20035	3.46805	3.46805	4.99306	4.47846	3.73417	1.58514	4.03556		211.121	3.11198
305	0.64896	0.205671	0.332755	0.489351	1.19861	1.26944	1.19861	0.773056	0.829777	0.927667	0.753785	0.686945	0.590674	0.93264	2.03195	3.20208	3.46805	3.58372	2.88146	2.08546		211.791	0.88535			305	2.86528	3.46805	5.59584	5.27638	4.3218	2.70741	4.92457	5.0104	5.96835	6.24458	6.28707	6.28752	4.0529	4.51085	2.51055	4.99306	4.47846	3.89376	1.76597	2.06736		211.791	3.10472
306	0.44757	0.262665	0.332755	0.489351	0.666667	0.590674	0.44757	0.705954	1.02125	2.2075	1.88108	1.39665	0.205671	0.914933	2.20035	2.67013	3.09584	4.79792	4.74443	3.25041		212.46	0.884009			306	6.87221	6.5889	5.27638	5.06389	4.3123	6.10081	6.19145	4.19515	2.87762	3.02564	5.3068	6.03198	5.65413	2.9652	1.39993	1.41169	1.5	1.76597	4.19515	6.87221		212.46	3.09802
307	1.95595	0.669214	0.921696	1.01613	1.37848	0.892061	0.799653	0.558678	0.768252	1.18632	1.26062	0.977202	0.793335	0.977202	1.18083	2.11709	2.24458	4.69168	5.0104	4.79792		213.129	0.882833			307	2.75273	2.06736	2.33333	2.86528	5.06389	5.80832	5.06389	2.86528	4.14195	4.91471	4.13679	1.56846	3.1643	3.87052	4.15973	2.06736	2.06736	2.03195	2.78815	2.88412		213.129	3.09188
308	0.640069	0.622362	0.654235	1.83695	1.79622	1.46713	0.655723	0.897128	1.9575	2.32972	1.99643	0.921696	0.403241	0.856647	1.5	2.06736	2.86528	4.41492	4.11543	2.79798		213.798	0.881829			308	4.51085	6.44666	6.87221	4.03556	2.38306	3.0425	5.59584	5.27638	5.63376	3.87013	3.47572	2.23997	1.80139	2.03195	1.80139	2.03195	2.06736	2.86528	3.46805	3.0425		213.798	3.0863
309	0.711229	0.50963	0.38975	0.489351	0.666667	0.53368	0.382987	0.114035	0.175724	2.99717	4.65166	4.4111	1.47188	0.363988	0.553959	0.635237	3.34668	6.26428	6.34027	3.43279		214.468	0.881005			309	4	5.59584	7.40416	7.40416	6.01076	6.066	6.22324	7.19168	7.08499	6.24458	3.57459	1.5	2.29792	4.79792	5.27638	6.5889	4.47846	3.89376	2.29792	3.20208		214.468	3.08129
310	1.64445	0.514682	0.44757	0.363988	0.371577	0.770537	0.998451	0.977202	0.258418	0.211479	0.624668	0.998451	0.846529	1.65457	2.93611	3.46805	4.99306	4.74443	4.99306	2.32817		215.137	0.880371			310	1.6418	2.56389	2.67013	2.59931	2.03195	2.06736	4.46112	5.27638	4.71813	2.2075	1.15423	1.46459	1.37583	2.38306	2.24458	3.09584	3.20208	3.0425	1.9575	1.42556		215.137	3.07684
311	1.10104	0.604631	0.598729	0.897128	0.875879	0.496139	0.327248	0.371577	0.386786	1.5373	1.81902	1.83695	0.893611	0.893611	3.43279	4.74443	5.59584	3.46805	2.59931	1.76597		215.806	0.879935			311	2.56389	4.79792	5.27638	4.46112	4.46112	5.27638	5.59584	4	5.27667	4.91471	3.71639	1.85111	1.6418	4.15973	4.47846	4.46112	2.06736	1.76597	1.76597	1.80139		215.806	3.07297
312	0.781946	0.821642	1.02382	0.880185	1	1	0.817618	0.610953	0.547119	0.638896	0.709222	0.590674	0.686945	0.578243	0.728752	0.760624	1.15958	2.13834	2.13819	1.59757		216.476	0.879705			312	4.69168	2.67013	2.86528	2.86528	2.93611	3.39723	2.67013	2.56389	3.76222	6.38164	6.17331	4.15973	2.06736	3.45285	4.13385	4.58757	3.46805	4.99306	6.87221	6.60624		216.476	3.06966
313	1.42401	0.669214	0.655723	0.897128	1.15958	0.760624	0.622362	0.457688	0.766737	1.33359	1.56201	1.18618	0.489376	0.382987	1.06563	1.37583	3.9789	4.85082	5.06389	2.59931		217.145	0.879689			313	2.33333	4.46112	4.47846	4.69168	3.20208	3.46805	3.39723	2.67013	2.86795	2.41191	2.02945	1.1522	0.877379	2.04416	3.17783	4	4	4	3.46805	2.86528		217.145	3.06692
314	0.553959	0.578243	0.489376	0.489376	0.521248	0.888336	0.759075	0.952918	0.589641	0.741668	0.665634	0.697064	0.580556	1.12262	1.37583	1.85111	1.29984	3.77223	3.47156	3.09971		217.814	0.879896			314	3.09584	3.20208	3.20208	2.56389	4.19515	5.27638	4.87235	2.38226	2.21277	3.02125	3.30847	2.59931	2.03195	4.19515	5.27638	5.06389	2.43972	1.85111	2.43972	2.67013		217.814	3.06475
315	1.23403	0.799653	0.515973	0.53368	0.489351	0.465742	0.413359	0.504564	0.690745	1.86554	1.9824	1.51146	0.439981	1.06563	1.53541	2.56389	2.24458	3.93752	3.40323	3.32043		218.483	0.880334			315	4	4	5.59584	5.0104	5.48912	5.70154	6.07382	6.5889	6.55305	7.23628	4.69833	3.28962	3.17146	3.16738	3.06522	2.40416	2.29792	1.76597	2.59931	3.46805		218.483	3.06315
316	0.657542	0.437716	0.392345	0.339607	0.363988	0.371577	0.428571	0.327248	0.268162	0.617547	0.770474	0.770537	0.428571	0.504564	0.697064	3.44695	3.89332	6.10668	3.89332	3.41208		219.153	0.881012			316	1.73056	1.80139	2.86528	2.75212	2.6568	2.68129	2.9369	2.6002	3.84135	4.64874	4.13679	2.17639	3.85318	6.87221	7.40416	4.63834	2.38306	1.90778	2.33333	1.80139		219.153	3.06212
317	1.24318	0.702401	0.874161	0.850523	0.705954	0.371577	0.428571	0.371577	0.482537	1.11385	1.41839	1.18618	0.445047	0.439145	1.6738	3.0425	3.20208	3.43716	3.0569	2.78104		219.822	0.881938			317	3.60468	2.93611	3.39723	3.46805	4.37749	6.02359	7.78165	9	8.68083	7.0425	4.07979	2.64376	3.4398	5.69425	5.739	4.17488	2.13834	1.58514	2.64718	3.17119		219.822	3.06165
318	0.697064	0.504564	0.770537	1.95595	2.0052	1.44688	0.306994	0.371577	0.547119	0.904869	0.877623	0.705954	0.44757	0.856647	2.03195	2.24458	2.38306	2.22729	2.26983	1.63868		220.491	0.88312			318	4.79792	2.56389	4.19515	4.47846	4.69168	3.20208	3.96295	3.95802	4.71219	4.849	3.79173	2.38306	1.6418	2.56389	2.40416	3.09584	3.20208	4	5.59584	5.80832		220.491	3.06176
319	2.11709	1.80129	1.39665	0.445047	0.654235	0.697064	0.580556	0.514682	0.623112	3.29863	3.59011	2.98021	0.179174	0.426872	1.71813	3.0425	5.59584	6.15419	5.18984	2.4842		221.16	0.884567			319	1.9575	1.42556	2.43972	5.06389	7.40416	6.87221	3.79733	1.58116	3.47816	6.51055	5.94511	3.77223	3.85318	5.27638	4.63834	2.65169	2.74412	2.67279	2.79445	1.9786		221.16	3.06242
320	1.45942	0.979516	1.50387	1.66324	1.75084	0.635237	0.610953	0.610953	0.753785	1.08725	1.01061	1.03903	0.654235	0.728752	1.18618	1.6418	1.32268	1.11563	1.19035	1.88391		221.83	0.886287			320	4	4	3.46805	3.20041	2.71308	4.79624	4.74443	6.5889	5.11679	7.01085	4.85082	4.69168	4.79792	7.40416	6.87221	4.46112	1.80139	1.46459	2.03195	3.20208		221.83	3.06365
321	0.856647	0.403241	0.313757	0.50963	0.533914	0.572131	0.312036	0.38975	0.350046	0.636786	0.734027	0.697064	0.44757	0.363988	0.553959	1.77512	3.0425	4	3.20208	2.03195		222.499	0.888287			321	3.20208	5.59584	5.0104	3.73417	1.58514	2.43972	3.46805	5.59584	6.69575	8.19727	5.89783	6.28752	4.47846	6.5889	6.87221	7.40416	4.79792	3.09584	2.40416	3.09584		222.499	3.06543
322	2.67963	1.86539	1.27316	2.15602	2.40416	1.83695	0.711229	0.686945	0.53748	3.26612	3.45003	3.23186	0.609906	1.305	3.92917	6.87221	7.40416	7.19168	5.27638	4.99306		223.168	0.890577			322	6.87221	4.46112	1.80139	1.46459	3.62779	6.60624	7.40416	5.06389	3.23764	3.32304	3.08309	3.13166	2.67013	2.86528	1.90778	1.58514	2.13834	3.20208	5.59584	7.40416		223.168	3.06777
323	0.856647	0.44757	0.439981	1.59757	1.79622	1.46713	0.212434	0.212434	0.828798	2.13679	2.56375	2.03195	0.755324	0.731715	3.45047	5.0104	5.06389	4.99306	4.47846	3.62779		223.838	0.893164			323	4	5.59584	7.40416	6.87221	4.46112	2.33333	2.33333	4.46112	4.63804	4.02029	1.19909	3.38737	3.81352	4.69168	3.20208	5.59584	5.0104	4.69168	3.20208	4		223.838	3.07065
324	3.78693	3.14908	0.572131	0.716295	1	1.15958	1.34042	1.15803	0.889085	1.17084	1.312	1.12262	0.403241	0.38975	1.0213	1.80139	1.90778	2.32838	2.02303	4.45616		224.507	0.896056			324	2.43972	1.76597	2.29792	2.67013	2.86528	4.46112	5.27638	5.06389	3.28563	3.3416	3.09048	2.29792	3.89376	6.60624	6.60624	4.15973	4.19515	5.27638	5.43625	3.28722		224.507	3.07408
325	1.5	0.799653	0.515973	1.59757	1.79622	1.51146	0.363988	0.270254	0.336555	3.08881	4.71292	4.55652	1.57493	0.572131	1.14185	4.03556	5.27638	5.59584	3.46805	2.59931		225.176	0.899261			325	2.86528	4.46112	6.87221	6.44666	4.51085	2.51055	4.99306	4.31887	5.78752	6.08499	6.12749	3.9789	1.6418	4.15973	4.0529	3.9789	2.43972	2.67013	3.09584	2.67013		225.176	3.07805
326	1.03903	0.968054	1.03903	1.31917	1.48222	1.42556	0.760624	0.489376	0.329792	0.473403	0.7671	0.764758	0.658192	1.56846	1.79622	1.83695	0.893611	1.56175	1.63655	1.45536		225.845	0.902786			326	1.80139	2.56389	3.20208	4	5.59584	5.0104	3.73417	1.05319	3.11362	4.38277	4.74472	3.39723	3.46805	3.46805	4.99306	6.87221	6.87221	4.99306	2.67013	2.56389		225.845	3.08255
327	1.83695	0.654235	0.728752	0.760624	0.760624	0.622362	0.356365	0.332755	0.381213	0.688291	0.829777	0.640069	0.515973	1.06563	2.33333	2.51055	2.38306	3.03935	4.14752	3.53573		226.515	0.90664			327	4.46112	4.74443	4.19515	1.76597	3.29532	5.92812	6.80572	5.59584	5.27667	5.43336	4.19771	1.98323	2.03195	2.40416	2.29792	3.89376	4.47846	4.19515	2.03195	2.06736		226.515	3.08758
328	1.60639	0.920208	0.622362	0.640069	0.711229	0.952918	0.998451	0.875879	0.614687	0.643962	0.696791	0.489376	0.382987	0.640069	0.893611	1.42556	1.6418	4.15973	4.47846	4.19515		227.184	0.910831			328	5.22812	6.10668	4.0529	3.89376	1.69948	1.99201	2.79879	2.51055	4.19168	4.48915	4.31917	2.38306	1.6418	4.15973	5.0104	7.19168	7.40416	6.44666	4.88815	5.06587		227.184	3.09312
329	0.53368	0.338658	0.332755	0.413359	0.580556	0.457688	0.382987	0.382987	0.412092	0.452897	0.724941	0.759075	0.604631	0.332755	1.55324	2.40416	4.99306	7.14012	6.64385	3.59431		227.853	0.915365			329	3.09584	2.40416	1.95595	3.50626	4.13649	4.99306	2.67013	2.56389	1.96097	1.78722	1.31917	1.42556	2.43972	5.06389	5.27638	4.99306	2.93611	2.25734	2.17639	2.0622		227.853	3.09918
330	0.716295	0.394816	0.288427	0.59574	1.05319	1.60639	1.45942	1.1125	0.469087	0.635279	0.589641	0.50963	0.313757	0.935187	1.72539	2.33333	1.90778	3.9789	3.89332	3.55334		228.523	0.92025			330	5.59584	5.80832	5.06389	2.86528	2.33333	2.86528	2.67013	3.09584	4.47875	5.04891	3.86847	1.71934	1.60639	2.59931	2.93611	3.39723	2.93611	2.43972	2.38306	3.0425		228.523	3.10575
331	3.37096	0.50963	0.921696	1.3581	1.60639	2.11709	1.90261	1.56846	0.331681	0.501162	0.437024	0.67852	0.609906	0.697064	0.846529	1.95595	2.67013	3.39723	5.06389	4.85082		229.192	0.925493			331	7.40416	5.65494	4.06697	3.52716	2.59931	2.03195	4.19515	4.47846	5.15836	2.93298	3.03057	1.6418	1.85111	2.38062	3.40108	3.94089	3.46805	2.43972	3.9789	6.44666		229.192	3.11281
332	1.1125	0.413359	0.465742	1.0213	1.53541	1.42401	0.770537	0.770537	0.838867	0.978752	0.658035	0.610953	0.428571	0.770537	0.998451	2.11709	2.08499	4.51085	4.31887	3.85318		229.861	0.931101			332	1.87527	2.64761	2.47804	4.69168	5.0104	5.59584	3.20208	2.29792	3.57459	5.2337	4.87562	4.97525	4.21248	4.99306	3.20799	3.70531	3.73994	3.20208	2.29792	1.76597		229.861	3.12036
333	1.09213	0.864702	0.338658	0.457688	0.504564	0.371577	0.705954	0.702081	0.660359	0.927849	1.25424	1.24318	0.594805	0.592655	1.75897	4.63834	4.85082	4.48957	1.95449	2.24123		230.53	0.937082			333	4.79792	2.56389	2.59931	2.93611	3.39723	5.06389	5.85221	4.84765	2.26201	3.80334	3.86672	4.39029	2.13819	3.09584	2.40416	3.09584	2.67013	3.39723	5.06389	5.80832		230.53	3.12838
334	1.40243	0.870604	0.256763	1.46713	1.79622	1.73056	0.53368	0.622362	0.721042	1.11473	1.03486	0.856647	0.686945	1.24318	1.48222	3.9789	4.31887	4.99306	2.67013	2.56389		231.2	0.943443			334	4.99306	5.27638	5.06389	3.39723	3.10899	3.59313	3.64094	4	3.98771	3.98607	3.0302	2.91501	4.63834	5.27638	4.99306	2.67013	2.56389	1.80139	2.56389	2.67013		231.2	3.13688
335	0.314583	0.439981	0.400694	0.622362	1.71813	2.24458	1.95595	0.770537	0.501548	0.587257	0.486336	0.332755	0.205671	0.914933	1.40243	4.15973	6.60624	9	6.20728	3.09971		231.869	0.950189			335	1.23403	1.99653	2.13819	2.56389	2.06736	4.46112	5.27638	6.08982	5.83642	5.94064	4.74472	2.86528	2.33333	4.46112	5.27638	5.06389	2.86528	4.46112	4.47846	3.89376		231.869	3.14584
336	1.07444	0.856647	0.504564	0.770537	0.816069	1.91042	2.86012	2.93611	1.91674	1.40958	1.37963	0.979516	0.54637	0.760624	1	1	1.15958	2.13834	2.24458	2.11709		232.538	0.957327			336	1.80139	1.76597	1.5266	1.53014	1.5266	2.29792	2.84668	3.59728	4.17918	4.07381	2.9743	1.42556	1.15958	2.13834	3.20208	4	3.20208	4.69168	4.21248	4.15973		232.538	3.15525
337	1.42401	0.669214	0.313757	0.50963	0.977202	1.34042	1.10104	0.781946	0.576236	0.714889	0.576236	0.439981	0.270254	0.655723	3.45047	5.82162	8.11091	8.21538	6.87221	4.19515		233.207	0.964865			337	3.71293	2.13834	3.20208	4	3.0425	2.38306	1.6418	1.76597	3.10044	5.70729	5.54695	4.39029	2.40416	4.99306	6.87221	6.60624	4.69168	2.40416	4.69168	4.0529		233.207	3.16509
338	1.13645	0.914933	0.25	0.64896	0.759075	0.713543	0.262665	0.199769	0.381213	0.581902	0.63323	0.580556	0.590674	0.93264	1.23403	1.5	1.76597	4.19515	4.21248	3.85834		233.877	0.972808			338	2.59931	2.03195	2.06736	2.06736	2.56389	4.79792	5.27638	4.19515	2.99166	3.68681	3.62985	2.29792	1.34042	1.58514	2.43972	3.59991	3.61746	2.99713	2.86528	2.93611		233.877	3.17536
339	0.770537	0.368474	0.303478	0.486273	0.920208	1.34042	1.23403	0.93264	0.852848	1.94153	2.0584	1.65457	0.686945	0.817618	3.55334	3.89332	3.71293	2.37464	2.67192	2.19225		234.546	0.981162			339	5.80832	5.06389	2.86528	4.46112	6.87221	8.49465	6.29958	4.48772	4.74472	5.6783	4.74124	2.79554	2.06736	2.33333	1.90778	3.9789	4.0529	3.89376	2.29792	4.79792		234.546	3.18605
340	2.27117	1.44688	0.382987	1.59757	1.6949	1.79561	0.714746	0.770537	0.690745	0.908035	1.07979	0.716295	0.439145	2.99839	6.20728	6.44666	3.71293	1.93497	2.43969	3.19386		235.215	0.989933			340	2.61694	3.09584	3.20208	3.20208	3.09584	3.20208	4	4	4.43089	4.48826	3.367	2.79445	2.13819	2.29792	1.23403	2.87031	3.12831	2.90572	1.41139	2.27306		235.215	3.19714
341	1.42401	0.713543	0.363988	0.979516	1.19345	1.12262	0.504564	0.327248	0.268162	3.01131	3.38163	3.04948	0.270254	0.439981	0.799653	1.23403	1.76597	2.59931	2.93611	2.59931		235.885	0.999126			341	7.40416	7.40416	5.59584	2.93611	2.79445	2.40416	2.86528	2.33333	2.7057	3.42671	2.93459	2.13602	2.03195	2.67013	2.86528	4.46112	5.27638	4.79792	3.09584	4.79792		235.885	3.20862
342	1.71813	0.54637	0.553959	0.533914	0.67852	0.432591	0.496139	0.270254	0.482537	0.688291	0.696791	0.728752	0.476919	1.63602	4.35463	5.80832	5.59584	4	4	3.0425		236.554	1.00875			342	4.46112	2.33333	2.06736	4.15973	6.60624	7.40416	5.59584	3.20208	4.37251	6.24458	7.08499	5.59584	2.93611	2.79445	2.13819	2.56389	2.06736	2.45568	4.59976	4.86678		236.554	3.22049
343	1.89896	0.705954	0.314583	0.54637	0.578243	0.793335	0.711229	0.773056	0.613472	0.606389	0.480485	0.515973	0.799653	1.07444	2.11709	2.08499	2.91501	3.0425	4	3.20208		237.223	1.0188			343	4.79792	3.22883	2.82083	2.99827	3.55681	5.8475	8.09569	9	8.68083	7.0425	4.31917	1.9575	1.42556	1.6418	2.56389	3.21006	4.00904	3.05048	4.51085	4.85082		237.223	3.23271
344	3.79619	0.870604	0.332755	1.0213	1.13645	1.31389	0.759075	0.952918	0.753785	0.927667	0.696791	0.54637	0.44757	1.12262	1.37583	2.38306	2.08499	4.51085	6.44666	6.87221		237.892	1.0293			344	5.27638	7.19168	5.27638	4.46112	2.33333	2.86528	3.27655	3.25106	3.04614	3.28722	3.84042	5.59584	5.27638	4.99306	3.46805	4	3.20208	4.69168	4.47846	6.5889		237.892	3.24529
345	2.80312	1.40255	0.332755	1.0213	1.19345	1.20319	0.693433	0.86374	0.734027	1.24472	1.14025	1.03651	0.428571	1.03651	1.29984	1.58514	1.18083	2.98508	4.02606	4.86799		238.562	1.04023			345	2.56389	2.67013	3.39723	2.93611	3.39723	5.06389	5.27638	4.99306	2.82972	3.27667	2.56375	4.69168	5.0104	5.59584	4	4	2.93611	1.99653	1.5	1.80139		238.562	3.25821
346	1.65457	0.504564	0.610953	1.24318	1.24284	1.04792	0.356365	0.288427	0.330982	0.643962	0.936166	0.893611	0.640069	0.515973	1.06563	1.53541	2.56389	4.79792	5.80832	4.53195		239.231	1.05162			346	6.28752	6.60624	6.44666	3.71293	3.73417	4.47846	4.19515	2.03195	2.6202	3.49173	3.22298	3.09584	2.67013	2.86528	2.86528	2.93611	3.39723	2.67013	4.69168	4.21248		239.231	3.27145
347	0.952918	0.578243	0.888336	1.89896	2.0622	1.64445	0.590674	0.773056	0.734027	0.636786	0.350046	0.212434	0.288427	0.755324	1.5	1.6418	1.58514	2.17321	2.44368	1.99083		239.9	1.06346			347	1.76597	2.29792	2.13819	2.26251	3.92917	5.27638	5.59584	2.86012	3.98501	5.90261	6.0211	4.39029	2.40416	2.86528	2.06736	4.15973	4.47846	4.46112	2.33333	2.06736		239.9	3.285
348	1.29472	0.568042	0.365305	0.669214	0.816069	0.770537	0.371577	0.54637	0.60104	0.819168	0.60104	0.489376	0.382987	0.457688	1.64445	2.32817	3.39723	3.46805	3.46805	2.43972		240.569	1.07575			348	4.3465	2.7354	2.55551	3.09584	2.67013	4.99306	4.74443	4.03556	3.65973	6.08499	6.28707	6.28752	3.87052	5.90002	3.71093	4.51085	1.9786	2.26251	3.92917	4.74443		240.569	3.29884
349	0.445047	0.199769	0.205671	0.382987	0.640069	0.711229	0.610953	0.371577	0.626162	0.668659	0.633751	0.705954	0.759075	0.952918	0.977202	1.34042	1.5	3.89376	4.0529	3.31397		241.239	1.0885			349	3.29454	5.70061	5.36883	4.99306	3.46805	4	5.59584	7.40416	8.06679	5.81475	2.86298	1.57987	1.00347	2.11181	2.27117	2.86528	2.06736	1.76597	1.5	2.29792		241.239	3.31297
350	0.892061	0.669214	0.496139	0.533914	0.610953	0.770537	0.892061	0.755324	0.508298	1.60147	1.78178	1.57987	0.400694	1.04792	1.6684	2.86528	2.93611	4.99306	4.21248	3.59237		241.908	1.10172			350	1.42556	3.55334	4.31887	4.99306	4.0266	6.22875	7.9627	6.87221	4.83348	4.88306	5.11679	4.19515	2.03195	4.19515	5.27638	7.19168	4.85082	3.71293	1.60639	1.6418		241.908	3.32736
351	0.897128	0.5544	0.288427	0.755324	0.968054	0.755324	0.38975	0.50963	1.13679	1.25528	0.959237	0.622362	0.578243	1.21889	1.72539	2.41579	2.00121	2.46551	2.08499	2.11709		242.577	1.11541			351	3.09584	3.92553	4.28783	3.32275	2.56389	4.79792	5.27638	4.03556	1.49821	1.24191	1.25348	2.11709	2.51055	3.40309	2.41081	2.26837	1.80139	2.86528	3.46805	3.20208		242.577	3.34199
352	0.635237	0.610953	0.610953	0.711229	0.879445	0.787221	0.773056	0.666667	0.545079	0.794863	0.952855	0.920208	0.54637	0.713543	1.42401	2.59931	3.46805	4.43772	3.35611	2.18855		243.247	1.12956			352	2.93611	3.39723	2.51055	2.91501	2.51055	4.99306	4.74443	4.46112	2.60283	3.17066	2.49634	1.79561	1.32268	2.06736	1.90778	3.9789	4.31887	4.03556	1.85111	2.43972		243.247	3.35686
353	1.15803	0.770537	0.428571	0.371577	0.363988	0.553959	0.836047	1.18047	1.27905	1.67556	1.45562	1.46459	0.790738	0.997688	2.85333	5.92959	5.84952	6.10668	4.0529	3.89376		243.916	1.14419			353	3.46805	3.39723	2.35822	1.78489	1.80517	2.24458	4.69168	4.21248	4.73201	3.24778	4.04033	3.46805	2.59931	2.76574	2.89886	3.06713	1.97693	1.6635	2.20749	3.20208		243.916	3.37195
354	0.773056	0.893611	1	0.716295	0.496139	0.403241	0.514682	0.44757	0.626162	0.85104	0.796087	0.394816	0.288427	0.489351	3.3264	5.43184	5.84283	5.68048	4.21248	3.3264		244.585	1.15929			354	4.03556	1.83177	1.88586	4.44177	4.47846	4.4257	4.49653	5.54235	6.87251	5.44666	4.31917	2.38306	1.90778	4.46112	4.74443	4.99306	2.93611	2.86528	4.46112	4.74443		244.585	3.38724
355	0.609906	0.394816	0.15544	0.445047	0.578243	0.686945	0.697064	0.787221	0.815612	0.714889	0.63323	0.580556	0.413359	0.997688	2.15602	2.93611	4.99306	6.51505	5.93555	3.07562		245.254	1.17487			355	2.33333	2.86528	5.06389	5.27638	4.46112	2.86528	3.46805	5.59584	7.08499	8.63834	6.55305	4.19515	1.60639	2.11709	2.24458	2.29792	1.76597	1.80139	2.03195	2.06736		245.254	3.40271
356	0.711229	0.455739	0.195696	1.34866	1.84562	2.11709	0.897128	0.731715	0.436157	0.530397	0.394375	0.363988	0.371577	1.03651	1.45942	2.03195	1.53541	2.51328	2.15638	2.08772		245.924	1.19094			356	2.11709	1.34042	2.29792	2.0622	1.91042	1.95595	3.20208	5.59584	7.08499	6.51055	3.61	1.73056	3.92917	6.87221	6.87221	4.46112	2.33333	2.86528	3.46805	3.0425		245.924	3.41834
357	1.75084	0.578243	0.489376	0.489376	1.71813	2.08499	1.6738	0.496139	0.350046	0.79637	0.781809	0.648888	0.205608	0.332755	1.55324	2.13819	2.03195	3.59237	4.74443	4.45595		246.593	1.20748			357	3.39723	2.93611	3.39723	2.40416	2.26251	1.80139	2.86528	3.46805	5.27667	4.64874	3.57459	2.29792	2.40416	4.69168	4.47846	4.99306	5.06389	5.27638	4.99306	2.93611		246.593	3.43413
358	3.44695	0.640069	0.382987	0.914933	1.06046	1.1125	0.457688	0.622362	0.840416	2.04792	1.92541	1.68625	0.476919	0.838104	1.85463	2.67013	2.86528	4.46112	6.87221	6.44666		247.262	1.22451			358	7.40416	5.59584	3.46805	2.33333	3.85834	6.34027	9	6.60624	4.53209	3.02125	3.0425	3.09584	2.13819	2.79445	4.53195	7.40416	6.44666	3.71293	3.73417	6.60624		247.262	3.45005
359	0.53368	0.382987	0.489376	0.578243	0.952918	0.892061	0.856647	0.44757	0.386786	0.739376	0.781873	0.64896	0.25	0.914933	1.6684	2.06736	2.03195	3.28933	3.18606	2.42058		247.932	1.24202			359	3.20208	2.56389	2.06736	2.86528	3.68791	3.71719	5.21293	4.74443	4.35473	2.21278	2.75889	2.51055	4.51085	3.89332	3.71293	3.73417	4.21248	3.55179	1.91042	2.86012		247.932	3.46608
360	2.72618	2.01946	0.902574	0.697064	0.609906	0.572131	0.59574	0.787221	0.959237	0.984027	0.840416	0.54637	0.713543	0.892061	1.99653	4.53195	4.74443	5.98613	4.21248	4.99306		248.601	1.26001			360	5.06389	4.99306	6.87221	7.40416	5.59584	5.59584	5.27638	4.99306	3.51038	4.04796	2.97843	2.79445	2.93611	4	3.0425	2.97352	2.31088	2.62241	4.19515	5.27638		248.601	3.48222
361	1.07444	0.799653	0.515973	0.53368	0.53368	0.781946	0.759075	0.713543	0.386786	1.00535	1.74819	1.90778	1.42556	1.15958	1.60639	2.06736	2.33333	3.16137	2.84607	2.41318		249.27	1.27849			361	5.59584	7.01153	6.16134	3.34155	1.4435	2.27922	4.92225	7.40416	7.98399	5.72092	2.91316	1.73056	3.92917	4.74443	4.03556	2.38306	3.0425	3.20208	3.09584	3.20208		249.27	3.49843
362	1.18618	0.622362	0.457688	0.846529	0.816069	0.846529	0.413359	0.38975	0.828798	1.17928	1.21278	0.697064	0.686945	0.817618	1.42556	1.48222	1.31917	1.5998	2.13544	2.20257		249.939	1.29746			362	5.59584	4.69406	3.98856	3.25796	2.26604	3.09042	2.86882	3.09584	3.64298	4.4996	3.64298	2.56389	2.06736	2.86528	2.67013	4.69168	4.21248	6.28752	6.60624	7.40416		249.939	3.5147
363	0.59574	0.419217	0.54302	0.607709	0.728752	0.654235	0.697064	0.686945	0.89741	1.09042	0.973403	0.59574	0.572131	0.716295	0.893611	1.83695	2.13819	3.15108	2.30717	1.90635		250.609	1.31691			363	2.86528	4.46112	4.74443	4.99306	3.46805	4	4	2.93611	3.68123	5.53679	6.16315	3.92917	1.46459	3.62779	5.0104	5.06389	2.43972	2.38306	3.0425	3.46805		250.609	3.53103
364	0.998451	0.713543	0.54637	0.760624	0.893611	0.697064	0.44757	0.306994	0.569168	1.80854	1.9824	1.51146	0.363988	0.979516	1.45942	2.56389	3.20208	5.59584	4.85082	3.71293		251.278	1.33685			364	4	5.59584	5.0104	4.15973	3.13119	5.66659	5.80826	4.46112	4.14195	4.91471	4.74472	2.43972	1.31917	1.305	1.80139	2.04608	2.00784	4.17387	5.27638	5.59584		251.278	3.54737
365	0.705954	0.369914	0.502679	0.513019	1.64445	1.72023	1.56846	0.504564	0.63323	0.980862	0.877623	0.705954	0.44757	0.697064	1.05319	1.60639	2.59931	5.06389	5.0104	3.4948		251.947	1.35727			365	2.33333	2.33333	1.90778	1.20897	1.47648	2.55894	5.36023	5.0104	5.96835	6.24458	6.55305	4.99306	3.4521	3.98192	3.02654	2.91501	4.63834	5.0104	4.15973	2.06736		251.947	3.56373
366	1.46713	0.313757	0.403241	1.12262	1.37583	1.24318	0.50963	0.313757	0.445796	0.904869	1.117	0.920208	0.622362	1.06563	2.33333	2.67013	2.13834	2.11709	3.0425	2.86012		252.616	1.37817			366	2.86528	5.06389	7.40416	6.34027	4.39029	2.40416	2.59931	1.76597	3.57459	4.64874	4.31917	2.38306	2.43972	2.93611	2.43972	3.9789	4.85082	5.59584	3.46805	2.86528		252.616	3.58008
367	1.58514	0.897128	1.79561	1.96087	3.09584	2.24458	1.6738	0.572131	0.675532	1.14361	1.02125	0.781946	0.356365	0.465742	1.0213	2.33333	2.51055	3.11715	2.7396	2.64186		253.286	1.39955			367	1.31917	3.73417	3.87052	3.34668	1.77512	3.0425	3.20208	4.69168	6.45869	6.43904	3.58662	1.31917	1.34042	3.89376	4.47846	6.5889	4.31887	3.44695	1.03903	1.07444		253.286	3.5964
368	0.610953	0.428571	0.610953	0.977202	1.18083	0.875879	0.394816	0.288427	0.436157	0.872362	0.838867	0.713543	0.262665	0.864702	2.15602	2.67013	3.09584	4.79792	4.85082	3.37096		253.955	1.42141			368	2.91501	2.51055	2.59931	1.76597	2.29792	3.38181	5.7995	7.58389	9.64847	9.73481	7.25471	3.73417	1.15958	3.55334	4.0529	4.15973	1.80139	2.56389	3.20208	3.0425		253.955	3.61268
369	0.897128	0.598729	0.445047	0.920208	1.07444	0.856647	0.504564	0.327248	0.432305	1.60147	1.78178	1.44688	0.306994	0.979516	1.29984	1.58514	2.13834	3.20208	3.0425	2.11709		254.624	1.44375			369	1.85111	2.43972	3.46805	3.46805	4.99306	4.47846	5.42109	4.02861	6.00608	4.91471	3.71639	1.85111	1.90778	2.33333	2.86528	3.46805	3.46805	2.86528	2.33333	1.90778		254.624	3.6289
370	1.73056	0.773056	0.711229	0.952918	0.714746	1.26366	1.01613	1.1125	0.53748	0.606389	0.719861	0.711229	0.610953	0.610953	1.24318	1.48222	1.85111	4.03556	5.27638	4.53195		255.294	1.46656			370	1.70214	2.59931	3.46805	3.20208	2.56389	2.06736	4.46112	5.27638	5.43625	3.02125	1.97875	3.71293	3.78693	5.98613	3.94651	4.31932	2.78014	3.09569	2.53547	1.69364		255.294	3.64504
371	0.846529	0.413359	1.52963	1.80129	1.85111	0.879445	0.711229	0.610953	0.451369	0.530397	0.879445	0.968054	0.93264	1.73056	2.13819	2.29792	2.29792	4.79792	5.0104	3.55179		255.963	1.48984			371	2.06736	4.46112	4.31887	3.9789	1.6418	2.56389	3.20208	3.20208	4.37251	4.64874	4.21278	1.99653	3.62779	4.47846	4.99306	3.46805	4	3.46805	2.59931	2.03195		255.963	3.66108
372	0.773056	0.654235	0.445047	0.864702	1.19851	1.42556	0.893611	0.697064	0.527361	1.06234	1.08326	0.870604	0.199769	0.870604	1.6684	1.90778	1.85111	3.17913	3.24202	2.46996		256.632	1.51359			372	4.03556	1.85111	4.03556	4.74443	4.99306	4.64075	6.92468	8.57686	7.24458	4.88306	2.17375	1.46459	1.5	2.06736	2.33333	4.46112	4.47846	4.69168	4.79792	5.27638		256.632	3.677
373	0.731715	0.489351	0.666667	1.73056	1.9786	1.85111	0.773056	0.666667	0.709222	3.37462	3.72309	3.14908	0.288427	0.288427	1.55324	4.53195	5.80832	7.19168	5.0104	3.45047		257.301	1.53781			373	4.19515	4.15973	5.0104	4.79792	3.86958	5.67468	6.58206	4.79792	1.92024	0.912447	0.781902	1.9575	2.24458	2.65964	2.17586	2.42908	1.90778	2.38306	4.63834	5.27638		257.301	3.69279
374	1.12262	0.403241	0.313757	0.403241	0.514682	0.846529	0.816069	0.669214	0.336555	0.96102	1.21625	1.19861	0.53368	0.622362	1.71813	2.51055	2.86528	4.46112	4.74443	3.92917		257.971	1.56248			374	3.62779	1.99653	2.40416	3.39723	5.06389	7.40416	6.44666	6.10668	4.69124	5.41501	2.88291	2.91501	2.08499	2.91501	2.51055	2.59931	2.03195	2.59931	5.06389	5.0104		257.971	3.70843
375	2.25734	0.979516	0.363988	0.979516	1.45942	2.56389	2.0622	1.56846	0.930121	1.07289	1.09222	0.590674	0.403241	0.921696	3.75186	5.34819	5.14527	2.93709	2.86528	2.93611		258.64	1.58761			375	1.85111	1.90778	1.90778	1.85111	2.43972	3.46805	3.20208	3.09584	4.47875	5.44666	4.47875	4.69168	3.94651	4.39029	2.40416	2.43972	1.58514	1.34042	1.76597	1.6418		258.64	3.72391
376	0.428571	0.371577	0.439981	0.640069	0.654235	0.888336	0.759075	0.770537	0.547119	3.29863	3.6471	3.1643	0.770537	0.892061	1.19861	1.07444	1.15958	1.07979	0.908035	0.690745		259.309	1.61318			376	4.20214	5.59584	5.0104	3.89376	1.5	1.5	1.61969	1.47604	3.51345	4.48915	4.31917	2.38306	1.48222	3.9789	4.85082	5.31122	3.67749	2.91747	3.29798	3.43113		259.309	3.7392
[truncated: 1,630 more rows]

## Sheet: Fig. 7h
Feeding phase signature								Social phase signature								Social phase signature
	Transition		Control						Transition		Control						Transition		Control
Bootstrapping session	LD1	LD2	LD1	LD2				Bootstrapping session	LD1	LD2	LD1	LD2				Bootstrapping session	LD1	LD2	LD1	LD2
[truncated: 1,000 more rows]

## Sheet: Fig. 7j
Decoding transition from control - Using single phase signature
[truncated: 10,007 more rows]
