# Supplementary material for: The dynamic state of a prefrontal–hypothalamic–midbrain circuit commands behavioral transitions
Source: Nat Neurosci. 2024 Mar 18;27(5):952–63. doi: 10.1038/s41593-024-01598-3 (PMC11089001; doi:10.1038/s41593-024-01598-3)
Supplement: Supplementary file 16 — Statistical source data. [file 41593_2024_1598_MOESM16_ESM.xlsx]

## Sheet: Ext.Fig. 1c
Cells											Social																												Cells
1	0.937799	1	0.769718	0.374993	0.111453	0	0	0	0	0	0	0	0	0	0	0	0	0	0	0	0	0	0	0	0	0	0	0	0	0	0	0	0	0.0592094	0.260479	0.603069			1	0	0	0	0	0	0	0	0	0	0
2	0.645479	0.891588	1	0.891588	0.645479	0.314465	0.0934635	0	0	0	0	0	0	0	0	0	0	0	0	0	0	0	0	0	0	0	0	0	0	0	0	0	0	0	0.0934635	0.314465			2	0	0.0934635	0.314465	0.645479	0.891588	1	0.891588	0.645479	0.314465	0.0934635
3	0.0698854	0.235135	0.517586	0.784234	0.989051	1	0.856508	0.568468	0.311207	0.117568	0.0349427	0	0	0	0	0	0	0	0	0	0	0	0	0	0	0	0	0	0	0	0	0	0	0	0	0			3	0	0.0934635	0.314465	0.645479	0.891588	1	0.891588	0.645479	0.314465	0.0934635
4	0.158121	0.389895	0.671966	0.910588	1	0.908042	0.669723	0.409623	0.203814	0.0844194	0.0290447	0.0136841	0.0139965	0.013164	0.0123315	0.0114989	0.0106664	0.00983391	0.0090014	0.00816888	0.00733636	0.00652294	0.00577189	0.00512681	0.00458771	0.00411098	0.00365334	0.0031957	0.00273806	0.00228042	0.00182278	0.00136515	0.000907507	0.000449869	0	0.0358865			4	0	0.0934635	0.314465	0.645479	0.891588	1	0.891588	0.645479	0.314465	0.0934635
5	0.262369	0.487816	0.72171	0.925823	1	0.925823	0.72171	0.487816	0.262369	0.103224	0.0192418	0	0	0	0	0	0	0	0	0	0	0	0	0	0	0	0	0	0	0	0	0	0	0	0.0192418	0.103224			5	0	0	0	0.0934635	0.314465	0.645479	0.891588	1	0.891588	0.645479
6	0.081073	0.03574	0.0062978	0.0552127	0.211864	0.519052	0.825761	1	0.894662	0.630924	0.331918	0.156726	0.0801544	0.0638302	0.0475059	0.0311816	0.0150889	0.00299556	0	0.00998909	0.029605	0.0527652	0.0731878	0.0881712	0.0977155	0.10403	0.109077	0.113513	0.117126	0.120162	0.122767	0.124842	0.126076	0.126537	0.129033	0.116667			6	0	0	0	0	0.0956996	0.321989	0.660922	0.912919	1	0.901763
7	0.137351	0.284089	0.516488	0.756779	0.940789	1	0.922978	0.718709	0.47958	0.282865	0.167289	0.111538	0.0864808	0.0721995	0.0579183	0.0436371	0.0294367	0.0166318	0.00700145	0.00190196	0.000161645	0	0	0	0	7.80393e-05	0.000918233	0.00338018	0.00802954	0.0142115	0.0210673	0.027962	0.0348567	0.0417515	0.052202	0.0706878			7	0.0934635	0.314465	0.645479	0.891588	1	0.891588	0.645479	0.314465	0.0934635	0
8	0.0217899	0.0987357	0.257809	0.474903	0.716281	0.910879	1	0.928178	0.739157	0.51818	0.346644	0.24685	0.194296	0.16221	0.130125	0.0980391	0.0661352	0.0373665	0.0157301	0.00427312	0.000363166	0	0	0	0	0	0	0	0	0	0	0	0	0	0	0			8	0.0470349	0.0346895	0.0131696	0	0.00311774	0.020275	0.0483177	0.0809083	0.0904039	0.0795216
9	0.826119	1	0.970691	0.766387	0.523377	0.327973	0.214902	0.154024	0.125328	0.120009	0.125907	0.123846	0.104774	0.0731776	0.0405207	0.0153241	0.00202328	0	0.0121153	0.0339806	0.0588694	0.0804222	0.0955639	0.101938	0.0982438	0.0895211	0.0770795	0.0625783	0.051039	0.0519798	0.0620225	0.0660559	0.0592423	0.0855708	0.233032	0.510305			9	0.933459	1	0.904801	0.655045	0.319126	0.0948486	0	0	0	0
10	0.132224	0.369974	0.677106	0.899107	1	0.916451	0.696464	0.422962	0.209914	0.104823	0.0897738	0.121255	0.145003	0.133101	0.108896	0.102583	0.121957	0.150669	0.171006	0.173259	0.159989	0.136551	0.106585	0.0692203	0.0331897	0.0123367	0.0156937	0.033343	0.0477227	0.0483363	0.0365528	0.0216106	0.0111372	0.00797413	0	0.0118639			10	0.501154	0.790535	0.97903	1	0.873445	0.656771	0.470209	0.360209	0.304455	0.245911
11	0.296199	0.546937	0.797867	0.963748	1	0.898241	0.703049	0.492672	0.334054	0.231252	0.168632	0.125059	0.0947077	0.0679902	0.0454113	0.0282265	0.016041	0.009211	0.0101768	0.0201264	0.0365493	0.0504098	0.0556627	0.0535909	0.0517758	0.0538108	0.057333	0.0562519	0.0476118	0.0325457	0.0159258	0.003623	0	0.00773733	0.0365325	0.120222			11	0.67101	0.933474	1	0.837885	0.539994	0.277457	0.0959392	0.0259441	0.000756704	0.0303499
12	0.112315	0.130655	0.153902	0.248046	0.425433	0.703333	0.908923	1	0.897757	0.687656	0.400087	0.195791	0.0854635	0.0537558	0.0277427	0.0108191	0.00194284	0	0.0049768	0.0171599	0.0313725	0.043184	0.0510799	0.0581688	0.0659811	0.0730547	0.0776425	0.0836391	0.0984827	0.121283	0.142746	0.151599	0.149199	0.142025	0.13104	0.119309			12	0	0	0	0	0	0	0	0.126249	0.350948	0.561529
13	0	0	0	0	0.0942896	0.317245	0.651184	0.899469	1	0.954278	0.856005	0.742199	0.630569	0.526438	0.422308	0.318177	0.214636	0.121269	0.0510506	0.013868	0.00117862	0	0	0	0	0	0	0	0	0	0	0	0	0	0	0			13	0	0	0	0	0	0	0	0	0	0
14	0.396251	0.60722	0.836194	0.979236	1	0.871012	0.65808	0.421504	0.250704	0.166046	0.154173	0.161363	0.164701	0.148969	0.118063	0.0748376	0.035541	0.0132391	0.0152653	0.0313707	0.0462521	0.0467543	0.0309139	0.0106073	0	0.00206019	0.00404731	0.00490057	0.0100835	0.0285196	0.0502198	0.0672501	0.0775569	0.0883526	0.134922	0.226883			14	0.0965574	0.123081	0.185151	0.363288	0.634457	0.892341	1	0.923975	0.719383	0.485295
15	0.14198	0.351706	0.618372	0.853288	1	0.993553	0.838761	0.569059	0.302013	0.117653	0.0408932	0.019442	0.0172076	0.0222354	0.0403765	0.0678566	0.0965934	0.118796	0.131291	0.136684	0.137622	0.136585	0.135284	0.13562	0.136468	0.13426	0.127474	0.119101	0.112056	0.106832	0.100019	0.0868629	0.0627219	0.0255282	0	0.0227134			15	0.680836	0.931971	1	0.853926	0.616722	0.38183	0.250888	0.218571	0.213738	0.187184
16	0.466708	0.660815	0.813182	0.926659	1	1	0.894148	0.703796	0.469068	0.262836	0.108247	0.0301985	0	0.00235257	0.00470514	0.00705771	0.00941028	0.0117628	0.0141154	0.016468	0.0188206	0.0210958	0.0231185	0.024712	0.0258764	0.0267882	0.0276227	0.0284572	0.0292917	0.0301262	0.0309607	0.0317952	0.0326297	0.0334642	0.0981732	0.246877			16	0.0875924	0.162521	0.263477	0.408426	0.594584	0.803126	0.965075	1	0.855313	0.587557
17	0.517884	0.772427	0.959993	1	0.887057	0.673948	0.446054	0.283881	0.201837	0.169891	0.151698	0.141765	0.137055	0.140405	0.14961	0.159063	0.156531	0.138636	0.113046	0.0873368	0.063105	0.0361853	0.0125665	0	0.00628806	0.0235698	0.0425465	0.0574551	0.0686691	0.0793584	0.0916885	0.109695	0.131289	0.150285	0.191172	0.303002			17	0.56561	0.762122	0.930467	1	0.926236	0.760374	0.547639	0.337377	0.16227	0.0567003
18	0.162154	0.36489	0.624123	0.876205	1	0.94262	0.697402	0.38838	0.145086	0.0414599	0.0426651	0.0735022	0.0862929	0.0708323	0.0420916	0.0136324	0	0.00981792	0.0394457	0.0819952	0.129339	0.179458	0.224573	0.261423	0.28941	0.310118	0.315641	0.298437	0.256021	0.199839	0.145328	0.105142	0.0804891	0.0634294	0.0484067	0.0688951			18	0.341552	0.607937	0.842544	0.975676	1	0.865705	0.611519	0.311817	0.113061	0.0484452
19	0.452445	0.687715	0.882986	1	0.951289	0.795694	0.562543	0.355291	0.190916	0.0901331	0.0258805	0	0.000637347	0.024672	0.0542054	0.0827043	0.105201	0.117876	0.116809	0.107601	0.102002	0.109041	0.123657	0.137526	0.14086	0.128999	0.106803	0.0905336	0.0903504	0.101242	0.113288	0.126157	0.140641	0.157806	0.189913	0.28641			19	0.0581211	0.0565089	0.0570967	0.055457	0.0471184	0.0414147	0.0310275	0.0202005	0.00421055	0
20	0.068716	0	0.0776133	0.295058	0.574248	0.823747	0.991958	1	0.842625	0.607405	0.384702	0.213961	0.0948516	0.0413573	0.033316	0.0430272	0.0561933	0.0753934	0.0955574	0.105448	0.101344	0.0931713	0.0987742	0.125913	0.169533	0.2096	0.230067	0.218787	0.185157	0.13943	0.0929385	0.0706503	0.0926154	0.156275	0.200702	0.16951			20	0.23901	0.387349	0.590546	0.818683	0.986507	1	0.867208	0.649899	0.425298	0.216435
21	0.348062	0.617128	0.872619	1	0.965565	0.790253	0.603103	0.485291	0.420361	0.339353	0.212215	0.0986829	0.0270061	0.00680899	0.0144799	0.0294115	0.0346627	0.0207186	0.00636674	0	0.00604533	0.0192302	0.0482412	0.0920883	0.143556	0.188557	0.221933	0.234357	0.210943	0.162428	0.11965	0.105567	0.0994476	0.0784159	0.0733971	0.148986			21	0.114008	0.274356	0.61637	0.902949	1	0.889419	0.630314	0.299677	0.0750551	0.0100922
22	0.516295	0.771611	0.949563	1	0.932716	0.756246	0.524964	0.287856	0.102439	0.00163143	0.0118534	0.101597	0.220704	0.312414	0.353216	0.33936	0.287958	0.228249	0.177232	0.137778	0.0968994	0.0572094	0.0294895	0.0252261	0.0324901	0.0411429	0.0466019	0.0483168	0.04089	0.0212905	0.00286849	0	0.01505	0.0404932	0.108492	0.265325			22	0.207479	0.33477	0.496605	0.67179	0.844398	0.978925	1	0.919462	0.753676	0.563337
23	0.262414	0.286865	0.366521	0.529185	0.770139	0.955458	1	0.846028	0.58439	0.285451	0.0873917	0	0.000127885	0.0138765	0.0276252	0.0413739	0.0550419	0.0673174	0.0764251	0.0810118	0.0822465	0.0829132	0.086709	0.0960957	0.111073	0.129208	0.147049	0.16212	0.173626	0.182936	0.191732	0.20096	0.210435	0.219945	0.232019	0.243647			23	0.213954	0.483382	0.782902	0.974882	1	0.85436	0.616992	0.386963	0.258744	0.212314
24	0.210259	0.400838	0.623838	0.824876	0.957758	1	0.92315	0.743866	0.521164	0.344524	0.233316	0.186476	0.169646	0.170557	0.167113	0.16205	0.156466	0.149495	0.137483	0.121401	0.103701	0.0876307	0.074196	0.0642826	0.058284	0.055896	0.0560479	0.0556304	0.0514169	0.041235	0.0270328	0.0130353	0.00344339	0	0.0209952	0.0828761			24	0.54923	0.746093	0.907259	1	0.987373	0.890996	0.717805	0.514815	0.316846	0.164141
25	0.129899	0.135822	0.171443	0.325184	0.559633	0.827027	0.990642	1	0.822858	0.577508	0.348783	0.210687	0.139979	0.117347	0.108295	0.106017	0.10551	0.101544	0.0960281	0.0998149	0.123119	0.161568	0.199375	0.224665	0.23432	0.228164	0.207151	0.176497	0.143739	0.109292	0.0694843	0.0292926	0.00288656	0	0.0387488	0.0965566			25	0.361716	0.607864	0.868461	1	0.979295	0.802233	0.55049	0.300737	0.168451	0.140082
26	0.0740641	0.16664	0.331285	0.571225	0.824738	0.976715	1	0.86813	0.655055	0.423752	0.292597	0.239836	0.226919	0.203718	0.181232	0.163947	0.156978	0.160874	0.167888	0.170335	0.166741	0.159693	0.150343	0.137575	0.121389	0.103299	0.0856438	0.070222	0.0576639	0.0468492	0.0364053	0.0255792	0.0145365	0.003464	0	0.0229562			26	0.525944	0.746971	0.928423	1	0.946458	0.791906	0.597835	0.424072	0.294879	0.20157
27	0.253048	0.233124	0.168192	0.0936199	0.153871	0.366525	0.702077	0.947788	1	0.829548	0.550002	0.289842	0.125831	0.0573928	0.0337932	0.0213677	0.00983111	0	0.019373	0.0857118	0.201428	0.32018	0.389283	0.384801	0.321147	0.24782	0.184239	0.137215	0.106584	0.093665	0.0944818	0.0961971	0.0989002	0.116876	0.157034	0.21351			27	0.401458	0.713764	0.965592	1	0.821379	0.485047	0.192242	0.035328	0.0668002	0.144186
28	0.589018	0.858603	1	0.965341	0.783077	0.53898	0.33551	0.25332	0.260789	0.307949	0.347892	0.378995	0.352359	0.26173	0.159078	0.132348	0.174573	0.211476	0.18171	0.100117	0.0281846	0	0.00287568	0.0111092	0.0244048	0.0374915	0.0442474	0.0470009	0.0706301	0.102354	0.113975	0.0864057	0.0356327	0.0136079	0.085875	0.292114			28	0.0818446	0.113775	0.133914	0.130399	0.117108	0.0976448	0.0814234	0.0615504	0.0504153	0.0478062
29	0.37192	0.443459	0.514531	0.622193	0.764704	0.922268	1	0.952519	0.775952	0.552473	0.348181	0.21709	0.13855	0.0915594	0.0545594	0.0326424	0.0245316	0.02391	0.0240953	0.0213365	0.017728	0.017781	0.0216177	0.0226812	0.0173085	0.00825896	0.00274896	0	0.00374122	0.0210372	0.0630706	0.121816	0.181956	0.229524	0.267559	0.314791			29	0.617735	0.83375	1	0.980185	0.838883	0.665112	0.528639	0.38338	0.256335	0.152096
30	0.458558	0.734773	0.932721	1	0.936249	0.816306	0.669243	0.554234	0.435251	0.331303	0.230578	0.177289	0.147238	0.117935	0.0721579	0.0346919	0.0319146	0.0520596	0.0589093	0.0314606	0	0.0031361	0.0512755	0.100404	0.119307	0.105166	0.0983193	0.115345	0.140602	0.142721	0.108919	0.0618044	0.0267745	0.0233851	0.0745728	0.216309			30	0.0410079	0.135975	0.340579	0.584938	0.820061	0.96587	1	0.891501	0.70978	0.525622
31	0.0749156	0.137637	0.165894	0.154367	0.123503	0.106829	0.112368	0.154898	0.21117	0.283087	0.346066	0.391282	0.378805	0.288041	0.149456	0.0344532	0.00522555	0.042029	0.112084	0.177076	0.221784	0.248261	0.317742	0.509069	0.797593	1	0.963018	0.706143	0.42621	0.235692	0.149901	0.0987705	0.0679828	0.0238945	0	0.0100138			31	0.345453	0.520475	0.691935	0.849375	0.959774	1	0.950072	0.83311	0.654726	0.451224
32	0.640957	0.824135	0.954119	1	0.974873	0.884208	0.744731	0.573435	0.389288	0.218421	0.0920596	0.0244976	0.00194977	0	0.0037765	0.00643571	0.0066662	0.00574918	0.00482633	0.00585012	0.011517	0.0221841	0.0326795	0.0369098	0.033601	0.0273428	0.0246648	0.031166	0.0508092	0.0837963	0.124222	0.164003	0.202683	0.246858	0.323876	0.454566			32	0.211615	0.360879	0.544438	0.733207	0.891321	0.982266	1	0.934169	0.770434	0.556985
33	0.202124	0.420149	0.712479	0.959985	1	0.811711	0.521217	0.312188	0.227805	0.241901	0.245205	0.242651	0.196533	0.135361	0.0537623	0	0.0101482	0.0679289	0.121951	0.111497	0.059693	0.0304032	0.0724945	0.188904	0.306109	0.383571	0.390058	0.34671	0.263813	0.155378	0.074542	0.0423191	0.0567462	0.0760426	0.0810726	0.10976			33	0.0321211	0	0.0146199	0.075211	0.12363	0.130184	0.1123	0.0908787	0.0889789	0.124048
34	0.795363	0.490298	0.189224	0.0306025	0	0.0499424	0.0945989	0.123983	0.112331	0.0795137	0.0482652	0.0396064	0.0501533	0.0669281	0.0815996	0.0895709	0.0877593	0.0786534	0.0680356	0.0607447	0.0575765	0.0528375	0.0449979	0.0397527	0.0463021	0.0782629	0.14653	0.262594	0.406546	0.537671	0.619842	0.679393	0.766101	0.896461	1	0.987539			34	0.375212	0.559566	0.751984	0.922297	1	0.963548	0.817895	0.628305	0.420286	0.243224
35	0.443833	0.646943	0.829681	0.934075	0.990049	1	0.96392	0.843566	0.659971	0.446566	0.249293	0.104001	0.024454	0.00029544	0	0.0119804	0.0356101	0.0663536	0.0875213	0.0881091	0.0743776	0.0585383	0.0398893	0.0192636	0.0076303	0.0103473	0.0237315	0.0373047	0.0475542	0.0473338	0.032579	0.0156995	0.0157366	0.0466258	0.126698	0.254237			35	0.504965	0.691226	0.855099	0.967621	1	0.935994	0.812125	0.665046	0.498447	0.32595
36	0.804294	0.95022	1	0.893031	0.67249	0.405097	0.191327	0.084179	0.0608226	0.0606406	0.0425197	0.0260453	0.0221201	0.0286361	0.031676	0.0201411	0.00332291	0	0.0253696	0.0599383	0.0832425	0.0950623	0.114765	0.140237	0.157268	0.151369	0.138094	0.135119	0.157569	0.201925	0.258721	0.32013	0.381688	0.443791	0.52164	0.638109			36	0.341236	0.471344	0.528656	0.520754	0.556891	0.673725	0.86199	1	0.995368	0.841301
37	0.123868	0.315643	0.641965	0.924162	1	0.919328	0.695122	0.44515	0.194234	0.115274	0.118084	0.17514	0.203482	0.25886	0.310555	0.330396	0.296806	0.228138	0.153069	0.09739	0.0657517	0.0443159	0.0193907	0.00119606	0	0.0142869	0.0386939	0.0800005	0.145051	0.210143	0.245791	0.239913	0.220176	0.202074	0.167416	0.112116			37	0.727598	0.927131	1	0.90689	0.704289	0.523596	0.423557	0.423827	0.414394	0.352455
38	0.685567	0.908011	1	0.866047	0.519465	0.196957	0.00742747	0.00742747	0.0987196	0.192864	0.23581	0.236325	0.231947	0.227299	0.222018	0.21566	0.208226	0.200159	0.190978	0.175118	0.145824	0.101921	0.0550661	0.0178616	0	0.00309235	0.0277998	0.0674057	0.114419	0.162451	0.210484	0.258516	0.306548	0.354581	0.411416	0.510536			38	0.484434	0.792802	1	0.940019	0.699476	0.377886	0.191202	0.159843	0.263936	0.365375
39	0.58311	0.864543	1	0.996627	0.845841	0.693642	0.522384	0.458539	0.401945	0.366926	0.26936	0.210841	0.178552	0.17204	0.143026	0.107428	0.0818279	0.0740432	0.0741596	0.0743007	0.0708168	0.0711602	0.0757543	0.0830864	0.08658	0.0824154	0.0672689	0.0434293	0.017652	0	0.000501472	0.0220742	0.0582421	0.0968587	0.163257	0.324539			39	0.756397	0.98072	1	0.80309	0.507094	0.288469	0.204177	0.277737	0.390972	0.454137
40	0.710103	0.947041	1	0.846338	0.579663	0.369172	0.27135	0.254267	0.222127	0.170976	0.122988	0.115166	0.145912	0.201438	0.249767	0.271899	0.262682	0.238751	0.220713	0.216247	0.211424	0.197177	0.178875	0.167893	0.161367	0.14578	0.115391	0.0786765	0.0472086	0.0230261	0.00486713	0	0.0145488	0.055744	0.17794	0.40636			40	0.792327	0.950556	1	0.90333	0.711603	0.490168	0.275197	0.108677	0.0325893	0.0489406
41	0.809546	1	0.982217	0.782828	0.548272	0.373493	0.307147	0.318149	0.335934	0.309158	0.253463	0.211297	0.188854	0.180157	0.175409	0.17878	0.166971	0.138383	0.115982	0.127301	0.162433	0.174977	0.146952	0.103174	0.0773396	0.0806072	0.0991088	0.116655	0.108686	0.0778132	0.0394894	0.0120792	0	0.0352926	0.192985	0.477289			41	0.100415	0.0776125	0.149967	0.348238	0.612551	0.854941	0.994641	1	0.85598	0.650638
42	0.760444	0.943376	1	0.908469	0.746558	0.58707	0.480307	0.386516	0.276024	0.161794	0.0993093	0.0812336	0.082551	0.0823769	0.0879228	0.098744	0.110975	0.114688	0.100158	0.065968	0.026584	0.0010276	0	0.0216474	0.0541661	0.0841475	0.104244	0.11784	0.128848	0.136297	0.140889	0.152745	0.183091	0.230658	0.336344	0.517607			42	0.389137	0.56785	0.754695	0.921428	1	0.973416	0.817102	0.603361	0.388734	0.242174
43	0.239182	0.271469	0.330301	0.43901	0.608449	0.788126	0.948377	1	0.900946	0.652645	0.399542	0.22682	0.143824	0.097906	0.0690385	0.0506698	0.0401874	0.0479041	0.0822668	0.130681	0.170951	0.17889	0.147995	0.0871035	0.0304583	0.000669656	0	0.0131379	0.0409528	0.0860354	0.143928	0.193774	0.219439	0.221338	0.212711	0.217857			43	0.00818289	0.171894	0.454182	0.779706	0.980336	1	0.84346	0.615416	0.36067	0.148816
44	0.572748	0.783303	0.95076	1	0.938904	0.801398	0.618142	0.420815	0.26569	0.199026	0.195232	0.202563	0.194754	0.178219	0.159678	0.141331	0.127387	0.119866	0.114793	0.105797	0.0900527	0.0682097	0.0429243	0.0195434	0.00379301	0	0.00779901	0.02348	0.0377062	0.0436004	0.0462211	0.0626024	0.103264	0.164117	0.253419	0.382057			44	0.872448	0.99258	1	0.864586	0.641198	0.424609	0.277617	0.202855	0.166034	0.151909
45	0.0555768	0.0973103	0.190291	0.364908	0.60209	0.862508	1	0.978209	0.780902	0.510897	0.238149	0.093579	0.0757574	0.137755	0.188174	0.209782	0.201918	0.179096	0.156037	0.142754	0.149789	0.182723	0.230316	0.267776	0.281532	0.275469	0.255697	0.222126	0.180387	0.13846	0.0970788	0.0496724	0.0106575	0	0.0208925	0.0392663			45	0	0.024021	0.182241	0.512135	0.814589	1	0.968374	0.782091	0.468339	0.219294
46	0.320411	0.383928	0.502462	0.679862	0.865119	0.998468	1	0.851828	0.597816	0.34953	0.177875	0.0959534	0.0604802	0.0410267	0.022677	0.00802984	0	0.000370457	0.00752592	0.018831	0.0313361	0.0440458	0.0570015	0.0709765	0.0866538	0.103058	0.117629	0.129056	0.140895	0.160522	0.191973	0.230114	0.264058	0.285092	0.293002	0.300162			46	0.154693	0.119857	0.142478	0.319902	0.590763	0.869018	1	0.950508	0.697781	0.393883
47	0.669394	0.828436	0.945102	1	0.981687	0.892382	0.726449	0.522643	0.330974	0.1857	0.0854245	0.0265551	0.00101087	0	0.0104124	0.0235509	0.0321966	0.0326497	0.0293735	0.0290099	0.0363924	0.0465869	0.053433	0.0536401	0.0515	0.0499705	0.0493118	0.0469965	0.0486651	0.0613488	0.0931528	0.14262	0.210242	0.294758	0.394483	0.51977			47	0.345217	0.343594	0.374945	0.491283	0.707579	0.900681	1	0.946938	0.768686	0.495602
48	0	0.0426771	0.143591	0.294737	0.449792	0.642886	0.845443	0.996589	1	0.920572	0.812159	0.725117	0.634626	0.548747	0.464152	0.38174	0.30151	0.222564	0.145346	0.0778182	0.0297826	0.0066683	0	0	0	0	0	0	0	0	0	0	0	0	0	0			48	0.917654	1	0.858954	0.580246	0.32386	0.204881	0.187474	0.205709	0.173075	0.137987
49	0.75732	0.929187	1	0.927133	0.747935	0.562458	0.420591	0.337496	0.266628	0.210004	0.150048	0.110328	0.0815456	0.0667028	0.0510388	0.0331702	0.0167714	0.00575329	0.00118482	0	0.00296039	0.0146909	0.0404979	0.0745037	0.10683	0.128003	0.138718	0.14424	0.151165	0.166081	0.191842	0.231134	0.281758	0.343113	0.432585	0.571022			49	0.568172	0.792639	0.945158	1	0.970922	0.869198	0.715349	0.569885	0.45208	0.323193
50	0.84337	0.992145	1	0.801014	0.467963	0.193822	0.148723	0.264634	0.340284	0.312356	0.259434	0.211872	0.147553	0.0631877	0.00793441	0.00293605	0.0441491	0.108773	0.163254	0.179073	0.155214	0.115328	0.0928386	0.0865683	0.0757942	0.0466973	0.0131854	0	0.022862	0.0863748	0.182637	0.289442	0.381954	0.44004	0.512381	0.646785			50	0.246932	0.508134	0.768601	0.945273	1	0.94258	0.794028	0.597524	0.406676	0.248412
51	0.190797	0.324117	0.4845	0.651568	0.796566	0.926259	1	0.987635	0.862333	0.685379	0.512148	0.395499	0.319792	0.269134	0.220436	0.175786	0.137002	0.104809	0.0778306	0.0537448	0.0320306	0.0147351	0.00459068	0.000429951	0	0.001879	0.00801948	0.017994	0.030174	0.041905	0.0520317	0.0597832	0.0642774	0.0646524	0.0733468	0.109479			51	0.214505	0.1254	0.212735	0.303147	0.249744	0.165485	0.0563879	0	0.0843635	0.431796
52	0.291925	0.353514	0.424764	0.5137	0.63989	0.794889	0.939845	1	0.941726	0.770347	0.547541	0.350012	0.216498	0.137981	0.0841654	0.0440624	0.0138919	0	0.00181545	0.0193238	0.0423234	0.0749858	0.114381	0.14232	0.138446	0.113136	0.0922336	0.0856278	0.0812946	0.0719651	0.0625518	0.0599426	0.0757584	0.117938	0.176795	0.237583			52	0.329801	0.51158	0.662045	0.822126	0.933872	1	0.946499	0.803359	0.582958	0.380887
53	0.364594	0.548031	0.718316	0.873451	0.971967	1	0.924175	0.786757	0.590881	0.385836	0.214919	0.137818	0.133189	0.162311	0.190191	0.209198	0.211104	0.192374	0.160739	0.126178	0.0960455	0.072753	0.056948	0.0489805	0.0454698	0.0412026	0.0320573	0.0194105	0.00744113	0	0.000915088	0.0130629	0.0368418	0.0683395	0.118273	0.214776			53	0.0468928	0.0264553	0.00691709	0	0.00883633	0.0374365	0.0647879	0.0850233	0.0887134	0.0784941
54	0.152279	0.416691	0.768438	0.983018	1	0.813388	0.602209	0.376762	0.260104	0.222928	0.230276	0.186533	0.112312	0.0581029	0.0384495	0.040983	0.0598494	0.0895231	0.131429	0.184775	0.250021	0.315196	0.363909	0.37764	0.366247	0.349571	0.334026	0.293745	0.212721	0.113837	0.0341574	0	0.00176149	0.00841783	0.00942143	0.0272887			54	0.404496	0.639027	0.850147	1	0.989859	0.769178	0.438862	0.20266	0.154125	0.208124
55	0.151004	0.244453	0.389308	0.572336	0.759181	0.910741	1	0.977071	0.833912	0.626282	0.457958	0.363102	0.320873	0.29424	0.270353	0.244944	0.217481	0.190961	0.166078	0.141806	0.117908	0.0941839	0.0694852	0.0448826	0.024259	0.0103838	0.00245063	0	0.00369484	0.0122788	0.0224612	0.0325695	0.0413624	0.0485979	0.0628686	0.0937139			55	0.359219	0.415862	0.57146	0.7524	0.913278	1	0.9286	0.681036	0.344932	0.118031
56	0.279132	0.276167	0.345345	0.516984	0.728891	0.926137	1	0.914325	0.684771	0.440853	0.268572	0.203209	0.186666	0.176331	0.142403	0.0939692	0.0450142	0.0102615	0	0.01116	0.0367414	0.0632674	0.0857304	0.0912523	0.0775693	0.0497488	0.0346705	0.048465	0.0929859	0.156595	0.226211	0.286239	0.323414	0.339016	0.336584	0.316829			56	0.325389	0.581534	0.852941	1	0.965339	0.791754	0.573201	0.366761	0.260635	0.228627
57	0.46544	0.647856	0.853231	1	0.990748	0.838809	0.593409	0.356048	0.163037	0.0625948	0.0165319	0.00650957	0	0.00690329	0.0207203	0.0393417	0.058278	0.0750447	0.0907377	0.10729	0.125545	0.143024	0.157165	0.167532	0.177878	0.190993	0.205408	0.216981	0.22393	0.228379	0.23326	0.240415	0.2488	0.257092	0.28321	0.345797			57	0.37717	0.301505	0.206103	0.10041	0.0298431	0	0	0	0	0
58	0	0	0	0	0.0940126	0.316313	0.649271	0.896827	1	0.964596	0.887775	0.804054	0.726773	0.657556	0.58834	0.519123	0.449907	0.380691	0.311474	0.242258	0.173041	0.10735	0.0531744	0.0185662	0.00352547	0	0	0	0	0	0	0	0	0	0	0			58	0.0532623	0	0.0762919	0.320373	0.644763	0.899991	1	0.912712	0.680947	0.401678
59	0.1533	0.256632	0.441563	0.675499	0.913165	1	0.939338	0.739107	0.50546	0.278417	0.15024	0.108897	0.127436	0.144343	0.145972	0.130143	0.1105	0.10811	0.134596	0.186697	0.242952	0.280696	0.290517	0.278472	0.258344	0.241693	0.232242	0.224267	0.203679	0.15972	0.0952598	0.0347534	0.00265968	0	0.0265811	0.0719332			59	0.52866	0.732544	0.927399	1	0.956224	0.846443	0.744052	0.623874	0.498292	0.365916
60	0.109104	0.208945	0.386757	0.638891	0.886103	1	0.961564	0.794795	0.574262	0.356387	0.213158	0.16025	0.163935	0.183134	0.195887	0.199965	0.198799	0.2004	0.208937	0.221469	0.230095	0.229696	0.215761	0.196218	0.181495	0.17717	0.174076	0.165341	0.147988	0.122454	0.0886408	0.0524394	0.0220022	0	0.00425079	0.0411024			60	0.30753	0.5017	0.752305	0.930651	1	0.909874	0.721759	0.477487	0.285853	0.181803
61	0	0.0195118	0.165996	0.427727	0.730841	0.929446	1	0.912465	0.736259	0.533394	0.404691	0.346721	0.324121	0.299057	0.274467	0.253318	0.239001	0.23198	0.227264	0.219873	0.208742	0.1954	0.1804	0.162886	0.14286	0.121506	0.101173	0.0839765	0.0719345	0.0651363	0.0630961	0.0638336	0.0659146	0.0681805	0.0572601	0.0310112			61	0.383475	0.565371	0.75312	0.927786	1	0.97315	0.835739	0.709329	0.561972	0.403122
62	0.585503	0.816743	0.971208	1	0.962164	0.89155	0.813852	0.699565	0.552656	0.380914	0.245959	0.162554	0.116906	0.082985	0.0651133	0.0633364	0.0643574	0.0544726	0.0353455	0.014826	0.00343869	0.00391436	0.0103241	0.0147738	0.0133941	0.00688956	0	0.00338925	0.0276595	0.0689773	0.109913	0.140541	0.167669	0.194847	0.249362	0.369506			62	0.389445	0.578401	0.825037	1	0.9337	0.675182	0.377806	0.259084	0.368143	0.582861
63	0.635835	0.85729	0.994742	1	0.886659	0.688155	0.477712	0.305236	0.191371	0.126909	0.0921088	0.0765759	0.0756982	0.0697403	0.0459809	0.0201106	0.019026	0.037293	0.0333158	0.0104895	0	0.0492207	0.142708	0.244681	0.317337	0.346865	0.325236	0.261924	0.197056	0.165272	0.166582	0.175505	0.174966	0.176888	0.238319	0.397116			63	0.481391	0.677541	0.878223	1	0.986945	0.829784	0.585495	0.344062	0.195941	0.152484
64	0.783636	0.937475	1	0.92115	0.747977	0.537624	0.37443	0.274982	0.238053	0.216015	0.209042	0.199279	0.193097	0.164071	0.120432	0.0702018	0.0338415	0.010585	0	0.0013279	0.0171914	0.043017	0.0757953	0.100698	0.109577	0.104867	0.105301	0.113536	0.11617	0.125462	0.156007	0.219758	0.290773	0.362256	0.457526	0.597618			64	0.53782	0.721407	0.889431	1	0.998184	0.902671	0.703649	0.470122	0.240364	0.105029
65	0.260867	0.52743	0.801625	0.984984	1	0.860245	0.617907	0.378556	0.18599	0.0856923	0.0678793	0.0976842	0.129747	0.149898	0.168514	0.189064	0.207826	0.228033	0.252959	0.284068	0.322919	0.35831	0.373016	0.344241	0.272902	0.178686	0.0854682	0.0211783	0	0.0302332	0.0849937	0.129649	0.129833	0.0851708	0.047198	0.0888899			65	0.450455	0.723452	0.943409	1	0.905917	0.708787	0.498205	0.309889	0.184642	0.11842
66	0.301806	0.541666	0.830554	0.994828	1	0.803838	0.541899	0.287257	0.149081	0.0624632	0.0256186	0	0.00845236	0.0208209	0.0394545	0.0735624	0.144454	0.237472	0.308162	0.314948	0.29206	0.288502	0.318326	0.315372	0.248288	0.147814	0.0871958	0.0882257	0.121753	0.159425	0.198678	0.241491	0.264005	0.237238	0.187922	0.17444			66	0.561972	0.793633	0.961356	1	0.907809	0.750742	0.613227	0.536766	0.482343	0.417814
67	0.255305	0.555336	0.84694	1	0.995176	0.819288	0.569077	0.340421	0.260904	0.283237	0.320526	0.287981	0.208105	0.128882	0.0859284	0.0782976	0.0778448	0.0793772	0.0791019	0.0933902	0.11489	0.14951	0.194639	0.24795	0.304917	0.341765	0.342742	0.30288	0.233395	0.162829	0.101591	0.0711761	0.0468356	0.0204499	0	0.0573682			67	0.187215	0.41659	0.654125	0.858226	0.962156	1	0.98121	0.955459	0.846797	0.631564
68	0.958908	1	0.832154	0.499428	0.187207	0.0598545	0.0913415	0.209594	0.264558	0.232819	0.108226	0.0234068	0	0.0323024	0.0566471	0.0686034	0.069246	0.0639054	0.06341	0.0783567	0.110361	0.151763	0.183764	0.195272	0.182171	0.152068	0.125111	0.124233	0.167409	0.252866	0.360355	0.469414	0.56106	0.629521	0.704397	0.817323			68	0.350654	0.499545	0.653121	0.788539	0.915788	1	0.998888	0.877057	0.676521	0.456982
69	0.709386	0.894505	1	0.99014	0.908131	0.788563	0.665916	0.536437	0.409814	0.295544	0.21801	0.180388	0.169205	0.163963	0.155569	0.144707	0.131942	0.117053	0.0996413	0.0800596	0.0602871	0.043007	0.0302441	0.0219145	0.0160564	0.0106503	0.00552897	0.00162981	0	0.00380256	0.0214473	0.0615514	0.127014	0.212657	0.33374	0.499456			69	0.0636781	0.125945	0.329223	0.616295	0.87953	1	0.945506	0.770209	0.580863	0.445206
70	0.488727	0.742171	0.945126	1	0.903421	0.707496	0.543433	0.463644	0.441806	0.423089	0.400434	0.384965	0.375287	0.358608	0.325899	0.275797	0.215252	0.155137	0.10437	0.0676108	0.0425014	0.0253094	0.0126098	0.00423916	0.00013489	0	0.00394822	0.0116482	0.0227125	0.0355277	0.0482926	0.0591913	0.067624	0.0748692	0.125559	0.256476			70	0.57763	0.790494	0.96159	1	0.956742	0.813385	0.627095	0.440048	0.330166	0.272325
71	0.210769	0.249441	0.316878	0.447756	0.616101	0.816484	0.958389	1	0.895491	0.706792	0.505153	0.379638	0.322131	0.299826	0.270519	0.233613	0.192127	0.150518	0.112287	0.0788747	0.0490363	0.0232042	0.00514449	0	0.00777072	0.0231573	0.0410211	0.0592046	0.0778195	0.0967366	0.115817	0.134991	0.154308	0.173756	0.18831	0.200689			71	0.337124	0.582884	0.83368	0.966888	1	0.903458	0.786371	0.652496	0.560483	0.462502
72	0.560189	0.746148	0.893957	0.975284	1	0.958874	0.856295	0.674586	0.437517	0.21018	0.067639	0.0212926	0.0203422	0.0183193	0.00569927	0	0.0118892	0.0381848	0.072104	0.109092	0.137024	0.145372	0.140049	0.13824	0.140012	0.131329	0.108866	0.0863805	0.078118	0.0905533	0.120008	0.150379	0.16988	0.185778	0.244349	0.371553			72	0.297764	0.32654	0.34926	0.455031	0.627696	0.839242	0.95403	1	0.887754	0.712778
73	0.650919	0.876635	1	0.964127	0.822236	0.628249	0.442077	0.310651	0.22599	0.149084	0.0600139	0.00754477	0	0.0197427	0.0357268	0.0475624	0.0546554	0.0596119	0.0668746	0.0840163	0.112836	0.148387	0.176709	0.186367	0.179175	0.168873	0.169026	0.181514	0.201987	0.225461	0.2488	0.268857	0.283482	0.293244	0.327493	0.438046			73	0.521103	0.562475	0.62216	0.704007	0.831993	0.969334	1	0.876749	0.621967	0.357819
74	1	0.964397	0.734007	0.422823	0.159702	0.0427554	0	0.025376	0.0330293	0.0759563	0.0689672	0.0591282	0.0371046	0.0606195	0.113615	0.171061	0.187992	0.146617	0.0971874	0.0961905	0.134182	0.158566	0.132042	0.0822321	0.0539208	0.0799646	0.14416	0.220967	0.299433	0.396265	0.508739	0.599232	0.630379	0.627561	0.699872	0.856645			74	0.353917	0.488924	0.668234	0.872481	0.98937	1	0.870988	0.64204	0.361678	0.141106
75	0.977521	0.873203	0.67253	0.46172	0.278567	0.211506	0.193905	0.17505	0.115122	0.0675483	0.0660352	0.0908422	0.111698	0.110596	0.0948669	0.0699331	0.0406459	0.0137148	0	0.00688548	0.024201	0.0379154	0.0406946	0.0393162	0.0386207	0.0398313	0.0551737	0.102954	0.198887	0.32828	0.470273	0.604615	0.72886	0.842847	0.939474	1			75	0.274209	0.299252	0.269531	0.252303	0.353775	0.571257	0.818339	1	0.992767	0.802515
76	0.85124	1	0.992567	0.81734	0.57796	0.345413	0.210995	0.190243	0.258479	0.312964	0.30209	0.257353	0.23267	0.242955	0.252979	0.247888	0.225777	0.197635	0.169499	0.144537	0.12077	0.098032	0.0731627	0.049038	0.0271282	0.0109322	0.000260972	0	0.0179885	0.0623154	0.126286	0.18983	0.240262	0.288812	0.406188	0.604608			76	0.201947	0.121295	0.124412	0.310644	0.594777	0.883007	1	0.972279	0.777653	0.574799
77	0.189462	0.17137	0.143302	0.192903	0.356613	0.611679	0.848548	0.998077	1	0.875873	0.66475	0.452119	0.263377	0.118665	0.024997	0	0.036998	0.0980242	0.152841	0.180326	0.181066	0.159118	0.141852	0.151492	0.181992	0.207151	0.208108	0.198323	0.181988	0.167513	0.154479	0.151829	0.158257	0.166694	0.173909	0.187117			77	0.155938	0.134159	0.103513	0.0691918	0.0424663	0.0317076	0.0247465	0.0138934	0	0.00501712
78	0.160691	0.285742	0.419357	0.565056	0.714746	0.865087	0.970238	1	0.914308	0.737482	0.521547	0.35497	0.257376	0.219959	0.20954	0.212707	0.215254	0.209807	0.199548	0.188198	0.175795	0.159799	0.138103	0.109732	0.0770895	0.0477583	0.0298801	0.0259461	0.0281883	0.0270374	0.0178934	0.00652819	0	0.000632388	0.0180213	0.0686753			78	0.0775802	0.155999	0.324512	0.558758	0.785104	0.93788	1	0.950408	0.804274	0.627312
79	0.453046	0.617408	0.801462	0.934933	1	0.941667	0.794522	0.604666	0.464832	0.369646	0.308517	0.258241	0.225016	0.201619	0.182216	0.160561	0.130969	0.0948867	0.05827	0.0279795	0.00798122	0	0.00379547	0.0155382	0.0295504	0.0404834	0.0483389	0.05616	0.065588	0.079209	0.100676	0.134204	0.176514	0.221028	0.268017	0.33301			79	0.100587	0.0859647	0.168789	0.369366	0.624867	0.873242	1	0.971206	0.81212	0.629823
80	0.57379	0.83342	0.98984	1	0.93203	0.845034	0.793932	0.75908	0.68318	0.546036	0.3758	0.241063	0.151417	0.0985647	0.0620712	0.0353537	0.015233	0	0.00277628	0.0160807	0.0243015	0.017065	0.0133987	0.0278346	0.0547383	0.078588	0.100032	0.125447	0.151225	0.150451	0.111456	0.0486972	0.00604931	0.00659293	0.0961951	0.288519			80	0.380268	0.556149	0.702657	0.823937	0.922255	1	0.991397	0.893496	0.709494	0.505627
81	0.0197007	0.0342502	0.0693009	0.193922	0.402743	0.681176	0.883629	1	0.975067	0.851438	0.621812	0.433467	0.312042	0.260286	0.207008	0.150866	0.0916238	0.0413887	0.0102365	0	0.00247126	0.0177451	0.046563	0.0888068	0.138245	0.191218	0.245935	0.304893	0.359518	0.394936	0.391806	0.346926	0.269027	0.181328	0.099537	0.0468709			81	0.489082	0.483517	0.422761	0.363632	0.384155	0.563128	0.811348	1	0.999092	0.85213
82	0.726044	0.912477	1	0.961645	0.837127	0.68313	0.559546	0.437461	0.336169	0.265137	0.255005	0.253833	0.24195	0.214482	0.185357	0.158317	0.134983	0.113973	0.0959571	0.0822177	0.0739091	0.0702423	0.0761614	0.0976411	0.13223	0.159167	0.156217	0.114773	0.056853	0.0110093	0	0.0233243	0.0750688	0.147666	0.283559	0.485677			82	0.140632	0.192123	0.261231	0.428192	0.662755	0.909782	1	0.898097	0.667711	0.45455
83	0.453039	0.568481	0.686161	0.817795	0.947958	1	0.929434	0.767372	0.554804	0.361697	0.207295	0.132633	0.110564	0.115372	0.105912	0.0778986	0.0417783	0.0213	0.0308172	0.0729881	0.12868	0.18256	0.210835	0.204496	0.157006	0.0908729	0.028039	0	0.0203356	0.0841399	0.156173	0.201638	0.208696	0.202313	0.234176	0.324087			83	0.704597	0.899484	1	0.985684	0.886834	0.782202	0.671652	0.563356	0.429753	0.291054
84	0.312025	0.598277	0.864458	1	0.948133	0.773871	0.542513	0.341743	0.192098	0.112185	0.0716261	0.043566	0.0169127	0	0.00655765	0.029587	0.0609303	0.0967373	0.141793	0.199427	0.267044	0.336496	0.39545	0.430711	0.434144	0.410383	0.374166	0.33522	0.293914	0.244481	0.186801	0.125916	0.0715969	0.035742	0.0377575	0.118348			84	0.0238144	0.0164268	0.177287	0.509667	0.847683	1	0.895241	0.622081	0.313988	0.109486
85	0.0329996	0.13096	0.345402	0.627596	0.88268	1	0.922853	0.706398	0.470975	0.338487	0.308605	0.323388	0.330428	0.332707	0.343612	0.367686	0.39425	0.403435	0.380875	0.336855	0.294017	0.262212	0.229946	0.186836	0.141061	0.109238	0.0943172	0.0766866	0.0466981	0.0136422	0	0.0072748	0.0231177	0.0293267	0.0246715	0.0115621			85	0.831151	0.945866	1	0.98144	0.877248	0.72619	0.600541	0.50505	0.377909	0.22959
86	1	0.956029	0.803692	0.579366	0.371622	0.19297	0.0854584	0.0478212	0.0820067	0.143274	0.205715	0.24194	0.251531	0.236758	0.207162	0.16736	0.121259	0.0745228	0.0342729	0.00905864	0	0.00327571	0.0128669	0.0271131	0.0476852	0.0760813	0.112696	0.156609	0.212629	0.285621	0.37417	0.469476	0.567742	0.667892	0.791608	0.915121			86	0.678157	0.852969	0.98326	1	0.889622	0.696763	0.485275	0.312608	0.196598	0.141471
87	0.222016	0.17569	0.112774	0.0625519	0.0803199	0.165059	0.279322	0.396355	0.542527	0.727195	0.903031	1	0.994028	0.89355	0.716112	0.49284	0.275365	0.117829	0.0352701	0.00576098	0	0.00594935	0.0255102	0.0589322	0.0974015	0.129717	0.150102	0.164859	0.181125	0.200003	0.215733	0.222224	0.219786	0.216024	0.224079	0.229866			87	0.704302	0.902218	1	0.935528	0.75229	0.5384	0.366581	0.27547	0.225166	0.17978
88	0.778496	0.926465	1	0.994594	0.935443	0.85152	0.746847	0.615108	0.453164	0.289152	0.158066	0.0918993	0.0740598	0.0774496	0.0785439	0.0813529	0.0843966	0.0804246	0.072459	0.0710613	0.0782848	0.0827171	0.0728593	0.0508297	0.0266188	0.0123198	0.00910274	0.00978759	0.00407191	0	0.0276449	0.106593	0.220022	0.331254	0.450578	0.600873			88	0.752566	0.914776	1	0.964166	0.849341	0.687564	0.533152	0.381735	0.247289	0.149817
89	0.816512	1	0.961507	0.763261	0.469355	0.23492	0.0615662	0.0073918	0.0438882	0.159378	0.252834	0.269624	0.220274	0.156105	0.112203	0.115546	0.182905	0.304282	0.423463	0.473633	0.422027	0.321793	0.219957	0.12318	0.0389455	0	0.0624294	0.173165	0.281899	0.303329	0.260717	0.18629	0.145992	0.163346	0.288091	0.532968			89	0.439396	0.304878	0.129992	0.0726142	0.205891	0.51977	0.82898	1	0.928477	0.718356
90	0.682335	0.852317	0.972609	1	0.939297	0.828524	0.706088	0.57863	0.42971	0.27193	0.138689	0.0614966	0.0275606	0.0146317	0.00470051	0	0.00383055	0.0161865	0.0317079	0.0451094	0.0533116	0.0571779	0.0568557	0.0562836	0.0599335	0.0739094	0.0956359	0.123485	0.152486	0.18609	0.221177	0.259848	0.29769	0.33899	0.404659	0.517986			90	0.270161	0.480027	0.741486	0.920069	1	0.931772	0.768607	0.536823	0.348565	0.212594
91	0.701841	0.833402	0.936597	1	0.963412	0.833554	0.57497	0.295353	0.0887284	0.00774109	0	0.0178962	0.0299179	0.0273134	0.0118051	0.00302266	0.00852922	0.0275742	0.0491953	0.0653445	0.0724656	0.0758354	0.0870536	0.108448	0.134983	0.156341	0.171524	0.183392	0.196523	0.223275	0.275241	0.35315	0.436635	0.509472	0.559044	0.617548			91	0.295125	0.297841	0.403656	0.510085	0.690842	0.863012	1	0.933041	0.707449	0.432396
92	1	0.93575	0.772714	0.570742	0.369951	0.196725	0.0655651	0.00157338	0	0.0381177	0.0856602	0.118751	0.136352	0.144072	0.151378	0.157736	0.163463	0.167845	0.16933	0.166734	0.161506	0.155279	0.148275	0.139247	0.127833	0.115775	0.111422	0.124468	0.16461	0.230097	0.318921	0.426371	0.551226	0.687027	0.829303	0.950369			92	0.504588	0.728216	0.88294	0.97156	1	0.987468	0.916831	0.801387	0.643082	0.464308
93	0.935407	1	0.929043	0.709878	0.468683	0.273311	0.168126	0.109645	0.0832518	0.0732298	0.0765444	0.0773244	0.0715138	0.0629915	0.0578381	0.0543813	0.0483468	0.0365869	0.0208044	0.00722036	0	0.00167568	0.0171175	0.0526485	0.108269	0.175778	0.247562	0.320739	0.391025	0.450865	0.49366	0.52535	0.556354	0.595171	0.670166	0.787952			93	0.353712	0.359459	0.367256	0.456204	0.623768	0.851481	0.984221	1	0.836566	0.587126
94	0.724009	0.912476	1	0.927497	0.747773	0.577097	0.467125	0.40928	0.347212	0.297869	0.263727	0.245511	0.222786	0.196223	0.169269	0.139472	0.104213	0.066083	0.0332293	0.012836	0.00313138	0	0.0024458	0.0134947	0.0331468	0.0581645	0.0876891	0.123506	0.165779	0.208993	0.247237	0.2797	0.309213	0.33832	0.401637	0.526196			94	0.944549	1	0.935301	0.736755	0.507451	0.292201	0.137399	0.0841243	0.142335	0.224425
95	0.182097	0.159399	0.121178	0.122275	0.201241	0.338948	0.493175	0.608904	0.667257	0.691308	0.731037	0.838229	0.958234	1	0.894415	0.691351	0.466865	0.287216	0.173875	0.121468	0.10688	0.102143	0.0901416	0.0590861	0.0245984	0.0131315	0.0398555	0.0786773	0.0901566	0.0673718	0.0415628	0.0196865	0	0.00144255	0.0590719	0.140612			95	0.222192	0.287266	0.339804	0.386173	0.446847	0.564432	0.727716	0.901393	1	0.972624
96	0.540461	0.72867	0.904954	1	0.987579	0.875477	0.739413	0.607991	0.482567	0.358632	0.26032	0.194419	0.149221	0.108955	0.0709926	0.037834	0.0137652	0.00141746	0	0.011094	0.0322656	0.0590537	0.0837988	0.104745	0.125053	0.148004	0.167631	0.177313	0.176285	0.172326	0.170115	0.17264	0.183844	0.207076	0.265338	0.373249			96	0.157084	0.171837	0.173667	0.166876	0.162282	0.161744	0.160243	0.147106	0.117621	0.0873156
97	0.384556	0.580625	0.785127	0.947139	1	0.926781	0.759605	0.569142	0.398113	0.286837	0.212404	0.167073	0.131991	0.119051	0.11217	0.0975582	0.0714975	0.0530687	0.0666511	0.124835	0.199478	0.25195	0.264297	0.266042	0.283474	0.309178	0.310244	0.27212	0.202303	0.119097	0.0430513	0	0.00189811	0.0403156	0.112017	0.225364			97	0.191549	0.238825	0.226462	0.190494	0.275137	0.479062	0.73087	0.916217	1	0.965743
98	0.0970608	0.0856937	0.0600629	0.074461	0.192745	0.425365	0.712219	0.932992	1	0.900706	0.713606	0.521057	0.3455	0.188479	0.0632968	0	0.00619891	0.0593975	0.123457	0.180725	0.23237	0.281036	0.318601	0.339843	0.348117	0.347273	0.335793	0.312405	0.279211	0.242934	0.210026	0.18759	0.174889	0.162556	0.134893	0.112869			98	0.187417	0.107328	0.0532403	0.0575893	0.178956	0.422685	0.715521	0.941752	1	0.909611
99	0.109946	0.177634	0.261746	0.358529	0.521002	0.720598	0.908026	1	0.963812	0.82219	0.625841	0.46309	0.352581	0.28841	0.238919	0.219276	0.240916	0.285125	0.313167	0.285013	0.201068	0.0941703	0.0191686	0	0.032875	0.0917753	0.153448	0.191091	0.195028	0.16689	0.127537	0.0904186	0.0643803	0.0410208	0.0344688	0.0511694			99	0.18228	0.0376429	0.00832628	0.0616045	0.139614	0.201508	0.283342	0.410773	0.601571	0.815779
100	0.0452714	0.00619451	0.00735007	0.102876	0.249171	0.428642	0.619291	0.826262	0.969323	1	0.929695	0.832202	0.74319	0.656602	0.550087	0.434882	0.333275	0.264802	0.223828	0.201307	0.187883	0.165513	0.120489	0.0543865	0.00356281	0	0.0522728	0.123119	0.160888	0.135161	0.0713733	0.0198007	0.0139747	0.0381325	0.067358	0.0746675			100	0.761801	0.916963	1	0.924319	0.79796	0.663883	0.559718	0.44016	0.341431	0.249395
101	0.676762	0.862909	0.976949	1	0.958015	0.874065	0.743688	0.564871	0.360217	0.181016	0.0653106	0.0124227	0	0.0140529	0.0487685	0.0843413	0.100081	0.0976818	0.10093	0.123638	0.159122	0.189135	0.207761	0.212838	0.206049	0.181505	0.140322	0.0976333	0.0707505	0.0729124	0.0895799	0.113621	0.147376	0.206987	0.313657	0.473457			101	0.0602223	0.113889	0.256796	0.498422	0.742869	0.931296	1	0.966148	0.828671	0.646889
102	0.602062	0.759294	0.912386	1	0.997927	0.909633	0.74759	0.543649	0.340545	0.182903	0.0848895	0.0547503	0.0647319	0.0870807	0.0971271	0.0967822	0.0883833	0.0632444	0.0278801	0	0.00505798	0.0376489	0.0742529	0.0913631	0.0950028	0.101505	0.120844	0.141619	0.164707	0.198439	0.242997	0.281072	0.310476	0.345517	0.401326	0.480314			102	0.54577	0.354451	0.221929	0.18988	0.21459	0.27993	0.33315	0.366429	0.333474	0.257985
103	0.50378	0.685166	0.790819	0.800897	0.813599	0.861828	0.958424	1	0.920605	0.714129	0.47183	0.304919	0.222217	0.190901	0.159218	0.124863	0.0854776	0.0451676	0.0138501	0	0.000463463	0.0072711	0.0135179	0.0176414	0.0196414	0.0205895	0.0230847	0.0296861	0.041626	0.0569537	0.0732405	0.0890421	0.104553	0.120025	0.175676	0.302084			103	0.204701	0.16402	0.172664	0.260588	0.429432	0.657255	0.874228	1	0.974551	0.851035
104	0.809177	0.938526	1	0.983097	0.899538	0.795655	0.681686	0.564269	0.424916	0.290396	0.178785	0.108135	0.0683191	0.0513857	0.0411044	0.0265566	0.00788688	0	0.0171082	0.0459524	0.0687398	0.0756096	0.0761157	0.0722094	0.0612663	0.0414813	0.0230535	0.0216922	0.0507864	0.108599	0.181866	0.250854	0.314219	0.384896	0.495781	0.644771			104	0.291471	0.557987	0.845799	1	0.982607	0.831393	0.660317	0.528527	0.452621	0.419472
105	0.563984	0.790631	0.943007	1	0.972558	0.870868	0.722491	0.578393	0.474164	0.401967	0.351839	0.307956	0.259831	0.191395	0.109992	0.0403521	0.00232971	0	0.0242504	0.0640497	0.106347	0.136769	0.153302	0.162281	0.167013	0.16135	0.14116	0.113644	0.0886816	0.0715287	0.0634213	0.0657331	0.0797761	0.1082	0.181937	0.335099			105	0.810642	0.959439	1	0.917581	0.761245	0.596633	0.466909	0.394086	0.327784	0.23821
106	0.205446	0.352255	0.520929	0.687353	0.837387	0.949565	1	0.956026	0.830483	0.65701	0.509267	0.422977	0.389467	0.371558	0.346666	0.314196	0.27705	0.237885	0.197775	0.156318	0.113862	0.0730098	0.038885	0.0162732	0.00517415	0.00096922	0	0.00150216	0.0063377	0.0135088	0.021816	0.0305002	0.0397014	0.0493791	0.0654716	0.110451			106	0.490455	0.634754	0.782661	0.897901	0.981378	1	0.950722	0.822268	0.654595	0.469516
107	0.891146	1	0.888726	0.654701	0.407661	0.298341	0.27424	0.310433	0.263761	0.159617	0.0325698	0	0.049567	0.125559	0.178884	0.223016	0.283307	0.328072	0.327543	0.277221	0.213807	0.174684	0.164521	0.184261	0.221248	0.266449	0.29001	0.279947	0.239837	0.195695	0.151384	0.126086	0.129778	0.197489	0.369619	0.632533			107	0.430415	0.434253	0.486257	0.62242	0.796398	0.956021	1	0.896853	0.655034	0.3839
108	1	0.872086	0.606486	0.359686	0.224029	0.184662	0.153343	0.0910084	0.019317	0	0.0433873	0.081306	0.0696564	0.0288805	0.034179	0.111656	0.256227	0.420909	0.548964	0.564436	0.456335	0.272072	0.119109	0.0595332	0.0993891	0.173783	0.22461	0.23412	0.220119	0.222158	0.24671	0.300575	0.381103	0.5202	0.723391	0.925269			108	0.0329324	0.173389	0.422878	0.691152	0.911689	1	0.95162	0.793011	0.5976	0.405542
109	0.303368	0.45117	0.454686	0.326732	0.196864	0.207228	0.377787	0.667192	0.910027	1	0.908913	0.778584	0.675154	0.612853	0.550539	0.488123	0.425503	0.362623	0.299572	0.23645	0.173329	0.113279	0.06326	0.0302871	0.0143603	0.00846475	0.00564039	0.00281604	0.000625917	0	0.00174439	0.0053427	0.00986272	0.0145096	0.0406341	0.134989			109	0.548523	0.781267	0.942163	1	0.861922	0.605216	0.308318	0.150673	0.114644	0.219354
110	0.608402	0.817785	0.947321	1	0.986715	0.933257	0.842496	0.749375	0.645986	0.542508	0.41004	0.282233	0.172202	0.109535	0.0826639	0.0807827	0.0895578	0.0988819	0.106166	0.109754	0.106433	0.0979518	0.0877419	0.0814437	0.0690858	0.0445614	0.0154338	0	0.00102509	0.006004	0.00710165	0.0156721	0.0405136	0.0950106	0.199708	0.380837			110	0.677639	0.869177	1	1	0.893189	0.736989	0.581162	0.43081	0.30367	0.219865
111	0.84023	0.983799	1	0.879374	0.720102	0.554041	0.42136	0.315796	0.211704	0.105092	0.0244032	0	0.0106191	0.0293509	0.045937	0.0579751	0.064275	0.0655645	0.0644739	0.0642049	0.0672174	0.0742278	0.0833611	0.0925199	0.105072	0.128053	0.167619	0.22031	0.279553	0.337328	0.387264	0.42379	0.446869	0.462018	0.512449	0.639854			111	0.282957	0.298217	0.430131	0.670149	0.879964	1	0.961446	0.808055	0.535471	0.299431
112	0.528874	0.620083	0.689478	0.75997	0.845137	0.95184	1	0.954666	0.774918	0.512153	0.240578	0.0698392	0.00455803	0.00596189	0.0174874	0.0267161	0.0265885	0.0205049	0.0166992	0.0137033	0.0101962	0.0024223	0	0.0125266	0.043212	0.0768063	0.106908	0.14127	0.192999	0.247591	0.284343	0.293334	0.294004	0.311633	0.361088	0.437168			112	1	0.962463	0.785577	0.538384	0.369207	0.377665	0.45568	0.511088	0.45568	0.329897
113	0.637793	0.795625	0.933155	1	0.977956	0.83347	0.589316	0.33699	0.160425	0.0656433	0.0113146	0	0.0352828	0.0969827	0.140472	0.162664	0.175078	0.176904	0.157635	0.124933	0.105472	0.10901	0.122751	0.128033	0.119333	0.103879	0.0992334	0.119413	0.160933	0.209739	0.254597	0.301363	0.345894	0.38265	0.425035	0.500623			113	0.862707	1	0.997763	0.907586	0.767767	0.642092	0.50782	0.401355	0.308519	0.236935
114	0	0.0418132	0.263096	0.575098	0.863174	1	0.973474	0.798806	0.596013	0.417755	0.305106	0.243222	0.220134	0.211313	0.202492	0.194091	0.188188	0.187164	0.19216	0.200358	0.20742	0.210236	0.209587	0.208511	0.208917	0.210586	0.212417	0.213953	0.215165	0.215957	0.2164	0.216545	0.216384	0.215836	0.176902	0.0858161			114	0.543026	0.825287	1	0.994035	0.825688	0.581993	0.363955	0.251127	0.265409	0.355487
115	0.865671	0.962617	1	0.956636	0.831818	0.652491	0.436178	0.236057	0.100717	0.0440267	0.0317107	0.0289304	0.0233305	0.0163612	0.00897565	0.00280361	0	0.00274649	0.0118043	0.025699	0.0414905	0.0570922	0.0725412	0.0889226	0.107671	0.129694	0.155139	0.183639	0.215452	0.261143	0.333675	0.433631	0.53818	0.621634	0.688445	0.765428			115	0.59596	0.779577	0.853454	0.807749	0.78547	0.82045	0.940852	1	0.933471	0.73589
116	0.482825	0.703226	0.873951	0.960713	1	0.924022	0.751396	0.503901	0.281605	0.108393	0.0138398	0	0.0394068	0.0779248	0.0865672	0.0922613	0.1164	0.155902	0.197146	0.238808	0.272306	0.294059	0.308558	0.337905	0.364608	0.357216	0.292412	0.201339	0.128992	0.101539	0.100793	0.0973171	0.0750352	0.0589261	0.105224	0.250272			116	0.255511	0.388824	0.591642	0.843046	1	0.997005	0.849239	0.648242	0.394509	0.183959
117	0.458501	0.566423	0.718648	0.880299	0.987163	1	0.915217	0.771632	0.59907	0.442151	0.31367	0.19626	0.0904008	0.0172638	0.00327754	0.0311807	0.0741521	0.10904	0.118626	0.0915919	0.0431962	0.00164015	0	0.0329604	0.0815846	0.104491	0.0983499	0.0861076	0.112029	0.171798	0.232017	0.265542	0.28815	0.314835	0.349439	0.39124			117	0.463532	0.359157	0.306402	0.300303	0.307223	0.335452	0.343166	0.335478	0.292636	0.228902
118	0.628443	0.852309	0.982055	1	0.958122	0.896143	0.823231	0.724588	0.576683	0.390426	0.211893	0.10117	0.0653712	0.0761617	0.0979311	0.124297	0.152258	0.179979	0.190184	0.186256	0.173505	0.168364	0.161218	0.145763	0.114467	0.0788089	0.0460384	0.0238181	0.00813737	0	0.00476734	0.0271662	0.0674336	0.119768	0.216418	0.386539			118	0.238318	0.302597	0.312811	0.255989	0.169949	0.085719	0.0298594	0.00128851	0	0.0291265
119	0.548988	0.749585	0.906246	0.991044	1	0.936194	0.813884	0.621569	0.414465	0.248946	0.184406	0.179772	0.191853	0.186642	0.161904	0.117081	0.0605675	0.0150287	0	0.0206938	0.0632054	0.111838	0.165723	0.226943	0.284766	0.315277	0.304117	0.249018	0.162672	0.0757603	0.0189646	0.00518412	0.0258537	0.0812327	0.185736	0.348113			119	0.318186	0.520727	0.752208	0.920815	1	0.945997	0.777828	0.522352	0.286646	0.121504
120	0.874714	1	0.947882	0.747108	0.493099	0.257403	0.168038	0.18351	0.22392	0.222795	0.261714	0.309993	0.347673	0.346206	0.344739	0.343273	0.341578	0.335938	0.321326	0.293907	0.256994	0.215522	0.173278	0.1305	0.0871858	0.0445705	0.0117557	0	0.0166488	0.0531996	0.0984989	0.144305	0.190111	0.235917	0.364586	0.598915			120	0.778542	0.946945	1	0.921908	0.712116	0.448611	0.237638	0.165202	0.207774	0.279929
121	0.534925	0.741897	0.902882	0.988854	1	0.963514	0.877007	0.74544	0.560976	0.372689	0.224823	0.167602	0.175298	0.214128	0.250063	0.273347	0.26412	0.202517	0.121483	0.0590587	0.0379239	0.0386858	0.0615396	0.0972574	0.123631	0.116893	0.0868269	0.0508237	0.0207515	0.000997478	0	0.0208632	0.0606255	0.118086	0.204722	0.342802			121	0.345527	0.472713	0.604521	0.743228	0.882951	0.976915	1	0.943482	0.817688	0.654322
122	0.377988	0.538461	0.710607	0.892223	0.998455	1	0.87627	0.688649	0.474242	0.308344	0.210119	0.174161	0.159457	0.149481	0.147194	0.16037	0.182979	0.190811	0.169571	0.123633	0.0722195	0.0295912	0	0.00118009	0.0522218	0.172634	0.323399	0.438418	0.448664	0.348592	0.199142	0.0682504	0.00649394	0.0175483	0.0996313	0.231343			122	0.577024	0.792553	0.943964	1	0.938811	0.819826	0.693591	0.616333	0.555314	0.506017
123	0.372285	0.551372	0.739335	0.875143	0.962115	1	0.98968	0.897252	0.735706	0.552656	0.405161	0.320001	0.279292	0.258616	0.237427	0.215681	0.193533	0.170254	0.144669	0.115793	0.0844759	0.0536026	0.0278065	0.0108376	0.00269577	0	0.0013496	0.00792304	0.0215424	0.0400985	0.0610187	0.0826273	0.105152	0.128522	0.166953	0.238315			123	0.652503	0.888242	1	0.958692	0.780721	0.568124	0.381673	0.257629	0.202621	0.191791
124	0.623243	0.828887	0.968346	1	0.91365	0.713899	0.455193	0.216082	0.0666516	0	0.00592013	0.0351497	0.09766	0.172687	0.242836	0.272945	0.263725	0.238373	0.213211	0.203459	0.213025	0.223468	0.206491	0.154174	0.10094	0.0747535	0.0836341	0.117458	0.172954	0.246334	0.309516	0.332387	0.308542	0.269582	0.291927	0.412187			124	0.196839	0.396239	0.608105	0.807862	0.945155	1	0.948499	0.831303	0.65976	0.489869
125	0.608053	0.48222	0.417596	0.392639	0.327541	0.226497	0.10327	0.0227301	0	0.035086	0.0712887	0.0760051	0.0473596	0.0160699	0.0064107	0.0258703	0.0610077	0.0914621	0.10429	0.103246	0.10309	0.111435	0.118925	0.114414	0.109414	0.140192	0.221152	0.345331	0.49035	0.648965	0.803154	0.929375	0.997333	1	0.923033	0.782926			125	0.666237	0.869669	1	0.982912	0.824716	0.575008	0.315131	0.113465	0.0125069	0
126	0.533774	0.715493	0.886203	0.987402	1	0.912107	0.736779	0.480302	0.234601	0.0708488	0.0144931	0	0.00320652	0.0222737	0.0584581	0.0902952	0.103175	0.105147	0.118738	0.149724	0.191602	0.220904	0.238743	0.249633	0.264625	0.279161	0.286215	0.28361	0.274244	0.259351	0.233509	0.192844	0.158299	0.156747	0.228842	0.357777			126	0.463065	0.346485	0.348469	0.502963	0.766591	0.965724	1	0.795345	0.472009	0.166073
127	0.501481	0.672561	0.843371	0.948632	1	0.986997	0.929382	0.793887	0.612331	0.418262	0.265358	0.164099	0.0983513	0.0507168	0.0145071	0	0.00522625	0.0222103	0.0453245	0.074295	0.105495	0.129314	0.14038	0.145364	0.153981	0.166492	0.170689	0.158775	0.137608	0.121372	0.119382	0.131763	0.160552	0.201562	0.265704	0.357251			127	0.267412	0.470879	0.666502	0.857011	0.972238	1	0.920661	0.801978	0.658304	0.512889
128	0.565058	0.786354	0.968711	1	0.857186	0.616713	0.40333	0.272002	0.20873	0.169795	0.162627	0.225857	0.332596	0.38865	0.320322	0.161948	0.0226797	0	0.095594	0.228305	0.30547	0.287412	0.197462	0.0872063	0.0142105	0.00276803	0.0396697	0.0909073	0.147981	0.209586	0.26934	0.304301	0.312698	0.315865	0.335261	0.410566			128	0.4591	0.264817	0.175674	0.1637	0.14883	0.116355	0.0869024	0.0966734	0.1512	0.241232
129	0.80528	0.974004	1	0.866206	0.611728	0.306682	0.0810257	0	0.0266871	0.0541044	0.0508175	0.0281333	0.0202806	0.0294807	0.050585	0.0628687	0.0637427	0.0718497	0.107303	0.16966	0.24011	0.307138	0.375355	0.443692	0.493549	0.504737	0.474767	0.416675	0.342962	0.268581	0.21036	0.192523	0.219473	0.285227	0.396073	0.579846			129	0.301102	0.412431	0.604649	0.812675	0.970849	1	0.920805	0.766142	0.621318	0.499464
130	0.493006	0.732391	0.923696	1	0.977701	0.870964	0.736988	0.596329	0.498388	0.439141	0.423696	0.409051	0.381784	0.328998	0.265158	0.202156	0.147021	0.106629	0.075113	0.049968	0.0259154	0.0095266	4.08513e-05	0	0.0186389	0.0572906	0.105102	0.144257	0.171279	0.179463	0.160609	0.119243	0.0800165	0.0714944	0.129107	0.268405			130	1	0.891789	0.64725	0.347351	0.0948558	0.00959148	0.0345471	0.0715859	0.073819	0.134696
131	0.378904	0.63752	0.879479	1	0.976536	0.810023	0.581685	0.373661	0.279085	0.296098	0.374029	0.445248	0.49514	0.51605	0.501382	0.447137	0.365628	0.277051	0.200591	0.150772	0.123511	0.103277	0.0785738	0.0624612	0.0715052	0.10738	0.134788	0.12953	0.0912273	0.05074	0.0200711	0.00434438	0	0.010744	0.0589534	0.170759			131	0.642357	0.913811	1	0.851752	0.613467	0.447691	0.388814	0.363243	0.326888	0.308387
132	0.937637	1	0.902007	0.63372	0.344792	0.154005	0.118679	0.166431	0.236918	0.262665	0.246424	0.213602	0.191252	0.178328	0.169294	0.173817	0.196673	0.231651	0.262126	0.267938	0.237958	0.178447	0.11568	0.0626805	0.0243513	0	0.00298607	0.0396501	0.111657	0.210526	0.323577	0.428318	0.51572	0.589274	0.678686	0.797987			132	0.557952	0.794533	0.960449	1	0.95626	0.863054	0.765131	0.650244	0.528551	0.391709
133	0.6619	0.868125	0.98819	1	0.935514	0.841305	0.746901	0.652143	0.528012	0.393479	0.274934	0.197714	0.128818	0.0686773	0.0186628	0	0.00052665	0.0181007	0.0373326	0.0560973	0.0654427	0.0754853	0.0946945	0.124604	0.157405	0.168363	0.159111	0.137282	0.130083	0.147808	0.180641	0.211056	0.221672	0.230461	0.289563	0.439165			133	0.0417777	0.0431175	0.0879839	0.112429	0.0879839	0.0324895	0	0.0709078	0.194654	0.311759
134	0.035662	0.0531138	0.147037	0.314887	0.545336	0.780358	0.956832	1	0.912009	0.739284	0.570052	0.450365	0.381024	0.331601	0.291488	0.267383	0.259526	0.254859	0.239694	0.221995	0.217854	0.238868	0.268219	0.282673	0.271099	0.248234	0.234146	0.222981	0.194677	0.134068	0.0630501	0.00983651	0	0.0252969	0.0535688	0.0514111			134	0.137598	0.111948	0.193773	0.406363	0.670832	0.899399	1	0.945315	0.774529	0.596584
135	0.189328	0.122399	0.0900147	0.147036	0.284826	0.51283	0.757407	0.96209	1	0.902259	0.749204	0.643296	0.58	0.522152	0.445219	0.345119	0.233301	0.127741	0.0473533	0.00508467	0	0.0230022	0.0588774	0.0971645	0.131479	0.156652	0.174916	0.189859	0.200994	0.204285	0.205379	0.213111	0.229356	0.245391	0.255278	0.239531			135	0.361165	0.48359	0.659756	0.85064	0.976091	1	0.915175	0.746526	0.542709	0.388865
136	0.555715	0.742082	0.90721	1	0.972957	0.875436	0.717537	0.547715	0.365993	0.215193	0.101446	0.0348802	0.00215708	0	0.0160254	0.0379137	0.0561902	0.0739119	0.100342	0.147005	0.209558	0.26913	0.296769	0.284194	0.242586	0.200368	0.170802	0.156806	0.156215	0.166065	0.182765	0.20191	0.237259	0.284816	0.342178	0.423368			136	0.846059	0.990929	1	0.882842	0.678028	0.476021	0.277653	0.142023	0.0544271	0.0211736
137	0.14973	0.243589	0.472071	0.740643	0.939105	1	0.871225	0.590777	0.339704	0.283178	0.368251	0.457722	0.485881	0.487425	0.475873	0.443133	0.394137	0.340976	0.298903	0.266468	0.227708	0.175076	0.113766	0.0686401	0.0483256	0.041947	0.0285579	0.00751151	0	0.0214885	0.0665114	0.11878	0.164082	0.197118	0.20181	0.169255			137	0.250132	0.491813	0.737908	0.926673	1	0.972117	0.868088	0.744954	0.605553	0.463698
138	0.263043	0.234812	0.296899	0.440226	0.668379	0.877257	1	0.943734	0.766698	0.539595	0.385153	0.305627	0.277531	0.251356	0.223719	0.189273	0.136397	0.0678102	0.0117997	0	0.0405266	0.108479	0.165839	0.185446	0.167725	0.13878	0.133636	0.168325	0.229892	0.286095	0.310789	0.304049	0.292049	0.299912	0.318115	0.301657			138	0.145413	0.0890668	0.00844	0.0310008	0.192362	0.481284	0.766076	0.969008	1	0.90012
139	0.354895	0.340271	0.357458	0.493877	0.721282	0.928835	1	0.902334	0.688075	0.434067	0.241616	0.140218	0.105215	0.0867919	0.0678229	0.0482617	0.0285039	0.0115056	0.00106974	0	0.00587433	0.0193788	0.0474804	0.0998186	0.176393	0.265913	0.346924	0.400537	0.417198	0.407968	0.388817	0.373252	0.364595	0.362307	0.360637	0.366065			139	0.446545	0.555339	0.629603	0.705311	0.813133	0.922251	1	0.9567	0.768849	0.492247
140	0.0918022	0.0207943	0	0	0	0	0	0	0	0	0	0	0	0	0	0	0.0148531	0.0663383	0.170655	0.298925	0.409631	0.472688	0.500866	0.527368	0.593458	0.71128	0.849134	0.952286	1	0.998235	0.953218	0.853652	0.713665	0.552298	0.386357	0.222316			140	0.987131	1	0.90296	0.679078	0.40524	0.180521	0.0766129	0.0793157	0.149204	0.212812
141	0.684011	0.850578	0.973603	1	0.88192	0.637389	0.37244	0.156974	0.0397388	0	0.0328442	0.0787569	0.117647	0.141894	0.164839	0.182224	0.199634	0.214016	0.209983	0.180898	0.146241	0.129273	0.130381	0.13665	0.146261	0.169914	0.208737	0.248855	0.276597	0.291093	0.30228	0.322532	0.35761	0.39858	0.448383	0.542441			141	0.690323	0.770911	0.876492	0.96954	1	0.920381	0.776163	0.560739	0.358839	0.242759
142	0.599032	0.796496	0.946074	1	0.981018	0.893903	0.754518	0.566688	0.360722	0.16916	0.0421392	0	0.0139264	0.0383671	0.0631239	0.105816	0.165664	0.212649	0.225432	0.206885	0.176242	0.149086	0.136408	0.138938	0.145886	0.146424	0.140708	0.134887	0.136621	0.152562	0.192437	0.244851	0.290522	0.311435	0.34032	0.42644			142	0.441921	0.380911	0.308829	0.289839	0.426701	0.650593	0.898044	1	0.91766	0.639126
143	0.260583	0.365826	0.487797	0.592436	0.700363	0.814251	0.929621	1	0.957496	0.777023	0.521025	0.326965	0.244513	0.245041	0.255189	0.256533	0.235113	0.189269	0.118618	0.0527315	0.0123051	0	0.00325494	0.0185048	0.0576011	0.115191	0.162941	0.177963	0.170988	0.171604	0.186505	0.202046	0.210932	0.203033	0.19242	0.197188			143	0.953771	1	0.947945	0.818681	0.623697	0.423424	0.224015	0.092542	0.0166106	0.00201742
144	0.474292	0.725747	0.93711	1	0.854662	0.578952	0.271649	0.064971	0	0.0446947	0.106104	0.149015	0.17323	0.195728	0.212534	0.221053	0.222275	0.219764	0.21696	0.217641	0.224807	0.2391	0.255497	0.268624	0.274999	0.275288	0.273583	0.27647	0.288415	0.305822	0.319935	0.32269	0.312175	0.29208	0.275513	0.322096			144	0.198413	0.298129	0.435879	0.506749	0.476384	0.355556	0.230543	0.145905	0.109978	0.106911
145	0.465696	0.624453	0.805498	0.946958	1	0.93983	0.789157	0.599588	0.449519	0.37108	0.359627	0.357556	0.319347	0.231743	0.130206	0.0615814	0.0475511	0.0708607	0.0972004	0.116209	0.131524	0.150534	0.160888	0.15487	0.12471	0.0785214	0.0289387	0	0.00473647	0.0511452	0.133525	0.229718	0.309172	0.345137	0.352351	0.376014			145	0.339618	0.407487	0.50868	0.621854	0.735337	0.839016	0.941104	1	0.958704	0.764283
146	0.354208	0.31876	0.223363	0.104329	0	0.0404994	0.231745	0.563626	0.852889	1	0.948383	0.821239	0.686242	0.577703	0.469137	0.363072	0.262088	0.167295	0.0859924	0.034601	0.0298071	0.0642651	0.108896	0.135411	0.140446	0.141723	0.156907	0.190346	0.228073	0.255477	0.266288	0.272641	0.287928	0.319025	0.348872	0.366037			146	0.479104	0.662639	0.8455	0.969877	1	0.897862	0.688526	0.436969	0.216004	0.0766693
147	0.643391	0.869144	0.98764	1	0.943785	0.86052	0.738423	0.589317	0.413594	0.275059	0.191383	0.16611	0.13128	0.0889798	0.0649814	0.0787255	0.119404	0.174987	0.251421	0.308016	0.297378	0.209116	0.0919437	0.0155799	0	0.0297339	0.082831	0.145741	0.198824	0.209585	0.187912	0.160728	0.146742	0.153543	0.223347	0.395437			147	0.555423	0.690748	0.784865	0.862943	0.942644	1	0.934162	0.777573	0.559177	0.354344
148	0.560716	0.827763	0.977268	1	0.933824	0.806453	0.649853	0.48658	0.327009	0.193944	0.124409	0.113027	0.136814	0.17357	0.21683	0.255701	0.28553	0.307532	0.312457	0.293722	0.252562	0.204665	0.171281	0.164496	0.181756	0.207175	0.228083	0.232591	0.209469	0.156761	0.0878007	0.0294998	0	0.000599705	0.0750709	0.266927			148	0.0996986	0.0955411	0.149467	0.240299	0.382592	0.569491	0.791539	0.954491	1	0.924352
149	0.47521	0.644832	0.827426	0.949464	0.996402	1	0.967764	0.884528	0.745793	0.586748	0.434772	0.320583	0.241547	0.189915	0.148162	0.116574	0.0928822	0.0709841	0.0482024	0.0283385	0.017011	0.0117195	0.00621616	8.13326e-05	0	0.0110251	0.0323655	0.0594147	0.0865791	0.108722	0.126993	0.149721	0.185944	0.236003	0.293724	0.36231			149	0.229563	0.424672	0.700455	0.943661	1	0.89001	0.67483	0.478989	0.327793	0.310323
150	0.169645	0.182668	0.203224	0.273856	0.419373	0.599065	0.784472	0.925281	1	0.976287	0.899125	0.806126	0.720103	0.619846	0.505216	0.396281	0.317304	0.268134	0.228355	0.182899	0.130488	0.0863861	0.0593005	0.0437266	0.0287878	0.010084	0	0.00425712	0.0260195	0.0494837	0.0640392	0.0673838	0.0751304	0.0912005	0.114595	0.143319			150	0.642821	0.852104	0.986375	1	0.920314	0.790784	0.636428	0.509165	0.420771	0.363275
151	0.438998	0.6175	0.822631	0.968744	1	0.918395	0.737286	0.522993	0.353259	0.280784	0.281508	0.293049	0.280799	0.243103	0.20692	0.18365	0.173012	0.170343	0.171629	0.169085	0.149706	0.108777	0.059725	0.0196598	0	0.00510754	0.0401926	0.101631	0.171607	0.22733	0.257567	0.271413	0.282825	0.302987	0.318219	0.349493			151	0.806415	0.947187	1	0.912509	0.73468	0.513751	0.338448	0.27139	0.27709	0.307449
152	0.600388	0.777371	0.920849	1	0.945746	0.805974	0.589944	0.393004	0.274651	0.226381	0.218017	0.199172	0.192335	0.174209	0.137087	0.0681686	0.0128412	0.00567739	0.0311499	0.0638302	0.0939106	0.115375	0.105945	0.0699656	0.045106	0.0186752	0	0.0268924	0.140817	0.275985	0.378603	0.458261	0.534279	0.5689	0.534981	0.525936			152	0	0.0400664	0.182737	0.433052	0.722024	0.945413	1	0.894875	0.692251	0.519054
153	0.0129946	0.0700442	0.146525	0.192109	0.196111	0.199476	0.299935	0.518638	0.787563	0.964321	1	0.943887	0.866088	0.792072	0.718782	0.651263	0.591776	0.532736	0.463511	0.375073	0.276106	0.183655	0.117065	0.0806657	0.067851	0.0653221	0.0620364	0.0565772	0.0528333	0.0542664	0.0561674	0.052606	0.0426122	0.0300657	0.0126713	0			153	0.271085	0.247742	0.302939	0.491414	0.761637	0.957319	1	0.890836	0.684014	0.42516
154	0.321238	0.400553	0.490598	0.599055	0.75808	0.923353	1	0.914782	0.733527	0.564822	0.470908	0.436968	0.431179	0.405626	0.356986	0.304311	0.27238	0.238434	0.205218	0.178058	0.164344	0.147769	0.11811	0.0791417	0.0375189	0.010283	0	0.00487006	0.0132404	0.0293638	0.063581	0.11685	0.159528	0.174879	0.193878	0.240829			154	0.63444	0.393251	0.190584	0.0676911	0.00386382	0	0.0433712	0.128203	0.212293	0.251852
155	0.114843	0.156131	0.267718	0.487978	0.773836	0.954893	1	0.896184	0.726436	0.516773	0.377957	0.317683	0.319229	0.330677	0.33844	0.324562	0.281458	0.216468	0.148059	0.0932358	0.0887446	0.14202	0.221449	0.276294	0.30483	0.334477	0.373563	0.379632	0.324924	0.221943	0.121663	0.0509683	0.0125338	0	0.0188883	0.0654529			155	0.189295	0.363946	0.621134	0.857573	1	0.994448	0.911869	0.801339	0.687199	0.586996
156	0.761087	0.940747	1	0.867154	0.610574	0.378173	0.276712	0.31642	0.388263	0.446047	0.45952	0.464858	0.453235	0.420066	0.353146	0.273841	0.207569	0.169278	0.154298	0.15544	0.167344	0.180445	0.178729	0.147202	0.0914065	0.0352621	0.00283844	0	0.0179288	0.0490712	0.0915296	0.143543	0.203101	0.26925	0.378732	0.541178			156	0.400026	0.655905	0.83561	0.919526	0.9572	0.984237	1	0.961866	0.833546	0.611696
157	0.200355	0.353707	0.583348	0.828516	0.987915	1	0.868702	0.626978	0.346638	0.119763	0.0287712	0.0410333	0.0466521	0.0126486	0	0.0499527	0.127102	0.19142	0.247347	0.302042	0.347019	0.381353	0.417404	0.437301	0.396409	0.280237	0.153402	0.110384	0.209693	0.380977	0.4736	0.401744	0.246376	0.150776	0.12535	0.146667			157	0.0654348	0.192171	0.312209	0.4312	0.566706	0.748228	0.907098	1	0.953502	0.806971
158	0.600166	0.605882	0.574133	0.585216	0.708671	0.89151	1	0.947354	0.724871	0.430685	0.174524	0.0399864	0	0	0	0	0.00624787	0.0279049	0.0717852	0.125741	0.172309	0.198833	0.210687	0.215586	0.218731	0.220025	0.219373	0.216872	0.213455	0.212694	0.218406	0.238143	0.27766	0.343731	0.433685	0.528986			158	0.179391	0.414693	0.695672	0.927173	1	0.929049	0.752073	0.586863	0.476823	0.481936
159	0.754174	0.93497	1	0.911647	0.742116	0.562438	0.414163	0.302005	0.223209	0.201575	0.242511	0.32525	0.383278	0.384823	0.311297	0.193311	0.0710968	0.00375406	0	0.0218885	0.0315694	0.0379403	0.0685781	0.117612	0.149808	0.149312	0.138782	0.14681	0.181344	0.22594	0.27566	0.331711	0.385502	0.416593	0.454757	0.559808			159	0.568668	0.789973	0.955338	1	0.918538	0.740687	0.567657	0.474393	0.462596	0.497535
160	0.101759	0.249307	0.45784	0.668963	0.835107	0.949252	1	0.962945	0.840433	0.690602	0.564427	0.481273	0.419773	0.365539	0.309225	0.261978	0.232092	0.217954	0.206602	0.191301	0.179219	0.178153	0.185052	0.190062	0.182694	0.161503	0.131701	0.10551	0.0905047	0.0840242	0.0753797	0.0532802	0.0225705	7.95533e-05	0	0.0274554			160	0.374458	0.588731	0.761099	0.855752	0.924455	0.979787	1	0.898872	0.69652	0.510613
161	0.106114	0.18546	0.317281	0.492258	0.684161	0.842808	0.956979	1	0.944705	0.823375	0.705715	0.628585	0.575836	0.526727	0.480009	0.433278	0.383151	0.328633	0.271919	0.216996	0.166644	0.123169	0.0877785	0.0616013	0.0446373	0.0357214	0.0333278	0.034748	0.0367974	0.0355853	0.0291254	0.0188121	0.0082427	0	0.0107008	0.044082			161	0.801077	0.976981	1	0.864116	0.663688	0.484604	0.397627	0.427878	0.529775	0.619674
162	0.5006	0.649359	0.805008	0.922878	0.995875	1	0.940329	0.816414	0.647855	0.477519	0.348554	0.279967	0.24064	0.206547	0.171472	0.143645	0.12186	0.102295	0.084683	0.069507	0.0542043	0.0351678	0.0152397	0.000882869	0	0.0153548	0.0478083	0.088843	0.129861	0.162081	0.187411	0.21066	0.238386	0.270187	0.312877	0.382181			162	0.0716843	0.0874991	0.143729	0.26428	0.434307	0.640934	0.847039	0.992367	1	0.890903
163	0.0242579	0.0548963	0.129085	0.257139	0.431897	0.647052	0.858918	1	0.974903	0.82088	0.633982	0.526615	0.490498	0.488121	0.478805	0.459152	0.429484	0.394168	0.35951	0.329587	0.304014	0.279731	0.253077	0.221977	0.187911	0.154956	0.127177	0.104575	0.0851209	0.0665558	0.0484919	0.0313918	0.0158492	0.00169119	0	0.0063491			163	0.685658	0.470627	0.300563	0.206052	0.155997	0.125486	0.111919	0.121425	0.140803	0.132864
164	0.40522	0.525446	0.618095	0.698426	0.786016	0.891426	0.976106	1	0.876302	0.627232	0.330984	0.145039	0.0747916	0.0883437	0.104581	0.0957772	0.0515798	0.0027843	0	0.0412396	0.0927027	0.134574	0.172542	0.225434	0.279555	0.323013	0.327717	0.290918	0.223241	0.158017	0.122997	0.129352	0.15929	0.187747	0.221415	0.291488			164	0.227145	0.139045	0.127843	0.211074	0.413419	0.626829	0.865732	1	0.977604	0.747556
165	0.511644	0.668311	0.824054	0.936803	0.987555	1	0.950346	0.83939	0.665728	0.484294	0.324772	0.226835	0.172781	0.145582	0.120998	0.0992992	0.0783106	0.0564745	0.0347056	0.0164063	0.00468839	0	0.00122504	0.0054941	0.0114486	0.0184044	0.0275356	0.0474628	0.0889744	0.156697	0.242397	0.325536	0.384702	0.405685	0.402172	0.423685			165	0.135097	0.0730223	0.0655138	0.0972743	0.174331	0.251697	0.309648	0.311074	0.240344	0.130198
166	0.140375	0.382404	0.690278	0.921379	1	0.946031	0.838489	0.752949	0.747143	0.796205	0.806391	0.723907	0.57554	0.429964	0.316381	0.241763	0.194087	0.165091	0.140131	0.116378	0.0960885	0.0842572	0.078648	0.0769936	0.0770015	0.0706585	0.0563698	0.0408927	0.0377529	0.0414737	0.0436707	0.0344728	0.0189355	0.0049005	0	0.0255058			166	0.472343	0.714566	0.905496	1	0.986251	0.818082	0.534802	0.240147	0.0852712	0.0906621
167	0.251839	0.383324	0.495671	0.58828	0.645204	0.709674	0.798538	0.924663	1	0.970209	0.811343	0.612836	0.446059	0.348202	0.288743	0.240888	0.205103	0.194828	0.207309	0.214477	0.196342	0.162976	0.128702	0.100615	0.0754631	0.0633043	0.0741925	0.102858	0.122315	0.10329	0.0582094	0.0161679	0	0.00595962	0.0456373	0.132036			167	0.0199437	0.0671023	0.137736	0.210196	0.320375	0.482136	0.690505	0.865829	0.978835	1
168	0.23914	0.349894	0.475818	0.571615	0.650319	0.72828	0.817463	0.917221	1	0.992386	0.851675	0.626935	0.410817	0.267716	0.20795	0.21897	0.249611	0.259617	0.226796	0.169147	0.106973	0.0517423	0.0167672	0	0.00679844	0.0216197	0.0283971	0.0258002	0.0267261	0.0565666	0.112074	0.181158	0.230039	0.236297	0.206642	0.188722			168	0.552293	0.749926	0.914616	1	0.976182	0.840162	0.615584	0.384662	0.228664	0.191301
169	0.662036	0.821123	0.93736	1	0.991604	0.923983	0.793926	0.633718	0.428301	0.228615	0.077744	0.0128514	0	0.00465685	0.00938106	0.0148071	0.0240939	0.0398902	0.0621339	0.0844212	0.10162	0.118564	0.144181	0.178513	0.209316	0.225225	0.226922	0.222668	0.223636	0.23631	0.262305	0.292967	0.318613	0.339611	0.390977	0.500406			169	0.645404	0.919655	1	0.884129	0.662034	0.445012	0.269858	0.177165	0.149372	0.162348
170	0.748115	0.931564	1	0.919408	0.712086	0.433769	0.18092	0.0357536	0	0.038049	0.0911875	0.127776	0.142497	0.148128	0.148829	0.134769	0.11271	0.0967112	0.0962263	0.108834	0.124835	0.144558	0.172076	0.214242	0.257443	0.298438	0.34506	0.418032	0.495463	0.534409	0.507446	0.440331	0.376226	0.339061	0.380075	0.524092			170	0.417103	0.645513	0.848422	0.961592	0.982629	0.998122	1	0.942729	0.810893	0.669569
171	0.541371	0.678281	0.801545	0.920871	0.985775	1	0.931803	0.802969	0.566224	0.311653	0.100784	0.0135229	0	0.0247614	0.0442278	0.0564488	0.0637165	0.071431	0.0820258	0.0960019	0.113654	0.134848	0.158029	0.178704	0.193748	0.20326	0.212532	0.22597	0.243449	0.25824	0.265722	0.267143	0.26858	0.274319	0.314825	0.40934			171	0.299879	0.242344	0.179544	0.136909	0.127691	0.156022	0.180707	0.178504	0.134476	0.0873332
172	0.182407	0.089731	0.0239979	0.00756455	0.167782	0.400662	0.697123	0.893951	1	0.937878	0.792392	0.61732	0.471377	0.349939	0.249201	0.162608	0.0846759	0.0252647	0	0.0146915	0.0574406	0.113661	0.173596	0.234499	0.293904	0.349081	0.389514	0.406172	0.395076	0.369418	0.343137	0.326633	0.320703	0.324019	0.303303	0.253261			172	0.0242666	0.105913	0.29777	0.562373	0.826306	0.978371	1	0.904072	0.749353	0.577818
173	0.640337	0.745842	0.764539	0.709612	0.684621	0.752833	0.905432	1	0.888048	0.604485	0.295097	0.107329	0.0266657	0.00936623	0.00561211	0.0105248	0.0162867	0.0164443	0.0103224	0.00228966	0	0.0116421	0.0413978	0.0855645	0.135251	0.181009	0.220144	0.253064	0.280795	0.302655	0.319906	0.331341	0.334111	0.3249	0.363679	0.473731			173	0.765123	0.581222	0.278762	0.0721324	0	0	0	0	0.0399117	0.0936075
174	0.208045	0.265938	0.320161	0.394641	0.483514	0.646309	0.823933	0.9725	1	0.938882	0.785963	0.616969	0.471801	0.392337	0.353816	0.318823	0.267406	0.209266	0.177863	0.196214	0.244247	0.275198	0.250741	0.174189	0.0833747	0.0174835	0	0.0298148	0.0892386	0.141116	0.15312	0.124317	0.0858922	0.0777704	0.10681	0.160148			174	0.349727	0.550835	0.776678	0.936726	1	0.980822	0.917097	0.82814	0.741281	0.648144
175	0.567789	0.738548	0.908137	1	0.944741	0.783349	0.53556	0.282439	0.0967155	0.0309654	0.0457751	0.0699709	0.0574486	0.0247963	0	0.00829502	0.0384858	0.07627	0.0895295	0.085249	0.0822123	0.113905	0.173836	0.241859	0.288669	0.304532	0.30082	0.29818	0.318003	0.358654	0.41913	0.480823	0.530449	0.54357	0.51581	0.504105			175	0.0314225	0.164457	0.506415	0.816452	1	0.955267	0.771048	0.408443	0.107782	0
176	0.259002	0.416105	0.643157	0.854457	0.989103	1	0.932372	0.82071	0.710609	0.595922	0.503286	0.436028	0.395045	0.359246	0.327654	0.299323	0.272146	0.244207	0.219241	0.196646	0.174552	0.150619	0.123235	0.0889644	0.0489298	0.0142498	0	0.00996854	0.0314134	0.0483432	0.0592879	0.0754995	0.102693	0.134051	0.156722	0.18261			176	0.514362	0.472617	0.426144	0.420906	0.533116	0.750601	0.938814	1	0.847888	0.608468
177	0.822839	0.978715	1	0.900171	0.744283	0.590032	0.451213	0.356195	0.298381	0.299009	0.325002	0.35498	0.353832	0.329535	0.295402	0.275008	0.265652	0.253236	0.225666	0.195096	0.179484	0.179624	0.177395	0.157133	0.121941	0.0841671	0.0488272	0.015407	0	0.0176043	0.065512	0.122192	0.180223	0.251544	0.382987	0.585932			177	0.133963	0.233851	0.341039	0.438213	0.550628	0.703721	0.880856	1	0.978509	0.849765
178	0.768102	0.952731	1	0.924676	0.812143	0.733215	0.735352	0.758157	0.700315	0.505605	0.268148	0.0919846	0.00863606	0	0.0399469	0.111862	0.177627	0.214301	0.213959	0.186426	0.152709	0.136878	0.147469	0.165811	0.167706	0.141066	0.0973945	0.0528014	0.0278011	0.0349613	0.0790807	0.146955	0.215015	0.265301	0.351561	0.524126			178	0.318006	0.455006	0.659505	0.873186	1	0.98957	0.824484	0.559817	0.325859	0.239342
179	0.353194	0.382359	0.458454	0.59583	0.780037	0.9354	1	0.934561	0.762933	0.541733	0.346123	0.218761	0.144618	0.0945611	0.0504111	0.0192861	0.00269576	0	0.00803956	0.0311713	0.0720997	0.12838	0.182459	0.223088	0.244792	0.253296	0.255937	0.268352	0.294135	0.321687	0.336321	0.337821	0.335366	0.330939	0.332079	0.337175			179	0.510342	0.544742	0.454389	0.262221	0.136759	0.200419	0.4487	0.724164	0.923061	1
180	0.799243	0.916615	0.976801	1	0.991636	0.952425	0.833023	0.619272	0.356214	0.138637	0.0291403	0	0.00345289	0.00728201	0.0110126	0.0146363	0.0181798	0.0214484	0.0241434	0.0260196	0.0272887	0.0306945	0.0419819	0.0667119	0.104884	0.150727	0.196643	0.237561	0.271738	0.301192	0.330287	0.364244	0.406317	0.455868	0.535481	0.655881			180	0.292555	0.480724	0.706248	0.878478	0.976649	1	0.994081	0.989014	0.956669	0.834143
181	0.943945	0.879439	0.810144	0.694073	0.52707	0.355965	0.243837	0.1986	0.18686	0.167037	0.125166	0.0709308	0.0314514	0.0172048	0.0166869	0.0188834	0.0271866	0.042915	0.0597149	0.0644721	0.0610378	0.0501994	0.0316669	0.00743495	0	0.0361866	0.115531	0.218602	0.330216	0.455679	0.59607	0.737963	0.863199	0.952057	1	0.989022			181	0.566083	0.679501	0.842233	0.986268	1	0.8552	0.603811	0.360982	0.181505	0.0796989
182	0.456369	0.524095	0.692197	0.883724	1	0.986116	0.838349	0.577106	0.300571	0.124743	0.0896095	0.111254	0.111498	0.0820477	0.070725	0.087977	0.11394	0.128953	0.155489	0.210199	0.276942	0.2984	0.231371	0.104455	0	0.00577497	0.1048	0.232213	0.303202	0.332466	0.349149	0.382851	0.413212	0.439416	0.456837	0.455058			182	0.792267	0.943897	1	0.884696	0.650396	0.376638	0.14722	0.0181752	0	0.0462636
183	0.611704	0.770984	0.902626	0.975252	1	0.974875	0.897951	0.758626	0.562308	0.343697	0.154184	0.042085	0	0.00308824	0.0173138	0.0330829	0.0431477	0.0525346	0.0645122	0.0822662	0.1035	0.127232	0.149258	0.166054	0.175607	0.180954	0.185627	0.189774	0.194292	0.20357	0.227459	0.264318	0.304392	0.336206	0.38118	0.4676			183	0.706744	0.813259	0.892229	0.959341	1	0.955239	0.818353	0.641756	0.460034	0.274554
184	0.412071	0.639596	0.855194	0.997656	1	0.863574	0.657756	0.518148	0.457468	0.461728	0.467303	0.48057	0.476658	0.447539	0.390511	0.328006	0.278908	0.245093	0.220024	0.199762	0.185108	0.172094	0.159582	0.141313	0.12507	0.109632	0.0931562	0.0653231	0.0356578	0.0112281	0	0.0067989	0.0356357	0.0775182	0.131986	0.235458			184	0.477136	0.593471	0.784297	0.924212	1	0.917195	0.81848	0.711291	0.625593	0.482043
185	0.977515	1	0.873644	0.651826	0.476271	0.367185	0.328024	0.277836	0.211394	0.105669	0.0301968	0	0.0125453	0.0256374	0.0310844	0.0339654	0.0428909	0.0613296	0.0934229	0.134321	0.171252	0.192111	0.200275	0.203827	0.208519	0.215643	0.236976	0.281922	0.347194	0.416289	0.474015	0.525372	0.578087	0.635429	0.719538	0.843958			185	0.322542	0.588539	0.829228	0.969927	1	0.984433	0.972795	0.990068	0.965845	0.850388
186	0.334312	0.494977	0.694709	0.884898	0.999825	1	0.858882	0.63787	0.400661	0.211304	0.0713557	0.00583672	0	0.0378195	0.078396	0.113099	0.142711	0.171453	0.194215	0.197804	0.179921	0.156342	0.150083	0.165515	0.199451	0.246521	0.303014	0.351473	0.380648	0.392174	0.395515	0.386819	0.356969	0.306148	0.259096	0.257216			186	0.555113	0.432823	0.36031	0.321092	0.236442	0.150054	0.0452021	0	0.00149746	0.0683094
187	0.103279	0.074575	0.0453596	0	0.0237125	0.164502	0.429914	0.688753	0.880859	0.977959	1	0.947689	0.855508	0.751571	0.642929	0.52251	0.40033	0.302571	0.255871	0.264097	0.304635	0.347301	0.372877	0.372226	0.33707	0.264224	0.164622	0.0751248	0.0191188	0.0127716	0.0294363	0.0530437	0.0640472	0.0731392	0.0937068	0.103963			187	0.627113	0.900457	1	0.838758	0.516536	0.208436	0.083437	0.13197	0.220003	0.280585
188	0.272264	0.319593	0.335211	0.323137	0.277128	0.196657	0.114064	0.0673988	0.112654	0.282031	0.554644	0.825299	0.9821	1	0.906059	0.767083	0.626515	0.53263	0.486002	0.458609	0.420166	0.369614	0.324204	0.290041	0.259453	0.219445	0.165049	0.10315	0.0488164	0.0135301	0	0.00445703	0.0216039	0.0511139	0.108964	0.190766			188	0.685876	0.872414	0.98587	1	0.958163	0.882666	0.781162	0.653657	0.50281	0.345806
189	0.107069	0.263839	0.489244	0.72548	0.916291	1	0.965974	0.802058	0.582643	0.366037	0.228773	0.1561	0.130834	0.11876	0.121922	0.148202	0.195252	0.240622	0.25886	0.258001	0.269172	0.310758	0.359349	0.384326	0.386325	0.386256	0.391815	0.380661	0.342167	0.280851	0.212985	0.141879	0.0728754	0.0197785	0	0.0233285			189	0.239563	0.110505	0.0263312	0	0.0615616	0.177004	0.276612	0.315505	0.295006	0.267803
190	0.552332	0.676732	0.812779	0.943861	1	0.95439	0.758268	0.519637	0.301438	0.199446	0.196665	0.27146	0.329609	0.314114	0.232368	0.139713	0.0990317	0.115802	0.164985	0.214077	0.250176	0.253928	0.199145	0.102474	0.0197882	0	0.029325	0.0672776	0.0799567	0.0811833	0.112574	0.213822	0.357856	0.472301	0.501861	0.505355			190	0.329317	0.224783	0.171484	0.190876	0.211275	0.225021	0.182356	0.145974	0.146458	0.183981
191	0.326579	0.547598	0.789626	0.955709	1	0.913316	0.786896	0.681566	0.62389	0.622171	0.619354	0.575865	0.489218	0.424369	0.392229	0.368103	0.324821	0.269897	0.220127	0.182577	0.148286	0.109472	0.070512	0.0426882	0.0316268	0.0281303	0.0178778	0.00174757	0	0.0266329	0.0682948	0.0925582	0.0817017	0.0425597	0.0507088	0.138954			191	0.263952	0.253854	0.23655	0.198726	0.232429	0.331222	0.510593	0.729815	0.91862	1
192	0.0546064	0.0684477	0.075078	0.0531041	0.0396338	0.017362	0.01676	0	0.0659445	0.201091	0.408369	0.565151	0.698872	0.818034	0.940069	1	0.98823	0.906982	0.791619	0.645557	0.494256	0.352314	0.277	0.278707	0.311521	0.304459	0.256428	0.211334	0.204006	0.221632	0.237883	0.217733	0.15962	0.0942081	0.0521839	0.0425418			192	0.156617	0.328215	0.550147	0.749915	0.880164	0.946938	0.991555	1	0.961516	0.871523
193	0.0580952	0.157216	0.241087	0.312888	0.408831	0.568521	0.7726	0.952208	1	0.902	0.712806	0.551526	0.438687	0.369535	0.313671	0.274295	0.243897	0.217099	0.191469	0.176907	0.178824	0.206853	0.250141	0.291589	0.305594	0.295787	0.278911	0.273443	0.271514	0.259776	0.228503	0.184349	0.128913	0.0653685	0.00692243	0			193	0.347922	0.420867	0.394053	0.293499	0.254914	0.368182	0.62766	0.899485	1	0.884485
194	0.490608	0.38904	0.293595	0.196741	0.133679	0.102285	0.127853	0.169954	0.184435	0.1266	0.0389459	0	0.0393237	0.119557	0.188827	0.231163	0.262222	0.283471	0.292774	0.283564	0.26671	0.250066	0.240097	0.226402	0.206883	0.196653	0.224976	0.310127	0.457094	0.656201	0.853573	0.984459	1	0.913702	0.764242	0.612399			194	0.466736	0.498713	0.49385	0.513901	0.623928	0.785607	0.939772	1	0.913285	0.698981
195	0.78906	0.980931	1	0.876853	0.670565	0.481303	0.345776	0.295469	0.314811	0.386802	0.492923	0.590397	0.645523	0.635266	0.569957	0.470536	0.359449	0.262875	0.196726	0.161821	0.14277	0.120431	0.0855163	0.0434581	0.0114146	0	0.0061778	0.0120838	0.0125855	0.0173796	0.0386194	0.0697051	0.0997064	0.148799	0.278305	0.51361			195	0.43663	0.541859	0.461089	0.356793	0.332042	0.48815	0.69508	0.915415	1	0.915948
196	0.64143	0.870314	1	0.992381	0.910571	0.8072	0.715823	0.588559	0.40387	0.194047	0.0504097	0	0.00543525	0.0198337	0.0341873	0.0677469	0.119564	0.168024	0.187075	0.178559	0.173889	0.195662	0.243281	0.289669	0.318313	0.326096	0.327068	0.328754	0.323981	0.29976	0.253459	0.199751	0.159553	0.147524	0.216261	0.384213			196	0.233626	0.316329	0.444405	0.623979	0.80909	0.951194	1	0.949339	0.827357	0.669677
197	0.645269	0.75014	0.835735	0.919784	0.97468	1	0.976864	0.901657	0.747675	0.565695	0.421925	0.358303	0.317316	0.25339	0.171443	0.120438	0.105428	0.0965892	0.0687593	0.0274413	0	0.00444782	0.0410258	0.0717591	0.0636689	0.027267	0.00745101	0.0204729	0.054562	0.0992384	0.14369	0.157883	0.158679	0.20419	0.334809	0.502343			197	0.686865	0.806038	0.912476	1	0.996483	0.890601	0.689778	0.497781	0.350232	0.228804
198	0.456436	0.592219	0.724385	0.840758	0.943232	1	0.984648	0.862429	0.638984	0.371459	0.150411	0.03246	0	0.00995245	0.0284808	0.0517089	0.0781158	0.105308	0.126582	0.143714	0.159899	0.174402	0.182595	0.184634	0.182909	0.18174	0.187089	0.208348	0.250914	0.309359	0.365828	0.385059	0.356349	0.301635	0.284506	0.337757			198	0.737952	0.584424	0.39578	0.199907	0.101826	0.0954884	0.131896	0.147934	0.131896	0.0954884
199	0.295967	0.39069	0.516596	0.67505	0.816728	0.922263	0.963347	1	0.985294	0.904768	0.733611	0.576115	0.468126	0.42275	0.395351	0.348655	0.262998	0.151942	0.0635561	0.0257448	0.0369453	0.0684033	0.0903741	0.086953	0.0682469	0.0450293	0.0249609	0.00708507	0	0.00143018	0.015272	0.05097	0.119458	0.187637	0.226618	0.248406			199	0.668632	0.688469	0.662592	0.654137	0.717701	0.864909	1	0.98945	0.80789	0.525994
200	0.825556	0.972914	1	0.917332	0.794569	0.707833	0.644533	0.591014	0.498232	0.377923	0.245066	0.155881	0.10103	0.0668884	0.0353395	0.0206296	0.0230643	0.03152	0.0291084	0.0162391	0.00154034	0	0.0149392	0.0441606	0.0811375	0.121633	0.174516	0.2384	0.306725	0.353723	0.37755	0.389914	0.413746	0.453852	0.524135	0.650633			200	1	0.955484	0.790338	0.541422	0.279442	0.0692877	0	0.0281102	0.105386	0.152025
201	0.103821	0.251541	0.441891	0.647699	0.835351	0.949501	1	0.958841	0.843419	0.665971	0.528853	0.459802	0.440597	0.416891	0.376589	0.327053	0.277062	0.233045	0.201605	0.185891	0.179817	0.172755	0.165182	0.165258	0.176596	0.190355	0.198875	0.19378	0.17341	0.141637	0.112127	0.0897996	0.0663194	0.030512	0	0.0167238			201	0.155704	0.3041	0.547528	0.800687	0.939682	1	0.952953	0.845933	0.680066	0.552135
202	0.555964	0.715573	0.870119	1	0.999706	0.927638	0.801343	0.670181	0.526141	0.393436	0.323921	0.302954	0.305472	0.295198	0.277979	0.247578	0.202299	0.147448	0.0921475	0.046671	0.0164458	0.00280981	0	0.00302206	0.0101034	0.0235486	0.0460734	0.0767852	0.115821	0.162127	0.215172	0.270564	0.325677	0.379883	0.418034	0.475542			202	0.137837	0.207979	0.302158	0.41853	0.522961	0.626207	0.765028	0.92365	1	0.961472
203	0.745591	0.590789	0.45344	0.397942	0.397177	0.358026	0.267547	0.160087	0.104639	0.0659449	0.059978	0.0803157	0.115572	0.125046	0.113615	0.104528	0.0958414	0.0657832	0.0241453	0	0.0182708	0.0591632	0.111072	0.159785	0.207885	0.249527	0.298174	0.366933	0.462674	0.589072	0.729571	0.866134	0.958176	1	0.966412	0.886166			203	0	0.0119705	0.0413703	0.0891077	0.0866015	0.0647944	0.0674838	0.177822	0.342352	0.514265
204	0.623462	0.801172	0.948259	1	0.956224	0.860708	0.722971	0.577513	0.458193	0.398359	0.375849	0.377615	0.380586	0.361987	0.310043	0.243242	0.181386	0.125696	0.0709566	0.0319991	0.0294993	0.065468	0.115488	0.146758	0.144839	0.109613	0.0620913	0.0171361	0	0.0255287	0.0951578	0.180473	0.256837	0.326286	0.396396	0.487072			204	0.347997	0.543783	0.717328	0.842361	0.946928	1	0.985651	0.861572	0.684384	0.519412
205	0.227961	0.10433	0.0676695	0.130698	0.340846	0.626405	0.906709	1	0.872889	0.599378	0.341838	0.176223	0.0842339	0.033038	0	0.00446138	0.0482552	0.118764	0.196407	0.264601	0.331065	0.383396	0.406388	0.397078	0.377416	0.375722	0.384916	0.377524	0.34506	0.314183	0.33201	0.389371	0.451957	0.471703	0.442379	0.350087			205	0.363758	0.326863	0.275328	0.304217	0.4597	0.70582	0.922138	1	0.858817	0.559781
206	0.937222	0.823557	0.710184	0.630771	0.566957	0.519829	0.469307	0.405517	0.300921	0.180919	0.0811935	0.0413158	0.0448544	0.0597487	0.0550503	0.0346249	0.0124608	0	0.0037639	0.0178074	0.031688	0.0378761	0.0385259	0.0467179	0.0677586	0.104615	0.154392	0.220193	0.307175	0.418354	0.554331	0.696961	0.824632	0.921573	0.988203	1			206	0.00708485	0.0966434	0.227737	0.358653	0.456277	0.497251	0.458873	0.376648	0.297723	0.261872
207	0.671259	0.871077	1	0.98072	0.872533	0.732151	0.654788	0.644079	0.650917	0.595029	0.470801	0.36347	0.330563	0.341813	0.336175	0.29353	0.224786	0.134843	0.0465908	0	0.0129906	0.0650218	0.103072	0.10796	0.0975214	0.093872	0.0877103	0.0708219	0.0648778	0.0812602	0.105148	0.120891	0.144177	0.192935	0.296155	0.452464			207	0.646353	0.832414	0.959142	1	0.975675	0.918723	0.847919	0.749588	0.638943	0.519391
208	0.781939	0.909942	1	0.999797	0.933694	0.819738	0.66261	0.472979	0.30589	0.201572	0.157569	0.147925	0.147038	0.136055	0.103195	0.0610028	0.0255834	0.0133562	0.0161593	0.0178262	0.00927256	0.00106921	0	0.00713723	0.0240863	0.0669151	0.144023	0.246686	0.345937	0.417904	0.454371	0.467392	0.478474	0.509583	0.571373	0.658865			208	0.36649	0.383676	0.472971	0.62449	0.799391	0.935906	1	0.979326	0.883508	0.743421
209	0.25872	0.314249	0.311877	0.226929	0.145819	0.161572	0.291429	0.484395	0.68653	0.858133	0.96244	1	0.992075	0.953481	0.88621	0.791352	0.683964	0.568439	0.447225	0.317822	0.190971	0.0867583	0.0224553	0	0.00229358	0.0195097	0.040573	0.0569477	0.0505056	0.0294843	0.00960678	0.0142153	0.0453562	0.0971854	0.149485	0.197846			209	0.474305	0.697371	0.888855	0.987083	1	0.901013	0.730093	0.558556	0.441001	0.340364
210	0.265653	0.451142	0.594386	0.652827	0.671475	0.71161	0.810659	0.92738	1	0.977144	0.870413	0.719771	0.558147	0.408582	0.291427	0.229105	0.214386	0.224702	0.230097	0.217053	0.189304	0.156188	0.123373	0.0900031	0.0675945	0.0621636	0.0728856	0.0854727	0.093728	0.0957322	0.087896	0.0639996	0.0279621	0	0.0167158	0.103137			210	0.48114	0.575814	0.698468	0.820071	0.92817	1	0.981741	0.843649	0.629955	0.403811
211	0.561443	0.715068	0.84561	0.937844	0.981299	1	0.979926	0.885164	0.674618	0.407386	0.191746	0.0868432	0.0546689	0.0446727	0.0395543	0.0388669	0.0393191	0.0366098	0.0288701	0.0172221	0.00537355	0	0.00995202	0.0426127	0.0968818	0.163381	0.22851	0.282279	0.319733	0.343375	0.357217	0.366288	0.373651	0.381856	0.394407	0.451016			211	0.658613	0.873006	1	0.999045	0.927482	0.7391	0.505603	0.285071	0.169846	0.114617
212	0.864332	0.983374	1	0.865033	0.650239	0.399277	0.198746	0.0614305	0.0108773	0	0.0131816	0.0184517	0.0263523	0.02939	0.0294594	0.0223869	0.0190025	0.0293285	0.0577116	0.0995721	0.154048	0.218227	0.286689	0.343819	0.378605	0.388796	0.392471	0.408742	0.447091	0.494418	0.534271	0.556623	0.563661	0.565242	0.604356	0.703898			212	0.363073	0.442049	0.541185	0.640907	0.751509	0.862311	0.962198	1	0.936227	0.786218
213	0.445287	0.722083	0.932944	1	0.917743	0.754835	0.547737	0.337205	0.145556	0.0262096	0	0.0755584	0.21207	0.357121	0.451917	0.47605	0.444545	0.397633	0.365149	0.350381	0.33557	0.302711	0.256415	0.21455	0.196129	0.203965	0.222788	0.235579	0.230115	0.211408	0.190663	0.177968	0.168191	0.150081	0.150441	0.236215			213	0.295203	0.198369	0.185048	0.233387	0.300948	0.258293	0.197215	0.207332	0.408658	0.674178
214	0.581792	0.761955	0.928085	1	0.998231	0.936427	0.826447	0.660137	0.48456	0.326742	0.190676	0.0854516	0.0201395	0	0.00872013	0.0412203	0.0872917	0.135135	0.174181	0.198941	0.21057	0.214528	0.218643	0.227384	0.239849	0.248463	0.243773	0.221542	0.191909	0.174851	0.186453	0.22487	0.277749	0.32925	0.380145	0.449182			214	0.0107991	0.109598	0.210397	0.377511	0.451552	0.491659	0.457609	0.460629	0.425645	0.35586
215	0.721314	0.91654	1	0.940734	0.808183	0.664557	0.56897	0.491852	0.414592	0.333213	0.281529	0.264564	0.280606	0.316282	0.359207	0.397798	0.426372	0.438906	0.42869	0.390888	0.328514	0.249717	0.169581	0.104255	0.057195	0.0247356	0.00485665	0	0.00629831	0.0190052	0.0381774	0.0652472	0.0991011	0.148766	0.266969	0.466608			215	0.81714	0.993324	1	0.928084	0.867388	0.82867	0.746707	0.609238	0.397202	0.173603
216	0.00333042	0	0.0105602	0.0212622	0.0134536	0.0196655	0.0492551	0.0976614	0.193633	0.373207	0.639651	0.846395	0.967221	0.998966	1	0.954075	0.875766	0.778272	0.66293	0.542468	0.450179	0.408386	0.399651	0.391095	0.365948	0.319651	0.262912	0.201514	0.157673	0.125964	0.110667	0.0946388	0.0761331	0.0484807	0.0278171	0.0125109			216	0.827795	0.915981	0.980134	1	0.970417	0.886797	0.773397	0.626761	0.460554	0.287087
217	0.379665	0.564554	0.728051	0.859045	0.931616	0.98181	1	0.962243	0.800685	0.573896	0.355176	0.242754	0.209258	0.251075	0.307879	0.355288	0.356251	0.312355	0.239722	0.16479	0.132704	0.151781	0.2058	0.250675	0.260346	0.232585	0.177084	0.111475	0.0536649	0.0216758	0.0156662	0.00880027	0	0.0120601	0.0810249	0.212204			217	0.837464	1	0.989788	0.828735	0.603574	0.426	0.306482	0.233057	0.171764	0.108709
218	0.165449	0.221203	0.356122	0.513116	0.624609	0.629506	0.479459	0.279628	0.0839409	0.00609143	0	0.0525196	0.126522	0.228712	0.36298	0.472008	0.507658	0.434254	0.306445	0.17005	0.0725508	0.0269527	0.0489695	0.114485	0.181207	0.234991	0.312545	0.473594	0.70785	0.927363	1	0.887892	0.653429	0.418461	0.257505	0.169956			218	0.113665	0.195196	0.35267	0.559981	0.771146	0.925826	1	0.985941	0.905265	0.795312
219	0.399622	0.655559	0.877721	1	0.946404	0.748226	0.487286	0.295206	0.20865	0.197717	0.216172	0.234622	0.238408	0.21653	0.187824	0.181875	0.20049	0.218788	0.214722	0.203949	0.220436	0.280946	0.373646	0.468293	0.533843	0.553451	0.526809	0.465969	0.380499	0.279738	0.174827	0.0792793	0.0144029	0	0.0544157	0.19031			219	0.773657	0.646842	0.594653	0.605211	0.597507	0.523004	0.388842	0.277356	0.217576	0.188274
220	0	0.0575346	0.211176	0.482431	0.735341	0.929328	1	0.954375	0.773548	0.519324	0.303009	0.196185	0.173051	0.17821	0.185707	0.195539	0.204232	0.207084	0.200114	0.188614	0.183495	0.196688	0.232207	0.283355	0.338147	0.385554	0.423568	0.449996	0.458856	0.441538	0.399935	0.344182	0.284484	0.224643	0.138649	0.0609406			220	0.631943	0.545806	0.42881	0.369243	0.460004	0.682138	0.90791	1	0.901864	0.687197
221	0.387864	0.652575	0.916299	1	0.938852	0.704265	0.474841	0.315234	0.26905	0.234708	0.213169	0.273247	0.405574	0.505732	0.490287	0.387094	0.280178	0.189923	0.123762	0.0550359	0.00199039	0	0.0719621	0.193983	0.277067	0.266208	0.202923	0.197887	0.241477	0.274458	0.303699	0.387593	0.462883	0.389814	0.256355	0.204119			221	0.4782	0.538484	0.570185	0.586516	0.616838	0.718668	0.879292	1	0.94825	0.749889
222	0.225125	0.163089	0.0918273	0.0336343	0	0.0129989	0.071739	0.156411	0.217988	0.232879	0.208148	0.171508	0.132579	0.098379	0.0739465	0.0715894	0.0922154	0.12561	0.159179	0.196286	0.252527	0.362595	0.526779	0.727215	0.892619	0.989545	1	0.947234	0.853425	0.749254	0.655661	0.571494	0.486916	0.403052	0.331815	0.278342			222	0.661262	0.896196	1	0.923258	0.742071	0.513448	0.317795	0.129773	0.0103366	0
223	0.172851	0.162647	0.174164	0.240623	0.381617	0.58876	0.801361	0.954108	1	0.957263	0.85918	0.769813	0.704858	0.663181	0.617896	0.570865	0.52017	0.461496	0.385012	0.300897	0.226618	0.171896	0.133205	0.10269	0.0756708	0.0501971	0.0279125	0.0114928	0.00177547	0	0.00730194	0.0228088	0.0499035	0.0933754	0.142705	0.1735			223	0.125631	0.241601	0.38995	0.551993	0.763762	0.927968	1	0.923073	0.772565	0.590253
224	0.432476	0.490048	0.430048	0.237363	0.0829886	0.0614775	0.226459	0.42066	0.509642	0.520449	0.54566	0.64795	0.804589	0.958343	1	0.846422	0.533877	0.194378	0	0.00379871	0.10621	0.201879	0.279663	0.389805	0.455492	0.411525	0.286171	0.15539	0.0663858	0.0206238	0.0829563	0.209531	0.287373	0.237235	0.198615	0.26772			224	1	0.994146	0.765038	0.386946	0.105145	0	0.0527338	0.182668	0.309178	0.402872
225	0.184146	0.256842	0.336306	0.380361	0.326523	0.252528	0.234544	0.350242	0.561121	0.768162	0.919817	0.990388	1	0.936089	0.822378	0.682787	0.551298	0.445236	0.372713	0.320032	0.26853	0.203425	0.132691	0.0691162	0.0232479	0	0.0086226	0.0504624	0.10991	0.155071	0.162595	0.140393	0.12491	0.140691	0.159548	0.169512			225	0.017001	0.0081216	0.0538734	0.138364	0.289917	0.441966	0.60819	0.653645	0.588031	0.423978
226	0.486664	0.7836	0.99351	1	0.780992	0.429562	0.133835	0.0230166	0.0888263	0.260214	0.430634	0.540266	0.570891	0.557675	0.535378	0.518782	0.514016	0.50578	0.478854	0.428428	0.372561	0.330506	0.311179	0.301079	0.282159	0.242639	0.188372	0.130425	0.0794386	0.0382958	0.0114039	0	0.000997694	0.00493031	0.0577447	0.213048			226	0.590258	0.779228	0.930702	1	0.95458	0.845734	0.718351	0.625928	0.555254	0.516404
227	0.875856	1	0.954732	0.792629	0.659414	0.672897	0.749501	0.799461	0.720857	0.563234	0.384154	0.281833	0.247447	0.245902	0.230683	0.200628	0.161594	0.121709	0.0870287	0.0597766	0.0380317	0.0201287	0.00658537	0	0.000372605	0.00549204	0.0182341	0.0445285	0.0891023	0.146484	0.210215	0.276361	0.345908	0.418591	0.521877	0.678976			227	0.902317	1	0.916945	0.621671	0.323623	0.235797	0.413037	0.695865	0.783407	0.63066
228	0.62827	0.820262	0.967034	1	0.886839	0.755186	0.583428	0.438614	0.310838	0.214559	0.105911	0.0311076	0	0.0155063	0.047849	0.0824636	0.102566	0.111493	0.123415	0.138075	0.15037	0.157558	0.162665	0.169473	0.183732	0.209969	0.24948	0.294623	0.334937	0.365456	0.392645	0.429584	0.483021	0.550355	0.565787	0.571402			228	0.400195	0.254443	0.163066	0.122449	0.100759	0.0804768	0.0404348	0.00188528	0.00622467	0.0801615
229	0.358247	0.460063	0.582252	0.758838	0.922519	1	0.910772	0.711308	0.462997	0.235323	0.0676303	0	0.00538901	0.0370643	0.0599557	0.0835276	0.119653	0.161385	0.185545	0.18069	0.161179	0.150329	0.167204	0.204052	0.266985	0.350732	0.444389	0.504164	0.505073	0.458669	0.404269	0.372038	0.363024	0.350277	0.320027	0.316039			229	0.375466	0.337608	0.289836	0.255711	0.326411	0.48315	0.70967	0.883079	0.979583	1
230	0.518564	0.619957	0.728043	0.828797	0.923261	0.99746	1	0.90201	0.713269	0.473649	0.244893	0.0951897	0.0267401	0.00792609	0.00237242	0.00613559	0.0109345	0.00944905	0.00263481	0	0.0140599	0.0531908	0.113286	0.178546	0.23635	0.286962	0.331497	0.358596	0.352073	0.321216	0.297213	0.312243	0.363227	0.420619	0.448724	0.46869			230	0.594362	0.290887	0.107838	0.0743685	0.10763	0.206351	0.311331	0.411584	0.452953	0.397953
231	0.0792494	0.175444	0.366979	0.607314	0.842193	0.983204	1	0.897752	0.768724	0.656569	0.532883	0.361288	0.23161	0.255056	0.40069	0.492829	0.453843	0.351151	0.319067	0.34396	0.373346	0.343046	0.283808	0.234981	0.240473	0.278459	0.287474	0.23466	0.141875	0.0644173	0.0198024	0.00451393	0.000206412	0	0.0139602	0.0315306			231	1	0.945592	0.841837	0.677248	0.531812	0.328927	0.189299	0.0648167	0.0254657	0
232	0.334794	0.515957	0.718115	0.90339	1	0.965197	0.802918	0.570779	0.328485	0.152934	0.0641338	0.0701616	0.136581	0.231666	0.294053	0.322191	0.340663	0.38352	0.432273	0.46905	0.47651	0.459887	0.4245	0.379618	0.337093	0.302292	0.271904	0.2425	0.209442	0.162038	0.0953527	0.0291223	0	0.00876163	0.0709442	0.178			232	0.329389	0.537857	0.725318	0.855478	0.931738	0.981499	1	0.994912	0.926787	0.795382
233	0.119748	0.167394	0.254637	0.374532	0.497863	0.63621	0.789464	0.92698	1	0.987953	0.909187	0.779069	0.61842	0.464838	0.351259	0.28354	0.24099	0.214497	0.201076	0.203172	0.200048	0.172999	0.104782	0.0273748	0	0.0724848	0.223485	0.353297	0.384243	0.306128	0.201905	0.134735	0.123364	0.130679	0.127186	0.117739			233	0.028111	0.151534	0.320852	0.463913	0.498581	0.460592	0.394643	0.382553	0.467044	0.665969
234	0.904419	1	0.979857	0.823141	0.617017	0.427684	0.290885	0.208441	0.192123	0.220993	0.257769	0.279867	0.290064	0.293873	0.286229	0.263573	0.229573	0.190028	0.148548	0.105644	0.0638363	0.0282208	0.00466497	0	0.0173479	0.0551137	0.108347	0.1761	0.258709	0.351268	0.443245	0.523643	0.586306	0.63043	0.682354	0.771403			234	0.479771	0.463408	0.383477	0.305872	0.354634	0.556273	0.828676	1	0.968737	0.743519
235	0.655079	0.887279	1	0.976095	0.872228	0.805669	0.792119	0.826631	0.80594	0.705557	0.530218	0.389345	0.310573	0.295591	0.301915	0.308849	0.293088	0.247633	0.184217	0.122174	0.0750647	0.0469124	0.0298077	0.0193303	0.00975349	0.00185442	0	0.00957405	0.0300789	0.0507344	0.0713205	0.0911452	0.120157	0.167448	0.257157	0.421701			235	0.12769	0.192021	0.319456	0.394323	0.313311	0.169872	0.036967	0	0.00908813	0.0644381
236	0.907649	0.69112	0.397475	0.198007	0.100466	0.0908217	0.0891167	0.112683	0.133905	0.157514	0.181955	0.193204	0.18267	0.169577	0.191895	0.240601	0.266027	0.238816	0.166808	0.0865115	0.0289524	0	0.00695557	0.0692781	0.199374	0.363067	0.488808	0.542846	0.548095	0.569331	0.639029	0.746079	0.842122	0.919605	0.972689	1			236	0.314465	0.645479	0.891588	1	0.985051	0.959944	0.959944	0.985051	0.991238	0.945917
237	0.821293	0.940267	1	0.937779	0.727979	0.502242	0.344395	0.314434	0.330905	0.360538	0.328339	0.249655	0.154923	0.114527	0.134599	0.164083	0.167814	0.129766	0.079928	0.027899	0.00181686	0	0.0184853	0.0424234	0.0792125	0.131621	0.18817	0.233562	0.280996	0.342091	0.42392	0.505793	0.586585	0.645423	0.686734	0.735212			237	0.587573	0.33889	0.140689	0.0424971	0.0123768	0.00457034	0	0.0129393	0.0673631	0.163385
238	0.47166	0.665588	0.830012	0.946135	1	0.989578	0.899588	0.753717	0.567883	0.384848	0.212651	0.101667	0.0473241	0.0370393	0.0282321	0.0119049	0	0.00917691	0.0519728	0.116976	0.175571	0.207921	0.217337	0.221804	0.231044	0.250193	0.283613	0.330211	0.374585	0.400981	0.401972	0.377114	0.324453	0.26624	0.24558	0.317232			238	1	0.983107	0.879838	0.673299	0.404863	0.183786	0.0846364	0.0582733	0.0259838	0.0309898
239	0.0613449	0.253498	0.546367	0.823904	0.987783	1	0.888605	0.715575	0.551311	0.44099	0.368249	0.327612	0.298259	0.277596	0.243857	0.215181	0.20903	0.240558	0.300048	0.352214	0.348215	0.288015	0.221704	0.180552	0.13443	0.0819996	0.0751674	0.168349	0.315967	0.439686	0.474888	0.418208	0.297093	0.157567	0.0488198	0			239	0.924558	1	0.874194	0.627337	0.380935	0.190695	0.0628465	0	0.00496837	0.0681243
240	0.164444	0.265359	0.318125	0.34883	0.361348	0.455471	0.635519	0.879369	1	0.96596	0.805346	0.653343	0.497073	0.35786	0.271955	0.278415	0.357587	0.459815	0.523291	0.468317	0.291517	0.0962483	0	0.0202453	0.104261	0.180093	0.227494	0.253282	0.270894	0.26913	0.253147	0.23167	0.192265	0.130703	0.0740171	0.0919874			240	0.83974	0.957258	1	0.981878	0.922767	0.857781	0.744675	0.628542	0.482252	0.359157
241	0.464262	0.619429	0.836178	1	0.979678	0.79497	0.590189	0.420634	0.334049	0.293974	0.346983	0.391886	0.408621	0.366435	0.312821	0.251144	0.199036	0.177318	0.198983	0.248532	0.303677	0.345603	0.372178	0.380918	0.364547	0.314788	0.234989	0.142106	0.0609217	0.0111495	0	0.0273477	0.0927531	0.197194	0.301515	0.386437			241	0.192101	0.350535	0.428079	0.433838	0.432768	0.492878	0.658478	0.873342	1	0.913307
242	0.250719	0.163811	0.202843	0.291394	0.39061	0.409219	0.369207	0.264212	0.156327	0.0668946	0.0199666	0	0.00299072	0.019739	0.0460539	0.0698877	0.083857	0.0838689	0.0712431	0.0513678	0.0467883	0.0810493	0.16336	0.281366	0.426929	0.589429	0.744753	0.860184	0.931167	0.974063	1	0.988582	0.911171	0.769676	0.59377	0.404132			242	0.803391	0.974782	1	0.872511	0.635122	0.401259	0.243833	0.224426	0.298809	0.407524
243	0.689485	0.43492	0.245815	0.160261	0.141548	0.193073	0.28009	0.38173	0.435898	0.450465	0.464821	0.517931	0.578925	0.597514	0.559793	0.494781	0.429031	0.373943	0.323885	0.259441	0.168211	0.0747574	0.0249592	0.0452752	0.105063	0.149365	0.132068	0.0621208	0	0.0164396	0.149108	0.381416	0.658016	0.896469	1	0.91927			243	0.160758	0.107376	0.0552809	0.0108085	0	0.00270212	0.0253042	0.0975295	0.206829	0.466041
244	0.576228	0.709876	0.845509	0.968148	1	0.943688	0.767781	0.543132	0.305227	0.139942	0.0416799	0.00575623	0	0.0257431	0.058153	0.0780508	0.0828423	0.0901936	0.108848	0.12597	0.132257	0.135144	0.145161	0.174375	0.220302	0.28176	0.351142	0.412613	0.45501	0.469927	0.460968	0.438379	0.40865	0.399946	0.419107	0.483273			244	0.257557	0.325083	0.312553	0.230721	0.165392	0.204831	0.349591	0.552246	0.649026	0.634198
245	0.467555	0.597028	0.694828	0.761465	0.838624	0.924085	0.997451	1	0.874443	0.686526	0.496157	0.381293	0.32186	0.306488	0.298353	0.290138	0.277971	0.265299	0.258231	0.261124	0.251692	0.206313	0.126938	0.0462307	0.00570628	0	0.0289761	0.0737652	0.13155	0.16195	0.147667	0.0976993	0.0582141	0.0549709	0.137727	0.284376			245	0.664572	0.756692	0.834016	0.766168	0.588862	0.36903	0.210132	0.180275	0.264748	0.338658
246	0.0973697	0.0274577	0	0.0560586	0.124002	0.193459	0.19735	0.162107	0.113895	0.11225	0.136718	0.148494	0.128932	0.104456	0.110045	0.149619	0.215653	0.292551	0.369615	0.434082	0.485344	0.530513	0.589635	0.682357	0.806814	0.934607	1	0.965196	0.833217	0.663921	0.523481	0.428526	0.373753	0.333628	0.280992	0.206608			246	0.288731	0.287765	0.221211	0.160926	0.169334	0.292729	0.510274	0.762673	0.952187	1
247	0.816661	1	0.999898	0.829746	0.577305	0.361244	0.237048	0.228904	0.314067	0.40953	0.44828	0.390465	0.294702	0.191527	0.126763	0.134839	0.218721	0.317664	0.341461	0.299228	0.24378	0.237167	0.270261	0.322416	0.366842	0.39784	0.387045	0.302104	0.154406	0.0226227	0	0.0850959	0.209357	0.301347	0.399969	0.575334			247	0.67008	0.922554	1	0.941358	0.745631	0.643855	0.653372	0.805724	0.853097	0.789457
248	0.791482	0.974579	1	0.895392	0.725748	0.569593	0.446323	0.380344	0.337323	0.273585	0.160196	0.0570806	0	0.00258081	0.0348116	0.0877403	0.14962	0.204479	0.241712	0.260389	0.268019	0.270263	0.270275	0.274036	0.286959	0.308583	0.328045	0.338819	0.336924	0.326351	0.311589	0.303179	0.308881	0.330272	0.401344	0.564592			248	0.589767	0.33009	0.139958	0.057828	0.0353556	0.0308748	0.0367007	0.0926611	0.245466	0.457292
249	1	0.985385	0.886567	0.751926	0.628313	0.545096	0.519436	0.513695	0.45798	0.351072	0.231641	0.141016	0.0741913	0.0320612	0.00784246	0	0.000562967	0.00827798	0.0158065	0.026113	0.0362382	0.0571709	0.0936363	0.140617	0.175787	0.188673	0.190626	0.200413	0.235056	0.299312	0.397273	0.517111	0.636004	0.732864	0.824253	0.925818			249	0.193249	0.169378	0.253542	0.488985	0.785933	1	0.965918	0.737755	0.408645	0.145853
250	0.565439	0.640832	0.800919	0.943771	1	0.959799	0.838708	0.663303	0.499416	0.427584	0.408364	0.38653	0.342832	0.311057	0.293871	0.284637	0.276843	0.267708	0.252916	0.223381	0.170093	0.100211	0.0364334	0.00112987	0	0.0190301	0.0427662	0.0594089	0.0695908	0.0807649	0.10859	0.165552	0.251642	0.354346	0.462134	0.522378			250	0.635763	0.760063	0.90685	1	0.952105	0.747609	0.440779	0.164033	0.0138784	0
251	0.712528	0.867184	0.982742	1	0.929321	0.800546	0.661993	0.514357	0.369121	0.24534	0.184069	0.180018	0.203081	0.218192	0.21254	0.184513	0.138849	0.0885804	0.0455762	0.0165825	0.000887045	0	0.0176489	0.0528939	0.0982481	0.143493	0.187981	0.236783	0.293969	0.35454	0.408719	0.449829	0.475084	0.485361	0.508608	0.577039			251	0.312079	0.65863	0.922849	1	0.851294	0.635068	0.490395	0.460755	0.518038	0.496714
252	0.423576	0.565029	0.717739	0.856529	0.966661	1	0.898165	0.648484	0.340717	0.115359	0.0520687	0.105955	0.197431	0.274844	0.345132	0.414363	0.479725	0.530045	0.559888	0.564795	0.536998	0.473761	0.382575	0.276716	0.172793	0.0870158	0.0318499	0.0056034	0	0.00566679	0.0206726	0.0483295	0.0913316	0.145926	0.214815	0.302265			252	0.792395	0.838233	0.935519	1	0.977765	0.849327	0.658138	0.454091	0.291422	0.180214
253	0.198262	0.0497579	0.081261	0.223459	0.381381	0.485504	0.519498	0.462887	0.361196	0.275292	0.237752	0.249753	0.260663	0.247701	0.222796	0.210096	0.202456	0.188364	0.185967	0.189048	0.146572	0.0596554	0	0.039968	0.169574	0.308806	0.396474	0.446038	0.533361	0.707228	0.900963	1	0.961323	0.839953	0.676194	0.450257			253	0.673654	0.864714	1	0.978784	0.802804	0.546572	0.279856	0.0988812	0.0486899	0.12112
254	0.188967	0.259086	0.458237	0.714019	0.92255	1	0.914284	0.731479	0.531022	0.388789	0.294471	0.247638	0.208167	0.161126	0.108106	0.0893037	0.125573	0.194494	0.252606	0.266577	0.22696	0.152408	0.0718988	0.0103662	0	0.0648076	0.19824	0.345811	0.463133	0.533396	0.565102	0.566484	0.541443	0.480667	0.372906	0.250065			254	0.230292	0.357221	0.548321	0.75253	0.912688	1	0.987908	0.864701	0.672433	0.470129
255	0.718196	0.656729	0.485203	0.296002	0.143578	0.0737401	0.06803	0.113551	0.164112	0.178071	0.148989	0.117689	0.0987261	0.0696599	0.0257512	0	0.0369461	0.140152	0.272346	0.371434	0.395381	0.352331	0.291517	0.250366	0.245351	0.260927	0.304694	0.385588	0.545897	0.760792	0.955634	1	0.890956	0.740618	0.671515	0.702169			255	0.0126708	0.0873705	0.270214	0.534082	0.832309	1	0.989151	0.769297	0.482665	0.238722
256	0.0738143	0.0435596	0.0552017	0.0577483	0.0909681	0.148591	0.271665	0.435661	0.638816	0.822102	0.945456	1	0.997013	0.942691	0.845677	0.742377	0.664501	0.605977	0.540687	0.451941	0.355304	0.289195	0.267734	0.268446	0.246764	0.184133	0.101355	0.0328116	2.94316e-05	0	0.0332087	0.0955308	0.16978	0.205481	0.189741	0.12336			256	0.089534	0.145547	0.183105	0.232293	0.25042	0.270075	0.253925	0.261035	0.26738	0.25654
257	0.458071	0.524079	0.505859	0.387357	0.269337	0.191007	0.194501	0.266931	0.437227	0.655319	0.860369	0.974117	1	0.949656	0.84411	0.69837	0.552476	0.44486	0.38135	0.338722	0.294679	0.244655	0.190884	0.133117	0.0751816	0.0253636	0	0.00483729	0.0312157	0.0534224	0.0631562	0.0721748	0.103301	0.154679	0.235972	0.335865			257	0.493153	0.713959	0.899771	1	0.965802	0.827781	0.641484	0.4867	0.369278	0.31237
258	0.182539	0.399221	0.669602	0.894737	1	0.981235	0.84667	0.646283	0.43307	0.300312	0.259146	0.281998	0.26748	0.183503	0.0649229	0	0.0200736	0.084199	0.131692	0.148653	0.169001	0.252652	0.418067	0.607631	0.70441	0.657327	0.504742	0.325244	0.186746	0.150698	0.195654	0.262713	0.257726	0.216271	0.135895	0.112717			258	0.712816	0.853135	0.95958	1	0.98842	0.889003	0.698716	0.415646	0.149075	0
259	0.364694	0.417737	0.454897	0.456444	0.336985	0.205147	0.0878701	0.0471132	0.0242524	0.0643071	0.096229	0.0861177	0.0323205	0	0.0107928	0.0333175	0.0541836	0.0785934	0.134854	0.228328	0.339513	0.43062	0.474225	0.464256	0.454203	0.515408	0.674125	0.854978	0.975576	1	0.94613	0.818431	0.639068	0.459727	0.355403	0.340767			259	0.573558	0.739409	0.93433	1	0.893072	0.597959	0.263832	0.023315	0	0.116305
260	0.657217	0.838496	0.96109	0.999636	1	0.969692	0.918712	0.828977	0.715488	0.601271	0.511121	0.45145	0.406723	0.35878	0.295376	0.221765	0.155223	0.112826	0.0980338	0.0949588	0.0833705	0.0593179	0.0317382	0.0114044	0.000412325	0	0.012837	0.0355786	0.0623558	0.0883627	0.11322	0.138772	0.169031	0.214107	0.305335	0.454871			260	0.986731	0.88547	0.736504	0.582455	0.442027	0.309249	0.191251	0.0911034	0.0442584	0.0707805
261	0.74367	0.898037	0.994591	1	0.923418	0.796523	0.638734	0.454694	0.263503	0.107275	0.0173974	0	0.0280852	0.0956842	0.178536	0.258246	0.297476	0.281181	0.219479	0.150262	0.113973	0.136862	0.195895	0.239987	0.235154	0.19278	0.154848	0.133339	0.152218	0.21294	0.318544	0.422937	0.489358	0.509274	0.528626	0.604079			261	0.583995	0.69593	0.750619	0.74634	0.749952	0.792408	0.889185	0.981016	1	0.910686
262	0.768156	0.536623	0.32928	0.178549	0.108517	0.109952	0.135596	0.148001	0.160399	0.216708	0.270057	0.278502	0.225482	0.157585	0.099086	0.0559688	0.0227559	0.00334218	0	0.00687596	0.0340271	0.105494	0.234351	0.372274	0.467797	0.49162	0.474994	0.455419	0.488756	0.592379	0.740946	0.864372	0.935359	0.980267	1	0.939769			262	0.381998	0.398556	0.46681	0.571405	0.576393	0.465509	0.23001	0.106401	0.207226	0.536318
263	0.666854	0.917522	1	0.852385	0.573262	0.321237	0.196575	0.199368	0.286186	0.412794	0.50804	0.542356	0.563003	0.627019	0.702677	0.724412	0.668483	0.573422	0.46274	0.359211	0.269854	0.203304	0.152331	0.121692	0.10857	0.0897308	0.0482223	0.0250762	0.053816	0.104618	0.104188	0.0489204	0	0.0143319	0.135649	0.362835			263	0.843686	0.960026	1	0.930496	0.86229	0.797956	0.764199	0.68608	0.565747	0.392898
264	0.552123	0.64992	0.790021	0.930108	1	0.969749	0.863368	0.746496	0.635006	0.508249	0.364683	0.243826	0.165394	0.141215	0.141714	0.157376	0.14564	0.119108	0.105841	0.12928	0.192349	0.269423	0.319171	0.292205	0.185871	0.065838	0	0.00221464	0.0401786	0.0787288	0.140939	0.238329	0.360148	0.452603	0.493756	0.510939			264	0	0.0760777	0.226392	0.419588	0.579564	0.741409	0.904025	1	0.984411	0.894556
265	0.0787525	0.185079	0.259243	0.274399	0.249768	0.306542	0.50094	0.789657	0.991071	1	0.853752	0.667846	0.485992	0.309539	0.153748	0.0567141	0.0301064	0.0580309	0.117691	0.200387	0.30254	0.406283	0.483473	0.52588	0.547116	0.560004	0.558695	0.534326	0.483304	0.407244	0.306031	0.192167	0.0921539	0.0289547	0	0.0149944			265	0.363403	0.233826	0.0990115	0	0.0181688	0.18694	0.455788	0.775231	1	0.986097
266	0.114286	0.183242	0.221253	0.295631	0.446881	0.683417	0.889419	1	0.972422	0.865754	0.74	0.654521	0.601094	0.562258	0.526047	0.499596	0.480782	0.463638	0.440961	0.409551	0.368698	0.323929	0.279782	0.2392	0.200541	0.163181	0.126895	0.0935654	0.0628941	0.0351593	0.0133042	0.0018344	6.52995e-05	0	0.0076702	0.0468444			266	0.367554	0.620236	0.849615	0.97265	1	0.928673	0.805503	0.655489	0.555658	0.499161
267	0.167111	0.248566	0.326044	0.374573	0.366046	0.343582	0.352211	0.413034	0.539744	0.692921	0.862258	0.967828	1	0.950205	0.863108	0.763115	0.667165	0.575548	0.471244	0.358636	0.254061	0.175982	0.121862	0.0887346	0.0656217	0.042253	0.0145738	0	0.0157755	0.060738	0.113076	0.152275	0.167561	0.164296	0.143123	0.139337			267	0.737211	0.916886	1	0.956516	0.855882	0.763683	0.718662	0.68312	0.618871	0.520594
268	0.0770003	0.160214	0.287392	0.49294	0.728896	0.924389	1	0.96454	0.826149	0.665376	0.560204	0.531723	0.517506	0.45523	0.367383	0.313246	0.31745	0.344657	0.354443	0.341768	0.322595	0.295559	0.260011	0.222837	0.20169	0.179663	0.148899	0.119608	0.129182	0.18528	0.247724	0.252101	0.177351	0.0641463	0	0.0107144			268	0.853764	0.938223	1	0.977746	0.867724	0.644336	0.408161	0.206849	0.114814	0.0966773
269	0.898558	0.989303	1	0.887476	0.742654	0.666737	0.663661	0.623022	0.496147	0.330304	0.199939	0.110803	0.0550833	0.0203664	0.00463871	0	0.00561408	0.0193606	0.036568	0.0500196	0.0605295	0.0755252	0.103508	0.144639	0.188961	0.223377	0.250638	0.279447	0.316135	0.354409	0.390706	0.427719	0.477705	0.545156	0.648716	0.765097			269	0.282336	0.472549	0.591478	0.623084	0.625634	0.6707	0.773132	0.917369	1	0.98517
270	0.516524	0.523733	0.555355	0.606361	0.737329	0.888256	1	0.97063	0.842317	0.658069	0.456975	0.263696	0.102736	0.00906127	0	0.0705417	0.177778	0.269172	0.311619	0.306115	0.273232	0.240991	0.211158	0.17769	0.129794	0.076307	0.0426361	0.0574726	0.121294	0.196063	0.258125	0.300603	0.344926	0.401646	0.462391	0.500316			270	0.7069	0.750503	0.830244	0.933848	1	0.973954	0.827477	0.61479	0.387382	0.221422
271	0.391955	0.562654	0.784799	0.964266	1	0.886711	0.660068	0.431033	0.274265	0.216853	0.220579	0.253229	0.29157	0.335839	0.392365	0.45294	0.490051	0.490256	0.463764	0.426935	0.379532	0.328626	0.282108	0.235523	0.178377	0.110134	0.0541331	0.0138412	0	0.00912939	0.0653889	0.153565	0.259103	0.328968	0.343455	0.33804			271	0.349761	0.201445	0.0769974	0.01268	0	0.0231784	0.0607544	0.101422	0.125664	0.124752
272	0.946054	0.988531	1	0.965807	0.841191	0.655235	0.439961	0.253337	0.115784	0.0460692	0.0262549	0.0194258	0.00882655	0	0.00338965	0.0175212	0.0486082	0.0926069	0.139633	0.168555	0.180587	0.180736	0.18466	0.196484	0.217462	0.243763	0.271562	0.298192	0.323553	0.354059	0.40248	0.479565	0.5856	0.699936	0.804526	0.887444			272	0.00030865	0.0103115	0.0349233	0.0485032	0.0576294	0.0582829	0.0420604	0.0346044	0.041902	0.0739323
273	0.215997	0.327066	0.399091	0.42414	0.427361	0.428371	0.422599	0.41063	0.410717	0.454392	0.555141	0.71429	0.879685	0.991957	1	0.910716	0.763092	0.597331	0.450842	0.344543	0.286316	0.261551	0.253759	0.251314	0.240317	0.206068	0.143848	0.0734744	0.0221038	0.00121247	0	0.00507783	0.0144523	0.0291895	0.0564396	0.116333			273	0.96352	1	0.80949	0.483531	0.221533	0.158144	0.254086	0.385042	0.428061	0.404581
274	0.281194	0.329414	0.450977	0.624778	0.841557	0.977497	1	0.83693	0.582503	0.287418	0.0915846	0	0.00504042	0.0465401	0.108289	0.180318	0.258394	0.344175	0.424414	0.470978	0.464919	0.430381	0.398317	0.383193	0.362279	0.337244	0.319913	0.317758	0.311831	0.288625	0.251648	0.216269	0.194355	0.201493	0.227757	0.253039			274	0.618201	0.795802	0.945952	1	0.967212	0.864612	0.753365	0.63516	0.544444	0.485937
275	0.935401	1	0.952254	0.827084	0.681508	0.618738	0.586742	0.551285	0.436574	0.326044	0.252422	0.235304	0.222731	0.192708	0.15842	0.143657	0.156232	0.17667	0.17461	0.137697	0.0788097	0.0260626	0	0.00987912	0.0559451	0.127997	0.204254	0.265123	0.298192	0.306757	0.313692	0.338485	0.398349	0.493256	0.63422	0.794715			275	0.499176	0.689915	0.855922	0.970942	1	0.926059	0.770519	0.569274	0.382999	0.256491
276	0.319274	0.509784	0.674902	0.802544	0.875974	0.948917	0.987058	1	0.922473	0.784366	0.601052	0.461209	0.372361	0.343844	0.348011	0.373482	0.388025	0.379148	0.352837	0.32302	0.283851	0.228225	0.161698	0.10326	0.0650387	0.0464251	0.0407423	0.038946	0.0327848	0.0192755	0.00424966	0	0.0133856	0.0429096	0.0883736	0.176083			276	0.092891	0.0102909	0.00189904	0.0322342	0.0589868	0.127249	0.232711	0.350641	0.404801	0.356723
277	0.901697	1	0.955413	0.757907	0.525056	0.409301	0.412521	0.470556	0.448296	0.3573	0.193041	0.0684719	0	0.00653774	0.0408085	0.0933972	0.147537	0.188711	0.217043	0.234248	0.241602	0.239536	0.236618	0.241796	0.261097	0.290791	0.325387	0.355864	0.375503	0.378206	0.363597	0.34807	0.35786	0.414212	0.54448	0.717077			277	0.773762	0.892863	0.955848	1	0.973505	0.896248	0.758285	0.625761	0.462391	0.332584
278	0.246582	0.303531	0.422431	0.609341	0.843204	0.996659	1	0.815681	0.535154	0.264222	0.0995772	0.0444629	0.0407646	0.0368889	0.0197139	0.00317605	0	0.0165582	0.0616147	0.140315	0.246298	0.378146	0.523093	0.662676	0.746557	0.746828	0.663278	0.53308	0.403078	0.316272	0.27754	0.261675	0.239078	0.212851	0.199849	0.211076			278	0.831866	0.954799	1	0.879998	0.677236	0.392504	0.175875	0.0301855	0	0.0289131
279	0.686464	0.665715	0.665817	0.792506	0.929832	1	0.92879	0.741257	0.487564	0.283217	0.242482	0.290226	0.335155	0.317626	0.278807	0.232888	0.188031	0.139776	0.0953019	0.0537859	0.0210576	0.000812095	0	0.0262505	0.0680075	0.107151	0.126089	0.143831	0.181427	0.248084	0.318597	0.381567	0.435582	0.488848	0.566488	0.654238			279	0.740719	0.842247	0.955867	1	0.980363	0.876559	0.704026	0.456023	0.213057	0.0493099
280	0.728016	0.82617	0.886836	0.918159	0.987336	1	0.941557	0.763969	0.521502	0.262218	0.0811868	0.01448	0.0474317	0.121285	0.186603	0.216222	0.217392	0.219575	0.245133	0.289845	0.329746	0.35123	0.358817	0.350383	0.314014	0.246808	0.163663	0.0845681	0.0262389	0	0.00955619	0.0558287	0.142239	0.256173	0.400334	0.5591			280	0.0505057	0.0953607	0.139717	0.181886	0.167041	0.121613	0.103219	0.207891	0.410267	0.625344
281	0.974487	1	0.892024	0.675826	0.450876	0.32065	0.255311	0.208622	0.15257	0.103112	0.0600959	0.0226444	0	0.00126717	0.0159854	0.0363166	0.0600756	0.0924034	0.131807	0.171014	0.209031	0.249208	0.296204	0.341318	0.365971	0.360099	0.335392	0.319428	0.334477	0.389321	0.482351	0.598317	0.708812	0.785697	0.838296	0.89937			281	0.439852	0.693859	0.908067	1	0.975733	0.909103	0.831505	0.769951	0.730876	0.703933
282	0.83881	0.964397	1	0.922116	0.714032	0.444053	0.185678	0.038238	0	0.00204606	0.00105453	0.0244558	0.0867058	0.165909	0.227082	0.26677	0.286662	0.289249	0.281112	0.269774	0.258589	0.241258	0.211743	0.177784	0.154636	0.154578	0.183239	0.241855	0.327541	0.425783	0.518243	0.586917	0.626392	0.641921	0.659878	0.724514			282	0.301603	0.405554	0.425538	0.34335	0.190916	0.0606194	0.0401726	0.184144	0.456962	0.754261
283	0.166394	0.272645	0.393315	0.543368	0.700164	0.84912	0.962058	1	0.946922	0.805289	0.633382	0.497988	0.428832	0.416972	0.427315	0.43899	0.431925	0.399511	0.354513	0.311988	0.284548	0.274369	0.274803	0.267503	0.238392	0.191923	0.14477	0.110683	0.0896285	0.0758292	0.0611995	0.0400885	0.01486	0	0.0195073	0.0815573			283	0.747918	0.90976	1	0.927489	0.70085	0.388099	0.128388	0	0.00532512	0.104986
284	0.342205	0.485626	0.668774	0.860436	1	0.988495	0.831057	0.607184	0.443211	0.366988	0.343238	0.320298	0.289242	0.266018	0.259326	0.275021	0.314341	0.379027	0.466335	0.549342	0.58442	0.539736	0.444315	0.343833	0.26468	0.191047	0.132121	0.092255	0.0698582	0.0397913	0.0138785	0	0.0125985	0.0435291	0.114235	0.212762			284	0.576124	0.409944	0.317673	0.275205	0.258117	0.260856	0.303852	0.342643	0.355807	0.346818
285	0.793885	0.930807	1	0.94752	0.834359	0.719797	0.618846	0.502077	0.37769	0.268257	0.188309	0.155515	0.144996	0.137188	0.112673	0.0949048	0.087382	0.0727841	0.043763	0.00960644	0	0.0205917	0.0591515	0.0997931	0.143247	0.197572	0.271178	0.355023	0.436535	0.485384	0.493017	0.468661	0.450797	0.471797	0.54342	0.650277			285	0.32551	0.337526	0.422364	0.56157	0.736751	0.899588	1	0.975955	0.820028	0.567015
286	0.210302	0.484388	0.75424	0.928089	0.984202	0.989115	1	0.989764	0.95458	0.86355	0.742079	0.617247	0.515131	0.432467	0.341663	0.246193	0.156345	0.0892732	0.052888	0.0448915	0.0563457	0.0764936	0.0936824	0.0932393	0.0714813	0.0344865	0	0.000375211	0.0626722	0.171728	0.272949	0.310628	0.266147	0.160931	0.0613618	0.0637919			286	0.50122	0.585697	0.735355	0.89749	1	0.958953	0.768584	0.492139	0.227276	0.0481212
287	0.809916	0.963815	1	0.910526	0.758533	0.615829	0.509557	0.462383	0.445075	0.429613	0.39129	0.357488	0.340273	0.333796	0.318595	0.292158	0.268084	0.261726	0.273424	0.278496	0.253645	0.199223	0.133624	0.0752459	0.0306808	0.00510927	0	0.0163776	0.0516326	0.108883	0.186392	0.270995	0.343763	0.401475	0.481816	0.619603			287	0.284842	0.354587	0.41803	0.472832	0.549292	0.659916	0.794517	0.930097	1	0.966465
288	0.121719	0.00935373	0.0477366	0.136255	0.188553	0.205492	0.212488	0.211056	0.23013	0.316717	0.410154	0.448031	0.412107	0.35251	0.29734	0.254188	0.20645	0.135789	0.0523417	0.00180588	0	0.0452066	0.121299	0.247772	0.421981	0.611812	0.771297	0.891444	0.973571	1	0.947966	0.832775	0.700874	0.588632	0.480367	0.315077			288	0.0939513	0.199826	0.281445	0.305536	0.286188	0.300205	0.392085	0.580697	0.788765	0.969339
289	0.336465	0.252733	0.241324	0.398514	0.672595	0.939289	1	0.806225	0.468819	0.181817	0.0345591	0	0.0179009	0.0641459	0.127319	0.177157	0.193038	0.179932	0.170161	0.189177	0.24334	0.311315	0.343682	0.331223	0.309365	0.33495	0.396362	0.456037	0.487824	0.512408	0.532642	0.542928	0.528113	0.509304	0.478852	0.432328			289	0.776583	0.903099	0.981934	0.996681	1	0.983626	0.925777	0.806239	0.643114	0.459522
290	0.415287	0.458055	0.631254	0.827111	0.96054	1	0.92259	0.762416	0.551987	0.417527	0.341335	0.322246	0.304066	0.282764	0.243104	0.194042	0.148271	0.104462	0.06305	0.0214713	0	0.0206634	0.0901427	0.178026	0.247377	0.276245	0.280468	0.289277	0.318942	0.346735	0.350053	0.330592	0.324898	0.355137	0.413504	0.422038			290	0.453669	0.460058	0.390646	0.381898	0.556891	0.81258	1	1	0.81258	0.507481
291	0.0424175	0	0.040076	0.114692	0.198921	0.265957	0.312382	0.313643	0.287993	0.24269	0.207873	0.198408	0.226048	0.266657	0.300789	0.325429	0.341921	0.343318	0.319668	0.26709	0.198033	0.145694	0.151404	0.228959	0.37378	0.562474	0.760698	0.918813	1	0.9977	0.9227	0.79267	0.63233	0.467713	0.309725	0.157504			291	0.241423	0.378295	0.618734	0.887762	1	0.859809	0.543513	0.223284	0.0204988	0
292	0.405685	0.478871	0.509783	0.544317	0.590295	0.620174	0.601494	0.51272	0.36753	0.227768	0.183856	0.232237	0.311352	0.366756	0.424007	0.54775	0.734615	0.924857	1	0.918955	0.703754	0.459895	0.265586	0.16525	0.1256	0.10994	0.073081	0.0306255	0	0.0124355	0.0542539	0.0941428	0.107071	0.108972	0.162151	0.277495			292	0.173457	0.208883	0.230301	0.250645	0.286549	0.309221	0.314179	0.257673	0.172623	0.110407
293	0.559059	0.803065	0.966959	1	0.940887	0.829331	0.714659	0.612433	0.551632	0.541391	0.573781	0.59668	0.588904	0.53941	0.464629	0.377302	0.308934	0.274232	0.252157	0.206968	0.13351	0.0711873	0.0546377	0.0707565	0.0782022	0.05534	0.0202565	0	0.00674436	0.0404103	0.0905509	0.136119	0.153454	0.145929	0.181225	0.316957			293	0.943538	1	0.922302	0.736217	0.471096	0.249001	0.109258	0.0872676	0.0662483	0.0395664
294	0.111406	0.165285	0.228863	0.356853	0.567547	0.790648	0.95164	1	0.947583	0.859731	0.817396	0.80303	0.776717	0.72264	0.675855	0.635109	0.572459	0.4817	0.377041	0.293556	0.2415	0.212966	0.180944	0.131905	0.0786031	0.035579	0.0121109	0	0.00272982	0.0156332	0.032771	0.0451888	0.0454485	0.0325695	0.0236004	0.0520153			294	0.33989	0.466498	0.590105	0.665755	0.721853	0.818378	0.935645	1	0.940389	0.806896
295	0.296083	0.126474	0.146066	0.35691	0.688613	0.936598	1	0.784306	0.453337	0.172415	0.0800647	0.0770176	0.0809241	0.0596251	0.059248	0.101168	0.191081	0.302261	0.38618	0.38469	0.289038	0.147464	0.0304777	0	0.054502	0.163615	0.280634	0.391163	0.495963	0.592171	0.680842	0.753058	0.790655	0.770268	0.68014	0.510674			295	0.0213711	0.070616	0.199238	0.387772	0.596993	0.788959	0.937012	1	0.95421	0.859947
296	0.599633	0.747527	0.807979	0.806259	0.836203	0.899553	0.977912	1	0.944572	0.800717	0.622779	0.471275	0.376787	0.325543	0.288304	0.252888	0.214548	0.173215	0.125844	0.0769636	0.0348883	0.00811488	0	0.0173585	0.0657308	0.138471	0.2088	0.244743	0.227092	0.164043	0.0877438	0.0362838	0.0362873	0.0921542	0.213165	0.39229			296	0.407632	0.728164	0.96913	1	0.810494	0.485171	0.212908	0.0685893	0.0694977	0.134749
297	0.537108	0.631111	0.695355	0.745828	0.811675	0.919713	1	0.982215	0.835254	0.637363	0.48715	0.440012	0.441996	0.427141	0.365078	0.285816	0.221505	0.193097	0.196404	0.207278	0.19863	0.164623	0.126749	0.109086	0.114703	0.112921	0.0819342	0.0333419	0.000873903	0	0.0246029	0.0738238	0.15762	0.259035	0.357597	0.444334			297	0.416557	0.474617	0.509304	0.545676	0.642626	0.773353	0.897341	0.96889	1	0.929518
298	0.802931	0.927223	1	0.95155	0.798094	0.535975	0.240954	0.0238136	0	0.0770484	0.149073	0.174118	0.193435	0.214045	0.224648	0.227382	0.227814	0.230859	0.241818	0.259567	0.278856	0.289014	0.284155	0.266355	0.243668	0.224467	0.211628	0.209513	0.224555	0.266856	0.342199	0.44281	0.546486	0.625938	0.669003	0.710394			298	0.594287	0.644653	0.673913	0.683562	0.708644	0.797465	0.931601	1	0.929188	0.738465
299	0.70225	0.448343	0.20344	0.0537257	0	0.0266613	0.0775828	0.128604	0.142766	0.126293	0.0888783	0.0572462	0.0370934	0.0318888	0.0399376	0.0617911	0.0909806	0.118648	0.143272	0.168593	0.199129	0.234291	0.271966	0.319227	0.385017	0.474933	0.577748	0.682692	0.783829	0.875093	0.946779	0.986655	1	0.997569	0.973349	0.888219			299	0.121845	0	0.0162666	0.0890942	0.255932	0.444263	0.737433	0.95286	1	0.812841
300	0.588023	0.790336	0.940899	1	0.979482	0.904569	0.810519	0.700846	0.59369	0.507499	0.467545	0.463241	0.473222	0.478237	0.456404	0.414397	0.365664	0.34144	0.333947	0.314895	0.256774	0.165543	0.0765979	0.0175995	0.000647069	0.00502926	0.0125936	0.00662248	0	0.00389087	0.0245158	0.0526734	0.0838656	0.127388	0.220841	0.377071			300	0.867313	0.988253	1	0.867901	0.672678	0.451043	0.287115	0.155297	0.0620415	0
301	0.719544	0.909233	1	0.899514	0.646848	0.342724	0.103534	0.00338812	0	0.0602066	0.111106	0.169208	0.221853	0.276148	0.308779	0.32492	0.33323	0.341295	0.35201	0.363085	0.367964	0.360903	0.344234	0.329612	0.32815	0.344631	0.374863	0.404904	0.418952	0.405809	0.371586	0.333509	0.309299	0.306805	0.368923	0.503538			301	1	0.981955	0.923961	0.856764	0.757737	0.633288	0.49595	0.356782	0.229958	0.13334
302	0.0386525	0	0.0652802	0.208331	0.291659	0.274565	0.245168	0.339777	0.597538	0.8653	1	0.935553	0.772469	0.623615	0.540545	0.455821	0.312075	0.140748	0.0555469	0.105615	0.251185	0.393435	0.486049	0.533221	0.567655	0.600321	0.610997	0.550107	0.408835	0.24711	0.14018	0.104378	0.117552	0.163268	0.184126	0.141346			302	0.14093	0.194185	0.285043	0.378112	0.402806	0.310208	0.142978	0	0.0106428	0.185003
303	0.752668	0.855224	0.945403	1	0.976375	0.8466	0.649725	0.433506	0.304896	0.295245	0.39391	0.480467	0.505892	0.462497	0.387163	0.301941	0.224056	0.16176	0.10549	0.0551146	0.0164385	0	0.0104813	0.0401133	0.0749064	0.101698	0.126332	0.145871	0.156254	0.161213	0.189802	0.256711	0.350856	0.44591	0.541587	0.645543			303	0.356386	0.193628	0.0611856	0.0526207	0.197662	0.405433	0.575857	0.602831	0.526586	0.418343
304	0.770771	0.683139	0.542578	0.429915	0.362383	0.308133	0.224631	0.106375	0.013375	0	0.0825175	0.161198	0.187255	0.149011	0.102149	0.0655324	0.0605624	0.079275	0.115691	0.153536	0.179963	0.174601	0.134522	0.088885	0.0976898	0.195629	0.371358	0.568266	0.75331	0.898897	0.990382	1	0.939709	0.846001	0.790241	0.784738			304	0.298305	0.438844	0.632449	0.884707	0.991151	1	0.919811	0.896744	0.852146	0.789507
305	0.256925	0.434641	0.574433	0.604136	0.520672	0.375851	0.216443	0.0811181	0.00993663	0.016353	0.0607096	0.0958263	0.11132	0.121429	0.138849	0.164456	0.197481	0.22908	0.266229	0.337817	0.46477	0.631389	0.781809	0.890153	0.960477	1	0.990911	0.908614	0.758186	0.555862	0.340173	0.153668	0.0375741	0	0.0286202	0.112623			305	0.521924	0.735092	0.91953	1	0.98766	0.913088	0.840058	0.784125	0.751481	0.702916
306	0.369608	0.679817	0.92633	1	0.913564	0.695086	0.478514	0.347999	0.318495	0.288959	0.221661	0.160864	0.176733	0.278328	0.430502	0.576779	0.673628	0.692911	0.62109	0.483789	0.34523	0.287958	0.326925	0.394974	0.406455	0.339903	0.234259	0.157724	0.120885	0.113448	0.106137	0.091179	0.060474	0.00781095	0	0.10534			306	0.217947	0.117233	0.218437	0.446109	0.750845	0.956769	1	0.896298	0.749697	0.568332
307	0.525229	0.292507	0.184522	0.22817	0.367138	0.44568	0.431403	0.353237	0.251737	0.137663	0.0368772	0	0.0247464	0.0825302	0.129941	0.15381	0.142343	0.103299	0.0618628	0.0469236	0.0656821	0.109645	0.168719	0.241515	0.327157	0.418743	0.508053	0.598957	0.701632	0.814566	0.91288	0.97748	1	0.970946	0.893401	0.736851			307	0.637876	0.486278	0.355279	0.264104	0.19095	0.142248	0.117241	0.106504	0.0881066	0.0382218
308	0.556433	0.492172	0.415419	0.433606	0.523848	0.718166	0.896044	1	0.943145	0.819951	0.662702	0.548507	0.458988	0.398505	0.324733	0.230918	0.137528	0.0688793	0.0309607	0.0146603	0.00793603	0.00283902	0	0.00499492	0.0253225	0.0543125	0.0908002	0.139398	0.214691	0.300085	0.371364	0.417603	0.461031	0.517687	0.567799	0.598306			308	0.616646	0.650577	0.579439	0.505667	0.524683	0.590767	0.730951	0.877966	1	0.966641
309	0.441369	0.316242	0.318926	0.510777	0.807785	1	0.979789	0.749076	0.449375	0.191409	0.0600047	0.0186327	0.0152251	0.00614379	0	0.00647186	0.0269761	0.0539691	0.0812248	0.106047	0.128307	0.149538	0.176984	0.218223	0.274072	0.339345	0.40935	0.483107	0.556471	0.621782	0.669995	0.697673	0.704208	0.691957	0.652789	0.572456			309	0.148475	0.283877	0.386952	0.425062	0.412377	0.372475	0.331009	0.309348	0.341625	0.432034
310	1	0.98466	0.902864	0.730206	0.564695	0.420113	0.332446	0.228943	0.123931	0.0546321	0.0480197	0.0594591	0.0641325	0.0626816	0.0590473	0.0433658	0.0194852	0.00165063	0	0.0222944	0.0657954	0.123963	0.184897	0.242324	0.295681	0.346538	0.397586	0.448024	0.503824	0.566709	0.633822	0.691085	0.734984	0.771329	0.84057	0.922317			310	0.751721	0.926825	1	0.938244	0.814895	0.726831	0.694823	0.694413	0.689743	0.63846
311	0.889319	0.986557	1	0.907665	0.762659	0.613684	0.587365	0.629994	0.680643	0.613696	0.476908	0.331186	0.25199	0.210475	0.155136	0.0767336	0.032489	0.0229597	0.0156417	0	0.029381	0.12416	0.217202	0.263827	0.251608	0.204198	0.131717	0.069536	0.0631129	0.121428	0.230504	0.343063	0.426082	0.480895	0.573835	0.723339			311	0.456846	0.541139	0.622774	0.687558	0.719577	0.807458	0.922525	1	0.941866	0.776015
312	0.668919	0.784564	0.847368	0.901708	0.961099	1	0.98011	0.913385	0.770992	0.57037	0.348203	0.191158	0.105398	0.0748846	0.088574	0.133911	0.203098	0.258815	0.302797	0.324297	0.34218	0.339366	0.308601	0.231151	0.144521	0.0935145	0.112243	0.164594	0.186486	0.147881	0.0638493	0	0.012801	0.126181	0.303689	0.498781			312	0.511322	0.377758	0.230457	0.119152	0.187429	0.354214	0.580237	0.685185	0.715798	0.633645
313	0.798643	0.631718	0.42364	0.238717	0.158568	0.164987	0.169714	0.144027	0.144514	0.204159	0.297616	0.380544	0.416807	0.386297	0.299728	0.188796	0.0889084	0.0235128	0	0.00654778	0.037666	0.0921791	0.175362	0.258627	0.30733	0.310844	0.30881	0.351795	0.456243	0.598873	0.737745	0.848469	0.93265	0.997439	1	0.931392			313	0.898979	0.991045	1	0.930351	0.770811	0.552411	0.39114	0.357576	0.368778	0.327207
314	0.306526	0.216249	0.1967	0.297031	0.505482	0.739675	0.921185	1	0.974116	0.847774	0.669548	0.491719	0.34623	0.23174	0.138935	0.065265	0.0161273	0	0.0260348	0.0799199	0.142261	0.191032	0.221461	0.23828	0.253225	0.272356	0.29499	0.316637	0.337559	0.370196	0.42115	0.4804	0.516464	0.517488	0.47869	0.406604			314	0.51018	0.711403	0.870542	0.964287	1	0.972897	0.875857	0.74875	0.612562	0.502512
315	0.235623	0.337844	0.545739	0.785486	0.954432	1	0.951928	0.854965	0.750802	0.648329	0.561253	0.487464	0.414249	0.346586	0.297771	0.274383	0.271303	0.282385	0.293228	0.276027	0.220536	0.147538	0.0797317	0.030075	0.000476631	0	0.0324341	0.088856	0.155617	0.22584	0.301048	0.363805	0.390166	0.368372	0.308106	0.247019			315	0.0530555	0.115243	0.251872	0.494852	0.741954	0.94488	1	0.992941	0.926878	0.8725
316	0.668996	0.779865	0.897944	0.979776	1	0.934451	0.823197	0.68135	0.531359	0.388286	0.288878	0.222112	0.171834	0.124481	0.0925812	0.0699608	0.0451817	0.017756	0	0.00774497	0.0418481	0.100174	0.161732	0.212257	0.240199	0.260758	0.279801	0.301481	0.316973	0.330209	0.341629	0.36164	0.387705	0.425029	0.481796	0.562731			316	1	0.742333	0.4381	0.289463	0.311939	0.353112	0.311939	0.218473	0.167899	0.179113
317	0.9311	0.769446	0.656209	0.66433	0.78116	0.873379	0.859679	0.699564	0.487848	0.330959	0.303803	0.322566	0.323206	0.272388	0.207059	0.138268	0.0797309	0.0379001	0.0129142	0	0.000997505	0.0130265	0.027161	0.0359517	0.0415263	0.0520103	0.0688027	0.097213	0.142401	0.211226	0.308793	0.444639	0.614579	0.795516	0.944623	1			317	0.4793	0.371217	0.285523	0.127304	0	0.0524596	0.313384	0.546714	0.730096	0.876487
318	0.611274	0.466596	0.309007	0.175674	0.0853412	0.0479113	0.0404143	0.0276131	0.0111569	0	0.023617	0.0524933	0.0790391	0.0909541	0.106241	0.124436	0.148175	0.176669	0.211845	0.255444	0.303699	0.345067	0.367293	0.374074	0.390627	0.438517	0.526765	0.638156	0.757739	0.863461	0.945594	0.994001	1	0.956213	0.863509	0.747111			318	0.123347	0.22496	0.320046	0.4171	0.561185	0.721128	0.888111	1	0.900588	0.669022
319	0.832982	0.959989	1	0.923661	0.794116	0.646731	0.54093	0.494222	0.511666	0.531879	0.515263	0.457209	0.393746	0.342398	0.309603	0.294051	0.283801	0.252628	0.191283	0.120725	0.0724527	0.0499406	0.035573	0.0159164	0	0.00396168	0.0349391	0.0819059	0.133781	0.184936	0.241031	0.304046	0.371232	0.438929	0.531919	0.662915			319	0.0408137	0	0.00392082	0.0439391	0.155516	0.338894	0.589631	0.81257	0.962485	1
320	0.149378	0.145643	0.128115	0.151702	0.303349	0.466333	0.66799	0.851573	0.991034	1	0.902727	0.752267	0.611645	0.513523	0.452074	0.392477	0.326799	0.293827	0.33479	0.437735	0.525656	0.540356	0.476966	0.39015	0.333486	0.312669	0.303235	0.261986	0.197199	0.126252	0.0766744	0.0510196	0.031906	0	0.00225641	0.0598389			320	0.766823	0.78491	0.778363	0.763819	0.816356	0.875635	0.963468	1	0.923453	0.702286
321	0.90006	0.935635	0.8968	0.717911	0.430824	0.168873	0	0.0243964	0.161124	0.28067	0.307348	0.348961	0.42461	0.467976	0.40902	0.297954	0.207514	0.204459	0.253869	0.28615	0.259264	0.211473	0.205563	0.235799	0.249794	0.190537	0.095484	0.0212634	0.0226273	0.0906412	0.233165	0.442536	0.698009	0.929723	1	0.955615			321	0.21291	0.275321	0.289602	0.260685	0.203743	0.192213	0.28172	0.516672	0.811643	1
322	0.40097	0.499574	0.5936	0.711562	0.841073	0.96814	1	0.899175	0.714913	0.542354	0.478627	0.4704	0.489768	0.496774	0.509335	0.493504	0.439836	0.364336	0.276383	0.17533	0.0783253	0.0164581	0	0.00149875	0.00664799	0.022625	0.0616788	0.108783	0.144101	0.161891	0.17639	0.205589	0.250766	0.299098	0.320316	0.348651			322	0.862685	1	0.972782	0.782254	0.51982	0.279739	0.123213	0.0553508	0.0476053	0.0609102
323	1	0.983485	0.895848	0.722964	0.511376	0.368604	0.333489	0.352873	0.360836	0.351014	0.317916	0.289125	0.259227	0.242906	0.231144	0.229935	0.223598	0.200967	0.17977	0.174856	0.167244	0.129758	0.0697019	0.0179529	0	0.0217869	0.0785604	0.153174	0.234946	0.32187	0.417431	0.518575	0.626567	0.747136	0.870679	0.963884			323	0.431364	0.628136	0.719106	0.671188	0.58403	0.552289	0.647313	0.829914	0.967002	1
324	0.598674	0.515695	0.454186	0.364659	0.246002	0.127867	0.0803178	0.0904639	0.121865	0.133551	0.119836	0.0792423	0.0313217	0.000863982	0	0.0151572	0.0317103	0.040835	0.0351764	0.0305047	0.0597265	0.146005	0.264808	0.376055	0.46981	0.562116	0.662261	0.757768	0.834739	0.89905	0.956324	1	0.998484	0.937817	0.830325	0.707059			324	0.484572	0.572256	0.649342	0.721037	0.835718	0.949572	1	0.964428	0.867247	0.721476
325	0.672243	0.409795	0.176909	0.0360136	0	0.0511777	0.0997088	0.0886667	0.0573475	0.0672672	0.0832023	0.0936557	0.0950114	0.125235	0.170656	0.225134	0.279902	0.328552	0.374088	0.417641	0.458548	0.486961	0.496173	0.480959	0.445208	0.409588	0.398077	0.427262	0.482616	0.551358	0.631665	0.734385	0.853079	0.967436	1	0.907009			325	0.755976	0.560341	0.407852	0.353909	0.359617	0.427017	0.46566	0.472118	0.422766	0.34604
326	0.0334154	0.0521202	0.091544	0.0827034	0.0423872	0	0.0311728	0.0550392	0.070801	0.0630066	0.104235	0.158716	0.241047	0.326681	0.414464	0.485006	0.537009	0.566577	0.572688	0.579646	0.61703	0.68487	0.761203	0.837424	0.916186	0.985031	1	0.929902	0.775186	0.576836	0.394998	0.258253	0.168675	0.0976046	0.0557911	0.0298471			326	0.878521	0.720814	0.565319	0.451943	0.399179	0.369731	0.336993	0.271407	0.19645	0.123166
327	0.942921	1	0.981615	0.903877	0.81208	0.734974	0.685847	0.641954	0.583777	0.506566	0.417898	0.337903	0.273294	0.227481	0.184007	0.139052	0.096929	0.0640322	0.0407062	0.0248026	0.0125672	0.0036278	0	0.00509815	0.0189222	0.038388	0.0643726	0.100883	0.15431	0.224388	0.310237	0.40788	0.511974	0.609144	0.713122	0.829429			327	0.115682	0.106202	0.13395	0.216781	0.312215	0.384121	0.424206	0.474584	0.525139	0.579602
328	0.117302	0.132018	0.262384	0.387654	0.472806	0.437514	0.431245	0.468862	0.617182	0.755138	0.889494	0.976911	1	0.927743	0.815041	0.733977	0.692744	0.645777	0.555912	0.426721	0.298498	0.201569	0.146181	0.116374	0.0859815	0.0433702	0.00515928	0	0.0280289	0.0570093	0.0672704	0.0819227	0.125715	0.200437	0.226428	0.180635			328	0.397345	0.437114	0.453864	0.431929	0.415548	0.493755	0.685547	0.895683	1	0.947911
329	0.0917574	0.12761	0.285187	0.553989	0.812972	0.988815	1	0.877484	0.702963	0.621517	0.640607	0.681139	0.684903	0.671562	0.668304	0.655732	0.61717	0.557891	0.49109	0.418563	0.333647	0.244774	0.164288	0.104735	0.0600694	0.0269091	0.00716332	0	0.00142506	0.00101534	0.0114961	0.0418774	0.087402	0.128456	0.142933	0.124761			329	0.773301	0.944382	1	0.917731	0.781859	0.660203	0.595446	0.53477	0.433313	0.265063
330	0.847361	0.994024	1	0.840821	0.589849	0.303143	0.0817645	0	0.0354073	0.0986908	0.122771	0.130998	0.14526	0.173146	0.201254	0.228962	0.25555	0.280618	0.304729	0.328057	0.349837	0.368195	0.381484	0.3893	0.392619	0.393291	0.392799	0.392769	0.39461	0.39946	0.40679	0.415626	0.425205	0.435513	0.495105	0.635372			330	0.534122	0.677777	0.830656	0.947936	0.995658	1	0.955808	0.907482	0.822548	0.750079
331	0.636876	0.805359	0.93375	1	0.999727	0.939636	0.819509	0.679666	0.523733	0.389989	0.268239	0.197005	0.168967	0.190663	0.226432	0.270876	0.312573	0.338023	0.328805	0.2951	0.2723	0.273729	0.276554	0.241428	0.162417	0.0713467	0.0105172	0	0.0320078	0.0927823	0.172131	0.250378	0.303238	0.322509	0.364208	0.46675			331	0.372908	0.482064	0.523308	0.514844	0.555151	0.691676	0.873941	1	0.983559	0.820616
332	0.0694939	0.146189	0.282154	0.436977	0.431627	0.334755	0.182463	0.0861501	0	0.010692	0.0954287	0.230663	0.34493	0.465138	0.630048	0.816532	0.959686	1	0.972019	0.937088	0.910614	0.838361	0.70612	0.553986	0.446407	0.383473	0.331893	0.261174	0.177825	0.112218	0.0834834	0.0782009	0.0819617	0.083698	0.0806333	0.077403			332	0.425071	0.576441	0.711624	0.81151	0.853179	0.920672	0.967844	1	0.926746	0.805662
333	0.298703	0.325019	0.37965	0.389714	0.338891	0.281908	0.260821	0.292614	0.324248	0.299493	0.18834	0.066423	0	0.0173855	0.0953634	0.193928	0.284509	0.344633	0.397832	0.446633	0.479505	0.448673	0.350918	0.231865	0.167184	0.199649	0.327114	0.531476	0.761903	0.947064	1	0.904222	0.726095	0.561416	0.438225	0.345066			333	0	0.00975632	0.103725	0.190863	0.319327	0.473176	0.630527	0.673406	0.62571	0.536305
334	0.667777	0.801862	0.923532	0.990209	1	0.943441	0.820935	0.637515	0.430099	0.278017	0.216721	0.206956	0.18327	0.120827	0.0493512	0.00284991	0	0.0317981	0.0849584	0.14049	0.18574	0.206314	0.210783	0.216584	0.241353	0.277886	0.309079	0.323715	0.328001	0.3331	0.343733	0.361492	0.383611	0.408838	0.456452	0.538454			334	0.203547	0.329621	0.48415	0.605769	0.777263	0.906581	0.987644	1	0.973324	0.840798
335	0.582548	0.743111	0.885186	0.991069	1	0.927868	0.768445	0.570613	0.358778	0.173521	0.0459506	0	0.0223923	0.0805228	0.145741	0.201455	0.244212	0.267609	0.258026	0.213575	0.154573	0.113861	0.107318	0.133617	0.181056	0.244404	0.313165	0.373876	0.413314	0.428563	0.430295	0.431824	0.439565	0.455578	0.458283	0.497848			335	0.631132	0.60942	0.613527	0.680805	0.804931	0.949429	1	0.912204	0.687057	0.427583
336	0.568332	0.390289	0.226016	0.129704	0.038866	0.0165763	0	0.0428201	0.115718	0.197249	0.221121	0.237814	0.277001	0.340886	0.380082	0.389935	0.382069	0.374854	0.369814	0.358013	0.33936	0.318353	0.301584	0.28319	0.265493	0.256752	0.286852	0.361312	0.465456	0.569153	0.677933	0.801369	0.918055	1	0.956031	0.808088			336	0.0859338	0.213292	0.414211	0.599457	0.767664	0.877927	0.969375	1	0.985824	0.897181
337	0.228352	0.215954	0.305219	0.389269	0.547416	0.651411	0.790313	0.869994	1	0.998056	0.907265	0.74008	0.610744	0.500392	0.404995	0.32723	0.252318	0.156869	0.0616246	0	0.000497481	0.0326322	0.0612399	0.0576257	0.0352336	0.0281112	0.0703256	0.166801	0.285906	0.390572	0.456284	0.48461	0.482764	0.459059	0.400706	0.296703			337	0.296984	0.50167	0.740731	0.917029	1	0.965379	0.903617	0.845847	0.835479	0.841562
338	0.335005	0.526795	0.71243	0.86481	0.971126	1	0.956515	0.871698	0.786958	0.702141	0.627353	0.581248	0.562972	0.55171	0.528726	0.498332	0.463254	0.418794	0.360681	0.290426	0.217361	0.150348	0.0969223	0.0602752	0.0381993	0.0229187	0.010454	0.0011749	0	0.00622619	0.0186136	0.0342365	0.0512431	0.0672218	0.0994822	0.182335			338	0.799374	0.953707	0.997229	0.924049	0.864578	0.865492	0.951208	1	0.949228	0.78471
339	0.24744	0.193718	0.117241	0.0717736	0.130466	0.342802	0.640745	0.891504	1	0.990044	0.916329	0.837079	0.756387	0.675319	0.593587	0.540258	0.52897	0.527076	0.501239	0.449244	0.395715	0.34608	0.294108	0.24124	0.1851	0.121638	0.0519429	0.00415544	0	0.0327131	0.0745459	0.111067	0.151021	0.199831	0.244927	0.266698			339	0.877936	0.635287	0.309941	0.0921186	0.0921186	0.309941	0.636191	0.878759	0.959702	0.855163
340	0.346308	0.0802773	0.0021916	0.0922293	0.168132	0.164055	0.10715	0.059715	0.021787	0	0.0281652	0.114308	0.275651	0.47734	0.650639	0.691512	0.592129	0.439369	0.334086	0.288618	0.260426	0.214382	0.161697	0.12799	0.135157	0.185354	0.283884	0.438853	0.639164	0.832048	0.955367	1	0.995534	0.968929	0.878516	0.667297			340	0.697952	0.921549	1	0.913572	0.655011	0.340839	0.0805334	0	0.0583555	0.178407
341	0.724934	0.855015	0.961047	1	0.976687	0.899352	0.784297	0.642728	0.518784	0.423739	0.36603	0.316083	0.266436	0.211952	0.165685	0.128922	0.0957347	0.0645389	0.0371726	0.0168167	0.00422509	0	0.00767828	0.0334237	0.0769054	0.128045	0.176454	0.224692	0.277268	0.331149	0.378753	0.422235	0.467233	0.514353	0.559999	0.622422			341	0.832171	0.934454	1	0.95549	0.785446	0.560205	0.366911	0.232466	0.156743	0.140748
342	0.853148	0.979327	1	0.886316	0.70561	0.481801	0.292714	0.138208	0.0408501	0	0.0328636	0.101865	0.181188	0.252632	0.312073	0.346841	0.346451	0.323302	0.292571	0.283308	0.288564	0.299327	0.295372	0.281341	0.271191	0.277935	0.300697	0.323823	0.340524	0.357788	0.383885	0.410456	0.425284	0.430582	0.498751	0.647657			342	0.418706	0.477779	0.579327	0.653248	0.708992	0.714611	0.816471	0.973807	1	0.814216
343	0.976606	1	0.94216	0.839209	0.722471	0.59839	0.471384	0.368432	0.303869	0.275132	0.251402	0.237076	0.218927	0.187512	0.129951	0.0661713	0.0192213	0	0.00964566	0.0525487	0.118643	0.192902	0.255331	0.301194	0.336487	0.364706	0.379406	0.367666	0.329857	0.285784	0.26971	0.303855	0.400924	0.539742	0.70804	0.865681			343	0.468842	0.46597	0.557867	0.759934	0.933447	1	0.941155	0.79672	0.575332	0.348193
344	0.422787	0.555397	0.703492	0.831103	0.951431	1	0.969707	0.808206	0.588549	0.372789	0.28311	0.319015	0.439891	0.554303	0.609358	0.579971	0.480644	0.352302	0.231476	0.134484	0.0606051	0.0156857	0	0.0200178	0.0561631	0.0952682	0.118555	0.141977	0.178333	0.228875	0.26479	0.269307	0.252899	0.237864	0.253758	0.310267			344	0.203247	0.249237	0.388865	0.575485	0.777474	0.928805	1	0.92116	0.726941	0.539727
345	0.329576	0.320252	0.30874	0.303681	0.345917	0.468037	0.628198	0.795461	0.9323	1	0.974527	0.916531	0.827781	0.69525	0.522226	0.40833	0.377589	0.383649	0.361526	0.313122	0.267811	0.23955	0.206401	0.152081	0.0816939	0.0245482	0	0.00993122	0.0382232	0.0743615	0.112327	0.153392	0.200621	0.262506	0.318929	0.339111			345	0.412682	0.466164	0.444334	0.35512	0.242851	0.160025	0.117245	0.126623	0.161851	0.211257
346	0.263974	0.209487	0.121973	0.12318	0.325513	0.51608	0.755701	0.921472	1	0.820571	0.623456	0.496548	0.487438	0.47662	0.46577	0.454694	0.443435	0.436311	0.439537	0.457928	0.487678	0.517174	0.528951	0.50969	0.45939	0.390331	0.310867	0.22116	0.128224	0.0517137	0.0105091	0	0.00487411	0.0118653	0.0624657	0.166052			346	0.365689	0.115573	0	0.0100056	0.0812916	0.159462	0.215683	0.223616	0.225179	0.244471
347	0.200431	0.0858951	0	0.0398218	0.242784	0.562539	0.853449	1	0.946084	0.770711	0.596128	0.515809	0.50752	0.498554	0.447512	0.376808	0.324692	0.308324	0.323792	0.357659	0.377616	0.357714	0.299512	0.232687	0.184913	0.168919	0.181463	0.206896	0.23819	0.279452	0.336938	0.391489	0.421559	0.410525	0.365894	0.296696			347	0.165332	0.104026	0.0339057	0	0.0227873	0.0805386	0.168889	0.312237	0.425842	0.476794
348	0.539144	0.437102	0.258109	0.111034	0.00401603	0	0.0629728	0.285046	0.583813	0.87492	1	0.993641	0.913492	0.829461	0.73869	0.63536	0.51047	0.371837	0.241535	0.141638	0.0823773	0.0648469	0.0768782	0.0964385	0.101473	0.0848362	0.0688239	0.092029	0.179168	0.30604	0.424703	0.49512	0.514171	0.514316	0.531347	0.561603			348	0.0239128	0.00467937	0	0.00633087	0.0140757	0.0186785	0.0328932	0.0856659	0.178484	0.294586
349	0.833612	0.672969	0.507246	0.360982	0.260824	0.209527	0.184807	0.149389	0.10569	0.071779	0.0595507	0.0525945	0.042162	0.0248425	0.0116239	0.0054347	0.00576094	0.00402566	0	0.00683179	0.0407848	0.105391	0.188374	0.282436	0.388602	0.505949	0.620042	0.710709	0.778903	0.836744	0.892528	0.938006	0.969293	0.995447	1	0.951696			349	0.500691	0.759449	0.948949	1	0.90179	0.707412	0.497937	0.339627	0.24917	0.21973
350	0.787357	0.867955	0.897969	0.91415	0.953039	0.9969	1	0.906635	0.742595	0.577779	0.4954	0.452521	0.405631	0.329115	0.249181	0.172767	0.096181	0.0332666	0	0.001006	0.0154703	0.0286226	0.0434612	0.0676216	0.0939478	0.103262	0.0969011	0.0917917	0.105511	0.129756	0.159901	0.202206	0.272299	0.361846	0.490085	0.638925			350	0.180419	0.0238846	0	0.0973519	0.223567	0.294304	0.271996	0.186245	0.0995123	0.0509823
351	0.57761	0.476869	0.483046	0.572731	0.583927	0.508974	0.340903	0.202324	0.136448	0.20693	0.353017	0.485448	0.522249	0.452954	0.311375	0.159586	0.0680757	0.0628855	0.111038	0.167146	0.218827	0.255328	0.258842	0.205075	0.11055	0.0196144	0	0.0888879	0.263228	0.464403	0.647987	0.814406	0.942974	1	0.933629	0.774295			351	0.0038093	0	0.0823728	0.235815	0.420021	0.617116	0.807819	0.946585	1	0.976168
352	0.432165	0.472928	0.574751	0.77113	0.937613	1	0.89679	0.702038	0.499666	0.440015	0.493891	0.572055	0.584732	0.558377	0.514445	0.452136	0.371292	0.288193	0.22147	0.180212	0.14238	0.0977339	0.037073	0	0.00972238	0.0789952	0.167081	0.237922	0.266375	0.263436	0.240301	0.212904	0.195771	0.212247	0.284865	0.377508			352	0.0202428	0.0658094	0.150344	0.292053	0.459908	0.644878	0.807719	0.940389	1	0.993264
353	0.32515	0.518181	0.706937	0.839172	0.940081	0.985061	1	0.941519	0.831354	0.698064	0.59728	0.532491	0.489229	0.460973	0.446125	0.434233	0.414321	0.383366	0.345368	0.303291	0.255843	0.203107	0.148974	0.100149	0.0608614	0.0311448	0.00935951	0	0.0119912	0.0483423	0.0953735	0.128898	0.133569	0.10822	0.102391	0.16566			353	0.26271	0.0734383	0.0877189	0.341152	0.655494	0.902757	1	0.920571	0.769432	0.596606
354	0.326236	0.366709	0.381424	0.411004	0.438716	0.515619	0.593519	0.729364	0.870509	0.9813	1	0.961498	0.891177	0.802754	0.703339	0.594218	0.474941	0.338827	0.212174	0.110633	0.0414835	0.00199937	0	0.0222402	0.0412573	0.0368839	0.019806	0.0146331	0.046864	0.115414	0.194211	0.258338	0.308326	0.34224	0.339188	0.326471			354	0.497605	0.545654	0.559475	0.586432	0.639749	0.761483	0.893394	1	0.963553	0.805892
355	0.803549	0.932371	1	0.974467	0.902867	0.847915	0.810094	0.730842	0.582241	0.433826	0.326437	0.272645	0.251801	0.267981	0.30018	0.321173	0.317051	0.293577	0.262467	0.226088	0.185716	0.140658	0.0904236	0.0416378	0.00831241	0	0.0156607	0.0458836	0.0833626	0.122563	0.16829	0.22699	0.30085	0.384901	0.500199	0.641215			355	0.493596	0.758473	0.927146	1	0.959502	0.793223	0.596069	0.461399	0.410785	0.36495
356	0.0600696	0.123269	0.251435	0.441489	0.666558	0.855354	0.975374	1	0.931037	0.766802	0.571562	0.430483	0.413286	0.509374	0.649286	0.742234	0.722542	0.598821	0.424125	0.266629	0.168511	0.149475	0.19858	0.278526	0.349812	0.379977	0.344577	0.250831	0.141602	0.0663871	0.0236034	0.00644762	0	0.015757	0.0267024	0.0387621			356	0.81824	0.807675	0.800449	0.841423	0.921379	1	0.998949	0.874198	0.631796	0.353972
357	0.456501	0.370217	0.43125	0.6538	0.90686	1	0.875078	0.571954	0.28826	0.152008	0.230823	0.369064	0.434815	0.3655	0.252804	0.178746	0.177989	0.212646	0.245423	0.270783	0.305329	0.343404	0.363508	0.339357	0.26578	0.159514	0.0618586	0	0.0176603	0.124898	0.304504	0.483126	0.61892	0.702475	0.697677	0.609457			357	0.957369	1	0.905196	0.714424	0.537784	0.43241	0.428087	0.494786	0.579066	0.632863
358	0.900493	1	0.996313	0.855037	0.658544	0.432052	0.253347	0.116719	0.0411349	0	0.00637287	0.0443643	0.101013	0.148235	0.181294	0.210274	0.250359	0.300401	0.342228	0.361011	0.358361	0.350688	0.345645	0.343328	0.338872	0.335223	0.33788	0.350427	0.370844	0.395788	0.420119	0.44021	0.459847	0.492789	0.582208	0.724236			358	0.382842	0.513848	0.719006	0.912623	1	0.966915	0.833337	0.667205	0.488528	0.337704
359	0.529241	0.399748	0.232525	0.0887644	0.0219186	0.0702715	0.183419	0.284554	0.297752	0.241986	0.158589	0.0849285	0.0248715	0	0.0281562	0.113426	0.230122	0.338744	0.403563	0.407305	0.360514	0.294168	0.245708	0.246987	0.315879	0.456561	0.650134	0.846093	0.976808	1	0.924095	0.807053	0.707615	0.651097	0.627815	0.599365			359	0.228313	0.0557548	0	0.145768	0.469891	0.82103	1	0.937119	0.737789	0.501032
360	0.301639	0.324651	0.510119	0.743607	0.93099	1	0.94213	0.783921	0.618408	0.481253	0.435417	0.468042	0.544136	0.56934	0.522044	0.410512	0.266145	0.138838	0.0870589	0.119573	0.180905	0.212249	0.198821	0.161325	0.108972	0.0526201	0.00934526	0	0.0337034	0.114872	0.234495	0.364232	0.473399	0.552479	0.53962	0.424517			360	0.887949	1	0.994902	0.860161	0.694081	0.563589	0.538773	0.575924	0.622467	0.576588
361	0.327465	0.376673	0.243195	0.106588	0	0.0743964	0.249252	0.584525	0.826381	0.883196	0.737428	0.631005	0.667665	0.820404	0.961844	1	0.923993	0.77637	0.62604	0.496069	0.37544	0.268454	0.196175	0.193367	0.231506	0.263899	0.252097	0.189682	0.119817	0.0551767	0.0167809	0.00128646	0.0136024	0.0517636	0.100715	0.217676			361	0.800724	0.852791	0.899676	0.951409	1	0.99941	0.919064	0.73562	0.493728	0.273405
362	0.190761	0.139396	0.286889	0.542513	0.814434	0.984282	1	0.823932	0.564461	0.31056	0.128884	0.0433397	0.0353946	0.061116	0.0612351	0.0368086	0.00749022	0	0.0200887	0.0638276	0.118955	0.17475	0.231934	0.304742	0.389134	0.486719	0.58355	0.676392	0.730955	0.71912	0.657585	0.589971	0.573819	0.586928	0.542143	0.380949			362	0.139718	0.116907	0.110781	0.160116	0.296914	0.516527	0.755844	0.942316	1	0.937907
363	0.985353	0.863734	0.634559	0.338501	0.101354	0	0.0403514	0.161372	0.286951	0.346255	0.296933	0.202341	0.128378	0.118805	0.150087	0.197617	0.234962	0.248827	0.246481	0.234033	0.21422	0.18816	0.166635	0.161018	0.182474	0.234013	0.316535	0.417816	0.520366	0.607765	0.675899	0.735875	0.80021	0.875506	0.953565	1			363	0	0.0075534	0.0792588	0.237085	0.4565	0.686587	0.87434	1	0.982508	0.853095
364	0.191995	0.343556	0.596719	0.729959	0.767051	0.730534	0.786126	0.81348	0.759329	0.595766	0.38798	0.198153	0.0625444	0.0245013	0.0907759	0.25419	0.470799	0.681587	0.872133	1	0.997056	0.825189	0.555372	0.305834	0.141065	0.0520148	0.00992389	0	0.0165043	0.0495827	0.0898639	0.115401	0.117292	0.0797154	0.0791326	0.0896507			364	0.531833	0.619888	0.680791	0.683528	0.601715	0.463381	0.419166	0.550586	0.790411	0.964503
365	0	0.042181	0.131828	0.227531	0.32194	0.409858	0.534679	0.674856	0.810027	0.909708	0.983058	1	0.945565	0.829357	0.705825	0.596322	0.507185	0.435323	0.374494	0.312927	0.25082	0.21284	0.207663	0.222766	0.2305	0.218266	0.189182	0.174477	0.197924	0.258889	0.301738	0.290336	0.215595	0.123143	0.0445963	0.00079829			365	0.363829	0.50645	0.700878	0.876877	0.982775	1	0.953405	0.875709	0.788806	0.682656
366	0.848061	0.970766	1	0.934979	0.816691	0.652666	0.474189	0.298852	0.161076	0.0498789	0	0.00355287	0.0479726	0.0952686	0.145033	0.20678	0.268694	0.30558	0.299992	0.277504	0.275379	0.296411	0.312507	0.305042	0.284699	0.269582	0.273762	0.298268	0.342256	0.387907	0.420165	0.430784	0.437933	0.469694	0.548685	0.683921			366	0.116966	0.134445	0.173972	0.219996	0.292436	0.433379	0.648441	0.870168	1	0.990562
367	0.704392	0.511476	0.332919	0.171493	0.0519651	0	0.0204806	0.0696376	0.115775	0.150581	0.156499	0.139099	0.0990848	0.0772613	0.0973241	0.156155	0.216761	0.244615	0.244813	0.252683	0.320144	0.449683	0.583402	0.640712	0.59911	0.51212	0.441687	0.426777	0.451616	0.511744	0.615157	0.758004	0.903885	1	0.996543	0.889225			367	0.361246	0.344165	0.462142	0.682838	0.897425	1	0.970174	0.844996	0.688074	0.527185
368	0.11214	0.14716	0.26192	0.468945	0.719684	0.924014	1	0.985467	0.88143	0.781967	0.663888	0.598889	0.562364	0.577782	0.616224	0.680761	0.737272	0.730353	0.631824	0.461961	0.290159	0.156984	0.072433	0.0251499	0.018241	0.0539378	0.098283	0.128596	0.139703	0.131299	0.0923511	0.0339415	0	0.00507812	0.0454694	0.0807214			368	1	0.974632	0.801723	0.520922	0.325734	0.224028	0.249914	0.27062	0.269433	0.151751
369	0.198416	0.242976	0.272869	0.278696	0.28192	0.355502	0.521902	0.766111	0.944377	1	0.934923	0.846953	0.773752	0.721992	0.676985	0.632222	0.585338	0.537685	0.49877	0.465368	0.423178	0.358304	0.288937	0.243575	0.221475	0.196745	0.150044	0.0955515	0.0460565	0.0140757	0	0.00746252	0.0299198	0.0627839	0.104243	0.147465			369	0.589364	0.764573	0.915376	1	0.980121	0.832055	0.620064	0.436454	0.342472	0.318632
370	0.198935	0.325679	0.403522	0.482113	0.532758	0.553593	0.524537	0.501066	0.453215	0.383532	0.3062	0.334142	0.496861	0.7612	0.966313	1	0.802569	0.489261	0.216624	0.129696	0.236884	0.427957	0.583292	0.621737	0.547027	0.395231	0.238303	0.143896	0.137255	0.174276	0.200161	0.168153	0.0963859	0.020432	0	0.0747573			370	0.490779	0.445345	0.403255	0.294914	0.174681	0.0732644	0.0204653	0	0.0413647	0.089814
371	0.623043	0.757651	0.885494	0.977166	1	0.912411	0.761125	0.611828	0.522094	0.473116	0.466332	0.472396	0.472273	0.435111	0.365073	0.27272	0.170756	0.0810128	0.0209141	0	0.0056572	0.0257704	0.0550904	0.0937566	0.134836	0.171211	0.200637	0.225828	0.246901	0.264965	0.281995	0.305913	0.338032	0.377769	0.426637	0.505816			371	0.244014	0.393103	0.440915	0.35925	0.234122	0.113164	0.0561005	0.0968379	0.280236	0.513903
372	1	0.949312	0.797833	0.595271	0.388705	0.228436	0.119404	0.0676359	0.0349313	0.0113197	0	0.0178089	0.057249	0.101374	0.137437	0.162932	0.178132	0.189032	0.199592	0.209872	0.216822	0.225789	0.244743	0.277784	0.32303	0.380862	0.444608	0.502701	0.547712	0.588889	0.637951	0.6949	0.753825	0.812068	0.884018	0.959856			372	0	0.0684963	0.251783	0.458214	0.493844	0.549579	0.654079	0.8585	0.982013	1
373	0.153635	0.185612	0.227678	0.286704	0.363889	0.471786	0.628365	0.808254	0.950746	1	0.959685	0.883734	0.812977	0.763573	0.729206	0.722005	0.726447	0.697888	0.589218	0.420601	0.250225	0.12808	0.0709526	0.0760775	0.11847	0.149345	0.143123	0.108471	0.0663867	0.0240416	0	0.0160454	0.0632866	0.101281	0.117906	0.130987			373	0.105519	0.0668866	0.0251221	0	0.0329924	0.140145	0.309759	0.507473	0.708512	0.879255
374	0.0458019	0.314327	0.639667	0.815141	0.648809	0.348152	0.103236	0.0202159	0.00419143	0.0229772	0.0577999	0.0706813	0.0526295	0.0482844	0.126876	0.26459	0.390895	0.445613	0.450584	0.454386	0.487717	0.528887	0.566529	0.608739	0.685843	0.806207	0.933125	1	0.93248	0.751854	0.526867	0.348612	0.231765	0.152531	0.0608125	0			374	0.324447	0.272182	0.257731	0.330947	0.560887	0.828475	1	0.99422	0.770651	0.44697
375	0.130882	0.0338132	0	0.0588218	0.291804	0.630449	0.911991	1	0.939475	0.824849	0.676109	0.542598	0.411272	0.332629	0.309551	0.364894	0.430522	0.432629	0.380539	0.303792	0.242771	0.188977	0.158769	0.147328	0.160148	0.182578	0.212638	0.248986	0.328233	0.416277	0.480446	0.495007	0.5008	0.490798	0.417999	0.277392			375	0.85055	0.961146	1	0.950538	0.853522	0.723198	0.589528	0.436059	0.292246	0.161505
376	0.0129173	0	0.00593341	0.0492524	0.0909585	0.110967	0.0995894	0.0785858	0.0561716	0.0766918	0.162981	0.324026	0.523823	0.715658	0.857734	0.942351	0.983326	1	0.983777	0.935719	0.854388	0.762379	0.670858	0.592407	0.544509	0.522237	0.498738	0.435513	0.340919	0.244181	0.169508	0.120636	0.0846055	0.0530992	0.0308946	0.0226565			376	0.891632	1	0.923155	0.806599	0.63572	0.527764	0.447297	0.448651	0.376226	0.218761
377	0.244658	0.435774	0.645984	0.830241	0.952701	1	0.959968	0.847869	0.682719	0.526399	0.40402	0.340353	0.314081	0.312134	0.305984	0.300707	0.310458	0.343323	0.375205	0.380987	0.36517	0.340506	0.319996	0.291263	0.268403	0.259899	0.282608	0.314404	0.324095	0.275326	0.178522	0.0758864	0.0149334	0	0.0289889	0.105204			377	0.661181	0.875794	1	0.988731	0.887358	0.78908	0.746558	0.757943	0.769296	0.745888
378	0.314564	0.37202	0.336102	0.2614	0.156892	0.0740527	0.0329855	0.0804598	0.181155	0.331123	0.486279	0.63505	0.774145	0.907485	1	0.997794	0.887764	0.720411	0.558198	0.461282	0.434938	0.448435	0.451143	0.434975	0.409766	0.388673	0.364462	0.341995	0.314702	0.263579	0.182787	0.0890334	0.0172883	0	0.0587298	0.19147			378	0.165312	0.278597	0.508137	0.807389	1	0.98873	0.75477	0.433056	0.14536	0.0363016
379	0.206543	0.153911	0.119251	0.0984397	0.084949	0.048778	0.0126371	0	0.0563445	0.148886	0.250562	0.320498	0.37223	0.415242	0.458101	0.490885	0.509438	0.534378	0.592898	0.700971	0.838065	0.953405	1	0.950628	0.823766	0.656723	0.501488	0.384564	0.313557	0.277717	0.264783	0.26999	0.286427	0.306775	0.300806	0.264574			379	0.52546	0.64055	0.719001	0.812616	0.907481	1	0.998221	0.914148	0.739928	0.581134
380	0.869915	1	0.992771	0.834422	0.652887	0.499142	0.449715	0.454238	0.476646	0.427126	0.352484	0.298815	0.299606	0.332523	0.345221	0.314524	0.206657	0.0782849	0	0.0304461	0.129435	0.224473	0.280178	0.306416	0.317567	0.31326	0.315377	0.335042	0.350264	0.318023	0.253925	0.219597	0.251641	0.329744	0.463103	0.645002			380	0.211853	0.235008	0.240852	0.179959	0.0699504	0	0.00647592	0.0769337	0.15237	0.237675
381	0.913091	0.742743	0.586464	0.50531	0.475205	0.449965	0.418674	0.343912	0.249785	0.1813	0.203941	0.242326	0.247094	0.206477	0.171123	0.13095	0.0756188	0.0188162	0	0.0275108	0.0830049	0.141632	0.209186	0.290467	0.375095	0.450206	0.496096	0.510167	0.483136	0.442878	0.429819	0.489128	0.629721	0.8085	0.954905	1			381	0.0163606	0	0.00556425	0.0773275	0.218526	0.434976	0.680149	0.912856	1	0.944028
382	0.785751	0.709068	0.484166	0.210019	0.0589629	0.164618	0.483438	0.825712	1	0.996745	0.900873	0.805157	0.730171	0.672743	0.617181	0.558142	0.493017	0.419462	0.334717	0.242695	0.153908	0.0830183	0.034648	0.00866996	0	0.00274485	0.0139016	0.0314503	0.0553115	0.0804697	0.109855	0.151765	0.224405	0.339168	0.513989	0.689465			382	0.499688	0.485064	0.349446	0.145969	0.0201437	0.0818431	0.312358	0.607909	0.844339	0.985405
383	0.464046	0.672983	0.838713	0.951073	1	0.965751	0.886103	0.801803	0.703822	0.596799	0.49464	0.422393	0.367139	0.338582	0.340281	0.347168	0.291832	0.175293	0.0495458	0	0.040635	0.141468	0.264142	0.347585	0.37065	0.318447	0.252531	0.212688	0.209235	0.22309	0.220908	0.182917	0.110896	0.0546436	0.0888054	0.239638			383	0.0567458	0.0204685	0	0.0300902	0.155638	0.394614	0.678591	0.907259	1	0.973446
384	0.470378	0.695404	0.862628	0.932331	0.965436	1	0.983501	0.905042	0.747354	0.55639	0.319542	0.145785	0.042757	0.0142937	0	0.0117788	0.0512905	0.111814	0.178127	0.238698	0.284738	0.312897	0.326156	0.333144	0.34027	0.352159	0.369626	0.386627	0.386746	0.355617	0.295523	0.225541	0.175873	0.156678	0.186001	0.280382			384	0.145397	0.233561	0.261602	0.19818	0.0734803	0	0.00649949	0.101617	0.222621	0.337176
385	0.371403	0.418725	0.529747	0.705509	0.881415	1	0.976818	0.851107	0.632061	0.39416	0.18418	0.0712831	0.0220575	0.00304695	0	0.0219174	0.0548095	0.0756255	0.0712879	0.0466955	0.0247067	0.033061	0.087472	0.184711	0.298414	0.396661	0.461929	0.504831	0.545196	0.59537	0.647868	0.681655	0.674143	0.62052	0.517768	0.419535			385	0.686288	0.68531	0.791022	0.934209	1	0.952196	0.828974	0.723424	0.649137	0.551352
386	0.575916	0.444303	0.297284	0.223928	0.219287	0.283474	0.321464	0.316959	0.25681	0.206343	0.179939	0.179073	0.172392	0.152629	0.12017	0.0800863	0.0380595	0.00550805	0	0.0387631	0.130899	0.281278	0.472455	0.669784	0.839015	0.953274	1	0.953344	0.819985	0.649098	0.508653	0.440617	0.445132	0.511213	0.596797	0.635891			386	0.0881029	0.0280838	0.00121345	0	0.0172263	0.0809459	0.259456	0.50998	0.722802	0.844272
387	0.395938	0.610693	0.838353	0.971246	1	0.929765	0.83698	0.758438	0.70714	0.668485	0.635006	0.613278	0.592757	0.559806	0.502914	0.420011	0.314093	0.202171	0.116698	0.0714707	0.0525616	0.0359606	0.0143401	0	0.0143726	0.0699951	0.154284	0.232879	0.273658	0.27146	0.24027	0.201565	0.169429	0.14812	0.164307	0.232127			387	0.650181	0.413109	0.191886	0.0642089	0.0138651	0	0.00183219	0.0211209	0.0774983	0.180345
388	0.568456	0.337579	0.148385	0.0348037	0	0.00408982	0.0151199	0.0209463	0.0407922	0.0536885	0.0602801	0.0792616	0.141922	0.242437	0.354145	0.449266	0.507008	0.525351	0.514708	0.47585	0.406447	0.316971	0.241205	0.209817	0.236218	0.308239	0.402449	0.501395	0.606424	0.723776	0.841211	0.938081	0.99262	1	0.934885	0.787121			388	0.680097	0.783286	0.858158	0.933921	1	0.964078	0.815441	0.63456	0.526479	0.478986
389	0.18502	0.200635	0.216627	0.254092	0.332787	0.454136	0.603489	0.760795	0.893899	0.977725	1	0.983347	0.933232	0.85155	0.740345	0.629905	0.546386	0.494838	0.459251	0.42298	0.379109	0.328415	0.27125	0.209002	0.145122	0.0844884	0.0350168	0.00514227	0	0.013646	0.0377752	0.0652285	0.0917989	0.114726	0.137457	0.161895			389	0.727549	0.839026	0.934202	1	0.934202	0.883164	0.812352	0.749887	0.58828	0.461036
390	0.332716	0.401159	0.37598	0.275752	0.122767	0.0165257	0	0.148384	0.38212	0.631869	0.780101	0.846863	0.885375	0.949512	1	0.976464	0.869756	0.717325	0.553512	0.405865	0.287858	0.190258	0.104799	0.0370338	0.0188099	0.0539801	0.134806	0.233462	0.321139	0.374972	0.37461	0.329566	0.262733	0.205837	0.191405	0.241468			390	0.160916	0.228681	0.308086	0.405851	0.566769	0.763114	0.938809	1	0.92627	0.791878
391	0.0629073	0.206569	0.42649	0.701564	0.912754	1	0.936184	0.803403	0.667029	0.589999	0.558088	0.589644	0.681908	0.780116	0.808758	0.706749	0.542714	0.358679	0.228502	0.148536	0.105528	0.0903161	0.0867218	0.139684	0.219403	0.322577	0.387039	0.371452	0.284566	0.144518	0.0665307	0.0329309	0.0547162	0.0295826	0.00243989	0			391	0.00437926	0.0564761	0.14639	0.270297	0.465489	0.702821	0.894735	0.995915	1	0.896183
392	0.76762	0.92338	1	0.949738	0.794696	0.645803	0.548862	0.528193	0.52096	0.497797	0.401592	0.267761	0.150863	0.104005	0.108692	0.124821	0.123662	0.103857	0.0738819	0.0422348	0.0116047	0	0.0289524	0.0989889	0.182128	0.245561	0.29097	0.334708	0.39465	0.461696	0.515481	0.543097	0.542989	0.5373	0.553119	0.629402			392	0.598991	0.815488	0.961211	1	0.984845	0.915089	0.869087	0.841964	0.830613	0.765597
393	0.55772	0.574089	0.66959	0.820296	0.971035	1	0.891094	0.67922	0.456291	0.270368	0.121892	0.0367307	0	0.00666418	0.0194086	0.0383562	0.0616389	0.0870734	0.110838	0.1307	0.147674	0.166613	0.193488	0.232453	0.282822	0.338587	0.392739	0.441328	0.482481	0.515165	0.538454	0.554117	0.563855	0.569173	0.57232	0.565233			393	0.237522	0.306393	0.335531	0.309825	0.271959	0.297603	0.421702	0.624716	0.844604	0.98429
394	0.106338	0.0929155	0.166663	0.267275	0.300952	0.248312	0.128018	0.0261293	0	0.0847513	0.182892	0.236677	0.28994	0.480474	0.734805	0.829691	0.622994	0.277661	0.0511468	0.0787173	0.274075	0.493857	0.629733	0.670957	0.648665	0.653852	0.748692	0.9143	1	0.878652	0.581124	0.315057	0.236918	0.292239	0.303941	0.213347			394	0.397005	0.403921	0.428535	0.477031	0.48924	0.420177	0.287977	0.15167	0.0640014	0.0362716
395	0.984095	1	0.84755	0.528095	0.207486	0.00605845	0.0112665	0.181131	0.411578	0.543687	0.542992	0.493147	0.46343	0.454884	0.432346	0.396006	0.345212	0.282462	0.215756	0.151542	0.0905395	0.035874	4.81415e-05	0	0.0386112	0.10219	0.173074	0.240415	0.309792	0.393059	0.495229	0.599193	0.683064	0.735371	0.792195	0.874816			395	0.284554	0.410707	0.518363	0.568377	0.570547	0.601189	0.710296	0.866994	0.976098	1
396	0.184395	0.240684	0.338397	0.396848	0.384103	0.276756	0.139783	0.026207	0	0.0580737	0.140267	0.20302	0.240002	0.275206	0.30596	0.332789	0.364115	0.408727	0.461081	0.524018	0.620265	0.762193	0.912522	1	0.969053	0.841198	0.682507	0.570473	0.500713	0.437556	0.364034	0.294608	0.248296	0.209389	0.184397	0.165796			396	0.341926	0.316581	0.294471	0.24233	0.139737	0.0489363	0	0.0143836	0.046442	0.0783532
397	0.186975	0.289583	0.41089	0.555301	0.732541	0.886736	0.980989	1	0.941202	0.850119	0.748772	0.673124	0.6179	0.583611	0.556832	0.530901	0.501474	0.46478	0.42248	0.365847	0.295319	0.207836	0.125348	0.061434	0.0276307	0.0164851	0.0286693	0.0691584	0.1365	0.202622	0.227257	0.187473	0.0976298	0.0114377	0	0.0687154			397	0.305157	0.128602	0	0.0710098	0.338719	0.685305	0.937912	1	0.835268	0.526259
398	0.995535	1	0.89619	0.762837	0.621612	0.536035	0.479069	0.484122	0.471027	0.453644	0.390121	0.32076	0.232998	0.15227	0.0741116	0.0181289	0	0.0280617	0.081237	0.140835	0.187545	0.214839	0.203478	0.15645	0.0970393	0.073518	0.107425	0.195551	0.302155	0.400625	0.476309	0.54174	0.61142	0.687712	0.785443	0.904465			398	0.407606	0.303401	0.205303	0.184213	0.296271	0.560487	0.828444	1	0.970084	0.811483
399	0.484696	0.469166	0.519469	0.619626	0.76397	0.912144	1	0.9473	0.744849	0.47042	0.222485	0.0790184	0.00971443	0	0.057656	0.195059	0.350284	0.424333	0.377634	0.245405	0.117245	0.0412968	0.0141394	0.0102948	0.028809	0.0857703	0.184627	0.305254	0.412188	0.484196	0.538691	0.584512	0.619314	0.631896	0.60731	0.550054			399	0.239622	0.414537	0.596528	0.759752	0.898008	0.98888	1	0.950451	0.898255	0.884026
400	0.208337	0.178605	0.102747	0.03529	0	0.0391593	0.169831	0.3969	0.651743	0.861288	0.975844	1	0.9714	0.922631	0.864155	0.795147	0.719857	0.645549	0.578544	0.521963	0.47311	0.427818	0.382671	0.337135	0.291211	0.245387	0.202706	0.16686	0.140234	0.120068	0.104344	0.0934367	0.0901031	0.0937505	0.125978	0.176515			400	0.191057	0.0498727	0	0.0739529	0.317469	0.621463	0.894872	1	0.903391	0.72481
401	0.605044	0.805387	0.937212	0.98073	0.993563	0.991387	1	0.966193	0.862019	0.668496	0.451646	0.286268	0.201747	0.178289	0.208111	0.271175	0.339464	0.328112	0.231596	0.0928962	0.00939787	0	0.0411434	0.101045	0.18148	0.258867	0.284533	0.240456	0.167974	0.12508	0.131225	0.159823	0.180321	0.191265	0.248219	0.390417			401	0.772014	0.809088	0.826206	0.810902	0.867348	0.944713	1	0.897182	0.717342	0.590909
402	0.927285	0.886825	0.82698	0.694032	0.551481	0.44136	0.401138	0.367936	0.317095	0.23841	0.159934	0.097159	0.0476685	0.0147624	0	0.0131817	0.0441266	0.0777757	0.0900413	0.0773395	0.0622459	0.0749486	0.130757	0.217073	0.305302	0.341813	0.303746	0.236153	0.25788	0.425027	0.676892	0.877209	0.977145	1	0.995323	0.959465			402	0.56923	0.590734	0.619129	0.696973	0.813148	0.928246	1	0.978898	0.82929	0.628967
403	0.0711529	0.0380009	0	0.0203655	0.112174	0.294985	0.508415	0.73595	0.908104	1	0.99431	0.952171	0.895983	0.830479	0.74138	0.645266	0.558638	0.488565	0.429634	0.380272	0.34209	0.319606	0.310558	0.311897	0.314595	0.307444	0.279935	0.23386	0.184161	0.147325	0.132216	0.131785	0.135516	0.135614	0.12286	0.104769			403	0.813387	1	0.996638	0.801624	0.523198	0.27706	0.17499	0.229012	0.354532	0.47568
404	0.19143	0.339323	0.539466	0.776238	0.914956	1	0.99762	0.929493	0.750868	0.619569	0.557667	0.554841	0.529038	0.507476	0.49803	0.496628	0.485749	0.456729	0.392509	0.297823	0.201053	0.14453	0.141004	0.175725	0.236715	0.295246	0.316464	0.27562	0.190576	0.0944621	0.0249889	0	0.00818412	0.0228517	0.0493777	0.109932			404	0.590021	0.690341	0.804151	0.915601	0.991602	1	0.928127	0.799772	0.649752	0.520693
405	0.857569	0.984383	1	0.934736	0.85278	0.810651	0.807438	0.800879	0.714576	0.540772	0.328919	0.166174	0.0673819	0.0261315	0.00690021	0.00280653	0.00225491	0.00611967	0.00692591	0.00295215	0	0.00820258	0.0389027	0.0930718	0.165316	0.233212	0.291548	0.35143	0.421585	0.47975	0.49965	0.485887	0.465441	0.467662	0.531983	0.675209			405	0.0652301	0	0.0131182	0.191773	0.496065	0.812152	1	0.99702	0.809332	0.542649
406	0.454287	0.715253	0.909713	1	0.996557	0.951451	0.893646	0.837369	0.753934	0.645499	0.526077	0.438687	0.392711	0.386623	0.395908	0.403592	0.395766	0.36887	0.328995	0.289421	0.263823	0.257867	0.264302	0.263622	0.238937	0.187369	0.124285	0.067036	0.0266072	0.00381153	0	0.00962544	0.0229248	0.0311036	0.0784495	0.215953			406	0.44848	0.761802	0.893046	0.750734	0.450565	0.16824	0.0493299	0.154736	0.406053	0.706401
407	0.234256	0.176016	0.103746	0.0691304	0.146098	0.32649	0.598121	0.863661	1	0.951513	0.816122	0.725442	0.702378	0.656291	0.55112	0.431493	0.361822	0.348422	0.365914	0.414734	0.463283	0.494853	0.494466	0.490079	0.46849	0.405352	0.311371	0.246636	0.223954	0.206953	0.146218	0.0585667	0	0.00904828	0.099997	0.190811			407	1	0.957405	0.875734	0.807994	0.718566	0.641135	0.608505	0.611427	0.594721	0.549567
408	0.441525	0.29321	0.169465	0.080963	0.0108534	0	0.0376108	0.0787296	0.110635	0.122228	0.10417	0.10486	0.192201	0.367858	0.532972	0.695694	0.819266	0.8041	0.58849	0.357202	0.301921	0.346733	0.356331	0.291814	0.270456	0.274251	0.327819	0.372888	0.423078	0.463988	0.56906	0.773038	0.935994	1	0.862548	0.671354			408	0.373096	0.413	0.540271	0.711663	0.883338	0.985135	1	0.892262	0.692682	0.502116
409	0.805634	0.915172	0.988814	1	0.971289	0.893496	0.75844	0.558149	0.336075	0.151	0.0397645	0	0.00309903	0.0264303	0.0569986	0.0869233	0.106952	0.111455	0.108042	0.109548	0.129321	0.162467	0.202686	0.240558	0.279813	0.318773	0.357126	0.38811	0.409707	0.424319	0.439538	0.461674	0.493123	0.534938	0.597794	0.686592			409	0.824751	0.522509	0.368191	0.389852	0.540202	0.626468	0.673246	0.658194	0.622525	0.487929
410	0.363637	0.641701	0.879884	1	0.982204	0.928833	0.846903	0.7952	0.726882	0.675761	0.60177	0.566666	0.560494	0.579102	0.575885	0.548989	0.507337	0.457017	0.398376	0.327859	0.248536	0.168703	0.100298	0.0520315	0.0239041	0.00805475	0	0.000810279	0.0135777	0.0347229	0.0572921	0.0735177	0.0790673	0.0747768	0.0882313	0.169714			410	0.93351	0.778109	0.610367	0.496041	0.461263	0.474199	0.477647	0.458655	0.397472	0.30367
411	0.228597	0.134735	0.0565317	0	0.0661209	0.235938	0.491502	0.722503	0.905391	0.99013	1	0.942616	0.838695	0.695159	0.52436	0.344339	0.178736	0.0577713	0.000161608	0.00822625	0.0793669	0.189072	0.3029	0.391759	0.454639	0.506496	0.550792	0.564898	0.519498	0.418933	0.310071	0.246434	0.254606	0.309375	0.341345	0.304935			411	0.525034	0.662639	0.703542	0.67777	0.664785	0.717882	0.825924	0.945042	1	0.963827
412	0.576111	0.689508	0.764242	0.785701	0.792939	0.828181	0.903615	0.99085	1	0.892155	0.690568	0.500612	0.365739	0.290184	0.247221	0.235457	0.237319	0.232178	0.203498	0.151848	0.0877168	0.0296195	0	0.0055204	0.0335367	0.0608187	0.0820791	0.106231	0.143851	0.19188	0.244373	0.293057	0.327814	0.347522	0.382346	0.456224			412	0.28979	0.314213	0.302056	0.263259	0.205587	0.139932	0.0611901	0	0.0170428	0.117043
413	0.530786	0.315337	0.140999	0.0685555	0.118134	0.208982	0.266432	0.229783	0.131237	0.02927	0	0.0408679	0.103646	0.146288	0.178802	0.215563	0.255523	0.287223	0.297868	0.281397	0.251806	0.24408	0.284581	0.363426	0.440429	0.49959	0.556162	0.63389	0.728706	0.825366	0.910355	0.974764	1	0.981631	0.889917	0.739526			413	0.791478	0.883745	0.941994	0.981195	1	0.997723	0.944458	0.820171	0.603625	0.354375
414	1	0.872542	0.665349	0.422478	0.148476	0.0312628	0	0.116937	0.228267	0.392636	0.424969	0.410884	0.343767	0.297661	0.233025	0.189898	0.174042	0.168748	0.17884	0.230053	0.317683	0.411884	0.475368	0.502353	0.490153	0.428733	0.302816	0.1669	0.118528	0.211001	0.387197	0.548172	0.660755	0.747011	0.888547	0.992888			414	0.61419	0.476682	0.244826	0.0776668	0	0.0786111	0.355836	0.716198	0.9706	1
415	0.517694	0.447845	0.368249	0.297098	0.237219	0.201646	0.157443	0.11455	0.101279	0.134319	0.186658	0.221249	0.229589	0.217357	0.193923	0.161509	0.120259	0.0707099	0.0228505	0	0.0207634	0.087077	0.191216	0.322948	0.466635	0.609881	0.748051	0.877075	0.968552	1	0.974516	0.925309	0.868266	0.801631	0.708372	0.610237			415	0.043288	0.0142363	0	0.0369832	0.158513	0.406502	0.695016	0.927995	1	0.929513
416	0.88161	0.681371	0.497211	0.483126	0.631924	0.85601	0.96257	0.959803	0.7915	0.560957	0.311485	0.202301	0.215641	0.285741	0.324236	0.329975	0.3257	0.300599	0.244924	0.161981	0.0869675	0.0303136	0.00466604	0	0.0189241	0.0411686	0.0648558	0.0641885	0.0528366	0.0490946	0.122541	0.296761	0.557232	0.814518	0.976545	1			416	0.953506	1	0.8744	0.618943	0.336591	0.164962	0.141048	0.188508	0.21495	0.18512
417	0.919984	0.781504	0.614545	0.466737	0.37665	0.378722	0.415569	0.446624	0.402771	0.303631	0.160148	0.0611062	0.0133451	0.00667857	0	0.00669372	0.029099	0.0697089	0.118678	0.183708	0.26224	0.352314	0.43449	0.495477	0.508585	0.450251	0.348955	0.267306	0.275817	0.35962	0.482235	0.610797	0.741574	0.880234	0.978456	1			417	0.14718	0.30237	0.419966	0.459706	0.422906	0.431091	0.552231	0.778187	0.960075	1
418	0.815355	0.964035	1	0.879483	0.710224	0.528736	0.382379	0.246276	0.109497	0.0108144	0	0.0841841	0.195197	0.25813	0.271728	0.259845	0.231236	0.174127	0.118447	0.105871	0.166782	0.285277	0.434314	0.539472	0.564209	0.506619	0.428372	0.369738	0.350028	0.362585	0.396899	0.438416	0.460524	0.457151	0.490632	0.608401			418	0.228111	0.192544	0.125867	0.0700736	0.0228741	0	0.00669115	0.0658848	0.201659	0.365906
419	0.0327662	0.155116	0.382012	0.651409	0.865942	0.980536	1	0.990881	0.960566	0.902199	0.805313	0.731404	0.693033	0.676787	0.651362	0.61962	0.582541	0.531734	0.460388	0.369779	0.274209	0.190009	0.125099	0.0768754	0.0394072	0.0114349	0	0.00690544	0.0272131	0.0490047	0.0673599	0.0785103	0.0805152	0.0720075	0.0459928	0.0171046			419	1	0.993675	0.882414	0.699127	0.534704	0.350703	0.205943	0.152601	0.220676	0.321049
420	0.527806	0.485951	0.480471	0.511572	0.640754	0.787847	0.946192	1	0.974808	0.85157	0.693628	0.538164	0.410762	0.319566	0.252233	0.207931	0.177188	0.162294	0.174505	0.206303	0.237789	0.246612	0.23817	0.224379	0.219138	0.212023	0.179183	0.106723	0.0271245	0	0.0625876	0.196473	0.350445	0.472366	0.539631	0.549372			420	0	0.055931	0.152011	0.284358	0.470042	0.687972	0.880088	0.980475	1	0.945186
421	0.572725	0.863626	1	0.939547	0.807206	0.75208	0.800358	0.900787	0.949929	0.912747	0.772224	0.591534	0.401957	0.22781	0.0803587	0	0.00372058	0.061825	0.125112	0.153642	0.154661	0.159609	0.17941	0.196634	0.197702	0.214165	0.255545	0.302324	0.311908	0.295117	0.265695	0.223015	0.144623	0.0635304	0.0827114	0.258476			421	0.954222	0.752387	0.472029	0.216643	0.0578865	0	0.0896438	0.26506	0.376331	0.334522
422	0.438047	0.475475	0.493981	0.450995	0.351305	0.235181	0.213901	0.347748	0.61274	0.864606	1	0.99911	0.921173	0.812086	0.693114	0.577941	0.480732	0.412795	0.368991	0.329429	0.272454	0.193415	0.106982	0.0372805	0	0.00135899	0.0390293	0.103036	0.179457	0.244332	0.283624	0.298404	0.31003	0.332838	0.365444	0.398689			422	0.899964	0.980208	1	0.933646	0.850558	0.770202	0.663077	0.52264	0.372145	0.272619
423	0.0804516	0.154036	0.265417	0.406506	0.550283	0.68645	0.811609	0.933673	1	0.967599	0.845652	0.716417	0.622969	0.57665	0.55968	0.544838	0.496929	0.418939	0.359513	0.371943	0.438246	0.500397	0.497463	0.430593	0.319551	0.195775	0.0880979	0.0222967	0	0.000435941	0.0140487	0.043837	0.0811771	0.099382	0.0829064	0.0639124			423	0.471829	0.44807	0.412206	0.40261	0.441274	0.592188	0.780592	0.956021	1	0.946354
424	0.983513	0.978133	0.885479	0.62426	0.319313	0.0844109	0.0179564	0.0426005	0.0929805	0.0752947	0.022696	0	0.0348898	0.0863735	0.112273	0.11208	0.10904	0.130948	0.182373	0.241986	0.281808	0.298451	0.294777	0.292149	0.299395	0.323678	0.369877	0.450312	0.549028	0.638571	0.706646	0.781541	0.87538	0.964759	1	0.98698			424	0	0.0165426	0.114523	0.254783	0.412093	0.520203	0.569402	0.594266	0.68935	0.839406
425	0.198082	0.228302	0.246308	0.257202	0.338979	0.478393	0.681849	0.845406	0.963816	1	0.985019	0.893567	0.772722	0.661596	0.580088	0.50566	0.430574	0.359927	0.293085	0.216655	0.166854	0.176036	0.245715	0.317771	0.376248	0.423627	0.450279	0.408154	0.298556	0.159728	0.0545654	0	0.00429579	0.0287309	0.0776667	0.130877			425	0.389184	0.412194	0.347763	0.219932	0.193785	0.162289	0.139008	0.0939443	0.124253	0.196246
426	0.239279	0.514367	0.781618	1	0.975436	0.761981	0.395258	0.2005	0.197529	0.343386	0.456046	0.520083	0.558017	0.588324	0.616762	0.62611	0.624354	0.605528	0.567362	0.497347	0.41564	0.33756	0.303161	0.311444	0.347862	0.358411	0.327013	0.253947	0.166534	0.0822478	0.0210875	0	0.0217782	0.0627657	0.0702613	0.112494			426	0.815836	0.941246	1	0.996566	0.963481	0.919143	0.871413	0.796494	0.683542	0.56261
427	0.634565	0.8225	0.976031	1	0.948331	0.873265	0.803894	0.689586	0.563847	0.446664	0.351705	0.272658	0.205809	0.15337	0.104083	0.0661457	0.0300944	0.00136333	0	0.0457372	0.118084	0.182501	0.220505	0.239483	0.250053	0.264083	0.295254	0.346585	0.401212	0.435692	0.438206	0.416314	0.390239	0.380874	0.410617	0.484678			427	0.32207	0.56529	0.814632	0.969604	1	0.926611	0.81193	0.703772	0.637635	0.608531
428	0.617625	0.716589	0.741253	0.68287	0.574644	0.453128	0.342375	0.231359	0.128617	0.0475457	0.0315937	0.0853078	0.179964	0.245352	0.23401	0.14801	0.0493418	0	0.000226757	0.0179499	0.0501675	0.132337	0.277012	0.458103	0.654167	0.839102	0.968529	1	0.9217	0.775587	0.605453	0.463787	0.37128	0.344896	0.386724	0.489832			428	0	0.0086574	0.0821715	0.286308	0.579546	0.846473	0.997145	1	0.860648	0.621068
429	0.311585	0.431276	0.574018	0.639991	0.536931	0.330659	0.0961785	0.0321743	0.16119	0.506922	0.829235	1	0.951271	0.807726	0.690727	0.659335	0.667379	0.635342	0.533381	0.385996	0.224801	0.0812854	0	0.0256141	0.150173	0.307305	0.406075	0.400595	0.311822	0.211867	0.162533	0.184522	0.228316	0.262044	0.261972	0.266805			429	0.897216	0.837889	0.753813	0.65244	0.56571	0.474978	0.346368	0.223835	0.177147	0.206146
430	0.340719	0.196128	0.0589644	0	0.0468686	0.174078	0.344288	0.527837	0.705879	0.849811	0.953877	1	0.98869	0.921861	0.829598	0.728053	0.615867	0.489769	0.366799	0.274506	0.215128	0.172733	0.139673	0.128136	0.140359	0.162096	0.175563	0.182514	0.192284	0.21524	0.246021	0.285428	0.335825	0.397172	0.440936	0.429299			430	0.843993	0.664304	0.494286	0.315318	0.143229	0.0142361	0	0.0829661	0.221342	0.332401
431	0.320912	0.406496	0.551941	0.727013	0.822942	0.904357	0.962883	1	0.897984	0.711408	0.490842	0.355672	0.261337	0.181443	0.116585	0.0912168	0.111129	0.153372	0.235003	0.317845	0.355763	0.344258	0.357026	0.383333	0.348469	0.214788	0.0748306	0	0.0090218	0.084202	0.22508	0.394546	0.50412	0.53453	0.456641	0.380179			431	0.00412103	0	0.0102373	0.0791675	0.204487	0.418716	0.658445	0.88929	1	0.966037
432	0.18739	0.431514	0.684613	0.868545	0.975827	1	0.969878	0.881884	0.776285	0.652843	0.560466	0.499246	0.470833	0.445946	0.421103	0.391461	0.354954	0.311623	0.275768	0.264392	0.280684	0.306183	0.314589	0.298364	0.264515	0.232138	0.212614	0.20428	0.193307	0.171709	0.140978	0.108054	0.0697323	0.0298406	0	0.0375214			432	0.827249	0.934658	0.966509	0.977217	0.977488	1	0.997901	0.972442	0.854583	0.67868
433	0.0915339	0.149912	0.217179	0.309618	0.39795	0.53226	0.688729	0.870232	0.977953	1	0.936297	0.863045	0.790862	0.716014	0.617922	0.510416	0.405755	0.318299	0.266037	0.258869	0.280342	0.300221	0.307784	0.315085	0.328106	0.337716	0.330372	0.312928	0.286327	0.241042	0.165112	0.0791828	0.0183715	0	0.0169326	0.0511867			433	0.578479	0.774559	0.947839	1	0.881849	0.647232	0.389357	0.17562	0.0376866	0
434	0.770837	0.582072	0.408059	0.313358	0.274119	0.251143	0.20415	0.130993	0.0580404	0.00769528	0	0.0175266	0.0469895	0.0759876	0.10224	0.122499	0.140307	0.165193	0.200092	0.238715	0.275697	0.310889	0.345676	0.380333	0.420608	0.473539	0.534431	0.590462	0.637892	0.695166	0.77557	0.871218	0.952657	1	0.992897	0.922669			434	0.222829	0.216135	0.226435	0.248603	0.239697	0.161592	0.0567088	0	0.0371915	0.178768
435	0.981482	1	0.92093	0.793986	0.578515	0.334269	0.119008	0.00866307	0	0.0762846	0.203347	0.343057	0.462956	0.520501	0.49951	0.426759	0.370588	0.375966	0.42167	0.4517	0.430846	0.375582	0.315863	0.276174	0.252892	0.23401	0.209718	0.184844	0.186617	0.215507	0.25438	0.274792	0.300117	0.41323	0.6197	0.858264			435	0.847095	0.978052	1	0.895618	0.717659	0.53055	0.395631	0.329373	0.314239	0.346345
436	0.778797	0.570778	0.380288	0.268345	0.20029	0.160233	0.119518	0.103979	0.114711	0.176285	0.247762	0.333768	0.406751	0.456708	0.439323	0.347779	0.213349	0.0942057	0.0310355	0.0113527	0	0.0133198	0.0852475	0.227506	0.383848	0.495069	0.527705	0.527108	0.537376	0.600659	0.713606	0.853576	0.964345	1	0.987979	0.920518			436	0.0580905	0.216595	0.413585	0.695321	0.911004	1	0.881982	0.689569	0.480341	0.339395
437	0.729509	0.933447	1	0.874751	0.654389	0.464376	0.410969	0.53207	0.68651	0.769446	0.743772	0.719983	0.705959	0.667453	0.570353	0.453951	0.352566	0.276875	0.222284	0.175962	0.134684	0.111843	0.126206	0.171643	0.205201	0.191554	0.126813	0.0503334	0	0.00115151	0.0427582	0.0991571	0.146045	0.189653	0.289769	0.468407			437	0.380838	0.522155	0.66582	0.825605	0.952998	1	0.943374	0.808279	0.653999	0.534749
438	0.461408	0.272436	0.102097	0.0207022	0.00133996	0	0.00107216	0.0134153	0.019761	0.0304634	0.0631625	0.102976	0.121097	0.112526	0.119533	0.16541	0.27173	0.39883	0.494609	0.510627	0.474631	0.443407	0.424973	0.431287	0.448937	0.546155	0.699112	0.879639	0.980136	1	0.953448	0.898534	0.820202	0.746452	0.67314	0.597794			438	0.626798	0.586969	0.541436	0.467819	0.359043	0.244786	0.124846	0.0431107	0	0.0074152
439	0.339083	0.575102	0.846046	0.998132	1	0.826533	0.580114	0.363759	0.260071	0.227511	0.183373	0.1328	0.126941	0.188468	0.272551	0.346267	0.392076	0.42207	0.453454	0.50719	0.566633	0.623772	0.672012	0.707095	0.700173	0.620458	0.481432	0.320743	0.184458	0.0939017	0.0383891	0.00845303	0	0.0187031	0.0765655	0.163262			439	1	0.905596	0.696935	0.483494	0.393968	0.410949	0.480151	0.543429	0.606452	0.630358
440	0.110742	0.000408218	0	0.0142858	0.0724005	0.0927646	0.132858	0.141909	0.135367	0.0965893	0.0957297	0.181465	0.333199	0.486077	0.55487	0.580579	0.609255	0.721123	0.858698	0.981339	1	0.907826	0.734834	0.57652	0.493876	0.479098	0.500081	0.512706	0.493173	0.425741	0.342661	0.302484	0.341756	0.392459	0.379509	0.247266			440	0.485442	0.446462	0.523383	0.716356	0.890825	1	0.969443	0.840718	0.618698	0.429738
441	0.932944	0.809935	0.636685	0.444983	0.305797	0.211672	0.151226	0.0936286	0.0510896	0.0249425	0.0112421	0	0.00455696	0.0382005	0.100048	0.163078	0.209824	0.238577	0.262693	0.291409	0.326809	0.359544	0.374041	0.3631	0.338011	0.329937	0.349158	0.3978	0.46719	0.573674	0.71161	0.851089	0.948711	0.990836	1	0.982686			441	0.562818	0.542992	0.611602	0.740776	0.908855	1	0.914802	0.6732	0.509779	0.484583
442	0.848356	0.994505	1	0.82295	0.5551	0.358564	0.319909	0.402366	0.457349	0.406113	0.251463	0.094621	0.00318297	0	0.0308206	0.067908	0.0863362	0.0904662	0.0820632	0.0839605	0.123574	0.20947	0.317029	0.397497	0.427924	0.42547	0.428648	0.45812	0.511576	0.572253	0.617023	0.622048	0.581971	0.521208	0.533201	0.647331			442	0.512996	0.193159	0.0178409	0	0.0506137	0.10161	0.163833	0.23766	0.314054	0.371497
443	0.5824	0.772544	0.867936	0.834902	0.772783	0.745677	0.818294	0.926364	1	0.962093	0.834756	0.67139	0.527295	0.422562	0.357404	0.335757	0.335821	0.323806	0.278399	0.218193	0.172217	0.147713	0.133794	0.125031	0.121436	0.112297	0.0835334	0.0382307	0.00721716	0	0.0165753	0.0435947	0.0826651	0.124214	0.20747	0.357713			443	0.730696	0.893777	1	0.977594	0.857806	0.656745	0.446732	0.284534	0.218774	0.257245
444	0.221051	0.367982	0.543649	0.73829	0.901178	0.99912	1	0.904745	0.738443	0.593526	0.510086	0.488823	0.473124	0.451147	0.42998	0.41763	0.401104	0.359964	0.30444	0.263103	0.253574	0.27	0.292879	0.311085	0.324163	0.334678	0.337665	0.32382	0.282266	0.21227	0.126086	0.0523218	0.00995032	0	0.0301442	0.106206			444	0.848923	0.959921	1	0.971233	0.9163	0.831878	0.706333	0.531943	0.340131	0.18636
445	1	0.991883	0.911004	0.753882	0.607701	0.481674	0.380514	0.283474	0.192205	0.107125	0.0336073	0	0.00677352	0.0316394	0.050355	0.063762	0.0831934	0.111874	0.134914	0.142967	0.141633	0.152085	0.175357	0.210021	0.266602	0.363876	0.497497	0.633601	0.730298	0.740228	0.660501	0.554043	0.534102	0.6329	0.795006	0.922795			445	0.564946	0.695043	0.861553	0.958394	1	0.926533	0.780426	0.604257	0.526759	0.510354
446	0.559497	0.665286	0.725108	0.7599	0.801692	0.862982	0.942421	1	0.96907	0.819838	0.620839	0.472055	0.400549	0.376801	0.362212	0.349301	0.333687	0.308151	0.262511	0.20027	0.132416	0.073505	0.028087	0.00432768	0	0.0114777	0.0367636	0.0750536	0.123099	0.173009	0.225727	0.273536	0.307705	0.325876	0.359458	0.440464			446	0.523407	0.700814	0.795454	0.796659	0.782513	0.832322	0.932682	1	0.967015	0.856214
447	0.728817	0.89926	0.984534	1	0.96519	0.935956	0.889764	0.848369	0.762403	0.680677	0.609051	0.559982	0.48109	0.361278	0.228235	0.118146	0.0469876	0.0115312	0	0.00249196	0.015894	0.0466275	0.0948325	0.152533	0.201792	0.231372	0.237232	0.224482	0.202186	0.180902	0.169636	0.173049	0.19767	0.254135	0.361063	0.528426			447	0.459605	0.482915	0.426472	0.328677	0.217639	0.127776	0.050041	0.0334557	0.126831	0.31291
448	0.332069	0.613535	0.867063	1	0.98769	0.875912	0.755262	0.695426	0.691431	0.696032	0.677352	0.63958	0.590269	0.53489	0.478783	0.426584	0.380353	0.342147	0.311595	0.286363	0.267093	0.256251	0.251605	0.246143	0.233043	0.210264	0.179449	0.146058	0.113473	0.0816532	0.0500307	0.022663	0.00537357	0	0.0239818	0.122928			448	0.461105	0.504752	0.643566	0.840413	0.989134	1	0.851279	0.593651	0.344045	0.168019
449	0.561347	0.476703	0.504758	0.641734	0.847332	0.999737	1	0.816609	0.539155	0.280677	0.102821	0.0200225	0	0.0124216	0.0244969	0.0340559	0.0385536	0.0365802	0.0303365	0.0223614	0.0143862	0.0137902	0.0355655	0.0857163	0.156477	0.234503	0.326988	0.455922	0.608585	0.745577	0.815932	0.83387	0.82728	0.810229	0.7698	0.675264			449	0.411814	0.551365	0.690435	0.755254	0.756253	0.705567	0.658659	0.588636	0.589504	0.662802
450	0.814489	0.962938	1	0.917847	0.698695	0.414037	0.150078	0.0162286	0	0.048561	0.107055	0.148476	0.172017	0.181799	0.189945	0.202032	0.231283	0.279922	0.329341	0.364243	0.390607	0.420496	0.44881	0.459584	0.450208	0.433545	0.417827	0.398949	0.379494	0.375637	0.400928	0.442703	0.478306	0.496228	0.535242	0.646708			450	0.0143894	0.03269	0.0367668	0.0356601	0.0653646	0.196228	0.414601	0.670389	0.879951	0.996667
451	0.781829	0.926056	0.818272	0.605493	0.443214	0.397085	0.468502	0.677428	0.906118	1	0.921976	0.743521	0.568393	0.449438	0.422987	0.466971	0.509019	0.465966	0.324677	0.141654	0.0368339	0.0535409	0.164873	0.262194	0.273443	0.191856	0.0795522	0.00513757	0	0.0469708	0.105907	0.141253	0.143628	0.146592	0.235922	0.47902			451	0.300614	0.573355	0.805256	0.933309	0.955173	0.944061	0.96249	1	0.936351	0.770451
452	0.44295	0.520026	0.547313	0.543039	0.531822	0.526754	0.53759	0.536553	0.484355	0.374302	0.210208	0.0695541	0	0.0244288	0.0893519	0.194423	0.287885	0.302	0.202634	0.135836	0.17204	0.262514	0.274248	0.248843	0.30167	0.511839	0.787748	0.983001	1	0.865533	0.669948	0.492562	0.372125	0.29251	0.279101	0.337512			452	0.342814	0.268067	0.188652	0.144613	0.14761	0.204279	0.170028	0.130236	0.169081	0.266796
453	0.349346	0.524441	0.632963	0.627232	0.537752	0.419544	0.353256	0.363194	0.443243	0.550558	0.630476	0.651475	0.645035	0.680457	0.793812	0.932803	1	0.927885	0.73396	0.511267	0.345211	0.259344	0.213885	0.160519	0.0904561	0.0286159	0	0.0119005	0.0482473	0.0913585	0.133627	0.162961	0.164422	0.128814	0.114715	0.185426			453	0.396241	0.277239	0.13993	0.0275253	0	0.047672	0.154079	0.237797	0.297521	0.334174
454	0.831124	0.942569	1	0.995615	0.928543	0.828815	0.704091	0.575802	0.445633	0.33804	0.259447	0.212718	0.176099	0.138113	0.0929888	0.0480751	0.0140813	0	0.00781952	0.0332284	0.070125	0.113925	0.160783	0.207621	0.249325	0.283044	0.309567	0.33725	0.371811	0.412217	0.451038	0.486177	0.522356	0.564821	0.623798	0.715006			454	0.761449	0.891522	0.972228	1	0.955195	0.836798	0.661698	0.488205	0.35129	0.271979
455	0.650333	0.491296	0.366854	0.276671	0.185671	0.0627146	0	0.0830918	0.314382	0.627966	0.885209	1	0.984374	0.881718	0.72663	0.517753	0.316293	0.167579	0.0935981	0.0726495	0.09523	0.13789	0.182577	0.199422	0.216345	0.235582	0.266703	0.310395	0.379767	0.44176	0.458443	0.444818	0.466184	0.54358	0.659301	0.709152			455	0.0849587	0.277641	0.5624	0.845063	0.993827	1	0.892268	0.756298	0.648244	0.610409
456	0.422424	0.301263	0.214825	0.181847	0.276713	0.427676	0.698358	0.906108	1	0.871624	0.669598	0.460026	0.331452	0.280973	0.291185	0.320012	0.317251	0.278986	0.236094	0.242323	0.329148	0.480467	0.622678	0.689285	0.673194	0.608098	0.518697	0.392763	0.233634	0.0793331	0	0.0194025	0.107087	0.212704	0.341589	0.423046			456	0.360308	0.352731	0.417554	0.575913	0.775897	0.932512	1	0.968628	0.866948	0.732074
457	0.67974	0.784523	0.895411	0.997226	1	0.932253	0.80451	0.678961	0.55241	0.461595	0.410101	0.389636	0.374181	0.35007	0.314795	0.271785	0.229891	0.197628	0.173371	0.150081	0.120712	0.0854335	0.0476215	0.0150711	0	0.0173217	0.075957	0.168129	0.266019	0.339912	0.374666	0.382682	0.391329	0.430095	0.503322	0.595361			457	0.273904	0.298299	0.274984	0.196341	0.0472451	0	0.156643	0.500038	0.804979	0.875419
458	0.092422	0.0407809	0	0.0413412	0.181059	0.368355	0.511051	0.533393	0.453481	0.337654	0.266755	0.270586	0.372366	0.563971	0.792762	0.957291	1	0.937203	0.851351	0.779218	0.713277	0.616733	0.503644	0.412859	0.37047	0.362902	0.360002	0.343427	0.313585	0.275636	0.23131	0.177376	0.122606	0.0949685	0.0984451	0.114093			458	0.745338	0.927936	1	0.931747	0.815125	0.682365	0.566069	0.470808	0.419443	0.429723
459	0.035968	0	0.0150398	0.0208519	0.0589068	0.131978	0.301253	0.4808	0.682455	0.853233	0.977166	1	0.953468	0.881015	0.813192	0.75039	0.690665	0.631873	0.572786	0.513278	0.453458	0.396174	0.347638	0.313994	0.295242	0.28512	0.276389	0.264904	0.249708	0.23191	0.213327	0.195718	0.179802	0.165448	0.14251	0.0922629			459	0.219481	0.229011	0.178879	0.144704	0.109587	0.0609642	0	0.0096506	0.0928874	0.187417
460	0.567153	0.782603	0.954294	1	0.881825	0.652588	0.420116	0.302729	0.318052	0.399791	0.468336	0.504148	0.521299	0.523609	0.505661	0.477532	0.467288	0.49294	0.534974	0.552527	0.527641	0.456905	0.349266	0.222778	0.116135	0.0485848	0.0120424	0	0.0204505	0.0681359	0.116149	0.149398	0.177191	0.218169	0.281664	0.393205			460	0.208418	0	0.00747095	0.26912	0.607226	0.855312	0.828101	0.597923	0.352941	0.269238
461	0.977053	0.87387	0.721241	0.598097	0.525714	0.584248	0.711863	0.814642	0.766703	0.614665	0.457465	0.358859	0.295914	0.234157	0.185087	0.159686	0.156735	0.150483	0.133554	0.113127	0.096206	0.0812037	0.0586525	0.035013	0.0125429	0.000916198	0	0.0355162	0.126831	0.27332	0.429819	0.554678	0.661153	0.782245	0.915427	1			461	0.982994	0.952524	0.898156	0.822382	0.720839	0.59443	0.443526	0.283264	0.146972	0.0616225
462	0.352531	0.156936	0.0440508	0.000850914	0.0303835	0.131439	0.258473	0.327777	0.323981	0.296379	0.247505	0.167688	0.066905	0.00488177	0	0.0389544	0.111081	0.212538	0.319438	0.392968	0.417132	0.414504	0.424657	0.460192	0.507392	0.550799	0.596305	0.671568	0.778566	0.893393	0.970581	1	0.990411	0.94217	0.814284	0.602613			462	0.83212	0.974838	1	0.894791	0.741026	0.606093	0.546615	0.562115	0.613183	0.644655
463	0.355865	0.35643	0.276255	0.151625	0.10112	0.187443	0.438705	0.728284	0.946065	1	0.959497	0.884615	0.826364	0.777659	0.736826	0.69315	0.641233	0.585155	0.534477	0.48957	0.4451	0.395861	0.345255	0.293267	0.234453	0.161975	0.0869259	0.0286378	0.00121234	0	0.0192607	0.0565401	0.109449	0.166572	0.226487	0.294245			463	0.824032	0.608383	0.425215	0.29543	0.243063	0.233084	0.252769	0.193885	0.097398	0
464	0.0984546	0.176257	0.25656	0.332258	0.444953	0.599517	0.790483	0.939755	1	0.937385	0.812583	0.704114	0.634782	0.583647	0.52906	0.50415	0.524975	0.584143	0.631604	0.625683	0.550202	0.445483	0.352632	0.29262	0.250033	0.215151	0.183785	0.155412	0.12468	0.0949444	0.0675566	0.04244	0.0176716	0	0.00394989	0.0347925			464	0.290751	0.503308	0.737423	0.913772	1	0.991195	0.924105	0.766965	0.608583	0.493117
465	0.590936	0.80802	0.96075	1	0.925232	0.743065	0.529514	0.369455	0.254955	0.153587	0.0430488	0	0.0358393	0.134619	0.24054	0.346598	0.433368	0.478348	0.458574	0.399806	0.342198	0.316147	0.324041	0.351084	0.387389	0.422965	0.447798	0.45427	0.435896	0.400138	0.354715	0.307839	0.264352	0.223407	0.246395	0.36749			465	0.426146	0.307512	0.276362	0.398529	0.644004	0.867996	1	0.921912	0.686788	0.426744
466	0.465219	0.309988	0.144653	0.0382249	0.000700732	0.00641215	0	0.0273261	0.128737	0.273728	0.381094	0.463673	0.555544	0.680812	0.813925	0.934704	1	0.963667	0.817614	0.600989	0.381695	0.217478	0.122005	0.0713359	0.0518792	0.0761088	0.153075	0.256705	0.352316	0.434448	0.519241	0.613663	0.692436	0.72114	0.685522	0.596889			466	0.0852432	0.11548	0.159924	0.222213	0.304301	0.423187	0.624102	0.855993	1	0.983208
467	0.437767	0.396611	0.447692	0.402282	0.315729	0.158774	0.0726767	0	0.0135666	0.0422956	0.0973915	0.145158	0.232648	0.370458	0.507149	0.550673	0.441757	0.251529	0.0946375	0.0428127	0.0789667	0.159901	0.253982	0.334338	0.405792	0.468932	0.539616	0.608324	0.692211	0.794212	0.891725	0.971868	1	0.957504	0.804448	0.585939			467	0.0827955	0.222145	0.392833	0.49952	0.474836	0.337913	0.254773	0.24767	0.314663	0.269727
468	0.760308	0.940291	1	0.97301	0.952173	0.948581	0.973949	0.975487	0.895653	0.738455	0.560678	0.441624	0.382559	0.345347	0.282854	0.21823	0.194477	0.23208	0.289362	0.326121	0.303367	0.232583	0.158949	0.125422	0.12589	0.125796	0.107959	0.0713474	0.0250618	0	0.00791746	0.0352105	0.0518613	0.0844151	0.218174	0.467755			468	0.178883	0.130614	0.11014	0.0879648	0.0392132	0	0.0527821	0.247993	0.549364	0.842022
469	0.316846	0.293192	0.316608	0.413403	0.502386	0.521672	0.41892	0.283022	0.171507	0.107926	0.0719934	0.058727	0.0612073	0.0501925	0.021765	0	0.0256992	0.0932003	0.169251	0.218494	0.267462	0.367767	0.530475	0.704519	0.829231	0.906153	0.962947	1	0.97555	0.856653	0.690775	0.557884	0.502892	0.482818	0.442886	0.380052			469	0.179222	0.287778	0.377101	0.42395	0.494624	0.573765	0.731624	0.87421	0.994768	1
470	0.633299	0.799225	0.842143	0.762611	0.610254	0.486299	0.42079	0.411631	0.388354	0.3145	0.207698	0.137018	0.112504	0.109855	0.0788953	0.0567897	0.0467428	0.0413679	0.0115247	0	0.0370091	0.128884	0.279912	0.490381	0.72361	0.906778	1	0.995137	0.900339	0.722148	0.502334	0.298597	0.195492	0.196434	0.288317	0.438941			470	0.497598	0.693767	0.7867	0.713218	0.592544	0.41553	0.263712	0.1104	0.0406805	0.0246202
471	0.713267	0.599842	0.456956	0.340118	0.265961	0.252408	0.26596	0.227714	0.133685	0.0197602	0	0.0540945	0.13006	0.167163	0.186078	0.199469	0.212433	0.224336	0.242739	0.281706	0.337279	0.384493	0.390224	0.357867	0.319323	0.314893	0.359529	0.444988	0.554282	0.674533	0.797435	0.906459	0.97815	1	0.938872	0.844285			471	0.873078	0.926514	0.96671	1	0.962563	0.856509	0.665796	0.465077	0.317507	0.277644
472	0.664701	0.847994	0.960435	1	0.988665	0.946825	0.894944	0.84891	0.772258	0.647746	0.513483	0.427412	0.388641	0.364534	0.331782	0.288148	0.236808	0.187971	0.151767	0.124735	0.0960817	0.0588071	0.0212959	0	0.00260186	0.0344559	0.0913683	0.167929	0.24751	0.303059	0.319587	0.299326	0.276877	0.277725	0.335646	0.469075			472	0.929647	1	0.897269	0.617305	0.318095	0.0747411	0	0.0680499	0.232091	0.369414
473	0.0202908	0.0235291	0.0118071	0.025675	0.114028	0.252648	0.3981	0.497332	0.543541	0.527123	0.493109	0.492551	0.580068	0.717313	0.851601	0.928043	0.978199	1	0.997254	0.937116	0.847679	0.741857	0.624166	0.48616	0.349045	0.247631	0.183725	0.141056	0.112075	0.101992	0.109887	0.111056	0.0927104	0.0468774	0.00863654	0			473	0.762704	0.792819	0.815517	0.889125	0.972568	1	0.907868	0.728486	0.48451	0.282979
474	0.449245	0.441627	0.366343	0.247496	0.162054	0.152835	0.240925	0.389951	0.590874	0.788628	0.937347	1	0.983457	0.90766	0.780085	0.621516	0.46366	0.355188	0.311013	0.320661	0.329079	0.304143	0.227639	0.132628	0.0459967	0	0.00798278	0.0788627	0.193258	0.308504	0.394081	0.432503	0.429381	0.399582	0.388317	0.412478			474	0.681807	0.599684	0.519499	0.458295	0.479432	0.579023	0.773706	0.955428	1	0.865925
475	0.422258	0.711679	0.916516	1	0.965147	0.879389	0.777666	0.677532	0.568759	0.48177	0.426027	0.398584	0.373294	0.356181	0.353439	0.362042	0.376941	0.391529	0.400571	0.398579	0.382239	0.35525	0.324355	0.299917	0.285448	0.274776	0.263428	0.252057	0.237566	0.20967	0.158512	0.0949734	0.035098	0	0.0256501	0.169901			475	0.368498	0.617449	0.838712	0.969208	1	0.946905	0.841339	0.736841	0.651044	0.613063
476	0.474325	0.665034	0.853684	0.986394	1	0.867275	0.612248	0.338501	0.124265	0.0191042	0	0.0350667	0.110682	0.221348	0.344087	0.437074	0.487561	0.496119	0.461836	0.389229	0.305266	0.253985	0.252827	0.293816	0.350974	0.404642	0.44329	0.458052	0.448125	0.424609	0.404657	0.387082	0.354073	0.299831	0.275317	0.32753			476	0.145314	0.0398956	0	0.052641	0.184062	0.367606	0.538878	0.653636	0.75329	0.869767
477	0.349882	0.425414	0.450757	0.447361	0.457311	0.538639	0.68773	0.877049	0.990771	1	0.893239	0.752949	0.598029	0.466044	0.373478	0.344482	0.359149	0.378134	0.404961	0.439607	0.461574	0.424093	0.336319	0.243096	0.18882	0.184588	0.21542	0.252896	0.267739	0.237466	0.154877	0.0565331	0	0.0182062	0.107751	0.227954			477	0.901312	1	0.917627	0.702226	0.497497	0.368809	0.304377	0.263015	0.202855	0.115266
478	0.559863	0.664973	0.785387	0.903166	0.995197	1	0.920754	0.732083	0.507407	0.261764	0.0912296	0	0.0023076	0.0583552	0.150223	0.243544	0.304785	0.325885	0.32312	0.322228	0.339517	0.376183	0.418299	0.441942	0.431172	0.388342	0.336506	0.299038	0.283414	0.281167	0.277001	0.259487	0.246358	0.273604	0.353532	0.458049			478	0.680439	0.922121	1	0.888888	0.742438	0.633439	0.616637	0.605896	0.571602	0.490639
479	0.198761	0.0692919	0	0.0343381	0.127686	0.238334	0.307006	0.318232	0.290457	0.25906	0.208663	0.142908	0.0888	0.0911424	0.173178	0.370062	0.626663	0.819761	0.875151	0.875888	0.912275	0.974556	1	0.960929	0.845467	0.637231	0.372519	0.147453	0.0630916	0.13207	0.293278	0.442326	0.507701	0.480552	0.412598	0.324141			479	0.138315	0.190256	0.21004	0.213853	0.2307	0.265981	0.321033	0.418833	0.575238	0.772947
480	0.922449	0.839452	0.820697	0.807038	0.787342	0.732229	0.650448	0.501782	0.333028	0.216907	0.192283	0.235351	0.263955	0.270284	0.275035	0.297851	0.303761	0.266594	0.190425	0.096691	0.0263232	0	0.0492403	0.126018	0.197386	0.207855	0.200407	0.214504	0.252652	0.29652	0.330628	0.413912	0.562699	0.782037	0.957934	1			480	0.461332	0.588765	0.744511	0.89933	1	0.996023	0.888222	0.710344	0.527359	0.407727
481	0.982384	0.919227	0.85219	0.814222	0.759304	0.689497	0.575217	0.451155	0.295395	0.138588	0.0132107	0	0.0882679	0.219096	0.320416	0.381243	0.409412	0.406688	0.378589	0.333028	0.276775	0.206482	0.123468	0.0516763	0.0174444	0.025697	0.0594826	0.11402	0.1894	0.279836	0.378022	0.495407	0.642841	0.801098	0.935491	1			481	0.583609	0.558773	0.537086	0.592586	0.715105	0.900713	1	0.944582	0.713285	0.440664
482	0.296829	0.2899	0.277944	0.252707	0.1824	0.0884906	0.0147844	0	0.0385144	0.115432	0.223929	0.327	0.370154	0.365986	0.365647	0.392671	0.39858	0.332039	0.229434	0.191946	0.286925	0.462488	0.599819	0.61911	0.544371	0.470359	0.471575	0.53516	0.609228	0.701104	0.846261	0.987119	1	0.822329	0.563557	0.37336			482	0.834066	0.63037	0.371003	0.150544	0.00695736	0	0.0555538	0.147444	0.191833	0.231157
483	0.668024	0.914283	1	0.921864	0.768365	0.687037	0.758988	0.900631	0.951303	0.851975	0.711802	0.612288	0.561008	0.516422	0.469041	0.423365	0.384404	0.349141	0.309807	0.266757	0.226744	0.193181	0.163237	0.134714	0.106956	0.0771351	0.0445234	0.0152875	4.81361e-05	0	0.00826503	0.0192102	0.0359631	0.0640125	0.160967	0.371584			483	0.521684	0.742038	0.926331	1	0.996832	0.956774	0.910163	0.83796	0.700065	0.50402
484	0.79856	0.616289	0.449868	0.311715	0.305284	0.400244	0.589786	0.71752	0.707516	0.55647	0.356127	0.207758	0.147663	0.161778	0.191344	0.20005	0.179408	0.129543	0.0673833	0.0146092	0	0.029889	0.0911662	0.159225	0.201591	0.213686	0.211204	0.239181	0.339671	0.522571	0.740821	0.913023	0.994576	1	0.974488	0.908756			484	0.957523	1	0.976459	0.893749	0.817278	0.757462	0.701633	0.606943	0.47667	0.330199
485	0.692465	0.860506	0.990011	1	0.900996	0.693405	0.492349	0.345251	0.289123	0.272025	0.285665	0.30064	0.305838	0.273026	0.200503	0.111883	0.0332934	0	0.0260713	0.114878	0.233896	0.354314	0.45216	0.526222	0.562483	0.558497	0.514233	0.447846	0.372183	0.309981	0.281487	0.288681	0.312689	0.338496	0.399975	0.514155			485	0.566237	0.520379	0.386919	0.224351	0.104884	0.054539	0.0600599	0.107397	0.19214	0.301905
486	0.38135	0.239697	0.0626517	0	0.120898	0.445325	0.784138	1	0.95514	0.765179	0.519994	0.36566	0.277139	0.240014	0.204036	0.176399	0.165538	0.176125	0.200867	0.231347	0.261828	0.292817	0.325463	0.360928	0.39921	0.43915	0.479597	0.520045	0.554954	0.576202	0.576749	0.561105	0.537411	0.51261	0.48823	0.460796			486	0.48681	0.607608	0.747715	0.883416	0.98156	1	0.911246	0.741935	0.585094	0.529979
487	0.528565	0.786619	0.956385	1	0.872165	0.661818	0.444297	0.345812	0.325686	0.389544	0.515135	0.635545	0.66349	0.574476	0.433617	0.276873	0.13134	0.030967	0	0.0438445	0.120364	0.210033	0.315139	0.429469	0.519883	0.533024	0.479174	0.373023	0.271683	0.207003	0.207629	0.248345	0.286833	0.273104	0.250378	0.319935			487	0.457585	0.574458	0.663419	0.683336	0.567987	0.374527	0.155908	0.0141617	0	0.151295
488	0.31649	0.463404	0.611113	0.732921	0.836746	0.923376	0.984459	1	0.96797	0.896936	0.793583	0.674134	0.556181	0.456627	0.386518	0.351049	0.345884	0.348909	0.346002	0.327123	0.303844	0.288302	0.284779	0.271892	0.234652	0.184615	0.147943	0.125727	0.101641	0.0638072	0.0251776	0	0.00109847	0.0312067	0.0945428	0.188251			488	0.302953	0.506612	0.754381	0.956515	1	0.887124	0.723242	0.600308	0.577516	0.613295
489	0.683136	0.888683	1	0.977689	0.854489	0.75001	0.645551	0.559513	0.473737	0.472234	0.46744	0.447643	0.388128	0.349578	0.330025	0.326642	0.324257	0.317919	0.323608	0.359192	0.411844	0.44678	0.437556	0.388075	0.317983	0.24903	0.192026	0.152667	0.120279	0.0798331	0.0284783	0	0.0330111	0.13433	0.286182	0.471471			489	0.143677	0.17088	0.203281	0.251191	0.341683	0.435421	0.487692	0.500644	0.577174	0.679063
490	0.211155	0.185854	0.189872	0.178803	0.151385	0.103544	0.0481124	0.0244061	0.0481777	0.0649761	0.0371734	0.00327297	0	0.039151	0.130941	0.268005	0.38983	0.440378	0.456881	0.516757	0.637614	0.729912	0.728187	0.660865	0.618626	0.648948	0.743909	0.865166	0.970631	1	0.928568	0.783266	0.635238	0.53099	0.425192	0.308315			490	0.90193	0.982365	1	0.950134	0.841566	0.695434	0.549825	0.423557	0.325869	0.269541
491	0.43635	0.593674	0.630368	0.614267	0.60108	0.649683	0.779831	0.949796	1	0.928552	0.818776	0.748748	0.629484	0.432643	0.261665	0.242877	0.372587	0.513792	0.521076	0.391477	0.217062	0.0964125	0.0295063	0	0.0324606	0.143872	0.279286	0.34353	0.336499	0.305291	0.276646	0.204644	0.0935614	0.00189214	0.028149	0.203177			491	0.0991622	0.153504	0.197944	0.230573	0.272882	0.351165	0.482837	0.647576	0.812182	0.929079
492	0.81016	0.931425	0.992942	1	0.989332	0.972113	0.937249	0.855332	0.713329	0.53261	0.361455	0.247474	0.185258	0.153349	0.121681	0.0875636	0.0534838	0.0239014	0.0047835	0	0.00588149	0.0156069	0.0303231	0.0621072	0.123387	0.194554	0.247915	0.270561	0.295022	0.348574	0.420243	0.4754	0.502322	0.517685	0.56508	0.666392			492	0.454228	0.540311	0.673705	0.830018	0.959917	1	0.906051	0.707219	0.481939	0.304359
493	0.23922	0.305498	0.397589	0.500264	0.61258	0.744099	0.865102	0.960396	1	0.989461	0.940429	0.898752	0.872764	0.84624	0.799068	0.726286	0.631362	0.510153	0.374812	0.241386	0.138255	0.071687	0.0383784	0.0205329	0.00856591	0	1.70942e-05	0.0109888	0.0280701	0.0489733	0.073623	0.104087	0.139352	0.177573	0.201913	0.214187			493	0.539109	0.646718	0.705622	0.765106	0.866588	0.96615	1	0.953582	0.851739	0.70074
494	0.530338	0.690706	0.877253	0.989795	1	0.926181	0.807592	0.661759	0.492956	0.327272	0.186864	0.08445	0.0239917	0	0.00609072	0.0246938	0.0385465	0.0518373	0.0721932	0.122214	0.200795	0.310492	0.409292	0.473725	0.485995	0.481293	0.471029	0.467094	0.458803	0.450386	0.440877	0.437596	0.436237	0.431357	0.424822	0.441374			494	0.451206	0.604265	0.779942	0.928796	1	0.980265	0.889162	0.735408	0.540792	0.33532
495	0.512849	0.556713	0.514426	0.425404	0.421627	0.608145	0.86688	1	0.965909	0.850459	0.759861	0.700151	0.664156	0.622884	0.568255	0.508684	0.464043	0.441881	0.423379	0.386382	0.320201	0.238686	0.164641	0.111562	0.0737149	0.0410334	0.0131446	0	0.0088526	0.0368732	0.0735285	0.118315	0.182171	0.274787	0.36777	0.449712			495	0.596953	0.830988	0.990255	1	0.917343	0.783374	0.695461	0.666131	0.706414	0.705881
496	1	0.941636	0.827361	0.663851	0.464263	0.295258	0.189903	0.148399	0.134451	0.132826	0.108543	0.0711734	0.0312142	0.0122852	0.00274441	0	0.0126335	0.0505644	0.115229	0.190932	0.267602	0.342752	0.413804	0.477245	0.515591	0.529027	0.531244	0.547392	0.578183	0.595831	0.59403	0.603479	0.661903	0.780143	0.908978	0.996939			496	0.103002	0.0344869	0	0.0411065	0.181637	0.395375	0.627808	0.822955	0.95414	1
497	0.161874	0.14346	0.172256	0.23247	0.36743	0.545901	0.737741	0.887818	0.971087	1	0.978389	0.918227	0.825818	0.727311	0.638621	0.553203	0.470796	0.396342	0.334439	0.266591	0.178804	0.0841726	0.0169039	0	0.0231777	0.066769	0.119322	0.186082	0.263511	0.341226	0.401402	0.432247	0.424827	0.371954	0.291709	0.205942			497	0.0502397	0	0.0294862	0.192245	0.470118	0.753159	0.952584	1	0.954546	0.854296
498	0.45232	0.225986	0.0512122	0	0.00575744	0.0411194	0.0481856	0.0743569	0.115172	0.173947	0.190319	0.175001	0.157087	0.196557	0.272128	0.358549	0.422015	0.481894	0.545663	0.603661	0.613025	0.550599	0.453345	0.38242	0.354118	0.34896	0.366656	0.435281	0.571007	0.737503	0.895292	0.985997	1	0.945212	0.83843	0.680574			498	0.753338	0.917155	1	0.996939	0.93857	0.881064	0.833967	0.804712	0.775028	0.729601
499	0.435708	0.573167	0.72223	0.866394	0.954755	1	0.96887	0.908266	0.802355	0.685892	0.563986	0.466818	0.390656	0.332593	0.292993	0.268089	0.237144	0.183345	0.112523	0.0526346	0.0159496	0	0.00165725	0.0259274	0.062116	0.0966732	0.1319	0.196635	0.298794	0.406775	0.482354	0.507115	0.495081	0.448104	0.390995	0.37409			499	0.557595	0.812034	0.96623	1	0.917318	0.822334	0.726377	0.655827	0.604963	0.627614
500	0.0615468	0.22629	0.436875	0.636316	0.806329	0.946437	1	0.984913	0.931797	0.893013	0.846775	0.782003	0.68616	0.574947	0.471168	0.39355	0.342147	0.304517	0.276119	0.263468	0.283638	0.322859	0.347437	0.311277	0.245134	0.213985	0.24699	0.284065	0.256572	0.172868	0.085374	0.0370384	0.0311531	0.0337732	0.0179282	0			500	0.165297	0.208123	0.24419	0.209174	0.114591	0.0141248	0	0.0956204	0.254585	0.423886
501	0.487553	0.284734	0.145835	0.0930599	0.127001	0.239623	0.433083	0.684794	0.925585	1	0.877416	0.668643	0.554096	0.565321	0.63244	0.667749	0.636146	0.566948	0.466907	0.36763	0.255483	0.160218	0.0812972	0.0829193	0.176373	0.321559	0.414538	0.395357	0.276649	0.114064	0	0.020148	0.209169	0.489503	0.680417	0.669341			501	0.688853	0.834158	0.952585	1	0.981251	0.946456	0.930781	0.859235	0.67029	0.424377
502	0.520987	0.285526	0.128314	0.107937	0.198524	0.34697	0.465701	0.49389	0.41789	0.288212	0.166975	0.0837711	0.0331182	0.0097621	0.00797819	0.0111204	0.00403595	0	0.0275608	0.103404	0.211076	0.320701	0.417139	0.496536	0.555505	0.601214	0.654081	0.723949	0.790869	0.837841	0.869531	0.912894	0.964357	1	0.940369	0.776312			502	1	0.967346	0.792393	0.575203	0.363388	0.186785	0.129238	0.211864	0.378392	0.50584
503	0.335184	0.392681	0.49546	0.580528	0.618638	0.651872	0.727805	0.852015	0.960051	1	0.974554	0.937995	0.889629	0.797364	0.631979	0.450732	0.310663	0.249128	0.237995	0.22855	0.188083	0.10972	0.0270633	0	0.067192	0.164558	0.180662	0.111335	0.0612798	0.0787062	0.120174	0.154104	0.21605	0.295102	0.344164	0.335313			503	0.676301	0.670729	0.727719	0.853569	0.960851	1	0.941231	0.833629	0.686784	0.543381
504	0.342201	0.425667	0.453596	0.390575	0.294088	0.228666	0.286819	0.465575	0.697368	0.882449	0.975882	1	0.985755	0.958414	0.919117	0.870519	0.801315	0.702608	0.581394	0.462436	0.360467	0.27337	0.197253	0.138975	0.102411	0.0762346	0.0458304	0.0146394	0	0.0127245	0.045841	0.0862438	0.124391	0.150144	0.183096	0.241835			504	0.560368	0.745502	0.908185	0.997154	1	0.967341	0.951794	0.964455	0.940251	0.843875
505	0.719176	0.580136	0.431779	0.30865	0.221048	0.205976	0.17838	0.136242	0.0740106	0.0329785	0.00446664	0	0.0155403	0.0398504	0.0638213	0.0995039	0.159229	0.237693	0.318724	0.377898	0.402658	0.391874	0.365248	0.353099	0.378684	0.445888	0.540341	0.63894	0.721647	0.785306	0.845877	0.913591	0.975048	1	0.961771	0.858871			505	0.497647	0.491626	0.485689	0.56761	0.701162	0.887985	1	0.985304	0.781801	0.491341
506	0.229008	0.222909	0.157766	0.0637718	0.00177772	0	0.0258323	0.0553266	0.0950966	0.159515	0.238179	0.318635	0.403986	0.501143	0.617878	0.745639	0.868328	0.959267	1	0.989806	0.946524	0.892599	0.842012	0.790373	0.721909	0.622615	0.501236	0.384785	0.294565	0.228144	0.172609	0.128715	0.111341	0.12823	0.16269	0.202004			506	0.197313	0.374983	0.473994	0.476815	0.404356	0.370392	0.418645	0.605704	0.83802	1
507	0.215961	0.428265	0.67304	0.878397	0.977886	1	0.97831	0.965133	0.960168	0.960895	0.937603	0.865949	0.749877	0.615708	0.497373	0.409923	0.361526	0.345088	0.336284	0.315937	0.280658	0.23736	0.188428	0.137313	0.0907174	0.0555318	0.0310434	0.0119833	0	0.000296054	0.0147333	0.031376	0.0423131	0.0494356	0.057344	0.10122			507	0.918024	1	0.990829	0.896976	0.811575	0.816949	0.872402	0.877776	0.755624	0.571399
508	0.743443	0.67655	0.613406	0.570361	0.507442	0.419924	0.326247	0.226791	0.112467	0.0520063	0.087306	0.159074	0.221971	0.280678	0.362738	0.450496	0.51086	0.512507	0.454114	0.348478	0.240198	0.16168	0.125232	0.0955105	0.0449177	0	0.0325334	0.216213	0.522486	0.836622	1	0.976945	0.833178	0.694378	0.672808	0.717566			508	0.108937	0.0329906	0	0	0	0	0	0	0	0
509	0.278152	0.485308	0.693241	0.879048	1	0.987567	0.924882	0.836533	0.741203	0.605255	0.536215	0.526084	0.540851	0.522702	0.500216	0.490356	0.485356	0.471573	0.432083	0.383309	0.34292	0.330326	0.323158	0.308339	0.27096	0.219912	0.162865	0.118493	0.092551	0.0790073	0.0674542	0.0529003	0.0325834	0	0.00144245	0.0924206			509	0.381336	0.72965	0.958164	1	0.895357	0.755481	0.717858	0.685106	0.685466	0.633071
510	0.723306	0.870317	0.973832	1	0.989369	0.915558	0.842885	0.758838	0.665526	0.58601	0.548526	0.544647	0.518625	0.449514	0.347295	0.232361	0.130913	0.0539048	0.00976263	0	0.0171281	0.0465571	0.0758614	0.117796	0.184882	0.263542	0.315481	0.312277	0.26637	0.217123	0.202944	0.221465	0.250249	0.279296	0.364663	0.520069			510	0.515244	0.30792	0.140793	0.0392893	0.0135557	0.0873973	0.260377	0.470934	0.62077	0.655419
511	0.351735	0.569432	0.727815	0.766464	0.65175	0.446353	0.228109	0.0744352	0.000706119	0	0.0393777	0.106023	0.214499	0.365153	0.526985	0.640933	0.696503	0.701145	0.683875	0.701264	0.804146	0.944309	1	0.881468	0.675082	0.491602	0.389908	0.320852	0.239919	0.144464	0.0577752	0.0170744	0.0251129	0.0582042	0.0961856	0.186722			511	1	0.989792	0.894961	0.70554	0.467297	0.260572	0.143829	0.125394	0.147384	0.195297
512	0.163826	0.19704	0.313909	0.426116	0.500748	0.528052	0.505047	0.419657	0.274281	0.109666	0.0200395	0.105655	0.319986	0.513437	0.658692	0.809182	0.969242	1	0.878616	0.686539	0.554269	0.457635	0.366081	0.231835	0.102276	0	0.0234271	0.191684	0.403088	0.530844	0.543031	0.532148	0.500647	0.440936	0.339416	0.225773			512	0.176772	0.316242	0.500391	0.705837	0.89882	1	0.983932	0.858136	0.674997	0.489892
513	0.920995	0.814784	0.624269	0.388759	0.167208	0.0156376	0	0.0885171	0.208423	0.219118	0.154612	0.0760068	0.0411271	0.0328957	0.0547102	0.103471	0.15476	0.176094	0.164545	0.138387	0.128047	0.159139	0.255955	0.4084	0.572529	0.697636	0.765177	0.769309	0.710895	0.639216	0.634157	0.731907	0.869617	0.974107	1	0.983226			513	0.870127	0.989983	1	0.951838	0.815804	0.691572	0.539795	0.43102	0.260727	0.129196
514	0.510844	0.611453	0.677258	0.714861	0.744084	0.781123	0.845034	0.932874	1	0.99346	0.8974	0.762001	0.641763	0.565798	0.516801	0.478124	0.438749	0.401944	0.361437	0.305965	0.228885	0.138861	0.0615432	0.0145915	0	0.00143044	0.00203613	0.00308742	0.0114923	0.0359988	0.0690146	0.104881	0.144	0.1945	0.275242	0.386202			514	1	0.968913	0.790752	0.575856	0.397847	0.23867	0.0841833	0	0.00186395	0.0526594
515	0.508169	0.783633	0.96474	1	0.890551	0.71607	0.515639	0.398164	0.372813	0.399994	0.379808	0.322092	0.259477	0.233713	0.234249	0.251261	0.27776	0.312571	0.349715	0.386573	0.414009	0.402594	0.329797	0.199925	0.0716891	0	0.0122045	0.102135	0.244217	0.414374	0.570903	0.666315	0.651973	0.521937	0.363638	0.338613			515	0.749428	0.832795	0.86709	0.924148	0.964624	1	0.930658	0.824221	0.66739	0.534044
516	0.948423	0.8602	0.767189	0.663444	0.521642	0.358763	0.214281	0.0995599	0.0305666	0	0.011977	0.0406101	0.0959767	0.17529	0.263142	0.332157	0.370067	0.36286	0.300687	0.196553	0.0944347	0.0270949	0.00692124	0.040591	0.133003	0.270757	0.420378	0.551388	0.646882	0.709734	0.755554	0.805121	0.865728	0.932449	0.988893	1			516	0.42799	0.582307	0.793418	0.935478	1	0.887399	0.769406	0.585771	0.496883	0.381385
517	0.0161177	0.12785	0.258788	0.377333	0.415613	0.427486	0.418118	0.507322	0.613321	0.697348	0.646454	0.566731	0.532234	0.634818	0.809516	0.963189	1	0.863619	0.575409	0.272606	0.153564	0.251659	0.369918	0.313092	0.125074	0.0214654	0.0975026	0.239548	0.298953	0.319736	0.411914	0.535609	0.53083	0.34665	0.1248	0			517	0.855576	1	0.956803	0.710179	0.426222	0.165955	0.0665726	0.0965425	0.247862	0.434155
518	0.173685	0.0894386	0.109061	0.199037	0.274692	0.254487	0.152786	0.0366049	0	0.0553288	0.117242	0.150906	0.168406	0.187666	0.172343	0.11631	0.0912344	0.168372	0.382587	0.676975	0.930703	1	0.847586	0.620402	0.510586	0.573422	0.697331	0.784633	0.845628	0.910072	0.933988	0.843393	0.653201	0.478352	0.370931	0.288064			518	0.379647	0.365514	0.376803	0.397268	0.386434	0.340962	0.246159	0.148149	0.104962	0.115091
519	1	0.874198	0.620005	0.36684	0.228866	0.260072	0.336473	0.282729	0.123806	0.0545081	0.182542	0.357378	0.449229	0.454658	0.44603	0.431646	0.394178	0.314149	0.192283	0.0686699	0	0.0140603	0.0786921	0.157697	0.237105	0.327055	0.429684	0.532326	0.605909	0.632079	0.621245	0.615518	0.64488	0.72196	0.844925	0.970735			519	0.83124	0.79581	0.651268	0.42983	0.195268	0.0580364	0	0	0.0879244	0.216578
520	0.718658	0.909328	1	0.98675	0.927281	0.86794	0.844549	0.815367	0.718562	0.590666	0.510833	0.49788	0.50146	0.490277	0.464798	0.429614	0.389555	0.35194	0.321033	0.290205	0.257733	0.226641	0.194819	0.155953	0.107654	0.0588229	0.0192961	0	0.00657797	0.0336487	0.06931	0.103316	0.134019	0.162779	0.262966	0.456406			520	0.429159	0.505358	0.620216	0.770058	0.90183	1	0.979919	0.836999	0.584884	0.344832
521	0.157124	0.115226	0.0397054	0.0387467	0.046674	0.0601867	0.00821258	0.0207437	0.162081	0.391822	0.620034	0.796916	0.922838	0.983717	1	0.995568	0.992856	0.993917	0.988045	0.949144	0.850301	0.691538	0.492557	0.288763	0.124457	0.024662	0	0.0441824	0.144174	0.241095	0.281015	0.277654	0.286516	0.317679	0.294818	0.242274			521	0.733709	0.866796	0.962993	1	0.929345	0.77212	0.593319	0.454894	0.366607	0.327395
522	0.905257	1	0.981173	0.840926	0.606282	0.385718	0.228342	0.160554	0.135208	0.100091	0.0485887	0.00693693	0	0.014628	0.0267516	0.0238254	0.0103826	0.00226223	0.0182653	0.0641805	0.135152	0.219003	0.310647	0.408105	0.514863	0.620691	0.706995	0.7471	0.734097	0.690889	0.658485	0.661455	0.689624	0.711121	0.735767	0.797907			522	0.0849667	0.317971	0.538035	0.657027	0.593389	0.429612	0.25708	0.228562	0.312837	0.412329
523	0.34906	0.0915234	0	0.309007	0.618405	0.96862	1	0.825549	0.455237	0.213451	0.124136	0.136069	0.144158	0.148834	0.15351	0.158187	0.162863	0.16754	0.172216	0.176892	0.181569	0.189524	0.208191	0.245058	0.300126	0.365905	0.434963	0.504021	0.573079	0.642137	0.711195	0.780253	0.849311	0.918369	0.892457	0.732899			523	0.150001	0.0641762	0	0.00339391	0.00623068	0.0650255	0.137519	0.290472	0.464062	0.680008
524	0.442962	0.437039	0.326355	0.146054	0	0.0509216	0.294474	0.633944	0.901252	1	0.949955	0.853796	0.777369	0.721995	0.666746	0.611949	0.558447	0.508861	0.461348	0.410976	0.351804	0.28602	0.223569	0.174639	0.145348	0.136173	0.146118	0.168451	0.196014	0.224452	0.255602	0.292045	0.334458	0.380574	0.409511	0.43136			524	0.858784	0.964682	1	0.937202	0.785297	0.604162	0.435462	0.284479	0.148276	0.0485939
525	0.439826	0.313915	0.296673	0.373135	0.466472	0.470264	0.36092	0.186026	0.0608588	0.00571183	0	0.00780676	0.0361593	0.0782997	0.103472	0.0925378	0.0555726	0.026964	0.0378145	0.0950601	0.188145	0.29192	0.3905	0.483045	0.580537	0.687497	0.788689	0.866074	0.910895	0.94208	0.9747	1	0.983999	0.91135	0.785709	0.618493			525	0	0.0499042	0.147646	0.255553	0.337352	0.370971	0.340814	0.260811	0.1575	0.0795389
526	0.620918	0.836636	0.951881	1	0.950348	0.817088	0.645124	0.48841	0.35162	0.263238	0.283398	0.356936	0.411846	0.403224	0.372533	0.340673	0.316421	0.303742	0.311699	0.355826	0.434645	0.523898	0.578751	0.574289	0.516532	0.431719	0.342025	0.261857	0.192374	0.127698	0.0646317	0.0168383	0	0.0200149	0.127851	0.347594			526	1	0.897056	0.739809	0.591809	0.535593	0.516227	0.524969	0.479699	0.378816	0.221879
527	0.266867	0.439529	0.458849	0.396504	0.352393	0.30061	0.381144	0.581764	0.776465	0.731473	0.51168	0.279397	0.156489	0.140694	0.219212	0.396544	0.653142	0.907069	1	0.875217	0.587527	0.309298	0.155829	0.191801	0.372904	0.578728	0.658429	0.561335	0.370859	0.237733	0.245742	0.322709	0.320197	0.160868	0	0.0436613			527	0.637321	0.837738	0.985275	0.890588	0.570355	0.197542	0	0.022974	0.247343	0.545464
528	0.155246	0.0137945	0	0.154279	0.314991	0.406716	0.37966	0.296669	0.155258	0.0631607	0.0516318	0.108469	0.163171	0.187408	0.175463	0.137297	0.112748	0.144628	0.243619	0.388489	0.541691	0.671839	0.765142	0.833908	0.901365	0.96719	1	0.97728	0.904671	0.808002	0.694841	0.585975	0.498038	0.441475	0.394381	0.31			528	0.233572	0.0745579	0	0.035229	0.0814588	0.12029	0.150858	0.17336	0.217062	0.402546
529	0.472731	0.232555	0.0558223	0.0165531	0.129254	0.32247	0.529063	0.659245	0.696675	0.677209	0.715224	0.853222	1	0.999858	0.802708	0.500217	0.252717	0.14658	0.158167	0.225481	0.303885	0.381579	0.430021	0.420259	0.340531	0.203041	0.0730199	0	0.0114327	0.0984936	0.243752	0.407896	0.549764	0.664791	0.719221	0.663156			529	0.731339	0.666773	0.622553	0.618969	0.622018	0.624614	0.575944	0.477343	0.358676	0.279378
530	0.537892	0.530584	0.558788	0.624533	0.744171	0.873196	0.984217	1	0.894446	0.666086	0.379035	0.153269	0.0382356	0.0312203	0.0481941	0.0471963	0.0209613	0.000198213	0	0.0132175	0.032421	0.0760273	0.147767	0.227374	0.279669	0.31187	0.34913	0.413426	0.497953	0.586582	0.657612	0.694681	0.694604	0.667861	0.621138	0.573919			530	0.150479	0.138315	0.26397	0.449522	0.614746	0.652685	0.567504	0.399863	0.237627	0.100586
531	0.940446	1	0.958167	0.842035	0.67033	0.53066	0.45004	0.409621	0.302648	0.163575	0.0417212	0	0.0206259	0.114025	0.242209	0.342331	0.376446	0.368689	0.362264	0.369719	0.370377	0.340953	0.282733	0.234011	0.230799	0.266238	0.305535	0.318121	0.312331	0.314878	0.360462	0.448509	0.547553	0.621682	0.701783	0.817956			531	0.472379	0.688118	0.845211	0.954815	1	0.921878	0.743216	0.508392	0.272378	0.0817531
532	0.698536	0.913926	1	0.925911	0.761693	0.602762	0.478302	0.375937	0.308852	0.247198	0.190508	0.119779	0.0594454	0.0168192	0	0.0185784	0.0727389	0.159791	0.259135	0.34227	0.397459	0.42667	0.450899	0.475372	0.492512	0.491868	0.480198	0.480601	0.49998	0.527283	0.534551	0.501777	0.435387	0.373764	0.376369	0.4885			532	0.189076	0.0643916	0.0481819	0.0408746	0.0362384	0.103015	0.260208	0.468319	0.649158	0.780882
533	0.0961427	0.354909	0.710344	0.983253	1	0.76548	0.482946	0.285298	0.268383	0.361232	0.528128	0.642718	0.692443	0.683683	0.666911	0.652277	0.650437	0.660175	0.654899	0.608257	0.52904	0.453415	0.406037	0.380069	0.345674	0.281684	0.19813	0.130385	0.105195	0.108479	0.110229	0.0921511	0.0611644	0.0319417	0	0.00415911			533	0.516174	0.572811	0.540791	0.470462	0.431258	0.412302	0.406682	0.39092	0.36321	0.331578
534	0.0882086	0	0.0114101	0.0774477	0.153563	0.188133	0.18171	0.17012	0.17699	0.209049	0.203402	0.208302	0.27498	0.446288	0.652525	0.845663	0.972756	1	0.882525	0.66877	0.4464	0.341125	0.36804	0.459065	0.529848	0.570588	0.621821	0.657322	0.631961	0.543836	0.466956	0.453244	0.465308	0.445189	0.361202	0.226083			534	0.729213	0.892198	1	0.972096	0.820828	0.624401	0.43394	0.282382	0.176045	0.125066
535	0.283488	0.269444	0.17624	0.0558185	0	0.0680197	0.254499	0.494435	0.706235	0.847626	0.926824	0.971565	1	0.98414	0.90034	0.753702	0.606418	0.521027	0.509611	0.511884	0.458874	0.357916	0.271839	0.235965	0.225055	0.232933	0.278041	0.358974	0.413027	0.38634	0.286869	0.167651	0.086765	0.0669719	0.121643	0.210988			535	0.47625	0.239257	0.0850932	0.0278105	0.0192958	0.0205625	0.0125417	0	0.00309484	0.039245
536	0.470908	0.481688	0.549158	0.695402	0.878458	0.996251	1	0.900332	0.770171	0.651637	0.532086	0.396969	0.262737	0.183159	0.158127	0.14407	0.0973558	0.0295048	0	0.0558378	0.179737	0.347757	0.521279	0.667925	0.677519	0.518418	0.274595	0.132501	0.12874	0.184927	0.223025	0.264127	0.337718	0.396796	0.438913	0.455413			536	0.664574	0.793808	0.915987	0.979019	1	0.950627	0.860587	0.694766	0.534648	0.437157
537	0.590136	0.723548	0.776349	0.739756	0.648475	0.55375	0.492538	0.443146	0.38575	0.300346	0.240425	0.23027	0.287912	0.400336	0.551971	0.715163	0.860615	0.969885	1	0.924482	0.741741	0.49819	0.255173	0.0796363	0.00325272	0	0.0256644	0.0474943	0.0635772	0.0718022	0.0903633	0.122167	0.175188	0.237641	0.321221	0.440714			537	0.233313	0.34119	0.38742	0.422154	0.501225	0.661946	0.848786	0.992323	1	0.889684
538	0.897238	1	0.977997	0.894832	0.786361	0.72715	0.714909	0.698062	0.652386	0.553131	0.488319	0.460013	0.471444	0.475411	0.456931	0.408853	0.33345	0.252021	0.181572	0.120478	0.0642262	0.0189062	0	0.0094133	0.0409252	0.0837585	0.13038	0.170177	0.192646	0.197518	0.20754	0.252534	0.338874	0.444793	0.572842	0.736833			538	0.0923957	0.295911	0.51225	0.619435	0.655518	0.695357	0.796959	0.923934	1	0.977375
539	0.168878	0.0635978	0	0.123509	0.381141	0.675098	0.87923	1	0.998331	0.908842	0.751667	0.61628	0.495079	0.402902	0.334583	0.309649	0.31786	0.328776	0.313498	0.270429	0.226567	0.211822	0.226866	0.257766	0.29961	0.361086	0.437595	0.50247	0.529118	0.515448	0.474442	0.419117	0.363955	0.317265	0.28079	0.249366			539	0.95865	0.865256	0.735437	0.645319	0.586877	0.586131	0.569058	0.566864	0.549068	0.573276
540	0.654542	0.795725	0.900946	0.965685	0.997312	1	0.917869	0.76193	0.556483	0.394686	0.298328	0.298346	0.349157	0.415184	0.454574	0.474917	0.487312	0.496613	0.482867	0.430997	0.347845	0.265125	0.203621	0.155503	0.102207	0.0447795	0.00493752	0	0.0263197	0.0669548	0.108633	0.153311	0.211318	0.289602	0.389865	0.511672			540	0.936635	0.860872	0.746186	0.579269	0.372009	0.287862	0.215605	0.127059	0	0.00541852
541	0.163847	0.147283	0.216951	0.372199	0.487706	0.507672	0.394576	0.208559	0.0405754	0	0.128798	0.335135	0.535228	0.680771	0.7965	0.896389	0.976016	1	0.938551	0.783289	0.576163	0.369042	0.226521	0.170498	0.198223	0.275834	0.359408	0.401015	0.385091	0.362028	0.370573	0.406856	0.408185	0.368642	0.302212	0.235396			541	0.808057	0.884064	0.905243	0.91954	0.943692	1	0.987053	0.913316	0.741149	0.557615
542	0.674822	0.644496	0.552714	0.443886	0.491832	0.63452	0.840876	0.970676	1	0.859329	0.64716	0.470594	0.385724	0.364395	0.363873	0.372155	0.372511	0.379361	0.395092	0.420216	0.434393	0.422562	0.37329	0.291616	0.189324	0.0894615	0.0199807	0	0.0169283	0.0517062	0.0837685	0.125839	0.207226	0.341194	0.49247	0.604732			542	0.690837	0.901971	1	0.902381	0.707367	0.534584	0.489055	0.530729	0.621742	0.699904
543	0.708516	0.841732	0.959637	1	0.994242	0.909579	0.768493	0.573171	0.444428	0.381931	0.399743	0.409518	0.40951	0.386585	0.374847	0.365765	0.338943	0.288023	0.228325	0.172129	0.117292	0.0583105	0.0126629	0	0.0243845	0.0669947	0.109148	0.151257	0.20557	0.281779	0.368631	0.447611	0.504604	0.545009	0.571196	0.612934			543	0.638462	0.770322	0.892477	0.97293	1	0.934087	0.754635	0.529741	0.361325	0.267763
544	0.156533	0.0878521	0.0239768	0	0.0272968	0.101405	0.199436	0.344756	0.471382	0.526707	0.47969	0.413122	0.35606	0.313128	0.264266	0.212213	0.175937	0.172828	0.208724	0.258895	0.294043	0.31183	0.341393	0.421505	0.557798	0.721237	0.867712	0.963561	1	0.98624	0.937886	0.857094	0.73682	0.582334	0.406336	0.260522			544	0.0965407	0	0.0167549	0.0965192	0.150854	0.129845	0.0820048	0.0690152	0.128512	0.226116
545	0.315271	0.381233	0.440667	0.445192	0.358759	0.208699	0.0639159	0	0.0565361	0.228403	0.477354	0.726478	0.915565	1	0.982089	0.895799	0.78414	0.684296	0.611178	0.563074	0.529006	0.497143	0.464613	0.428462	0.388655	0.355331	0.334601	0.319117	0.290637	0.239562	0.179631	0.137176	0.130731	0.15951	0.206808	0.258106			545	0.188186	0.154359	0.0890802	0.0274725	0	0.00327429	0.0438998	0.14003	0.294201	0.462439
546	0.48057	0.273309	0.12345	0.0779524	0.0958794	0.139378	0.159715	0.149339	0.115279	0.103243	0.106635	0.100657	0.0679571	0.0313559	0.0076502	0	0.0154653	0.0598657	0.130823	0.220308	0.32041	0.423879	0.528484	0.634276	0.73638	0.828731	0.90682	0.967841	1	0.998021	0.973744	0.948168	0.927723	0.897644	0.822551	0.685787			546	0.594685	0.627396	0.700354	0.80501	0.916758	1	0.982971	0.826508	0.581356	0.341796
547	0.567395	0.757818	0.934621	0.98299	0.93153	0.856299	0.8832	0.951931	1	0.956777	0.85655	0.737971	0.628766	0.527037	0.413357	0.292175	0.187311	0.122584	0.0948351	0.0858561	0.0775935	0.0614988	0.0384974	0.015745	0.00178599	0	0.0146597	0.0484201	0.0979914	0.155139	0.206409	0.244741	0.271023	0.296374	0.340674	0.421108			547	0.0656565	0.168256	0.354063	0.501476	0.567922	0.508725	0.342195	0.126843	0	0.00909359
548	0.0669729	0	0.0786037	0.313105	0.622915	0.874908	1	0.964465	0.828118	0.640746	0.516798	0.47394	0.489995	0.506229	0.517778	0.52092	0.506305	0.470838	0.42377	0.371255	0.321244	0.284654	0.281944	0.312689	0.358306	0.384427	0.370175	0.323954	0.280437	0.262993	0.267286	0.280943	0.303577	0.330696	0.305369	0.206867			548	0.433891	0.246791	0.0522088	0.00204604	0.152061	0.429402	0.673576	0.871798	0.995213	1
549	0.957883	0.987965	0.767902	0.384304	0.080303	0	0.18731	0.539273	0.870781	1	0.933376	0.774353	0.620287	0.475557	0.353204	0.268237	0.218654	0.182979	0.147482	0.116782	0.105959	0.130573	0.187841	0.257969	0.314802	0.345907	0.377239	0.431075	0.483377	0.473444	0.378928	0.252761	0.171568	0.200919	0.39811	0.68665			549	0.104743	0.0484144	0.00334194	0	0.0857253	0.268798	0.505929	0.742136	0.916064	1
550	0.859986	1	0.973219	0.827992	0.653658	0.525714	0.478077	0.508291	0.540728	0.534536	0.491925	0.452956	0.435044	0.439803	0.456602	0.481485	0.514145	0.543786	0.540016	0.495618	0.419421	0.342165	0.274753	0.232506	0.202769	0.173361	0.127271	0.0698253	0.0209422	0	0.0186571	0.0676021	0.141528	0.231146	0.38168	0.6075			550	0.321491	0.320996	0.398729	0.58034	0.803574	0.983216	1	0.845861	0.555065	0.265506
551	0.632135	0.905327	1	0.883965	0.736318	0.5884	0.480496	0.429777	0.434531	0.410795	0.318842	0.253519	0.288981	0.420456	0.581471	0.708312	0.781166	0.813136	0.830126	0.829267	0.764425	0.608315	0.379864	0.172873	0.0494194	0.0189294	0.0288093	0.0349497	0.0209703	0.00269801	0	0.0174702	0.0511485	0.0930167	0.163449	0.331502			551	0.342275	0.383943	0.396886	0.394543	0.38892	0.375791	0.336713	0.244077	0.125955	0.0380235
552	0.232777	0.0812762	0	0.0585396	0.289484	0.497875	0.636306	0.605101	0.527871	0.432254	0.43176	0.452572	0.455846	0.392727	0.30582	0.224651	0.20181	0.270595	0.449584	0.674874	0.883288	0.994224	1	0.895497	0.722625	0.517808	0.342031	0.228774	0.19116	0.203952	0.236859	0.269199	0.304489	0.349048	0.368906	0.338181			552	0.111799	0.160188	0.35138	0.640245	0.890112	1	0.907508	0.667316	0.36055	0.18351
553	0.477872	0.350653	0.308256	0.382571	0.567935	0.824319	1	0.979769	0.750716	0.442431	0.171948	0.0324768	0	0.0198633	0.0331221	0.0457825	0.0625487	0.0755623	0.0800188	0.0857398	0.112487	0.168471	0.248001	0.33264	0.405131	0.464321	0.519847	0.578148	0.627078	0.660951	0.685285	0.715063	0.743116	0.758561	0.72947	0.630066			553	0.971984	0.871624	0.721338	0.540625	0.406632	0.350217	0.36348	0.409163	0.458301	0.469225
554	0.82998	0.852462	0.710251	0.450494	0.219537	0.0391499	0	0.022234	0.0796625	0.0619256	0.038609	0.0182515	0.0656343	0.142203	0.240665	0.34502	0.453613	0.548338	0.61265	0.676502	0.77254	0.903776	1	0.993406	0.870372	0.686937	0.512718	0.407795	0.372746	0.363343	0.298781	0.204605	0.136844	0.177266	0.354374	0.6098			554	0.501925	0.607452	0.735644	0.848334	0.977266	1	0.937874	0.771338	0.55855	0.296041
555	0.188283	0.220458	0.225201	0.170422	0.105754	0.101945	0.148705	0.168703	0.140033	0.0731592	0.0270201	0	0.0137211	0.0793501	0.206255	0.377582	0.561242	0.723327	0.806953	0.794874	0.724946	0.664945	0.655695	0.707989	0.802961	0.914133	0.992267	1	0.913917	0.743217	0.529347	0.343237	0.253211	0.248824	0.241279	0.207228			555	0.847935	0.711252	0.581398	0.544784	0.57308	0.569006	0.505485	0.453767	0.495277	0.541741
556	0.509953	0.647022	0.747487	0.810503	0.820123	0.863912	0.926887	1	0.981312	0.878642	0.731202	0.630619	0.576362	0.542853	0.500051	0.45442	0.404321	0.334556	0.246063	0.161774	0.111784	0.103465	0.109906	0.105554	0.0752651	0.034056	0.000855175	0	0.0391273	0.106125	0.173306	0.21983	0.247457	0.272763	0.317197	0.397861			556	0.975995	1	0.874494	0.615022	0.346178	0.130207	0.0208729	0	0.0409975	0.0908271
557	0.307827	0.531101	0.746162	0.899187	0.979973	1	0.979802	0.909864	0.788761	0.633071	0.493777	0.410786	0.375629	0.357625	0.334634	0.322081	0.343	0.396028	0.459292	0.499949	0.506973	0.48348	0.442728	0.397702	0.352392	0.304929	0.244273	0.172233	0.104503	0.0621844	0.0430807	0.0291509	0.0108277	0	0.0309906	0.129427			557	0.215874	0.0740337	0	0.0668946	0.274652	0.565951	0.835883	1	0.981215	0.830976
558	0.729572	0.830072	0.946928	1	0.951371	0.856882	0.748058	0.638653	0.547677	0.505515	0.472396	0.422159	0.345608	0.274241	0.209982	0.153233	0.0996227	0.050607	0.0139911	0	0.00985014	0.0344694	0.0617967	0.0860567	0.111215	0.141885	0.180864	0.228596	0.291826	0.373944	0.472031	0.567296	0.64177	0.687352	0.699891	0.701995			558	0.477466	0.360467	0.183138	0.047395	0	0.0417812	0.142921	0.280189	0.426998	0.538199
559	0.18415	0.131906	0.104625	0.298136	0.615907	0.913624	1	0.908465	0.686487	0.496957	0.443507	0.545111	0.643971	0.615789	0.488213	0.363342	0.292779	0.206753	0.100075	0.0167302	0	0.0356033	0.109793	0.218542	0.331675	0.399589	0.399885	0.377198	0.425209	0.573293	0.753801	0.801299	0.681435	0.449428	0.274643	0.216073			559	0.967136	1	0.955469	0.926562	0.954603	0.92228	0.800912	0.579296	0.347458	0.154734
560	0.94203	1	0.841331	0.631175	0.567173	0.653586	0.80818	0.955741	0.981398	0.875599	0.702747	0.643261	0.638807	0.576524	0.385226	0.227973	0.154409	0.130838	0.0720959	0.0339584	0.033695	0.0729867	0.11455	0.165086	0.211448	0.260648	0.336763	0.358749	0.275477	0.101256	0	0.021409	0.104667	0.199064	0.372042	0.660114			560	0.579351	0.439094	0.269207	0.127706	0.0393153	0	0.00828545	0.0387336	0.0729483	0.0955262
561	0.934077	0.812474	0.610966	0.426728	0.300365	0.254819	0.267076	0.381757	0.56151	0.717393	0.774914	0.748611	0.675522	0.555882	0.40151	0.22164	0.0913449	0.0417122	0.0752322	0.120375	0.15805	0.213252	0.304868	0.405269	0.436447	0.365352	0.222424	0.0859973	0.00939454	0	0.0969442	0.323167	0.632888	0.886619	0.996736	1			561	0.702116	0.9435	1	0.841443	0.57372	0.352032	0.277142	0.369239	0.536173	0.692014
562	0.907222	0.801953	0.647363	0.45775	0.3105	0.222382	0.230628	0.263497	0.307982	0.330369	0.356913	0.324627	0.24194	0.126865	0.0414351	0	0.0104863	0.0623602	0.149568	0.250986	0.352694	0.425662	0.461427	0.463015	0.449205	0.432363	0.392696	0.326365	0.272162	0.331979	0.520619	0.769516	0.941154	1	0.982137	0.950271			562	0.699769	0.401623	0.134295	0	0.0395104	0.164822	0.267417	0.259458	0.178725	0.0839186
563	0.187715	0.231395	0.25968	0.273434	0.302972	0.375761	0.511043	0.686216	0.847516	0.952261	0.999326	1	0.973465	0.925067	0.862957	0.786783	0.702105	0.617007	0.538421	0.470235	0.412417	0.361762	0.315822	0.27674	0.246595	0.221575	0.193318	0.156845	0.113944	0.0696069	0.0300588	0.00335059	0	0.0212873	0.0679904	0.124992			563	0.37364	0.562046	0.809637	0.979007	1	0.855031	0.687896	0.556247	0.442412	0.292845
564	0.340824	0.293496	0.300399	0.361067	0.405646	0.384559	0.29101	0.159273	0.0512687	0	0.00797838	0.0352013	0.0513833	0.054348	0.0660019	0.107487	0.177821	0.259269	0.329331	0.375746	0.403887	0.433306	0.489382	0.583713	0.706866	0.836486	0.942938	1	0.996706	0.947586	0.869134	0.766303	0.649321	0.552239	0.479223	0.418358			564	0.683928	0.850944	0.966509	1	0.956901	0.847476	0.674593	0.451779	0.217704	0.0532128
565	0.399735	0.624559	0.7832	0.848507	0.890805	0.932187	0.984172	1	0.937957	0.775658	0.562024	0.388067	0.306034	0.321852	0.417092	0.549761	0.654357	0.667396	0.589361	0.473974	0.372661	0.304291	0.254373	0.204777	0.155469	0.118572	0.0964847	0.0726879	0.0360264	0.00516964	0	0.0242144	0.0502208	0.0574682	0.0827143	0.188353			565	0.382948	0.644187	0.795262	0.765867	0.57595	0.331052	0.167747	0.208126	0.422267	0.685859
566	0.899695	0.997399	1	0.884825	0.663813	0.438918	0.260657	0.193398	0.186322	0.196351	0.174416	0.145818	0.123546	0.10929	0.0863623	0.0495283	0.0147944	0	0.0114224	0.0298463	0.0416776	0.0559698	0.102396	0.199269	0.328737	0.457287	0.557779	0.633572	0.697688	0.758823	0.805179	0.825221	0.817424	0.795184	0.779344	0.812837			566	0.864334	0.983085	1	0.851974	0.543364	0.228892	0.0320841	0	0.0713551	0.141336
567	0.197524	0.0820342	0.0334783	0.0677036	0.158767	0.277684	0.394194	0.450493	0.428205	0.335029	0.206845	0.0865137	0.00969694	0	0.0396084	0.106099	0.17298	0.225095	0.270825	0.332301	0.419661	0.514284	0.594557	0.649789	0.681767	0.703951	0.742565	0.814549	0.904426	0.977988	1	0.950082	0.825253	0.659967	0.494663	0.34473			567	0.632993	0.875276	1	0.953067	0.812805	0.704483	0.711058	0.79539	0.874304	0.890521
568	0.807758	0.595954	0.38935	0.245078	0.13245	0.131099	0.230655	0.388586	0.469768	0.435315	0.332185	0.259476	0.258719	0.290533	0.310766	0.285743	0.227342	0.138185	0.0551741	0	0.0113535	0.0832104	0.209692	0.353329	0.486609	0.576892	0.618381	0.628898	0.63233	0.637306	0.641362	0.666646	0.746874	0.893252	1	0.985436			568	0.428713	0.441954	0.409217	0.272672	0.117391	0	0.0359888	0.219813	0.516233	0.811302
569	0.601434	0.563622	0.639076	0.712651	0.709341	0.596388	0.478437	0.339973	0.205311	0.0754007	0.0338212	0.0387849	0.0506532	0.0247965	0	0.0126437	0.075385	0.164239	0.235982	0.2668	0.257265	0.233347	0.218183	0.227255	0.258788	0.314166	0.39198	0.506269	0.654987	0.816701	0.937666	1	0.997368	0.951904	0.854292	0.721476			569	0.382805	0.298027	0.230497	0.24392	0.362208	0.589518	0.819736	0.976028	1	0.940889
570	0.538836	0.544643	0.604007	0.757114	0.899876	0.988446	1	0.982046	0.860804	0.66891	0.460286	0.336845	0.271696	0.224899	0.166686	0.108115	0.0597213	0.0202948	0	0.000416316	0.0150579	0.0332653	0.0646401	0.111911	0.165127	0.212748	0.271512	0.364608	0.47758	0.571751	0.610146	0.603685	0.571629	0.538377	0.526593	0.536712			570	0.716281	0.572267	0.46134	0.5136	0.715273	0.918132	1	0.935372	0.761069	0.557957
571	0.450517	0.222779	0.0623861	0	0.0185268	0.0881477	0.202176	0.336289	0.461866	0.516465	0.506491	0.468917	0.44506	0.425721	0.386971	0.321602	0.247323	0.189737	0.157517	0.146997	0.151436	0.170719	0.203386	0.248508	0.306166	0.380237	0.47573	0.592169	0.716609	0.827015	0.911811	0.970013	1	0.983982	0.884088	0.698035			571	0.985054	1	0.939342	0.879913	0.86302	0.873079	0.85051	0.764515	0.624506	0.457495
572	0.100714	0.21349	0.402871	0.616732	0.760404	0.865564	0.933327	1	0.998265	0.956733	0.866109	0.786742	0.709757	0.649597	0.58988	0.53611	0.489119	0.45118	0.421035	0.397129	0.377743	0.358383	0.33024	0.281817	0.209857	0.123076	0.0442401	0	0.00298165	0.0400966	0.0833024	0.115418	0.133558	0.135327	0.113501	0.0886195			572	0.283467	0.389827	0.515822	0.643799	0.779507	0.908157	0.992155	1	0.927478	0.818733
573	0.86377	0.966203	0.992366	0.987925	0.988673	1	0.979341	0.933939	0.875235	0.77601	0.615307	0.449445	0.327304	0.253684	0.199852	0.18015	0.194685	0.219622	0.2162	0.180461	0.134218	0.112068	0.117158	0.129438	0.118436	0.0790219	0.0291193	0	0.00806477	0.0503172	0.112191	0.184495	0.273773	0.388737	0.539004	0.708423			573	0.940545	1	0.948947	0.776495	0.581176	0.425321	0.317018	0.232489	0.214168	0.247298
574	0.404009	0.5352	0.74297	0.942331	1	0.885384	0.60925	0.300309	0.0726522	0	0.0244532	0.0716702	0.109286	0.159617	0.239698	0.331246	0.406855	0.445289	0.455759	0.449272	0.439831	0.433711	0.446177	0.478779	0.505557	0.497367	0.454169	0.410505	0.393032	0.400669	0.420384	0.438081	0.449756	0.446496	0.418499	0.387579			574	0.57889	0.805223	0.954762	1	0.925544	0.777093	0.603574	0.443769	0.332442	0.317635
575	0.291026	0.313992	0.298873	0.28911	0.215718	0.138478	0.0163329	0.00453091	0.0769678	0.239983	0.360958	0.478072	0.591769	0.72859	0.858635	0.952993	1	0.999743	0.974359	0.927946	0.859816	0.76435	0.641891	0.482882	0.294323	0.11661	0.00996188	0	0.0674706	0.172884	0.278783	0.349877	0.379284	0.377407	0.342572	0.313758			575	0.126277	0.182026	0.259795	0.458791	0.676293	0.850818	0.801523	0.719611	0.648893	0.613319
576	0.507722	0.354091	0.259638	0.219751	0.22689	0.226885	0.210569	0.133092	0.0502012	0	0.0260093	0.0750212	0.118982	0.140161	0.142974	0.128132	0.116232	0.139196	0.203231	0.286027	0.351594	0.387998	0.409516	0.450214	0.530529	0.645755	0.768613	0.869309	0.939173	0.981647	1	0.991599	0.955019	0.898695	0.806788	0.673795			576	0.307065	0.367895	0.418472	0.451606	0.450012	0.382429	0.274788	0.237254	0.366429	0.628913
577	0.107524	0.0403024	0.0150939	0	0.0536534	0.12246	0.317086	0.568395	0.85621	0.997904	1	0.88716	0.74782	0.577186	0.421892	0.322228	0.326924	0.38832	0.472149	0.54073	0.600408	0.644147	0.64133	0.589704	0.506671	0.427372	0.369104	0.33805	0.335135	0.332941	0.331819	0.332597	0.327647	0.292443	0.233615	0.165056			577	0.903253	1	0.994438	0.905369	0.768172	0.68752	0.680962	0.720243	0.732632	0.697595
578	0.208356	0.205823	0.255126	0.280832	0.303886	0.271633	0.277751	0.320535	0.469784	0.660223	0.846107	0.956273	1	0.997312	0.972919	0.92505	0.863257	0.806678	0.769013	0.725154	0.646294	0.532952	0.412022	0.295481	0.184153	0.0873242	0.0256444	0.00134576	0	0.0108883	0.0389681	0.088119	0.146546	0.198693	0.227808	0.22034			578	0.814924	0.863589	0.934209	1	0.881388	0.640647	0.381393	0.21886	0.0889653	0.0684845
579	0.344556	0.332978	0.333405	0.374757	0.431427	0.430495	0.365297	0.257687	0.167112	0.118759	0.147772	0.224732	0.315307	0.380184	0.423118	0.453373	0.475112	0.511564	0.600588	0.759444	0.921681	1	0.958947	0.857195	0.774275	0.718172	0.622726	0.436016	0.215663	0.0465482	0	0.068384	0.198668	0.295726	0.332847	0.341854			579	0.667896	0.87927	1	0.971117	0.78255	0.485769	0.197117	0.0457107	0.0948716	0.266554
580	0.666773	0.834114	0.978724	1	0.861029	0.586352	0.283293	0.0635035	0	0.0743018	0.213788	0.344802	0.444174	0.514939	0.55333	0.55163	0.501499	0.427423	0.349967	0.298572	0.264326	0.240399	0.216697	0.205604	0.21519	0.239477	0.265326	0.297699	0.349119	0.417556	0.479048	0.507719	0.503047	0.476057	0.478206	0.532727			580	0.115591	0.157874	0.171461	0.286664	0.461089	0.594539	0.640821	0.709044	0.871939	0.963617
581	0.821045	0.955575	1	0.958595	0.828758	0.592826	0.309862	0.0938664	0	0.000373218	0.0154466	0.0312917	0.0439857	0.0737147	0.10976	0.152022	0.201339	0.258702	0.323575	0.389133	0.442627	0.471146	0.469867	0.450926	0.435092	0.440943	0.46983	0.509388	0.542487	0.557907	0.555085	0.540324	0.520675	0.499474	0.528173	0.644009			581	0.993352	0.870551	0.675979	0.470847	0.288043	0.126214	0.021794	0	0.0368166	0.0991227
582	0.712331	0.822147	0.897456	0.922837	0.946148	0.979946	1	0.979086	0.911157	0.801759	0.655725	0.518564	0.405991	0.321534	0.247702	0.18818	0.155005	0.148946	0.156217	0.141908	0.0962028	0.0395988	0.00449342	0	0.00612806	0.012287	0.0229887	0.0608603	0.125043	0.20243	0.277311	0.356913	0.438807	0.511433	0.562043	0.618994			582	0.366139	0.368547	0.498014	0.756314	1	1	0.756314	0.395698	0.12722	0
583	0.428381	0.225329	0.0711879	0	0.00382946	0.0508313	0.0997837	0.130316	0.14916	0.158671	0.163164	0.155043	0.141564	0.130149	0.133284	0.150742	0.179838	0.214245	0.253864	0.296893	0.349768	0.411058	0.48496	0.565846	0.650882	0.72985	0.802196	0.867503	0.927511	0.973776	0.999006	1	0.975882	0.921498	0.811108	0.642237			583	0	0.0519443	0.188128	0.354465	0.479367	0.577692	0.662821	0.741457	0.80531	0.884358
584	0.437643	0.449479	0.506257	0.628086	0.794019	0.945045	1	0.936115	0.742702	0.473517	0.209386	0.0527606	0	0.0045646	0.0180069	0.0370512	0.0595433	0.0898901	0.133169	0.191546	0.252178	0.302461	0.339895	0.37536	0.416779	0.465844	0.514541	0.55264	0.568557	0.565218	0.556669	0.556335	0.557739	0.546384	0.508705	0.465004			584	0.605667	0.609117	0.680446	0.794681	0.915444	0.989613	1	0.921807	0.781243	0.615938
585	0.860978	0.951818	1	0.945807	0.81837	0.661014	0.539637	0.421261	0.293948	0.18245	0.10622	0.0521301	0.00872875	0	0.0378137	0.105213	0.173168	0.216792	0.232049	0.229456	0.219608	0.209892	0.205326	0.216854	0.253544	0.317032	0.398508	0.483807	0.556387	0.604179	0.628551	0.637023	0.63843	0.634485	0.66852	0.744505			585	0.744041	0.44886	0.162042	0	0.022396	0.125185	0.218578	0.261742	0.289242	0.310179
586	0.156157	0.0477797	0	0.0204379	0.0516576	0.0801016	0.105241	0.11015	0.137262	0.22886	0.416848	0.620099	0.792311	0.915418	0.990735	1	0.940939	0.852063	0.757726	0.639934	0.493676	0.346302	0.26038	0.255911	0.310848	0.367776	0.393136	0.40294	0.434808	0.486201	0.524735	0.521123	0.486291	0.440895	0.380232	0.290811			586	0.458644	0.490157	0.583746	0.740063	0.901924	1	0.989129	0.860099	0.705313	0.544437
587	0.527545	0.220515	0.0848519	0.127539	0.245721	0.348305	0.354293	0.278492	0.190356	0.210232	0.265875	0.272407	0.221965	0.188935	0.169805	0.120478	0.0452149	0	0.0253197	0.116412	0.240883	0.361771	0.457725	0.519891	0.559914	0.59551	0.636681	0.688557	0.753221	0.826336	0.890075	0.935353	0.970149	1	0.983899	0.826517			587	0.722287	0.88455	1	0.98685	0.894529	0.721759	0.523747	0.289315	0.0986585	0
588	0.627102	0.773859	0.953855	1	0.887901	0.652295	0.421417	0.236078	0.0837476	0.00590854	0	0.0824245	0.194521	0.316538	0.409049	0.456739	0.454812	0.425432	0.391845	0.361514	0.321159	0.274968	0.233481	0.212096	0.223905	0.277365	0.367205	0.457811	0.51506	0.539411	0.54937	0.553304	0.53238	0.490382	0.482801	0.513928			588	0.69743	0.928189	1	0.919364	0.671118	0.358131	0.0726307	0	0.112295	0.327025
589	0.328419	0.124234	0	0.0110356	0.0769489	0.12799	0.130373	0.146583	0.252564	0.465413	0.716263	0.910008	1	0.975864	0.825574	0.606661	0.422824	0.364343	0.433597	0.556851	0.655022	0.674015	0.605512	0.510396	0.438529	0.418365	0.404185	0.365471	0.306454	0.257883	0.239741	0.252346	0.306919	0.402425	0.492836	0.480655			589	0.814421	0.949014	1	0.906836	0.7005	0.426323	0.17101	0.00725487	0	0.12636
590	0.01674	0.00877307	0	0.0360916	0.122815	0.24372	0.400895	0.609469	0.830472	0.970879	1	0.969177	0.933303	0.901712	0.861394	0.813022	0.756577	0.684279	0.590364	0.481765	0.375273	0.296997	0.260896	0.263131	0.281358	0.303791	0.328358	0.353223	0.368671	0.355199	0.305341	0.229664	0.157112	0.0974878	0.0515122	0.0276642			590	1	0.991005	0.903229	0.819491	0.78103	0.81627	0.856932	0.851714	0.700559	0.442604
591	0.518577	0.71447	0.916625	1	0.896822	0.699542	0.461391	0.222974	0.030807	0	0.0628506	0.149375	0.207909	0.2938	0.400564	0.509625	0.602989	0.66695	0.69416	0.683025	0.639204	0.570461	0.495624	0.433809	0.393447	0.367635	0.346615	0.321026	0.283034	0.230459	0.180894	0.160366	0.184995	0.244752	0.318035	0.40132			591	0.68387	0.725016	0.772818	0.85681	0.952201	1	0.977995	0.85761	0.665876	0.440916
592	0.692366	0.879346	1	0.99389	0.907123	0.77323	0.682246	0.632786	0.587623	0.538498	0.508844	0.510838	0.512738	0.499773	0.470604	0.440025	0.408671	0.382308	0.332711	0.260075	0.16253	0.0759207	0.018889	0	0.00723945	0.0280524	0.0588229	0.101071	0.162478	0.241032	0.328814	0.39686	0.422801	0.400213	0.403298	0.49555			592	0.914185	0.721716	0.476709	0.304191	0.226739	0.202447	0.17096	0.109494	0.0443746	0
593	0.911846	0.998352	1	0.91742	0.716124	0.500645	0.304606	0.163977	0.0627972	0.0086008	0	0.0249192	0.074975	0.138399	0.197762	0.248616	0.306981	0.37868	0.455968	0.52056	0.553559	0.534073	0.464657	0.374955	0.298544	0.247617	0.216614	0.211585	0.241647	0.314165	0.4154	0.533647	0.643467	0.725827	0.775919	0.839556			593	0.668281	0.700871	0.826854	0.96723	1	0.903831	0.782873	0.694622	0.657689	0.689733
594	0.385919	0.399741	0.421393	0.428902	0.44209	0.45341	0.49069	0.553692	0.693891	0.850391	0.971378	1	0.956573	0.837613	0.649705	0.419567	0.203354	0.0535653	0	0.0443836	0.148553	0.260673	0.357623	0.444889	0.523717	0.561966	0.540882	0.463822	0.347328	0.213081	0.101185	0.064831	0.118982	0.228145	0.32476	0.371139			594	0.611755	0.509456	0.40114	0.335508	0.322146	0.395075	0.578578	0.816516	0.984908	1
595	0.0815089	0.191318	0.221791	0.205813	0.215914	0.2006	0.17314	0.13129	0.114525	0.107822	0.185244	0.357924	0.597861	0.811051	0.951995	1	0.978059	0.928896	0.864699	0.797143	0.699134	0.570733	0.432005	0.342837	0.331311	0.378858	0.445155	0.504601	0.543134	0.545011	0.496478	0.411439	0.303587	0.175498	0.0378632	0			595	0.88743	1	0.983304	0.909732	0.865702	0.873551	0.877928	0.831151	0.688061	0.509719
596	0.74867	0.94702	1	0.929324	0.820412	0.763119	0.723422	0.681218	0.607678	0.531362	0.46601	0.430786	0.42086	0.447425	0.506118	0.558986	0.535761	0.430963	0.308465	0.244029	0.243953	0.265519	0.276906	0.275072	0.252786	0.19735	0.11449	0.0371503	0	0.00335568	0.0510169	0.123398	0.209466	0.288215	0.377502	0.532436			596	0.759562	0.93698	1	0.945512	0.870536	0.816197	0.737819	0.620178	0.514959	0.450463
597	0.565786	0.383911	0.193761	0.135642	0.323521	0.594099	0.865869	1	0.952241	0.697303	0.417484	0.20194	0.0758178	0.00101184	0	0.0715324	0.129274	0.123786	0.0789866	0.10214	0.240235	0.459432	0.655615	0.781067	0.832037	0.832741	0.74348	0.540925	0.293405	0.153241	0.199328	0.378217	0.531098	0.593406	0.600319	0.602454			597	0.593005	0.509949	0.465852	0.53348	0.655039	0.820232	0.954804	1	0.879133	0.708497
598	0.879596	0.736366	0.581169	0.46016	0.412977	0.421096	0.515952	0.604605	0.642733	0.521806	0.348611	0.169287	0.0610218	0.00214681	0	0.0392723	0.0999077	0.16166	0.208647	0.234704	0.244166	0.245777	0.251501	0.257485	0.262065	0.266091	0.285041	0.325406	0.391804	0.49073	0.622826	0.768368	0.89421	0.974337	1	0.969943			598	0.734913	0.85621	0.945115	0.987375	1	0.970523	0.877793	0.71357	0.481452	0.245636
599	0.582995	0.576626	0.49014	0.396492	0.39929	0.528038	0.743549	0.937415	1	0.886051	0.682729	0.515807	0.436573	0.407564	0.39807	0.405588	0.433813	0.467628	0.5025	0.540003	0.566937	0.549595	0.469448	0.336921	0.214947	0.140158	0.126929	0.116198	0.0795141	0.0190501	0	0.0520955	0.164792	0.284489	0.400402	0.504852			599	0.779474	0.590847	0.494514	0.488793	0.495733	0.439824	0.330379	0.187053	0.0685919	0.00316843
600	0.564801	0.825255	1	0.957215	0.671892	0.283213	0.0166152	0	0.206244	0.511574	0.774604	0.901075	0.91352	0.876126	0.831779	0.776093	0.710625	0.644388	0.584588	0.529643	0.474075	0.414607	0.35303	0.291264	0.23129	0.174084	0.120294	0.0755087	0.0476747	0.038097	0.0330691	0.0249888	0.0225828	0.0419852	0.132625	0.306414			600	0.0349716	0.008096	0	0.0114102	0.0419825	0.0598762	0.0492632	0.0330313	0.0709987	0.186296
601	0.821894	0.852012	0.779092	0.679162	0.640138	0.700167	0.822751	0.948466	1	0.940562	0.798048	0.658565	0.546035	0.445787	0.331425	0.220986	0.135034	0.0840615	0.0578696	0.0395354	0.0169227	0	0.00469592	0.0386158	0.0851357	0.131263	0.166227	0.192476	0.211746	0.232308	0.265244	0.318135	0.396405	0.491212	0.598604	0.719472			601	0	0.037343	0.14347	0.326159	0.541326	0.765917	0.925237	1	0.960037	0.856265
602	0.664821	0.860295	0.973229	1	0.965778	0.900135	0.795585	0.691796	0.613331	0.585234	0.560194	0.51102	0.426909	0.351494	0.325194	0.357584	0.399557	0.405259	0.357651	0.283767	0.200879	0.120065	0.0452775	0	0.0109118	0.0868849	0.194046	0.287612	0.331891	0.328825	0.295489	0.254699	0.224184	0.224124	0.294456	0.449576			602	1	0.973339	0.847958	0.663169	0.503735	0.434895	0.417381	0.397507	0.339481	0.236511
603	0.687387	0.810594	0.804776	0.718898	0.616711	0.593317	0.682179	0.866816	1	0.972923	0.803672	0.608196	0.433035	0.272169	0.141511	0.0953666	0.139118	0.222815	0.29847	0.358162	0.411428	0.457324	0.477842	0.466687	0.43189	0.378458	0.305479	0.216766	0.131301	0.0605877	0.0139891	0	0.035902	0.120512	0.273397	0.477884			603	0.0254328	0	0.0546892	0.157344	0.204405	0.181414	0.0941372	0.0492723	0.129091	0.350663
604	0.766954	0.907454	0.989341	1	0.941394	0.858836	0.743659	0.64631	0.571285	0.54615	0.525105	0.517868	0.513527	0.529277	0.535344	0.503878	0.426402	0.367291	0.363716	0.383704	0.333602	0.222303	0.114531	0.0640191	0.0440268	0.0315326	0.0288051	0.0292801	0.0184019	0	0.0142088	0.0925209	0.228997	0.382706	0.513586	0.634195			604	0.368273	0.433028	0.475843	0.49602	0.529623	0.557416	0.586448	0.612419	0.630174	0.655659
605	0.19824	0.314591	0.361841	0.319734	0.252833	0.177478	0.147353	0.132756	0.17375	0.272014	0.430819	0.56893	0.656156	0.694727	0.720652	0.754713	0.824655	0.9268	1	0.994415	0.906654	0.7909	0.675081	0.576937	0.490746	0.427092	0.374005	0.322384	0.266391	0.216326	0.172319	0.122176	0.0616076	0.0094573	0	0.0694174			605	0.35135	0.452269	0.540933	0.578107	0.594268	0.553857	0.477012	0.368834	0.251677	0.125441
606	0.297651	0.401685	0.530001	0.68472	0.830115	0.957322	1	0.960563	0.859223	0.739088	0.626551	0.540962	0.466364	0.377833	0.266427	0.151453	0.0547524	0	0.00362686	0.0587813	0.141671	0.221228	0.281879	0.330561	0.400586	0.502344	0.591107	0.612697	0.562025	0.468986	0.357614	0.25212	0.192637	0.199051	0.225788	0.256666			606	1	0.966399	0.841013	0.628876	0.401956	0.197611	0.0571062	0	0.0613329	0.209038
607	0.80682	0.855265	0.79024	0.648548	0.462656	0.306773	0.214342	0.235412	0.374535	0.624732	0.869291	0.991907	1	0.952808	0.847543	0.65443	0.438236	0.278561	0.219091	0.251397	0.356837	0.439226	0.421764	0.301446	0.170873	0.0914157	0.0628839	0.0484635	0.0221188	0	0.00601391	0.0620645	0.169638	0.302137	0.473379	0.653425			607	0.208792	0.182426	0.21911	0.334802	0.368697	0.367728	0.342604	0.333322	0.342915	0.383819
608	0.798105	0.951259	1	0.911704	0.729654	0.549346	0.449082	0.444807	0.486956	0.489398	0.437672	0.369391	0.310214	0.252107	0.192211	0.143015	0.115621	0.117267	0.153855	0.20903	0.245079	0.221643	0.139969	0.0424388	0	0.0613941	0.221826	0.409302	0.552065	0.614644	0.630213	0.626819	0.62635	0.619186	0.61559	0.670443			608	0.171473	0.15924	0.265181	0.398091	0.52904	0.583535	0.610723	0.596257	0.547468	0.406924
609	0.65893	0.504727	0.396722	0.343113	0.301645	0.260281	0.234045	0.217864	0.192534	0.146202	0.0897012	0.0361553	0.00251662	0	0.0183907	0.042701	0.0665537	0.0972751	0.147187	0.221931	0.308333	0.385373	0.437712	0.476636	0.531536	0.61529	0.704557	0.765135	0.799714	0.840495	0.902559	0.966595	1	0.980959	0.918064	0.80784			609	0.286375	0.481612	0.713862	0.826613	0.87555	0.895684	0.837195	0.66287	0.448955	0.280897
610	0.347923	0.275825	0.354599	0.593154	0.857026	1	0.925701	0.719514	0.501234	0.392422	0.331015	0.303605	0.275362	0.25426	0.194591	0.104684	0.0219743	0	0.0736807	0.221005	0.372937	0.464774	0.500174	0.514234	0.538245	0.542298	0.50261	0.426933	0.369081	0.370672	0.433738	0.520127	0.573167	0.565122	0.526691	0.451163			610	0.0361683	0.00399343	0	0.0176988	0.0314943	0.0501366	0.0914295	0.180273	0.303167	0.43409
611	0.0909216	0.0519529	0.0301134	0.0109148	0	0.0549392	0.209135	0.413915	0.615322	0.794151	0.930309	0.99858	1	0.964622	0.907062	0.829473	0.742174	0.656733	0.580716	0.516758	0.465527	0.42574	0.396101	0.374594	0.361209	0.357466	0.36149	0.3619	0.345567	0.312389	0.274635	0.243938	0.221871	0.202835	0.178662	0.141903			611	0.323382	0.292401	0.220643	0.187387	0.203801	0.297248	0.418912	0.535398	0.523852	0.410841
612	0.909863	1	0.92342	0.783753	0.621401	0.541025	0.513327	0.528208	0.526682	0.481818	0.400692	0.328718	0.290937	0.277327	0.248163	0.184462	0.0926043	0.013516	0	0.0755716	0.221966	0.371402	0.484248	0.549707	0.608301	0.668039	0.693281	0.627587	0.460599	0.267163	0.12056	0.0625022	0.106491	0.252876	0.474196	0.724433			612	0.412261	0.538931	0.672839	0.747274	0.778796	0.819632	0.915503	0.99252	1	0.897595
613	0.131967	0.0875253	0.029344	0	0.00807738	0.0977373	0.282725	0.546201	0.786949	0.928866	0.981202	0.995164	1	0.984532	0.938352	0.880449	0.82771	0.78488	0.721187	0.62309	0.493258	0.365038	0.272919	0.250226	0.296274	0.375301	0.421465	0.389939	0.28009	0.152452	0.0678262	0.0432896	0.0595941	0.0846201	0.118842	0.139534			613	0.091296	0	0.0511306	0.183519	0.31562	0.426514	0.497538	0.514005	0.477949	0.401462
614	0.36373	0.225144	0.271288	0.478562	0.787096	1	0.968508	0.726144	0.388096	0.161653	0.0173052	0	0.0242713	0.0826399	0.120946	0.172902	0.25346	0.342026	0.41264	0.446454	0.45022	0.443749	0.451319	0.470619	0.479964	0.468189	0.449718	0.451904	0.488257	0.545536	0.590398	0.60665	0.605577	0.602076	0.595877	0.505049			614	0.301027	0.593462	0.85865	1	0.988878	0.91523	0.810774	0.764762	0.744965	0.762273
615	0.70337	0.582737	0.469604	0.504242	0.51915	0.550638	0.534091	0.633212	0.742083	0.740668	0.534244	0.284137	0.111314	0.0414185	0.00604413	0	0.029427	0.0924979	0.162268	0.210137	0.20262	0.139401	0.0552064	0.0019901	0.00723196	0.075004	0.202902	0.370452	0.561737	0.738226	0.880461	0.96425	1	0.998152	0.944204	0.861359			615	0.101766	0.176641	0.237239	0.260826	0.284009	0.340185	0.423721	0.532599	0.691877	0.871686
616	0.162778	0.419726	0.736404	0.975705	1	0.858326	0.578918	0.307326	0.100286	0.0220316	0	0.0319958	0.0902717	0.177837	0.261558	0.338749	0.409408	0.476224	0.540808	0.597733	0.639251	0.66107	0.669889	0.673438	0.671335	0.655296	0.618138	0.564461	0.502571	0.439285	0.375127	0.309488	0.242368	0.174376	0.105349	0.0779624			616	0	0.0120968	0.132185	0.293965	0.446635	0.546077	0.592813	0.647838	0.736282	0.861312
617	0.291337	0.446959	0.556376	0.602486	0.519121	0.402037	0.245276	0.129597	0.0271985	0.0027064	0	0.0177198	0.0414546	0.123143	0.267072	0.451384	0.635239	0.794017	0.908359	0.979984	1	0.975289	0.944222	0.926806	0.916378	0.828116	0.647895	0.399653	0.207933	0.144575	0.186405	0.222106	0.192055	0.141327	0.126656	0.185326			617	0	0.0458861	0.156583	0.28593	0.38803	0.5333	0.697953	0.846981	0.928699	0.988175
618	0.98902	1	0.919568	0.752835	0.56487	0.380122	0.211481	0.0668046	0	0.0209749	0.101338	0.159962	0.177832	0.17625	0.20327	0.261371	0.323743	0.364662	0.384209	0.401769	0.423243	0.43588	0.425484	0.401631	0.382852	0.377185	0.377851	0.387033	0.409464	0.436491	0.460131	0.498561	0.581749	0.698392	0.816791	0.913878			618	0.250415	0.429369	0.526089	0.500928	0.392296	0.273145	0.25532	0.381902	0.619278	0.743957
619	0.82702	1	0.967576	0.856347	0.703787	0.569716	0.370969	0.201184	0.0955765	0.0987208	0.189061	0.321653	0.455363	0.559209	0.64247	0.693831	0.707635	0.683264	0.626647	0.554139	0.494643	0.461486	0.444468	0.407465	0.333771	0.233624	0.138093	0.0637818	0.0144126	0	0.0306958	0.116104	0.228295	0.343491	0.440928	0.615076			619	0.0262921	0.0883659	0.127743	0.168308	0.191105	0.232199	0.237523	0.26287	0.292002	0.327477
620	0.762497	0.864902	0.941401	0.994353	1	0.951715	0.81153	0.607679	0.374049	0.171556	0.0421917	0	0.0121261	0.0359772	0.0515972	0.060722	0.0640266	0.0624609	0.0583128	0.0627945	0.0926457	0.158127	0.243415	0.321547	0.375093	0.407989	0.436793	0.478201	0.537346	0.603154	0.653893	0.671682	0.654323	0.627241	0.625574	0.674472			620	0	0.0722836	0.271725	0.535189	0.775594	0.926828	1	0.976769	0.886514	0.749793
621	0.67454	0.473054	0.276699	0.145745	0.106955	0.167571	0.251507	0.291519	0.247342	0.152803	0.0563261	0.00834027	0	0.013035	0.0342535	0.0711906	0.119249	0.17045	0.219735	0.272662	0.325322	0.387346	0.45408	0.531105	0.607098	0.682108	0.747281	0.791448	0.81201	0.826954	0.862942	0.921929	0.976316	1	0.960609	0.852606			621	1	0.916064	0.705285	0.397063	0.220586	0.114794	0.105262	0.064746	0.108119	0.145772
622	0.593018	0.274227	0.0421262	0	0.080081	0.211257	0.299512	0.366879	0.350518	0.279988	0.208206	0.220495	0.312601	0.426783	0.516013	0.550725	0.535425	0.494715	0.445657	0.387566	0.322947	0.264324	0.229295	0.213732	0.222648	0.263443	0.344089	0.440383	0.537878	0.639351	0.754197	0.858972	0.941632	1	0.995887	0.868419			622	0.526821	0.502965	0.502414	0.513682	0.496513	0.424175	0.309786	0.19759	0.104964	0.0344605
623	0.154562	0.211606	0.242882	0.254899	0.274485	0.339847	0.469675	0.649505	0.823933	0.946767	0.998005	1	0.98198	0.963935	0.945546	0.925234	0.896788	0.84927	0.771661	0.666835	0.548121	0.432448	0.327914	0.242692	0.176856	0.124472	0.0765272	0.0374358	0.0168514	0.0134478	0.0145402	0.0104518	0.00318478	0	0.0250143	0.0800778			623	0.915395	1	0.964807	0.837422	0.687404	0.625151	0.64822	0.732454	0.716153	0.602877
624	0.480638	0.459308	0.518823	0.691329	0.882145	1	0.953734	0.767537	0.500323	0.254044	0.0836064	0.0107819	0	0.0218603	0.0549552	0.0949497	0.134295	0.16657	0.197547	0.235595	0.287531	0.343439	0.38795	0.407032	0.403297	0.400196	0.423501	0.486697	0.565746	0.629368	0.65299	0.645932	0.626064	0.609298	0.583726	0.542942			624	0.387122	0.319807	0.288032	0.250014	0.340169	0.542036	0.829726	1	0.942703	0.699337
625	0.268269	0.133467	0.0553553	0.0426693	0.0661217	0.0950308	0.111143	0.100878	0.071018	0.0313823	0.00688458	0	0.0123782	0.0367664	0.0756211	0.125073	0.187469	0.26593	0.367955	0.491057	0.625517	0.75204	0.855348	0.930399	0.978144	1	0.993607	0.96852	0.937002	0.903097	0.855671	0.793759	0.724949	0.655674	0.560173	0.428308			625	0.664141	0.820237	0.924442	0.950195	0.906428	0.82085	0.718281	0.63644	0.629286	0.726782
626	0.826107	0.615133	0.37356	0.204204	0.177426	0.235632	0.322377	0.357082	0.334087	0.230462	0.121675	0.0535218	0.0385664	0.0354843	0.0231959	0.0075123	0	0.016006	0.0651277	0.150043	0.252071	0.342439	0.404917	0.447737	0.496116	0.562488	0.646056	0.73329	0.811274	0.867896	0.90513	0.934717	0.968976	0.998721	1	0.951669			626	0.218434	0.139254	0.0371398	0	0.0322911	0.118185	0.176211	0.207012	0.238938	0.264196
627	0.0829384	0.0756239	0.0602457	0.0311008	0.00530939	0	0.0567554	0.188144	0.386359	0.595571	0.774817	0.885438	0.944451	0.972445	0.993619	1	0.98561	0.949635	0.903346	0.849692	0.79386	0.732302	0.66407	0.57504	0.464215	0.338824	0.222729	0.128966	0.0766201	0.0682738	0.099398	0.13627	0.153807	0.136125	0.107712	0.0860882			627	0.267445	0.488155	0.721212	0.905883	0.980133	0.94401	0.888352	0.864527	0.89944	0.958333
628	0.0124907	0.0364992	0.0824838	0.165723	0.338442	0.591673	0.837442	0.985369	1	0.93358	0.83924	0.771575	0.742909	0.749733	0.772102	0.782594	0.75288	0.67446	0.580724	0.516177	0.492719	0.478067	0.43254	0.349146	0.261578	0.20922	0.202611	0.212986	0.205763	0.173213	0.132399	0.0965204	0.0664425	0.0359093	0.0138035	0			628	0.597622	0.540843	0.382688	0.244372	0.231647	0.34255	0.511821	0.657959	0.721822	0.675667
629	0.904662	0.981631	1	0.909483	0.727441	0.487535	0.29565	0.220922	0.254939	0.31066	0.312005	0.255347	0.202441	0.169529	0.144204	0.105729	0.064822	0.0243221	0	0.0304278	0.12667	0.25852	0.370563	0.450851	0.516278	0.572297	0.591822	0.55971	0.509997	0.490807	0.510477	0.544481	0.574164	0.605208	0.675039	0.778181			629	0.613537	0.775533	0.932332	1	0.962944	0.859083	0.734147	0.641809	0.602295	0.615594
630	0.152583	0.166326	0.146802	0.0940028	0.0378063	0	0.0183336	0.101717	0.244167	0.401399	0.546837	0.647921	0.726594	0.79504	0.871661	0.942703	0.992795	1	0.968021	0.913581	0.84943	0.769759	0.677778	0.597441	0.540978	0.501751	0.461352	0.40657	0.324598	0.221639	0.126008	0.0665299	0.0400353	0.0328942	0.0549178	0.099683			630	0.567017	0.418443	0.246759	0.0889174	0.164855	0.330667	0.64427	0.867266	1	0.887321
631	0.860252	0.979412	1	0.933173	0.785559	0.56641	0.331494	0.145691	0.0390009	0	0.0174257	0.0622763	0.110289	0.151698	0.193095	0.234408	0.275345	0.312511	0.341446	0.358779	0.367554	0.373365	0.382219	0.396945	0.417543	0.441568	0.466367	0.490565	0.512245	0.529151	0.539434	0.544717	0.547522	0.549987	0.588183	0.700813			631	1	0.935457	0.753398	0.445822	0.167598	0	0.0065336	0.0668035	0.111915	0.114007
632	0.446634	0.191524	0.0479223	0.0369562	0.0120273	0	0.0263966	0.182693	0.424082	0.642931	0.733629	0.67341	0.531598	0.401325	0.321557	0.280848	0.26729	0.280073	0.304999	0.296257	0.235147	0.13325	0.0587856	0.0764629	0.201877	0.3746	0.550055	0.711572	0.845698	0.902216	0.866075	0.829061	0.876012	1	0.990714	0.795898			632	0.457166	0.3733	0.216392	0.0571615	0	0.0586884	0.241717	0.425528	0.512606	0.445547
633	0.675905	0.639677	0.600759	0.638084	0.793101	0.953901	1	0.925762	0.766081	0.526028	0.255452	0.0715435	0.00553118	0.00297769	0	0.00160927	0.0143658	0.0427881	0.0828554	0.129255	0.177322	0.225585	0.272008	0.315167	0.355064	0.392988	0.429819	0.465574	0.499618	0.532007	0.562668	0.591637	0.61875	0.644447	0.665749	0.676526			633	0.0621609	0.118876	0.309589	0.632637	0.887238	1	0.887238	0.632637	0.32616	0.14171
634	0.614962	0.461831	0.34301	0.26341	0.253425	0.277128	0.336462	0.385106	0.45656	0.487587	0.46783	0.404816	0.348548	0.303709	0.237256	0.144836	0.05072	0	0.0159909	0.0827294	0.170102	0.252924	0.315158	0.344449	0.346043	0.353374	0.39728	0.492477	0.630652	0.787405	0.920935	0.993561	1	0.961554	0.886404	0.767308			634	0.936915	1	0.948433	0.762299	0.482176	0.300629	0.283612	0.4054	0.49369	0.527363
635	0.627948	0.494541	0.393965	0.305629	0.256776	0.249775	0.289586	0.325101	0.316708	0.244671	0.152574	0.0875063	0.0594781	0.0464969	0.0293463	0.00984816	0	0.0271041	0.124044	0.297014	0.510385	0.696475	0.794454	0.78454	0.697005	0.583975	0.489789	0.438528	0.454679	0.54464	0.694269	0.856502	0.974137	1	0.92526	0.77996			635	0.686839	0.598758	0.533169	0.527934	0.634131	0.80473	0.939276	0.952216	0.821303	0.611209
636	0.590941	0.761883	0.905884	0.990117	1	0.973978	0.945357	0.908536	0.846882	0.755586	0.673342	0.617652	0.581606	0.54056	0.48337	0.413986	0.342041	0.277032	0.227492	0.20055	0.193534	0.194877	0.186632	0.160869	0.119699	0.0721006	0.0282006	0.000166462	0	0.0318037	0.0871371	0.153039	0.219617	0.282224	0.350357	0.450002			636	0.933881	1	0.888106	0.644838	0.366786	0.188907	0.128135	0.206837	0.367487	0.589876
637	0.131897	0.0283932	0	0.017776	0.0615418	0.104117	0.110445	0.0790695	0.0404281	0.0498949	0.0993017	0.161611	0.205486	0.245649	0.282987	0.295799	0.272601	0.24933	0.271295	0.353144	0.477679	0.627013	0.767756	0.876492	0.941057	0.97935	0.998021	1	0.975932	0.935579	0.884085	0.831514	0.76079	0.656308	0.497464	0.30507			637	0.668322	0.809852	0.922011	0.977385	0.984795	0.970528	0.970345	1	0.990807	0.89731
638	0.820803	0.952199	1	0.878204	0.620531	0.3173	0.111536	0.014711	0	0.0149672	0.0512585	0.0755257	0.0916219	0.115694	0.1646	0.222101	0.274595	0.317417	0.352031	0.377093	0.382796	0.365084	0.333933	0.318863	0.346564	0.420314	0.513232	0.59407	0.653741	0.697793	0.729047	0.737614	0.718304	0.668307	0.64288	0.687597			638	0.461102	0.296029	0.101051	0	0.0436138	0.144828	0.278329	0.474844	0.625483	0.633346
639	0.712753	0.620824	0.401205	0.240209	0.224988	0.416662	0.692322	0.934114	1	0.879909	0.635685	0.420754	0.277043	0.196984	0.126735	0.0714141	0.0323918	0.0100546	0	0.00151561	0.0453374	0.169385	0.370645	0.554519	0.601309	0.489275	0.321548	0.278324	0.41943	0.661358	0.808912	0.759522	0.584481	0.464772	0.510229	0.653381			639	0.505537	0.537268	0.58756	0.630072	0.595414	0.485505	0.289127	0.0863815	0	0.0979322
640	0	0.0204314	0.102999	0.241018	0.397225	0.547778	0.699043	0.849404	0.957432	1	0.975527	0.913582	0.830475	0.747647	0.67411	0.611432	0.553201	0.496618	0.445681	0.405803	0.380442	0.371305	0.377032	0.390412	0.40029	0.396409	0.376453	0.34269	0.300065	0.250549	0.197502	0.144641	0.0971348	0.0571054	0.0291809	0.00887724			640	0.408837	0.379421	0.286959	0.15049	0.0124957	0	0.120229	0.277854	0.355879	0.342265
641	0.511678	0.254918	0.0693402	0	0.00139004	0.0293781	0.0587148	0.0924444	0.118441	0.130956	0.12798	0.120205	0.109452	0.0999246	0.0991189	0.116218	0.151187	0.19526	0.247579	0.314928	0.398843	0.484094	0.558737	0.624386	0.69258	0.762278	0.826536	0.880962	0.926026	0.960248	0.981808	0.995805	1	0.985757	0.914237	0.758124			641	0.923761	0.988253	1	0.969388	0.915271	0.813191	0.664045	0.477403	0.281926	0.109659
642	0.0529361	0.015948	0	0.00942437	0.0177594	0.0556535	0.155388	0.351068	0.607933	0.833621	0.965223	1	0.996615	0.970438	0.907753	0.802919	0.681202	0.59059	0.542821	0.533718	0.526378	0.496017	0.43232	0.360516	0.303193	0.282529	0.297143	0.347577	0.405505	0.441409	0.425541	0.368464	0.294744	0.234769	0.17666	0.119162			642	0.0294064	0	0.0371659	0.0818894	0.146413	0.241265	0.407984	0.607524	0.827315	0.969462
643	1	0.989921	0.938915	0.863868	0.742968	0.583772	0.413363	0.254141	0.142038	0.0984791	0.127847	0.166856	0.162862	0.10716	0.0395294	0.00317343	0	0.0113577	0.0157673	0.0341984	0.0750895	0.141034	0.226462	0.333035	0.435126	0.490513	0.498682	0.507904	0.559592	0.646486	0.724893	0.775257	0.801962	0.840665	0.899375	0.969105			643	0.981081	0.898639	0.759296	0.591649	0.452124	0.341231	0.280535	0.267969	0.301181	0.348393
644	0.713123	0.886602	1	0.964742	0.85582	0.686773	0.527833	0.378913	0.280395	0.257699	0.300372	0.387216	0.484816	0.573964	0.594498	0.524073	0.402457	0.326623	0.361615	0.462877	0.550445	0.554744	0.486008	0.347132	0.178892	0.0354424	0	0.0653092	0.161568	0.216862	0.241758	0.274136	0.312191	0.336901	0.392493	0.509186			644	0.825613	0.654595	0.503783	0.374273	0.222757	0.12214	0.0706587	0.0532241	0	0.015037
645	0.417967	0.299684	0.17656	0.0874756	0.0426131	0.0386836	0.0631947	0.0622682	0.0231295	0	0.0571643	0.212695	0.397622	0.557683	0.640792	0.652708	0.620262	0.584157	0.562281	0.56432	0.620242	0.739433	0.892712	1	0.987855	0.837474	0.622649	0.440075	0.337712	0.279454	0.284136	0.359505	0.489633	0.578709	0.580914	0.522538			645	0.741365	0.895936	1	0.905934	0.690933	0.38544	0.16074	0.00854989	0	0.0678134
646	0.4142	0.584974	0.747954	0.901577	1	0.972941	0.814843	0.639351	0.53712	0.55117	0.596759	0.644781	0.648877	0.646632	0.640111	0.633606	0.553519	0.382889	0.179392	0.0463621	0	0.0163979	0.0697568	0.144756	0.236093	0.312604	0.361738	0.375607	0.374559	0.373726	0.344285	0.275138	0.177953	0.0972657	0.112556	0.229011			646	0.940806	0.841524	0.789673	0.737491	0.592474	0.341974	0.126378	0	0.0173416	0.136811
647	0.81224	0.51151	0.232514	0.0629689	0	0.00462849	0.0447959	0.0978329	0.12653	0.123342	0.130921	0.192398	0.243744	0.261272	0.261995	0.351391	0.444317	0.514788	0.521194	0.517192	0.453511	0.351386	0.306513	0.417581	0.666563	0.907017	1	0.887494	0.676736	0.497744	0.410591	0.412621	0.514789	0.739861	0.949915	0.998957			647	0.125717	0.22563	0.377028	0.568645	0.738854	0.851633	0.940136	1	0.93447	0.74302
648	0.810078	0.83326	0.877642	0.893549	0.907136	0.923859	1	0.993656	0.866967	0.652305	0.520754	0.456956	0.422024	0.349816	0.255135	0.163901	0.105107	0.0901345	0.108124	0.149387	0.197338	0.216689	0.179067	0.10007	0.0261016	0	0.0253298	0.0908597	0.169976	0.244022	0.299368	0.357656	0.432307	0.532944	0.650535	0.746006			648	0.91334	1	0.997182	0.902117	0.816796	0.672864	0.516037	0.350467	0.33757	0.451583
649	0.755796	0.873984	0.970989	1	0.982927	0.947918	0.928563	0.900023	0.829603	0.698002	0.51835	0.340028	0.202775	0.123518	0.079926	0.0520985	0.0295346	0.0118319	0.000497328	0	0.0126453	0.0405289	0.0803555	0.136921	0.212734	0.295542	0.36319	0.39564	0.400096	0.393059	0.401663	0.435404	0.484777	0.528257	0.576298	0.645158			649	0.196169	0.236587	0.328368	0.402581	0.413795	0.408617	0.558453	0.779602	0.941295	0.970134
650	0.12642	0	0.026434	0.240316	0.566909	0.871363	1	0.921277	0.695594	0.47645	0.337708	0.304714	0.326595	0.369335	0.401469	0.411367	0.390391	0.35228	0.322664	0.322889	0.345388	0.375502	0.405945	0.443318	0.482875	0.508371	0.512319	0.503791	0.497725	0.495196	0.491052	0.4821	0.471921	0.459996	0.414023	0.297223			650	0.135905	0.0700409	0.0199086	0.0083449	0.0565002	0.155557	0.284261	0.415696	0.544647	0.663776
651	0.387915	0.709268	0.928874	1	0.946471	0.842772	0.68374	0.517633	0.362144	0.28728	0.259753	0.259843	0.231548	0.221844	0.243054	0.301206	0.372943	0.46508	0.581614	0.683052	0.748958	0.751888	0.701629	0.600271	0.490461	0.418688	0.39719	0.377499	0.315428	0.218001	0.13178	0.0758257	0.0366971	0	0.00096708	0.122899			651	0.847913	0.780687	0.615769	0.45476	0.400681	0.457179	0.637808	0.852056	0.99729	1
652	0.449917	0.781038	0.965203	1	0.826815	0.538297	0.186111	0	0.019493	0.18271	0.35093	0.441469	0.469247	0.473834	0.510333	0.565434	0.613818	0.643563	0.649284	0.635382	0.598833	0.537227	0.458504	0.388759	0.354748	0.366124	0.401368	0.424334	0.40318	0.344144	0.273334	0.217067	0.172447	0.131466	0.100171	0.202086			652	0.0839663	0.0386439	0.0443497	0.0415174	0.0167292	0	0.0747716	0.246067	0.476961	0.697513
653	0.188801	0.0807041	0.0384677	0.0522643	0.143733	0.283839	0.424447	0.489744	0.465795	0.371283	0.237391	0.105128	0.0163572	0	0.0477283	0.132687	0.228587	0.323315	0.414232	0.498169	0.564503	0.619417	0.673318	0.74305	0.824036	0.911564	0.983408	1	0.932186	0.802251	0.674192	0.591734	0.547905	0.508058	0.43825	0.320257			653	0.694476	0.746368	0.740712	0.671196	0.590412	0.525329	0.507951	0.517238	0.556881	0.690261
654	0.543491	0.653774	0.812143	0.953832	1	0.899209	0.650953	0.318639	0.062556	0	0.12065	0.266598	0.348278	0.366896	0.379437	0.407106	0.438321	0.467444	0.483175	0.487369	0.473038	0.438816	0.386489	0.330984	0.300393	0.313755	0.36611	0.417569	0.439048	0.40802	0.343081	0.281342	0.276525	0.338942	0.41971	0.484272			654	0.79386	0.467614	0.120728	0	0.140232	0.345902	0.475053	0.49441	0.441462	0.304329
655	0.553354	0.636826	0.536436	0.348396	0.293857	0.419815	0.683808	0.92046	1	0.885366	0.700728	0.58242	0.529815	0.469572	0.374333	0.282986	0.235306	0.240105	0.299662	0.395203	0.504144	0.584278	0.583936	0.497656	0.373579	0.30945	0.337108	0.417652	0.46365	0.412335	0.279699	0.123462	0.0174745	0	0.10601	0.318133			655	0.845895	0.618024	0.346898	0.107907	0	0.0464356	0.184181	0.318188	0.390108	0.421647
656	0.424099	0.159882	0	0.033899	0.16847	0.321254	0.415482	0.432666	0.362907	0.283216	0.263493	0.306861	0.354149	0.361194	0.338707	0.309222	0.282602	0.246013	0.198472	0.168428	0.176151	0.231754	0.326922	0.430593	0.503295	0.540984	0.5834	0.646781	0.719265	0.791265	0.882023	0.965009	1	0.958667	0.852734	0.68321			656	0.289646	0.0558488	0	0.10534	0.231009	0.292426	0.250572	0.157123	0.058586	0.019862
657	1	0.977814	0.805377	0.573495	0.414132	0.370923	0.319171	0.186078	0.053033	0	0.0160369	0.0341856	0.0313524	0.0183324	0.0139714	0.0288751	0.070444	0.128515	0.178974	0.211656	0.244782	0.301013	0.376334	0.449111	0.505381	0.548742	0.58669	0.622108	0.657133	0.697113	0.750056	0.814526	0.879343	0.936795	0.956855	0.984895			657	0.451434	0.518547	0.639144	0.771677	0.831159	0.813318	0.683256	0.506055	0.299564	0.145142
658	0.377383	0.400756	0.397746	0.387364	0.396227	0.447043	0.501384	0.532214	0.502412	0.430041	0.335844	0.259053	0.199551	0.150633	0.100675	0.0545311	0.018458	0	0.00876327	0.055148	0.144383	0.268171	0.409073	0.546569	0.671522	0.784824	0.88664	0.964852	1	0.982547	0.906998	0.779893	0.623673	0.47943	0.386825	0.359065			658	0.967152	1	0.892717	0.728667	0.486151	0.293043	0.157437	0.174801	0.280227	0.43785
659	0.382188	0.233603	0.0954445	0	0.00731638	0.083851	0.208787	0.293264	0.37156	0.460571	0.642878	0.833748	0.973557	1	0.982947	0.955004	0.901675	0.792464	0.66897	0.604884	0.586389	0.5437	0.441099	0.345796	0.325744	0.37151	0.392574	0.326418	0.187788	0.0675953	0.0429999	0.119119	0.25383	0.36575	0.449089	0.447371			659	0.0226486	0	0.0368551	0.110122	0.116765	0.0971305	0.0596689	0.0713196	0.0842357	0.0869186
660	0.226827	0.30031	0.675173	0.901159	0.828123	0.594103	0.489957	0.530281	0.689837	0.945283	1	0.828387	0.492762	0.250625	0.112297	0.112607	0.217168	0.345822	0.432698	0.448345	0.398954	0.302326	0.197112	0.0908987	0.0115448	0	0.116866	0.329247	0.533858	0.624744	0.587936	0.49413	0.430853	0.425734	0.451342	0.342975			660	0.186681	0.109448	0.182478	0.429833	0.746431	0.986678	1	0.775966	0.435934	0.172084
661	0.446746	0.788738	0.995697	1	0.853733	0.711771	0.658737	0.736362	0.852444	0.912167	0.878519	0.795277	0.68091	0.547227	0.423205	0.332561	0.25471	0.16047	0.073384	0.0433988	0.107578	0.234148	0.368271	0.457526	0.490549	0.472292	0.415291	0.328236	0.233045	0.152958	0.0960855	0.0525051	0.0173879	0	0.0251305	0.16491			661	0.688658	0.66578	0.537508	0.331051	0.189323	0.0956426	0.11379	0.177176	0.346083	0.554009
662	0.335459	0.238378	0.28159	0.420356	0.56532	0.619769	0.536787	0.344334	0.158934	0.038733	0	0.0344958	0.124542	0.209883	0.253816	0.244264	0.202063	0.136679	0.111682	0.181263	0.337282	0.497212	0.558135	0.510322	0.413879	0.392574	0.480558	0.655357	0.827185	0.956222	1	0.987659	0.935461	0.878193	0.748782	0.552049			662	0.833278	0.843157	0.87118	0.893665	0.959859	1	0.938945	0.723765	0.444834	0.21245
663	0.938283	0.747462	0.548787	0.413449	0.402981	0.46105	0.545518	0.580003	0.536198	0.406537	0.240758	0.103121	0.030736	0.0224378	0.0537517	0.0976501	0.125623	0.115004	0.0688143	0.00915676	0	0.0796974	0.232674	0.370855	0.440822	0.458415	0.485816	0.569843	0.682329	0.771827	0.80049	0.800133	0.812758	0.86685	0.956197	1			663	0.535699	0.608476	0.66505	0.687218	0.722933	0.782721	0.886599	0.978608	1	0.906343
664	0.563312	0.453959	0.297674	0.16334	0.157902	0.356288	0.705264	0.979585	1	0.77853	0.489914	0.275768	0.180134	0.18751	0.248096	0.312904	0.33856	0.316576	0.240934	0.143678	0.0451461	0	0.0258477	0.131127	0.271467	0.431317	0.573922	0.681231	0.710512	0.693235	0.663019	0.670539	0.694135	0.699251	0.669534	0.626432			664	0.821855	0.515433	0.158172	0	0.0110841	0.105899	0.226416	0.347632	0.441078	0.511814
665	0.742478	0.70649	0.506873	0.228088	0.0227302	0	0.180949	0.469434	0.760172	0.952161	1	0.866657	0.623741	0.388609	0.292227	0.362252	0.512389	0.602468	0.557271	0.426122	0.288641	0.180113	0.115516	0.120376	0.243415	0.437728	0.603356	0.614889	0.483093	0.309265	0.215363	0.222711	0.282897	0.358789	0.474083	0.626693			665	0.543817	0.642133	0.661656	0.634619	0.609138	0.627897	0.730518	0.879183	0.987184	1
666	0.426543	0.257759	0.154301	0.101239	0.153521	0.227441	0.310276	0.326151	0.310968	0.23977	0.152594	0.0681465	0.0174118	0	0.0182145	0.0744949	0.158024	0.255574	0.348431	0.424796	0.478834	0.516847	0.543762	0.565521	0.588539	0.625288	0.683243	0.763074	0.851362	0.931985	0.985936	1	0.965243	0.886957	0.766053	0.600904			666	0.477252	0.290299	0.11038	0	0.0150212	0.095206	0.183466	0.226183	0.213273	0.174426
667	0.0323274	0.153828	0.294767	0.410597	0.422723	0.34639	0.247485	0.230185	0.325389	0.519945	0.750808	0.936816	1	0.942349	0.818331	0.702791	0.605687	0.510454	0.399203	0.30699	0.273614	0.317556	0.407034	0.482894	0.499084	0.458746	0.43294	0.465517	0.541281	0.570134	0.513115	0.395579	0.268395	0.151776	0.0454369	0			667	0.719618	0.794396	0.65469	0.340186	0.105978	0.0140277	0	0.0145907	0.014832	0.0295471
668	0.265915	0.218738	0.200803	0.236864	0.294281	0.345416	0.38807	0.429094	0.443755	0.410547	0.328472	0.222535	0.117523	0.0395643	0	0.000739897	0.0456707	0.138451	0.273882	0.42873	0.572421	0.686926	0.778679	0.867631	0.952406	1	0.974963	0.879796	0.75784	0.657915	0.599928	0.563989	0.517497	0.447681	0.375326	0.318484			668	0.297213	0.226158	0.139392	0.0595955	0.0310177	0.0861638	0.255089	0.459154	0.629912	0.685231
669	0.402471	0.577293	0.767279	0.921089	1	0.977342	0.871238	0.71403	0.561426	0.429259	0.321867	0.25879	0.261523	0.339071	0.452595	0.583646	0.706546	0.800979	0.826952	0.773184	0.653066	0.496335	0.337661	0.211946	0.14101	0.128859	0.160769	0.201099	0.208268	0.163336	0.0846406	0.0166208	0	0.0500846	0.144786	0.261442			669	0	0.0259476	0.0818141	0.157311	0.229884	0.307028	0.375471	0.413517	0.403916	0.358636
670	0	0.0362451	0.115552	0.168723	0.180836	0.2202	0.35618	0.568887	0.794794	0.943769	1	0.963785	0.881383	0.780078	0.695354	0.636131	0.587468	0.562386	0.553708	0.565528	0.563642	0.564541	0.553606	0.531826	0.474735	0.401057	0.328719	0.269321	0.230238	0.197539	0.182217	0.196782	0.226475	0.239585	0.169801	0.0703835			670	0	0.0353141	0.115726	0.194505	0.242399	0.264875	0.279324	0.331878	0.444761	0.569999
671	0.396336	0.578472	0.805333	0.979389	1	0.861784	0.600131	0.306964	0.0805997	0	0.0487359	0.150079	0.249076	0.328193	0.379819	0.401459	0.393364	0.378352	0.37058	0.396493	0.454697	0.530037	0.590666	0.625697	0.636667	0.61489	0.561447	0.488216	0.42557	0.374162	0.333075	0.304603	0.292556	0.286098	0.282801	0.306201			671	0.096608	0.143193	0.21003	0.270154	0.271436	0.202429	0.0807533	0	0.0123704	0.128548
672	0.257513	0.29772	0.261435	0.159438	0.0465796	0	0.00703705	0.0538469	0.114196	0.213395	0.327089	0.447511	0.569226	0.693366	0.815832	0.918614	0.989706	1	0.944361	0.837529	0.719732	0.630972	0.587452	0.576667	0.572452	0.574832	0.587254	0.595213	0.558332	0.462105	0.325662	0.19443	0.105066	0.0810795	0.114195	0.18484			672	1	0.864167	0.544379	0.184507	0	0.0435517	0.296275	0.584793	0.772344	0.760595
673	0.521577	0.436066	0.299062	0.1685	0.0740826	0.0361393	0.0200788	0.00294763	0	0.0250274	0.0868288	0.147975	0.176935	0.181326	0.201476	0.273915	0.389984	0.51418	0.625854	0.73714	0.862788	0.974391	1	0.931586	0.823367	0.73732	0.676436	0.627192	0.592771	0.571243	0.550864	0.513519	0.486688	0.487276	0.523151	0.547415			673	0	0.0341119	0.161527	0.369627	0.577858	0.65757	0.505057	0.22739	0.0467354	0.0780148
674	0.9249	1	0.961152	0.767752	0.507235	0.25396	0.0784542	0	0.0181201	0.0716154	0.100866	0.108898	0.116479	0.136017	0.156474	0.182562	0.216245	0.254212	0.292068	0.327523	0.362371	0.400064	0.440664	0.481892	0.519655	0.552192	0.577863	0.596613	0.609475	0.620117	0.632781	0.649841	0.670494	0.693524	0.735772	0.810876			674	0.635128	0.426218	0.212202	0.0695743	0.0125801	0	0.00371494	0.0115725	0.0277937	0.0502617
675	0.00417928	0	0.0539906	0.13437	0.203258	0.22352	0.23616	0.304333	0.472792	0.68925	0.87558	0.972193	1	0.988825	0.967899	0.94274	0.911795	0.867656	0.813797	0.755043	0.694673	0.627589	0.555781	0.482615	0.410429	0.341029	0.277607	0.225135	0.183525	0.151907	0.127968	0.107895	0.0876444	0.0653361	0.0494367	0.0242344			675	0.664677	0.877254	1	0.953091	0.782165	0.577114	0.402304	0.27505	0.178455	0.118073
676	0.26279	0.237181	0.185595	0.0984932	0.00335251	0	0.136532	0.409098	0.687816	0.896625	0.980298	0.999383	0.997148	1	0.987634	0.951744	0.890978	0.798782	0.673613	0.538838	0.427111	0.359363	0.327907	0.319939	0.309458	0.278774	0.222806	0.168069	0.13672	0.140021	0.165416	0.20552	0.239455	0.26308	0.273505	0.273537			676	0.155667	0.0842253	0.0132263	0	0.041247	0.13866	0.288886	0.513846	0.758528	0.936741
677	1	0.981638	0.85787	0.686197	0.514021	0.35349	0.18381	0.0513164	0	0.0466435	0.141377	0.235058	0.292915	0.302156	0.281401	0.26616	0.275277	0.290653	0.301582	0.314133	0.354263	0.418993	0.494668	0.554684	0.602162	0.641893	0.668901	0.655341	0.590822	0.492006	0.380971	0.300944	0.313356	0.451675	0.677836	0.88512			677	0.941857	1	0.987884	0.878242	0.700725	0.507654	0.394312	0.346727	0.363301	0.377665
678	0.134263	0.129195	0.0651619	0.0412943	0.135268	0.355814	0.643062	0.891045	1	0.956732	0.849221	0.769866	0.724085	0.68718	0.660469	0.657235	0.649456	0.58409	0.472865	0.382642	0.370586	0.423933	0.495243	0.540346	0.544341	0.517548	0.484333	0.448796	0.401668	0.330985	0.240558	0.140675	0.0536948	0	0.00814498	0.0715728			678	1	0.934373	0.74232	0.494	0.296874	0.235638	0.309122	0.421752	0.514383	0.557321
679	0.360895	0.242819	0.112896	0	0.00526	0.10659	0.233181	0.276109	0.255384	0.242902	0.250073	0.268813	0.297993	0.367264	0.465768	0.576058	0.685393	0.787314	0.876407	0.945871	0.990482	1	0.965159	0.880829	0.758122	0.615585	0.478315	0.366024	0.291055	0.255419	0.25004	0.263079	0.288277	0.326782	0.380023	0.397552			679	0.586095	0.792926	0.914431	0.908738	0.825329	0.760307	0.776565	0.85754	0.946718	1
680	0.480072	0.364721	0.248803	0.1093	0.017085	0	0.0547682	0.0956308	0.120232	0.126038	0.123757	0.116404	0.113904	0.121188	0.123843	0.13935	0.191591	0.288084	0.4015	0.490112	0.536738	0.556301	0.585216	0.648307	0.745862	0.856595	0.950302	1	0.993852	0.947822	0.878094	0.800694	0.731561	0.685285	0.648472	0.577478			680	0.310019	0.435665	0.615442	0.806823	0.940155	1	0.99416	0.93181	0.795741	0.615843
681	0.0249074	0.0144217	0	0.00215814	0.0267557	0.0882764	0.159039	0.19701	0.181869	0.160464	0.197925	0.301668	0.442326	0.585371	0.717535	0.827372	0.909494	0.962802	0.991108	1	0.99381	0.97063	0.929471	0.875172	0.81202	0.739538	0.657139	0.564948	0.466955	0.367508	0.274724	0.190648	0.117557	0.0631856	0.0354211	0.0296311			681	0.755338	0.833062	0.837539	0.844266	0.877827	0.979619	1	0.938524	0.744333	0.489224
682	0.200945	0.209369	0.260881	0.337849	0.361354	0.363322	0.350154	0.33879	0.366361	0.474997	0.683164	0.883004	1	0.964452	0.819454	0.652091	0.592628	0.653126	0.717293	0.686542	0.565002	0.456766	0.423021	0.484248	0.544145	0.524891	0.409229	0.280356	0.174377	0.073011	0	0.0182778	0.141687	0.28072	0.31885	0.275808			682	0.369641	0.402099	0.311367	0.161726	0.0508752	0.0536484	0.14244	0.28984	0.424864	0.536062
683	1	0.93087	0.76117	0.550415	0.358728	0.230399	0.186746	0.212807	0.25267	0.251198	0.194315	0.108028	0.0355577	0	0.0140541	0.0768895	0.178961	0.280302	0.353035	0.3983	0.436979	0.475976	0.492156	0.472105	0.429907	0.410573	0.437865	0.495586	0.559922	0.621318	0.676049	0.708773	0.728405	0.76428	0.850425	0.951798			683	0.575064	0.35834	0.344364	0.519063	0.663183	0.665783	0.522315	0.313476	0.123853	0.0201109
684	0.382555	0.182703	0.0382096	0	0.0839078	0.286782	0.576564	0.815757	0.959467	1	0.9972	0.92313	0.797574	0.65335	0.539264	0.452053	0.388254	0.334059	0.279586	0.20582	0.136089	0.103292	0.132635	0.204056	0.276939	0.320813	0.333745	0.344198	0.374217	0.419457	0.465376	0.509823	0.56247	0.617943	0.631261	0.55827			684	0.446299	0.474824	0.555219	0.70311	0.841446	0.957467	1	0.978733	0.886331	0.734652
685	0.323391	0.22872	0.111279	0.0339046	0	0.0155806	0.0556912	0.158955	0.337227	0.580301	0.79956	0.938965	0.99473	1	0.978577	0.926007	0.839214	0.720659	0.602469	0.519243	0.478199	0.459555	0.439074	0.407825	0.368052	0.328	0.293429	0.266573	0.253273	0.259832	0.290561	0.335627	0.377607	0.402458	0.402629	0.384235			685	0.909868	0.789535	0.684007	0.654836	0.647156	0.654671	0.657281	0.61634	0.507457	0.362861
686	0.439912	0.194139	0.0418341	0	0.0176615	0.0330801	0.0218779	0.0162967	0.0656246	0.147369	0.216033	0.247188	0.253824	0.251416	0.258748	0.285489	0.326728	0.364977	0.388849	0.401001	0.419246	0.458186	0.51277	0.564215	0.60362	0.645682	0.704827	0.779206	0.846842	0.896244	0.930669	0.963402	0.991897	1	0.917156	0.721816			686	0.210358	0.0596295	0.00157362	0.092638	0.322163	0.590352	0.817886	0.897852	0.818729	0.635366
687	0.92722	0.680409	0.455017	0.263838	0.207478	0.17127	0.279928	0.313403	0.296429	0.158736	0.121445	0.171322	0.293548	0.378758	0.38738	0.328994	0.238385	0.147791	0.0676158	0.0131799	0	0.0421308	0.135877	0.270061	0.427159	0.576933	0.683571	0.742108	0.772201	0.802141	0.836396	0.880575	0.92549	0.946062	0.993084	1			687	0.123603	0.220882	0.268726	0.31427	0.33413	0.357891	0.33298	0.305829	0.27491	0.311215
688	0.351434	0.365469	0.446196	0.548541	0.652918	0.720024	0.800023	0.878016	0.973691	1	0.956644	0.821388	0.69356	0.582587	0.493645	0.401196	0.320698	0.236308	0.140238	0.0479696	0	0.0038621	0.072701	0.187846	0.316054	0.376142	0.384782	0.366939	0.361523	0.350776	0.345705	0.35341	0.354483	0.346299	0.345416	0.345398			688	0.0571187	0.0838106	0.0935076	0.132305	0.181872	0.229018	0.316707	0.468358	0.610508	0.705679
689	0.723573	0.936504	0.998922	0.896611	0.752306	0.658459	0.691439	0.84509	0.961765	1	0.917285	0.859458	0.841874	0.873332	0.858415	0.770702	0.623291	0.452074	0.286798	0.145986	0.0484683	0.00390295	0	0.0148035	0.0328862	0.0488158	0.0539669	0.0473868	0.0332293	0.0230794	0.0159028	0.00861023	0.00256038	0.008227	0.133339	0.384584			689	0.212586	0.16189	0.0885711	0.0813475	0.184099	0.387468	0.599356	0.743752	0.758745	0.688866
690	0.249346	0.217772	0.149696	0.0577066	0	0.0533004	0.255409	0.567509	0.834876	0.977442	1	0.985428	0.966858	0.950048	0.931706	0.902234	0.850374	0.769889	0.670515	0.563482	0.456449	0.355145	0.272558	0.221773	0.202791	0.202525	0.207989	0.213452	0.218771	0.223734	0.228155	0.232153	0.235941	0.2397	0.244301	0.248679			690	0.62934	0.60667	0.520319	0.434889	0.358699	0.393809	0.515083	0.649416	0.640876	0.476726
691	0.964148	1	0.899193	0.690228	0.522905	0.434955	0.397556	0.39255	0.417474	0.43405	0.3532	0.218393	0.0947995	0.0551351	0.0793446	0.144203	0.188342	0.174818	0.120711	0.0635877	0.0193986	0	0.0415088	0.165356	0.340303	0.506122	0.622585	0.694287	0.737166	0.752076	0.737875	0.713376	0.707631	0.707047	0.748493	0.832641			691	0.190358	0.264025	0.411924	0.50614	0.41594	0.256644	0.128247	0.186185	0.331876	0.482606
692	0.465317	0.552473	0.633398	0.747723	0.888821	0.99068	1	0.916199	0.707612	0.422365	0.152122	0.00673602	0	0.0803881	0.173729	0.221506	0.234408	0.255242	0.295708	0.329046	0.317878	0.277538	0.206384	0.131075	0.069327	0.081384	0.185425	0.377065	0.602934	0.808699	0.913278	0.886156	0.73179	0.534982	0.394895	0.382456			692	0.087916	0.0229702	0	0.0200115	0.0449959	0.0637691	0.0671834	0.0998298	0.143354	0.213837
693	0.123398	0.0319522	0	0.0473788	0.144148	0.289129	0.433536	0.566314	0.67129	0.794914	0.917516	1	0.975655	0.8596	0.718692	0.617347	0.566085	0.531443	0.479478	0.421718	0.403989	0.447059	0.507283	0.51475	0.456754	0.364017	0.295454	0.277028	0.304142	0.341694	0.352526	0.34069	0.320651	0.320631	0.302692	0.239632			693	0.988449	1	0.997169	0.896155	0.732014	0.481977	0.245717	0.0505969	0	0.0752647
694	0.927279	1	0.817282	0.459175	0.17191	0.0270104	0	0.0270104	0.0909964	0.186124	0.256903	0.291122	0.29514	0.296526	0.297866	0.298863	0.299679	0.308359	0.336351	0.39189	0.460248	0.520084	0.55486	0.569687	0.573915	0.575092	0.574164	0.574566	0.599633	0.652165	0.705139	0.684263	0.575527	0.452265	0.470536	0.664195			694	0.115186	0.00553103	0	0.0601683	0.13932	0.224662	0.310973	0.385417	0.479691	0.617133
695	0.267724	0.205175	0.18557	0.189261	0.178995	0.150048	0.108684	0.0787714	0.0637398	0.0502002	0.0231439	0	0.00401403	0.0429589	0.110529	0.207862	0.323061	0.415326	0.466214	0.4936	0.552506	0.657455	0.798347	0.922112	1	0.996608	0.940074	0.867603	0.85083	0.868602	0.880593	0.832565	0.743159	0.629058	0.504565	0.377638			695	0.228842	0.275158	0.424176	0.599354	0.768666	0.838828	0.889215	0.93166	1	0.993147
696	0	0.0568676	0.29625	0.65003	0.883087	1	0.922516	0.747944	0.508532	0.377899	0.357736	0.395432	0.402224	0.38228	0.382636	0.429348	0.515005	0.596776	0.63678	0.619623	0.567355	0.511616	0.474795	0.452999	0.424765	0.375664	0.324018	0.298176	0.304061	0.321392	0.337754	0.351133	0.355327	0.343996	0.267162	0.134925			696	0.443548	0.44845	0.409368	0.298082	0.196037	0.110743	0.0789841	0.0428453	0.0156927	0
697	0.931583	0.715938	0.437375	0.156948	0.0196318	0	0.0449285	0.0948439	0.188388	0.269045	0.240717	0.131802	0.0763019	0.141809	0.282918	0.42026	0.515043	0.527087	0.464816	0.372207	0.344626	0.435888	0.638323	0.82816	0.891758	0.786619	0.599352	0.456004	0.400684	0.411128	0.427897	0.47476	0.585625	0.761055	0.934587	1			697	0.383419	0.4166	0.398858	0.315529	0.174748	0.0434379	0	0.0922586	0.249844	0.415456
698	0.222324	0.270687	0.267376	0.207435	0.0862348	0.0189801	0	0.0197641	0.0624066	0.164669	0.297656	0.399317	0.474562	0.541853	0.5898	0.584391	0.538989	0.496195	0.479016	0.506359	0.584166	0.699834	0.823544	0.909202	0.954179	0.974164	1	0.990477	0.891608	0.69075	0.448088	0.247819	0.132099	0.11672	0.143063	0.190348			698	0.530187	0.584051	0.641499	0.727293	0.857594	0.950995	1	0.985333	0.93473	0.846095
699	0.464576	0.263032	0.183288	0.164567	0.209568	0.19857	0.196933	0.187549	0.312022	0.548626	0.827025	0.977639	1	0.947935	0.887362	0.819682	0.750058	0.67692	0.597246	0.507269	0.412759	0.310029	0.197171	0.0897331	0.0175575	0	0.0306779	0.0902041	0.171537	0.275449	0.405997	0.543222	0.657473	0.728526	0.739179	0.641746			699	0.703217	0.838686	0.783903	0.537682	0.195104	0	0.0574554	0.357791	0.684427	0.918831
700	0.602262	0.868373	1	0.985969	0.787206	0.525102	0.260357	0.139926	0.146475	0.243394	0.297265	0.316498	0.337957	0.406445	0.469361	0.496626	0.489702	0.471323	0.458958	0.472599	0.552867	0.701389	0.873975	0.97342	0.920935	0.711431	0.421602	0.204169	0.116511	0.129102	0.132572	0.0910501	0.0256453	0	0.0897547	0.312465			700	0.278992	0.279426	0.286583	0.290932	0.259391	0.18779	0.091488	0.0271915	0	0
701	0.929178	1	0.95643	0.755808	0.621376	0.516631	0.499123	0.472556	0.471965	0.503953	0.626016	0.74529	0.80633	0.767416	0.6825	0.560742	0.425724	0.296849	0.183432	0.0887077	0.0238536	0	0.00877863	0.0332484	0.0624335	0.0982946	0.144024	0.198115	0.252321	0.297608	0.335937	0.384719	0.448858	0.510354	0.601562	0.730027			701	1	0.872151	0.632431	0.416634	0.365898	0.493553	0.698138	0.886621	0.97599	0.957257
702	0.28885	0.194129	0.154065	0.222673	0.383679	0.64836	0.872375	0.99916	1	0.943931	0.868632	0.813815	0.731965	0.664263	0.616965	0.588073	0.475978	0.305446	0.161071	0.0731197	0.0365076	0.0636156	0.14985	0.201831	0.141895	0.035936	0	0.0794306	0.215238	0.367935	0.531264	0.680151	0.751941	0.722697	0.607043	0.449583			702	0.486766	0.219509	0.00830022	0	0.173554	0.503666	0.811135	1	0.992736	0.900255
703	0.793069	0.92614	0.9912	1	0.981162	0.960571	0.915277	0.822563	0.676103	0.512027	0.389835	0.351574	0.375459	0.428219	0.448525	0.42855	0.369071	0.322166	0.301495	0.299039	0.296998	0.289572	0.273584	0.23169	0.151907	0.0596539	0	0.00387876	0.0549823	0.122153	0.185018	0.242248	0.307411	0.391594	0.500791	0.639265			703	0.230753	0.309428	0.365391	0.406029	0.455368	0.513442	0.62513	0.755269	0.884452	0.968944
704	0.828168	0.944516	1	0.996924	0.948915	0.878548	0.754932	0.595562	0.397748	0.218354	0.0723836	0.00206065	0	0.0645994	0.155136	0.233878	0.280701	0.31541	0.349779	0.3801	0.389095	0.377766	0.354469	0.319689	0.276687	0.23591	0.223195	0.256178	0.325386	0.414124	0.48503	0.529545	0.547533	0.570416	0.616341	0.705422			704	0.945628	0.840899	0.640612	0.404799	0.292695	0.341439	0.414449	0.432683	0.361026	0.227707
705	0.178931	0.161481	0.122487	0.0830046	0.0459942	0.0158148	0	0.0149428	0.093403	0.226299	0.390866	0.521438	0.609338	0.674229	0.743621	0.823528	0.900236	0.968932	1	0.978308	0.91259	0.830153	0.763483	0.707751	0.661355	0.605707	0.543721	0.471442	0.391182	0.313727	0.25622	0.228602	0.218317	0.207991	0.193663	0.186496			705	0.562008	0.547904	0.569013	0.613973	0.651751	0.62699	0.554861	0.488843	0.531708	0.640239
706	0.215297	0.127013	0.0555264	0.0115361	0.000221458	0.00110619	0	0.0117575	0.0443388	0.0836322	0.131983	0.194191	0.296352	0.422667	0.567843	0.704749	0.832874	0.938545	1	0.995151	0.940532	0.851784	0.740717	0.606807	0.508032	0.482935	0.530551	0.591899	0.626427	0.622276	0.59512	0.564988	0.535965	0.49445	0.417579	0.316964			706	0.892499	0.820689	0.712604	0.512957	0.261239	0.0992178	0.00841166	0	0.0598583	0.256678
707	0.204582	0.0864072	0	0.00894667	0.11416	0.289837	0.426111	0.476563	0.424943	0.305794	0.161859	0.0789127	0.073986	0.119545	0.161046	0.191696	0.221293	0.263781	0.331054	0.428013	0.562756	0.720749	0.869292	0.970051	1	0.954813	0.861051	0.773077	0.731743	0.730438	0.736982	0.720231	0.665752	0.582972	0.4715	0.347784			707	0.343581	0.328137	0.358441	0.447133	0.508348	0.469892	0.319185	0.133919	0.00938265	0
708	0.707804	0.561754	0.399889	0.29965	0.257866	0.338217	0.471568	0.649072	0.746389	0.759145	0.688329	0.594763	0.483589	0.349642	0.208786	0.100694	0.0532256	0.0395765	0.0197069	0	0.00937291	0.056948	0.116854	0.174721	0.224015	0.261275	0.312599	0.398647	0.538479	0.699908	0.85417	0.958427	1	0.983845	0.924771	0.83601			708	0.367378	0.178298	0.0442372	0	0.000327416	0.0162776	0.0310744	0.0578207	0.101003	0.148507
709	0.941749	0.71257	0.411435	0.173087	0.028935	0	0.0429854	0.107472	0.163523	0.206314	0.226773	0.219985	0.195017	0.177591	0.177467	0.192375	0.220308	0.279697	0.401202	0.572051	0.725072	0.798129	0.788904	0.750289	0.716051	0.675957	0.611607	0.52112	0.452521	0.434354	0.478573	0.533032	0.587206	0.693332	0.863225	1			709	0.383374	0.607984	0.788658	0.903489	0.961411	0.998612	1	0.985193	0.923937	0.82993
710	0.207908	0.289813	0.283544	0.222001	0.0992583	0.00898595	0	0.1223	0.275017	0.403782	0.496268	0.597355	0.71218	0.820979	0.898825	0.941311	0.964783	0.987527	1	0.970537	0.879131	0.759942	0.657527	0.584959	0.515037	0.447679	0.397823	0.368485	0.329289	0.268426	0.195754	0.133519	0.0803819	0.0358377	0.0307808	0.100196			710	0.982102	1	0.87848	0.711007	0.574928	0.574235	0.644679	0.782049	0.852213	0.851647
711	0.0275763	0	0.0847006	0.216768	0.305936	0.31653	0.284396	0.249943	0.25289	0.267801	0.281341	0.266436	0.23703	0.208253	0.199765	0.225274	0.287238	0.375635	0.460059	0.538145	0.626765	0.750882	0.888614	0.988714	1	0.920776	0.795758	0.677185	0.609824	0.601553	0.639592	0.674546	0.66448	0.576363	0.39863	0.189827			711	0.211166	0.336023	0.397938	0.366397	0.266232	0.204872	0.251952	0.422314	0.66961	0.881134
712	0.871808	1	0.992687	0.805442	0.564668	0.354706	0.239471	0.19107	0.163791	0.167612	0.167588	0.142807	0.0573503	0	0.0315777	0.154995	0.289835	0.38577	0.443042	0.491358	0.545806	0.5884	0.607082	0.621241	0.630221	0.597935	0.512142	0.413786	0.352256	0.319943	0.343249	0.445612	0.580222	0.648248	0.656407	0.712466			712	0.206439	0.179487	0.279503	0.49057	0.759853	0.961261	1	0.8379	0.617791	0.426864
713	0.314436	0.168859	0.0418069	0	0.0831892	0.313147	0.60934	0.869569	1	0.991251	0.871276	0.735188	0.628253	0.564832	0.511484	0.462757	0.418068	0.384934	0.368185	0.366739	0.372565	0.378841	0.380208	0.37385	0.360189	0.344429	0.333348	0.333462	0.348042	0.378073	0.418416	0.457645	0.48523	0.500669	0.491886	0.435663			713	0.328829	0.298185	0.31765	0.283213	0.205036	0.0998898	0.0296886	0	0.0271107	0.140371
714	0.431698	0.347831	0.271001	0.22081	0.202574	0.202458	0.199856	0.16857	0.11045	0.0450086	0.00590948	0	0.0260921	0.0731347	0.135071	0.20465	0.28019	0.359015	0.430153	0.482154	0.509173	0.522015	0.548649	0.613068	0.717681	0.829409	0.920231	0.975185	1	0.98447	0.925647	0.836035	0.74445	0.666305	0.591469	0.516202			714	0.25307	0.267822	0.251762	0.16337	0.0623705	0	0.0529394	0.199684	0.436114	0.692825
715	0.628153	0.600361	0.586042	0.636191	0.775659	0.910964	1	0.97399	0.783805	0.448995	0.124972	0	0.0574947	0.170303	0.207143	0.169084	0.0978653	0.0568445	0.0785529	0.162567	0.270085	0.356928	0.404356	0.418892	0.42903	0.447578	0.472065	0.489072	0.493865	0.499556	0.518774	0.544275	0.557236	0.554175	0.569513	0.603519			715	0.835203	0.775061	0.637058	0.510365	0.428894	0.436492	0.496226	0.612533	0.770711	0.912734
716	0.825939	0.905949	0.976302	1	0.929707	0.805413	0.646727	0.50912	0.394692	0.352119	0.341032	0.315658	0.236566	0.142646	0.0863867	0.0998077	0.182134	0.309916	0.447185	0.561827	0.634315	0.649826	0.594897	0.478857	0.336902	0.20951	0.104813	0.0299072	0	0.0424119	0.153316	0.309255	0.468327	0.59911	0.691483	0.759593			716	0.73405	0.645729	0.521853	0.413923	0.373362	0.440073	0.584688	0.759859	0.907924	0.993925
717	0.552622	0.422685	0.279058	0.122725	0.0271661	0	0.0890975	0.212365	0.330507	0.397942	0.452707	0.500246	0.518603	0.463065	0.33271	0.172054	0.0617289	0.0265998	0.0635618	0.117115	0.176902	0.243237	0.341305	0.46485	0.602583	0.734028	0.83951	0.913266	0.967478	1	0.986194	0.906195	0.801686	0.716359	0.672144	0.626681			717	0.919915	1	0.972877	0.872635	0.724841	0.639927	0.602803	0.635623	0.656467	0.664451
718	0.706896	0.728306	0.813266	0.917582	1	0.986653	0.935777	0.838016	0.712125	0.514847	0.315689	0.181194	0.149159	0.195399	0.254777	0.275499	0.232889	0.157412	0.086848	0.0326073	0	0.00209263	0.0609612	0.160208	0.252808	0.318876	0.384003	0.467707	0.538779	0.552131	0.513342	0.471438	0.482457	0.557102	0.64655	0.695702			718	0.312618	0.0833606	0	0.0424425	0.117377	0.167415	0.200855	0.230742	0.336096	0.489761
719	0.294572	0.366096	0.381325	0.30668	0.157114	0.0293412	0.0108743	0.112501	0.315325	0.564423	0.800386	0.941852	0.997683	1	0.98326	0.957675	0.945235	0.958643	0.968972	0.935315	0.823135	0.647368	0.436859	0.237515	0.0809624	0	0.00367467	0.0842244	0.190545	0.272512	0.297205	0.27425	0.223997	0.17209	0.16407	0.211061			719	0.969364	1	0.893578	0.727869	0.649363	0.66159	0.754796	0.868497	0.948097	0.926468
720	0.619843	0.806654	0.909427	0.901397	0.849646	0.807917	0.830092	0.90666	0.984746	1	0.931648	0.829598	0.732353	0.651911	0.572702	0.497258	0.437322	0.394336	0.356547	0.308707	0.249325	0.18371	0.117163	0.0564557	0.0145105	0	0.00597911	0.019995	0.0351406	0.054073	0.0741798	0.0926861	0.113767	0.152794	0.24486	0.404101			720	0.0882761	0.0439227	0.0989039	0.25258	0.47502	0.648744	0.719305	0.651049	0.481297	0.283503
721	0.0096163	0.0164047	0.0562669	0.115086	0.162351	0.212027	0.337514	0.536995	0.768576	0.925862	0.999881	1	0.966991	0.922192	0.885282	0.857684	0.833266	0.812927	0.794961	0.762421	0.703397	0.628135	0.557143	0.497996	0.444041	0.385897	0.319213	0.244639	0.170266	0.103716	0.0512577	0.0147957	0	0.0103126	0.0243501	0.02698			721	0	0.0472812	0.146637	0.29854	0.490814	0.717751	0.911498	1	0.929413	0.777442
722	0.161491	0.0449948	0	0.00191084	0.0767952	0.16599	0.304271	0.455892	0.643943	0.706063	0.673178	0.616805	0.6631	0.787701	0.925252	1	0.973627	0.875673	0.743102	0.58582	0.412102	0.270994	0.223324	0.28245	0.403033	0.521103	0.579081	0.54186	0.412453	0.267315	0.200213	0.229823	0.311614	0.389582	0.400083	0.308678			722	0.0207177	0.200229	0.481642	0.82331	0.963079	1	0.893886	0.778848	0.619871	0.640161
723	0.596482	0.44202	0.248271	0.0316112	0	0.0861544	0.202889	0.212172	0.221264	0.214809	0.151197	0.0809434	0.0718247	0.143633	0.201903	0.26681	0.386088	0.592829	0.812762	0.966488	1	0.934125	0.80044	0.650788	0.50428	0.403111	0.36113	0.374947	0.415657	0.468589	0.537248	0.632284	0.744891	0.84143	0.834523	0.732379			723	0.00254047	0	0.028796	0.181063	0.289334	0.362092	0.252525	0.120882	0.0534139	0.174398
724	0.0321668	0	0.0722755	0.237399	0.448489	0.699714	0.922344	1	0.92542	0.799585	0.751665	0.743854	0.753393	0.75624	0.769294	0.764595	0.734166	0.684758	0.621348	0.546704	0.4686	0.396685	0.337562	0.294789	0.268713	0.255542	0.243651	0.227172	0.202939	0.17631	0.152266	0.148571	0.172886	0.213087	0.207919	0.137933			724	0.35807	0.428053	0.468092	0.530892	0.60584	0.720603	0.779725	0.780397	0.739619	0.777308
725	0.344328	0.372856	0.335582	0.234079	0.0683157	0	0.0992182	0.351048	0.534744	0.595429	0.522749	0.41826	0.314198	0.261266	0.244935	0.240976	0.231384	0.238649	0.288275	0.376183	0.477109	0.591636	0.729741	0.873427	0.973966	1	0.964117	0.894072	0.798208	0.671803	0.534643	0.422482	0.344948	0.280325	0.256462	0.286469			725	0.235678	0.34342	0.448618	0.522382	0.624849	0.804109	0.938555	0.931424	0.784658	0.662748
726	0.454409	0.572043	0.586225	0.534248	0.506801	0.534849	0.608093	0.682864	0.736695	0.78556	0.842257	0.911377	0.963604	0.990413	0.998534	1	0.978649	0.899184	0.747674	0.54126	0.330576	0.16558	0.0730488	0.0370262	0.0309957	0.0353376	0.0444155	0.0528506	0.0573106	0.0546718	0.0420438	0.0204694	0	0.0066855	0.0908586	0.257435			726	0.9197	0.806721	0.691606	0.631975	0.574655	0.587671	0.580172	0.555207	0.454857	0.386302
727	0.12294	0.224398	0.350068	0.463334	0.542998	0.594665	0.604206	0.58068	0.56364	0.579059	0.632209	0.685132	0.743467	0.804709	0.883313	0.956679	1	0.992305	0.942227	0.859077	0.756247	0.635632	0.508017	0.375669	0.24315	0.123169	0.0362867	0	0.00948381	0.0413497	0.0647057	0.0627428	0.0455733	0.0362109	0.0440516	0.0678112			727	0.415127	0.322322	0.290707	0.37365	0.44409	0.416396	0.28187	0.147272	0.04293	0.00302284
728	0.573852	0.63304	0.702408	0.813997	0.927776	1	0.99228	0.923585	0.777074	0.603917	0.447768	0.368446	0.342628	0.356905	0.394204	0.4545	0.508701	0.548215	0.571117	0.584306	0.567977	0.505453	0.396654	0.256917	0.120525	0.0272141	0	0.0214547	0.0517425	0.0704704	0.0888804	0.132327	0.209069	0.304484	0.403471	0.49829			728	0.234184	0.0663659	0.00364841	0.115801	0.377255	0.668441	0.90697	1	0.969138	0.858546
729	0.566646	0.430256	0.267842	0.135475	0.0315553	0.00379808	0	0.0359753	0.0865874	0.151434	0.172514	0.162807	0.144053	0.138543	0.137929	0.13284	0.129188	0.13011	0.152946	0.217454	0.332559	0.481275	0.644227	0.803635	0.935802	1	0.992794	0.9453	0.903548	0.884464	0.890717	0.902122	0.894105	0.860572	0.791539	0.700011			729	0.309664	0.443874	0.62302	0.812095	0.942507	1	0.960802	0.838525	0.649635	0.458354
730	0.948924	1	0.968527	0.822045	0.578674	0.324108	0.127406	0.0216832	0	0.0358174	0.102111	0.151644	0.173489	0.169146	0.159616	0.157045	0.181242	0.231623	0.279947	0.301939	0.311638	0.336138	0.381097	0.438648	0.496234	0.54372	0.562035	0.560547	0.560606	0.589122	0.6413	0.708746	0.771313	0.819068	0.849102	0.89001			730	0.243112	0.166244	0.120942	0.0728102	0.0357071	0.00392596	0	0.0236479	0.120502	0.217354
731	0.970672	0.863492	0.683248	0.481976	0.298044	0.180873	0.139566	0.138068	0.122972	0.0770518	0.0291819	0.00122632	0	0.0220736	0.0608545	0.106107	0.149855	0.190772	0.231621	0.27286	0.313517	0.35247	0.392116	0.435373	0.486753	0.549056	0.624471	0.709525	0.792413	0.858441	0.89731	0.915685	0.927707	0.946765	0.976868	1			731	0.777389	0.526012	0.298508	0.125057	0.0321925	0	0.0804192	0.236197	0.44236	0.60269
732	0.932873	1	0.911618	0.73246	0.51738	0.297301	0.0920049	0	0.082472	0.346037	0.675115	0.907264	0.969164	0.887771	0.750913	0.586139	0.411401	0.242467	0.133139	0.0985709	0.129982	0.189851	0.258981	0.308066	0.340022	0.380171	0.450472	0.49089	0.428319	0.280361	0.170057	0.192343	0.305302	0.420963	0.553327	0.737247			732	0.577231	0.542722	0.461153	0.35214	0.240902	0.192336	0.20144	0.226143	0.219392	0.193537
733	0.952653	1	0.990743	0.865124	0.671147	0.440875	0.312784	0.238346	0.194975	0.102702	0.0444571	0.00095217	0	0.0189368	0.0797486	0.156336	0.223775	0.264326	0.279489	0.275681	0.261941	0.245399	0.2437	0.276406	0.352094	0.460446	0.57489	0.668292	0.731729	0.767109	0.772667	0.742237	0.702811	0.695404	0.75413	0.849305			733	0.00374147	0	0.0153991	0.0975084	0.198077	0.302198	0.320769	0.269945	0.206474	0.220552
734	0.715666	0.821404	0.828861	0.76778	0.67617	0.590301	0.544359	0.567496	0.690236	0.838109	0.972568	1	0.929115	0.769122	0.5935	0.457403	0.396016	0.411509	0.444284	0.448549	0.407864	0.357883	0.311601	0.247617	0.153769	0.0535807	0.000647589	0	0.0188774	0.0172668	0.00095683	0.00432522	0.0726542	0.197816	0.366575	0.546194			734	0.00176324	0	0.14767	0.361842	0.661462	0.878911	1	0.962745	0.881737	0.751291
735	0.941579	1	0.972225	0.80671	0.574974	0.325089	0.134979	0.0184957	0	0.0751722	0.201698	0.312587	0.360464	0.359697	0.347251	0.346421	0.344824	0.331851	0.322187	0.33771	0.360793	0.359961	0.336153	0.327482	0.354702	0.401055	0.438115	0.448889	0.459088	0.491436	0.553188	0.617242	0.66878	0.707286	0.759322	0.835069			735	0.940817	0.81742	0.649873	0.465638	0.33055	0.318213	0.4392	0.590585	0.671149	0.65802
736	0.72981	0.848748	1	0.929635	0.626394	0.23675	0.0596414	0.102288	0.27081	0.434731	0.549649	0.63088	0.690921	0.735817	0.73608	0.689976	0.600006	0.471033	0.326099	0.198548	0.103259	0.0367164	0	0.000188591	0.0421211	0.118785	0.223755	0.333834	0.421816	0.477949	0.517758	0.558897	0.598139	0.622634	0.651017	0.663451			736	0.701252	0.515206	0.388659	0.367189	0.429187	0.552594	0.639619	0.675676	0.648629	0.593951
737	0.101621	0.0796425	0.0314851	0	0.0516619	0.177243	0.371683	0.560521	0.689993	0.684766	0.585955	0.457095	0.3474	0.266289	0.222719	0.237355	0.304121	0.409097	0.533059	0.660978	0.777103	0.871176	0.94067	0.985313	1	0.976814	0.905863	0.789671	0.64158	0.490487	0.360595	0.258965	0.180388	0.118489	0.0880277	0.0888092			737	0.820527	0.737107	0.701652	0.763055	0.833869	0.881009	0.863529	0.843445	0.779926	0.654125
738	0.738838	0.630101	0.461379	0.343877	0.248421	0.215427	0.131007	0.0477347	0	0.0218312	0.0543635	0.0684173	0.077693	0.104682	0.157258	0.214194	0.238483	0.219624	0.237286	0.346669	0.551795	0.780897	0.949204	1	0.930508	0.829379	0.745766	0.691145	0.636833	0.583079	0.538056	0.538046	0.593816	0.709087	0.79194	0.820739			738	0.346153	0.290997	0.212637	0.119353	0.0265575	0	0.0617445	0.183361	0.339378	0.489552
739	0.488559	0.383931	0.272951	0.254469	0.368216	0.559324	0.750714	0.911267	1	0.994879	0.888685	0.758464	0.641712	0.543859	0.455222	0.387352	0.36283	0.35584	0.305254	0.183854	0.0492044	0	0.0590479	0.177902	0.319467	0.461784	0.580977	0.595008	0.513236	0.381614	0.29943	0.272446	0.303598	0.379315	0.467516	0.522039			739	0.0265355	0	0.0167856	0.0934838	0.217691	0.369226	0.554239	0.746713	0.92023	1
740	0.0517852	0.0239358	0.00581276	0	0.0474929	0.149516	0.345918	0.572795	0.771749	0.886492	0.953434	0.98519	1	0.994666	0.979611	0.948038	0.899947	0.842136	0.781293	0.720045	0.657982	0.594877	0.531086	0.467015	0.404218	0.344561	0.289664	0.238488	0.189164	0.142494	0.103665	0.0781596	0.0659768	0.0616345	0.0618356	0.0596372			740	0.0785287	0	0.006268	0.0900174	0.221454	0.351463	0.436416	0.456209	0.402256	0.298815
741	0.642779	0.861109	1	0.978227	0.790862	0.494591	0.179522	0.000434348	0	0.128481	0.227624	0.246016	0.211405	0.195144	0.218684	0.253683	0.264529	0.234178	0.195512	0.19009	0.240753	0.335827	0.454498	0.58211	0.70751	0.816474	0.883004	0.874945	0.788246	0.65803	0.539756	0.459268	0.410845	0.370767	0.36972	0.449824			741	0.899148	0.969975	0.999558	1	0.937221	0.807585	0.631867	0.480958	0.333571	0.204377
742	0.989826	1	0.933134	0.754451	0.498341	0.257871	0.0822637	0.00716145	0	0.0325339	0.0691445	0.088843	0.0917404	0.0791874	0.0688231	0.0645588	0.0758376	0.108932	0.164437	0.232193	0.300812	0.361248	0.411332	0.459244	0.50378	0.543648	0.572654	0.600178	0.642932	0.712223	0.803823	0.889278	0.946472	0.97086	0.971133	0.97144			742	1	0.883148	0.667565	0.406346	0.185941	0.11664	0.261128	0.470859	0.552595	0.435433
743	0.687689	0.70181	0.590057	0.42041	0.280512	0.232447	0.268457	0.416559	0.591657	0.772904	0.873349	0.930502	0.952683	0.982158	1	0.98124	0.909789	0.798362	0.671125	0.542853	0.40467	0.262382	0.134068	0.0461791	0.00208133	0	0.0152321	0.0250446	0.0192773	0.0213011	0.0543572	0.125302	0.223163	0.323128	0.436813	0.567467			743	0.126187	0.250218	0.329993	0.348379	0.326126	0.318324	0.304614	0.299836	0.315223	0.381742
744	0.398309	0.113748	0	0.13328	0.408751	0.748156	0.970336	0.952536	0.787805	0.54661	0.353026	0.2264	0.181573	0.162108	0.129735	0.103093	0.106487	0.14202	0.186213	0.225962	0.261776	0.28696	0.293009	0.301722	0.35383	0.453658	0.554717	0.618855	0.644038	0.652836	0.662549	0.708046	0.820281	0.980797	1	0.79764			744	0.321973	0.620627	0.894882	1	0.916268	0.616962	0.304101	0.0880806	0.081588	0.165523
745	0.665908	0.519705	0.35405	0.220314	0.171776	0.207935	0.289949	0.360824	0.370499	0.323632	0.230754	0.147911	0.085643	0.0483407	0.0126848	0	0.0354335	0.130675	0.263517	0.383628	0.450799	0.451968	0.430865	0.432944	0.502843	0.634388	0.795374	0.929086	0.997903	1	0.947168	0.866793	0.787471	0.743275	0.742592	0.732002			745	0.195862	0.0767895	0.012564	0.0647417	0.199971	0.351097	0.440159	0.48174	0.501957	0.528031
746	0.606543	0.709033	0.796359	0.792184	0.658354	0.468068	0.303649	0.230672	0.230619	0.256103	0.24985	0.214938	0.171052	0.147812	0.114259	0.0608137	0.00600327	0	0.0724153	0.214278	0.370242	0.473659	0.483184	0.433266	0.388724	0.40487	0.481701	0.58109	0.692825	0.82569	0.955002	1	0.92168	0.766448	0.630502	0.570377			746	0	0.0187629	0.0850379	0.208865	0.318985	0.39646	0.489408	0.638801	0.820538	0.93597
747	0.0386983	0	0.0641667	0.253129	0.509071	0.765809	0.943605	1	0.927582	0.808769	0.703336	0.642341	0.591639	0.542347	0.489393	0.454895	0.44936	0.48154	0.530577	0.577018	0.596884	0.583281	0.541824	0.486415	0.430688	0.37939	0.346478	0.328675	0.321209	0.306056	0.282087	0.244363	0.205592	0.181885	0.160238	0.115909			747	0.571396	0.456872	0.315945	0.184092	0.0729045	0.0157352	0	0.0199622	0.0903853	0.215557
748	0.584053	0.662727	0.734727	0.785838	0.812494	0.882631	0.963988	1	0.897558	0.705856	0.476333	0.298176	0.167659	0.0857964	0.0268949	0	0.00614444	0.041928	0.0907571	0.139349	0.185175	0.239756	0.311528	0.390547	0.460909	0.50729	0.526128	0.516138	0.489296	0.458946	0.439832	0.437454	0.452416	0.475706	0.501486	0.534633			748	0.362005	0.35902	0.275573	0.169093	0.0878759	0.0411368	0.0624395	0.176609	0.391437	0.639833
749	1	0.947031	0.71866	0.42552	0.186647	0.0474474	0	0.0402744	0.123352	0.178232	0.18571	0.180293	0.18871	0.20755	0.228114	0.253691	0.28593	0.320952	0.351599	0.374895	0.396489	0.424397	0.461492	0.505177	0.54864	0.585211	0.609877	0.623935	0.633444	0.646684	0.669094	0.699694	0.73388	0.766476	0.822735	0.919464			749	0.486041	0.619529	0.700477	0.74578	0.807162	0.891232	0.972384	1	0.937846	0.79789
750	0.0776156	0.131844	0.175345	0.204215	0.258068	0.335501	0.439063	0.527315	0.593089	0.611852	0.584243	0.50855	0.415662	0.349584	0.366195	0.482564	0.678963	0.861978	0.962692	0.987868	1	0.991309	0.901132	0.745729	0.610461	0.521443	0.435078	0.313407	0.227722	0.227739	0.277966	0.266664	0.161523	0.0494209	0	0.0233328			750	0.593112	0.428198	0.17953	0.0401529	0	0.10192	0.301008	0.626606	0.893637	1
751	0.503038	0.618765	0.731245	0.809569	0.866454	0.919675	0.982575	1	0.925587	0.764437	0.57683	0.405484	0.256226	0.127434	0.0309766	0	0.0500707	0.161647	0.27506	0.346507	0.375316	0.392977	0.416932	0.444723	0.462358	0.458871	0.433783	0.405344	0.38459	0.364053	0.323647	0.277244	0.249934	0.26028	0.311648	0.392985			751	0.782035	0.909362	0.99684	1	0.889187	0.730873	0.556438	0.421217	0.300743	0.221688
752	0.131731	0.15741	0.221105	0.303219	0.393514	0.405576	0.373392	0.347715	0.485783	0.652653	0.794169	0.834982	0.854342	0.865928	0.906133	0.964879	1	0.960921	0.835044	0.654994	0.455832	0.262264	0.0961566	0.00289317	0	0.0723476	0.181874	0.293502	0.372324	0.399618	0.397656	0.392617	0.385702	0.367098	0.28886	0.197914			752	0.119492	0.276195	0.430729	0.523305	0.535809	0.434153	0.29354	0.168988	0.149204	0.194935
753	0.534934	0.496548	0.351867	0.166279	0.0313177	0	0.0321593	0.111445	0.219282	0.37133	0.527293	0.686235	0.836654	0.949946	1	0.998858	0.964715	0.905696	0.838308	0.805623	0.79403	0.771579	0.695789	0.568499	0.404207	0.246262	0.124509	0.0556392	0.0415711	0.0719428	0.124173	0.178179	0.235755	0.303157	0.388914	0.479041			753	0.475814	0.489564	0.469566	0.412188	0.280437	0.135122	0.0169226	0	0.088451	0.267503
754	0.36336	0.32882	0.327812	0.377898	0.401763	0.450865	0.529724	0.700969	0.889544	1	0.957094	0.849153	0.714188	0.590855	0.482652	0.426525	0.360614	0.239142	0.101414	0.0390079	0.046704	0.0501759	0.0108739	0	0.107565	0.347097	0.62492	0.83917	0.905074	0.793951	0.539658	0.319803	0.273463	0.391438	0.478897	0.462194			754	0.154793	0.143878	0.129223	0.103136	0.0713332	0.0285586	0	0.0241553	0.119205	0.278759
755	0.748494	0.855391	0.960897	1	0.931047	0.791774	0.679645	0.595934	0.549714	0.525955	0.550851	0.564905	0.544739	0.487809	0.42598	0.365836	0.305424	0.241788	0.176769	0.115392	0.0612513	0.0201529	0	0.00814689	0.0430117	0.0957271	0.163506	0.249408	0.349403	0.443768	0.510988	0.54757	0.563702	0.576465	0.606976	0.665385			755	0.116059	0	0.101699	0.359809	0.607864	0.783151	0.863857	0.953235	1	0.981443
756	1	0.987675	0.8493	0.605042	0.366993	0.174619	0.0592175	0	0.0278811	0.120104	0.257842	0.378811	0.460565	0.483377	0.46518	0.431494	0.406803	0.390295	0.370995	0.346819	0.338094	0.348555	0.367247	0.374721	0.383115	0.402003	0.430805	0.456213	0.476033	0.493251	0.516836	0.554258	0.614598	0.690945	0.794047	0.905185			756	0.965886	0.791979	0.516425	0.267878	0.114018	0.0823596	0.124412	0.172162	0.209989	0.263368
757	0.122756	0.0125654	0	0.137286	0.363758	0.642374	0.878128	1	0.917515	0.705532	0.477095	0.342993	0.286174	0.282527	0.317068	0.393369	0.489345	0.580363	0.669023	0.758987	0.835688	0.866692	0.834659	0.746723	0.628363	0.512504	0.420555	0.347325	0.277948	0.212677	0.172197	0.166237	0.192402	0.236483	0.267339	0.234473			757	0.612077	0.684658	0.670923	0.568305	0.487998	0.531308	0.66941	0.872846	0.971293	1
758	0.381045	0.655893	0.864746	0.987658	1	0.926169	0.768849	0.603342	0.440518	0.353117	0.361835	0.435229	0.494086	0.466693	0.400055	0.395602	0.522356	0.690262	0.782172	0.786227	0.748199	0.688979	0.567762	0.421609	0.284687	0.191439	0.129537	0.113478	0.151968	0.192431	0.194061	0.140993	0.0755487	0.00364685	0	0.122826			758	0.367647	0.636599	0.853523	0.961729	0.989876	0.995696	1	0.962156	0.839458	0.653103
759	0.475601	0.360684	0.294647	0.368334	0.516646	0.756318	0.924575	1	0.904572	0.737337	0.502841	0.324542	0.181833	0.0916488	0.0240843	0	0.00981672	0.0343198	0.0647194	0.10417	0.150834	0.200048	0.251064	0.30583	0.367795	0.438503	0.51908	0.601845	0.672702	0.717724	0.737476	0.746038	0.760763	0.788314	0.753924	0.655166			759	0.492475	0.364281	0.257581	0.186574	0.198435	0.279874	0.411797	0.504056	0.543549	0.497985
760	0.0136585	0	0.0602564	0.216917	0.457417	0.704555	0.898752	1	0.971376	0.778106	0.52385	0.367736	0.343832	0.385234	0.426907	0.483745	0.564487	0.656603	0.726278	0.730104	0.65092	0.505681	0.348935	0.239624	0.217477	0.27639	0.372064	0.45084	0.487155	0.487078	0.472966	0.451282	0.414666	0.342047	0.225287	0.0993399			760	0.631998	0.561643	0.540928	0.658029	0.848498	1	0.989457	0.840787	0.618494	0.428159
761	0.345364	0.286453	0.196929	0.100962	0.0435929	0	0.00817429	0.080352	0.224977	0.374569	0.491326	0.576143	0.656787	0.73295	0.79362	0.848053	0.904454	0.959063	0.994146	1	0.971391	0.897791	0.79848	0.689798	0.591132	0.492162	0.397556	0.310871	0.235497	0.176253	0.136557	0.124578	0.140676	0.186685	0.261026	0.324345			761	0.309264	0.112543	0.00213627	0	0.104849	0.267396	0.419807	0.510486	0.5278	0.501892
762	0.257315	0.177816	0.1336	0.0836579	0.0308617	0	0.0227273	0.0755656	0.105908	0.0664389	0.0130183	0.00769909	0.0867129	0.196063	0.296735	0.370881	0.446563	0.538967	0.637039	0.699549	0.71792	0.717682	0.749527	0.819094	0.907789	0.975898	1	0.983692	0.940929	0.876078	0.770475	0.654853	0.579109	0.547287	0.491398	0.376911			762	0.455412	0.476366	0.422125	0.288653	0.156537	0.0454403	0	0.0191871	0.137379	0.281356
763	0.906196	0.707756	0.500205	0.337754	0.228033	0.132733	0.0518621	0	0.0285629	0.141027	0.312047	0.486536	0.640067	0.754479	0.807584	0.788866	0.714534	0.631806	0.576436	0.560729	0.569633	0.576088	0.559759	0.500119	0.398489	0.273164	0.165928	0.0991845	0.0782187	0.101921	0.179913	0.325282	0.529259	0.758886	0.940746	1			763	0.318558	0.438981	0.606331	0.70894	0.637501	0.41197	0.108813	0	0.105734	0.333177
764	0.754445	0.893914	0.986425	1	0.989132	0.942766	0.867755	0.745053	0.623268	0.547104	0.541987	0.577063	0.609434	0.61222	0.572827	0.504529	0.439001	0.401956	0.382903	0.365348	0.340552	0.306253	0.251964	0.178728	0.101031	0.036066	0.0018431	0	0.0223665	0.0551847	0.0862282	0.126747	0.193399	0.297877	0.433236	0.583092			764	0.824561	0.95102	1	0.943937	0.820139	0.679247	0.558202	0.421233	0.316854	0.290887
765	0.870178	1	0.962436	0.859676	0.686764	0.516389	0.283844	0.101675	0	0.0888883	0.250187	0.386311	0.429304	0.456613	0.503929	0.511791	0.458449	0.370455	0.360143	0.430757	0.522299	0.535266	0.475017	0.416758	0.411469	0.434793	0.441608	0.428353	0.409908	0.375641	0.329363	0.292637	0.301404	0.349144	0.461104	0.659248			765	0.394153	0.453555	0.383898	0.25813	0.166665	0.12139	0.119683	0.182326	0.353132	0.577744
766	0.288193	0.277931	0.186349	0.0585622	0.0217977	0.166486	0.474069	0.789865	0.964634	0.94038	0.76568	0.547743	0.363431	0.247045	0.1979	0.223587	0.328376	0.492776	0.672765	0.826679	0.930542	0.985122	1	0.98269	0.927612	0.816842	0.645013	0.431702	0.225003	0.0729775	0.000883453	0	0.0369695	0.0916869	0.158456	0.233812			766	0.0294866	0	0.236848	0.576308	0.745415	0.732512	0.491131	0.218063	0.14257	0.347723
767	0.718441	0.599082	0.399634	0.199059	0.0626905	0	0.00667436	0.0693537	0.146104	0.177684	0.158157	0.11821	0.0870143	0.084078	0.119294	0.193307	0.274127	0.349294	0.41792	0.499414	0.599324	0.738572	0.890962	0.995382	1	0.921809	0.826199	0.746845	0.69055	0.639146	0.570451	0.524834	0.532877	0.604279	0.686008	0.735854			767	0.0514723	0.0803114	0.164478	0.288164	0.390516	0.486998	0.531895	0.531792	0.467782	0.371516
768	0.899939	0.983701	1	0.954627	0.861876	0.791068	0.711174	0.613344	0.439709	0.243224	0.0654388	0	0.0503732	0.197069	0.348263	0.428578	0.404173	0.31252	0.221917	0.174792	0.159872	0.13299	0.0833309	0.0447406	0.0789648	0.196548	0.352515	0.480541	0.546019	0.559604	0.556605	0.57529	0.63712	0.706738	0.764028	0.820352			768	1	0.981898	0.815802	0.531221	0.242598	0.058378	0	0.0394932	0.137768	0.246271
769	0.845777	0.745181	0.671993	0.622331	0.595617	0.607754	0.64102	0.665108	0.639726	0.577017	0.465171	0.347463	0.23771	0.161053	0.0940426	0.0386262	0.00484535	0	0.0205423	0.0597072	0.119048	0.198603	0.286525	0.362891	0.411508	0.431729	0.431463	0.420014	0.407726	0.42394	0.496987	0.644344	0.818314	0.956705	1	0.95039			769	0.181126	0.13215	0.0512855	0	0.000836614	0.0663713	0.140492	0.218988	0.267961	0.314489
770	0.237611	0.258382	0.275522	0.281767	0.305846	0.328673	0.396064	0.490231	0.640153	0.808538	0.953079	1	0.967034	0.898764	0.839222	0.791957	0.754793	0.725819	0.70005	0.649728	0.55199	0.412648	0.280023	0.205637	0.207052	0.281056	0.370866	0.431871	0.421294	0.347784	0.233988	0.110891	0.0224418	0	0.064471	0.159556			770	0.956942	0.996132	1	0.968696	0.933938	0.892669	0.875256	0.861767	0.794727	0.658712
771	1	0.923207	0.807255	0.637473	0.535554	0.478675	0.451293	0.385393	0.305798	0.200878	0.0735297	0	0.0272277	0.157482	0.29742	0.382179	0.394074	0.376243	0.409264	0.499343	0.588696	0.604554	0.541583	0.449335	0.384891	0.361914	0.378498	0.389263	0.372073	0.317361	0.284927	0.334613	0.493261	0.697923	0.889454	0.977155			771	0.760395	0.811724	0.832495	0.870937	0.909901	0.8822	0.837548	0.788247	0.689394	0.553447
772	0.23812	0.272671	0.267188	0.185055	0.0744212	0	0.0446276	0.184763	0.363016	0.481267	0.498265	0.456484	0.427318	0.435112	0.440728	0.425443	0.425755	0.486346	0.614245	0.775126	0.923269	1	0.968604	0.84043	0.693526	0.603477	0.580913	0.585549	0.5646	0.516877	0.461457	0.418518	0.376029	0.315195	0.249997	0.219304			772	0.795483	0.610437	0.559923	0.684881	0.899852	0.987574	1	0.92618	0.847919	0.698826
773	0.0963216	0.267146	0.478384	0.631171	0.698062	0.639232	0.592745	0.602757	0.719262	0.811611	0.89839	0.95371	1	0.986933	0.931308	0.852857	0.756978	0.629558	0.477047	0.337541	0.24973	0.218621	0.221961	0.234246	0.244513	0.250735	0.254082	0.256366	0.258838	0.256273	0.237343	0.192874	0.12794	0.0542785	0.00055692	0			773	0.726372	0.558288	0.377082	0.25656	0.174877	0.128899	0.0768238	0.0348666	0	0.00329156
774	0.434235	0.571993	0.656486	0.692521	0.732114	0.764454	0.747811	0.693411	0.644897	0.63584	0.6169	0.576017	0.495121	0.427617	0.429059	0.555203	0.75929	0.936043	1	0.927884	0.750637	0.538908	0.364212	0.264717	0.210119	0.153628	0.0804008	0.0201262	0	0.0146756	0.047913	0.0776246	0.093421	0.0964619	0.148141	0.262437			774	0.916001	1	0.936439	0.732008	0.514417	0.383933	0.376158	0.452784	0.559449	0.613776
775	0.182051	0.101967	0.0507822	0.0298432	0.0106837	0	0.0163756	0.0778556	0.187385	0.327891	0.459372	0.527548	0.534369	0.514296	0.514323	0.543104	0.58797	0.6328	0.689146	0.774584	0.879103	0.963641	1	0.977416	0.912749	0.828915	0.751878	0.673814	0.577802	0.457469	0.338323	0.259922	0.24164	0.265101	0.282838	0.255806			775	0.676865	0.486137	0.283901	0.128577	0.0313124	0	0.0347944	0.108984	0.181593	0.21421
776	0.199807	0.172987	0.255164	0.462083	0.72811	0.907646	1	0.979376	0.916155	0.813055	0.755048	0.730753	0.748147	0.779604	0.81275	0.806082	0.733011	0.618055	0.522645	0.491931	0.49485	0.480259	0.419374	0.321204	0.207712	0.112818	0.0685263	0.0591732	0.0469096	0.0145416	0	0.0307915	0.105714	0.177454	0.227154	0.230361			776	0.36641	0.479337	0.549657	0.629356	0.606838	0.581294	0.550191	0.583593	0.582373	0.567768
777	0	0.00961321	0.0711886	0.146189	0.185134	0.207108	0.250703	0.344953	0.465964	0.576632	0.672494	0.765504	0.859571	0.938831	0.989968	1	0.964848	0.892477	0.804553	0.719167	0.656987	0.619822	0.590904	0.537867	0.45793	0.38231	0.334196	0.308555	0.279141	0.249105	0.23311	0.240347	0.244581	0.221505	0.151091	0.0644586			777	0.814332	0.924543	0.99037	0.998095	0.968533	0.964664	0.992364	1	0.912985	0.742251
778	0.746322	0.715303	0.693509	0.753388	0.884107	1	0.970624	0.801127	0.534187	0.28323	0.0955683	0.0144337	0	0.016848	0.0342487	0.0556664	0.0850324	0.12246	0.161542	0.196022	0.22504	0.252799	0.284569	0.3236	0.369892	0.420449	0.472228	0.523825	0.572597	0.614833	0.647351	0.672323	0.693545	0.714252	0.734992	0.751107			778	0.669511	0.627926	0.684016	0.791389	0.868828	0.942725	1	0.98715	0.854057	0.672276
779	0.42851	0.687162	0.91158	1	0.936649	0.765618	0.573734	0.43348	0.392701	0.438181	0.51302	0.572547	0.618973	0.667499	0.705298	0.711575	0.667636	0.593213	0.515419	0.458395	0.419277	0.400665	0.39609	0.398349	0.389073	0.366085	0.323979	0.274608	0.225249	0.181747	0.129106	0.0658373	0.0131063	0	0.0627502	0.202053			779	0.87568	1	0.99569	0.823921	0.594094	0.320322	0.147084	0.120469	0.169471	0.157103
780	0	0.045385	0.152702	0.313439	0.432947	0.485591	0.432947	0.313439	0.152702	0.045385	0	0	0	0.00113463	0.0303697	0.125159	0.313822	0.548021	0.756469	0.882712	0.943225	0.969441	0.986338	0.996604	1	0.996348	0.985836	0.968699	0.941773	0.879471	0.750352	0.539632	0.305616	0.11959	0.0279494	0.000567313			780	0.0984374	0.076696	0.0611343	0.0349709	0	0.00320969	0.0809427	0.252698	0.48451	0.692405
781	0.657145	0.899498	1	0.880234	0.617041	0.303432	0.0832192	0	0.0613657	0.183905	0.322829	0.401457	0.418035	0.388504	0.36703	0.365838	0.385306	0.418739	0.434084	0.435093	0.44652	0.506484	0.57906	0.60154	0.55556	0.498614	0.482	0.497901	0.500687	0.486798	0.476046	0.483118	0.473616	0.423143	0.373684	0.439613			781	0.848228	0.963198	1	0.941466	0.906448	0.895192	0.919546	0.892666	0.792324	0.618383
782	0.882333	0.951927	1	0.957838	0.846377	0.69678	0.539434	0.384323	0.284165	0.253762	0.248421	0.249702	0.275609	0.348876	0.441625	0.527097	0.581058	0.582834	0.535736	0.474649	0.422276	0.354449	0.25121	0.130008	0.0394536	0	0.0075322	0.0424751	0.0952079	0.175974	0.302214	0.473979	0.648102	0.774103	0.827909	0.844939			782	0.369852	0.395375	0.447418	0.570364	0.71237	0.759794	0.621979	0.366484	0.157613	0.117274
783	0.508025	0.504238	0.411669	0.317075	0.216657	0.143793	0.0379855	0	0.16092	0.436769	0.619794	0.587444	0.448745	0.328168	0.236868	0.170906	0.159483	0.261845	0.411404	0.539426	0.55729	0.498166	0.383788	0.340707	0.426299	0.648226	0.86602	0.999692	1	0.900057	0.729004	0.56814	0.485117	0.497742	0.517985	0.533751			783	0.543953	0.514377	0.491225	0.502309	0.574448	0.669633	0.809564	0.937059	1	0.911636
784	1	0.839091	0.599753	0.388781	0.280671	0.222785	0.181284	0.109391	0.0447149	0	0.0213896	0.0888158	0.193061	0.296352	0.384391	0.436224	0.455998	0.445728	0.426996	0.42559	0.460574	0.504365	0.516295	0.485316	0.449894	0.451669	0.490181	0.540667	0.578417	0.614181	0.635237	0.642418	0.657022	0.728801	0.869219	0.992792			784	1	0.920561	0.764024	0.612491	0.58499	0.58904	0.587651	0.547313	0.496728	0.431322
785	1	0.959658	0.829746	0.675935	0.540762	0.418238	0.304955	0.192997	0.0896132	0.0163892	0	0.0218809	0.0479407	0.0591063	0.0606947	0.0664542	0.100875	0.181151	0.30198	0.42828	0.533719	0.608737	0.65371	0.664969	0.64422	0.607194	0.572319	0.550954	0.541079	0.537746	0.546849	0.582743	0.64672	0.723708	0.821863	0.930759			785	0.76695	0.587564	0.341216	0.132109	0	0.00330003	0.117126	0.293508	0.416174	0.438608
786	0.435206	0.448048	0.398232	0.237261	0.111	0.0491359	0.075688	0.191821	0.388106	0.576848	0.716096	0.829756	0.942003	1	0.986662	0.931535	0.89645	0.881686	0.834114	0.696454	0.486463	0.260006	0.0844734	0	0.0271037	0.141356	0.276518	0.348816	0.335446	0.306863	0.334814	0.412149	0.471219	0.484122	0.454488	0.415797			786	0.706347	0.665432	0.672894	0.666366	0.653962	0.632431	0.636104	0.603387	0.520947	0.381201
787	0.494318	0.57173	0.559411	0.465821	0.353755	0.235215	0.149789	0.115719	0.171725	0.323791	0.546864	0.736617	0.815511	0.786853	0.744272	0.770061	0.864606	0.956348	1	0.996608	0.951245	0.818245	0.613614	0.422348	0.311842	0.255173	0.188282	0.0967243	0.022178	0	0.036028	0.101619	0.166359	0.212457	0.266161	0.363362			787	0	0.0192801	0.0408873	0.0675954	0.124429	0.194285	0.293861	0.417656	0.559555	0.656785
788	0.504482	0.458556	0.483346	0.589667	0.756881	0.918474	1	0.938209	0.773073	0.575517	0.414392	0.317233	0.256986	0.196534	0.113211	0.0363473	0	0.0221846	0.0944472	0.199729	0.323084	0.449661	0.554773	0.61296	0.621029	0.595758	0.557663	0.511444	0.451968	0.393823	0.362398	0.372078	0.419806	0.493384	0.555919	0.560491			788	0.0154388	0	0.0825672	0.254349	0.469588	0.634797	0.716013	0.670769	0.533556	0.361342
789	0.0469672	0	0.0642784	0.237238	0.385276	0.500187	0.521303	0.457738	0.292034	0.142578	0.109154	0.216694	0.389844	0.545817	0.663233	0.768598	0.85715	0.922355	0.964328	0.99547	1	0.915435	0.755368	0.53548	0.355846	0.233151	0.195846	0.229232	0.342522	0.500176	0.61118	0.592556	0.463142	0.315555	0.22397	0.145157			789	0.14806	0.0282958	0	0.0226432	0.03901	0.110412	0.287326	0.552541	0.774584	0.90909
790	0.0979523	0.0366142	0.0113204	0	0.0108831	0.0290959	0.0474875	0.0298146	0.0123013	0.0177265	0.0905081	0.209459	0.366045	0.537264	0.719477	0.889779	0.998593	1	0.910444	0.786188	0.673549	0.581899	0.540601	0.589912	0.722867	0.850812	0.88803	0.843193	0.787572	0.73978	0.665315	0.55024	0.44216	0.357031	0.279891	0.184333			790	0.167353	0.0755041	0	0.0202994	0.224422	0.530013	0.809645	0.959019	1	0.957005
791	0.143034	0.053609	0	0.0229233	0.104138	0.222077	0.371553	0.543166	0.729378	0.877361	0.975602	1	0.969985	0.899362	0.823234	0.763629	0.727555	0.701635	0.66852	0.626404	0.589925	0.563276	0.534666	0.491329	0.435662	0.378564	0.325818	0.278627	0.237112	0.203394	0.180335	0.173606	0.189585	0.225394	0.246647	0.224268			791	0.163345	0.267636	0.363405	0.457129	0.569658	0.726414	0.880946	1	0.98677	0.898808
792	0.686936	0.573701	0.438135	0.247801	0.157467	0.199422	0.432766	0.716612	0.935876	1	0.921924	0.806934	0.727923	0.703458	0.681372	0.640261	0.581382	0.533044	0.501525	0.456761	0.3491	0.187567	0.0497375	0	0.0333676	0.0900155	0.149718	0.210749	0.275905	0.312659	0.321511	0.334964	0.40005	0.513205	0.64054	0.696633			792	0.91736	0.951008	0.915381	0.912619	0.962813	1	0.967134	0.891379	0.780118	0.655476
793	0.934602	0.813268	0.653777	0.492508	0.359801	0.283219	0.251725	0.226861	0.173323	0.0992285	0.0341647	0.00372958	0	0.00571782	0.00799902	0.0151352	0.0538691	0.134614	0.246527	0.354759	0.431792	0.475708	0.494985	0.508974	0.522994	0.548079	0.597405	0.67206	0.754133	0.810608	0.836942	0.858458	0.899081	0.956802	1	0.999522			793	0.681203	0.397731	0.211844	0.0799713	0.019324	0	0.133606	0.348246	0.593518	0.70945
794	0.631298	0.514112	0.325895	0.116055	0	0.0148084	0.170743	0.418199	0.700157	0.915721	1	0.973869	0.910517	0.865438	0.829935	0.772433	0.69166	0.610142	0.542313	0.477766	0.41142	0.346948	0.28507	0.212311	0.127367	0.047304	0.0024102	0.00609645	0.064422	0.170118	0.307861	0.44939	0.573186	0.658291	0.692668	0.681324			794	0.413423	0.678188	0.871672	0.982727	1	0.948938	0.862397	0.773781	0.668104	0.530919
795	0.903779	0.707926	0.47048	0.310955	0.207368	0.179274	0.15831	0.156507	0.100419	0.0364564	0	0.0478396	0.13887	0.231	0.301582	0.359429	0.415415	0.476637	0.538708	0.584967	0.595533	0.571507	0.526381	0.477536	0.438348	0.426549	0.45163	0.50775	0.56967	0.622198	0.6634	0.714973	0.783434	0.878769	0.96578	1			795	0.859068	0.549898	0.21485	0	0.0429297	0.18681	0.301041	0.318381	0.273431	0.195205
796	0.218914	0.444243	0.690634	0.825869	0.810923	0.626758	0.410569	0.247137	0.214918	0.245206	0.281011	0.275597	0.276299	0.320998	0.430344	0.580458	0.744881	0.885577	0.972739	1	0.990554	0.975193	0.953389	0.882819	0.737673	0.538413	0.353611	0.220299	0.138056	0.0829807	0.045198	0.0252515	0.0153757	0	0.00342174	0.0585463			796	0.845364	0.975458	1	0.868628	0.642094	0.389992	0.181061	0.0403186	0	0.0415245
797	0.996145	1	0.903403	0.709576	0.469383	0.267447	0.156492	0.139822	0.148551	0.133147	0.119984	0.123893	0.13922	0.130553	0.102093	0.0603415	0.0196978	0	0.0231999	0.0984875	0.212806	0.337544	0.44471	0.522327	0.567144	0.585637	0.595283	0.619882	0.676132	0.755899	0.838389	0.899605	0.928598	0.928844	0.926332	0.950279			797	0.971421	0.761936	0.431391	0.154335	0.04147	0.121607	0.324716	0.552979	0.722793	0.812463
798	0.478329	0.345856	0.361462	0.442768	0.535935	0.594202	0.628222	0.60937	0.637808	0.739776	0.891478	0.983809	1	0.935873	0.811098	0.657924	0.514338	0.400102	0.298884	0.195515	0.0922084	0.0189884	0	0.0200416	0.0437362	0.0460962	0.0564079	0.112365	0.219867	0.341471	0.43977	0.511463	0.57627	0.652543	0.705065	0.637565			798	0.162813	0.297223	0.494408	0.727025	0.932257	1	0.94658	0.794055	0.620487	0.475287
799	0.9593	1	0.922202	0.756297	0.628206	0.493801	0.392869	0.257837	0.124064	0.0030598	0	0.0570429	0.127132	0.170751	0.241484	0.333659	0.406454	0.426744	0.403747	0.366632	0.342711	0.352275	0.40303	0.465103	0.503294	0.504076	0.496436	0.507395	0.545369	0.591769	0.613994	0.601996	0.571764	0.56142	0.632159	0.782144			799	0.00479667	0	0.00447138	0.0342408	0.128188	0.294067	0.524942	0.753576	0.92548	1
800	0.912893	0.748114	0.569789	0.405367	0.306202	0.253672	0.234239	0.178533	0.103448	0.0330417	0.0152442	0.0483425	0.111612	0.165814	0.169861	0.118069	0.0421963	0	0.0169753	0.0987372	0.230043	0.387767	0.535651	0.658051	0.757546	0.834218	0.876263	0.877032	0.84612	0.797599	0.759458	0.755996	0.808476	0.902074	0.988734	1			800	0.246973	0.353665	0.460246	0.567846	0.705551	0.797731	0.894775	0.96006	0.990862	0.874866
801	0.424591	0.147167	0	0.0355235	0.237774	0.447342	0.58125	0.583553	0.562763	0.514333	0.468473	0.396227	0.323844	0.250516	0.184437	0.139588	0.131754	0.172108	0.248984	0.329714	0.388307	0.412316	0.405082	0.382455	0.374001	0.414655	0.49742	0.597691	0.687558	0.778326	0.867374	0.946194	0.993466	1	0.916727	0.716842			801	0.0487092	0.0241962	0.0168527	0	0.000849637	0.0746077	0.240392	0.457761	0.683792	0.866401
802	0.116084	0.214188	0.323501	0.431116	0.487616	0.503064	0.469351	0.41077	0.345808	0.323626	0.359351	0.435237	0.522266	0.605336	0.683913	0.759762	0.834671	0.907888	0.968247	1	0.981596	0.914373	0.817138	0.717198	0.624856	0.527547	0.414998	0.297112	0.203114	0.13992	0.0933839	0.0498041	0.0146427	0	0.0106449	0.0522501			802	0.241811	0.404308	0.453142	0.371768	0.176664	0.0790646	0.194239	0.542804	0.854022	1
803	0.37183	0.457328	0.57959	0.701447	0.785006	0.851276	0.94134	1	0.940112	0.743871	0.49221	0.257647	0.0830431	0	0.0208984	0.102594	0.190219	0.2551	0.304873	0.333845	0.344683	0.352058	0.3981	0.480595	0.577379	0.652901	0.688392	0.657075	0.566191	0.456864	0.380473	0.339393	0.318187	0.307721	0.309123	0.330448			803	0.496185	0.622568	0.683844	0.619081	0.503741	0.412943	0.413415	0.483299	0.628102	0.739257
804	0.870635	0.710388	0.484303	0.278606	0.133009	0.0654748	0.056285	0.0866177	0.127635	0.127923	0.0847275	0.0319503	0.00213768	0	0.0232323	0.0782293	0.161038	0.247536	0.319382	0.372239	0.422638	0.487272	0.567844	0.641313	0.684385	0.695461	0.705307	0.735618	0.789819	0.843773	0.887368	0.924493	0.963857	0.997662	1	0.968653			804	0.38027	0.61166	0.847006	0.988355	1	0.903386	0.78513	0.698299	0.683173	0.702455
805	0.393959	0.481408	0.626751	0.807081	0.954653	1	0.922338	0.73504	0.49095	0.314284	0.248673	0.246204	0.249125	0.25446	0.30643	0.393117	0.504628	0.600099	0.6614	0.685651	0.705089	0.755461	0.806966	0.809958	0.716926	0.556206	0.374965	0.223491	0.118075	0.0506647	0.0121987	0	0.0179766	0.0772603	0.181266	0.297303			805	0.223409	0.225644	0.169187	0.0733487	0.0051556	0	0.0647543	0.169005	0.304051	0.442055
806	0.305364	0.315252	0.460026	0.745919	0.952287	0.891943	0.580619	0.263105	0.12534	0.166827	0.315269	0.51143	0.746108	0.932344	1	0.954749	0.860936	0.787122	0.689494	0.611626	0.574955	0.620667	0.618827	0.48879	0.248424	0.0606552	0	0.0384595	0.0751873	0.101389	0.137451	0.195619	0.252336	0.295634	0.328504	0.335354			806	0.798622	0.802075	0.754667	0.707844	0.730933	0.801415	0.909519	0.998553	1	0.904063
807	0.141723	0.0993218	0.11714	0.194662	0.321357	0.480131	0.585321	0.557451	0.43698	0.339094	0.333323	0.381537	0.450624	0.536059	0.659001	0.804525	0.923356	0.982726	0.989375	0.988645	1	0.992189	0.922596	0.782727	0.62632	0.491541	0.38298	0.271069	0.154044	0.0549939	0.00108722	0	0.0484284	0.133673	0.202279	0.202947			807	0.755282	0.918313	1	0.977392	0.871734	0.694182	0.552748	0.461271	0.410407	0.320894
808	0.443103	0.489622	0.567317	0.623996	0.604879	0.51203	0.375106	0.230196	0.097126	0.0185353	0	0.0121156	0.0199554	0.0206165	0.0252451	0.0363644	0.0607012	0.103872	0.174552	0.279053	0.421416	0.585454	0.743676	0.873092	0.95921	1	0.993384	0.959653	0.910459	0.855536	0.787663	0.708392	0.625781	0.546879	0.48312	0.443178			808	0.353408	0.433099	0.621978	0.869336	0.91972	0.823073	0.532911	0.276167	0.0846721	0.0186973
809	0.175159	0.0818435	0.00930894	0	0.0353426	0.0886807	0.128671	0.190534	0.320546	0.532646	0.745314	0.870193	0.899757	0.900895	0.933344	0.983006	1	0.93969	0.817624	0.686708	0.612687	0.614334	0.652838	0.660154	0.609531	0.523939	0.443007	0.370439	0.30028	0.228761	0.175594	0.157393	0.179592	0.225209	0.256895	0.245363			809	0.0394741	0.125165	0.248027	0.369161	0.487206	0.574817	0.649818	0.707108	0.792647	0.885316
810	0.633962	0.795379	0.912293	0.985647	0.995586	1	0.962749	0.934266	0.860115	0.778185	0.66754	0.591575	0.54695	0.53374	0.517763	0.486593	0.434561	0.365985	0.288544	0.208242	0.128184	0.0582562	0.0114828	0	0.0243176	0.0708035	0.124242	0.172047	0.21224	0.243436	0.266427	0.28419	0.303132	0.329428	0.384586	0.486068			810	0.707645	0.7583	0.750983	0.694171	0.70478	0.760898	0.857081	0.929346	1	0.998912
811	0.0484489	0.189872	0.403887	0.652406	0.856354	0.979767	1	0.9818	0.944092	0.884291	0.785817	0.706068	0.66801	0.663551	0.657857	0.65095	0.642875	0.628527	0.600674	0.553137	0.489018	0.416223	0.345813	0.293448	0.266734	0.259628	0.24594	0.214304	0.169769	0.131105	0.101509	0.0775627	0.0536163	0.0296699	0.00613009	0			811	0.763418	0.776963	0.823142	0.904084	0.972182	1	0.927962	0.783581	0.595176	0.428109
812	0.649665	0.559912	0.490249	0.452217	0.457438	0.457401	0.479123	0.46001	0.422779	0.368979	0.357605	0.33533	0.283209	0.193294	0.101284	0.0293124	0	0.0195779	0.0774405	0.154635	0.23419	0.298836	0.346043	0.383484	0.419123	0.464963	0.537101	0.648371	0.779964	0.901413	0.98247	1	0.947069	0.845921	0.76111	0.703961			812	0.50804	0.199892	0	0.0821074	0.322209	0.626714	0.839091	0.93804	0.973168	1
813	0.92411	0.800207	0.616325	0.400336	0.204211	0.0697541	0.0077378	0	0.0426191	0.106339	0.159113	0.174539	0.18264	0.218823	0.287497	0.355129	0.391799	0.397177	0.396964	0.405625	0.416488	0.412306	0.400888	0.401808	0.42775	0.472496	0.523596	0.576326	0.630153	0.694026	0.770931	0.851829	0.923154	0.974119	1	0.987752			813	0.582173	0.737702	0.904175	1	0.96073	0.75168	0.457354	0.1802	0.0225854	0
814	0.741583	0.729972	0.742785	0.74432	0.739816	0.725511	0.672541	0.568259	0.433434	0.302302	0.199566	0.132833	0.0923539	0.0612878	0.033247	0.0105488	0	0.0110405	0.0512068	0.124872	0.229122	0.346023	0.445914	0.499953	0.499489	0.457201	0.405828	0.385969	0.426475	0.534073	0.689566	0.852456	0.971958	1	0.930309	0.816836			814	0.9412	1	0.915636	0.777417	0.575273	0.475249	0.459006	0.594161	0.698687	0.753101
815	0.686312	0.896513	1	0.895774	0.667209	0.390862	0.162802	0.0106314	0	0.0904245	0.223449	0.333144	0.425666	0.504181	0.566638	0.595951	0.599166	0.591785	0.58658	0.581288	0.567397	0.545132	0.522632	0.522148	0.551139	0.590184	0.592297	0.529992	0.412251	0.278531	0.177445	0.147879	0.200183	0.291193	0.382992	0.495739			815	0.305326	0.595507	0.852368	1	0.99832	0.89501	0.710246	0.529168	0.364144	0.263399
816	0.167368	0.0930241	0	0.0104288	0.125243	0.360599	0.549677	0.658868	0.607636	0.522099	0.432776	0.405435	0.384027	0.353927	0.296074	0.252977	0.243156	0.268312	0.303734	0.345305	0.405777	0.494898	0.603986	0.695958	0.758802	0.810736	0.88429	0.96075	1	0.947468	0.817256	0.634265	0.459651	0.316734	0.237238	0.207317			816	0.822286	0.600469	0.367887	0.156559	0.0465314	0	0.0465314	0.156559	0.320899	0.443467
817	0.0676268	0.204548	0.343323	0.407389	0.391542	0.375188	0.407832	0.50955	0.658141	0.832269	0.958849	1	0.966003	0.909289	0.858615	0.817085	0.777951	0.728631	0.678706	0.641203	0.625705	0.619314	0.601783	0.555247	0.480144	0.390758	0.304866	0.223	0.137761	0.0558028	0.00582864	0.00750698	0.0340061	0.0352803	0.00909548	0			817	0.972953	0.866541	0.793054	0.734524	0.722631	0.702375	0.688494	0.624492	0.541155	0.424069
818	0.802435	0.942685	1	0.922468	0.754528	0.580254	0.488049	0.477298	0.536366	0.61793	0.673839	0.643333	0.55452	0.474802	0.46465	0.502695	0.541373	0.549033	0.537911	0.528847	0.51332	0.473118	0.39742	0.304932	0.217776	0.147336	0.0922661	0.0460774	0.0115851	0	0.031904	0.116261	0.23374	0.35212	0.48015	0.628327			818	0.0837365	0.142396	0.189733	0.233986	0.327771	0.499203	0.687229	0.825961	0.859382	0.798128
819	1	0.97444	0.875182	0.736346	0.586637	0.412141	0.231659	0.0745519	0	0.00766727	0.0895838	0.171815	0.234462	0.266531	0.281729	0.275658	0.255687	0.237749	0.22785	0.235484	0.258026	0.293958	0.33127	0.372787	0.42036	0.480693	0.541498	0.588039	0.611968	0.630823	0.668024	0.731693	0.806306	0.862711	0.909144	0.959054			819	0	0.141901	0.426381	0.766683	1	0.985291	0.749307	0.438262	0.250503	0.222485
820	0.299098	0.525446	0.719008	0.859678	0.965721	1	0.985885	0.918714	0.822834	0.739145	0.680186	0.670721	0.622973	0.595147	0.582573	0.601115	0.595442	0.544486	0.46636	0.373094	0.320462	0.291939	0.250859	0.159129	0.120835	0.18055	0.28405	0.337771	0.322664	0.285086	0.215039	0.14347	0.071879	0.0107106	0	0.0916305			820	0.803934	0.56237	0.226502	0	0.00578446	0.250767	0.53386	0.731733	0.847426	0.879545
821	0.107126	0.246249	0.480636	0.730072	0.942292	1	0.88556	0.574905	0.242721	0.0227834	0	0.0928164	0.218792	0.337251	0.453447	0.577125	0.673487	0.717265	0.705417	0.684858	0.695912	0.724374	0.745739	0.722633	0.659545	0.566128	0.484315	0.453675	0.466306	0.466547	0.400012	0.273104	0.146316	0.0680431	0.0420134	0.0505405			821	0.263148	0.201331	0.139331	0.0942787	0.0509016	0.0206222	0	0.0143617	0.0704865	0.150029
822	0.717691	0.832773	0.948587	1	0.900657	0.725637	0.547391	0.446139	0.411266	0.434233	0.481002	0.511239	0.51485	0.488068	0.454321	0.42322	0.405689	0.374751	0.326714	0.252995	0.185643	0.129052	0.0798011	0.0287297	0	0.0422096	0.143232	0.261111	0.369006	0.479221	0.598217	0.661002	0.655687	0.602232	0.594453	0.635127			822	0.369926	0.179303	0.0500739	0.008486	0	0.0112143	0.0259247	0.0535675	0.0982139	0.169539
823	0.824153	0.649765	0.463001	0.291527	0.139844	0.0356522	0	0.0412635	0.106952	0.164718	0.188826	0.197869	0.20092	0.204436	0.199514	0.187404	0.177429	0.179752	0.196925	0.227194	0.269002	0.322365	0.387466	0.464383	0.551705	0.644361	0.737745	0.828383	0.908379	0.966325	0.994485	1	0.995397	0.991664	0.984805	0.938363			823	0.181776	0.0724098	0	0.015886	0.126289	0.333877	0.573689	0.800914	0.950776	1
824	0.659999	0.655249	0.626126	0.643405	0.722281	0.844391	0.965616	1	0.885063	0.684245	0.51207	0.381566	0.255015	0.125865	0.0368872	0	0.00705031	0.0422577	0.0914676	0.15312	0.231691	0.323066	0.40255	0.442695	0.444846	0.435122	0.44285	0.471981	0.507159	0.524817	0.517077	0.498273	0.49	0.497455	0.536843	0.605441			824	0.399944	0.286784	0.218028	0.189961	0.164867	0.11873	0.0636384	0.0222984	0	0.000701949
825	0.960749	0.906925	0.863413	0.84546	0.865528	0.864835	0.796311	0.619362	0.382829	0.160008	0.0308256	0	0.0271646	0.0630287	0.0877259	0.106504	0.126186	0.155247	0.192139	0.232405	0.266379	0.283907	0.278348	0.257049	0.238354	0.237579	0.260169	0.309104	0.389525	0.506696	0.654213	0.805551	0.920678	0.981515	1	0.990558			825	0.725605	0.817601	0.653802	0.348495	0.225087	0.288398	0.479534	0.678531	0.866219	0.921984
826	0.962468	0.857467	0.71205	0.548073	0.366009	0.18508	0.049332	0	0.0585506	0.193921	0.333683	0.402936	0.396364	0.356864	0.323654	0.30488	0.295875	0.293592	0.296194	0.299152	0.299857	0.305543	0.329153	0.375962	0.438198	0.499387	0.540653	0.549118	0.536349	0.539059	0.596391	0.704339	0.824442	0.916085	0.978048	1			826	0.972324	0.904289	0.826926	0.778216	0.782271	0.821565	0.844163	0.822691	0.731644	0.593376
827	0.348904	0.224771	0.0979404	0	0.00453257	0.0226622	0.0837513	0.110304	0.164012	0.224504	0.331442	0.371889	0.341811	0.251564	0.184211	0.188902	0.28537	0.436778	0.547164	0.579133	0.559271	0.5666	0.627369	0.731862	0.811955	0.850698	0.834534	0.838273	0.873357	0.958681	1	0.959285	0.802665	0.604949	0.459373	0.391213			827	0.347049	0.487735	0.661934	0.796141	0.790538	0.713135	0.617075	0.622466	0.691433	0.744519
828	0.40312	0.554619	0.752314	0.939424	1	0.939481	0.782388	0.660044	0.661316	0.786947	0.91292	0.911849	0.797077	0.646478	0.536704	0.47829	0.444118	0.382735	0.271081	0.159765	0.0878158	0.0422192	0.00559266	0	0.0624072	0.155266	0.239727	0.281812	0.304802	0.314444	0.321033	0.343471	0.373547	0.394615	0.372776	0.361864			828	1	0.942148	0.731571	0.468933	0.281694	0.172599	0.0993211	0.0280278	0	0.0419526
829	0.415758	0.327758	0.310317	0.391694	0.455347	0.45213	0.326581	0.171587	0.0437573	0.00565148	0	0.00388162	0.00102228	0.020123	0.0622831	0.122791	0.195185	0.268055	0.337747	0.410149	0.494562	0.575646	0.644355	0.703237	0.753144	0.793597	0.836866	0.901592	0.964727	1	0.988507	0.934081	0.839905	0.742925	0.646036	0.548123			829	0.701452	0.401421	0.138539	0.0020279	0.0858155	0.282086	0.487884	0.52355	0.443646	0.327771
830	0.747358	0.429625	0.177494	0.054549	0.0204776	0.0281667	0.0182898	0	0.000646738	0.0390091	0.0988343	0.179969	0.280417	0.348687	0.369517	0.363973	0.37279	0.39246	0.415117	0.448431	0.517859	0.64859	0.802217	0.891461	0.847477	0.715572	0.605143	0.596843	0.65362	0.698506	0.68952	0.674606	0.721784	0.863164	1	0.981809			830	0.373879	0.517344	0.742773	0.902681	0.961725	0.948771	0.969198	0.997158	1	0.926468
831	0.490135	0.538156	0.581901	0.584628	0.575405	0.665281	0.855349	1	0.947097	0.724417	0.445637	0.220614	0.067641	0	0.00898344	0.0840238	0.19262	0.298483	0.379755	0.42783	0.448627	0.449279	0.439498	0.426703	0.424097	0.434484	0.452878	0.465641	0.475618	0.488464	0.511689	0.534127	0.541793	0.528252	0.501398	0.483561			831	0.193184	0.211555	0.205727	0.176802	0.0881862	0.0229616	0	0.0954479	0.279354	0.517291
832	0.697571	0.532135	0.37248	0.237729	0.136292	0.0702448	0.0497733	0.0645831	0.0808528	0.0691041	0.0318627	0.00245982	0	0.0272185	0.0757671	0.142507	0.220051	0.299861	0.377515	0.456411	0.534772	0.60052	0.641917	0.663875	0.67854	0.69653	0.724654	0.772089	0.835608	0.902503	0.956247	0.991248	1	0.983312	0.931105	0.837554			832	0.465767	0.469723	0.561076	0.693734	0.767402	0.69583	0.49723	0.262519	0.142579	0.211255
833	0.553372	0.236464	0.047662	0.0557003	0.190021	0.296112	0.328204	0.269284	0.227459	0.214224	0.25441	0.302452	0.363968	0.462904	0.609386	0.76877	0.847293	0.788629	0.632138	0.462846	0.347918	0.262878	0.180089	0.0734404	0	0.0199343	0.180756	0.430872	0.674914	0.855915	0.955007	0.99558	0.996699	1	0.971679	0.838334			833	0.730417	0.882961	1	0.976158	0.829439	0.549903	0.267127	0.0434262	0	0.0747347
834	0.632764	0.339687	0.126525	0.0582679	0.0786826	0.102641	0.0934857	0.0585541	0.0292454	0.00428185	0	0.0238381	0.0838136	0.164448	0.248238	0.326568	0.399712	0.476968	0.566742	0.668493	0.762884	0.831351	0.861539	0.84848	0.791291	0.706426	0.623512	0.570148	0.559809	0.587049	0.646267	0.735282	0.854022	0.967751	1	0.889308			834	0.804149	0.94975	1	0.979955	0.956808	0.899253	0.831365	0.733174	0.602176	0.49487
835	0.985392	1	0.750784	0.350731	0.08594	0	0.0903048	0.241916	0.478038	0.715452	0.885079	0.927033	0.941406	0.948616	0.884218	0.682851	0.44548	0.283234	0.230626	0.234384	0.251305	0.27798	0.312768	0.352592	0.375849	0.421426	0.478213	0.499574	0.435392	0.312288	0.199319	0.123895	0.12861	0.222353	0.439098	0.726832			835	0.174166	0.41115	0.690989	0.903058	1	0.990586	0.922861	0.834493	0.777884	0.758872
836	0.579816	0.849684	0.990856	1	0.899506	0.730036	0.55552	0.463886	0.46162	0.517466	0.591451	0.651491	0.675357	0.663641	0.652773	0.653178	0.650673	0.617214	0.545475	0.45638	0.382562	0.332086	0.297925	0.266353	0.238609	0.220145	0.221627	0.246064	0.27358	0.275909	0.229184	0.139263	0.0421741	0	0.0679221	0.280839			836	0	0.0337977	0.307898	0.683916	0.953521	1	0.866062	0.69856	0.593296	0.569642
837	0.610667	0.84955	1	0.949967	0.766123	0.66967	0.689655	0.636597	0.479632	0.381887	0.447905	0.496816	0.444867	0.313032	0.205358	0.124717	0.0824	0.0954415	0.166892	0.294928	0.471376	0.677731	0.858297	0.951554	0.932653	0.822132	0.651984	0.466675	0.296363	0.160687	0.0602666	0.00124869	0	0.0681961	0.205787	0.391121			837	0.534219	0.265196	0.181039	0.327457	0.541181	0.783653	0.91461	0.874143	0.599261	0.275435
838	0.108632	0.221409	0.364021	0.455648	0.496146	0.506934	0.499538	0.463683	0.416236	0.369681	0.349815	0.358689	0.356259	0.284699	0.142929	0.018317	0	0.135154	0.365814	0.59046	0.701787	0.67321	0.590092	0.558647	0.652876	0.80654	0.943712	1	0.972996	0.875403	0.729017	0.589201	0.467822	0.349631	0.21205	0.107045			838	0.217883	0.284196	0.38633	0.428076	0.451586	0.436844	0.435344	0.463178	0.513757	0.586281
839	0.691918	0.543781	0.503367	0.582793	0.668989	0.702283	0.653844	0.588602	0.516589	0.45444	0.383482	0.319841	0.254724	0.195458	0.14139	0.094988	0.0518077	0.0148253	0	0.0222481	0.0915699	0.205245	0.342649	0.467854	0.545616	0.560463	0.525368	0.474106	0.455143	0.503153	0.620731	0.772522	0.911716	1	0.993202	0.88049			839	1	0.950783	0.779976	0.547676	0.294012	0.0773051	0	0.0857304	0.306103	0.486813
840	0.85412	0.736931	0.63631	0.549463	0.468283	0.36709	0.24853	0.127492	0.0678639	0.0797458	0.151924	0.207433	0.213383	0.154637	0.0709648	0.0086855	0	0.0500679	0.139229	0.244041	0.338688	0.409911	0.451213	0.483006	0.521986	0.577569	0.637022	0.69945	0.759814	0.814873	0.859485	0.906346	0.955325	0.994704	1	0.950089			840	0.922934	1	0.962191	0.79148	0.47612	0.17812	0	0.0155828	0.156409	0.33286
841	0.0623237	0.144292	0.24118	0.326686	0.3603	0.31013	0.221285	0.197438	0.322562	0.536569	0.71717	0.785923	0.760609	0.677237	0.581255	0.517244	0.524417	0.572684	0.644159	0.718722	0.819425	0.921222	0.996368	1	0.927594	0.795774	0.640906	0.480979	0.328064	0.206792	0.143119	0.122308	0.0943823	0.0409268	0	0.00684996			841	0.804841	0.938538	1	0.958273	0.819219	0.611264	0.359933	0.145783	0.00971884	0
842	0.769349	0.691854	0.60092	0.524987	0.439347	0.373942	0.310003	0.253324	0.162924	0.0656542	0	0.00678521	0.0619479	0.117897	0.157079	0.199031	0.252325	0.300234	0.305232	0.258663	0.172156	0.107866	0.127734	0.250483	0.437526	0.627348	0.780129	0.887208	0.957363	0.998529	1	0.971533	0.93696	0.914519	0.885716	0.842657			842	0.671612	0.817383	0.918826	0.98077	1	0.959413	0.869589	0.762995	0.656279	0.570373
843	0.835921	0.901836	0.857895	0.753779	0.702591	0.745024	0.859665	0.963533	1	0.951041	0.848253	0.712731	0.567581	0.422568	0.301761	0.212932	0.176217	0.186043	0.220424	0.234105	0.210366	0.146239	0.0740426	0.017884	0	0.0225089	0.0949687	0.212777	0.336843	0.410514	0.411413	0.377882	0.367582	0.414487	0.525568	0.681421			843	0.503628	0.613271	0.792609	0.941029	1	0.922713	0.747519	0.49015	0.245276	0.0715795
844	0.51007	0.376109	0.310718	0.273104	0.221401	0.208145	0.240768	0.255504	0.250159	0.278365	0.372883	0.451728	0.482448	0.478634	0.459117	0.401602	0.291898	0.160201	0.0502185	0	0.0147542	0.0851765	0.203888	0.360473	0.529603	0.670196	0.781215	0.875777	0.963467	1	0.974579	0.920722	0.895963	0.889785	0.836629	0.698016			844	0.254285	0.141169	0.0719439	0.0168026	0	0.0340127	0.193904	0.450305	0.742945	0.934477
845	0.118481	0.127662	0.17354	0.208208	0.192002	0.116623	0.0344968	0	0.104846	0.348092	0.660085	0.880593	0.984124	1	0.999107	0.988249	0.970826	0.945164	0.914378	0.885416	0.864815	0.844749	0.804896	0.724919	0.601575	0.461004	0.332774	0.238097	0.175439	0.142893	0.137404	0.149973	0.166243	0.174889	0.166298	0.141395			845	0.430475	0.358338	0.274399	0.275266	0.348079	0.649657	0.887963	1	0.8175	0.593013
846	0.733011	0.819716	0.922132	0.985591	1	0.940235	0.810143	0.595259	0.373759	0.205267	0.141065	0.128953	0.129513	0.108706	0.0751332	0.0403521	0.0140118	0	0.00231072	0.0350261	0.0974335	0.184731	0.279076	0.371045	0.446388	0.50424	0.556144	0.606741	0.655606	0.696117	0.727755	0.74785	0.745617	0.72298	0.694379	0.688619			846	0.552174	0.812197	0.954928	1	0.920305	0.76941	0.593733	0.564914	0.633602	0.701439
847	0.174586	0.362029	0.510012	0.570422	0.523195	0.450814	0.409909	0.485806	0.626219	0.781412	0.881917	0.958292	1	0.997784	0.946096	0.875477	0.804364	0.736134	0.678116	0.641462	0.612159	0.565992	0.488926	0.392107	0.292033	0.204728	0.146231	0.125143	0.128402	0.130101	0.112323	0.0797372	0.0433171	0.0128447	0	0.0468219			847	0.440997	0.502043	0.676078	0.871623	1	0.979786	0.821088	0.54367	0.245389	0.0508388
848	0.546739	0.757924	0.930211	1	0.926034	0.770172	0.516392	0.228552	0.0240558	0	0.131562	0.273915	0.362639	0.393101	0.433394	0.48593	0.541644	0.576513	0.593483	0.597929	0.604999	0.605893	0.585397	0.525401	0.428277	0.315386	0.237445	0.229209	0.286856	0.369011	0.435113	0.456744	0.431747	0.395895	0.377063	0.422348			848	0.0371768	0.120986	0.294045	0.486098	0.647688	0.78501	0.929335	1	0.971488	0.873447
849	0.0830337	0	0.00318955	0.0646978	0.121664	0.126484	0.0936373	0.0539191	0.0699078	0.168313	0.290727	0.359825	0.377011	0.394255	0.431295	0.46914	0.513964	0.582012	0.683544	0.798933	0.903892	0.973725	1	0.988244	0.957721	0.924094	0.886556	0.831193	0.746063	0.641523	0.544158	0.47067	0.415367	0.354563	0.285884	0.191109			849	0.821444	0.953067	1	0.905003	0.697046	0.404451	0.143857	0	0.024211	0.133131
850	0.172336	0.365496	0.575832	0.767035	0.922457	1	0.94297	0.759459	0.526076	0.334578	0.197083	0.116103	0.0653868	0.0415665	0.0669035	0.185216	0.392646	0.572978	0.647424	0.628014	0.615505	0.64897	0.715633	0.757785	0.766484	0.746464	0.714632	0.650313	0.558495	0.465002	0.37916	0.275923	0.152851	0.0446302	0	0.0404831			850	0.117156	0.229504	0.38373	0.580226	0.720414	0.780111	0.690411	0.530832	0.344294	0.252837
851	0.825508	0.703281	0.377387	0.119072	0	0.101057	0.223886	0.279198	0.195784	0.0885099	0.0412894	0.104514	0.201032	0.281721	0.317939	0.378053	0.487561	0.620824	0.670171	0.559109	0.309833	0.0809473	0.044194	0.239746	0.562801	0.843526	0.978205	1	0.979761	0.938825	0.84862	0.731971	0.646005	0.609145	0.654657	0.775825			851	0.225532	0.153922	0.07089	0	0.00656602	0.107645	0.2775	0.462559	0.652606	0.81851
852	0.10273	0.109807	0.11004	0.106403	0.0575168	0.0176917	0	0.0815055	0.258732	0.527839	0.778115	0.937477	0.994421	1	0.986937	0.953018	0.902192	0.844473	0.78737	0.732036	0.675109	0.614978	0.554759	0.498146	0.451476	0.423232	0.41739	0.425534	0.4304	0.421094	0.394572	0.354127	0.303438	0.249624	0.18541	0.137391			852	0.643888	0.406931	0.258472	0.249157	0.314696	0.341113	0.312739	0.212735	0.0999076	0
853	0.00508661	0.131171	0.387217	0.675785	0.911042	1	0.963041	0.812673	0.62417	0.453149	0.383779	0.408783	0.478499	0.518623	0.505152	0.456323	0.419967	0.43349	0.503131	0.609429	0.709031	0.744414	0.689267	0.579735	0.476808	0.433125	0.447842	0.478197	0.454145	0.366063	0.260127	0.188667	0.148739	0.114436	0.0577825	0			853	0.751728	0.756971	0.815223	0.911299	1	0.973161	0.817682	0.562609	0.291536	0.0844827
854	0.499102	0.42024	0.315152	0.201646	0.0932242	0.0118338	0	0.0922106	0.296571	0.556038	0.796844	0.944361	1	0.972314	0.883787	0.734507	0.534446	0.314588	0.14665	0.0978952	0.164173	0.283378	0.396095	0.479318	0.533282	0.560111	0.570137	0.575982	0.573598	0.554095	0.521232	0.510217	0.531625	0.558222	0.563904	0.544088			854	0.0574723	0	0.00639607	0.017866	0.0162844	0.0136281	0.0136281	0.0261728	0.0962958	0.228771
855	0.82382	0.965999	1	0.953755	0.916301	0.91609	0.916655	0.814819	0.606194	0.373761	0.236671	0.207693	0.258416	0.33347	0.408873	0.465235	0.50649	0.529926	0.546845	0.554763	0.561241	0.556262	0.534136	0.484931	0.409869	0.318429	0.229777	0.162109	0.113476	0.069629	0.0248959	0	0.0250516	0.120214	0.316608	0.57155			855	0.461811	0.422776	0.541537	0.772683	0.955077	1	0.775733	0.418341	0.111551	0.0190383
856	0.580555	0.5112	0.468644	0.465594	0.510894	0.633603	0.825548	0.983049	1	0.865785	0.649229	0.482472	0.399002	0.391002	0.423214	0.498485	0.613444	0.720927	0.78508	0.773412	0.680542	0.549124	0.413912	0.293326	0.181281	0.089663	0.032872	0.0053172	0	0.0133175	0.0532895	0.131543	0.254006	0.404031	0.544248	0.608149			856	0.925535	0.756363	0.59796	0.519689	0.471485	0.415528	0.310609	0.180678	0.0576699	0
857	0.455242	0.57796	0.610454	0.569522	0.559247	0.601155	0.663173	0.708008	0.73344	0.728522	0.686454	0.626836	0.583537	0.579508	0.618441	0.681918	0.768102	0.874571	0.978329	1	0.884407	0.649616	0.388384	0.199809	0.10596	0.0744215	0.0589325	0.0412958	0.0217019	0	0.00664556	0.044526	0.101144	0.148652	0.203379	0.303708			857	0.939311	1	0.979748	0.847321	0.648404	0.421308	0.226634	0.0817244	0.0120218	0
858	0.0304916	0.13366	0.320153	0.553556	0.766407	0.928966	1	0.978672	0.854219	0.712251	0.597638	0.548726	0.509685	0.454152	0.3683	0.294424	0.26143	0.285386	0.348978	0.428126	0.504579	0.569824	0.619007	0.641545	0.642271	0.624652	0.599074	0.566461	0.523446	0.453692	0.346346	0.222288	0.113217	0.0437363	0.00832058	0			858	0.419987	0.449694	0.481635	0.523014	0.579582	0.624279	0.68778	0.766005	0.861035	0.925885
859	0.51886	0.510131	0.498455	0.482621	0.463242	0.447665	0.478565	0.596582	0.770122	0.934847	1	0.990396	0.936204	0.87906	0.801702	0.703125	0.592981	0.489821	0.412826	0.363333	0.32392	0.271577	0.19999	0.117008	0.0423394	0	0.0103625	0.0637705	0.136684	0.211431	0.294772	0.379333	0.447311	0.480598	0.498318	0.510664			859	0.937026	1	0.927952	0.712464	0.497253	0.356427	0.407844	0.556317	0.708901	0.758549
860	0.673785	0.633997	0.55052	0.471422	0.464437	0.454453	0.417639	0.332088	0.222431	0.0867716	0.00262213	0.0414828	0.184536	0.325654	0.438091	0.562653	0.737782	0.90018	0.99478	1	0.97914	0.955775	0.913148	0.757984	0.492841	0.198219	0.0253657	0	0.0721869	0.157519	0.246591	0.350414	0.454153	0.534287	0.590442	0.640007			860	0.43484	0.368713	0.288397	0.244467	0.284195	0.368447	0.426328	0.449437	0.460962	0.465785
861	0.579576	0.587454	0.626026	0.710131	0.838734	0.987382	1	0.860847	0.599752	0.340765	0.109986	0	0.000137104	0.0777668	0.155183	0.210549	0.244712	0.268527	0.291466	0.322311	0.362962	0.398964	0.405144	0.374312	0.335685	0.321917	0.346449	0.3949	0.461809	0.545056	0.632839	0.692303	0.716136	0.725614	0.697973	0.640578			861	0.214405	0.33094	0.380976	0.432797	0.56805	0.748671	0.896512	0.977652	0.939599	0.759434
862	0.232771	0.302748	0.377269	0.497447	0.658065	0.814688	0.890988	0.894393	0.842315	0.775595	0.683881	0.610085	0.585387	0.652256	0.786134	0.926973	1	0.968627	0.850449	0.692095	0.551984	0.450659	0.379497	0.313074	0.247477	0.188999	0.139858	0.0940122	0.0476146	0.0110717	0	0.0160212	0.0427948	0.0701283	0.105374	0.163304			862	0.672796	0.683004	0.706329	0.745778	0.832907	0.930077	1	0.991721	0.906852	0.812091
863	0.431491	0.48148	0.463301	0.372639	0.251883	0.11037	0.0101377	0	0.100506	0.256539	0.379259	0.420797	0.419534	0.450561	0.544244	0.665987	0.773782	0.855722	0.913809	0.957261	0.988449	1	0.961183	0.850115	0.685792	0.526176	0.41398	0.35452	0.324673	0.302832	0.279894	0.257283	0.240686	0.232735	0.259814	0.331749			863	0.775181	0.768954	0.659732	0.489436	0.307229	0.15357	0.0524026	0.0047742	0	0.021277
864	0.169271	0.0619609	0	0.026696	0.150994	0.350742	0.553491	0.663202	0.661996	0.585853	0.549545	0.611566	0.754029	0.905984	1	0.999913	0.898419	0.751245	0.618018	0.541251	0.503012	0.484252	0.462673	0.436765	0.412116	0.38723	0.361811	0.330043	0.296424	0.276176	0.28169	0.318466	0.368357	0.408388	0.388426	0.302519			864	0.552474	0.496535	0.404962	0.336894	0.33097	0.352925	0.328496	0.235684	0.108432	0.0229092
865	0.590512	0.443635	0.245804	0.0903365	0.000177545	0	0.0298661	0.0862969	0.127502	0.169844	0.199654	0.229025	0.256101	0.282239	0.297394	0.296871	0.298239	0.325459	0.387114	0.466073	0.548707	0.622368	0.684574	0.721533	0.75546	0.81729	0.917995	1	0.995874	0.897694	0.767856	0.67772	0.648417	0.658886	0.673486	0.665541			865	0.680523	0.533846	0.538404	0.668278	0.768635	0.805683	0.715018	0.564512	0.39895	0.307235
866	0.768457	0.584939	0.39026	0.233415	0.144043	0.0768374	0.043201	0.0039433	0	0.0416076	0.185012	0.345336	0.470861	0.517543	0.519972	0.493851	0.449224	0.393453	0.334312	0.287839	0.256707	0.246517	0.265301	0.325721	0.423393	0.536937	0.636625	0.706013	0.752737	0.806322	0.882454	0.960986	1	0.981976	0.9387	0.87517			866	0.536569	0.4734	0.544551	0.640143	0.70216	0.62342	0.456633	0.209068	0.0425435	0
867	0.2521	0.275733	0.277465	0.277509	0.298087	0.362445	0.468994	0.592228	0.70486	0.815872	0.919075	0.984377	1	0.993563	0.981911	0.962308	0.922308	0.858034	0.769209	0.672061	0.60376	0.568078	0.539514	0.474595	0.370884	0.257557	0.166827	0.102459	0.0579479	0.0249927	0.0107087	0	0.00314573	0.0286797	0.0994396	0.184872			867	0	0.0926391	0.351251	0.688406	0.919904	1	0.935017	0.798577	0.626687	0.473859
868	0.819892	0.837107	0.824114	0.776943	0.779982	0.829477	0.933256	1	0.986665	0.854465	0.657534	0.464333	0.312947	0.218794	0.18415	0.205929	0.244301	0.252042	0.231824	0.191338	0.146367	0.0818278	0.0280801	0	0.0274444	0.0916767	0.178324	0.247362	0.307419	0.372874	0.459854	0.547935	0.624138	0.6773	0.725048	0.766722			868	0.395213	0.19401	0.202218	0.29547	0.3617	0.29547	0.145121	0	0.000497651	0.145353
869	0.852572	0.922757	0.97681	1	0.970965	0.840836	0.610874	0.346468	0.145388	0.0364841	0	0.00199133	0.0311559	0.0874811	0.164573	0.242023	0.287515	0.302324	0.312352	0.350651	0.42074	0.500798	0.55712	0.567328	0.547452	0.53211	0.541178	0.546571	0.51304	0.443711	0.385913	0.388743	0.455592	0.563313	0.672547	0.769438			869	0.487088	0.436246	0.407526	0.40095	0.416855	0.452318	0.491284	0.51277	0.541297	0.601262
870	0.514312	0.61448	0.665387	0.6015	0.450433	0.305933	0.251451	0.335369	0.548654	0.783766	0.942366	0.998336	1	0.97744	0.936232	0.87224	0.784641	0.68014	0.574716	0.485164	0.416284	0.356018	0.289199	0.209227	0.122348	0.0466659	0.00330165	0	0.0213414	0.0607458	0.130447	0.237632	0.350585	0.42763	0.449596	0.460469			870	0.281106	0.104666	0.0427887	0.0216027	0.00397179	0	0.0427887	0.210431	0.469134	0.796781
871	0.559542	0.306556	0.136283	0.154565	0.281941	0.355735	0.322491	0.212162	0.100874	0.021489	0	0.00995551	0.0279544	0.0435322	0.0677794	0.106758	0.160469	0.22285	0.288847	0.36184	0.448905	0.553962	0.670891	0.792634	0.900849	0.975702	1	0.984756	0.949853	0.913756	0.882598	0.859833	0.845459	0.836024	0.81755	0.745089			871	0.552604	0.343679	0.120526	0	0.0903636	0.367077	0.665474	0.840227	0.82835	0.685431
872	0.0778462	0.234046	0.437262	0.574341	0.680648	0.666743	0.578799	0.447065	0.457588	0.631226	0.862869	0.994368	1	0.949438	0.916317	0.913648	0.913314	0.879411	0.808224	0.711854	0.605095	0.49291	0.385444	0.289246	0.207458	0.136866	0.0800477	0.0504492	0.0709267	0.129941	0.193558	0.217196	0.19016	0.117451	0.0367319	0			872	1	0.850648	0.526402	0.153189	0	0.111968	0.343171	0.426989	0.305916	0.124862
873	0.492588	0.549375	0.609987	0.573447	0.464606	0.339821	0.340573	0.516426	0.788113	0.969405	1	0.941912	0.855332	0.732228	0.567388	0.397832	0.24435	0.0978049	0	0.0135442	0.150305	0.296432	0.367909	0.351742	0.317641	0.314958	0.372939	0.447739	0.500648	0.508697	0.489708	0.453028	0.43734	0.465629	0.491381	0.483526			873	0.517784	0.558503	0.552501	0.546023	0.59635	0.714272	0.883149	1	0.993016	0.836834
874	0.0211668	0	0.0924131	0.260587	0.4325	0.58305	0.693575	0.814042	0.92324	1	0.979338	0.924552	0.868079	0.824552	0.764349	0.692998	0.641428	0.638643	0.683668	0.733169	0.73006	0.667719	0.567134	0.458099	0.342129	0.218362	0.097062	0.0232036	0.0287542	0.099836	0.169965	0.204041	0.215633	0.225424	0.204477	0.121169			874	0.27278	0.10311	0	0.0127668	0.0796699	0.148551	0.195092	0.218421	0.238141	0.260445
875	0.342787	0.397627	0.493943	0.596462	0.6333	0.597539	0.518287	0.477623	0.537514	0.682324	0.849359	0.957756	1	0.987651	0.949073	0.887527	0.80258	0.69779	0.583386	0.47473	0.37426	0.278569	0.182105	0.0945716	0.0297074	0	0.007511	0.0502015	0.122345	0.210279	0.293399	0.353515	0.383096	0.387652	0.36948	0.347019			875	0.965776	1	0.854053	0.615143	0.364788	0.155349	0.113121	0.312064	0.63183	0.896932
876	0.632971	0.589956	0.4991	0.426766	0.423553	0.480275	0.539161	0.504928	0.392265	0.242663	0.193179	0.228208	0.321853	0.422053	0.534321	0.641127	0.70065	0.676532	0.565596	0.39692	0.218671	0.0745742	0	0.00933057	0.0843559	0.186135	0.277313	0.364337	0.493059	0.685238	0.884012	1	0.985475	0.87467	0.741409	0.665274			876	0.91343	0.764231	0.636507	0.581075	0.559838	0.573867	0.583141	0.564444	0.461043	0.339385
877	0.625655	0.773907	0.892749	0.977882	1	0.973596	0.824505	0.567595	0.299109	0.182469	0.235988	0.327834	0.328984	0.216987	0.0802992	0	0.0135634	0.0895556	0.183569	0.259663	0.325457	0.392392	0.468479	0.54807	0.616546	0.654164	0.642155	0.602449	0.563893	0.538986	0.509395	0.466884	0.426673	0.411865	0.434764	0.510075			877	0.541153	0.804232	0.982341	1	0.870447	0.668703	0.523807	0.481761	0.503188	0.521355
878	0	0.0811487	0.266954	0.552535	0.812807	0.991705	1	0.885492	0.680024	0.483275	0.372294	0.377604	0.445699	0.513376	0.559557	0.578316	0.55722	0.499807	0.439593	0.397558	0.359173	0.309361	0.278592	0.31376	0.407896	0.503862	0.562405	0.598305	0.625267	0.627137	0.576459	0.484717	0.378021	0.270153	0.149579	0.0462866			878	0.368633	0.318003	0.375675	0.46804	0.444184	0.314543	0.127189	0.0169914	0	0.0694202
879	0.990417	1	0.945383	0.83543	0.697714	0.560704	0.478337	0.49348	0.553397	0.590109	0.588543	0.594892	0.631861	0.651987	0.610677	0.486834	0.330414	0.18759	0.0894788	0.0281555	0	0.0061995	0.0374256	0.074479	0.106297	0.13913	0.17587	0.212894	0.254527	0.320276	0.427647	0.570318	0.70974	0.806975	0.870888	0.929403			879	0.0069322	0	0.060363	0.226258	0.348309	0.406894	0.360217	0.308697	0.2923	0.401058
880	0	0.00166627	0.184969	0.47546	0.75956	0.935414	1	0.944409	0.808277	0.669633	0.617515	0.641772	0.683161	0.690379	0.670287	0.637578	0.601191	0.555005	0.497604	0.439242	0.391829	0.356386	0.329335	0.305477	0.28567	0.27595	0.291633	0.332927	0.381765	0.40905	0.406475	0.386323	0.358698	0.317629	0.235451	0.110492			880	0.550478	0.536977	0.417012	0.23264	0.060376	0	0.0977921	0.353305	0.65078	0.896889
881	0.74447	0.630698	0.52502	0.352336	0.149318	0.0185972	0.0709115	0.319271	0.635585	0.899195	1	0.931425	0.717449	0.431344	0.172196	0.037598	0.0321564	0.0910875	0.127652	0.112301	0.0558459	0	0.00503722	0.108103	0.296156	0.503476	0.671516	0.768854	0.812259	0.815586	0.805546	0.791072	0.799976	0.841459	0.876235	0.838838			881	0.266796	0.0777743	0	0.0234878	0.1191	0.197345	0.235037	0.184511	0.167817	0.186371
882	0.843409	0.762419	0.70702	0.667283	0.602943	0.53914	0.445507	0.311093	0.15495	0.0423504	0	0.00569681	0.0315272	0.0637586	0.0995373	0.136914	0.175081	0.218209	0.27113	0.340236	0.419481	0.494215	0.542231	0.555484	0.539014	0.513847	0.49797	0.50457	0.539648	0.606343	0.703067	0.811712	0.911753	0.984395	1	0.947651			882	0.508607	0.53763	0.535425	0.501969	0.489215	0.554313	0.671197	0.798043	0.867137	0.92088
883	0.349352	0.310112	0.222128	0.107235	0.0327073	0	0.0202914	0.0951843	0.262216	0.485027	0.691313	0.830353	0.916196	0.972669	1	0.991197	0.95203	0.889602	0.812539	0.729167	0.649948	0.579944	0.522632	0.477818	0.444357	0.412913	0.383623	0.359379	0.345894	0.334505	0.316891	0.295	0.280411	0.28104	0.303425	0.332522			883	0.869709	0.803085	0.615951	0.41371	0.374859	0.512029	0.721415	0.92101	0.999887	1
884	0.778581	0.738485	0.73708	0.829848	0.922996	1	0.988171	0.90914	0.732806	0.553561	0.408754	0.328815	0.270798	0.221387	0.166475	0.113506	0.0696116	0.0388611	0.0149174	0	0.00101912	0.0247776	0.0708422	0.132153	0.197496	0.259025	0.327065	0.407882	0.499931	0.583521	0.663077	0.734571	0.792259	0.821397	0.829286	0.823056			884	0.365143	0.507163	0.678196	0.80068	0.897886	0.93192	0.985312	1	0.977981	0.902922
885	0.47993	0.698667	0.890841	0.982441	1	0.97347	0.913849	0.818113	0.682905	0.527783	0.362879	0.235452	0.14332	0.0777893	0.0183156	0	0.0355967	0.127291	0.247894	0.394481	0.561474	0.726208	0.829727	0.838155	0.75931	0.639362	0.522957	0.448661	0.424849	0.401428	0.322835	0.20248	0.113954	0.113916	0.182342	0.300421			885	0.966219	1	0.934101	0.820725	0.660229	0.517313	0.348881	0.20124	0.0698439	0.00959099
886	0.222812	0.0578448	0	0.0792957	0.207615	0.363184	0.449149	0.45965	0.408444	0.389271	0.365484	0.323579	0.245136	0.170099	0.0990123	0.0478797	0.0323344	0.064509	0.151791	0.28979	0.459782	0.625568	0.750637	0.819001	0.84789	0.87185	0.910349	0.957083	0.990631	1	0.97632	0.910205	0.801303	0.680423	0.564655	0.421366			886	0.0766029	0.0132537	0	0.0597908	0.152928	0.23639	0.277361	0.285545	0.309525	0.358143
887	0.277102	0.318488	0.344755	0.345629	0.333768	0.302945	0.302033	0.366034	0.556768	0.775963	0.946404	1	0.996044	0.979162	0.96576	0.914812	0.816512	0.687584	0.560882	0.425639	0.277688	0.121706	0.0169864	0	0.0634098	0.15301	0.24137	0.342192	0.468858	0.57851	0.601836	0.530429	0.428731	0.368302	0.317184	0.288159			887	0.0308918	0	0.130649	0.285988	0.415687	0.494719	0.512136	0.471236	0.483007	0.611789
888	0.573152	0.371727	0.233371	0.199674	0.298523	0.356795	0.354535	0.275181	0.270615	0.303259	0.373133	0.375756	0.333968	0.247603	0.16578	0.0965302	0.0455072	0.0117926	0	0.027427	0.112385	0.258635	0.444748	0.632952	0.781002	0.866804	0.892528	0.883502	0.872508	0.889243	0.939565	0.991652	1	0.951121	0.860981	0.735068			888	0.715495	0.761526	0.790696	0.726335	0.598291	0.45055	0.416211	0.485515	0.636332	0.801193
889	0.668868	0.351296	0.10143	0	0.0658743	0.24602	0.425643	0.548022	0.586866	0.617461	0.595607	0.536758	0.424475	0.320026	0.234309	0.178237	0.163	0.198814	0.248388	0.274652	0.278373	0.319102	0.365812	0.419386	0.491828	0.648675	0.78491	0.806115	0.676395	0.555312	0.540537	0.666808	0.821366	0.956451	1	0.912541			889	0.110002	0.195806	0.323397	0.490354	0.68481	0.850757	0.971808	1	0.856508	0.61119
890	0.205741	0.301048	0.393147	0.474487	0.530962	0.588074	0.666488	0.773219	0.902187	0.981171	1	0.959364	0.905802	0.848822	0.802013	0.767279	0.741401	0.71632	0.682753	0.634955	0.575982	0.511346	0.44483	0.376033	0.304956	0.232933	0.164382	0.104091	0.056674	0.0213352	0.000851782	0	0.0250627	0.0720371	0.112225	0.153762			890	0.817084	0.99886	1	0.871466	0.712785	0.637473	0.625032	0.647214	0.601333	0.515563
891	0.668319	0.469635	0.300564	0.187573	0.142342	0.153177	0.21696	0.306724	0.379553	0.391043	0.342289	0.268738	0.190143	0.1115	0.0380527	0	0.0120462	0.0548539	0.0893863	0.140768	0.258768	0.477893	0.740287	0.924008	0.958691	0.85342	0.758358	0.725944	0.740991	0.747913	0.772687	0.852934	0.948951	1	0.965219	0.845591			891	0.84799	0.709106	0.610768	0.585366	0.517806	0.402272	0.224469	0.0813929	0	0.0311365
892	0.703263	0.477988	0.28635	0.162503	0.0869083	0.0440855	0.0133604	0	0.0404764	0.115684	0.182222	0.203194	0.194975	0.194425	0.237667	0.334949	0.475756	0.616627	0.722647	0.754876	0.734351	0.695412	0.677368	0.679826	0.676808	0.654887	0.596282	0.532809	0.489087	0.502814	0.573269	0.688883	0.829138	0.957192	1	0.912359			892	0.650062	0.486487	0.432144	0.505629	0.594687	0.643489	0.59627	0.476135	0.316799	0.23539
893	0.881748	0.902756	0.924885	0.991042	1	0.931794	0.760262	0.521969	0.213614	0	0.000861953	0.176359	0.35416	0.408106	0.343771	0.230255	0.144033	0.129704	0.156731	0.207834	0.279621	0.37029	0.45832	0.498766	0.490741	0.447295	0.401193	0.383419	0.403002	0.457184	0.520917	0.546051	0.540561	0.546179	0.64646	0.787738			893	0.255668	0.295735	0.30962	0.313502	0.376163	0.501395	0.678145	0.840745	0.949841	0.988022
894	0.209666	0.444626	0.704275	0.904112	1	0.965123	0.813934	0.589815	0.383453	0.267336	0.258076	0.310177	0.378987	0.442501	0.499181	0.550229	0.594125	0.627986	0.649466	0.661528	0.665473	0.660546	0.645631	0.621974	0.589678	0.547646	0.496979	0.438986	0.373192	0.297357	0.213805	0.13205	0.0628949	0.0124247	0	0.0541382			894	0.440613	0.629463	0.803029	0.859558	0.918499	0.861484	0.728653	0.407012	0.13659	0
895	0.647032	0.867419	1	0.984789	0.84796	0.656971	0.522709	0.508196	0.589733	0.663621	0.614311	0.492778	0.392421	0.404278	0.464445	0.504502	0.479732	0.414008	0.366411	0.373096	0.455324	0.58338	0.706333	0.751942	0.685838	0.530629	0.350304	0.220706	0.155693	0.126735	0.0833276	0.0291087	0	0.0361449	0.172837	0.387189			895	0.615735	0.487852	0.350527	0.351872	0.495161	0.722186	0.90165	0.957494	0.867604	0.683376
896	0.396718	0.325503	0.229346	0.248841	0.46705	0.764875	0.983299	1	0.818509	0.560218	0.369286	0.275668	0.177646	0.0554099	0	0.119066	0.349813	0.546879	0.59339	0.518145	0.401411	0.326315	0.314334	0.364541	0.465814	0.583766	0.688647	0.725763	0.699222	0.6481	0.631154	0.63216	0.578037	0.462239	0.376873	0.375941			896	0.503987	0.412722	0.339922	0.280153	0.230789	0.19002	0.19556	0.244315	0.349438	0.441275
897	0.97677	1	0.919514	0.702199	0.419669	0.233532	0.202666	0.267293	0.271672	0.216271	0.127354	0.0640128	0.0108894	0	0.034482	0.118127	0.204276	0.278716	0.334274	0.400971	0.470382	0.534184	0.559266	0.548356	0.522102	0.525611	0.568134	0.6121	0.621823	0.60504	0.617283	0.683614	0.77972	0.844858	0.88213	0.917782			897	0.954371	0.909055	0.841884	0.738847	0.596488	0.431344	0.274263	0.136328	0.0561861	0.010239
898	0.193489	0.0814882	0.0249184	0	0.0930906	0.281216	0.560166	0.798771	0.95856	1	0.978808	0.937156	0.879357	0.790134	0.666284	0.52516	0.378823	0.244756	0.149371	0.107365	0.127547	0.204218	0.329195	0.470986	0.600818	0.683155	0.703894	0.664701	0.587299	0.50633	0.450948	0.435471	0.451581	0.465195	0.429553	0.320332			898	1	0.890566	0.741169	0.69063	0.752537	0.863035	0.936874	0.902397	0.758802	0.591705
899	0.6757	0.622764	0.580953	0.497076	0.374015	0.250204	0.156206	0.122086	0.104607	0.130169	0.160068	0.189059	0.179538	0.133233	0.0667142	0.0146503	0	0.0293095	0.0977218	0.211501	0.369261	0.541893	0.686995	0.781315	0.85418	0.932155	0.999056	1	0.924626	0.831762	0.784494	0.782492	0.78224	0.763466	0.744997	0.711046			899	0.83942	0.942206	1	0.931026	0.812727	0.693182	0.590125	0.46324	0.356745	0.305261
900	0.24304	0.0927299	0	0.0415224	0.216213	0.437789	0.66168	0.85234	0.971596	1	0.965155	0.89787	0.815664	0.709231	0.576594	0.429697	0.310943	0.25179	0.234919	0.231026	0.233785	0.264587	0.324153	0.391822	0.457505	0.528052	0.597904	0.630942	0.607821	0.551444	0.500695	0.467877	0.441574	0.417497	0.39332	0.345924			900	0	0.000300812	0.0252646	0.0677026	0.111238	0.201402	0.379224	0.633978	0.857282	0.977418
901	0.222657	0.356266	0.485217	0.602369	0.724742	0.851608	0.950968	0.996089	1	0.995554	0.972166	0.934495	0.883292	0.837929	0.788312	0.737004	0.688525	0.643378	0.597148	0.543233	0.479437	0.408425	0.338137	0.275148	0.219831	0.16691	0.115438	0.0706417	0.0384751	0.0176018	0.00531565	0	0.00146371	0.00705433	0.0370947	0.107074			901	0.579703	0.672837	0.666917	0.591863	0.520209	0.518892	0.598115	0.729279	0.878244	0.973346
902	0.591381	0.890076	1	0.852325	0.610051	0.427382	0.44082	0.589977	0.712544	0.656042	0.484982	0.356838	0.378978	0.501354	0.628156	0.701349	0.716434	0.682282	0.604067	0.50652	0.432103	0.408367	0.418623	0.420596	0.397512	0.375795	0.391365	0.415848	0.400245	0.331951	0.254435	0.173742	0.0867355	0	0.0325256	0.231018			902	0.571803	0.233687	0.0300049	0	0.0628195	0.131645	0.188186	0.220548	0.317387	0.493412
903	0.66966	0.836456	0.948242	0.990629	1	0.990344	0.968683	0.935999	0.894387	0.833505	0.760943	0.687726	0.621912	0.555947	0.490733	0.423829	0.355661	0.295655	0.26772	0.269724	0.279775	0.292163	0.317104	0.342181	0.325313	0.247224	0.142419	0.0521138	0.00567617	0	0.0323131	0.0850453	0.152653	0.226129	0.333257	0.479905			903	0.278004	0.0862476	0	0.0449629	0.191483	0.400811	0.636155	0.842185	0.980905	1
904	0.70698	0.710855	0.719855	0.711978	0.708891	0.693587	0.643339	0.527096	0.321295	0.127212	0.0105257	0	0.037822	0.0700425	0.0694489	0.0495052	0.0626511	0.140633	0.280055	0.448702	0.630482	0.805289	0.943309	1	0.953455	0.826786	0.660586	0.50472	0.396637	0.358018	0.369145	0.405614	0.453771	0.516811	0.595454	0.658662			904	0.66204	0.627967	0.594767	0.608238	0.664445	0.7511	0.863984	0.972683	1	0.927972
905	0.93493	1	0.982115	0.844153	0.665233	0.448587	0.309634	0.194509	0.122499	0.0400392	0.00749247	0	0.0230954	0.0579073	0.106736	0.158446	0.207252	0.25244	0.296053	0.344204	0.397828	0.453041	0.504527	0.553085	0.598891	0.640217	0.671826	0.690298	0.694691	0.688363	0.679874	0.676974	0.679839	0.680766	0.716716	0.805318			905	0.840046	0.944576	1	0.97405	0.834233	0.597866	0.342183	0.151136	0.0481435	0.00361243
906	0.0863468	0.111774	0.150758	0.216242	0.306299	0.396242	0.485512	0.583212	0.674541	0.707956	0.707469	0.71593	0.76941	0.847213	0.926938	0.983908	1	0.980853	0.949159	0.917297	0.881574	0.826469	0.745159	0.637417	0.511297	0.37685	0.250604	0.146271	0.0709692	0.0250527	0.00282082	0	0.00796652	0.02452	0.0437688	0.0630249			906	0.288243	0.451717	0.660178	0.843954	0.897772	0.848743	0.720568	0.641579	0.624959	0.733732
907	0.415873	0.293942	0.138275	0.0174533	0	0.0744725	0.258493	0.500825	0.764776	0.928228	1	0.974176	0.902415	0.80316	0.729614	0.692445	0.661976	0.605623	0.528578	0.454073	0.387094	0.320191	0.264983	0.25002	0.281737	0.331391	0.371644	0.401854	0.432796	0.463802	0.480169	0.484087	0.482209	0.484027	0.484434	0.470324			907	0.556736	0.715284	0.742163	0.645079	0.537816	0.450816	0.41155	0.404011	0.462861	0.574226
908	0.157217	0.0181916	0	0.068949	0.135875	0.186126	0.196771	0.177876	0.168311	0.270783	0.489223	0.74392	0.930163	1	0.983272	0.935945	0.899912	0.86887	0.824256	0.771648	0.67469	0.533281	0.377373	0.302985	0.337217	0.450885	0.54664	0.543335	0.439215	0.332077	0.330135	0.425136	0.536238	0.584358	0.527936	0.36906			908	0.376722	0.333853	0.310686	0.341967	0.339893	0.397126	0.413402	0.410206	0.29914	0.178434
909	0.676181	0.727428	0.818279	0.921878	0.991638	1	0.996536	0.881186	0.772817	0.689529	0.712359	0.657218	0.486562	0.224006	0.0735849	0.0777458	0.173415	0.207603	0.183603	0.19896	0.314522	0.465199	0.534086	0.539604	0.570008	0.611775	0.560667	0.405113	0.23965	0.123886	0.0486399	0	0.0369895	0.191709	0.421723	0.606852			909	0.806294	0.919027	0.970139	0.954559	0.916294	0.928092	0.973572	1	0.920536	0.769014
910	0.233771	0.204814	0.223662	0.190224	0.0705467	0	0.0761968	0.320726	0.617489	0.877822	1	0.977519	0.872041	0.746054	0.624652	0.494153	0.376335	0.290114	0.283472	0.346794	0.449171	0.513278	0.524199	0.479877	0.414652	0.335638	0.265374	0.238328	0.283639	0.431792	0.663876	0.898167	0.984714	0.857371	0.607678	0.37			910	0.872294	0.827465	0.666719	0.484176	0.272486	0.173286	0.165327	0.325239	0.548469	0.807735
911	0.655262	0.485583	0.346647	0.249685	0.189303	0.149058	0.121376	0.0881228	0.0595831	0.032406	0.0120023	0	0.00495889	0.0333125	0.0825998	0.14646	0.216286	0.287668	0.361734	0.44656	0.549825	0.652248	0.722395	0.743179	0.732311	0.724905	0.768024	0.868667	0.975689	1	0.948477	0.893585	0.903654	0.942686	0.928353	0.826327			911	0.848325	0.968032	1	0.987323	0.945075	0.919797	0.923435	0.891579	0.813792	0.683576
912	0.752461	0.588574	0.353387	0.142922	0.0196416	0	0.0191405	0.0557825	0.107354	0.200191	0.316604	0.424138	0.495641	0.53089	0.535553	0.517319	0.483109	0.441752	0.390941	0.336483	0.287737	0.260729	0.258357	0.281797	0.332991	0.418954	0.540045	0.679346	0.808203	0.904486	0.966951	1	0.999565	0.960667	0.902901	0.843428			912	0.418134	0.379045	0.335862	0.34772	0.396375	0.49515	0.534815	0.542726	0.451633	0.336664
913	0.197256	0.284371	0.358346	0.403007	0.433126	0.454829	0.496754	0.561041	0.657925	0.766751	0.875884	0.951934	0.992659	1	0.985112	0.946875	0.885888	0.809891	0.727444	0.648667	0.580127	0.524483	0.479245	0.438246	0.395047	0.344412	0.285142	0.218925	0.152378	0.0924393	0.0455266	0.0133008	0	0.0074072	0.0440981	0.108233			913	0.257249	0.372425	0.440128	0.465236	0.497361	0.538776	0.587464	0.607611	0.566971	0.480244
914	0.623145	0.541215	0.501601	0.523747	0.571123	0.558107	0.469331	0.334476	0.204572	0.117263	0.0996483	0.12385	0.13285	0.0993039	0.0426204	0.00277981	0	0.0400271	0.121759	0.241675	0.403664	0.578155	0.748403	0.879091	0.971425	1	0.976388	0.895754	0.789251	0.687423	0.626411	0.611761	0.629631	0.659989	0.685799	0.675801			914	0.168801	0.403725	0.633128	0.799423	0.810398	0.733507	0.676705	0.748941	0.900718	1
915	0	0.0110427	0.153271	0.432474	0.749018	0.967669	1	0.881199	0.720564	0.594131	0.553726	0.581187	0.629234	0.640441	0.612439	0.559071	0.516517	0.509379	0.537945	0.576542	0.606978	0.621375	0.620327	0.599682	0.555231	0.485028	0.390608	0.290486	0.20189	0.155953	0.163081	0.224843	0.297813	0.339071	0.264351	0.129407			915	0.317967	0.605657	0.862151	1	0.948612	0.741373	0.519393	0.409181	0.42586	0.483543
916	0.560241	0.601479	0.691432	0.778771	0.844822	0.864221	0.897367	0.944297	1	0.986185	0.912601	0.815133	0.737194	0.671754	0.600908	0.520659	0.437955	0.367276	0.314209	0.272207	0.228774	0.175375	0.113021	0.0528031	0.0123149	0	0.012201	0.0390879	0.0796402	0.138141	0.215766	0.306395	0.401714	0.486862	0.53963	0.551703			916	0.812638	0.887948	0.973854	1	0.966363	0.846042	0.743238	0.654283	0.614289	0.559736
917	0.53887	0.774805	0.956708	1	0.91294	0.803605	0.700108	0.610321	0.547448	0.537716	0.574135	0.616363	0.651977	0.681228	0.715209	0.753567	0.77585	0.75564	0.684128	0.574044	0.453432	0.351277	0.290267	0.272109	0.270778	0.248923	0.193277	0.122979	0.0636024	0.0225196	0	0.00360339	0.0434657	0.113748	0.214078	0.344814			917	0.489751	0.394191	0.29858	0.268734	0.321275	0.367825	0.376087	0.324986	0.229993	0.103323
918	0.5654	0.570746	0.450995	0.230988	0.0380278	0	0.165983	0.415513	0.670595	0.833537	0.967849	1	0.934132	0.758345	0.588377	0.479063	0.435323	0.418329	0.392779	0.358754	0.335408	0.356193	0.419431	0.513087	0.596813	0.632139	0.592156	0.504093	0.416242	0.352646	0.31033	0.287951	0.304278	0.355633	0.425095	0.498951			918	0.59505	0.669874	0.67342	0.561498	0.4245	0.319814	0.269459	0.216459	0.148741	0.0783144
919	0.482067	0.426757	0.426234	0.545774	0.689178	0.851213	0.955503	1	0.917438	0.752692	0.565105	0.403942	0.285582	0.185039	0.133222	0.144612	0.211788	0.259003	0.235102	0.149061	0.0557332	0	0.0121319	0.103306	0.266576	0.451544	0.603626	0.689901	0.739244	0.753946	0.754859	0.71803	0.666047	0.612765	0.578869	0.552356			919	0.962529	0.826248	0.650027	0.450539	0.271479	0.130524	0.0479697	0	0.00927016	0.0725616
920	0.806418	0.649645	0.574862	0.628681	0.730518	0.778395	0.715355	0.559971	0.351268	0.158349	0.0383798	0.0013136	0.00310801	0.00468462	0	0.000300064	0.0135193	0.0409134	0.0776219	0.119156	0.165949	0.225156	0.30445	0.405312	0.517502	0.621893	0.70108	0.75192	0.785769	0.818457	0.857258	0.899672	0.943463	0.985788	1	0.946603			920	0.656616	0.451144	0.230647	0.051838	0	0.120269	0.406796	0.757776	0.990047	1
921	0.573259	0.658195	0.753161	0.869829	0.965263	1	0.94847	0.827344	0.668017	0.538293	0.472395	0.490008	0.532677	0.534544	0.463847	0.372891	0.343928	0.394018	0.478534	0.556153	0.599606	0.596224	0.533128	0.431438	0.323175	0.233622	0.170074	0.124328	0.0718422	0.013197	0	0.082631	0.238539	0.375279	0.454047	0.509922			921	0.400826	0.163841	0.0691692	0.162291	0.418662	0.746138	0.977198	1	0.831158	0.566255
922	0.330055	0.137753	0.0934949	0.203361	0.338561	0.461781	0.497766	0.490417	0.414258	0.309177	0.161516	0.0589731	0.00539582	0	0.00116211	0.0189645	0.0698614	0.160732	0.286115	0.413363	0.520583	0.592142	0.638869	0.664661	0.692188	0.73714	0.806919	0.875437	0.925673	0.963637	0.991771	1	0.974921	0.932606	0.821515	0.614516			922	0.61116	0.727004	0.863663	0.978392	1	0.922198	0.773581	0.618426	0.436634	0.253201
923	0.841763	0.649592	0.404966	0.186841	0.0431202	0	0.0175325	0.118518	0.251306	0.332353	0.312055	0.230887	0.135886	0.057079	0.0259286	0.0609466	0.14173	0.25511	0.394675	0.537841	0.66911	0.766377	0.835987	0.87342	0.893123	0.880753	0.816043	0.703415	0.572959	0.485376	0.481499	0.584854	0.753669	0.920207	1	0.970404			923	0	0.0324218	0.182745	0.337063	0.450312	0.471845	0.446036	0.437511	0.547737	0.744884
924	0.919252	0.735046	0.501046	0.263268	0.0888006	0	0.00043771	0.0446731	0.121498	0.200928	0.273265	0.315504	0.336581	0.344935	0.360176	0.395008	0.443096	0.476407	0.471008	0.428464	0.37587	0.339893	0.344214	0.39258	0.472271	0.550748	0.608811	0.6475	0.685617	0.731354	0.779969	0.817211	0.854251	0.910999	0.980837	1			924	1	0.8978	0.709954	0.504457	0.33998	0.197167	0.0881418	0.0290335	0.0406887	0.0584958
925	0.432554	0.369777	0.337161	0.349285	0.327526	0.274791	0.206469	0.212262	0.318518	0.533503	0.766497	0.926098	0.990449	1	0.997653	0.973349	0.917873	0.835726	0.755938	0.701134	0.664947	0.620729	0.546886	0.440937	0.315118	0.185492	0.074308	0.00598547	0	0.0432	0.116045	0.209417	0.325001	0.438964	0.502495	0.499815			925	0.493014	0.562328	0.657458	0.726977	0.723633	0.664913	0.594356	0.59434	0.653587	0.691351
926	0.7122	0.581455	0.50071	0.529463	0.644175	0.831943	0.966985	1	0.92278	0.849619	0.775243	0.700071	0.601838	0.523081	0.46594	0.419689	0.34877	0.245224	0.1315	0.0483787	0.0100968	0	0.0117889	0.0448848	0.101572	0.162665	0.229593	0.299684	0.364615	0.406691	0.439843	0.489862	0.57387	0.687468	0.788903	0.807752			926	0.142965	0.0308265	0	0.0417426	0.115481	0.170066	0.198282	0.198415	0.19678	0.205793
927	0.224316	0.482853	0.771723	0.959029	1	0.870526	0.657325	0.421246	0.258846	0.176514	0.186612	0.253103	0.37565	0.509175	0.603655	0.607184	0.516796	0.380204	0.255489	0.201709	0.250975	0.394945	0.574952	0.723614	0.794809	0.782981	0.723065	0.669839	0.646656	0.626657	0.558663	0.416927	0.227093	0.0657645	0	0.0510419			927	0.91952	0.995249	1	0.95161	0.867663	0.806156	0.789604	0.833872	0.861958	0.844313
928	0.394462	0.114787	0.162153	0.387497	0.564273	0.489158	0.219464	0	0.0529826	0.403343	0.770051	0.977935	0.999067	0.905979	0.712886	0.481759	0.297007	0.211349	0.19147	0.192576	0.177121	0.147988	0.121474	0.114845	0.142876	0.208076	0.331261	0.496763	0.670856	0.798081	0.877452	0.930362	0.976735	1	0.962857	0.735333			928	0.105802	0.203114	0.334101	0.464664	0.595513	0.653496	0.63521	0.56425	0.525389	0.512424
929	0.131457	0.0121937	0	0.0624617	0.198321	0.391591	0.576564	0.761579	0.88546	0.985754	1	0.99072	0.976385	0.980587	0.975422	0.950214	0.902353	0.832101	0.735614	0.61289	0.472871	0.342495	0.242208	0.172376	0.113844	0.0683644	0.0677845	0.140278	0.254489	0.348777	0.383836	0.376158	0.355804	0.344791	0.333262	0.251329			929	0.000503658	0	0.179909	0.453005	0.755976	0.941404	1	0.884094	0.764261	0.691046
930	0.261903	0.200789	0.281483	0.506851	0.60867	0.562476	0.364797	0.185685	0.0406814	0	0.0268088	0.105176	0.130345	0.116136	0.11173	0.190415	0.325906	0.427862	0.462445	0.475524	0.538922	0.626922	0.680934	0.687805	0.671692	0.659673	0.659734	0.692561	0.757813	0.846687	0.938792	1	0.990803	0.900022	0.710743	0.493791			930	0.99698	0.937435	0.835419	0.743894	0.718591	0.745114	0.773576	0.768791	0.728536	0.636406
931	0.0786136	0.215569	0.33536	0.393742	0.396081	0.371187	0.343338	0.350329	0.39323	0.415241	0.365836	0.28134	0.229683	0.231247	0.248409	0.251186	0.234028	0.219076	0.247473	0.357812	0.543042	0.737255	0.867915	0.924824	0.952715	0.982894	1	0.998873	0.991219	0.977034	0.898247	0.716322	0.454616	0.202286	0.0385604	0			931	0.433714	0.216426	0.136753	0.289326	0.478295	0.671287	0.648797	0.487674	0.210396	0.0488361
932	0.327329	0.156738	0.0503702	0.0103333	0	0.0411526	0.162554	0.344469	0.528867	0.685464	0.826687	0.939743	1	0.960484	0.84044	0.679109	0.551087	0.470847	0.437213	0.421256	0.414594	0.428425	0.496851	0.579936	0.634766	0.638421	0.607607	0.522434	0.379492	0.295275	0.314186	0.407145	0.489379	0.547082	0.567191	0.491495			932	0.531466	0.70675	0.9128	1	0.934532	0.688695	0.398962	0.127963	0.00169433	0
933	0.118726	0.169451	0.252052	0.37698	0.558759	0.743568	0.895103	0.976996	1	0.979306	0.946164	0.919656	0.902114	0.887946	0.874571	0.856799	0.822202	0.760605	0.680124	0.5923	0.50468	0.417431	0.335071	0.269913	0.231885	0.218091	0.21376	0.204693	0.182081	0.141928	0.0887939	0.0374481	0.00563499	0	0.0252004	0.0656236			933	0	0.0489299	0.189371	0.390337	0.559665	0.685304	0.735356	0.77191	0.793556	0.82504
934	0	0.0125506	0.0794001	0.158203	0.180332	0.15631	0.133339	0.190819	0.371287	0.613093	0.824422	0.932603	0.983656	1	0.996994	0.953054	0.89566	0.839193	0.782769	0.705883	0.624866	0.574929	0.556714	0.538623	0.495859	0.452913	0.432257	0.427611	0.417509	0.394501	0.372061	0.350478	0.315695	0.258033	0.165657	0.070189			934	0.682451	0.53693	0.349947	0.191462	0.0874105	0.0346741	0.000867233	0	0.036331	0.111338
935	0.321515	0.0916277	0.0182988	0.010917	0.0096384	0	0.0527533	0.154049	0.280335	0.44998	0.630301	0.764322	0.82028	0.849663	0.907046	0.974864	1	0.92819	0.772292	0.571585	0.374061	0.201094	0.079288	0.0279833	0.0475371	0.120647	0.235345	0.386479	0.551981	0.701251	0.816568	0.892609	0.922503	0.898782	0.801618	0.593315			935	0.961575	1	0.981082	0.828212	0.516372	0.196773	0	0.0189486	0.191558	0.424755
936	0.921224	1	0.97488	0.873887	0.685483	0.440419	0.190328	0.0517618	0.0138164	0.0220822	0.0520914	0.17284	0.376428	0.570808	0.684018	0.719884	0.740914	0.764006	0.773774	0.738382	0.662977	0.602898	0.593505	0.623685	0.616536	0.53056	0.408034	0.332612	0.314994	0.275219	0.156797	0.0191423	0	0.167344	0.455719	0.734754			936	0.756722	0.858771	0.920597	0.955555	0.965938	0.985425	1	0.952682	0.823825	0.655759
937	0.248613	0.135826	0.115507	0.179024	0.260013	0.289655	0.251201	0.125723	0.0119647	0	0.14072	0.293134	0.383227	0.391096	0.379497	0.387896	0.44095	0.528918	0.611486	0.69425	0.797084	0.921148	1	0.999366	0.926327	0.838317	0.755841	0.696354	0.653092	0.626998	0.602002	0.58331	0.569396	0.548674	0.49372	0.388497			937	0.935793	0.886698	0.852145	0.852076	0.857585	0.842684	0.769121	0.648599	0.498048	0.360012
938	0.149705	0.047885	0	0.0667965	0.279603	0.637258	0.947091	1	0.81503	0.557033	0.41885	0.42884	0.51415	0.566239	0.530584	0.436095	0.345753	0.306681	0.316109	0.34121	0.380658	0.442782	0.521865	0.573311	0.561085	0.488607	0.417716	0.414004	0.505011	0.642222	0.752572	0.77077	0.700663	0.59993	0.471701	0.325342			938	0.752939	0.79271	0.734589	0.581754	0.431066	0.304408	0.233958	0.15629	0.0700206	0
939	0.021803	0.157557	0.382992	0.631045	0.724881	0.620161	0.37617	0.159744	0.0628147	0.105972	0.228396	0.329818	0.388649	0.424408	0.482816	0.567962	0.688537	0.829202	0.946736	1	0.992512	0.951354	0.90549	0.860167	0.813984	0.761925	0.693713	0.598443	0.479148	0.360477	0.266698	0.198802	0.143364	0.0890169	0.0303558	0			939	0.249462	0.216309	0.206525	0.176227	0.0708943	0	0.0271358	0.23296	0.517943	0.80336
940	0.0185196	0.0688409	0.120771	0.0953553	0.029295	0	0.0755947	0.2129	0.414213	0.655978	0.878129	0.989926	1	0.966303	0.932137	0.897177	0.861422	0.825199	0.789292	0.756719	0.730855	0.713567	0.701938	0.692604	0.676423	0.643355	0.584697	0.506023	0.417398	0.329732	0.249669	0.182525	0.1283	0.0816785	0.0402901	0.0100106			940	0.875674	0.999171	1	0.881052	0.719904	0.61837	0.617715	0.675146	0.71003	0.704114
941	0.948726	1	0.990376	0.892327	0.709926	0.502191	0.316503	0.216371	0.207857	0.245855	0.23182	0.151062	0.0493519	0	0.0177252	0.0750617	0.135591	0.174392	0.188228	0.188769	0.213365	0.286138	0.397857	0.508417	0.586703	0.629445	0.645126	0.644948	0.637264	0.641417	0.677363	0.740925	0.804471	0.847992	0.870922	0.902423			941	0.781365	0.728232	0.656876	0.611841	0.705415	0.864494	1	0.95562	0.756571	0.499607
942	0.502698	0.604015	0.677009	0.679104	0.670015	0.720868	0.846921	0.976036	1	0.875335	0.627868	0.343241	0.111597	0	0.0349222	0.165587	0.310585	0.393091	0.392366	0.370624	0.398995	0.492045	0.582897	0.607735	0.574847	0.518981	0.466886	0.417045	0.384956	0.370681	0.342653	0.309882	0.310871	0.363731	0.407399	0.438904			942	0.395135	0.27871	0.16573	0.0794927	0.0333076	0	0.000708187	0.005245	0.0374857	0.0544542
943	0.925742	0.979296	1	0.993789	0.964234	0.893948	0.760915	0.571591	0.378319	0.231278	0.142812	0.07759	0.0213796	0	0.0465133	0.153648	0.288033	0.402934	0.481366	0.523825	0.543456	0.525824	0.465848	0.389671	0.323604	0.27763	0.2535	0.265088	0.294973	0.323582	0.362252	0.455324	0.591919	0.719363	0.80133	0.863068			943	0.960828	0.909875	0.854595	0.844071	0.794761	0.786125	0.758553	0.707431	0.550565	0.366341
944	0.600723	0.528305	0.450112	0.385637	0.317839	0.265789	0.205352	0.140057	0.0773369	0.026382	0	0.0133476	0.0873795	0.197893	0.305309	0.373351	0.398825	0.39306	0.383591	0.398562	0.471058	0.608575	0.775024	0.911367	0.983343	1	0.969012	0.887518	0.774503	0.673869	0.611162	0.579909	0.576258	0.612685	0.654122	0.659462			944	0.697611	0.596304	0.479274	0.430831	0.504247	0.633265	0.809087	0.940373	1	0.900955
945	0.177026	0.262694	0.339856	0.388711	0.427269	0.467631	0.528681	0.606159	0.708471	0.815212	0.906754	0.962179	0.990162	1	0.997504	0.983661	0.95552	0.909908	0.845318	0.764846	0.671596	0.568648	0.462494	0.364999	0.285626	0.226765	0.182078	0.143271	0.105303	0.0684239	0.0373818	0.0136619	0	0.0020655	0.0340138	0.0932348			945	0.717313	0.70201	0.679976	0.661923	0.699651	0.789678	0.917935	1	0.982594	0.878865
946	0.276001	0.231629	0.288249	0.402035	0.524355	0.587896	0.562008	0.494245	0.480651	0.527662	0.660943	0.80651	0.952357	1	0.944535	0.805387	0.653265	0.517379	0.386579	0.298174	0.279024	0.39679	0.58034	0.744374	0.738177	0.63451	0.498466	0.384565	0.235013	0.0882952	0	0.0146013	0.158085	0.335211	0.440603	0.373995			946	1	0.910177	0.654022	0.297631	0.0789304	0.0383052	0.1274	0.163718	0.108843	0.0184966
947	0.110303	0	0.0456187	0.221968	0.47491	0.660568	0.696543	0.559884	0.367558	0.19259	0.110396	0.121308	0.188316	0.232015	0.221506	0.181002	0.173538	0.229997	0.349361	0.485014	0.584984	0.628959	0.659786	0.722516	0.762894	0.723476	0.636834	0.636728	0.746286	0.895128	0.985227	1	0.940215	0.814939	0.603304	0.343389			947	0.500429	0.755089	0.948202	1	0.879829	0.648264	0.373273	0.133199	0.0242086	0.0694326
948	0.495081	0.470378	0.49092	0.495441	0.443935	0.34774	0.240228	0.137292	0.057253	0.01164	0	0.00120458	0.00460092	0.0143423	0.0561242	0.149309	0.287051	0.413728	0.488155	0.514357	0.540503	0.587195	0.649717	0.735123	0.849703	0.964064	1	0.939126	0.829263	0.750932	0.736859	0.76864	0.799857	0.779709	0.697924	0.583633			948	0.283744	0.184032	0.0935551	0.0270137	0	0.00588892	0.0378536	0.0891224	0.164565	0.249888
949	0.596326	0.605399	0.548643	0.413612	0.232098	0.0736078	0	0.0424335	0.133021	0.249408	0.35278	0.455527	0.514421	0.561456	0.581023	0.595833	0.607499	0.699913	0.852742	0.984133	1	0.930028	0.848658	0.773132	0.702792	0.608823	0.50843	0.388918	0.276411	0.194013	0.171145	0.207644	0.282465	0.363866	0.450802	0.527917			949	0.388423	0.50976	0.547881	0.528449	0.495683	0.466373	0.4829	0.55187	0.675361	0.790013
950	0.499859	0.598555	0.659758	0.642165	0.56642	0.455917	0.335463	0.213873	0.117543	0.0479309	0.00669611	0	0.0529352	0.185871	0.403229	0.655132	0.879073	1	0.997311	0.877216	0.706115	0.557771	0.4785	0.470272	0.503616	0.562574	0.625777	0.666521	0.648115	0.56984	0.471618	0.393381	0.353878	0.348533	0.368401	0.416715			950	0.976998	0.866229	0.721917	0.568189	0.533515	0.614088	0.828098	0.974958	1	0.850313
951	0.183223	0.132263	0.129967	0.165236	0.19347	0.154127	0.0703723	0	0.0127182	0.109824	0.252451	0.37475	0.470102	0.548126	0.623502	0.693816	0.769786	0.861472	0.948828	1	0.996159	0.960184	0.916443	0.873323	0.81864	0.752582	0.689257	0.640496	0.592994	0.525307	0.439212	0.360871	0.311182	0.281123	0.262105	0.229043			951	0.801317	0.667019	0.599262	0.612082	0.698783	0.823841	0.943667	0.970357	0.88201	0.705941
952	0.420046	0.226855	0.0598629	0	0.0322529	0.109017	0.176616	0.207278	0.202266	0.189159	0.210888	0.265323	0.330006	0.374848	0.388545	0.373888	0.35229	0.344423	0.360597	0.401259	0.467197	0.543489	0.618966	0.688225	0.761363	0.836067	0.906158	0.964139	1	0.999964	0.95229	0.869317	0.77983	0.71046	0.652323	0.570946			952	0.0380032	0	0.0238882	0.120199	0.235932	0.329636	0.432678	0.564458	0.685999	0.793808
953	0.94286	0.781515	0.541485	0.255899	0.0543901	0	0.100087	0.21661	0.274999	0.282274	0.301152	0.352537	0.427803	0.504275	0.532746	0.503013	0.45479	0.453654	0.496366	0.52467	0.498348	0.433247	0.379297	0.346007	0.331539	0.335446	0.370679	0.431	0.498492	0.568877	0.644157	0.740129	0.844458	0.936271	0.993893	1			953	0.633037	0.546139	0.613196	0.831586	0.992045	1	0.811848	0.536228	0.319605	0.28112
954	0.314576	0.221857	0.117029	0.0372801	0	0.0182589	0.069794	0.208577	0.42555	0.646815	0.756036	0.773334	0.763969	0.787999	0.861232	0.952647	1	0.933427	0.77613	0.603228	0.478273	0.414704	0.390197	0.391467	0.400988	0.407918	0.408812	0.406305	0.412348	0.437902	0.47354	0.512879	0.529687	0.533543	0.488729	0.415462			954	0.307578	0.32038	0.372895	0.434284	0.425258	0.394211	0.278477	0.176578	0.145629	0.238482
955	0.00172681	0	0.0654568	0.164094	0.253814	0.323479	0.404652	0.507042	0.628468	0.747171	0.87116	0.963184	1	0.966937	0.898063	0.813154	0.72764	0.651569	0.587772	0.532746	0.481429	0.446645	0.436667	0.445571	0.453761	0.457361	0.465249	0.483121	0.498663	0.49117	0.447758	0.378538	0.305608	0.239678	0.160154	0.0713835			955	0.204411	0.0631479	0	0.0664881	0.235942	0.418457	0.560162	0.647464	0.658434	0.603519
956	0.044115	0.113365	0.182047	0.189909	0.192052	0.220733	0.350053	0.535714	0.76755	0.931278	1	0.96963	0.927101	0.900634	0.878968	0.848847	0.817486	0.805029	0.805817	0.808855	0.786598	0.724058	0.631172	0.54344	0.488153	0.452592	0.416286	0.36228	0.292989	0.205007	0.114805	0.0482536	0.0218466	0.010751	0.00334478	0			956	0.829869	0.912548	0.982432	1	0.94541	0.854127	0.741737	0.637815	0.508795	0.344306
957	0.336033	0.538028	0.725751	0.871935	0.966423	1	0.974122	0.913661	0.845948	0.787217	0.740502	0.722507	0.722272	0.721565	0.697459	0.656112	0.596901	0.516909	0.421514	0.331616	0.270921	0.245816	0.251533	0.274998	0.302863	0.319883	0.319773	0.305081	0.278685	0.236405	0.175696	0.100319	0.032747	0	0.0390971	0.155009			957	0.160566	0.134262	0.0927565	0.0507597	0	0.0203205	0.124882	0.346062	0.620569	0.87526
958	0.284608	0.302162	0.37548	0.453482	0.512303	0.518233	0.593341	0.747559	0.900239	0.977963	0.993468	1	0.996238	0.97905	0.940019	0.866903	0.759726	0.630834	0.481363	0.311186	0.137912	0.0181057	0	0.0719808	0.176	0.252241	0.292858	0.310544	0.322256	0.329227	0.331285	0.328316	0.320465	0.307899	0.291318	0.280795			958	0.412373	0.190277	0.0473652	0	0.0286521	0.0891558	0.16507	0.222587	0.256718	0.282594
959	0.176954	0.119752	0.0363542	0	0.0301073	0.125228	0.167115	0.194612	0.280214	0.503144	0.730626	0.804473	0.724874	0.639459	0.64519	0.723751	0.825335	0.904327	0.939911	0.953947	0.979278	1	0.954063	0.845298	0.709371	0.592151	0.475749	0.364849	0.28671	0.255292	0.243419	0.226656	0.229772	0.245598	0.245737	0.217305			959	0.145096	0.101726	0.0453323	0	0.014415	0.139066	0.34375	0.576914	0.778818	0.930833
960	0.0129839	0.203159	0.429616	0.667967	0.858894	1	0.994294	0.850127	0.578931	0.323254	0.157977	0.120148	0.133608	0.162228	0.200454	0.292142	0.43794	0.624178	0.775097	0.838017	0.749733	0.543922	0.286761	0.0998619	0.0343209	0.107199	0.278751	0.522947	0.7652	0.939392	0.997437	0.948588	0.78035	0.502483	0.185281	0			960	0.0516227	0.0308141	0.0377334	0.0585551	0.0448265	0.0075677	0	0.0945296	0.313777	0.593475
961	0.810046	0.992436	1	0.847713	0.674675	0.527393	0.384675	0.244244	0.126639	0.0477431	0.00313338	0	0.0199741	0.0584698	0.115317	0.190599	0.25626	0.314661	0.376566	0.445889	0.509154	0.571672	0.652241	0.745507	0.817128	0.852116	0.86334	0.859357	0.815699	0.704426	0.552863	0.410356	0.330892	0.322415	0.395822	0.565562			961	0.505277	0.642719	0.674343	0.627223	0.570629	0.54396	0.590847	0.735768	0.905459	1
962	0.249978	0.160779	0.0866693	0.0322775	0	0.0218393	0.0868273	0.171408	0.275625	0.408505	0.522829	0.592725	0.628938	0.665164	0.697567	0.723344	0.74659	0.774266	0.821367	0.882294	0.944066	0.984426	1	0.978508	0.906728	0.798544	0.674976	0.542294	0.399237	0.266929	0.176907	0.142357	0.166688	0.240773	0.312947	0.322172			962	0.225324	0.148083	0.0757663	0.0408961	0.0241944	0.00655156	0	0.0506477	0.196251	0.420654
963	0.241619	0.392183	0.601579	0.775194	0.860866	0.85735	0.803232	0.751521	0.74921	0.828635	0.932126	1	0.994663	0.936152	0.841275	0.734674	0.622966	0.53178	0.476087	0.445136	0.413552	0.378131	0.361984	0.3538	0.32861	0.28212	0.217122	0.13538	0.0487441	0	0.0125067	0.0525473	0.0836577	0.0946399	0.116693	0.153938			963	0.723809	0.921851	1	0.929052	0.774138	0.622506	0.537124	0.546946	0.645569	0.784975
964	0	0.0112701	0.103312	0.18429	0.171022	0.0860159	0.0347055	0.122819	0.347015	0.621831	0.845752	0.965815	1	0.987474	0.978051	0.980056	0.976758	0.941903	0.872577	0.786135	0.707318	0.654401	0.623921	0.59317	0.538548	0.463392	0.39498	0.357082	0.350885	0.354442	0.344644	0.314345	0.269644	0.221626	0.156087	0.0687784			964	0.303326	0.193538	0.0841866	0.0203443	0	0.0158113	0.0640547	0.153891	0.261809	0.353493
965	0.167736	0.0504104	0	0.00293522	0.0407716	0.0659573	0.110251	0.183962	0.333178	0.505577	0.691224	0.825568	0.917162	0.968555	1	0.994159	0.932226	0.824047	0.692585	0.561202	0.461071	0.415832	0.425937	0.490872	0.595916	0.721428	0.773847	0.696172	0.50911	0.329523	0.259677	0.301199	0.394633	0.451484	0.42414	0.312123			965	0.982252	1	0.827751	0.556858	0.264721	0.0640374	0	0.12041	0.320938	0.484931
966	0.963716	0.907265	0.81244	0.644921	0.45202	0.267947	0.139383	0.0519944	0.00834174	0	0.0229118	0.0495234	0.0722444	0.0921429	0.121621	0.159799	0.200177	0.234063	0.258293	0.275035	0.289153	0.30715	0.337868	0.392551	0.478251	0.601743	0.747808	0.885919	0.973077	1	0.973144	0.932339	0.909903	0.928888	0.964801	0.978195			966	0.991715	0.939882	0.843989	0.718258	0.572305	0.437764	0.329197	0.254751	0.154044	0.0628675
967	0	0.038714	0.159866	0.367848	0.623838	0.839827	0.969146	1	0.932718	0.778524	0.603102	0.524872	0.566002	0.680091	0.778527	0.83517	0.850786	0.831135	0.772928	0.672705	0.561091	0.470071	0.414644	0.380688	0.355333	0.340804	0.340358	0.345208	0.333288	0.296492	0.242812	0.191977	0.14913	0.112606	0.0657855	0.0213469			967	0.720923	0.485653	0.264041	0.123418	0.0698762	0.030257	0.0137474	0	0.0193629	0.0123056
968	0.527705	0.676297	0.839226	1	0.953359	0.782896	0.470119	0.214281	0.187032	0.306456	0.457097	0.484123	0.485313	0.509743	0.60738	0.695014	0.675964	0.521642	0.283246	0.0684165	0	0.119218	0.325163	0.436153	0.383829	0.268194	0.232783	0.312762	0.441258	0.531497	0.570632	0.575846	0.599795	0.663976	0.653173	0.598328			968	0.140969	0.245794	0.360391	0.490639	0.667613	0.847351	0.978412	1	0.914554	0.771972
969	0.697214	0.892637	0.950519	0.935737	0.933834	0.975875	1	0.972221	0.863893	0.726981	0.607669	0.548879	0.523009	0.521531	0.550472	0.61917	0.687916	0.708391	0.655415	0.53803	0.396635	0.278861	0.210008	0.182498	0.174843	0.172014	0.16323	0.141914	0.107306	0.0685099	0.0354436	0.0108226	0	0.0312605	0.165244	0.410689			969	0.35352	0.631616	0.807623	0.754856	0.568929	0.387193	0.420553	0.51293	0.625661	0.749951
970	0.687473	0.619658	0.465641	0.234493	0.0486302	0	0.162488	0.461222	0.710974	0.744237	0.566921	0.355826	0.217239	0.198601	0.233738	0.313556	0.39778	0.493243	0.588228	0.665447	0.701305	0.717067	0.763564	0.863637	0.973202	1	0.902364	0.692836	0.449854	0.256909	0.15487	0.148715	0.216192	0.335533	0.499508	0.62015			970	0.485075	0.355692	0.244522	0.327871	0.471386	0.626021	0.679553	0.644365	0.478305	0.321476
971	0.802446	0.920061	0.995877	1	0.96138	0.920429	0.890193	0.848343	0.7836	0.721414	0.675179	0.640556	0.598575	0.546486	0.483836	0.414471	0.344331	0.28194	0.228844	0.180338	0.128056	0.07264	0.024604	0	0.00817821	0.0480033	0.109921	0.181156	0.25042	0.313417	0.371234	0.426666	0.480134	0.532029	0.595367	0.683145			971	0.136397	0	0.0440782	0.196605	0.421172	0.498031	0.43651	0.243343	0.0979057	0.028723
972	0.398605	0.269988	0.116908	0.0191574	0	0.0867077	0.254099	0.454617	0.634303	0.755654	0.814422	0.866977	0.932405	1	0.938212	0.765098	0.545885	0.42136	0.357901	0.351726	0.39561	0.54589	0.699576	0.758406	0.676289	0.571591	0.509039	0.465276	0.379349	0.287752	0.257055	0.290046	0.345955	0.39832	0.448558	0.464777			972	0.895621	0.672656	0.560608	0.45719	0.304019	0.0463332	0	0.130412	0.374637	0.569206
973	0.947726	0.858562	0.594799	0.31532	0.165861	0.194358	0.242805	0.255269	0.195648	0.157025	0.0908733	0.0298595	0	0.0909617	0.238322	0.331082	0.293358	0.203999	0.168185	0.21396	0.310086	0.428333	0.565581	0.70361	0.842286	0.948846	1	0.961155	0.87475	0.773181	0.707004	0.690659	0.703878	0.725916	0.777795	0.878486			973	0.936837	0.965952	1	0.948002	0.902669	0.863477	0.903681	0.923726	0.935619	0.867666
974	0.352175	0.489602	0.581384	0.59	0.564897	0.550428	0.557892	0.578682	0.567491	0.47794	0.318897	0.191427	0.170081	0.258611	0.395831	0.533847	0.650679	0.751186	0.847747	0.930547	0.986135	1	0.970865	0.901621	0.797405	0.670355	0.539833	0.411766	0.281562	0.151229	0.0513219	0	0.000147083	0.0371648	0.112096	0.211379			974	0.871335	0.872268	0.851116	0.86185	0.92259	0.991868	1	0.935299	0.799716	0.644525
975	0.957231	1	0.958066	0.797517	0.562591	0.311413	0.124916	0.0188525	0	0.0323796	0.098113	0.153935	0.195403	0.222546	0.249689	0.276833	0.304018	0.331922	0.361464	0.393342	0.426952	0.460839	0.493054	0.522284	0.548531	0.573017	0.596914	0.6207	0.644339	0.667874	0.691331	0.714692	0.737903	0.760974	0.803568	0.871031			975	0.29082	0.198463	0.102226	0.0412341	0	0.00587021	0.0276615	0.0834053	0.154342	0.257739
976	0	0.00751256	0.10344	0.308107	0.55356	0.804673	0.966316	1	0.890616	0.744388	0.649846	0.633922	0.654284	0.674001	0.680019	0.668345	0.641109	0.605326	0.571561	0.544243	0.518623	0.490701	0.468338	0.463458	0.472811	0.479599	0.470915	0.449427	0.419406	0.380593	0.330732	0.276615	0.225482	0.176453	0.119147	0.0559976			976	0.513366	0.674083	0.879195	1	0.928993	0.686633	0.376321	0.106199	0	0.0399687
977	0.919732	0.745308	0.540006	0.40005	0.354228	0.344682	0.306361	0.233772	0.162798	0.127734	0.139783	0.196287	0.23512	0.218276	0.145937	0.0725111	0.0193485	0	0.0174671	0.0675909	0.142609	0.257183	0.436214	0.653324	0.838499	0.947969	0.995812	1	0.946531	0.84833	0.770634	0.763332	0.81831	0.89309	0.965104	0.989125			977	0.72665	0.899838	1	0.993941	0.936583	0.892836	0.872451	0.868331	0.780778	0.608918
[truncated: 1,087 more rows]
[truncated: 26 more columns]

## Sheet: Ext.Fig. 1e
		Feeding											Social												Obj.expl.
Bin (200 ms / Bin)	Time (s)	Mouse1	Mouse2	Mouse3	Mouse4	Mouse5	Mouse6	Mouse7	Mean	SEM			Mouse1	Mouse2	Mouse3	Mouse4	Mouse5	Mouse6	Mouse7	Mouse8	Mean	SEM			Mouse1	Mouse2	Mouse3	Mouse4	Mouse5	Mouse6	Mouse7	Mouse8	Mean	SEM
[truncated: 103 more rows]

## Sheet: Ext.Fig. 1f
Beta amplitude
[truncated: 11 more rows]

[truncated: 2 more sheets: Ext.Fig. 1g, Ext.Fig. 1h]
