# Supplementary material for: The dynamic state of a prefrontal–hypothalamic–midbrain circuit commands behavioral transitions
Source: Nat Neurosci. 2024 Mar 18;27(5):952–63. doi: 10.1038/s41593-024-01598-3 (PMC11089001; doi:10.1038/s41593-024-01598-3)
Supplement: Supplementary file 17 — Statistical source data. [file 41593_2024_1598_MOESM17_ESM.xlsx]

## Sheet: Ext.Fig. 2a
			BIC
	Mice	Order 0	Order 1	Order 2
	1	-8.09299e+06	-8.06841e+06	-7.6204e+06
	2	-1.86222e+07	-1.85744e+07	-1.75467e+07
	3	-2.03983e+07	-2.03435e+07	-1.92168e+07
	4	-2.06294e+07	-2.05738e+07	-1.9434e+07
	5	-1.87957e+07	-1.87348e+07	-1.7694e+07
	6	-1.98192e+07	-1.97553e+07	-1.8658e+07
	7	-1.76939e+07	-1.76394e+07	-1.66605e+07
	8	-1.78874e+07	-1.78302e+07	-1.684e+07

## Sheet: Ext.Fig. 2d
	Food	Social	Obj.expl.
	3	1	2
	2	2	1.5
	1	2.5	2.5
	1	2	2
	1	1	3.5
	1	1	1
	2	1	2.5
	1	1.5	1
	1.5	1.5	1.5
	3.5	2	1.5
	1.5	2	3
	1.5	1	2.5
	1	2	3.5
	1	1.5	1.5
	2	1.5	1.5
	1	1.5	2.5
	1	2.5	2.5
	3.5	1.5	2
	1	1.5	1
	2	1	1
	2	1	2
	3	1.5	3
	2.5	1	2
	1	1
	1.5	3
		3
		1
		1
		3
Mean	1.7	1.62069	2.04348
SEM	0.165831	0.123214	0.160018
Median	1.5	1.5	2
First quartile	1	1	1.5
Third quartile	2	2	2.5

## Sheet: Ext.Fig. 2h
y-data (%)
	Manual
	84.6154	93.2692	92.3077	95.1923	99.0385	100	98.0769	100	100	98.0769
	84.7222	93.0556	98.6111	95.8333	98.6111	100	97.2222	100	98.6111	98.6111
	91.3793	97.7688	87.931	100	94.8276	101.217	101.217	98.2759	96.5517	98.2759
	87.3418	98.1013	99.3671	100.478	97.9466	102.068	99.8453	99.3671	101.435	99.2124
	85.8696	93.4783	96.7391	97.8261	100	100	100	100	97.8261	100
	88.2353	79.4118	94.1176	97.0588	97.0588	100	100	100	97.0588	97.0588
Mean	87.0273	92.5141	94.8456	97.7315	97.9138	100.547	99.3936	99.6072	98.5804	98.5392
SEM	0.885992	2.35176	1.48797	0.743262	0.624121	0.306972	0.505044	0.241389	0.63924	0.347331
	DLC
	93.7978	98.4644	99.2397	100.356	99.4794	100.022	101.472	99.1311	99.9139	101.371
	92.2665	100.115	100.345	99.1153	100.414	100.558	100.196	98.087	100.115	99.5407
	91.2568	99.6107	100.287	98.791	100.301	100.301	99.6243	99.4809	101.004	99.0642
	93.9226	99.2171	100.361	99.8124	101.269	100.173	98.8412	100.517	100.173	99.8124
	93.1297	97.4948	100.55	100.588	100.772	98.3045	99.7047	100.772	99.5381	99.1523
	92.526	98.0369	99.2221	101.449	100.687	99.7129	100.06	100.475	99.7808	99.7808
Mean	92.8166	98.8232	100.001	100.019	100.487	99.8451	99.983	99.7439	100.087	99.7869
SEM	0.348596	0.343537	0.208013	0.33981	0.206324	0.277959	0.299917	0.357878	0.174181	0.28847
x-data t(s)
	0.25	0.5	0.75	1	1.25	1.5	1.75	2	2.25	2.5

## Sheet: Ext.Fig. 2i
Prior to behaviour(F, S, E) onset (number of epochs)
	Mouse1	Mouse2	Mouse3	Mouse4	Mouse5	Mouse6	Mouse7	Mouse8
Locomotion and postural change	1895	2319	1995	604	733	882	579	892
Other behaviours	16	13	114	3	46	74	101	54
total	1911	2332	2109	607	779	956	680	946
Fraction of Other behaviours	0.01	0.01	0.05	0.01	0.06	0.08	0.15	0.06

## Sheet: Ext.Fig. 2j
Fraction
	Feeding	Social	Obj.expl.	Immobility	Rearing	Grooming
	0.2	1.5	0.8	8.3	1	1.5
	0.1	0.3	0.1	0.6	0.1	0.4
	0.1	0.3	0.2		0.1	0.6
	0.3	2.1	0.9		0.9	0.7
	0.5	2.6	1.5		3.1	2.5
	0.5	2.1	1		1.2	0.2
		1.7	0.5		0.4	1.2
						2.9
Mean	0.283333	1.51429	0.714286	4.45	0.971429	1.25
SEM	0.0749074	0.339768	0.184428	3.85	0.391404	0.351019

## Sheet: Ext.Fig. 2k
	Time to behaviour onset (s)
	2.8
	5.2
	5.44
	8.32
	2.04
	2.24
	2.32
	2.2
Median	2.56
