# Supplementary material for: The dynamic state of a prefrontal–hypothalamic–midbrain circuit commands behavioral transitions
Source: Nat Neurosci. 2024 Mar 18;27(5):952–63. doi: 10.1038/s41593-024-01598-3 (PMC11089001; doi:10.1038/s41593-024-01598-3)
Supplement: Supplementary file 18 — Statistical source data. [file 41593_2024_1598_MOESM18_ESM.xlsx]

## Sheet: Ext.Fig. 3b
Feeding phase signature																										Social phase signature
Transition (complete population)	Bin centers are in degrees																									Transition (complete population)	Bin centers are in degrees
Bootstrapping session Bin	9	27	45	63	81	99	117	135	153	171	189	207	225	243	261	279	297	315	333	351		Fitted	curve			Bootstrapping session Bin	9	27	45	63	81	99	117	135	153	171	189	207	225	243	261	279	297	315	333	351		Fitted	curve
1	1.61421	1.60532	1.45077	1.72663	1.61789	1.77429	2.01314	2.0221	1.92952	1.72972	2.0344	2.2496	2.32826	2.33212	2.33212	1.99818	1.6899	1.57388	1.78844	1.88498		x	y			1	6.07979	6.33467	10.4424	10.1182	9.61094	5.82792	6.10416	6.50313	6.79934	8.10261	9.26723	14.3183	14.3727	11.3944	5.11811	4.63989	5.02235	6.32632	6.13624	6.43051		x	y
2	1.58283	1.47281	1.7385	1.85309	1.82911	1.59328	1.57516	1.91187	2.11852	2.11973	1.88498	2.00341	2.00037	2.4174	2.56438	2.42337	1.98949	1.77004	1.92512	1.69433		9	1.72543			2	6.42457	6.29494	6.71839	6.2672	7.16043	6.68504	6.74656	7.18491	7.47435	7.71032	7.06667	7.06667	6.42301	6.1764	5.42148	4.88822	4.36952	5.43195	5.98774	6.3603		9	5.63903
3	1.72183	1.66437	1.44861	1.38735	1.44856	1.63379	1.7969	1.88124	2.01898	2.00037	2.29256	2.18517	2.29732	2.65849	3.03007	2.61448	1.69215	1.32317	1.46265	1.69015		9.66928	1.71513			3	5.2418	5.49751	5.49751	5.51186	6.13839	5.70544	5.79286	5.9611	10.4774	12.2704	12.5942	8.12755	7.11262	5.50507	4.78489	6.15966	6.27259	6.44074	4.08365	5.01317		9.66928	5.55356
4	1.89963	1.82974	1.80456	1.65294	1.60307	1.55935	1.88077	2.22077	2.44946	2.19538	2.16293	2.31922	2.34397	2.43235	2.25591	2.02913	1.56706	1.48432	1.70463	1.76145		10.3386	1.70587			4	5.77936	5.6017	5.04744	4.6276	5.47425	5.29027	5.48501	4.67672	5.58651	8.13942	9.40771	8.49631	6.62921	6.02816	6.29434	6.11662	5.48974	4.9162	4.44277	5.44179		10.3386	5.47793
5	1.92222	1.69681	1.55163	1.4569	1.3905	1.48432	1.60309	1.85334	1.97574	2.13559	2.54909	2.54403	2.29335	2.16543	2.15285	1.99856	1.6509	1.67894	1.92222	1.89469		11.0078	1.69759			5	5.18009	5.69365	6.08975	5.78258	5.26298	3.91789	4.17344	6.44378	8.08777	10.5192	10.3439	9.41486	6.97463	5.37971	4.89976	5.40825	5.43554	5.3376	4.07338	4.76273		11.0078	5.41161
6	1.95665	1.8125	1.53353	1.45511	1.55511	1.47297	1.6781	2.14901	2.79353	2.96165	2.75966	2.27511	2.02717	1.92745	1.89221	1.57277	1.38253	1.46979	1.63557	1.90957		11.6771	1.69021			6	5.59426	5.21921	6.35295	6.08131	6.26646	4.78939	5.17597	6.60104	11.5426	14.6318	14.125	9.8879	7.22509	6.13342	5.63388	5.1726	5.04744	5.55595	5.9132	5.87749		11.6771	5.35409
7	1.97092	1.88083	1.87886	1.71391	1.80698	1.72363	1.61373	1.99394	2.31129	2.3053	2.34683	2.5276	2.55393	2.27132	1.97248	1.67067	1.32367	1.38813	1.66235	1.71497		12.3464	1.68368			7	5.68494	5.93022	6.33106	6.24747	5.8355	4.93876	4.83603	5.55257	7.96911	8.61858	7.58165	7.56484	8.49237	7.71355	6.22847	5.9774	6.63756	7.86774	7.79338	7.70785		12.3464	5.30487
8	1.49562	1.45659	1.55729	1.69758	1.65331	1.42281	1.401	1.71967	2.0722	2.12534	2.21114	2.27772	2.06064	2.37319	2.33645	2.31903	1.63805	1.45339	1.42268	1.4535		13.0157	1.67793			8	4.90763	5.52749	6.33731	5.77936	6.73341	5.90636	5.8099	5.65186	7.65246	8.95511	8.19022	7.28003	6.191	6.33348	6.82507	7.88922	6.87185	5.03857	3.54105	3.90903		13.0157	5.26347
9	2.04137	1.72463	1.58339	1.4535	1.43669	1.48568	1.74866	2.21484	2.41063	2.53815	2.57218	2.53737	2.16244	2.22897	2.32608	2.23695	1.78932	1.81441	2.10784	2.1523		13.6849	1.67289			9	5.19461	4.95799	5.2939	5.87749	6.54305	6.22231	6.18447	7.35085	9.24444	8.86614	7.46872	7.0858	6.44125	5.617	3.72261	4.58047	4.93876	5.8355	5.51186	5.49751		13.6849	5.22944
10	1.62811	1.67517	1.61859	1.54426	1.51258	1.61659	1.70024	1.83908	2.21964	2.40155	2.43336	2.39679	2.50573	2.44762	1.9238	1.66425	1.38532	1.54546	1.50821	1.63525		14.3542	1.66851			10	4.68702	4.2134	6.02749	6.48558	8.27545	6.03667	5.98876	4.82097	9.00625	11.3853	12.404	8.87283	7.0858	6.82507	8.13678	8.27876	6.5625	5.26969	4.75138	5.14907		14.3542	5.20232
11	1.64308	1.60309	1.51425	1.37738	1.44034	1.50743	1.83155	2.36349	2.52224	2.33933	2.09995	1.95176	2.19563	2.29851	2.32057	1.87861	1.83498	2.01465	1.95517	1.72766		15.0235	1.66474			11	4.77026	4.31353	4.47115	4.93411	6.4345	6.19088	5.6143	7.47923	10.5021	11.9081	9.69634	8.3148	8.0955	8.30769	8.0955	8.3148	7.24432	7.52043	6.41676	6.24536		15.0235	5.18168
12	2.05631	2.17258	2.07327	1.80619	1.85666	1.89214	1.88399	1.83689	2.09675	1.95679	2.48921	2.44675	2.51819	2.41523	2.42651	2.0745	1.45402	1.77747	2.05382	2.06411		15.6928	1.66153			12	4.40101	4.24929	5.14195	5.33375	5.40327	5.06206	5.31762	5.69285	7.16919	8.52364	8.84782	8.30769	7.75068	6.54482	5.25301	5.24188	5.09965	6.20781	6.00799	6.02937		15.6928	5.1671
13	1.79035	1.84697	1.80169	1.7567	1.594	1.53389	1.50017	1.71927	1.98278	2.35811	2.47465	2.53414	2.45863	2.60571	2.26649	2.0763	1.62658	1.7961	1.70203	1.82342		16.362	1.65882			13	6.60444	6.66926	6.60444	5.87852	6.79323	6.61034	6.07157	5.78863	7.24976	9.90853	8.91967	7.64663	5.55873	5.73551	5.86245	5.6067	5.42855	5.1726	5.63388	5.99144		16.362	5.15819
14	1.89563	1.66999	1.40351	1.40447	1.26793	1.3447	1.45968	2.03671	2.20162	2.20723	2.00521	1.96045	1.91436	2.08277	2.36908	2.26175	1.80325	1.48581	1.69754	1.93		17.0313	1.65658			14	5.0163	4.87439	5.1677	5.73448	6.84595	6.35505	5.00929	6.27702	9.73556	10.9067	9.50336	7.11414	7.25213	6.37853	6.81311	6.35079	6.81561	5.63603	5.15828	4.5		17.0313	5.15457
15	1.32849	1.45709	1.37519	1.4754	1.61759	1.65239	1.49015	1.499	1.71885	1.9303	2.3289	2.43919	2.37488	2.51462	2.55176	2.46631	1.8374	1.73134	1.465	1.38946		17.7006	1.65475			15	4.5626	5.24063	5.31205	5.32885	5.85364	5.06665	5.09135	4.43095	7.95446	9.26129	8.88419	7.45744	7.48389	7.57379	5.84482	5.37491	4.70055	5.03803	4.38381	5.10635		17.7006	5.15585
16	1.81927	1.5692	1.39979	1.58629	1.79961	1.86987	1.94069	2.18997	2.61236	2.47014	2.33487	2.05715	1.97258	2.18631	2.22509	2.17844	1.79387	1.82836	2.02372	2.02984		18.3699	1.65329			16	5.4361	6.07976	6.01548	5.21082	4.91958	4.0787	5.05922	7.30002	12.366	13.3738	11.497	7.09888	5.524	5.46189	5.2532	6.2561	5.45019	5.71338	4.34687	5.14414		18.3699	5.16169
17	1.77229	1.7078	1.56984	1.43436	1.28343	1.3451	1.51859	1.88832	2.34355	2.43919	2.54526	2.29364	2.22941	2.09995	1.99167	1.67766	1.32965	1.27887	1.51171	1.68974		19.0391	1.65217			17	6.17271	5.24734	5.01269	5.50767	5.6093	5.05789	4.6798	5.43431	7.46048	13.4607	13.4086	10.9105	4.89009	4.67554	4.97609	4.9133	5.20699	6.22402	7.39651	7.51024		19.0391	5.17174
18	1.94295	1.67432	1.45218	1.40486	1.64675	1.8991	2.05029	2.12697	2.206	2.53193	2.52818	2.63166	2.06471	2.0282	1.73786	1.89271	1.58231	1.53945	1.69754	1.93		19.7084	1.65135			18	5.68391	5.31095	6.89643	6.56191	6.9966	5.11758	5.72734	8.47086	13.3005	13.8795	11.137	7.43447	6.45586	5.5031	4.77717	4.98962	4.65101	4.48272	4.45743	5.16036		19.7084	5.18568
19	1.92325	1.90778	1.59818	1.72543	1.63172	1.6776	1.85986	2.07127	2.32132	2.06404	2.80066	2.7893	3.02963	2.68874	2.87317	2.41774	1.83605	1.84289	2.00938	2.2181		20.3777	1.65079			19	7.24616	7.61611	6.22072	6.18579	6.65993	7.99407	8.7222	8.78387	7.86462	8.39518	6.72335	5.5215	4.35082	4.18159	4.35082	5.17668	5.50507	5.8735	5.34418	7.64663		20.3777	5.20318
20	2.025	2.12301	2.03823	1.83735	1.62137	1.38093	1.5907	1.83703	2.38201	2.53802	2.82018	2.51633	2.26444	2.67316	2.67184	2.4033	1.53198	1.46782	1.51258	1.74253		21.047	1.65047			20	6.0384	5.59426	6.0384	5.99391	6.98096	6.41676	6.85549	6.70305	11.3562	14.0917	13.1784	9.91246	8.22075	7.48624	6.20781	4.95336	4.78187	4.63132	5.69359	6.33467		21.047	5.22394
21	1.38729	1.23545	1.21652	1.39928	1.5021	1.52084	1.60309	1.85334	2.15965	2.34397	2.34397	2.51281	2.36846	2.49953	2.16512	2.00037	1.65215	1.48216	1.48568	1.44252		21.7162	1.65034			21	5.31028	3.75428	4.97659	4.87081	5.85364	4.86244	5.72774	5.84414	8.95495	10.2527	10.3803	7.84198	5.85448	4.91958	4.80565	6.30034	6.56895	5.9978	5.77336	5.39517		21.7162	5.24767
22	1.73153	1.66775	1.58441	1.57298	1.56327	1.63043	1.70279	1.91664	2.26493	2.44263	2.59273	2.22845	2.43164	2.2874	2.41927	1.90596	1.70114	1.57293	1.67541	1.73969		22.3855	1.65037			22	5.20117	5.6431	6.14872	6.17015	5.80401	5.68391	5.8964	6.91618	11.0991	12.7301	13.9107	9.83397	8.18957	5.74729	6.63677	6.45907	6.14511	5.18427	5.39076	5.26455		22.3855	5.2741
23	1.55783	1.4344	1.40151	1.63151	1.83857	1.96925	1.94894	1.82693	2.15419	2.32608	2.53326	2.20152	2.44088	2.56369	2.57436	2.05336	1.60359	1.64528	1.78593	1.86563		23.0548	1.65056			23	4.37522	3.8642	8.0688	8.16733	9.17089	6.61014	6.76175	6.61618	7.54233	8.22075	7.65967	6.22174	6.45247	6.36373	5.79507	5.85536	5.54214	6.3603	5.69865	4.96272		23.0548	5.30296
24	1.61712	1.65739	1.63466	1.53932	1.61352	1.68606	1.92549	2.01004	2.32419	2.13029	2.2663	2.26822	2.55647	2.37145	2.25393	2.08379	1.92653	1.65571	1.50293	1.48096		23.7241	1.65085			24	4.68713	5.7336	7.73005	7.65009	6.66702	5.21921	5.68801	6.86701	8.4184	8.27876	7.22509	6.74643	7.15606	6.42911	5.34799	4.90037	5.09231	5.74901	5.62912	5.20955		23.7241	5.33398
25	1.41111	1.33262	1.37515	1.4535	1.45125	1.5193	1.81481	2.08839	2.26486	2.38764	2.39344	2.28175	2.27862	2.56045	2.71674	2.08007	1.51141	1.33806	1.60231	1.59415		24.3933	1.65124			25	5.79829	5.52808	5.40925	5.1357	7.52043	6.97058	6.38309	4.42238	5.93835	8.43968	8.73993	7.04854	5.54838	4.73629	4.75633	4.70558	5.65068	6.27753	5.67208	5.97263		24.3933	5.36694
26	1.66314	1.71614	1.76075	1.71614	1.39983	1.50332	1.65602	2.19862	2.56935	2.55557	2.22897	1.93409	1.97477	2.17957	2.10759	1.894	1.39231	1.61289	1.85861	1.95494		25.0626	1.65171			26	5.08196	5.42148	6.57249	5.90636	7.01238	6.83054	7.1515	5.69783	6.31795	7.24432	7.27505	6.52121	5.99391	7.86774	7.20076	7.33922	5.02687	5.46714	4.68364	4.92982		25.0626	5.40159
27	1.58709	1.73134	1.57153	1.45511	1.4076	1.41075	1.60952	1.96085	2.09622	2.08469	2.09584	2.28433	2.28738	2.31719	2.19123	1.92201	1.36562	1.35539	1.3535	1.61054		25.7319	1.65222			27	4.83853	5.02563	5.40639	5.47514	5.24768	5.04149	4.71688	6.33651	7.35841	8.55525	7.48249	7.16043	6.68504	6.17271	4.99548	4.61436	5.74085	6.30393	5.79885	4.80792		25.7319	5.43771
28	1.63466	1.75071	1.49016	1.37753	1.12391	1.18556	1.29757	1.62413	2.03006	2.23211	2.32778	2.1514	2.28498	2.34902	2.36254	1.99245	1.75074	1.63795	1.59695	1.63428		26.4012	1.65276			28	5.9978	5.90636	6.36873	5.55916	7.73978	7.24775	7.19876	6.61021	8.76166	9.16904	7.71032	6.1764	6.63677	7.05169	6.57751	5.84668	5.75231	5.31205	4.80792	4.62398		26.4012	5.4751
29	1.50219	1.58844	1.61889	1.78497	1.7926	1.75062	1.74759	1.74298	2.22616	2.18937	2.49458	2.33082	2.13227	2.13111	2.03205	1.9976	1.52393	1.54845	1.64541	1.6067		27.0705	1.65331			29	5.02608	5.06893	5.65068	5.38201	5.62281	5.52749	6.49841	7.24922	7.95713	8.35398	8.19212	8.55525	7.75068	6.63677	6.82005	6.84947	6.22282	4.92511	5.0053	5.21593		27.0705	5.51354
30	1.6828	1.60457	1.45709	1.74142	1.8486	1.95785	1.75226	1.93574	1.99014	2.18387	2.41198	2.54624	2.54281	2.20129	2.01782	1.77606	1.58629	1.57533	1.61003	1.79212		27.7397	1.65386			30	5.19045	6.477	8.83595	8.06507	8.44982	7.05575	6.69237	6.78512	7.75347	8.95511	7.66925	7.03247	6.32982	6.3043	5.39475	6.20727	5.76755	6.34043	4.87081	4.88464		27.7397	5.55286
31	1.64628	1.93586	1.77301	1.70423	1.614	1.74711	1.6975	1.49876	1.8654	2.12624	2.44449	2.47976	2.52319	2.30867	2.00006	1.74601	1.50442	1.48988	1.56117	1.71258		28.409	1.65439			31	4.69394	4.63622	5.32898	5.20566	5.40825	5.01269	5.27716	8.14292	9.89603	10.2194	7.39145	6.2586	7.39145	7.32298	6.18427	5.58481	5.88421	7.78479	6.69	6.25253		28.409	5.59286
32	1.9418	1.75234	1.74138	1.85949	1.94391	1.79011	1.81006	2.09252	1.97849	2.01023	2.04472	2.20152	2.03128	2.18001	2.40918	2.24558	1.60395	1.59689	1.82473	2.15846		29.0783	1.65489			32	4.45311	5.43195	7.27505	6.89066	6.47603	5.2418	5.67429	6.34149	8.52451	9.35294	8.40145	6.5262	5.55595	4.72561	4.34151	6.02265	6.58837	8.98995	7.63236	6.86027		29.0783	5.63337
33	1.64541	1.76967	1.65383	1.74677	1.45047	1.61928	1.87576	2.11528	2.14747	1.84208	1.90828	2.02612	1.97248	1.73256	1.53795	1.45083	1.64838	1.83227	2.05227	1.85452		29.7476	1.65534			33	4.39773	4.46512	5.94337	6.01779	7.10235	5.72757	6.55254	6.61416	7.51854	8.3148	8.37602	7.5155	6.08975	5.15163	5.6479	6.7384	7.05169	7.11954	5.67451	5.29035		29.7476	5.67424
34	1.71258	1.53026	1.42628	1.26046	1.18604	1.31719	1.42811	1.93305	2.30383	2.41067	2.37171	2.34866	2.50094	2.53193	2.37493	2.16543	1.73577	1.70693	1.78133	1.78716		30.4168	1.65573			34	6.10914	6.6647	7.66963	6.13624	5.81001	4.50727	4.5731	5.60761	8.33185	11.4483	13.0522	11.4483	8.44944	5.90077	5.87499	6.23655	6.08814	5.29347	4.66779	4.61141		30.4168	5.71529
35	1.5252	1.68162	1.47556	1.54807	1.40919	1.53932	1.4378	1.81293	1.83143	2.03244	2.24742	2.61036	2.39119	2.02739	1.78221	1.79334	1.47207	1.51974	1.45928	1.67184		31.0861	1.65606			35	4.39035	5.16727	7.04854	7.13079	7.9036	6.28852	8.00334	7.73655	8.18226	7.43447	7.27505	6.35505	6.05191	5.74204	6.58043	5.5483	5.01317	4.62003	4.51831	4.68713		31.0861	5.7564
36	1.45709	1.55587	1.5033	1.61928	1.62417	1.57301	1.56936	1.70263	1.85971	1.77262	2.16238	2.69892	2.85701	2.69017	2.17199	1.99807	1.61042	1.94568	1.84891	1.7985		31.7554	1.65632			36	6.7384	6.71093	6.91731	6.47049	6.5262	6.47546	6.71175	7.62255	7.67813	8.3148	7.4379	6.13064	5.8267	6.12092	6.54742	5.50767	5.4791	5.39475	5.48134	5.74953		31.7554	5.79742
37	1.77676	1.74758	1.62964	1.50202	1.40264	1.32999	1.52017	1.82092	2.09168	2.34696	2.29972	2.22706	1.86615	2.2023	2.15537	2.24109	1.69701	1.69605	1.60784	1.76175		32.4247	1.65648			37	4.60439	4.75961	5.88726	5.99714	9.17089	8.76958	10.3021	8.83996	12.375	11.5273	9.52385	5.66701	5.01341	4.69394	5.05968	4.9133	4.86623	4.54627	4.7646	4.79814		32.4247	5.83822
38	2.00239	1.78102	1.50743	1.53389	1.594	1.64942	1.79576	2.04747	2.35704	2.62971	2.70175	2.40103	2.0807	2.35191	2.51555	2.12697	1.46083	1.44429	1.77919	2.10135		33.0939	1.65656			38	4.48826	4.43684	4.46489	4.62259	4.67265	4.90849	5.01112	6.08895	8.39821	10.3439	10.2401	7.71612	5.66373	5.23703	5.94027	6.72341	5.39458	5.79608	5.36747	5.89083		33.0939	5.87868
39	1.88114	1.67024	1.43762	1.50202	1.68822	1.70398	1.74872	2.41791	2.75172	2.58572	2.44658	2.31855	2.66899	2.54405	2.57668	2.02851	1.49947	1.78412	1.97428	2.20246		33.7632	1.65654			39	6.84857	6.32982	7.1295	5.90636	8.62152	7.75841	7.14861	7.11391	9.10697	9.40516	7.16487	5.89579	5.77336	4.45743	4.03712	4.872	5.64377	6.33348	6.18141	6.22174		33.7632	5.91868
40	1.66565	1.78461	1.63868	1.63886	1.45077	1.37305	1.32098	1.80259	2.33252	2.44581	2.52875	2.34932	2.12258	2.14236	2.13147	2.08518	1.63379	1.63151	1.59466	1.6129		34.4325	1.65642			40	6.25963	5.99144	6.11662	5.36596	4.85226	3.90486	4.29122	6.89136	10.0684	11.1241	9.41582	7.51024	5.62947	4.7334	3.98387	4.32782	4.13424	4.90037	5.82692	6.27853		34.4325	5.95812
41	1.28332	1.65234	1.63486	1.43413	1.22261	1.36555	2.084	2.4683	2.49232	2.06153	2.25561	2.44425	2.33933	2.25393	2.12624	2.06226	1.77786	1.85602	1.58872	1.36092		35.1018	1.65618			41	5.15157	5.11973	4.39219	3.91294	4.7733	5.03528	6.88469	7.11456	8.43519	8.57134	9.41486	9.3759	7.70407	6.33475	5.55595	5.80028	5.2023	5.68644	5.39639	5.99289		35.1018	5.9969
42	1.81199	1.61935	1.47004	1.54109	1.53935	1.51018	1.61251	1.83554	2.04157	1.95764	1.92512	2.21126	2.457	2.92645	2.60191	2.14009	1.41677	1.5311	1.81624	2.00378		35.771	1.65584			42	6.88368	5.33038	6.0205	6.03941	6.29156	5.43538	4.99867	5.67635	9.21511	11.9795	10.8353	7.47764	5.16727	5.33038	5.87852	5.99144	5.54193	5.26199	7.00418	7.16416		35.771	6.03493
43	1.71039	1.64909	1.80226	1.72297	1.77374	1.68774	1.80697	1.88037	1.94158	1.91644	2.06226	2.28772	2.52402	2.3975	2.1257	1.76749	1.3182	1.37567	1.56487	1.801		36.4403	1.65539			43	5.98556	5.88438	7.09166	6.1649	6.71586	5.32952	4.9987	6.07459	8.86518	11.2352	11.178	8.67925	6.86645	5.82692	6.27853	6.13342	5.31205	6.47975	6.51841	6.53793		36.4403	6.07211
44	1.39301	1.31207	1.31632	1.45526	1.52781	1.58111	1.63515	2.01445	2.12772	1.95468	2.15525	2.25649	2.44403	2.31918	2.17947	1.88063	1.39192	1.5103	1.5387	1.57165		37.1096	1.65481			44	5.25581	5.41572	6.20011	5.9607	6.23159	5.47514	6.09667	6.27171	7.63969	8.36273	10.7045	10.1994	8.88419	6.3603	5.81157	6.81561	6.92548	7.11951	5.82789	5.46189		37.1096	6.10837
45	1.57463	1.44616	1.40593	1.50375	1.80091	1.85927	1.7605	1.65071	2.0391	2.24052	2.6536	2.62872	2.71789	2.35599	2.27366	1.8909	1.65772	1.55984	1.71745	1.7089		37.7789	1.65412			45	4.97609	4.44105	5.61841	5.53274	6.39267	5.00872	5.27667	5.31134	6.56071	6.477	6.81311	7.47567	8.15054	7.65964	6.42052	7.20618	6.59761	6.87947	5.56034	5.67864		37.7789	6.14363
46	1.66892	1.77134	1.73484	1.94291	1.86933	1.81586	1.64729	2.01176	2.41157	2.27881	2.28274	2.14526	2.07048	1.72831	1.65581	1.72717	1.54689	1.51913	1.51868	1.62228		38.4481	1.65331			46	6.74829	6.43374	6.78482	6.82429	7.25994	5.1357	5.06323	6.78712	8.10222	9.42673	7.63511	8.81529	7.39898	7.09903	5.02333	5.24734	4.35253	5.18872	5.33375	7.27354		38.4481	6.17783
47	1.98383	1.98098	1.93907	1.91436	1.71546	1.63761	1.74054	1.87218	2.14801	2.07704	2.10493	2.08536	2.13846	2.34465	2.29851	2.1786	1.78175	1.97909	2.19156	2.27253		39.1174	1.65239			47	4.70618	4.44277	5.72077	6.09494	7.27287	5.88438	8.12896	7.77302	9.6917	9.15871	9.25395	7.51766	5.91887	5.60531	4.90693	5.30968	5.85448	6.60286	5.98783	5.28656		39.1174	6.21091
48	2.21667	1.90232	1.22174	1.29025	1.55783	1.79827	1.82791	2.01083	2.21378	2.26094	2.24352	2.26502	2.39176	2.18648	2.05595	1.73484	1.48458	1.47591	1.69107	2.33912		39.7867	1.65134			48	6.70676	5.934	5.36321	5.55916	5.66974	6.69418	6.91526	7.90864	7.21815	7.84198	6.3423	6.29156	6.36373	6.58143	6.74643	7.36825	6.61014	6.22847	5.9774	7.71032		39.7867	6.24281
49	1.54116	1.85753	1.71881	1.82023	1.54422	1.75363	1.68565	1.83127	1.89068	1.9328	2.25229	2.37483	2.35955	2.03547	2.01574	1.97966	1.66565	1.6129	1.61178	1.74872		40.456	1.65018			49	4.94581	4.57186	5.43994	5.27972	7.87295	8.23004	8.33185	7.43935	7.86403	10.7045	10.6592	9.40516	6.08544	4.7646	4.54627	6.05191	5.93502	6.80019	5.66592	5.78561		40.456	6.27348
50	1.87572	1.92382	1.79453	1.71184	1.61497	1.54096	1.73767	2.1631	2.13914	1.99443	1.84767	1.95764	2.11905	2.17546	2.17746	1.90989	1.61625	1.71714	1.67306	1.92709		41.1252	1.6489			50	5.16727	5.02563	5.16036	5.1726	4.84751	4.16035	3.81819	4.81206	7.84994	10.5671	10.0844	8.05372	6.2621	6.14872	6.4683	6.7799	6.64356	7.4257	7.16416	6.92058		41.1252	6.30287
51	1.65	1.70102	1.55047	1.45103	1.50803	1.5636	1.94005	2.26281	2.50318	2.21674	2.13133	2.00378	2.21427	2.33082	2.52546	2.20858	1.95213	1.66701	1.52283	1.50558		41.7945	1.6475			51	6.95959	6.69	9.24093	8.18187	9.10136	6.15428	6.35363	7.75894	15.911	17.4497	15.2723	8.34306	6.93554	6.60092	5.45019	5.37262	4.70602	5.80882	6.09554	6.0384		41.7945	6.33094
52	1.81385	1.71184	1.49222	1.6849	1.7863	1.81548	1.75963	2.00592	2.18866	2.16804	2.17746	2.15505	2.00815	2.48143	2.42977	2.45112	1.66843	1.69754	1.62317	1.79743		42.4638	1.646			52	5.42093	5.1653	6.35003	5.28196	6.06755	5.05946	5.62537	7.54114	8.74868	9.38756	7.15738	6.30654	5.01493	5.34897	5.5597	6.60342	5.75669	5.58717	4.75556	4.83853		42.4638	6.35766
53	2.00396	1.94012	1.94291	1.97171	2.21951	1.78318	1.7319	1.95501	2.2212	2.23903	2.145	2.25686	2.15315	2.27979	2.22929	1.97735	1.55917	1.50166	1.59769	1.83605		43.1331	1.64438			53	5.52947	4.83313	5.03443	5.08884	7.61837	7.98335	7.29295	6.20221	7.76444	10.0279	9.64495	7.62066	5.8355	5.42827	5.40279	4.98482	5.20117	5.90821	6.12012	5.63418		43.1331	6.383
54	1.56117	1.52079	1.3358	1.42799	1.33812	1.42502	2.2063	2.55745	2.75569	1.97192	2.29102	2.16799	2.27979	2.38144	2.51555	2.3315	1.74206	1.61349	1.57351	1.64835		43.8023	1.64266			54	5.80078	6.10539	5.45834	5.26449	5.7807	5.27972	5.97567	8.83866	10.8637	10.9223	8.10261	7.64286	6.72335	6.11412	5.16864	5.5326	5.36222	5.50592	4.89976	5.80435		43.8023	6.40693
55	1.73107	1.66118	1.66142	1.7591	1.69794	1.64308	1.5958	1.83475	2.33436	2.22845	2.1727	1.96923	2.15703	2.29442	2.11502	1.78009	1.34002	1.58064	1.91077	1.93		44.4716	1.64084			55	4.31453	5.01493	6.5541	6.51839	6.71586	5.50507	5.99553	6.21807	9.1386	10.0155	10.1644	8.30769	7.48249	6.54742	5.50767	5.08901	5.06564	4.94203	4.51393	3.99743		44.4716	6.42943
56	2.089	2.01574	1.9618	1.71258	1.81679	1.98777	1.93572	1.85988	1.99276	2.37611	2.64465	2.91364	2.63251	2.37004	1.97996	1.85809	1.56712	1.75102	2.06648	2.14436		45.1409	1.63891			56	5.49474	4.87446	5.05	6.33731	6.61034	6.06628	4.31506	6.14269	9.19918	10.9426	8.97041	7.09613	5.28172	4.76273	4.37989	4.86571	4.74381	5.33734	6.30957	6.43137		45.1409	6.45049
57	1.6776	1.50577	1.35733	1.45964	1.73577	1.8138	1.83992	1.75362	1.85797	1.81253	2.17134	2.34383	2.22608	2.133	2.28772	2.24229	1.83907	1.65289	1.78844	1.80855		45.8102	1.6369			57	5.53776	5.72047	5.39475	4.6209	4.42227	4.02089	5.84507	6.80551	10.8345	10.7687	10.4014	7.15606	6.47824	5.84843	5.00705	5.03803	5.27627	5.68494	5.28656	5.29881		45.8102	6.47008
58	1.61653	1.47207	1.59873	1.70881	1.68531	1.65517	1.62408	1.88662	2.2097	2.42649	2.52402	2.53292	2.31873	2.22452	2.13869	2.0837	1.64025	1.56788	1.76118	1.79572		46.4795	1.63479			58	5.73588	5.59216	4.79814	5.15163	6.45247	6.35848	5.65295	6.70612	8.3651	9.62801	8.0955	6.70567	5.99562	5.02333	5.5881	5.00872	5.40639	5.45834	5.65068	6.21831		46.4795	6.48821
59	1.69229	1.79542	1.57316	1.33908	1.28697	1.32921	1.41482	1.74824	2.24441	2.55647	2.93528	2.80582	2.60301	2.14388	2.1096	1.796	1.2631	1.30482	1.44874	1.73123		47.1487	1.6326			59	5.16727	4.73775	6.79719	7.08783	7.31068	5.73551	5.63472	7.73274	9.63931	9.9389	7.11523	6.68524	7.07112	9.10786	7.46895	6.91012	4.48955	8.22547	8.77641	8.70365		47.1487	6.50485
60	1.83097	1.75196	1.48567	1.55464	1.95719	1.95625	2.35794	2.52913	2.90259	2.4369	2.32778	2.13002	2.22633	2.25798	2.34169	2.09297	1.68548	1.56399	1.51693	1.77115		47.818	1.63033			60	4.70085	4.89767	5.87499	5.34409	5.16044	4.49573	5.27003	6.41441	7.25257	7.67115	7.89422	7.36692	6.32856	4.8872	4.37211	4.695	4.66779	5.78027	5.56034	5.41661		47.818	6.52002
61	1.49672	1.8054	1.74642	1.59186	1.47591	1.73705	1.91063	1.84943	1.83499	1.77501	2.12233	2.21234	2.42511	2.35508	2.35324	2.04659	1.67537	1.78863	1.79819	1.74138		48.4873	1.62798			61	5.90422	5.81657	5.5231	5.55595	5.14907	6.11296	6.52664	6.95643	7.01593	6.97348	7.24466	7.61713	7.88922	7.20618	6.97753	6.45907	5.20508	4.94664	5.87122	6.90732		48.4873	6.53371
62	1.75626	1.56712	1.37628	1.35531	1.37488	1.54845	1.63847	1.83183	2.24201	2.49272	2.84931	2.59691	2.44328	2.26444	2.29972	2.07162	1.65349	1.61571	1.83097	1.92879		49.1566	1.62557			62	5.45834	5.39882	5.74901	4.92823	5.11623	4.24407	5.24974	5.25259	8.40924	9.61942	10.985	8.46831	7.23056	6.11662	6.02612	6.11662	5.86523	5.54193	4.98482	4.97369		49.1566	6.54593
63	2.15714	1.82342	1.71039	1.59545	1.60945	1.82081	2.07609	2.05628	1.97671	1.92712	2.18768	2.28857	2.45486	2.32534	2.27366	1.98777	1.76749	1.55433	1.894	2.10759		49.8258	1.62309			63	6.11296	6.81256	8.56773	7.82244	7.57887	6.03941	5.90291	5.71343	7.00005	7.66374	8.46421	8.0312	9.09538	8.36273	6.85507	5.6508	5.02333	4.80173	4.20125	4.60183		49.8258	6.55668
64	1.45153	1.76888	1.74064	1.88931	1.74376	1.87173	1.93473	1.96461	2.31268	2.45733	2.73981	2.37738	2.20195	2.01253	2.23861	1.9345	1.72013	1.79562	1.89694	1.80134		50.4951	1.62055			64	7.15987	9.23191	9.2468	8.17164	6.60342	6.02675	5.87546	5.74114	9.56225	12.1173	12.8903	9.10836	6.52569	4.70618	6.34448	6.69	6.29943	5.934	6.40386	7.36709		50.4951	6.56598
65	1.86901	1.90234	1.78031	1.92512	1.75362	1.69323	1.61174	1.72077	1.8343	2.06492	2.51278	2.82756	2.78712	2.56439	2.22899	1.95814	1.58221	1.538	1.64298	1.91968		51.1644	1.61796			65	5.26101	5.66592	5.43195	5.0278	5.25304	5.86245	6.40995	7.05858	7.62211	7.27505	7.25057	6.90575	5.85448	5.43589	5.26449	5.97464	5.32885	5.12771	4.59147	4.5444		51.1644	6.57384
66	1.74302	1.54093	1.41695	1.38838	1.47207	1.51972	1.82625	1.96108	2.23759	1.98288	2.18652	2.06202	2.20862	2.05069	2.37271	2.13017	2.07232	1.71616	1.91157	1.76546		51.8337	1.61532			66	6.84667	6.69	7.17204	5.41405	6.80019	6.18689	6.65929	6.99474	7.64496	9.10786	8.36447	7.71032	6.33731	6.2621	5.64141	5.33643	4.99775	5.8735	5.53776	5.60755		51.8337	6.58027
67	1.38252	1.39425	1.61859	1.64298	1.69892	1.68811	1.85408	1.92298	1.98683	2.08363	2.13707	2.2718	2.16086	2.18309	1.85861	1.56917	1.23188	1.35892	1.53849	1.47684		52.5029	1.61264			67	4.20125	4.22704	6.27382	6.57275	8.01085	7.00546	7.63839	6.92356	9.50657	9.80332	9.31946	7.06667	6.17115	5.40825	5.01269	8.18957	7.99495	7.22933	4.30215	4.40825		52.5029	6.58529
68	1.77676	1.65403	1.42878	1.32955	1.67146	1.88389	1.9779	1.86514	2.42158	2.56944	2.67163	2.33264	2.42531	2.25686	2.12362	1.79609	1.43487	1.37571	1.53564	1.79827		53.1722	1.60993			68	6.18141	5.67451	6.7686	7.43438	8.84782	7.0924	6.69559	6.00092	7.67776	7.69845	8.64655	7.97992	7.02319	5.59216	4.79814	5.15163	5.07321	5.87499	5.99742	6.33348		53.1722	6.58893
69	1.59188	1.47108	1.52363	1.67004	1.77218	1.65067	1.48333	1.80057	2.24998	2.37611	2.52655	2.44119	2.44282	2.16844	1.98375	1.79995	1.50361	1.60152	1.66518	1.66023		53.8415	1.60719			69	4.40076	4.75138	5.38819	5.09231	5.10536	4.62259	4.74394	5.5806	6.09515	8.05164	7.79338	7.84984	5.76223	5.33383	5.21522	5.34418	4.96474	5.63312	5.52017	5.33031		53.8415	6.5912
70	1.77202	1.56984	1.6117	1.70948	1.95426	1.79797	2.07	2.04523	1.95663	1.68713	1.7869	1.92933	1.8869	1.94867	2.13002	1.99676	1.67967	1.54319	1.72466	1.86457		54.5108	1.60443			70	5.42827	4.99412	4.30718	4.22755	5.02608	4.86244	4.99821	7.03679	8.26081	9.17918	8.15916	8.83577	7.4742	5.97263	4.47631	5.59216	6.07664	7.84357	7.00546	7.07462		54.5108	6.59213
71	1.71258	1.61257	1.49305	1.4076	1.71326	1.95761	2.00468	1.8045	1.96223	1.89706	2.12585	2.08186	2.26444	2.30981	2.24145	2.03667	1.63043	1.80718	1.9331	1.90534		55.18	1.60165			71	4.0986	4.49711	5.98125	5.91614	5.59449	4.25851	4.50452	6.2368	8.15438	10	9.06377	7.57379	7.22408	6.54772	7.17814	6.05265	5.70356	4.95314	4.54932	4.64794		55.18	6.59176
72	1.72992	1.38957	1.50293	1.45362	1.53945	1.54877	1.642	1.81374	2.11507	2.36775	2.30179	2.1687	2.13938	2.28857	2.56479	2.42635	2.15269	1.65051	1.83348	1.71019		55.8493	1.59887			72	5.94457	5.90424	5.09989	5.25301	5.2532	4.86115	3.84808	4.91069	6.51505	7.6994	6.64356	5.97748	6.06513	6.47665	5.55058	5.65449	6.42911	6.72335	5.59782	5.40279		55.8493	6.5901
73	1.75019	1.58978	1.41613	1.17756	1.47315	1.71913	1.96633	2.08145	2.28788	2.56059	2.75826	2.6075	2.52494	2.59974	2.7827	2.42158	1.87643	2.01643	2.09155	2.07647		56.5186	1.59608			73	5.73448	5.60303	6.02606	5.49011	6.47546	5.6067	5.62537	8.07752	9.81624	10.6925	10.6925	10.447	8.43858	6.01627	5.5483	5.84482	4.83853	5.63312	5.52017	5.86669		56.5186	6.58719
74	1.47611	1.64298	1.71546	1.55163	1.42336	1.41695	1.55185	1.86857	2.07318	2.04718	1.86327	1.87928	2.05426	2.28261	2.17455	1.80861	1.49042	1.70419	1.80313	1.65772		57.1879	1.59329			74	5.6508	5.02333	5.891	5.62912	6.29156	6.3423	6.45892	7.49656	8.96802	8.81795	6.88901	6.87677	8.18587	9.44647	8.0312	7.52798	6.01023	5.08643	4.9162	4.95336		57.1879	6.58306
75	1.48716	1.55879	1.63123	1.71015	1.59109	1.62803	1.71461	2.0208	2.12542	2.15815	2.38417	2.36738	2.47568	2.26888	2.27772	1.82801	1.46132	1.32929	1.43449	1.52158		57.8571	1.59052			75	5.80028	5.32608	5.8267	5.58454	5.63312	4.30215	5.60857	6.7061	8.29025	8.91615	8.12755	6.73151	5.26679	5.36842	6.84667	7.15642	7.08755	5.99041	5.9132	6.13064		57.8571	6.57775
76	1.53312	1.51517	1.53976	1.50957	1.53872	1.67296	1.74769	1.72806	1.9087	2.2343	2.33264	2.06458	1.82335	2.32207	2.421	2.03812	1.31252	1.45088	1.75558	1.70733		58.5264	1.58776			76	5.64393	5.68141	6.14117	6.03057	6.24045	5.15157	5.70274	7.73472	9.85209	10.8854	8.92242	7.52798	6.2621	5.6017	4.85386	4.7619	5.19461	5.44581	5.25406	5.69379		58.5264	6.5713
77	1.78031	1.87487	1.77931	1.74002	1.63429	1.73383	1.8319	2.15165	2.32588	2.37046	2.72025	2.66345	2.43141	1.91323	1.9744	2.11083	1.77078	1.83985	1.80698	1.99949		59.1957	1.58502			77	5.75793	6.07976	7.11262	6.58837	6.16894	4.21303	4.52168	5.79968	8.67309	9.10482	8.43985	7.15987	6.87185	5.9978	5.04744	5.28776	5.6093	6.15133	5.67208	5.81172		59.1957	6.56373
78	1.63315	1.59574	1.37443	1.41574	1.47465	1.55894	1.53417	1.5642	2.03946	2.08735	2.30823	2.16409	2.42531	2.59832	2.5779	2.1279	1.56571	1.51199	1.68048	1.76872		59.865	1.58231			78	7.22778	8.52175	8.90286	7.1769	6.01548	5.69865	5.73273	5.89141	8.22426	8.70872	8.01075	5.97464	5.75231	5.50592	4.70602	4.45311	4.11401	4.42848	5.04235	5.6067		59.865	6.55509
79	1.68774	1.70301	1.49979	1.51805	1.39641	1.43848	1.58037	1.71389	2.05527	2.02616	2.11428	2.07309	2.2428	2.43336	2.26952	2.00102	1.50447	1.40447	1.46811	1.7089		60.5342	1.57964			79	4.43452	5.0962	6.98596	6.99145	5.8917	4.36952	5.02785	6.86701	9.49116	9.65527	9.71931	7.96664	8.21665	6.61898	6.4683	5.98781	6.90732	6.81124	6.17174	4.73486		60.5342	6.54542
80	1.95302	1.65876	1.2766	1.18739	1.37789	1.45807	1.81514	2.11353	2.38698	2.42241	2.28857	2.13938	2.13624	2.29567	2.34397	2.01364	1.67148	1.85152	2.01238	2.2914		61.2035	1.57701			80	6.73151	6.51841	6.60596	5.02235	5.28656	5.1726	6.30832	8.34589	9.83315	12.3573	10.3716	8.37303	4.94496	5.26679	5.05968	5.04744	5.28776	6.4345	6.54437	6.20491		61.2035	6.53476
81	1.54426	1.49392	1.56047	1.55581	1.61439	1.64396	1.83712	2.09965	2.21451	2.38465	2.66631	2.66788	2.38721	2.26599	2.34383	2.17134	1.64308	1.48846	1.53849	1.56495		61.8728	1.57442			81	5.98262	5.36321	5.12943	4.76522	6.67501	5.85478	6.14764	6.60473	8.07855	8.53788	7.67115	7.05575	5.40457	5.5609	5.82353	6.82005	5.0964	4.78992	4.45209	5.63327		61.8728	6.52315
82	1.81385	1.887	1.62614	1.41641	1.36938	1.51002	1.71028	1.95045	2.42755	2.46796	2.5882	2.19123	2.03754	1.96654	2.02302	1.87312	1.57748	1.48754	1.538	1.62602		62.5421	1.57188			82	5.87749	5.81157	7.89281	7.63236	7.94953	5.18679	5.44836	5.25499	8.65456	9.71261	10.4119	7.65009	8.38344	7.08783	7.03632	5.52502	5.27627	6.11079	6.10972	6.66702		62.5421	6.51063
83	1.94237	2.13846	1.82042	1.57151	1.37829	1.57298	1.57747	1.6998	1.74844	1.7204	2.01667	2.07024	2.08277	2.41537	2.48637	2.52959	1.91931	2.13559	1.9744	1.98059		63.2114	1.56941			83	4.5271	4.92857	5.73448	5.60303	5.41305	4.69385	5.34938	5.78978	7.1515	7.15237	8.69738	8.36796	8.24105	6.63637	6.30393	6.12068	4.76393	4.82348	4.68364	5.20699		63.2114	6.49725
84	1.3913	1.37108	1.33693	1.45675	1.49222	1.47207	1.49093	1.58918	1.95804	1.80848	2.01902	2.04604	2.30884	2.04356	1.9503	1.79343	1.63925	1.52146	1.51972	1.52714		63.8806	1.56699			84	5.09231	5.38819	5.28776	5.49638	5.86245	5.6067	5.3214	5.66419	7.16791	7.4379	7.09613	5.49479	5.47059	4.52073	5.1677	4.72811	4.42682	4.87667	5.13661	5.93291		63.8806	6.48305
85	1.48085	1.42529	1.36649	1.38018	1.46379	1.67023	1.64215	1.72496	1.94373	2.33153	2.40155	2.24845	1.89038	2.09884	2.0139	1.99807	1.53452	1.71405	1.72846	1.67445		64.5499	1.56465			85	6.76533	5.96986	6.89016	6.68038	6.92406	5.76931	5.23932	5.71436	5.67203	7.49875	7.28263	7.3887	5.43538	6.22847	5.78258	5.70356	3.9272	3.8874	4.70558	5.91887		64.5499	6.46807
86	1.57153	1.67245	1.57157	1.61712	1.41075	1.53334	1.81417	2.27398	2.4848	2.32812	2.24352	2.03524	2.2032	2.33509	2.25011	1.94108	1.4849	1.68967	1.65835	1.8057		65.2192	1.56238			86	5.99311	6.92548	7.91275	7.15642	8.32492	7.28263	6.68088	5.65467	8.34068	9.4585	9.78077	7.81901	7.37668	5.90077	4.87189	4.75913	5.08901	6.12068	5.55864	5.63094		65.2192	6.45236
87	1.67004	1.50577	1.52381	1.70502	1.78795	1.71348	1.63755	1.7067	2.46145	2.50076	2.74885	2.38254	2.30093	2.06786	1.8805	1.95817	1.76511	1.65051	1.68786	1.65171		65.8885	1.56018			87	6.71093	6.7384	6.13064	5.31245	5.30968	4.90693	5.58654	6.05851	7.68122	7.96664	7.39145	5.524	5.80671	5.48401	6.63191	6.45907	6.54482	5.76931	5.34418	6.43051		65.8885	6.43597
88	1.47921	1.55805	1.4549	1.40346	1.55724	1.76653	2.07318	2.00569	1.9783	2.06142	2.3649	2.3649	2.21951	2.13731	2.18928	1.90853	1.87557	1.94172	1.89755	1.67017		66.5577	1.55808			88	5.15163	6.08975	7.05575	6.70567	5.72743	5.45403	5.8964	6.27252	7.44407	9.06377	9.45987	8.14883	7.51563	7.6087	6.94611	5.93962	4.79575	6.35295	6.4348	6.45247		66.5577	6.41894
89	1.82995	1.98172	1.81333	1.7967	1.55511	1.61035	1.72154	1.99613	2.45211	2.29063	2.38725	1.97738	2.12819	2.04718	2.06225	1.79174	1.5193	1.72487	1.86888	1.97636		67.227	1.55606			89	5.36321	5.78904	7.16934	6.49642	7.17204	5.83751	6.07755	6.82764	8.50495	8.76088	6.92406	5.62732	4.89857	4.44021	5.67933	7.03829	6.56413	4.34708	3.30435	4.20108		67.227	6.40132
90	1.42273	1.3181	1.3513	1.48494	1.66401	1.64594	1.6008	1.66933	1.98788	2.23861	2.69119	2.79965	2.63358	2.24121	1.95849	1.82269	1.55894	1.58119	1.61642	1.54299		67.8963	1.55414			90	5.75796	6.33467	6.41952	5.71962	6.0722	5.43554	6.03063	7.86345	9.17424	8.99147	7.43447	6.97216	6.36532	5.50592	4.8298	9.19091	9.5818	9.37181	4.59147	5.12771		67.8963	6.38316
91	1.78986	1.53037	1.28143	1.64184	1.76961	1.83793	1.62191	1.80892	1.83704	1.89437	1.99949	2.2229	2.1856	2.24086	2.2076	2.21614	1.84884	1.96603	2.04538	2.18508		68.5656	1.55232			91	5.43061	5.28199	6.3223	5.63666	6.0194	5.00872	4.99821	8.2628	11.9029	13.2055	10.2327	7.91871	7.08965	7.52798	6.81591	6.13839	4.78251	5.04744	5.17484	4.94496		68.5656	6.36449
92	1.87405	1.63123	1.54069	1.6034	1.64832	1.7918	1.80644	1.81395	2.13558	2.14338	2.47034	2.02495	1.9543	1.93973	2.28196	2.23618	1.72605	1.39028	1.61424	1.77418		69.2348	1.5506			92	5.15539	5.98881	6.47665	5.68491	6.26646	6.73959	6.86837	5.61629	7.08017	8.37945	10.5192	9.40771	7.8176	4.77727	3.50374	3.72729	4.44817	4.82135	4.77428	4.44208		69.2348	6.34538
93	1.57293	1.61337	1.51843	1.51292	1.49305	1.57903	1.74054	1.92049	2.17375	2.11491	2.2814	2.25828	2.36513	2.12534	2.01282	1.7589	1.55788	1.52509	1.56279	1.63361		69.9041	1.54899			93	6.98596	6.8995	7.813	6.57275	7.25852	5.91383	6.07755	7.60782	9.38902	14.9932	14.4814	12.5162	6.40489	5.28019	4.94203	5.16727	4.81408	4.70085	4.69069	5.39604		69.9041	6.32586
94	1.71258	1.87928	1.8067	1.8481	1.63697	1.6151	1.55825	1.85853	2.15288	2.11855	2.51605	2.45981	2.46252	2.24845	2.40155	2.16198	1.8385	1.61889	1.67075	1.57759		70.5734	1.54749			94	5.49136	6.3285	7.30344	6.7835	7.37262	5.75756	5.39817	5.74826	7.88085	9.08333	8.13678	7.0642	6.11765	5.60135	5.40639	5.94513	5.88047	6.34043	5.27972	5.43994		70.5734	6.30598
95	1.54853	1.73315	1.64365	1.5777	1.67348	1.82354	2.33814	2.36108	2.80755	2.43741	2.68344	2.20677	2.48989	2.81623	2.94975	2.34071	1.39059	1.36921	1.45002	1.63781		71.2427	1.54611			95	5.68494	5.50112	6.24092	5.99714	5.40927	4.50711	5.07445	5.7305	7.61281	9.30069	9.25395	7.39145	5.27524	5.03803	5.57916	6.76377	6.33106	5.69109	5.41397	5.87852		71.2427	6.2858
96	1.84884	1.68142	1.48988	1.58815	1.52676	1.5958	1.6567	2.01479	2.06292	1.98098	2.01282	2.01281	1.94505	2.20399	2.67404	2.57856	2.05811	1.74821	1.91368	1.97477		71.9119	1.54484			96	4.57805	4.04167	5.94337	5.83323	8.21354	7.03913	7.14433	8.33495	8.84782	9.67583	7.80807	8.36273	6.7907	5.73878	5.60772	6.58043	6.20846	6.41952	6.02612	5.45403		71.9119	6.26535
97	2.03391	1.72831	1.65581	1.70676	1.75363	1.79736	1.82599	2.01445	2.26564	2.3975	2.18427	1.91968	1.81253	2.30482	2.36305	2.12412	1.47611	1.26852	1.65468	1.90017		72.5812	1.5437			97	5.39076	5.04994	6.53302	6.13222	7.55251	6.28852	6.77446	6.8038	8.76166	9.81269	8.78044	6.72344	5.29881	5.42855	5.41312	5.53018	4.89767	5.29347	5.26059	5.39076		72.5812	6.24468
98	1.69323	1.60017	1.59769	1.59085	1.61883	1.61883	1.7088	2.009	2.12231	1.88768	2.34492	2.52257	2.7799	2.94768	2.89713	2.45527	1.37519	1.34404	1.51256	1.64365		73.2505	1.54269			98	5.74085	5.76755	8.40933	7.75841	8.3047	5.52749	6.15645	7.15429	7.94669	9.2902	8.22248	7.19155	5.40639	4.73138	5.1677	5.15157	5.18409	5.8267	5.6545	5.90598		73.2505	6.22384
99	1.70686	1.68216	1.33889	1.5256	1.6033	1.8636	1.91714	1.7555	1.77467	1.78167	2.02558	2.05903	2.10057	2.25785	2.23585	2.11034	1.87915	1.78716	1.75074	1.83256		73.9198	1.54181			99	5.03803	5.76307	7.15606	7.29804	7.46432	6.26533	5.78163	5.86717	7.71232	10.4449	10.6592	8.9491	5.89083	5.21522	5.43613	6.67807	6.41676	7.06067	6.11035	5.62005		73.9198	6.20287
100	1.9027	1.76175	1.59328	1.42049	1.4403	1.51314	1.70875	1.85504	2.33885	2.66998	3.07823	2.75063	2.51937	2.53679	2.51338	2.11652	1.50743	1.5777	1.82098	1.93409		74.589	1.54106			100	5.29881	5.65068	5.84843	5.33213	5.70929	5.21762	5.34087	5.79968	7.35277	8.84782	7.98162	9.10511	7.73399	6.98405	5.23703	5.20566	5.74901	5.82792	6.02816	5.58946		74.589	6.18182
101	1.8319	1.71842	1.43281	1.53034	1.62549	1.60913	1.73518	1.81469	2.07743	1.9729	2.18382	2.49844	2.45733	2.32155	2.27096	2.23757	1.95213	1.79904	1.90926	2.04976		75.2583	1.54045			101	5.47514	5.19184	5.21522	5.26059	5.09989	4.87189	5.69559	8.75332	9.78204	9.71175	7.15606	7.84357	7.08905	6.74024	5.3028	4.99352	4.71402	5.00457	5.65068	5.97464		75.2583	6.16074
102	1.59908	1.39497	1.60359	1.65108	1.54638	1.31713	1.60512	2.32142	2.79306	2.91214	2.92678	3.14039	2.80778	2.4464	2.05461	1.88708	1.58288	1.76888	2.05477	1.9702		75.9276	1.53998			102	6.89112	7.254	7.49222	5.8292	5.86323	5.03714	5.96871	6.71579	7.97829	8.37602	7.91871	7.43447	7.11414	6.33262	5.3366	5.19461	4.84356	5.30622	4.92085	5.97748		75.9276	6.13967
103	1.48577	1.42375	1.52766	1.42492	1.37774	1.48686	1.84686	2.12869	2.26504	2.35599	2.4896	2.34397	2.24179	2.52111	2.68261	2.48779	1.77805	1.69763	1.67306	1.6941		76.5969	1.53965			103	4.9133	5.36618	5.50767	5.25581	5.62281	5.62912	7.35968	7.94874	9.35894	8.36273	8.75678	7.66374	6.76415	4.65975	4.20125	4.84096	5.02235	5.36684	4.86244	5.20699		76.5969	6.11865
104	2.02372	2.01306	1.77328	1.6011	1.45659	1.51018	1.44535	1.64612	1.87441	1.84767	2.19027	2.26265	2.44203	2.32395	2.28196	1.8097	1.31842	1.61349	2.04883	2.18382		77.2661	1.53947			104	5.34515	6.01548	6.24067	6.47665	7.86774	7.55425	6.90608	8.52235	9.26427	9.66586	6.94767	7.45896	7.15606	6.36532	5.50592	6.19138	5.62893	6.23825	5.13661	6.0749		77.2661	6.09773
105	2.13002	1.87861	1.54845	1.40346	1.35799	1.35605	1.69504	1.93917	2.03935	1.79472	1.74831	1.81785	2.03823	2.32781	2.64465	2.6547	2.24953	1.72309	1.66251	1.98162		77.9354	1.53943			105	5.29312	6.33467	7.11954	6.7835	7.91275	6.96284	6.50973	5.97972	9.79831	11.7332	10.6409	7.35574	5.63603	5.81657	5.16961	5.73008	5.02333	5.81172	4.81387	5.17885		77.9354	6.07694
106	1.65532	1.71405	1.48905	1.54426	1.44252	1.41283	1.51045	1.95535	2.38286	2.3553	2.11135	1.93972	1.99766	2.34524	2.46473	2.29334	1.79978	1.88478	1.87837	1.97469		78.6047	1.53954			106	5.09898	5.13326	7.59372	7.65594	8.08829	5.00872	5.42734	6.4503	9.72714	11.1993	11.6677	9.8577	7.98361	6.71839	5.72025	5.45154	4.20718	5.11811	5.04985	5.59315		78.6047	6.05634
107	1.73225	1.73497	1.70766	1.65158	1.58193	1.48716	1.80822	2.19094	2.25049	2.07104	2.03493	2.00361	1.83317	1.90255	2.02616	2.0866	1.64672	1.64914	1.56147	1.77098		79.274	1.5398			107	5.24593	5.15828	5.0163	5.00872	8.69144	8.53987	8.16425	7.5032	9.05251	9.09874	6.76433	6.09554	5.63327	4.30906	3.96956	4.54819	5.26059	6.67807	6.33317	6.62114		79.274	6.03596
108	1.74724	1.92393	1.84294	1.71951	1.76653	1.92879	1.78179	1.89643	2.34521	2.50128	2.36388	2.3289	2.34708	2.44088	2.15071	2.17183	1.87238	1.8352	1.67929	1.63885		79.9432	1.54021			108	5.68591	5.53268	5.99289	5.45581	5.47659	4.28935	4.34042	5.78202	10.6792	12.2704	10.9761	7.06823	6.01023	6.448	5.72446	6.14511	5.18427	5.8735	5.34515	5.73008		79.9432	6.01585
109	1.48988	1.65899	1.65387	1.69286	1.6678	1.64994	1.56839	1.74448	2.05912	2.27027	2.32991	2.25957	2.33331	2.63184	2.77153	2.41654	1.792	1.44344	1.37108	1.37488		80.6125	1.54078			109	5.96326	6.37953	6.41971	5.48401	7.17204	6.80293	8.13371	7.73288	8.31646	8.3148	8.16383	7.48961	6.46143	6.29434	6.33467	6.76433	5.70168	5.41191	4.02089	5.06593		80.6125	5.99604
110	1.87096	1.65949	1.35531	1.5234	1.95019	2.04616	1.95765	1.96177	2.48926	2.66117	2.69017	2.4566	2.75415	2.91347	2.85701	2.19849	1.63126	1.41502	1.59578	1.87861		81.2818	1.5415			110	5.36526	5.39779	8.2981	8.9537	8.0688	4.37384	4.28798	4.71912	7.93036	10.3947	10.2194	7.08495	6.2561	6.53945	6.35505	5.62281	4.44199	4.80005	4.79548	6.20727		81.2818	5.97657
111	1.90199	1.93723	1.70317	1.71114	1.67298	1.909	1.76588	1.95724	1.96376	2.1111	2.19631	2.46673	2.3649	2.449	2.34383	2.24558	1.7572	1.7967	1.89706	1.98883		81.9511	1.54238			111	6.74504	5.49239	5.65068	5.31205	5.0015	4.66779	4.76266	5.14184	6.98685	8.36273	7.55621	6.28709	5.82789	6.07976	5.44079	5.16036	5.10922	6.44767	7.99664	8.22918		81.9511	5.95749
112	1.65266	1.65431	1.53219	1.59574	1.43724	1.48692	1.59391	1.89651	2.25605	2.51268	2.66667	2.66667	2.46187	2.69466	2.37442	2.28892	1.63943	1.6631	1.58629	1.73225		82.6204	1.54342			112	6.07976	5.98781	6.2561	6.23655	7.30344	6.90971	7.09826	6.92356	8.19	8.70755	7.71612	6.62921	5.68741	5.51811	4.25182	4.10345	3.96035	5.00318	5.21082	6.01548		82.6204	5.93883
113	1.54035	1.74206	1.72846	1.69364	1.66518	1.74963	1.74433	1.85763	2.06368	2.15609	2.24819	2.4132	2.4132	2.39381	2.38075	2.20787	1.87405	1.76326	1.76621	1.65918		83.2896	1.54461			113	6.19138	6.56895	6.47588	4.89014	6.0626	6.01779	6.15805	5.43431	7.16791	8.91615	8.61029	7.51766	5.47326	4.88582	4.28257	6.2652	6.01779	7.34991	6.10972	6.45247		83.2896	5.92062
114	1.72367	1.73402	1.74614	1.60945	1.65476	1.77229	2.11653	2.17387	2.23088	1.96925	2.22852	2.18754	2.11534	2.00927	2.13707	1.94513	1.68343	1.62759	1.81045	1.71034		83.9589	1.54596			114	5.07292	5.59426	7.32571	7.20076	6.19494	5.27061	5.71161	6.55441	7.51202	10.0809	10.138	8.05872	5.74953	4.94496	5.26969	4.95336	5.07611	4.83853	4.87934	5.11442		83.9589	5.90291
115	1.9158	1.62958	1.32317	1.22928	1.33436	1.52363	1.69005	1.94184	2.05882	2.0766	2.28175	2.4499	2.56479	2.18129	2.04137	1.70948	1.64524	1.76109	2.02752	2.13678		84.6282	1.54748			115	5.10922	5.06841	5.89361	5.75005	5.65214	4.66381	5.24682	6.85291	9.39713	11.2352	10.8854	8.92242	6.98596	5.86245	5.07292	5.38261	5.09965	5.15828	4.58359	4.98482		84.6282	5.88572
116	1.92653	2.10734	1.85301	1.56429	1.47846	1.5242	1.87941	2.03909	2.35197	2.16007	2.28121	2.14854	2.10134	2.06305	2.06796	2.13559	1.64502	1.63949	1.48561	1.84881		85.2975	1.54915			116	5.06564	5.21921	6.66702	6.28852	7.01238	5.73082	5.43295	7.25206	8.91397	9.76829	6.92074	5.55695	5.20699	5.09231	5.62732	6.17174	6.15296	5.67864	4.87446	4.87446		85.2975	5.86909
117	1.96528	1.74206	1.37943	1.24384	1.44366	1.928	2.14976	2.5201	2.53928	2.4668	2.18745	2.17887	2.15362	2.16488	2.13869	2.06505	1.71396	1.75854	1.92061	2.12804		85.9667	1.55098			117	5.83237	6.18427	7.05479	6.0779	4.18804	4.69964	4.99354	7.3622	9.045	10.8854	9.26723	8.3148	7.2703	6.54742	5.33213	5.70929	5.21762	5.73878	6.49813	6.54585		85.9667	5.85306
118	1.58954	1.48714	1.37012	1.43582	1.24627	1.36003	1.52579	1.84573	2.27442	2.28182	2.33708	2.19737	2.02894	2.06385	1.89624	1.85213	1.47351	1.65287	1.89563	1.8991		86.636	1.55297			118	4.69069	4.5271	6.2939	6.20218	6.98814	5.62912	5.40986	5.3432	7.31136	9.81269	9.99659	8.25947	6.26369	5.21522	4.85108	6.80542	7.45262	7.56484	5.47514	4.93998		86.636	5.83766
119	1.65476	1.57447	1.43144	1.53447	1.54526	1.65215	1.72154	1.87187	2.01423	1.98353	2.07389	2.19696	2.23211	2.30085	2.25957	2.05854	1.99175	1.82753	1.9018	1.69233		87.3053	1.55512			119	5.26679	4.82118	6.57766	6.40627	7.83066	6.12252	6.42214	6.18588	10.8186	12.4826	15.5199	11.5444	9.4952	5.05434	4.43792	5.35402	5.2605	6.3223	5.60381	5.79528		87.3053	5.82291
120	1.50229	1.36279	1.42	1.37628	1.43762	1.59951	1.86354	2.04862	2.0756	1.9232	2.06355	2.04336	2.45217	2.50671	2.55535	2.05932	1.71258	1.56117	1.65215	1.54526		87.9746	1.55743			120	5.06031	5.75231	6.27753	5.81837	6.13839	5.35195	6.42345	6.05014	7.22011	7.36957	7.36957	6.68765	6.03941	5.82692	5.11102	5.24188	5.42148	5.74729	4.84751	4.86124		87.9746	5.80885
121	2.04199	1.68065	1.66361	1.85957	1.83534	1.73752	2.10589	2.3411	2.62813	2.40362	2.36237	2.04819	2.01862	2.17471	2.36011	2.17008	1.90432	1.99241	2.38089	2.4499		88.6438	1.5599			121	4.73499	4.5851	5.11442	4.64946	5.72743	5.49037	5.4129	5.86064	7.82285	8.61029	7.27853	5.74953	5.17484	4.79557	4.49711	4.70085	4.89767	5.69109	5.59546	5.20327		88.6438	5.7955
122	1.83256	1.8339	1.67067	1.48568	1.61352	1.65387	1.75224	1.90114	2.18401	2.03107	2.50023	2.59879	2.5492	2.14514	2.0673	2.07043	1.63466	1.66525	1.6584	1.77429		89.3131	1.56253			122	5.58669	6.67393	6.5479	5.19184	5.3572	5.42148	4.9987	6.07459	8.08499	11.3166	10.3947	8.40151	5.76931	5.82692	6.76533	7.11414	7.43447	6.6314	5.32585	4.24929		89.3131	5.7829
123	1.70317	1.7753	1.52444	1.37132	1.41185	1.78865	2.13257	2.20216	2.3298	2.24052	2.51969	2.65292	2.84677	2.74189	2.55883	2.21667	1.75854	1.54093	1.55735	1.69887		89.9824	1.56531			123	5.98781	5.98781	5.6431	4.40606	4.57813	4.17619	5.09669	8.53728	10.8903	11.07	10.9453	11.0445	10.5775	6.63246	5.0718	6.53018	7.54527	7.52798	5.44079	5.42855		89.9824	5.77107
124	1.73123	1.65237	1.50821	1.54546	1.42164	1.68065	1.54719	1.8067	1.88937	2.24526	2.23211	2.16293	1.93723	1.92554	1.79343	1.58621	1.31831	1.41953	1.69904	1.80855		90.6517	1.56825			124	7.92487	5.76123	7.4257	7.16257	8.0122	5.66646	6.35363	6.68618	8.55139	9.70743	9.45987	9.09538	7.88922	6.82507	5.41397	5.87499	5.99742	6.09435	7.19776	7.98335		90.6517	5.76003
125	1.75578	1.91067	1.87992	1.79253	1.72859	1.66565	1.52967	1.83165	2.27228	2.30151	2.11186	2.3409	2.35771	2.77631	2.36541	2.25232	1.36594	1.43249	1.49519	1.69812		91.3209	1.57134			125	6.46123	5.81657	7.00136	7.32298	6.97064	4.79248	4.98339	8.35728	10.4753	10.297	8.21665	7.66374	7.49875	6.76533	6.81124	7.551	6.67393	6.47915	6.30034	7.05169		91.3209	5.74982
126	1.60062	1.59214	1.58592	1.52838	1.29493	1.30353	1.38309	1.68553	2.04122	2.26502	2.3353	2.32778	2.20856	2.45807	2.17303	2.15278	1.69904	1.7065	1.63577	1.58919		91.9902	1.57459			126	5.41572	5.12148	4.6514	4.80565	5.26059	5.60531	6.30832	6.62947	10.8139	10.7108	9.94171	5.8735	5.93778	6.25963	5.60135	5.67458	4.82221	5.49734	5.08814	5.80401		91.9902	5.74045
127	1.31668	1.50803	1.44578	1.2195	1.1787	1.54749	1.90219	2.14863	2.17375	1.99467	2.14514	1.96948	1.92306	1.85619	1.99152	1.84752	1.6571	1.60907	1.51616	1.24755		92.6595	1.57799			127	4.85226	5.15141	5.8735	4.99052	4.98745	5.06031	5.85974	6.58317	9.20618	9.98722	9.22495	6.60444	6.42054	7.15987	6.42624	6.41237	5.22031	6.34043	5.49037	5.23303		92.6595	5.73195
128	1.74779	1.69414	1.55577	1.56369	1.62789	1.5744	1.66559	2.03362	2.57277	2.60589	2.6769	2.65709	2.60875	2.74713	2.54338	2.2895	1.80284	1.61824	1.60075	1.57936		93.3288	1.58154			128	6.13342	5.63388	6.84443	6.6647	6.64552	5.60032	5.41261	6.36797	8.46982	9.22617	7.86774	7.08755	7.53753	7.00136	5.54838	5.11758	4.81894	4.88582	5.47326	6.27853		93.3288	5.72433
129	1.82081	2.32826	2.20465	2.04845	1.67392	1.7173	1.71783	1.81199	1.94753	1.92512	2.09557	2.15774	2.21452	2.19743	2.27566	1.93955	1.6849	1.62958	1.73013	1.71184		93.998	1.58524			129	7.41593	7.66925	6.63637	5.19581	6.20455	5.43734	5.56457	5.11162	8.01269	14.3448	14.315	11.4436	5.63388	5.08901	5.06564	6.15733	6.65729	6.67363	5.39882	6.68524		93.998	5.71763
130	1.52829	1.5908	1.65403	1.96067	2.02616	1.9757	1.7234	1.88591	2.41312	2.59691	2.7082	2.56464	2.47252	2.47034	2.2079	2.30726	1.90255	1.87298	1.61178	1.6129		94.6673	1.58909			130	5.77311	6.14117	6.14117	6.24122	6.04644	4.67831	4.39597	5.47895	8.13038	10.695	10.6379	9.19891	7.36957	8.13588	7.3397	7.19552	4.97129	5.54353	4.81387	6.25161		94.6673	5.71185
131	1.69471	1.69361	1.6582	1.68175	1.64128	1.54973	1.74485	2.04806	2.38611	2.11828	2.14175	2.00239	2.0766	2.24282	2.37679	2.33153	2.00924	1.76421	1.63151	1.55735		95.3366	1.59309			131	5.84216	5.60303	6.76433	5.81837	5.97748	5.63603	5.7599	5.89012	6.80315	6.6963	6.10539	6.69746	7.15642	6.84667	5.09125	4.86076	4.44844	5.23703	6.10118	5.82375		95.3366	5.70701
132	1.43836	1.42243	1.44558	1.66999	1.66748	1.65571	1.64543	1.9015	2.12391	1.97793	2.22888	2.31456	2.57479	2.68266	2.57648	2.11652	1.54096	1.55148	1.65581	1.57172		96.0059	1.59723			132	4.93413	4.79248	6.31339	6.40144	8.9405	7.43824	6.65274	6.26499	9.40809	9.7569	8.16888	6.92074	6.61998	6.448	5.20566	5.97263	5.20566	6.448	5.88438	5.66373		96.0059	5.70314
133	2.08742	2.102	1.79188	1.5679	1.28844	1.54268	1.71529	1.87074	2.10292	2.41589	2.78369	2.34417	2.23357	2.01857	2.30377	1.91059	1.6151	1.61704	1.92515	2.18421		96.6751	1.60151			133	4.9133	5.05968	6.87677	6.50246	7.07916	5.25214	5.85819	6.09393	8.24399	8.61858	8.6544	6.67393	6.78205	5.70544	6.14958	6.0205	5.84583	7.00843	6.49642	6.44611		96.6751	5.70024
134	1.7599	1.73628	1.38615	1.48099	1.5873	1.70203	1.62279	1.55974	1.97879	2.21807	2.7818	2.82941	2.68293	2.19538	2.025	1.8812	1.68473	1.47202	1.52393	1.7173		97.3444	1.60593			134	7.98361	8.37945	8.38344	6.22415	7.47958	6.6686	6.95783	6.18823	7.11233	8.63563	8.91974	8.63563	6.58189	5.71338	5.47326	7.86874	7.54527	6.9966	4.94203	6.10539		97.3444	5.69833
135	1.809	1.67063	1.68772	1.68801	1.6735	1.37119	1.52981	2.0515	2.2655	2.41654	2.15774	2.03699	1.75637	1.83465	1.84398	1.79655	1.48145	1.63761	1.67244	1.9651		98.0137	1.61048			135	5.94513	5.06564	4.78251	4.5002	5.28067	5.8829	6.72648	7.84614	8.52842	9.20602	8.37602	8.15916	6.43291	5.0805	5.10855	5.51186	4.90428	3.79544	4.75476	5.8161		98.0137	5.69743
136	1.75684	1.51935	1.45239	1.33109	1.36088	1.53814	1.80644	1.90172	2.04448	2.08258	2.24619	2.21807	2.17183	2.51819	2.69782	2.45819	1.58539	1.35717	1.6998	1.87837		98.683	1.61517			136	5.37971	5.39475	6.09211	5.30256	6.14089	5.36747	5.87488	5.33912	8.47751	9.4585	9.96311	7.49313	6.63149	5.0347	5.95996	6.59761	6.63149	5.38819	5.07321	5.25326		98.683	5.69754
137	1.77202	1.75453	1.79743	1.92879	1.75626	1.61642	1.61539	1.87131	2.27038	2.4566	2.262	1.8823	2.01888	2.24205	2.21668	1.76116	1.4621	1.41976	1.60169	1.80855		99.3523	1.62			137	5.74729	5.59702	5.74729	5.50767	5.12148	4.92857	5.79417	7.12956	11.5085	11.8106	11.5331	6.73392	5.27946	4.13128	5.14385	6.51496	6.0797	6.5397	6.17156	6.58043		99.3523	5.69868
138	1.89038	1.64922	1.41844	1.28157	1.34954	1.62524	2.15121	2.61126	2.54527	2.1412	1.88294	2.10321	2.31332	2.6507	2.50128	2.06327	1.40313	1.30698	1.6235	1.86328		100.022	1.62495			138	6.22152	6.60001	7.17831	5.44678	6.93521	6.10972	5.11574	4.29071	6.5226	8.36273	8.63563	7.12912	5.81718	5.16727	5.33213	5.99041	5.48974	7.52813	7.08065	6.6592		100.022	5.70086
139	1.71371	1.7361	1.51797	1.45194	1.60584	1.72029	1.76703	2.0149	2.17994	2.13241	2.20172	2.10507	2.28381	2.20876	2.34902	2.07043	1.63466	1.74354	1.71357	1.87879		100.691	1.63003			139	4.82694	4.66381	6.62988	7.87999	9.09538	6.82435	5.40963	7.10092	10.1559	11.7144	10.0585	9.12834	7.85626	6.03027	5.71338	5.8829	6.01182	5.74901	5.74204	5.55058		100.691	5.70408
140	1.40338	1.45895	1.48696	1.3938	1.32955	1.3938	1.60697	1.73337	1.83076	1.77676	2.01974	2.20942	2.42578	2.13707	1.92554	1.62257	1.4621	1.51758	1.57517	1.57388		101.36	1.63523			140	6.49347	6.42911	6.2675	5.94231	6.26369	5.13889	7.0892	8.07591	10.464	9.94784	10.0279	9.92769	9.59161	9.071	6.97753	6.40161	5.93778	6.57249	5.90636	6.55263		101.36	5.70835
141	1.89792	1.8065	1.68652	1.78175	1.89125	1.65108	1.41487	1.36986	1.98426	2.18937	2.49458	2.45733	2.63636	2.46437	2.22808	2.03062	1.84208	1.75019	1.72881	1.86615		102.029	1.64056			141	5.05477	5.42262	7.1683	7.254	6.66702	4.63407	4.06746	4.94932	8.25313	11.6605	11.1749	8.59509	5.47236	4.56652	4.7776	5.69359	6.02816	5.80401	5.54193	5.26449		102.029	5.71368
142	1.5363	1.51868	1.54051	1.51972	1.63428	1.46192	1.55395	1.88784	2.31366	2.30067	2.33729	2.49104	2.60875	2.50373	2.48419	2.26065	1.88661	1.58646	1.54156	1.5715		102.699	1.646			142	4.14306	3.88514	4.52139	4.95336	5.76931	4.74491	4.90852	6.25364	8.32437	8.73225	7.40743	6.56253	6.27853	6.56253	6.12012	6.52121	5.43604	5.89605	4.90582	5.15343		102.699	5.72007
143	1.76619	1.54314	1.24987	1.50418	1.68179	1.75558	2.00884	2.30824	2.53889	2.36024	2.77666	2.83951	2.94217	2.8583	2.93933	2.41832	1.99175	1.87463	2.02764	1.9771		103.368	1.65156			143	4.89987	4.55263	7.74753	7.77037	7.72339	4.40631	4.23939	4.13216	6.63824	8.62701	8.18781	9.63799	9.20245	9.84976	6.66926	9.16013	9.31652	8.42394	5.62281	4.71943		103.368	5.72754
144	1.66824	1.66121	1.40311	1.57415	1.42283	1.38924	1.29525	1.70305	2.20257	2.7902	2.92694	2.77274	2.19961	2.14674	1.95296	1.85064	1.37381	1.55364	1.63486	1.90465		104.037	1.65723			144	5.41392	5.36558	5.54353	5.07292	6.20727	5.64377	5.56944	6.11473	7.18827	8.17164	8.92242	8.43343	7.91652	5.88438	5.80435	4.70618	4.5002	4.93585	4.97587	5.24188		104.037	5.73607
145	1.98143	1.96215	1.26557	1.45527	1.46982	1.48458	1.30834	1.4399	1.6286	1.84698	2.1801	2.33264	2.30867	2.82095	2.79668	2.49536	1.59695	1.73107	1.65494	2.15839		104.706	1.66301			145	5.92268	5.70318	9.5788	9.31682	9.39489	6.09554	6.39957	7.07628	8.25882	8.01058	6.40489	5.54838	5.24593	5.43546	4.98962	6.73151	6.6647	8.79103	8.03151	7.57089		104.706	5.74567
146	2.10734	2.05789	1.80456	1.81103	1.74569	1.73554	1.84125	2.00655	2.18406	2.16743	2.28433	2.16386	1.91605	1.86253	1.72846	1.50556	1.58288	1.69337	1.93133	1.89848		105.376	1.66889			146	4.95271	5.33038	5.75231	5.13326	4.91183	4.54063	6.23986	8.15767	10.0787	12.3573	11.3371	9.70619	6.56253	5.93778	6.01548	5.69865	4.92379	4.43273	4.44105	4.97609		105.376	5.75635
147	1.52517	1.45416	1.37313	1.45701	1.53684	1.70881	1.66154	1.89643	1.91164	2.19387	2.57879	2.86006	2.68293	2.36576	2.19452	1.9756	1.63885	1.62299	1.68531	1.67229		106.045	1.67488			147	4.61141	4.63089	5.20417	5.21921	5.28019	5.11758	5.24859	7.39199	9.63931	14.1037	11.9109	10.3964	6.6963	7.03366	5.76123	5.16727	4.81408	4.95271	4.97609	4.84333		106.045	5.7681
148	1.59287	1.77229	1.69204	1.73667	1.94315	1.99683	1.92701	2.00818	2.34142	2.4369	2.63429	2.49871	2.12337	2.20053	2.35078	2.4376	1.68064	1.74354	1.6681	1.74354		106.714	1.68097			148	4.78353	4.9162	4.889	5.09513	4.87836	4.84751	5.77481	7.33464	8.89519	8.63563	7.12912	7.92368	7.3397	6.88901	4.5002	4.79387	4.6687	5.85364	6.00668	6.01182		106.714	5.78092
149	1.50219	1.38411	1.26953	1.21413	1.30078	1.47202	1.63115	1.95842	2.15247	2.19098	2.37158	2.66998	2.74273	2.30624	1.86003	1.56605	1.62169	1.7023	1.77606	1.58629		107.384	1.68715			149	4.55236	4.47257	6.92596	7.73399	7.64663	5.16864	6.20704	7.60471	11.4415	11.0342	10.9532	8.61858	8.80281	8.75007	8.09628	7.43864	5.33213	5.70929	5.70544	5.80882		107.384	5.79481
150	1.88815	1.77367	1.48578	1.51758	1.56938	1.62366	1.73546	1.68869	1.97338	1.93907	2.1521	2.47701	2.56438	2.5095	2.14854	2.04276	1.54783	1.42082	1.59614	2.0054		108.053	1.69342			150	6.09211	5.43604	5.46695	5.22416	5.71962	5.76931	5.80697	6.95492	9.05105	9.40771	8.35398	6.97652	6.7835	6.57751	4.90666	4.95531	4.74589	5.5881	5.39882	5.63388		108.053	5.80976
151	1.72183	1.92336	1.61369	1.66785	1.46545	1.5752	1.50805	1.67695	2.08814	2.25957	2.45643	2.19156	1.97909	1.83256	2.01957	1.88106	1.61995	1.47532	1.59769	1.73153		108.722	1.69978			151	4.63622	4.62398	5.42093	6.70567	6.88021	5.44523	3.91164	5.37285	8.94728	10.9067	10.2327	9.63512	8.65349	8.16888	5.38037	5.46714	4.84356	5.19461	4.53203	4.59337		108.722	5.82578
152	1.62359	1.6191	1.90357	1.80027	1.55589	1.36059	1.57145	1.87144	2.27611	2.40362	2.83681	3.0432	2.84219	2.32131	2.1225	1.93406	1.74613	1.46913	1.76924	1.60153		109.391	1.70623			152	5.41572	4.90849	5.01341	4.79807	5.5968	5.39316	5.58651	7.82503	10.585	13.5172	10.6922	8.04808	5.50592	7.11764	6.62929	6.00472	4.98104	5.34515	5.46189	5.25581		109.391	5.84285
153	1.96136	2.01306	1.77341	1.50229	1.34764	1.45214	1.53945	1.88953	2.2373	2.56079	2.59783	2.24553	2.19923	2.18701	2.24408	1.8498	1.55805	1.44034	1.50743	1.67919		110.061	1.71276			153	7.84959	7.77037	9.03484	5.88756	5.934	4.39773	4.45183	5.17598	11.4455	12.6563	13.4461	8.04049	8.00797	5.80028	6.47546	7.37668	6.89066	7.76334	7.13322	6.9809		110.061	5.86096
154	1.81984	1.71996	1.55582	1.45125	1.5028	1.61571	1.82319	1.87818	2.26043	2.35221	2.49849	2.00276	2.21071	2.26199	2.262	1.79648	1.38063	1.73375	1.87294	2.14843		110.73	1.71937			154	5.90196	5.84482	6.74024	6.19658	5.82918	4.51393	4.65969	5.78545	8.13038	9.80381	9.62801	7.17599	6.4683	6.33262	6.57212	6.47546	5.31245	5.00318	4.46766	5.49751		110.73	5.88012
155	1.78326	1.7445	1.48126	1.21413	1.28502	1.59795	1.75712	1.91671	1.89999	2.2966	2.47341	2.44484	2.15641	2.10985	1.9896	1.8251	1.58865	1.74318	1.66686	1.74318		111.399	1.72605			155	5.42827	5.8355	6.84047	7.82465	8.64655	7.97992	7.35989	7.26099	7.6333	8.80281	8.37602	7.27505	5.70201	4.75913	4.67831	6.43374	6.24767	8.42267	7.04814	7.85481		111.399	5.9003
156	1.65476	1.59159	1.46433	1.337	1.36833	1.25625	1.28244	1.28467	2.08158	2.57274	2.74913	2.48888	2.37463	2.56439	2.37493	2.18585	1.77676	1.68901	1.6686	1.69233		112.068	1.73281			156	6.24092	5.84348	7.34166	6.63881	9.34103	7.54877	7.0211	5.48666	8.15776	11.4483	11.1749	9.13712	6.36373	5.80882	4.89976	5.10536	5.52502	6.81664	6.477	6.20011		112.068	5.92151
157	1.83307	1.67187	1.62517	1.65106	1.59466	1.52499	1.54911	1.61325	2.02135	2.23006	2.63197	2.53136	2.38764	2.12862	1.88471	1.88176	1.9403	2.18421	2.21168	2.02073		112.738	1.73963			157	6.2939	6.7948	8.59589	6.68038	6.54534	4.45274	4.40442	5.88523	7.66667	7.66684	7.52312	7.46895	8.01072	6.07976	7.89281	8.36796	7.96388	5.97748	5.5231	5.26171		112.738	5.94373
158	1.97126	1.98177	1.73203	1.63156	1.53301	1.59085	1.60994	1.68411	1.80842	1.99601	2.52748	2.42836	2.51721	2.47654	2.80143	2.36256	1.85064	1.57745	1.67187	1.86908		113.407	1.74651			158	4.77594	4.80173	5.82789	6.42052	6.25963	5.99144	6.43864	7.75634	8.12774	7.51766	6.74643	7.36825	8.63563	7.32829	6.48746	6.08506	6.71093	6.08975	5.53274	5.15141		113.407	5.96694
159	1.62299	1.61642	1.49186	1.50894	1.41319	1.49062	1.59678	1.83207	2.25605	2.26191	2.20246	1.81398	1.72367	1.84827	1.98624	1.9757	1.81422	1.91055	1.95548	1.82911		114.076	1.75346			159	6.33707	6.68206	5.59426	5.14288	5.08078	5.74085	5.89932	6.48976	7.37757	7.76943	9.64149	9.26129	8.56236	5.33734	4.35371	4.77717	4.73775	5.20699	4.79807	6.24045		114.076	5.99115
160	1.77429	1.77393	1.60381	1.65648	1.7263	1.91605	1.96658	2.01583	2.07748	2.19901	2.66473	2.63537	2.31557	2.31856	2.46725	2.36103	1.86908	1.74831	1.75363	1.71439		114.746	1.76046			160	5.18584	4.95597	6.99946	6.78641	8.0122	5.75005	5.87841	5.87638	7.40835	8.19212	9.42673	9.40771	8.41272	5.56901	4.99252	6.10275	6.37853	6.81311	5.81441	5.93962		114.746	6.01633
161	2.05227	1.89104	1.70256	1.53945	1.60075	1.61824	1.66371	1.76888	2.04649	2.07675	1.93647	1.99883	2.09038	2.27417	2.15774	1.82034	1.37348	1.36049	1.78582	2.05903		115.415	1.76752			161	4.08102	4.21856	5.58669	5.31158	5.52483	4.47067	4.88391	5.53765	7.01154	8.63563	8.09454	6.873	5.90821	5.60381	6.3223	6.02675	6.12068	8.161	8.08024	7.10934		115.415	6.04246
162	1.87445	1.81333	1.72356	1.52363	1.57759	1.47281	1.68124	1.92401	2.18099	1.93202	2.10343	2.233	2.19416	2.02822	1.74883	1.67083	1.39204	1.48716	1.57745	1.65237		116.084	1.77462			162	5.38201	5.31991	6.76415	6.73539	6.9525	6.02488	7.04695	6.88164	9.98781	11.3371	11.07	8.00289	7.46276	7.35459	6.85132	6.41952	5.99391	6.03441	5.77689	5.99144		116.084	6.06954
163	2.19631	1.87789	1.53122	1.35038	1.24123	1.34543	1.70425	1.92962	2.17859	2.27096	2.19941	1.98532	1.79919	1.95571	1.92223	1.75086	1.52368	1.60531	1.9756	2.2728		116.753	1.78177			163	4.93585	4.89955	6.28709	5.59013	6.13488	5.85448	6.34693	5.28916	6.14743	7.62693	8.91615	7.7578	6.63913	6.81561	6.05655	5.40027	4.28646	6.27382	6.65634	6.08008		116.753	6.09755
164	1.92745	1.86908	1.67187	1.47893	1.52265	1.46023	1.61565	1.78778	2.37336	2.42959	2.29526	2.03651	2.03998	2.16987	2.00691	1.94467	1.51843	1.53158	1.57277	1.89221		117.423	1.78896			164	6.81256	6.02937	5.16727	4.94203	4.89009	5.0163	5.45741	6.09653	8.15391	9.2468	9.62801	7.6087	6.69043	5.63388	5.4791	5.39475	4.73606	5.24983	5.82683	7.46432		117.423	6.12647
165	1.63076	1.63761	1.67894	1.87298	1.82612	1.76301	1.58523	1.87792	2.13708	2.19696	2.56901	2.83192	2.98876	2.66423	2.4522	2.03505	1.65349	1.61571	1.78716	1.74779		118.092	1.79619			165	6.36373	5.20955	5.75988	5.35774	6.3558	5.1357	6.21184	5.66329	8.03245	8.20705	7.51148	5.0278	5.24805	5.60381	5.8355	5.60135	6.60444	6.66926	6.74643	6.58143		118.092	6.15628
166	1.70839	1.77229	1.74134	1.74872	1.6976	1.64298	1.85991	2.18471	2.62043	2.46889	2.5882	2.56006	2.67782	2.93096	2.81935	2.39605	1.52572	1.49484	1.62773	1.77262		118.761	1.80345			166	5.76123	4.67944	6.36781	6.85188	8.02072	5.97633	5.29191	5.25721	7.29563	7.87999	7.27354	5.77936	6.52121	6.3285	6.26369	7.75083	7.2787	6.81318	5.14385	5.90196		118.761	6.18697
167	1.80198	1.70948	1.42995	1.64231	1.8634	2.07973	2.15931	2.32181	2.27492	2.22452	2.82755	3.14194	2.78789	2.35427	2.05279	2.06066	1.54733	1.6757	1.65739	1.88222		119.431	1.81075			167	6.45247	5.25326	5.50592	5.36222	5.19184	5.21522	5.89892	6.12972	7.33579	8.98576	9.30069	8.35554	6.29494	5.35681	4.50978	5.37183	5.60381	6.3223	7.09951	7.4379		119.431	6.21851
168	1.94988	1.91833	1.73661	1.35691	1.16124	1.30171	1.6218	1.70489	2.11455	2.05143	2.33487	2.08191	2.27425	2.27772	2.18111	1.88768	1.46444	1.91463	2.17961	2.29717		120.1	1.81807			168	5.30968	5.11887	5.91129	5.00445	5.06709	4.66454	5.34845	6.85291	7.86462	10.4641	9.98722	8.79224	6.2561	5.32952	5.24188	4.67831	4.95549	5.07321	5.36618	4.90693		120.1	6.2509
169	1.53571	1.31104	1.51217	1.68774	1.85602	1.88513	2.07743	2.11296	2.204	2.12301	2.30266	2.53989	2.53651	2.78501	2.50466	2.3559	1.55806	1.63133	1.79188	1.88048		120.769	1.82541			169	5.36842	5.26679	5.63437	5.04531	5.24834	4.79248	4.95144	4.91906	10.8939	13.2423	13.8815	8.12755	6.84443	5.77586	5.36596	5.24235	4.94914	6.20727	6.191	6.09435		120.769	6.28409
170	1.71039	1.82342	1.82641	1.63595	1.6466	1.88048	2.24251	2.274	2.20662	1.86957	2.39308	2.67798	2.71043	2.96063	2.82155	2.64487	1.51988	1.51196	1.58592	1.68901		121.438	1.83278			170	5.61844	7.52798	8.92242	8.13919	6.29149	4.86115	5.54197	7.04308	8.28541	12.6331	13.0227	11.3551	6.47157	5.31991	5.14288	6.20727	5.70318	6.72725	5.47887	6.25161		121.438	6.31808
171	2.01045	2.05171	1.85325	1.70714	1.39414	1.2684	1.59686	1.67371	1.90997	1.63172	1.75074	1.7582	1.78461	2.02913	2.06858	2.21951	1.95176	1.95426	1.94248	2.07781		122.108	1.84016			171	5.55911	6.19658	7.813	7.99664	8.7712	6.85862	5.3232	6.70337	8.7222	12.0258	10.079	8.75414	5.48974	6.60342	6.68504	6.90732	5.52805	5.12213	4.29581	4.20791		122.108	6.35284
172	1.72972	1.95188	1.84099	1.62049	1.41275	1.48437	1.91957	2.30797	2.4513	2.36773	2.5789	2.4872	2.03217	2.02074	2.36696	2.33165	1.6961	1.43061	1.4849	1.61035		122.777	1.84756			172	5.87499	4.89767	6.53259	6.41283	6.25253	5.5215	6.09261	7.68046	10.6231	11.9807	11.1345	7.5155	6.73341	6.60691	6.84595	7.40799	7.20601	6.98596	6.47546	5.99742		122.777	6.38836
173	1.69361	1.73123	1.50934	1.77201	1.70818	1.73312	1.95646	2.45497	2.54492	2.0462	2.04088	2.61465	2.83484	2.78337	2.17444	1.9801	1.69999	1.83463	1.74963	1.79556		123.446	1.85497			173	4.80565	4.7776	5.87749	5.94231	5.34799	5.38717	6.09261	5.77876	4.79019	5.10672	6.54482	6.61898	6.32632	6.17174	6.3285	6.70511	7.02749	8.63563	8.22075	6.84047		123.446	6.42459
174	1.47223	1.62173	1.67929	1.73282	1.61257	1.76088	1.85568	2.0138	2.1374	2.13869	2.01924	1.73752	2.075	2.36921	2.45239	2.16804	1.8998	1.80226	1.59769	1.53721		124.115	1.86238			174	5.18418	5.09154	4.13891	4.65974	7.56124	8.15341	7.73802	7.29164	8.90278	10.7022	9.46161	8.05108	6.29434	5.38201	5.1937	5.86881	6.68504	6.42457	4.98104	5.25239		124.115	6.46154
175	1.90741	1.78167	1.58955	1.48716	1.54541	1.73613	1.97961	2.18733	2.28827	2.03646	1.97469	1.89214	2.46353	2.77417	2.61261	1.91956	1.39192	1.67177	1.87712	2.06305		124.785	1.86979			175	4.94581	5.1726	6.58043	6.63131	6.23312	5.05968	4.97511	5.41902	6.44672	7.75068	8.0955	7.12912	5.99272	5.79528	6.42301	5.9774	5.52947	6.03027	6.56895	5.9978		124.785	6.49915
176	1.67245	1.57153	1.62896	1.52829	1.53647	1.50805	1.60384	2.22127	2.45673	2.66024	2.17209	2.16804	1.91931	2.12068	2.37166	2.27579	1.88665	1.52363	1.67541	1.65387		125.454	1.87721			176	5.52947	4.64857	7.27731	6.43986	6.55547	4.07628	4.56839	5.23578	6.52962	7.19367	6.7384	5.98866	5.53776	6.97064	6.84024	7.11262	5.0964	6.89643	7.07821	6.92149		125.454	6.53743
177	1.69233	1.74831	1.61859	1.90997	1.89047	1.88952	1.84125	2.03009	2.14002	1.86563	2.32233	2.58241	2.92645	2.50531	2.17244	1.65918	1.40531	1.43836	1.53356	1.6686		126.123	1.88462			177	6.4345	5.94212	5.86323	4.61368	6.31339	5.93502	6.37389	6.4503	8.76166	9.16904	8.99763	8.19212	8.34306	7.02749	6.70511	7.02749	7.05575	10.5953	10.2571	9.8853		126.123	6.57632
178	1.70041	1.53385	1.39192	1.46192	1.92163	1.92808	2.14597	1.83614	2.08013	1.89915	2.1521	2.11079	2.12802	2.46855	2.40294	2.55231	1.78632	1.70817	1.46694	1.76463		126.793	1.89203			178	6.3043	5.93677	6.33467	5.98783	4.96474	4.80792	4.95533	6.28622	7.03979	7.36825	6.36532	5.25406	4.5444	4.18159	4.35082	4.79557	4.68702	5.54157	6.6413	7.05575		126.793	6.61583
179	1.93071	1.80327	1.79472	1.59287	1.69001	1.68645	1.81203	1.70869	1.87552	1.89792	2.25373	2.27526	2.44323	2.28857	2.3353	1.914	1.57014	1.40441	1.74002	1.84937		127.462	1.89942			179	4.68702	4.26841	5.19862	6.61014	8.95846	7.89008	6.592	4.6591	5.0745	5.50767	6.15133	6.47665	5.91885	4.78187	4.29056	4.87836	5.63388	5.86523	5.54193	5.26199		127.462	6.6559
180	1.69406	1.74473	1.57112	1.71039	1.6686	1.85042	1.94124	2.09339	2.93366	3.23105	3.25962	2.2512	1.88952	2.14512	2.39918	2.49437	1.9771	1.882	1.7589	1.87298		128.131	1.9068			180	4.89976	4.98962	6.53259	6.57275	6.74024	5.20117	6.81542	8.09467	10.4196	10.0514	9.41582	6.93554	5.87499	4.75138	5.8267	5.58454	5.47321	4.65732	4.78939	4.97915		128.131	6.69652
181	1.65899	1.48988	1.37488	1.2851	1.69461	1.86782	2.07912	1.82267	2.18206	2.02291	2.55028	2.45667	2.5351	1.89221	1.65875	1.79506	1.96113	2.08536	1.95168	1.801		128.8	1.91417			181	5.85448	5.81649	6.47603	5.97116	7.06067	6.23655	6.72648	6.74273	8.3815	8.28018	8.05164	5.8161	5.7807	5.53268	5.49217	5.85536	5.04152	6.59759	5.6219	6.38244		128.8	6.73767
182	1.82098	1.62317	1.60075	1.55875	1.68713	1.71552	2.18075	2.37916	2.34533	2.06305	2.13576	2.10759	2.11186	2.06505	2.09877	1.79106	1.50815	1.83679	2.13114	2.20625		129.47	1.92152			182	6.46143	6.2023	6.3603	5.15141	5.85536	5.22031	5.40573	6.96682	13.4101	15.5542	13.4607	8.60738	7.05575	6.43051	5.65068	6.27753	6.33467	8.43985	8.40582	8.01075		129.47	6.7793
183	2.12753	2.11454	1.68659	1.39414	1.67967	1.72857	1.66453	1.71194	2.12242	2.27657	2.1551	1.82149	2.05719	2.07427	1.95856	1.54841	1.3913	1.38411	1.34363	1.71114		130.139	1.92884			183	5.12943	4.54401	5.59637	5.15821	6.47603	6.54585	7.20631	6.93735	11.0558	12.235	11.3774	8.75007	8.22248	7.11523	5.10536	6.7291	7.14612	6.9784	5.55595	5.25304		130.139	6.8214
184	1.89701	2.10396	1.91215	1.81946	1.98754	1.88815	1.81166	1.71967	1.89756	1.92745	2.15607	2.26758	2.24819	2.12862	2.06136	1.89779	1.50395	1.60071	1.51801	1.82967		130.808	1.93614			184	5.10855	4.6514	5.12148	5.41572	5.26199	4.82135	5.67099	5.71005	10.3603	10.9831	11.7806	7.55082	7.06317	5.48974	4.84624	5.00715	5.07134	5.35767	5.42262	5.70544		130.808	6.86393
185	1.71371	1.71898	1.55805	1.47004	1.54109	1.60651	1.86418	2.05628	2.29064	1.98803	2.44322	2.52289	2.83092	2.31039	2.07671	1.8056	1.52283	1.45628	1.39204	1.60741		131.477	1.94342			185	6.57212	5.99272	7.5117	7.54877	8.49846	8.69324	9.47441	10.8309	10.3748	10.7764	8.29081	6.7384	8.00797	8.86569	8.20207	6.29579	5.39316	6.33731	6.2621	7.06823		131.477	6.90687
186	1.83359	1.86158	1.66439	1.6078	1.59336	1.83534	2.06654	2.18621	2.32132	2.27859	2.83312	2.89597	2.63808	2.2032	2.20858	2.06128	1.614	1.5103	1.71552	1.86158		132.147	1.95066			186	5.45753	4.68532	5.5787	5.69596	7.10235	6.06833	6.36873	6.84922	7.77284	8.45173	7.15987	6.29434	5.73551	5.37971	5.05968	4.85386	4.53203	7.48982	8.01028	8.5901		132.147	6.95019
187	1.86409	1.86409	1.69887	1.61337	1.67447	1.68974	1.81744	1.85936	2.17276	2.33968	2.70317	2.7178	2.56213	2.36513	1.97822	1.80619	1.5021	1.6144	1.57952	1.7753		132.816	1.95787			187	4.66779	4.45209	4.95084	5.38037	6.29156	5.31245	5.55792	6.47553	8.25882	10.6925	10.6592	9.9522	7.51024	8.00445	8.36273	8.45173	6.72716	7.16934	6.42646	6.36683		132.816	6.99385
188	1.78497	1.7926	1.78033	1.69286	1.58671	1.65294	1.57747	1.84544	1.93486	1.96341	1.81221	1.91172	1.99167	2.12741	1.86735	1.74354	1.5033	1.76759	1.85927	1.83062		133.485	1.96504			188	4.95896	4.91958	5.29245	5.56034	6.41971	6.07664	6.72648	7.49505	9.234	9.15871	7.58165	5.73551	5.72047	6.57751	6.18276	9.23821	8.34117	8.53922	4.79807	5.5881		133.485	7.03784
189	1.83641	1.8074	1.59698	1.67771	1.62953	1.60095	1.73854	1.84357	2.17525	2.01574	2.21552	2.20061	2.12647	2.0314	2.07119	2.11323	1.82832	1.91295	2.03181	2.161		134.155	1.97217			189	4.95799	5.1677	6.48681	6.96284	7.00843	5.32952	5.79662	6.68618	8.90247	9.81269	8.34773	6.57387	5.16864	5.5326	5.36222	6.14958	5.32928	5.40925	4.79248	5.62732		134.155	7.0821
190	1.48105	1.48905	1.40554	1.33674	1.60742	1.6903	1.66704	1.98041	2.20795	2.10959	2.01667	2.09162	2.26509	2.17453	2.40248	2.14775	1.7985	1.7417	1.7774	1.65949		134.824	1.97927			190	6.47049	5.87756	6.98096	6.79246	7.30358	6.18579	7.22929	7.97878	8.29017	8.21128	6.94767	6.29434	5.38201	4.72729	4.85349	5.52502	6.42054	7.7	7.96664	8.00445		134.824	7.12663
191	1.9621	1.78902	1.52083	1.44493	1.87604	2.05983	2.44833	2.37051	2.73502	2.51408	2.57503	2.13573	2.09941	2.1177	2.15816	1.99703	1.49858	1.62305	1.75196	2.08204		135.493	1.98632			191	6.81591	6.88433	6.57249	6.71093	8.21665	7.32298	6.8267	6.56034	10.2916	12.3318	11.3069	7.74253	5.68391	5.50112	5.68494	5.45506	4.77422	6.80284	7.2969	8.49846		135.493	7.17138
192	1.6145	1.68901	1.56327	1.70502	1.81398	1.78942	1.84147	1.90472	2.67602	2.70869	3.12673	2.70985	2.74935	2.45895	2.35599	2.12802	1.82274	1.79139	1.66414	1.69812		136.162	1.99332			192	6.32474	6.47969	6.6413	7.15738	6.84857	5.70544	5.81672	5.45387	7.54607	9.38359	9.38359	7.13213	5.80401	5.51186	5.17291	4.72433	4.47067	6.27715	6.82236	8.21665		136.162	7.21632
193	1.54319	1.44275	1.3227	1.61497	1.69398	1.64835	1.80816	2.00275	2.17352	2.01957	2.05464	2.05069	2.5962	2.46924	2.26103	1.48525	1.32859	1.76756	1.97553	2.1967		136.832	2.00028			193	5.91129	4.95336	6.83854	6.788	7.57887	5.9132	6.39824	6.79735	8.19	9.24768	11.3166	10.1265	8.09762	5.50112	6.17174	6.43013	5.60653	4.92857	5.38967	5.71962		136.832	7.26143
194	1.81422	1.83777	1.74413	1.49527	1.19164	1.16499	1.4766	1.84397	2.24498	2.24533	2.1687	2.00145	2.04976	2.05305	2.12804	1.87689	1.67402	1.49857	1.71898	1.80327		137.501	2.00719			194	5.11887	5.42855	5.78561	6.2023	7.16043	6.19088	5.53861	5.14067	6.80092	7.79602	7.1683	7.3887	7.98162	7.63253	5.71529	4.89009	5.11758	5.90821	5.39316	5.73878		137.501	7.30667
195	1.55581	1.67541	1.61015	1.6034	1.48929	1.52368	1.67128	1.87997	2.1457	2.43553	2.83418	2.93219	2.69156	2.89623	2.76515	2.47033	1.98717	2.11757	2.06007	1.76003		138.17	2.01404			195	6.5262	6.08429	6.0836	5.21762	6.78205	6.54772	6.90241	5.84396	6.44266	7.48961	8.91615	8.61029	7.00136	5.15828	4.5	5.71529	5.9607	6.62921	5.78904	6.29156		138.17	7.35201
196	1.75131	1.70412	1.74959	1.63428	1.49163	1.71321	1.57316	1.82464	1.93751	2.42421	3.03896	2.98047	2.81921	2.17383	1.92654	1.51413	1.28598	1.53719	1.84574	1.8067		138.84	2.02084			196	5.88099	5.51811	7.74753	7.60486	7.96494	5.56841	6.06383	5.37268	5.8616	7.02749	7.6994	7.15987	6.42054	5.68494	6.11412	6.53945	6.82146	6.97652	6.54437	6.84857		138.84	7.39742
197	1.58865	1.54109	1.45362	1.55895	1.52541	1.42145	1.45025	1.80825	2.37329	2.6547	3.11666	2.70889	2.25955	1.70948	1.80198	1.86084	1.75363	1.88294	1.82149	1.79904		139.509	2.02758			197	4.42198	5.76123	6.82146	7.11414	6.63913	6.11662	6.45544	7.88255	11.2311	11.7332	9.81427	6.08975	6.08975	6.44274	6.24092	6.20011	6.23787	6.41946	4.75109	4.35965		139.509	7.44288
198	1.7372	1.38931	1.13025	1.39984	1.57952	1.72933	1.80401	2.17478	2.2999	2.09428	2.17884	2.27486	2.60591	2.25037	2.14328	1.78593	1.83095	1.88471	2.05426	2.07389		140.178	2.03427			198	6.6314	7.08965	7.06823	6.02488	5.58717	5.33025	6.27436	6.5399	8.95626	9.29759	8.49346	5.74729	5.63388	5.86523	5.38201	5.46189	4.65997	5.58389	5.30256	6.70511		140.178	7.48833
199	1.80953	1.88575	1.66843	1.76759	1.38352	1.48354	1.69997	2.29933	2.13135	1.87209	1.57812	1.87355	2.01522	2.31719	2.29851	2.1786	1.83777	1.64467	1.65106	1.83386		140.847	2.04089			199	6.02337	6.22231	6.2023	5.32585	4.17297	4.2129	4.60809	6.76561	7.87558	8.74627	8.10261	7.24432	7.27287	6.61898	6.3849	5.73008	5.02333	5.26969	5.48699	5.98262		140.847	7.53377
200	1.87789	1.84534	1.63482	1.62337	1.62847	1.80437	1.96583	2.08288	2.24497	2.33708	2.39499	2.41085	2.43235	2.64509	2.63105	2.08351	1.51839	1.47974	1.84294	1.97996		141.517	2.04746			200	5.01341	6.22402	7.85626	7.37292	6.62114	5.16961	5.14019	4.77835	8.64409	11.5753	11.5249	7.86774	6.54742	7.0864	7.15987	6.56253	5.76223	6.62114	6.24122	5.98125		141.517	7.57915
201	1.7351	1.8693	1.84763	1.80134	1.42062	1.40284	1.66761	1.82306	1.9952	1.7599	2.614	2.94759	3.04701	2.55163	2.38968	2.20303	1.73613	1.65073	1.82437	1.85801		142.186	2.05396			201	6.81591	6.70879	7.69389	7.45681	8.13343	5.64393	6.60736	6.05014	7.76024	8.52175	9.06377	7.57379	5.76123	4.81377	4.58906	5.83789	6.56895	7.76319	6.67393	7.4257		142.186	7.62444
202	1.88351	1.76511	1.65709	1.53932	1.48216	1.59085	1.69477	1.93303	2.18917	2.20856	2.45807	2.29877	2.22452	2.11034	2.31837	2.19045	1.7417	1.62812	1.84151	1.92712		142.855	2.06039			202	6.97463	6.60918	6.9525	5.75669	6.60342	6.45522	6.24614	6.71532	13.9361	15.1828	14.4473	8.13678	7.35042	5.934	4.39773	4.695	4.17837	4.66766	4.94914	5.59426		142.855	7.66961
203	1.66574	1.78626	1.92223	1.90465	1.82368	1.76421	1.81772	2.15352	2.31738	2.21614	2.76471	2.73566	2.65736	1.97042	2.03119	1.87445	1.58792	1.6144	1.67307	1.6445		143.524	2.06676			203	6.97216	6.08814	5.8355	5.51186	6.62921	6.35079	6.65485	5.97017	6.40177	6.76377	7.46276	6.97348	5.70429	4.33249	4.47853	5.04125	5.26455	4.95805	5.58946	6.51496		143.524	7.71463
204	1.80184	1.27108	1.182	1.6796	1.90749	1.96999	1.59505	1.72384	1.83713	1.97774	2.0342	2.12534	2.13678	2.38929	2.46725	2.28788	1.58256	1.48822	1.92877	2.14903		144.194	2.07306			204	5.80004	6.4714	6.58043	5.01269	5.40825	5.20566	5.06323	5.71436	7.53028	9.72699	9.56513	8.37371	6.81561	5.9132	5.14728	4.13875	3.35926	4.04253	4.35607	4.72729		144.194	7.75948
205	1.86901	1.65203	1.42023	1.50447	1.75965	1.79179	1.95196	2.14838	2.56802	2.59128	2.63538	2.37679	2.31719	2.25296	2.20152	1.91081	1.41075	1.32065	1.48378	1.88316		144.863	2.07929			205	4.37294	3.93622	5.13628	5.8292	6.68765	5.37682	6.18326	6.91829	9.60346	8.97861	7.86774	5.25581	5.62281	5.74204	5.93677	5.60531	5.43613	5.8735	5.50507	5.25301		144.863	7.80411
206	1.50849	1.67893	1.59849	1.60232	1.56681	1.62727	1.91764	2.10854	2.51266	2.24872	2.21175	2.07401	2.13938	2.23969	2.29972	2.11709	1.65571	1.76679	1.86226	1.85931		145.532	2.08545			206	5.29881	4.85386	7.21392	7.24616	7.61611	5.49479	5.79286	6.71343	9.18435	9.94784	8.24105	5.48699	5.43061	5.67208	6.15133	5.6093	4.69453	4.37522	4.70558	5.43613		145.532	7.84849
207	2.07389	1.91524	1.64956	1.4055	1.41695	1.55879	1.83691	1.96461	2.20924	2.06796	2.13741	1.92745	1.88859	2.11807	2.07752	1.91126	1.48506	1.69372	1.93401	2.05426		146.202	2.09153			207	8.27894	7.97312	9.23684	7.24775	7.57887	5.37682	4.83294	4.45005	5.65759	6.191	6.20727	6.0384	6.20846	5.43615	4.60532	5.27274	5.57397	6.55263	6.38911	6.97753		146.202	7.8926
208	1.66401	1.46782	1.51258	1.53429	1.59398	1.62953	1.88019	2.09257	2.12162	1.98859	2.34617	3.06369	3.00249	2.49216	2.04606	1.87555	1.60668	1.72563	2.12091	2.11406		146.871	2.09755			208	7.67115	6.60691	6.03441	5.34418	5.62732	4.84356	4.42452	6.99375	9.86411	12.0655	10.2088	8.15916	5.91421	4.85108	4.97609	7.52523	7.92757	7.34969	5.99246	6.88021		146.871	7.93641
209	1.45243	1.66121	1.88279	2.14777	2.05305	1.7844	1.5553	1.70598	1.85955	2.18706	2.39911	2.18612	1.83894	1.78213	1.96699	1.74144	1.31829	1.46491	1.57994	1.67835		147.54	2.10349			209	5.86245	6.18139	6.90732	5.96986	5.13474	4.0986	4.78588	6.06091	7.25257	8.95846	7.89008	7.4257	5.81837	6.0384	5.20417	5.59637	5.42827	5.8355	5.47514	5.73551		147.54	7.97989
210	1.60945	1.65476	1.69233	1.84534	1.83072	1.6963	1.51635	1.93889	2.59447	2.72028	2.75743	2.43998	2.4695	2.35508	2.233	1.85312	1.47163	1.43889	1.55433	1.52829		148.209	2.10935			210	6.60691	5.69365	6.98096	6.73745	6.51532	4.87909	5.05962	7.78125	10.8934	13.1595	11.1743	8.26079	5.95305	4.77428	4.90849	5.68391	5.9132	5.98866	6.36532	6.97216		148.209	8.023
211	1.27022	1.41734	1.48679	1.48974	1.44608	1.89353	2.26771	2.51169	2.29293	2.27597	2.17383	2.36024	2.1616	2.5937	2.71162	2.63315	1.95958	1.61585	1.56169	1.39908		148.879	2.11514			211	5.77689	5.52502	5.74901	5.74204	5.93677	6.09211	6.45054	7.22953	8.3815	9.35294	8.92242	7.09888	5.60032	5.40639	5.60135	5.99144	6.46143	6.41685	6.12068	5.60531		148.879	8.06571
212	1.87957	1.83916	1.70412	1.48974	1.53385	1.64439	1.80848	1.89878	2.16741	2.22484	2.41258	2.36738	2.24558	2.12068	2.10675	1.90538	1.67953	1.59121	1.83851	1.79343		149.548	2.12085			212	4.75961	4.94914	6.20727	6.30393	6.76433	5.74204	5.87105	6.3623	7.97829	9.90853	10.5915	8.81411	6.01672	4.94763	5.76223	5.74333	5.29347	6.92058	7.3397	6.53536		149.548	8.108
213	1.7511	1.51913	1.5829	1.72859	1.66118	1.88506	1.98471	2.2004	2.01868	2.07973	2.20312	2.37145	2.49337	2.21713	1.93002	1.46246	1.27685	1.29412	1.73778	1.92041		150.217	2.12649			213	4.80565	5.16864	6.11412	5.72025	5.42678	4.80361	4.77551	5.79098	7.00931	8.37602	7.99824	7.28042	6.08656	6.3223	5.63666	6.71839	5.9607	7.02531	5.75005	5.47659		150.217	8.14983
214	1.54922	1.49979	1.51805	1.50639	1.68357	1.55855	1.56637	1.93123	2.43756	2.45944	2.5616	2.68135	2.772	2.55831	2.30179	1.93188	1.54001	1.40846	1.47223	1.44034		150.886	2.13204			214	6.19138	5.37971	6.97463	6.96284	6.52569	4.8661	4.43336	5.95726	7.36755	8.29081	7.67652	6.81256	5.95305	5.69379	5.29027	5.37262	4.2182	4.95314	6.08969	6.56895		150.886	8.19118
215	1.60535	1.50418	1.35227	1.65918	2.03006	1.93019	1.6665	1.9546	2.22225	2.29335	1.86158	2.27417	2.39089	2.51281	2.11828	2.11428	1.94883	1.7869	1.56688	1.62524		151.556	2.13752			215	5.24188	5.09965	6.74794	6.42646	7.56544	6.23787	6.18895	7.06451	9.15308	11.1	9.50979	8.19465	6.66926	6.36532	5.50592	5.36618	5.63388	5.75231	5.41397	4.87189		151.556	8.23202
216	1.93752	1.87557	1.82354	2.00341	1.8636	1.76421	1.87371	1.92962	2.31268	2.22899	2.75956	2.79535	2.91487	2.26016	2.434	2.19061	1.98752	1.56403	1.88197	2.17132		152.225	2.14292			216	8.13678	6.47157	8.69144	8.68615	8.65171	4.56587	4.72422	5.63417	10.8186	12.7751	11.9895	8.39899	7.6994	7.36825	6.36532	5.98866	5.5231	5.97748	6.89112	8.43968		152.225	8.27232
217	1.37604	1.60169	1.66142	1.55984	1.37119	1.42243	1.60024	1.77452	1.99761	1.87463	2.08927	2.11479	2.39466	2.13002	2.16322	1.90187	1.8054	1.57903	1.51955	1.3939		152.894	2.14824			217	4.67831	5.06841	6.24092	6.19088	6.448	4.92823	6.0298	6.88842	8.16757	7.28122	6.58043	6.82146	6.73303	6.33348	5.21593	4.85054	4.14306	5.47659	5.66646	5.79888		152.894	8.31206
218	1.69812	1.78325	1.77953	1.68998	1.43848	1.52079	1.60994	1.68411	1.85923	1.86803	1.93071	2.13241	2.16768	2.31519	2.11079	2.00228	1.68026	1.56327	1.75637	1.72173		153.564	2.15348			218	5.18324	5.04235	4.86119	4.87439	5.8355	5.51186	5.5735	5.76752	8.33185	8.89262	8.83595	7.05169	6.85132	5.87749	5.72047	6.18141	6.33467	7.22408	6.40144	6.45537		153.564	8.35119
219	1.94935	1.7441	1.58815	1.56984	1.79557	1.85309	1.89887	1.87187	1.9435	2.00521	2.20566	2.23602	2.21452	2.11491	1.92309	1.60555	1.63161	1.78657	1.97636	1.89125		154.233	2.15863			219	6.23787	5.89361	7.7503	7.85396	7.99157	6.25057	6.90775	8.24374	9.01477	10.3511	10.3511	8.91958	7.57887	6.03941	6.0205	7.43689	7.3397	7.62462	5.88099	6.84857		154.233	8.3897
220	1.42023	1.52398	1.62083	1.57756	1.55587	1.60017	2.04503	2.34295	2.55857	2.26094	2.24352	2.09038	2.04062	2.42542	2.70605	2.65519	2.11083	1.87175	1.72611	1.46647		154.902	2.16371			220	7.28042	6.2621	6.98096	5.82353	8.45735	7.55497	8.03907	7.54114	8.96088	9.23191	6.72716	6.87677	7.06042	7.54941	6.72341	6.29431	5.524	5.46189	6.3849	7.19367		154.902	8.42757
221	1.96491	1.88389	1.83348	1.72487	1.9331	1.9232	1.95716	1.88465	2.26101	2.49699	3.08779	2.83206	2.66024	2.21807	2.33331	2.09352	1.84066	1.63878	1.66233	1.75363		155.571	2.1687			221	6.0384	5.35025	5.30506	4.54061	5.20699	4.36159	3.68979	4.83753	6.15478	6.88433	6.82005	6.25685	6.15354	4.66143	4.42062	5.87308	6.49626	7.0858	5.63939	5.72047		155.571	8.46475
222	1.91019	1.78264	1.64431	1.69318	1.69784	1.52979	1.55967	1.86307	2.41531	2.37166	2.2032	1.99143	1.98859	1.93213	1.99167	2.00316	1.84208	1.75019	1.87445	2.00643		156.241	2.17362			222	5.55695	4.86623	5.44179	5.68741	6.23312	5.43554	5.60507	6.60104	8.61694	8.90286	8.75678	9.68305	9.05232	7.12467	4.70618	4.62398	4.59337	4.94272	5.93677	6.09554		156.241	8.50124
223	1.54074	1.64451	1.79819	1.83793	1.8056	1.9896	2.07982	2.18549	2.16449	2.43675	2.37679	2.28772	2.26832	2.59737	2.6578	2.36453	1.87552	1.70497	1.67457	1.59818		156.91	2.17845			223	4.44277	4.35253	5.0278	4.82958	5.50882	5.94186	7.58922	8.59344	10.6659	11.1993	10.5642	7.12202	6.20017	5.64377	6.63637	5.78904	5.3376	5.15539	5.02333	4.9162		156.91	8.537
224	1.44202	1.38341	1.64672	1.89848	1.92167	1.67067	1.51659	1.62716	1.78629	1.75538	2.4586	2.65318	2.65073	2.23903	2.25253	1.96674	1.34288	1.17625	1.39279	1.47921		157.579	2.18321			224	6.49813	6.8995	8.59318	7.45681	7.03561	4.42368	5.39382	6.99736	9.24444	10.1053	9.81095	8.84782	7.36957	6.84857	6.70854	6.84595	5.94513	6.35295	5.94698	6.38244		157.579	8.572
225	2.06225	1.85619	1.44241	1.52265	1.48881	1.52025	1.6931	1.84088	2.057	2.02406	2.41876	2.55883	2.30068	2.85412	2.87868	2.88061	1.80456	1.81103	1.91424	2.24179		158.249	2.18788			225	5.91129	6.09494	7.55251	7.16207	8.18679	7.27505	6.59095	6.01633	6.06383	8.48018	8.70872	7.89783	5.25406	5.20699	5.28589	6.79323	6.61034	7.62462	6.18689	5.88068		158.249	8.60623
226	1.9158	1.75396	1.63123	1.52788	1.48432	1.8048	2.04917	2.23715	1.98683	1.95281	2.01782	2.20129	2.17501	1.94391	1.75019	1.63525	1.55805	1.57537	1.77296	1.94173		158.918	2.19247			226	5.50592	5.49239	7.36709	7.40329	6.88368	5.20417	5.47958	6.64799	9.48999	9.44387	7.96208	7.04854	7.45262	6.80542	4.75913	4.98482	4.64946	5.28304	5.56841	6.18141		158.918	8.63966
227	2.04972	1.90921	1.50527	1.56673	1.46003	1.4621	1.60597	1.94352	2.3269	2.22121	2.16488	1.95858	2.02858	2.17008	2.25828	2.01002	1.50679	1.88554	2.18888	2.58965		159.587	2.19698			227	5.74333	6.27853	7.20618	6.25021	6.698	6.11167	8.18763	7.93376	8.36997	7.9116	7.75068	7.46432	6.29494	6.16138	5.5231	5.74953	5.09125	6.53259	6.48915	6.77172		159.587	8.67226
228	1.73969	1.71039	1.61257	1.64835	1.60441	1.62901	1.8871	2.34152	2.7398	2.60875	2.41164	2.13846	2.27366	2.42286	2.4039	2.05932	1.55056	1.36182	1.41097	1.66437		160.256	2.20141			228	7.08495	7.32298	6.84443	4.74141	5.9267	6.17156	6.31469	8.5495	11.7443	13.2055	9.61971	7.06317	5.42538	5.30968	5.00856	5.86245	5.69865	5.03212	4.39077	4.92793		160.256	8.70402
229	1.87789	1.63361	1.4171	1.60284	1.7681	2.07594	2.10549	2.2992	2.69348	2.65655	2.78866	2.41443	2.37158	2.29442	2.40155	2.17774	1.59142	1.54616	1.84995	2.07675		160.926	2.20576			229	5.14655	5.27519	10.961	11.936	12.8596	7.254	7.07485	6.89663	8.43045	9.81095	9.0325	8.26383	7.48249	7.48249	6.54742	5.99041	5.81157	6.1764	5.39316	5.25604		160.926	8.7349
230	1.52381	1.67532	1.77004	1.73203	1.53059	1.48866	1.62042	1.78701	2.0685	2.31002	2.81653	2.64371	2.33049	2.22368	2.24493	2.34257	1.92745	1.95351	1.72821	1.63428		161.595	2.21003			230	5.05968	4.77026	4.50727	4.26723	4.64801	5.79885	6.09515	7.04345	9.98764	12.7609	11.5249	8.13593	6.29431	6.18139	5.32608	7.14702	7.01629	7.80001	5.70318	5.99272		161.595	8.7649
231	1.50395	1.74473	1.58754	1.47705	1.38648	1.37149	1.77109	1.99597	2.42375	2.31694	2.4541	2.36613	2.37096	2.19696	2.05477	1.91601	1.49594	1.66425	1.56032	1.78497		162.264	2.21422			231	5.36618	5.20117	5.26199	4.47395	4.81333	4.585	5.30218	6.95213	9.79496	9.7569	7.86599	5.63939	5.84668	5.28589	5.31991	4.78939	4.97915	6.37802	6.94187	6.74504		162.264	8.79399
232	1.79558	1.80313	1.76304	1.61497	1.77041	1.58505	1.51219	1.6494	1.88235	1.93213	2.08611	2.26799	2.78337	2.70832	2.51121	1.76364	1.5715	1.57446	1.62953	1.61349		162.933	2.21833			232	4.09653	4.45252	4.87439	5.5326	5.60135	5.77689	6.01314	7.33513	8.74993	8.08859	7.62462	6.61034	8.03235	7.0435	7.3887	6.70854	7.45896	7.64286	6.8153	5.37694		162.933	8.82214
233	1.54513	1.6011	1.67445	1.87751	1.77296	1.49947	1.64897	2.07191	2.25936	2.2914	2.13869	2.3289	2.44742	2.64123	2.37251	1.90977	1.44781	1.76883	1.82942	2.00531		163.603	2.22236			233	4.30718	5.03212	6.88433	8.0312	7.73005	6.081	4.46671	4.21746	9.04314	11.1952	12.3137	9.1673	9.12834	7.99824	6.19116	5.67146	4.94756	6.0836	5.42601	5.17802		163.603	8.84934
234	1.72905	1.71015	1.66406	1.66892	1.52541	1.46196	1.39914	1.5642	1.79809	1.95764	2.07581	2.16086	2.11855	2.05119	2.00378	1.85996	1.72367	1.64298	1.79542	1.77961		164.272	2.22632			234	5.37971	5.87749	5.5597	4.92551	4.9162	5.75793	6.40174	7.47748	7.98978	7.66925	6.63637	7.1683	7.63511	6.79238	5.53018	4.82135	4.61436	4.99548	5.34515	5.63437		164.272	8.87557
235	1.63043	1.73282	1.64958	1.62305	1.57172	1.57681	1.78317	2.15508	2.53484	2.39911	2.18706	2.10985	2.30377	2.20152	1.99312	1.81494	1.73815	1.7753	1.66183	1.68901		164.941	2.2302			235	6.41676	8.69738	7.93886	7.65319	5.26455	4.79814	4.57455	4.68441	7.33518	9.40582	9.20031	7.27354	5.68741	5.3376	5.50021	5.95043	7.70056	7.53753	7.08495	6.71586		164.941	8.90081
236	1.58193	1.59249	1.66509	1.69999	1.63151	1.35855	1.46167	1.6469	1.94769	1.9729	2.2204	2.43643	2.66403	2.60681	2.29852	1.8048	1.4672	1.8048	1.94988	1.94789		165.611	2.234			236	6.6314	6.51496	6.62921	5.9607	7.47072	7.30835	7.68122	7.34582	8.11801	8.62358	7.48961	7.40799	8.01058	7.70407	5.98125	4.67265	5.44179	6.2621	6.24067	6.3603		165.611	8.92504
237	1.7589	2.11034	1.97428	1.85418	1.55935	1.77262	1.75817	2.02127	2.16348	2.09099	1.99175	1.86569	2.2032	2.30067	2.22753	1.81994	1.40846	1.43762	1.50169	1.66877		166.28	2.23773			237	5.21593	5.25406	6.79719	6.73434	6.60361	4.69394	5.28003	5.8976	7.49888	7.32298	6.53793	5.16036	6.02872	5.88047	5.61451	5.48699	5.98262	6.45247	5.55916	5.66974		166.28	8.94824
238	1.53452	1.52838	1.36903	1.48846	1.42981	1.67413	1.91465	2.33165	2.39476	2.26054	2.24698	2.10675	1.95213	1.70693	2.00968	1.99661	2.01099	1.76454	1.77134	1.68934		166.949	2.24138			238	5.19303	5.88099	7.73978	7.98335	8.05108	6.07979	5.71274	6.45461	8.13006	8.52364	7.46087	5.71687	5.69109	5.51186	5.97748	7.00136	6.87737	6.12494	4.10377	4.48272		166.949	8.97041
239	1.90795	1.82832	1.58193	1.42995	1.50229	1.63482	1.82599	1.83055	2.08971	2.17209	2.5616	2.54725	2.56359	2.65472	2.45878	2.16601	1.44856	1.90228	2.07201	2.32131		167.618	2.24496			239	5.90422	5.98781	7.35951	6.75993	6.64498	5.81872	6.79261	6.95492	6.23968	6.42054	6.46087	8.01075	7.79338	6.83789	4.57507	5.95829	6.08775	6.89016	5.31158	6.16138		167.618	8.99152
240	1.69784	1.55581	1.61439	1.61042	1.46874	1.39544	1.54077	1.88917	2.05376	2.21114	2.41269	2.31801	1.97382	2.04025	2.08931	2.03217	1.52158	1.60741	1.79743	1.84884		168.288	2.24847			240	5.09125	4.56652	5.2644	5.5096	6.60092	6.11035	6.20551	7.29164	8.36265	8.80281	7.64666	7.11414	6.42457	6.3603	6.3285	7.30344	6.31709	6.0189	5.14288	5.48134		168.288	9.01155
241	1.56927	1.59398	1.76812	1.90704	2.00111	1.85801	2.28341	2.45816	2.58732	2.19696	2.25393	2.23352	2.10387	1.7385	1.94093	1.80235	1.64067	1.2684	1.46131	1.59769		168.957	2.2519			241	4.68702	4.79557	6.25253	6.49642	6.62732	5.17484	5.72958	8.03611	8.1871	8.98995	7.48389	7.57379	5.76123	5.06564	4.42885	5.18872	5.33375	6.73341	5.842	5.75377		168.957	9.0305
242	1.55587	1.42647	1.3851	1.32923	1.48716	1.52381	1.96887	2.27732	2.34921	2.00997	2.37041	2.58406	2.60332	2.18215	2.10734	1.98804	1.63759	1.71821	1.69769	1.7726		169.626	2.25526			242	8.84607	8.65171	5.21921	4.99352	5.75377	5.66646	5.78369	5.23578	6.77718	7.4742	6.98596	5.86245	5.3028	5.26199	4.75138	6.36683	6.73296	8.45288	6.96284	10.1118		169.626	9.04835
243	1.49931	1.59471	1.39354	1.2999	1.2408	1.68671	1.87018	2.17884	2.26336	2.49572	2.62981	2.42291	2.107	2.13777	2.07443	2.03519	1.57153	1.71842	1.59509	1.61286		170.295	2.25855			243	6.81256	6.97753	6.74643	5.8829	6.41237	6.61014	7.49029	8.33293	8.52842	8.95846	7.8833	6.85195	5.78027	4.89767	5.53018	5.50507	5.53274	5.15163	5.26679	6.30654		170.295	9.06508
244	2.2118	2.05781	1.63123	1.66877	1.64396	1.64937	1.79104	2.29983	2.3334	2.28241	2.19257	2.54015	2.31807	2.20478	1.86016	1.89462	1.68357	2.06298	2.14575	2.48342		170.965	2.26178			244	6.63677	6.32474	5.56019	4.77416	7.13213	7.00701	6.93882	5.34336	8.65236	9.58641	10.4119	7.2966	6.26646	4.86571	5.40639	5.90424	6.60286	7.28042	6.71093	6.57249		170.965	9.08069
245	1.64937	1.67541	1.77961	1.81493	1.93647	1.86502	1.80657	1.81277	1.85554	1.99116	2.305	2.36486	2.24852	2.10387	2.18971	1.97614	1.57936	1.8171	1.97337	1.95814		171.634	2.26493			245	5.6067	5.3366	5.06841	6.24092	7.2703	7.51024	6.88737	6.88471	9.34699	10.7395	10.2194	6.92503	5.34897	5.39604	5.6067	5.6431	4.70055	5.34093	5.38037	6.29156		171.634	9.09516
246	1.89348	1.81811	1.73609	1.56688	1.62524	1.63089	1.66658	1.76823	2.08974	2.36566	2.30788	2.40018	2.38844	2.80222	2.53832	2.10298	1.57298	1.58441	1.82584	1.79573		172.303	2.26801			246	5.87749	5.36596	5.85536	5.04152	5.21833	4.65974	4.93543	6.25074	9.82905	11.6882	10.5775	9.2444	8.20705	7.02388	4.61239	5.00457	5.65068	5.73551	5.48134	5.48134		172.303	9.10849
247	1.76675	1.73123	1.5514	1.53796	1.47648	1.50293	1.77553	1.97008	2.08115	2.05663	2.38089	2.38254	2.27979	2.1856	2.2229	1.86743	1.62047	1.48881	1.65529	1.69375		172.973	2.27103			247	6.90971	6.08969	5.43589	5.03528	5.54838	5.02563	5.48234	6.36266	8.48114	8.76056	8.56773	6.81256	6.54567	5.53776	5.06893	5.51288	5.49037	6.3223	5.94457	7.11954		172.973	9.12065
248	1.86108	1.90357	1.74722	1.66532	1.59653	1.79139	1.86516	1.93834	2.01584	2.22706	2.96692	2.99573	2.83903	2.35599	2.35167	1.85201	1.51177	1.77311	2.09162	2.08834		173.642	2.27399			248	6.13624	5.59936	6.4514	6.85188	7.32172	4.88443	4.36664	6.94266	8.9729	10.7045	7.98162	7.78479	7.9097	9.45987	8.32817	7.00843	5.84583	6.0205	5.50592	6.19138		173.642	9.13165
249	1.42657	1.44382	1.3773	1.50066	1.572	1.65362	1.57738	1.89423	2.33436	2.40578	2.34465	2.25163	2.33786	2.42201	2.61817	2.38272	2.01995	1.70497	1.67626	1.53571		174.311	2.27688			249	5.26455	4.60439	5.37262	5.75669	6.76433	6.09554	6.00564	6.01831	8.87262	11.8722	12.2683	9.60738	7.11951	5.57914	4.78992	4.69122	4.81498	6.4657	6.60918	6.873		174.311	9.14148
250	1.56655	1.52158	1.33133	1.31504	1.36277	1.52517	1.64348	1.79647	1.90424	2.08018	2.38089	2.6547	2.90359	2.7827	2.48015	1.81075	1.48415	1.40589	1.53795	1.59387		174.98	2.2797			250	4.54401	4.70085	7.4855	7.43659	6.96523	3.56924	4.2578	6.1743	7.26583	8.94698	8.40638	8.74627	7.15606	6.74643	5.84583	5.76931	5.44581	5.33038	4.50711	4.47115		174.98	9.15012
251	1.57943	1.26156	1.23041	1.43482	1.57994	1.6117	1.56224	1.86524	2.13841	2.19199	2.4695	2.51826	2.24311	2.0763	2.16897	2.34195	2.01282	1.92745	1.98569	1.82695		175.65	2.28247			251	5.14195	5.52749	6.05191	4.84231	4.91724	4.70558	5.03717	5.76623	8.48523	10.7395	10.5642	7.47567	5.59782	4.58359	4.77717	6.27693	6.61034	7.91719	6.28853	6.00472		175.65	9.15757
252	1.68974	1.64093	1.59249	1.43441	1.62232	1.60965	1.77737	2.13741	2.66671	2.84677	2.70296	2.51472	2.63538	2.33313	2.13848	1.68357	1.57936	1.754	1.84329	1.8823		176.319	2.28517			252	5.61595	5.59704	5.02608	4.72817	5.39076	5.65068	5.23492	6.09978	9.0062	11.5504	9.53525	6.51646	4.51831	5.28019	5.76123	5.35025	4.87235	4.12661	4.43731	4.99252		176.319	9.16383
253	1.73107	1.66118	1.63172	1.70301	1.64282	1.71367	1.7972	2.09965	2.43086	2.66875	3.03288	2.94521	2.57891	2.32943	2.15816	1.90016	1.48568	1.61352	1.89779	1.85927		176.988	2.28782			253	4.89987	5.45403	7.09888	7.81901	7.91871	6.05521	4.87844	5.32269	9.62422	10.797	9.70619	6.72344	6.33467	5.93677	5.90821	5.60381	5.24287	4.92982	5.18427	5.06893		176.988	9.16888
254	1.4895	1.54422	1.6387	1.83317	1.79188	1.81367	1.78494	1.96579	2.00006	1.92512	2.29717	2.25552	2.12111	1.84291	1.78912	1.94221	1.76595	1.99409	1.78332	1.65675		177.658	2.2904			254	4.04912	4.06454	5.25604	5.73392	6.90734	6.15296	5.22076	4.57016	4.93687	6.95959	7.42461	7.08495	5.17668	4.77428	5.55695	5.70544	6.53449	6.2672	6.01104	4.30061		177.658	9.17273
255	2.13532	1.87401	1.47386	1.25652	1.29671	1.39908	1.79777	1.91989	2.08306	1.92933	2.102	2.11855	2.11489	2.26509	2.27729	2.27087	1.61729	1.38073	1.43688	2.00201		178.327	2.29293			255	6.57212	5.4921	6.16423	6.24767	7.16934	5.78904	6.1308	6.34404	8.6698	11.4483	11.1749	9.78077	7.09308	6.20061	5.69379	5.73588	5.55573	5.32898	5.94027	7.06823		178.327	9.17537
256	1.56179	1.57792	1.59466	1.48735	1.61608	1.73798	2.13263	2.16147	2.41289	2.29635	2.06945	2.02023	1.988	2.25698	2.22899	2.04727	1.64184	1.67665	1.86569	1.8719		178.996	2.2954			256	4.48004	4.41268	5.41191	5.48712	5.78561	4.85386	4.8379	5.76752	7.55167	8.70755	8.84782	8.30769	7.17599	6.81311	6.11035	6.22231	5.20417	5.29347	4.87439	4.70128		178.996	9.1768
257	1.65171	1.68715	1.50805	1.52153	1.50223	1.41502	1.54911	1.69321	2.01985	2.11855	2.36566	2.3587	2.16145	2.17449	1.97948	2.07232	1.5841	1.73717	1.54091	1.81379		179.665	2.29781			257	4.585	4.92982	6.1791	7.14744	7.39145	5.99041	6.13005	9.55588	10.3796	10.6527	8.43968	8.43968	7.71032	6.76377	6.18141	5.60755	5.36842	6.09435	5.49011	5.53926		179.665	9.17702
258	1.73282	1.56327	1.51935	1.48865	1.53795	1.77943	2.06832	2.2148	2.40371	2.42091	2.50128	2.33212	2.62005	2.78863	2.52093	1.86661	1.46906	1.49931	1.71496	1.74645		180.335	2.30018			258	4.96474	5.25223	6.57387	5.86506	6.5397	5.7768	6.58567	7.33549	9.52229	11.6643	11.6643	9.54107	7.35677	6.11765	5.60135	6.0194	5.8122	7.80852	6.91624	6.52434		180.335	9.17602
259	1.73609	1.35654	1.48568	1.5157	1.55879	1.48716	1.86026	2.11887	2.74931	2.60127	2.75928	2.25591	2.2148	2.06398	2.18928	1.98353	1.62456	1.32721	1.67672	1.71794		181.004	2.30248			259	5.50507	5.3572	5.33383	4.92085	5.06709	4.41268	4.85027	6.06736	7.32031	8.3148	6.73392	6.36873	5.79829	7.65967	7.00546	7.47072	5.66646	5.33031	4.20718	5.10672		181.004	9.1738
260	1.53353	1.34978	1.45218	1.48865	1.44493	1.29611	1.54707	1.74911	2.22875	2.27657	2.76514	2.67943	2.38369	2.26217	2.41626	2.31709	1.83563	1.63466	1.86563	1.71571		181.673	2.30474			260	7.21376	7.69845	7.7	5.75796	5.02608	5.76792	5.61792	5.73898	5.16662	7.0642	7.49313	9.96311	8.97576	8.04808	5.80882	7.1683	7.63511	7.36707	6.42052	6.13342		181.673	9.17037
261	1.84185	1.68138	1.37758	1.34301	1.46795	1.39925	1.57247	1.90357	2.28059	2.26094	2.34696	2.2076	2.47034	2.51663	2.82018	2.4326	2.12126	1.86749	1.81385	1.92639		182.342	2.30694			261	6.37615	7.14612	8.02072	6.22819	7.66963	6.74829	6.41854	5.87638	9.70712	11.1931	10.4579	7.30185	6.24067	6.1764	6.2621	5.91885	4.84624	4.46512	4.34271	4.4924		182.342	9.16572
262	1.60552	1.64507	1.55898	1.70498	1.60236	1.68774	1.90997	2.22599	2.39214	2.06411	2.13677	2.26375	2.4541	2.31694	2.25798	1.92595	1.51603	1.78423	2.08508	2.12647		183.012	2.3091			262	5.32885	5.18827	5.40327	5.33375	7.62462	6.98621	6.58842	10.4696	13.0869	13.2768	8.00289	6.52464	5.71687	5.38819	5.16864	6.0194	5.42601	5.7807	4.72811	5.36684		183.012	9.15986
263	1.68048	1.72881	1.82092	1.81984	1.86108	1.87173	1.9991	2.09153	2.05105	2.04913	2.52133	2.59055	2.45083	1.92512	2.00846	1.90525	1.62456	1.58878	1.64183	1.80006		183.681	2.31121			263	5.34418	4.89014	4.58435	4.16392	5.87166	6.00809	7.35251	6.68311	8.54318	9.00812	8.34773	8.59318	7.84691	7.99395	5.75231	5.33038	4.70085	4.92982	5.09231	5.62732		183.681	9.15279
264	1.52465	1.66007	1.84387	1.74834	1.79904	1.71439	1.93056	1.96921	1.95097	1.79354	2.2244	2.55701	2.49735	2.11186	1.81984	1.80226	1.48707	1.44684	1.3185	1.40915		184.35	2.31327			264	5.05789	5.00856	5.1677	4.95799	6.11412	6.23655	6.24773	6.41243	6.85589	7.46276	8.00289	7.39194	6.35014	5.24188	4.97587	6.95877	6.79246	9.34103	7.40248	7.14702		184.35	9.14452
265	1.78326	1.46811	1.20567	1.24269	1.68985	1.88117	2.37895	2.39513	2.50296	2.18745	2.07704	2.27597	2.10675	2.2663	2.26822	2.24439	1.99539	1.91644	2.08742	2.04562		185.02	2.31528			265	7.09613	6.71197	8.81254	7.27423	6.88654	4.06175	4.98926	5.12434	6.66771	6.97348	7.46276	6.90575	6.14872	5.3366	4.30215	4.43452	4.52151	5.87499	6.53945	6.70854		185.02	9.13504
266	1.46795	1.55159	1.69904	1.7441	1.60457	1.41162	1.68127	2.08593	2.434	2.22543	2.1275	2.00938	2.13559	2.3289	2.55236	2.29488	1.76604	1.63442	1.72029	1.71826		185.689	2.31724			266	5.59702	6.08656	5.97748	5.24593	5.54838	4.61696	4.68132	5.57105	8.5723	9.80381	10.1681	7.78804	7.00843	5.41312	5.6431	5.20117	4.66529	5.41069	4.98527	5.84313		185.689	9.12437
267	1.81777	1.9027	1.68179	1.53509	1.3254	1.38696	1.5828	1.86029	2.20755	2.2308	2.43235	2.46119	2.33489	2.42969	2.24493	2.22368	1.70471	1.77314	1.74963	1.85602		186.358	2.31917			267	5.41572	5.50767	6.55186	6.50871	6.33731	4.79814	4.57455	12.3066	14.2559	14.3308	7.67115	7.2703	7.62018	7.20601	7.71188	7.29804	6.63976	7.25852	6.57275	6.74024		186.358	9.11251
268	1.92712	1.86108	1.62417	1.61928	1.65709	1.74725	1.74349	1.62973	2.0084	2.13117	2.48106	2.38224	2.41269	2.36513	2.17455	2.02047	1.62517	1.69487	1.80522	2.02621		187.027	2.32105			268	6.45434	6.94187	9.10511	7.92757	8.16888	5.78904	5.91145	6.90279	8.44953	8.91615	9.20602	7.81376	7.73531	5.97633	5.70356	5.43994	5.27972	5.42093	4.44844	4.75913		187.027	9.09946
269	1.44313	1.4639	1.33295	1.77042	1.66959	1.56994	1.39812	1.88784	2.46511	2.47229	2.3853	2.00575	2.14175	2.19631	2.22899	2.05169	1.77404	1.65875	1.49398	1.57165		187.697	2.32288			269	5.70201	5.89579	6.81311	6.04429	6.20011	5.10922	4.55009	7.16297	10.6183	14.8146	11.7581	8.83342	5.98881	5.94027	5.54353	4.71943	5.62281	5.62912	5.63327	4.95271		187.697	9.08524
270	1.79011	1.64282	1.54922	1.36443	1.51196	1.48905	1.9003	2.10159	2.44676	2.23602	2.09027	2.22966	2.40392	2.56479	2.18129	1.80455	1.37352	1.45205	1.6551	1.81785		188.366	2.32468			270	5.6479	5.44678	6.0749	5.83751	6.33348	5.63939	5.24018	6.43039	9.47094	11.1993	9.74592	6.63149	5.76931	5.11887	4.91958	5.7522	5.78147	7.29203	6.28853	6.73151		188.366	9.06984
271	1.56605	1.55747	1.50906	1.75208	1.71343	1.74968	1.64757	2.23427	2.76213	2.77991	2.39843	2.04418	2.12947	2.23811	2.29635	2.06945	1.59435	1.68005	1.77084	1.88902		189.035	2.32643			271	7.08905	7.01601	5.60531	4.97129	4.72433	4.63089	4.79957	5.57993	10.0949	11.4428	11.5723	7.15237	6.33731	4.87446	5.19184	5.16864	5.38819	6.65309	6.84992	8.10557		189.035	9.05329
272	1.73383	1.55198	1.2963	1.24041	1.16907	1.2688	1.82943	2.38933	2.52228	2.3825	2.21109	2.18382	1.90554	2.54635	2.59923	2.44326	1.57172	1.78452	1.91251	2.06485		189.705	2.32815			272	4.40825	5.68141	6.93554	6.66955	5.65214	4.76544	5.48715	6.55624	7.83749	9.90853	10.2989	9.51244	6.68047	4.86985	6.15716	6.95351	6.70993	4.71402	4.2182	4.45311		189.705	9.03559
273	1.99766	1.91167	1.8609	1.71439	1.70693	1.59664	1.6681	1.99742	2.61115	3.00318	2.9607	2.5789	2.25456	2.33335	2.47465	2.13891	1.56917	1.57598	1.9345	2.11435		190.374	2.32982			273	6.97463	7.69845	8.00289	6.33106	7.16934	6.42646	6.24924	7.60654	9.1437	11.7806	9.50042	8.33258	5.21522	4.20743	4.24673	4.34596	5.29347	8.15704	8.77449	8.27616		190.374	9.01676
274	1.69681	1.86576	1.83072	2.17449	2.14903	2.03145	1.86389	1.8405	2.16188	2.06997	2.37761	2.47976	2.63636	2.66639	2.50531	2.03372	1.73498	2.39707	2.65318	2.4586		191.043	2.33146			274	6.76433	5.99391	6.73341	6.05265	6.71839	5.72025	5.26092	6.30834	8.65659	9.65178	9.10786	7.32298	6.73151	5.99272	5.91383	6.71839	5.73082	7.65604	7.7438	8.13326		191.043	8.99679
275	1.71978	1.73054	1.54021	1.25443	1.31198	1.47606	1.5173	1.69763	2.11058	2.27729	2.32155	1.85027	1.65554	1.76068	1.92018	1.79101	1.37553	1.63762	1.76037	1.76967		191.712	2.33306			275	5.31245	5.39604	4.96786	4.9133	5.79528	5.77936	6.31603	5.85688	8.14761	8.86569	9.87557	7.88922	6.5479	5.5326	5.36222	5.11973	4.62207	5.38717	5.5096	5.92268		191.712	8.97571
276	1.55805	1.67517	1.60458	1.5455	1.34939	1.36038	1.64199	2.041	2.76239	2.5851	2.5937	2.57565	2.67616	2.54504	2.07704	1.80596	1.53599	1.68994	1.84329	1.77042		192.382	2.33462			276	8.21128	7.6678	7.45744	5.8122	7.25852	6.57275	6.61052	6.63406	8.21238	10.0196	10.1053	8.7712	6.62988	5.53274	5.34515	5.73008	5.82789	6.42052	6.56253	6.94767		192.382	8.95353
277	1.45647	1.43704	1.40284	1.49068	1.60307	1.63525	1.5848	1.53254	1.69207	2.03447	2.24282	2.24819	2.05426	2.13035	2.12301	2.00634	1.7385	1.57521	1.50577	1.48437		193.051	2.33615			277	4.30215	4.70618	4.67265	4.69394	5.05968	4.98962	4.61759	4.49471	5.05563	6.26369	6.66926	6.47824	6.67363	7.2703	6.85195	6.3223	5.70544	5.91045	4.62314	4.33032		193.051	8.93026
278	1.54186	1.77737	1.62296	1.7197	1.54493	1.63049	1.87926	2.08839	2.26486	2.21461	2.40217	2.31837	2.31563	2.7146	3.06072	2.66956	1.96304	1.74043	1.7494	1.74306		193.72	2.33764			278	5.6508	5.80069	6.38244	4.22179	4.62657	4.21214	5.78274	7.59426	13.6533	13.7597	13.9825	8.37111	9.03484	7.62048	7.62048	6.78205	5.60381	5.79528	4.84333	4.46512		193.72	8.90591
279	1.85875	1.9232	1.7594	1.59249	1.38509	1.51935	1.73498	2.1134	2.24175	1.99949	1.92336	2.32459	2.60423	2.8346	2.57201	2.41927	1.85666	1.80619	1.8319	1.89907		194.389	2.3391			279	5.28656	5.25223	5.19461	4.85386	5.78561	6.2023	6.3175	5.70213	8.38639	8.88742	8.33258	5.73152	6.26369	6.07664	5.14655	4.39483	4.6276	5.53018	5.50507	5.44079		194.389	8.88051
280	1.94578	2.22014	1.93011	1.70817	1.44743	1.76728	1.79519	1.90388	2.26868	2.46473	2.63259	2.50331	2.52319	2.39578	2.13869	1.92568	1.75175	2.00778	2.08724	2.09858		195.059	2.34052			280	7.07821	6.02749	4.75542	5.39316	6.03441	5.1143	5.11091	5.46795	10.3698	12.7301	11.8453	7.73978	5.88099	5.09439	4.37094	5.09439	5.68741	6.23312	6.02816	8.01075		195.059	8.85406
281	1.58026	1.78376	1.67165	1.78903	1.74522	1.69067	1.41187	1.89262	2.17506	2.44323	2.23211	2.09457	1.84534	2.07991	2.03205	1.84459	1.59098	1.75704	1.65067	1.49042		195.728	2.34191			281	4.67197	4.89009	5.5031	5.2605	6.07995	7.01592	7.26884	8.10876	8.77008	10.2088	8.49992	6.69043	5.73551	5.48134	5.91045	6.36373	6.06513	5.81657	4.97587	5.24235		195.728	8.82659
282	1.59926	1.67689	1.62926	1.46049	1.33308	1.57943	1.65161	1.85436	2.11578	2.81838	3.22168	3.03814	2.55821	2.51382	2.25972	1.98493	1.43724	1.54295	1.54493	1.56605		196.397	2.34327			282	6.36373	6.58143	6.40161	6.76533	6.57212	5.99272	5.34845	6.10058	7.76444	18.6099	20.9599	19.4675	8.34773	6.14117	4.95549	5.90077	6.30393	6.46143	5.75231	6.14958		196.397	8.79811
283	1.85548	1.66892	1.68357	1.96546	1.93286	1.79648	1.99145	2.13855	2.33491	2.01306	2.46291	2.60825	2.64588	2.27132	2.15815	2.12862	1.95188	2.11186	2.23841	2.26359		197.067	2.3446			283	5.93291	6.07664	7.30344	6.24712	6.06583	5.94186	5.59442	5.26028	6.13891	8.98576	9.64551	8.25947	7.09124	6.66926	6.90734	6.33467	5.55058	6.7579	7.19264	7.11523		197.067	8.76863
284	1.57521	1.65073	1.52376	1.37434	1.39815	1.61059	1.69062	1.70138	1.58254	1.77737	1.9977	2.16475	2.13741	2.65888	2.66138	2.28291	1.3291	1.35539	1.44289	1.59159		197.736	2.34589			284	5.75793	6.42052	7.20618	6.75752	6.87677	5.04375	4.77425	5.77087	7.68994	8.29081	6.3849	6.0749	6.21862	6.33262	5.3366	5.3366	5.84583	6.56253	5.79829	5.81172		197.736	8.73818
285	1.71898	1.55805	1.50223	1.83571	1.98979	1.92595	1.57127	1.64203	1.93572	2.25163	2.33786	2.14436	1.83793	1.83307	1.99467	2.08536	1.87173	1.72905	1.75396	1.78376		198.405	2.34715			285	7.28122	5.49117	4.58407	4.22993	5.15828	5.63603	8.10047	9.47855	12.7509	11.3371	9.18989	7.07462	6.6647	6.84443	5.11758	5.70929	5.70544	5.91045	6.5541	7.254		198.405	8.70678
286	1.74653	1.58276	1.49979	1.51805	1.50639	1.57824	1.62447	1.63495	1.88512	1.82213	2.02739	2.00142	2.04276	2.37863	2.40039	2.2086	1.46064	1.26426	1.59774	1.71481		199.074	2.34838			286	4.34151	4.05658	6.29149	6.67633	7.8218	5.87711	6.69559	13.5102	14.9478	13.9875	6.15296	6.16138	6.06513	6.36373	6.14958	5.21593	4.77422	5.27033	5.64393	5.45154		199.074	8.67444
287	1.76969	1.89038	1.81398	1.78497	1.61889	1.75071	1.61251	1.68563	2.02949	2.27526	2.47568	2.53989	2.41626	2.42526	2.13117	2.03145	1.63955	1.51314	1.62896	1.65735		199.744	2.34958			287	6.56895	5.76792	6.2652	7.80572	7.91305	6.04644	4.58021	6.03	7.89854	10.4876	9.51874	8.13593	5.81157	6.01548	5.69865	5.98866	6.0205	7.22509	7.33221	7.76319		199.744	8.64119
288	2.11855	2.13731	1.82633	1.47313	1.42226	1.51191	1.90411	2.18042	2.15378	1.9306	1.73383	1.74959	1.98288	2.28453	2.43832	2.02578	1.60741	1.60531	1.75924	2.02764		200.413	2.35074			288	4.86119	5.04994	6.97064	6.45405	6.83592	5.73392	6.27661	6.44134	7.76444	9.24768	10	7.65944	5.59237	3.99845	4.5184	4.77428	4.66143	4.96786	4.82135	4.66124		200.413	8.60704
289	1.38253	1.51809	1.67244	1.76088	1.48819	1.35212	1.51873	1.86056	2.3298	2.3587	2.6536	2.40302	2.26821	1.91055	2.00145	1.84767	1.52442	1.46216	1.56599	1.59415		201.082	2.35188			289	6.2674	6.42624	8.48126	7.33479	7.53584	4.24079	4.50722	4.81677	7.76704	11.1035	10.9067	8.53032	5.86523	5.54193	5.06841	4.7619	4.46766	5.56019	5.29029	6.10824		201.082	8.57202
290	1.53945	1.53301	1.4621	1.31325	1.39727	1.50934	1.7972	1.73617	1.95588	1.97822	2.4017	2.25591	2.10227	1.99611	2.02616	2.0866	1.83171	1.98958	1.84329	1.754		201.751	2.35298			290	5.87852	6.42054	6.94767	6.24521	5.65449	4.40631	4.29831	5.38461	8.04072	9.81269	8.92242	7.09888	6.11662	5.86523	5.73551	5.20417	5.43546	5.63603	5.87749	5.72047		201.751	8.53616
291	1.72362	1.84616	1.85386	1.74872	1.71711	1.69727	1.70132	1.61028	2.07445	2.22134	2.54526	2.19685	2.03601	2.27124	2.3866	2.20196	1.53385	1.44794	1.55894	1.61337		202.421	2.35405			291	6.85132	5.33025	5.10037	4.4899	5.46714	4.89254	6.0608	7.50668	10.9393	11.843	11.6677	8.81795	6.80542	4.95271	4.89767	5.87499	5.99742	6.33348	6.57751	7.05169		202.421	8.49946
292	1.92325	1.72309	1.45078	1.42618	1.67893	1.82836	1.99239	2.08145	2.47179	2.63488	2.93325	2.73732	2.74895	2.25037	2.14328	1.77078	1.55222	1.57317	1.77026	2.10493		203.09	2.3551			292	6.29431	5.57914	6.25277	5.91614	7.06067	6.37853	6.08945	5.98055	8.01269	9.37942	8.83055	6.33262	5.3366	5.06841	5.02563	5.28019	5.02563	5.98791	6.11035	6.60342		203.09	8.46197
293	2.09557	1.82274	1.65403	1.62896	1.57153	1.63065	1.5035	1.72862	2.05844	2.33264	2.30867	2.68663	2.53914	2.27821	1.62257	1.54241	1.43155	1.46298	1.8935	2.11393		203.759	2.35611			293	5.33213	4.97369	6.05757	6.63131	7.40799	5.70168	5.39511	5.47306	11.8655	13.4815	13.0608	7.26794	5.4461	3.93445	3.32508	4.41719	5.29412	6.95862	6.7835	6.54742		203.759	8.42369
294	1.9158	1.85217	1.87357	1.68262	1.60815	1.47216	1.46614	1.65112	2.19759	2.44678	2.73392	2.34258	2.42742	2.29339	2.16443	1.94568	1.51191	1.78299	1.79816	2.01782		204.429	2.35709			294	6.20727	4.94914	6.04692	5.46384	6.94556	5.26579	5.27283	5.95756	7.2437	8.19465	6.81124	7.46432	6.32474	5.75377	4.68702	6.08719	6.35079	6.4345	6.20727	6.191		204.429	8.38466
295	1.91968	1.86084	1.8385	1.70539	1.53932	1.38364	1.45362	1.6494	2.00052	1.97248	2.13485	2.18841	2.21668	2.23456	2.44015	2.27406	1.84365	1.68698	2.04356	2.0711		205.098	2.35804			295	8.35279	7.92757	7.34969	5.43546	5.90422	6.29431	5.66871	5.62588	8.38632	10.3947	9.83832	7.0858	5.75231	5.54193	4.71475	4.45311	4.28257	4.78695	5.67089	6.191		205.098	8.3449
296	1.80872	1.84299	1.60947	1.73557	1.4945	1.39034	1.38966	1.56198	2.01182	2.04657	2.32797	2.23115	2.15909	2.01072	1.87837	1.86217	1.71865	1.77786	1.83392	1.94186		205.767	2.35895			296	5.63327	5.16727	6.15733	5.89104	5.80535	5.52808	6.31694	6.74424	11.9775	12.9245	11.2144	5.81657	5.16961	6.28709	6.31709	7.76319	6.84947	6.33731	5.69365	5.88099		205.767	8.30443
297	2.1521	1.96699	1.79562	1.5455	1.6445	1.631	1.71642	1.7992	2.11901	2.00239	2.1111	2.13707	2.24574	2.18215	1.93	1.71396	1.37738	1.5378	1.81533	2.00643		206.436	2.35984			297	6.65634	7.56544	6.9638	6.77563	6.87947	5.81124	5.31993	5.6036	8.25876	9.15871	8.01075	6.60286	6.45522	5.77586	5.26455	4.66381	4.16678	4.49963	4.89857	6.86645		206.436	8.26329
298	1.5242	1.57463	1.43215	1.45194	1.55987	1.70471	1.82613	1.90698	2.22652	2.52319	2.58159	2.21128	1.87298	2.08518	2.38254	2.17655	1.80266	1.5788	1.60784	1.55747		207.106	2.36069			298	9.1673	7.30745	7.10235	6.24767	8.88575	7.63236	7.07494	6.25013	8.43608	10.3978	9.59876	8.60738	7.6994	7.03366	5.33751	4.5855	4.06454	5.25604	6.68047	8.73225		207.106	8.22149
299	1.56047	1.57293	1.39023	1.30608	1.2113	1.35764	2.22271	2.60313	2.70816	2.15609	2.27639	2.31039	2.24526	2.08032	1.89714	1.71496	1.51332	1.5028	1.49858	1.5908		207.775	2.3615			299	6.26369	6.00668	6.34043	5.34409	5.72743	4.79575	5.52843	6.43862	7.51854	7.12912	7.5726	8.87283	9.15871	7.46872	5.33038	5.16727	4.73138	5.47059	5.39316	6.03441		207.775	8.17907
300	1.77115	1.61178	1.45088	1.50561	1.73705	1.89907	1.87432	1.91478	2.02152	1.9771	2.59301	2.73314	2.74752	2.34871	2.28196	2.08277	1.76872	1.94867	2.05565	1.9618		208.444	2.36229			300	5.45753	6.33731	5.68741	5.26763	5.23703	5.55916	6.61358	7.99451	8.87039	8.95846	8.34306	7.54846	6.16177	5.49474	6.24747	6.42301	6.03441	6.72344	6.52764	6.61629		208.444	8.13605
301	1.7321	1.82033	1.77026	1.71405	1.66588	1.79827	1.98627	2.06368	2.08645	1.97343	2.01045	1.8275	2.00749	2.253	2.39116	2.02047	1.54241	1.82945	1.93524	2.00037		209.114	2.36304			301	4.63622	4.44519	5.21833	5.1653	6.34043	5.57397	7.03408	9.28307	11.1727	10.3803	7.46087	6.14958	5.63939	5.50592	5.97919	5.89579	5.98791	6.78105	6.73296	6.2652		209.114	8.09246
302	1.85036	1.72611	1.53945	1.55895	1.70223	1.83916	2.19693	2.48978	2.4811	2.01679	2.03806	2.27552	2.26175	2.77053	2.65193	2.7442	1.83151	1.93763	1.8419	1.97343		209.783	2.36376			302	6.07979	5.94457	5.3192	4.5	5.15828	5.76223	6.0037	7.41785	8.36265	9.19891	7.9116	6.21984	5.49734	5.48049	6.72341	6.60286	5.82792	7.03632	6.98621	7.32172		209.783	8.04833
303	1.69487	1.45659	1.44731	1.50223	1.77202	1.82641	1.80518	1.79238	2.12413	2.26191	2.33819	1.89658	2.01227	2.30055	2.50145	2.22966	1.75924	1.92057	1.96465	1.94315		210.452	2.36444			303	4.35046	4.55263	5.51288	5.66592	6.70511	5.54214	4.91473	6.01651	8.0675	9.26723	8.85493	8.49535	8.60738	6.88021	6.53449	5.42827	5.40279	5.59782	5.39517	5.13474		210.452	8.00368
304	1.84767	1.7567	1.44951	1.54699	1.58372	1.74178	1.76732	1.90586	2.05105	2.02558	1.99952	2.0295	2.33006	2.42091	2.30624	1.78102	1.57748	1.59287	1.81827	1.93723		211.121	2.36508			304	4.97609	4.84333	5.8267	5.90636	6.91731	5.73588	6.60736	7.87947	10.1842	9.99659	8.25947	6.47824	5.73551	5.59426	4.79548	5.06824	4.61156	4.64952	3.98333	4.40548		211.121	7.95855
305	1.98859	1.77404	1.64298	1.83684	1.82728	1.98059	2.05921	2.41649	2.65456	2.29155	2.11624	1.85927	2.16164	2.65519	2.70605	2.34898	1.59328	1.48494	1.74653	1.9354		211.791	2.36568			305	5.3572	5.50507	5.6431	4.81498	5.1677	4.87439	5.08469	5.5806	8.24066	10.4828	10.2418	8.35398	7.71032	6.97683	5.81657	4.99252	5.37682	5.6479	4.97609	4.85108		211.791	7.91296
306	1.71497	1.72014	1.48578	1.53334	1.4099	1.48581	1.6819	1.85932	2.42867	2.6407	2.80222	2.3649	2.19345	2.13678	2.14777	1.9618	1.64541	1.59504	1.6678	1.88294		212.46	2.36625			306	5.04744	5.1726	6.33287	6.54437	6.54567	5.87852	5.86172	5.82764	7.45193	8.40638	9.20602	8.16383	7.27505	5.70201	4.75913	4.77026	4.70618	6.34448	6.69	6.65309		212.46	7.86695
307	1.46551	1.30119	1.32999	1.40264	1.56938	1.68811	1.76703	1.70617	2.05845	2.43108	2.78361	2.78879	2.47001	2.15347	1.89028	1.82274	1.57812	1.43762	1.56938	1.58159		213.129	2.36678			307	6.36373	6.24067	6.57249	6.22819	5.9978	4.94581	5.04288	5.48689	5.73551	5.84843	5.84843	6.47824	6.54305	6.12068	5.60531	7.36709	7.19264	6.88411	5.15157	6.14958		213.129	7.82054
308	1.62566	1.73945	1.94579	1.83097	1.84884	1.85875	1.69959	1.7316	2.02949	2.35355	2.9733	3.08153	2.92299	2.70851	2.40192	2.12337	1.47241	1.43795	1.50906	1.43795		213.798	2.36727			308	6.43013	6.26369	6.21831	5.43604	5.46695	4.64946	5.05321	5.05119	5.66871	6.63913	6.08429	6.2675	5.94231	6.01182	5.5881	5.44678	5.47236	5.59637	5.70544	6.63637		213.798	7.77376
309	1.69318	1.6146	1.60519	1.3634	1.37553	1.28003	1.36442	1.67364	2.04099	2.35891	2.36685	2.36277	2.32826	2.6897	2.45079	2.18653	1.65266	1.79082	1.73497	1.65403		214.468	2.36772			309	4.70602	4.45311	4.5002	4.51244	4.88582	5.81808	6.65049	7.82229	9.09319	9.46161	10.0704	8.8507	7.95709	6.1764	5.77936	5.79528	5.37971	5.87749	5.9132	5.6479		214.468	7.72665
310	1.66701	1.65237	1.60307	1.61115	1.64467	1.83777	2.00689	1.96014	1.98253	1.87143	2.0503	2.06604	2.02612	2.09218	1.88092	1.6332	1.10825	1.20553	1.46643	1.69398		215.137	2.36812			310	4.91796	5.63666	8.03871	7.22694	7.52813	5.75793	6.27658	5.8574	7.29295	7.68046	7.58165	7.21376	7.15642	7.5726	6.30393	5.79885	4.80792	5.45154	5.13511	4.84005		215.137	7.67923
311	2.01522	1.73617	1.53334	1.55163	1.75538	1.68822	1.66405	1.85444	2.09653	2.23861	2.60332	2.50411	2.2798	2.34261	2.57149	2.36469	1.57697	1.40462	1.62524	1.93202		215.806	2.36849			311	5.86881	6.68504	6.76533	5.91887	5.06893	4.36349	4.82629	6.08014	10.0366	12.8376	11.8262	8.18301	5.34418	5.21522	4.85108	4.97609	5.80882	6.92074	6.61998	6.0189		215.806	7.63153
312	2.04982	2.06048	1.57409	1.55928	1.36193	1.40462	1.78361	2.24934	2.52774	2.39136	2.33212	2.27859	2.23861	2.50468	2.43049	2.37004	1.81769	1.79995	1.65266	2.09955		216.476	2.3688			312	5.19184	4.66132	4.81333	4.24407	5.8267	6.24712	6.6727	6.44134	7.47187	8.91615	8.0356	6.86645	5.55873	5.45834	5.28019	5.60032	6.85132	7.05169	6.47588	5.21522		216.476	7.58359
313	1.55735	1.52517	1.43959	1.68671	2.00204	2.29926	2.18401	2.14506	2.44082	2.62872	2.54751	2.4043	2.34932	2.34871	2.03651	1.66251	1.39708	1.52893	1.71343	1.74968		217.145	2.36907			313	6.26369	5.94231	7.01982	6.7948	7.35677	6.25963	5.83063	5.75208	6.36873	8.49992	8.76056	7.62961	5.26171	5.35767	5.60772	6.97652	6.12092	5.8267	4.84333	5.49239		217.145	7.53544
314	1.97594	1.68065	1.95918	1.88728	2.08403	1.77632	1.91756	1.88221	2.20629	2.33082	2.52546	2.43427	2.55647	2.39499	2.25456	1.92712	1.79978	1.80226	1.99659	2.03998		217.814	2.3693			314	6.29434	5.73551	6.95959	7.58552	7.26729	5.49751	4.93869	7.41424	9.09645	10.7997	10.1053	10.7022	8.91958	7.73978	6.52464	7.06667	6.63756	7.22408	7.36692	7.40743		217.814	7.4871
315	1.89739	1.72999	1.67348	1.70853	1.84329	1.70162	1.54144	1.70154	2.10094	2.14656	2.33708	2.11327	2.11767	2.14358	2.20061	1.83239	1.36833	1.58808	1.88619	1.94468		218.483	2.36947			315	6.53539	5.63897	6.52002	6.73434	7.98287	6.00498	5.78617	6.07689	7.40205	9.14751	8.15054	8.46421	6.8995	6.33475	5.28776	5.87749	5.08746	5.35587	5.53799	7.28042		218.483	7.43862
316	1.9596	2.05169	1.98979	1.74973	1.34291	1.3483	1.56628	2.26824	2.49818	2.32895	1.81911	1.91568	2.06661	2.3569	2.457	2.41562	1.9335	1.80284	1.954	2.0711		219.153	2.3696			316	5.34409	5.06727	3.97137	4.14345	4.70085	4.98962	4.88589	5.23162	6.61859	8.27876	8.62358	7.27505	5.49136	5.09513	4.95896	5.0718	4.34735	5.62881	5.6545	6.55263		219.153	7.39001
317	2.025	1.77751	1.55222	1.48568	1.47606	1.59387	1.64528	1.81288	2.01697	2.13846	2.42511	2.2824	2.22527	2.12252	2.33535	2.0957	1.65772	1.42248	1.75684	1.98565		219.822	2.36967			317	4.86076	4.489	6.51532	6.23683	7.701	5.45639	5.79698	6.1743	9.28514	10.8841	10.0279	7.90838	6.26369	5.8735	5.21082	4.84326	3.69323	3.84618	4.07395	4.59472		219.822	7.34132
318	1.61352	1.88797	1.83889	2.04884	1.75799	1.909	2.0923	2.27066	2.42125	2.3353	2.52994	2.75826	2.48725	2.29116	1.79452	1.94712	1.73054	1.75196	1.65289	1.68606		220.491	2.36969			318	5.21082	6.1764	6.60691	6.37953	6.87947	5.93502	6.59501	6.72073	7.95865	7.91871	6.43137	6.78205	6.54772	8.16031	7.53753	7.82055	7.54941	7.15237	5.95112	5.09513		220.491	7.29257
319	1.86253	1.94173	1.86216	1.64178	1.51935	1.50739	1.77867	2.03746	2.31939	2.20129	2.27597	2.21927	2.22343	2.18768	2.11393	1.75422	1.34419	1.40072	1.67373	1.81422		221.16	2.36966			319	4.76617	4.58161	5.01887	5.43493	6.29434	5.45834	4.87559	6.23898	10.2363	11.9807	11.3821	7.70407	5.84692	4.34489	4.28935	5.15828	5.76223	6.95862	6.06833	5.6241		221.16	7.2438
320	1.62811	1.59873	1.54654	1.40842	1.3875	1.51807	1.61404	1.79135	1.98075	1.97755	2.24277	2.25352	2.2676	2.03547	1.99331	1.9729	1.75019	1.72881	1.73412	1.67517		221.83	2.36956			320	4.94272	5.63388	6.69043	6.06833	7.45344	6.41562	6.28116	6.27939	7.5466	8.35398	6.52464	5.71687	4.87189	6.6901	6.97058	8.16408	5.77311	6.25161	4.81387	5.32898		221.83	7.19503
321	1.92933	2.102	1.77978	1.6332	1.36587	1.50144	1.72347	1.93659	2.00061	1.85776	2.4606	2.39126	2.4301	2.0957	2.24758	2.04257	1.69398	1.97909	2.006	2.15905		222.499	2.36941			321	5.83237	5.15821	6.3223	5.2605	6.29214	5.23088	6.20719	6.88952	8.29017	8.21128	7.43447	6.97216	6.47824	6.67363	6.54437	6.20491	5.05968	4.77026	5.40279	5.15821		222.499	7.14631
322	1.48027	1.30098	1.32941	1.50244	1.49927	1.50244	1.35274	1.64153	1.99038	2.3353	2.49337	2.39499	2.10387	1.98958	1.91335	1.80248	1.52084	2.0482	2.30941	2.14878		223.168	2.3692			322	6.74484	4.82836	4.80455	5.18679	7.94953	7.45681	7.104	6.04035	8.76163	11.3717	12.0153	9.69977	6.70993	4.71402	4.76544	6.20491	6.32982	6.43051	6.72344	7.49313		223.168	7.09765
323	1.65517	1.53795	1.44493	1.45194	1.40244	1.4514	1.46838	1.65113	2.41932	2.6119	2.60236	2.19988	2.26758	2.30171	2.21674	2.16844	1.85379	1.82726	1.84493	1.90739		223.838	2.36893			323	5.0015	4.5851	6.11425	5.80069	6.61629	5.36558	5.78628	7.54114	9.85209	11.5291	8.99349	7.60961	5.91383	6.82027	5.53767	5.07685	3.91319	4.05065	4.32782	4.45714		223.838	7.0491
324	1.92512	1.91167	1.92693	1.78313	1.74872	1.82963	1.87132	1.92016	2.27685	2.3327	2.63588	2.35746	2.5572	2.37643	2.40681	2.05986	1.88176	1.68262	1.82526	1.75362		224.507	2.36859			324	7.82244	7.43603	6.2561	5.80384	7.70433	6.82429	7.23866	5.64797	8.81194	8.88742	9.37233	7.21261	6.49728	5.32898	4.8298	5.07321	4.95549	6.43374	6.84992	8.67601		224.507	7.00068
325	1.61642	1.62299	1.6063	1.51831	1.38889	1.3655	1.63368	1.87838	2.09916	2.07389	2.42525	2.44482	2.33912	2.02984	2.18986	1.92152	1.58288	1.37352	1.62065	1.67253		225.176	2.36819			325	5.01341	4.37211	5.63312	6.12092	6.97652	5.81837	5.09578	5.70969	9.0062	10.9067	10.2327	7.7578	5.97897	4.64161	4.38133	5.55058	5.99391	5.90821	5.63388	5.39882		225.176	6.95243
326	1.70223	1.59249	1.49163	1.71321	1.76355	1.75578	1.71469	2.00437	2.15189	1.9849	1.91461	1.96422	2.3569	2.52387	2.37646	1.85436	1.46795	1.63096	1.80169	1.88513		225.845	2.36772			326	6.0626	6.08775	7.17204	5.73588	6.91731	6.56895	7.73659	8.39921	12.6065	12.2181	10.2042	5.6479	4.89976	4.86623	5.01493	5.60755	5.44581	6.32632	6.13624	5.58913		225.845	6.90437
327	1.60546	1.69587	1.58392	1.66243	1.49392	1.47108	1.65784	1.69682	2.12951	2.18195	2.39466	2.47768	2.4499	2.21753	2.03282	1.82197	1.738	1.6963	1.88929	1.93213		226.515	2.36718			327	6.35295	6.4348	7.28003	5.76755	5.99562	5.09965	4.87594	4.57016	7.1953	8.76642	9.38756	7.6994	6.64356	4.94304	4.24929	5.32585	5.73588	5.50021	4.90849	5.02563		226.515	6.85654
328	1.68064	1.69492	1.52222	1.34122	1.52777	1.68829	1.82613	2.02015	2.14996	2.07515	1.81827	1.86648	1.79797	2.11624	2.0334	1.97382	1.55751	1.81994	1.83435	1.83563		227.184	2.36657			328	5.5881	5.16961	6.62114	6.01134	7.25994	5.80069	6.52207	5.5836	7.84646	8.09628	9.2902	7.58552	6.35885	4.71402	4.48826	5.49474	5.35195	6.23581	6.07664	6.01182		227.184	6.80897
329	1.77229	1.67689	1.61712	1.54813	1.46842	1.34997	1.35171	1.62809	1.91626	1.97126	2.18116	2.4496	2.82772	3.0367	3.05447	2.78116	2.17244	1.80006	1.68048	1.74831		227.853	2.36589			329	4.70085	4.89767	5.87499	5.99742	6.20727	6.68206	6.53322	6.46271	7.17705	9.15871	8.7712	7.45744	6.8153	6.91693	5.81718	5.59637	5.60381	6.1764	5.34515	5.0718		227.853	6.76169
330	2.25172	2.08518	1.61737	1.48716	1.42062	1.59594	1.85917	2.27786	2.46986	2.39932	2.04276	1.90957	1.86888	2.14674	2.02302	2.1521	1.8291	1.79506	1.70256	2.17134		228.523	2.36513			330	6.60444	5.7768	5.46695	4.35522	5.65449	5.5096	5.85819	6.34149	7.6333	8.55525	8.0955	8.06725	7.6994	7.15987	6.56253	6.42052	5.82789	5.34897	5.25406	5.87852		228.523	6.71472
331	1.43762	1.73976	1.83187	2.00133	1.83641	1.84574	1.60103	1.98784	2.2405	2.63259	2.57881	2.45806	2.33298	2.41396	2.41626	2.00655	1.59249	1.66044	1.71184	1.55771		229.192	2.36429			331	3.98747	4.60199	5.06841	5.3028	5.12785	4.42062	3.95807	5.51196	8.53366	8.91967	8.59318	6.41676	7.91719	6.19658	5.80857	4.30215	4.70618	4.86623	4.22812	4.12335		229.192	6.66811
332	1.9353	1.79472	1.55236	1.5958	1.62773	1.71898	1.50644	1.84603	2.20749	2.50094	2.53193	2.52818	2.33909	2.1111	1.86502	1.7127	1.60457	1.76653	1.99952	2.00596		229.861	2.36338			332	5.45834	5.65068	5.8735	5.93778	6.56253	7.15987	6.85589	7.35898	8.07264	8.95511	7.90838	7.551	6.84947	6.67807	5.91887	6.42052	6.90732	6.57212	5.81718	5.16727		229.861	6.62188
333	1.59466	1.67147	1.50527	1.43719	1.39907	1.41631	1.43461	1.71903	2.29889	2.53776	2.57472	2.37408	2.37477	2.33819	2.41516	2.30538	1.78055	1.69031	1.62203	1.82612		230.53	2.36238			333	6.53793	7.48389	8.18679	6.0797	8.83847	8.01015	7.55303	5.55933	8.31332	11.178	10.138	8.60074	6.90575	5.9774	4.74311	4.31401	4.59565	6.55903	6.49642	6.52569		230.53	6.57606
334	1.72846	1.88294	1.65266	1.72167	1.72899	1.92554	2.00689	2.38423	2.3663	2.57503	2.98736	2.88309	2.50066	2.09428	2.11479	1.98744	1.80522	1.87552	1.64548	1.65548		231.2	2.3613			334	5.02608	4.79248	7.38615	7.08065	7.25994	5.07292	5.04459	6.35176	6.41316	6.86645	6.38393	6.90971	6.95862	6.76533	6.68504	6.33523	5.00705	6.62824	6.73745	6.65914		231.2	6.53068
335	1.85523	1.70126	1.50584	1.47959	1.388	1.47353	1.96056	1.918	2.162	1.86735	2.12741	2.01306	1.91644	2.02784	2.24872	2.24439	1.93409	1.82092	2.0837	2.11828		231.869	2.36013			335	6.03441	5.52749	6.23581	6.07664	6.60444	5.60135	5.65464	5.30692	6.44835	7.17599	8.84782	8.52364	7.46087	6.63637	5.99742	6.2561	5.50507	5.8735	5.77689	5.77689		231.869	6.48577
336	1.77202	1.54126	1.23673	1.45079	1.59619	1.66256	1.72637	1.9454	2.1145	1.97343	1.95764	2.10328	1.8909	1.87557	1.76289	1.82963	1.6509	1.54093	1.65671	1.77501		232.538	2.35888			336	7.28042	6.71093	6.43051	5.26059	5.67458	4.92085	5.58784	6.83451	9.82268	9.94784	11.0359	8.80022	7.4257	4.33424	5.35681	5.49037	5.33734	4.74381	5.76123	6.47665		232.538	6.44135
337	1.60307	1.70839	1.75091	1.75363	1.71015	1.55222	1.66317	1.7332	1.89614	2.16543	2.61848	2.58221	2.1596	2.1596	2.30191	2.22089	1.7385	1.81441	1.77681	1.7772		233.207	2.35753			337	4.98482	4.6019	6.16538	5.91915	6.47975	5.07292	5.46454	6.28751	8.24399	10.2088	9.27066	8.13588	6.07796	6.28709	5.98881	8.19306	7.62986	7.52312	5.56034	5.58669		233.207	6.39746
338	1.77262	1.63525	1.62811	1.63525	1.67023	1.75148	1.94204	2.05683	2.11879	2.16631	2.66224	2.79696	2.60018	2.90077	2.92496	2.58457	1.66175	1.54982	1.81422	1.80327		233.877	2.35609			338	4.94581	5.78561	6.6314	6.94767	6.72344	6.02816	5.5735	7.30003	8.19109	9.88805	8.06157	7.46872	5.41397	4.95549	4.35323	5.67808	5.75623	6.39267	5.18427	5.29881		233.877	6.35413
339	1.6952	1.63578	1.51435	1.56945	1.48819	1.66877	1.7513	1.89693	1.97143	2.00145	1.91055	2.07237	2.18111	2.57479	2.54777	2.26015	1.57448	1.5029	1.76075	1.96854		234.546	2.35456			339	5.6093	5.37971	7.08259	6.73745	6.62824	4.61696	5.15047	6.25789	7.07629	6.70879	9.83941	10.4627	10.5853	5.82789	4.74672	5.27061	5.34138	6.69189	6.05655	6.54742		234.546	6.31137
340	1.61571	1.78716	1.87915	1.882	1.80855	1.60169	1.58152	1.7067	1.89559	2.20723	2.76151	2.85681	2.54267	2.24819	2.4132	2.34247	1.93504	1.63578	1.4724	1.52146		235.215	2.35293			340	5.80401	5.2418	5.67146	5.63415	6.72341	6.36373	5.47369	5.25462	7.19286	8.54837	8.74627	8.10261	7.81901	6.98596	5.39604	6.79719	6.98621	7.19552	5.50767	5.41572		235.215	6.26922
341	1.88351	1.84884	1.83097	1.69471	1.36579	1.27355	1.40522	1.75771	2.07426	2.12301	2.65215	2.56812	2.3855	2.32233	2.22168	2.13012	1.48754	1.74973	1.91424	1.97793		235.885	2.35121			341	5.1726	4.85386	6.14117	7.45651	8.80281	7.10286	5.72522	4.96572	7.42083	12.2264	12.7301	10.4995	5.93677	5.4791	4.97129	4.72433	3.84408	4.4388	4.9655	5.63388		235.885	6.22771
342	1.53939	1.63361	1.52376	1.67546	1.69945	1.77692	1.6632	1.86524	1.97236	1.87789	1.9018	2.262	2.64716	2.53988	2.34465	1.95279	1.89739	1.74963	1.72466	1.57537		236.554	2.34938			342	5.5096	4.99434	4.80252	5.5483	6.97652	6.44274	6.71213	6.3989	43.0901	48.3067	43.7441	7.51024	7.06823	5.76148	5.03443	4.26964	4.50727	4.92982	5.09231	6.11412		236.554	6.18686
343	1.78942	1.71951	1.61274	1.73315	1.70398	1.85776	2.09195	2.11652	2.0423	1.83534	2.27176	2.34803	2.16179	2.01945	2.2591	2.14681	1.55071	1.24871	1.56778	1.84616		237.223	2.34745			343	4.53847	4.37294	4.98482	4.75556	5.58717	5.04152	5.63226	5.74179	7.88961	7.88235	7.35574	5.31095	5.06709	4.66454	6.19138	6.44274	5.78116	4.85394	4.84304	4.99352		237.223	6.1467
344	1.64922	1.73969	1.57301	1.47476	1.45807	1.49392	1.62819	1.87179	2.20643	2.24819	2.21461	2.18215	1.94537	1.75854	1.54541	1.54303	1.55512	1.56655	1.54654	1.53796		237.892	2.34541			344	4.9493	6.0189	8.33639	8.37787	6.79691	4.46489	4.53933	5.95756	7.4609	8.13678	6.93799	6.46143	6.68504	6.42457	5.8735	5.77689	6.11765	5.87852	5.41397	5.26199		237.892	6.10724
345	2.00378	1.90926	1.6365	1.37476	1.54698	1.56694	1.69781	1.655	2.19963	2.17072	2.3674	2.06378	2.20429	2.38144	2.51555	2.35191	1.73661	1.64332	1.69011	1.92693		238.562	2.34327			345	7.62048	8.13678	8.01075	6.75752	7.06067	5.45019	5.26547	6.06286	9.09316	11.6643	10.728	8.96698	6.24521	5.43994	4.66381	4.95805	4.77026	5.79888	5.87711	7.17814		238.562	6.06853
346	1.71546	1.51531	1.36644	1.36277	1.44616	1.52146	1.95064	2.36161	2.40532	2.24876	2.45714	2.42033	2.63905	2.6669	2.99777	2.37057	1.92313	1.5021	1.59164	1.64298		239.231	2.34102			346	5.01341	4.37211	7.48982	7.68845	8.22542	5.67208	6.13359	7.06746	8.32437	9.3759	8.83577	8.55525	8.0955	6.85195	5.12694	4.73204	4.65912	4.70893	4.56695	4.79807		239.231	6.03057
347	1.75208	1.80698	1.80639	1.65106	1.93725	1.94649	2.04699	1.88113	2.46087	2.394	2.70534	2.32664	2.33965	2.22706	2.29972	2.01688	1.51217	1.85568	2.06509	2.03913		239.9	2.33865			347	6.79498	6.07961	7.18783	6.41114	9.76945	8.88742	8.14253	8.76148	10.2108	11.6747	10.4876	10.1317	8.68857	6.36532	6.54567	7.15738	7.24205	7.16043	6.65729	6.54742		239.9	5.9934
348	1.94977	2.0777	1.59666	1.64941	1.5788	1.67229	1.94966	2.07605	2.13409	1.95636	2.55648	2.86971	3.09877	2.59448	2.34683	1.8812	1.65382	1.62169	1.56727	1.99035		240.569	2.33618			348	6.12012	6.90734	6.66926	5.94186	5.85364	5.41405	5.40211	5.41034	7.085	8.16383	7.37668	5.90077	5.14907	5.41397	5.36222	5.19184	4.69892	6.43096	6.6647	7.27354		240.569	5.95703
349	1.49029	1.46003	1.57298	1.49611	1.73108	1.61363	1.70966	1.85882	2.09713	1.99312	1.98532	2.09213	2.17183	2.32014	2.12931	1.85568	1.48974	1.7501	1.83523	1.61175		241.239	2.33359			349	6.36373	6.14958	5.87852	5.68494	5.62732	6.92406	7.98576	9.12167	9.57596	9.46161	8.99763	7.36692	6.2586	4.80792	5.26763	5.90196	5.68491	6.26646	6.73959	7.52798		241.239	5.92148
350	1.73865	2.07107	2.11005	1.76759	1.70256	1.60309	1.62159	1.7011	2.46434	2.81788	2.93375	2.53772	2.36237	2.43336	2.33082	2.14691	1.67989	1.72993	1.60744	1.56047		241.908	2.33088			350	6.08429	6.17271	5.5881	5.52502	5.87852	5.60755	6.07155	7.35085	8.89335	9.41486	8.19022	6.66702	5.39475	4.87836	4.06068	4.14027	4.52151	4.79557	4.28646	5.18808		241.908	5.88679
351	1.93504	1.65529	1.4945	1.57748	1.65709	1.71371	1.9615	2.00655	2.21012	2.08379	2.21114	2.06404	1.90344	1.96654	2.13555	2.15607	1.69758	1.53778	1.79797	2.06481		242.577	2.32805			351	4.69727	3.82527	4.87313	5.53799	6.58143	5.59704	6.04128	7.80951	10.1842	13.6746	11.8346	9.48474	5.38201	5.86523	5.97464	5.65068	5.06893	5.97263	6.40144	6.07981		242.577	5.85297
352	1.47317	1.5272	1.59769	1.48988	1.6117	1.77078	2.04256	1.9906	2.5382	2.54674	3.72491	3.29479	3.12871	2.19901	2.27496	2.04659	1.5744	1.50816	1.55639	1.50458		243.247	2.3251			352	5.18427	4.92982	5.42678	5.8122	10.3831	10.2571	10.1335	6.0168	7.4788	7.39555	8.45288	7.69845	6.97304	5.8997	5.49479	6.02337	4.84304	5.12213	5.04531	5.8735		243.247	5.82003
353	1.65884	1.60715	1.58978	1.64289	1.56155	1.67532	1.55056	1.81784	2.02073	2.09297	2.29526	2.34708	2.19755	2.12911	2.11931	2.16543	1.59162	1.81574	1.99387	2.00754		243.916	2.32203			353	4.89767	4.95549	6.14117	6.75752	8.30332	7.08905	6.12673	5.14962	6.96028	8.52364	8.84782	7.17599	6.08719	5.55595	5.14694	5.24834	4.88443	8.28721	8.15656	7.84916		243.916	5.788
354	1.6892	1.85309	1.73609	1.46037	1.43719	1.55457	1.92351	2.23196	2.38588	2.14203	2.16691	2.41554	2.47489	2.48342	2.29553	2.15269	1.62193	1.8011	1.78815	1.85064		244.585	2.31884			354	6.33106	6.17115	6.23581	5.09222	5.05625	4.40378	5.15804	11.0407	12.9864	15.8877	10.0147	8.02292	4.94763	6.06513	6.90575	6.10118	5.66974	5.21593	5.41397	5.69109		244.585	5.7569
355	1.58079	1.69083	1.79453	1.6387	1.75489	1.61378	1.52686	1.70201	2.11084	2.45486	2.65478	2.65619	2.53074	2.33124	2.34716	2.12317	1.68413	1.80054	1.81201	1.78559		245.254	2.31552			355	5.55573	5.66592	6.15653	5.94027	6.06513	5.67458	5.45741	7.54475	8.7222	10.3706	8.62701	7.31068	5.6093	6.33523	5.95043	5.59216	5.13889	6.47588	6.24712	5.72507		245.254	5.72675
356	1.58183	1.60457	1.44132	1.55751	1.64467	1.81422	2.10567	2.1552	2.38517	2.2076	2.44449	2.37145	2.27881	2.56124	2.36302	2.22102	1.39923	1.50101	1.49044	1.74193		245.924	2.31207			356	6.09554	5.93677	5.4791	5.50767	7.08755	6.6686	6.08512	6.90246	11.2032	12.5134	10.0288	6.97652	6.47665	6.3423	5.6479	5.36618	5.39475	5.48134	5.36842	5.91045		245.924	5.69755
357	1.69233	1.60743	1.55582	1.67406	1.77314	1.6595	1.53223	1.84298	2.18198	2.28408	2.30808	2.18971	2.20429	2.22002	2.26191	1.83511	1.30287	1.31014	1.55902	1.74855		246.593	2.30849			357	6.45522	5.33025	6.33949	6.30268	7.56544	6.13624	6.17458	6.18588	7.14058	7.36825	8.62375	10.4251	10.0844	7.89281	5.59702	6.82005	6.50871	6.43894	5.80882	6.36373		246.593	5.66933
358	1.59695	1.50589	1.53688	1.42689	1.44794	1.258	1.707	2.01135	3.04634	3.05805	3.17603	2.39499	2.28061	2.40441	2.61087	2.67782	2.14343	1.80103	1.49672	1.55433		247.262	2.30478			358	4.50142	4.53203	5.68141	5.89579	6.91731	5.842	5.73697	6.04724	8.52451	10.8854	10.695	9.41582	7.12912	5.81718	4.63089	4.85054	4.72811	7.31321	7.24616	6.98405		247.262	5.6421
359	1.97465	1.82866	1.37414	1.33209	1.35855	1.67532	1.76262	1.91671	2.47009	2.52632	2.72572	2.12892	2.03667	2.17015	2.32196	2.14986	1.41104	1.58658	1.83568	2.2181		247.932	2.30094			359	6.0205	5.06031	5.29035	4.88814	6.47603	5.88756	5.68051	5.93549	7.66967	8.91615	7.48961	7.16043	6.54437	6.11296	4.72561	5.88068	6.01134	7.17814	6.53539	6.97753		247.932	5.61587
360	1.9331	1.78932	1.4143	1.42876	1.3669	1.54295	1.4949	1.83571	2.20077	2.14154	2.29916	2.24516	2.41198	2.00924	1.79919	1.53909	1.72441	1.83808	2.06305	1.98177		248.601	2.29697			360	4.50775	4.4019	6.04692	6.40386	6.72344	5.39076	6.0652	7.24012	8.5307	7.88922	6.93799	5.97464	5.39882	5.31991	5.524	5.71962	5.17668	4.8872	4.78939	4.53354		248.601	5.59067
361	1.91566	1.65772	1.32008	1.29671	1.57162	1.62658	1.65208	1.82619	2.1074	2.34696	2.76667	3.27541	3.27545	2.96129	2.45197	2.07118	1.55433	1.50739	1.70502	1.954		249.27	2.29286			361	6.57212	6.17271	6.0749	5.18418	5.46695	4.29581	5.22241	6.16856	7.97829	8.58821	7.99824	6.46123	5.24188	4.08508	4.66438	5.95159	6.53539	6.53449	5.70544	6.63637		249.27	5.56649
362	1.45125	1.57533	1.61003	1.68974	1.64909	1.73282	2.00119	2.00361	1.90309	1.78175	2.25906	2.3437	2.37301	2.14601	2.10422	1.82649	1.52804	1.56572	1.54186	1.60062		249.939	2.28862			362	6.01182	5.8829	6.01627	5.15821	5.59637	5.09125	5.46361	5.8574	6.83359	9.071	8.76406	7.62462	5.04125	5.1937	4.65506	5.04149	4.11182	5.94346	5.79327	6.68524		249.939	5.54336
363	1.66437	2.07043	1.93524	1.70898	1.59146	1.72813	1.82756	1.71695	2.10292	2.26191	3.001	3.02238	3.06529	2.59736	2.30797	1.92312	1.55581	1.69784	1.67929	1.67537		250.609	2.28424			363	5.98866	6.36532	8.25947	7.7438	6.71792	5.48699	5.86503	8.03564	11.2944	11.8144	9.84976	7.15606	6.63976	6.5062	5.72025	5.98791	5.02563	5.89319	6.29494	6.5262		250.609	5.52128
364	1.77246	1.79911	1.33962	1.34858	1.29832	1.4186	1.84721	2.35124	2.70028	2.37166	2.14674	1.88753	1.84698	2.07647	2.10941	1.89929	1.37789	1.71402	1.81146	2.14771		251.278	2.27972			364	6.10275	4.99252	5.35681	5.42601	8.33639	7.77037	8.55229	6.82612	7.67661	6.56724	6.23581	5.48401	5.27033	4.64801	4.87934	5.37491	4.87934	4.72433	5.35681	6.29494		251.278	5.50026
365	1.79572	1.80103	1.45125	1.48568	1.51258	1.63525	1.6818	1.95851	2.01593	2.14674	2.23618	2.37408	2.37271	2.50468	2.47229	2.05117	1.45964	1.28143	1.38622	1.72516		251.947	2.27506			365	7.67542	8.64829	9.47688	6.63131	9.81919	9.12324	8.4855	6.13781	8.17394	9.35294	8.13326	6.76433	6.63756	6.03682	5.8997	7.75323	8.27601	7.94953	5.30121	5.35767		251.947	5.48031
366	1.77632	1.89348	1.89812	1.79882	1.41818	1.25783	1.39155	1.72186	1.83241	2.27213	2.40918	2.46839	2.23955	2.0792	2.00997	1.74463	1.53337	1.67299	1.79547	2.03282		252.616	2.27027			366	5.55573	5.60155	7.80001	6.73885	8.66198	6.63881	6.87382	6.21589	7.44131	11.1016	9.83148	8.37303	6.13064	9.50679	10.1022	8.97621	6.29431	5.99041	5.18584	4.89987		252.616	5.46144
367	1.66364	1.24253	1.27177	1.37087	1.52079	1.65899	1.86354	1.89053	2.4993	2.5989	2.77027	2.16007	2.08728	2.12272	2.17097	2.06142	1.64308	2.01559	2.34109	2.33927		253.286	2.26533			367	5.00856	5.47059	5.30121	5.3376	4.5807	5.17668	5.96786	6.15878	7.20784	9.83832	10.3947	8.40151	5.6431	5.20117	5.90821	6.60691	6.73303	6.63637	5.98262	6.02337		253.286	5.44366
368	2.4039	2.07718	1.63595	1.52067	1.55222	1.54069	1.8445	2.21409	2.40622	2.28498	2.27096	2.3501	2.0975	1.95787	1.9331	1.88822	1.5823	1.62049	1.98661	2.44762		253.955	2.26025			368	4.8872	5.0347	5.82692	5.38607	5.55123	5.56841	6.40177	8.11568	8.26084	8.69294	6.92548	7.11951	6.07976	5.53274	5.05	5.87756	5.73588	6.41971	5.95043	5.86881		253.955	5.42697
369	1.4381	1.38168	1.42233	1.36279	1.66391	1.71215	1.742	1.86748	2.32656	2.32509	2.42526	2.32417	2.46029	2.54511	2.65655	2.48779	1.77805	1.57338	1.53226	1.52777		254.624	2.25504			369	6.15653	5.57397	7.70433	6.75993	8.12323	5.81039	5.98536	5.14613	7.44407	7.39194	7.813	6.41676	6.67807	5.1143	5.85364	6.30957	6.94767	6.42054	6.42054	5.79829		254.624	5.41137
370	1.79204	1.97246	1.93091	1.55587	1.55805	1.50571	1.49879	1.61755	1.89917	2.00708	1.99766	2.2204	2.25253	2.41907	2.73097	2.58208	2.02622	1.481	1.51119	1.55577		255.294	2.24968			370	5.18409	5.87852	7.0642	6.84947	7.91719	7.48389	6.90135	6.46212	8.4109	11.9081	11.3358	9.01656	6.56253	6.03941	6.68765	7.36957	7.0924	7.47072	6.34287	6.36683		255.294	5.39687
371	1.57302	1.77919	1.95571	1.85776	1.75538	1.74758	1.81476	1.97336	2.183	2.04513	2.26089	2.23252	2.33933	2.37096	2.32015	2.1688	1.67541	1.79501	1.7597	1.63417		255.963	2.24417			371	5.57495	5.68617	7.03247	6.73303	6.82146	5.61495	5.22186	5.57577	8.81545	9.6424	9.22495	6.17174	4.84096	4.93585	6.19116	9.071	8.67211	8.59318	6.63131	5.93677		255.963	5.38348
372	1.73577	1.77786	1.68013	1.52368	1.54109	1.45659	1.64122	1.81874	2.26953	2.12508	2.17036	2.14477	2.60631	2.57524	2.2582	1.87879	1.59818	1.74898	1.6584	1.77429		256.632	2.23853			372	5.16727	5.09125	8.16324	7.74855	7.07808	4.00876	4.5655	5.71647	9.70712	13.0498	12.7457	8.70865	5.78027	5.20417	5.73551	5.86523	6.67363	7.73005	7.76302	6.40489		256.632	5.37118
373	1.88131	1.59336	1.29897	1.25314	1.34826	1.55798	1.91203	2.35031	2.52774	2.52546	2.35324	2.11375	1.90957	2.32287	2.36486	2.29933	1.86888	2.00111	1.96528	1.9824		257.301	2.23274			373	5.1726	5.58946	6.72716	6.48565	6.47969	5.5096	6.09535	6.61021	7.87045	8.15916	7.64666	6.53945	6.41702	5.51186	5.97748	4.97587	5.24235	5.06206	5.72222	5.50767		257.301	5.35999
374	2.01281	1.8719	1.56179	1.45218	1.39029	1.30358	1.53203	1.75124	2.01532	2.25933	2.7564	2.77417	2.3928	2.14328	1.99476	1.85064	1.38509	1.27836	1.38102	1.81687		257.971	2.22682			374	5.55158	5.82692	6.32632	5.9607	7.17814	6.33317	6.42214	4.97058	5.97567	7.63253	8.52364	7.84198	6.06513	5.08196	4.80361	5.25581	4.86402	4.35965	3.82124	4.91958		257.971	5.3499
375	1.56369	1.3425	1.37604	1.40244	1.60519	1.56727	1.83514	1.89569	2.11941	2.05305	2.41597	2.41643	2.34099	1.97477	2.13938	2.02038	1.83679	1.52381	1.65671	1.64365		258.64	2.22075			375	5.50112	5.68391	6.02612	5.60032	5.16727	4.54401	5.66189	7.04207	8.81122	8.01058	6.79498	5.84843	5.86523	7.21376	6.80293	6.25253	6.62491	7.14612	7.32172	5.34418		258.64	5.34092
376	1.8669	1.61696	1.48833	1.16275	1.22559	1.34613	1.52026	1.81798	2.31593	2.28255	2.29318	1.92707	2.2181	2.12534	2.09297	1.82963	1.74872	1.72183	1.81149	1.72183		259.309	2.21454			376	6.55117	4.57805	4.84624	5.37682	5.86245	5.3028	4.89462	4.99768	7.53046	9.10482	8.58826	6.57249	5.69865	5.74953	5.26679	5.63437	5.42148	6.16138	7.39208	7.88235		259.309	5.33303
377	1.81946	1.78133	1.73786	1.54583	1.56356	1.70041	1.87197	2.11789	2.56676	2.76898	2.9169	2.58582	2.29891	2.12094	2.06694	2.07988	1.66142	2.06295	2.17428	2.18956		259.978	2.20819			377	5.77689	5.39076	6.33731	6.72327	6.40489	5.06564	4.60872	5.78863	11.7553	14.5849	13.3717	7.84984	6.03941	5.86245	6.0384	6.82146	6.97216	6.26369	5.73152	5.77689		259.978	5.32623
378	1.69999	1.82149	1.67857	1.5193	1.65051	1.66414	1.65111	1.68716	1.98891	2.39401	2.44566	2.30981	1.71215	1.69995	1.64573	1.6963	1.42248	1.72259	1.75951	1.82397		260.648	2.2017			378	3.86908	4.19091	6.79352	7.31053	7.30587	5.44079	5.68185	6.66862	6.95668	7.64666	6.97216	6.90734	6.33467	6.76433	6.84595	6.60691	5.24805	4.64669	4.0759	4.17041		260.648	5.32052
379	1.75102	2.09547	2.04767	1.81795	1.57517	1.77314	1.78383	1.85297	1.7842	1.75	1.94505	2.38062	2.40918	2.5692	2.19463	2.11799	1.58792	1.63578	1.57157	1.56712		261.317	2.19508			379	5.74085	6.91693	7.64286	6.56344	6.23581	5.35195	5.09578	5.70969	7.39706	8.43968	8.64655	7.48389	6.62988	4.72817	4.29913	4.50511	4.65506	6.0189	5.72446	5.90598		261.317	5.3159
380	1.59398	1.56927	1.56678	1.41279	1.44535	1.45243	1.57039	1.77988	2.20257	2.56671	2.88267	2.73524	2.41523	2.1687	2.3649	2.32109	1.91081	1.52858	1.51018	1.5242		261.986	2.18831			380	6.69746	9.95124	11.1993	9.31321	6.71586	5.32952	5.53065	7.45755	10.2812	10.9119	9.92769	7.76943	7.22778	6.18139	5.90422	5.43546	4.98962	5.36618	5.11758	5.28019		261.986	5.31234
381	1.67307	1.81395	1.79354	1.69727	1.89282	1.89444	2.06264	1.97189	2.46169	2.46473	2.91109	2.48816	2.20908	1.78754	2.00428	1.95304	1.46488	1.25618	1.31123	1.57788		262.656	2.18141			381	5.03776	5.68741	6.03441	4.93551	5.86323	5.72757	6.07379	6.6118	7.65184	9.49859	8.89318	8.02034	5.60653	5.05477	4.54932	5.86323	5.55203	6.93059	5.50094	5.37264		262.656	5.30986
382	1.74491	1.5421	1.42981	1.48846	1.47991	1.56047	1.6854	2.10888	2.41857	2.56479	2.56887	2.50531	2.24558	2.02858	1.8486	1.70924	1.37855	1.37093	1.65203	1.8291		263.325	2.17438			382	5.00872	5.74901	5.86825	6.18141	6.79323	6.28852	5.57367	5.85597	8.02116	9.70743	8.57134	6.98596	5.98866	5.53776	5.39076	5.26455	4.97129	5.54353	5.28199	5.8355		263.325	5.30843
383	1.74821	1.91368	1.735	1.46626	1.20539	1.35462	1.65791	1.94224	1.97337	1.90158	1.88498	2.11973	2.31002	2.35167	1.89961	1.51839	1.2624	1.41111	1.46279	1.62901		263.994	2.16721			383	3.92099	4.56502	6.40489	6.4714	6.39267	4.73866	5.08264	6.75838	9.36586	11.5291	10.9426	9.20954	7.551	6.15296	6.5062	6.02675	5.39656	4.1222	3.57502	3.78994		263.994	5.30805
384	1.57448	1.46196	1.42689	1.43155	1.29352	1.35531	1.74734	1.93059	2.23649	1.8107	1.91537	2.02407	2.3587	2.39466	2.1096	1.8719	1.50458	1.51309	1.72312	1.76289		264.663	2.15991			384	5.43589	4.49823	6.05291	5.78147	7.4257	6.33317	6.32135	5.24647	7.20813	9.81269	10.695	9.071	6.7384	5.39604	4.48004	5.40027	5.29029	6.7519	6.43975	6.49813		264.663	5.3087
385	1.81811	1.81199	1.61935	1.44034	1.48792	1.63466	1.90804	1.95973	2.09836	1.90187	2.06926	2.11123	2.28449	2.4541	2.46796	2.36817	1.93918	1.71439	1.61337	1.69887		265.333	2.15248			385	4.72561	4.50142	5.66373	5.58454	6.29214	5.7768	6.34852	6.52664	6.95668	7.64666	8.21128	8.70755	7.55621	6.14511	5.00872	6.0194	6.85195	7.39651	6.57751	5.41397		265.333	5.31038
386	1.4403	1.93051	1.96686	1.80795	1.34739	1.62591	1.9059	2.09677	2.02746	1.81001	1.68476	1.77865	2.0766	2.14097	2.29879	2.0093	1.67364	1.5586	1.6903	1.69881		266.002	2.14492			386	4.92085	4.88822	6.30048	6.34686	7.11968	5.5483	6.39957	6.61652	8.81061	10.9119	11.1241	8.92902	6.47588	5.39076	4.87446	4.52926	4.33424	5.012	4.92085	5.44821		266.002	5.31306
387	1.49611	1.51935	1.48865	1.44493	1.35892	1.37604	1.45768	1.54754	2.15936	2.72979	3.09591	2.64509	2.22706	2.4933	2.75154	2.66967	1.91514	1.59164	1.51725	1.57298		266.671	2.13724			387	6.24747	6.10118	6.15653	5.22031	6.41237	5.46076	5.45933	4.90979	6.15883	7.51024	9.41582	9.59161	7.74855	6.48581	5.52326	6.24045	4.95799	6.32632	5.9607	6.53449		266.671	5.31673
388	1.5455	1.56806	1.63379	1.46205	1.67402	1.66865	1.96572	1.92827	2.17422	1.95665	1.98393	2.19802	2.28196	2.26832	1.92041	1.68473	1.42557	1.42301	1.55735	1.48145		267.341	2.12943			388	6.23655	6.26369	6.67807	6.33317	6.47915	4.87439	4.93719	5.47328	7.90275	9.10538	8.15916	6.08975	4.95805	5.98556	7.42355	7.54846	6.08544	4.86623	4.82135	5.87499		267.341	5.32138
389	1.53334	1.55163	1.62964	1.63156	1.51725	1.538	1.5352	1.7853	2.07549	2.24819	2.36024	2.12508	2.03244	2.05158	2.21807	2.03447	1.55471	1.64507	1.79125	1.79263		268.01	2.12151			389	8.19242	8.35398	6.15133	5.18584	6.47975	7.00115	6.56663	5.32396	7.34682	9.78693	9.68305	7.39145	6.60342	7.24205	6.88021	5.79888	4.171	3.83339	3.77025	6.76555		268.01	5.32698
390	1.79139	1.71546	1.58577	1.74136	1.73534	1.84266	1.68895	2.09839	2.41531	2.41346	2.22156	2.06773	1.97735	2.29608	2.32196	2.17844	1.53481	1.68807	1.91477	1.97966		268.679	2.11346			390	5.77936	5.00847	5.10114	5.51711	6.33523	5.33213	5.38762	8.82539	10.4753	11.1016	7.45651	6.71586	5.50507	6.1764	5.88099	5.71687	4.95549	5.49751	5.68741	6.33731		268.679	5.33352
391	1.8056	1.61585	1.51797	1.45194	1.36903	1.37293	1.48214	1.7923	2.44278	2.68261	3.05993	2.93105	2.78813	2.31918	2.07781	2.02621	1.74801	1.74257	1.85356	1.96354		269.348	2.1053			391	5.10037	4.4899	5.86323	5.94212	6.33287	4.76393	4.37557	4.9107	6.77718	8.57134	8.95511	8.85493	6.95008	6.54335	5.73392	5.82792	5.5881	6.17271	6.68504	5.67507		269.348	5.34099
392	1.79354	1.63538	1.57748	1.5547	1.68725	1.5493	1.62226	1.76394	1.95436	2.29526	2.68854	2.89973	2.37017	2.09991	2.02871	1.98274	1.76781	1.6973	1.83534	1.81395		270.018	2.09704			392	5.1937	4.65506	4.92857	4.39278	6.00133	6.12252	6.14726	4.93627	5.61877	6.70854	7.45896	8.74627	8.54837	7.43603	5.91129	5.98781	5.90422	5.67458	5.47514	5.38201		270.018	5.34935
393	1.61717	1.65177	1.59328	1.52146	1.51972	1.49857	1.58776	1.69137	2.19786	2.14758	2.38854	2.32017	2.42286	2.51721	2.22876	2.02069	1.59387	1.71367	1.70471	1.61935		270.687	2.08866			393	5.21522	5.43613	6.67807	6.50871	8.69738	8.06507	8.60096	7.13023	9.68895	11.0906	11.7144	9.81095	8.14883	6.81664	5.77689	5.8735	5.42148	6.62114	6.15763	6.13839		270.687	5.35859
394	1.68085	1.52804	1.54434	1.45248	1.42311	1.47753	1.85973	2.15866	2.32129	2.23602	2.24352	2.29339	2.40362	2.48888	2.44263	2.08805	1.74613	1.59487	1.79354	1.79354		271.356	2.08018			394	6.01182	5.94231	5.11811	4.94278	8.35398	9.61942	8.76064	7.72075	9.68297	10.138	9.88805	7.39898	6.29446	4.27154	4.53203	6.43374	6.74829	7.66963	5.97633	6.14511		271.356	5.36868
395	1.44858	1.52804	1.37488	1.50244	1.51328	1.50375	1.59214	1.87502	2.23339	2.25686	2.35843	2.12483	1.88045	1.84266	1.98565	1.86896	1.46331	1.41734	1.40996	1.55173		272.025	2.0716			395	4.04467	4.37735	5.63388	5.65068	5.29881	4.77026	5.08112	5.58007	7.68908	7.79338	7.86774	5.99391	5.51811	4.95271	4.73775	6.15354	6.1649	8.16408	7.14612	6.09376		272.025	5.37959
396	1.75268	1.72367	1.48754	1.50434	1.47606	1.77943	2.32512	2.5566	2.60817	2.07578	2.05485	1.89706	2.21452	2.26502	2.3353	1.92654	1.71008	1.71011	1.87842	1.95295		272.695	2.06292			396	4.98745	4.43882	5.40925	5.56841	6.56253	5.68591	4.84838	6.70612	8.90523	10.0279	8.05037	6.24903	5.012	4.41783	4.83853	5.68391	5.25986	5.39032	5.14694	5.2023		272.695	5.39132
397	1.91436	1.75363	1.66509	1.65106	1.62964	1.59214	1.68901	1.98819	2.39409	2.23006	2.10349	2.06392	2.02004	1.95609	1.87572	1.94248	1.72611	1.76759	1.98353	2.05724		273.364	2.05415			397	5.69865	5.39604	5.34897	5.34515	6.57249	5.78258	5.78163	5.65498	7.76444	8.00855	9.37608	8.1667	7.27336	5.20699	5.09231	5.50112	4.70055	5.18002	5.0964	6.01548		273.364	5.40382
398	1.61439	1.59466	1.4392	1.25556	1.43347	1.6177	1.80718	1.82215	2.0178	1.95176	2.36803	2.31924	2.46973	1.99143	2.17074	1.87072	1.8431	1.75062	1.82478	1.7065		274.033	2.04529			398	6.13064	6.4348	5.96285	4.67554	5.51811	5.33375	5.65151	6.16856	7.17373	7.46432	6.37853	6.41702	5.30121	5.00418	4.20286	5.63897	6.88021	8.60738	7.34597	6.36683		274.033	5.41707
399	1.90357	1.95571	1.76421	1.75175	1.71147	1.73282	1.74839	1.84405	2.0722	2.30538	2.82921	3.03686	2.74013	2.27979	1.82213	1.58116	1.32623	1.48437	1.65387	1.86108		274.703	2.03635			399	6.19489	4.86977	5.97748	5.51186	6.23312	5.43554	5.2182	5.87009	7.35841	9.09538	8.91974	8.14883	7.76319	7.88922	7.33996	6.53449	5.94457	6.72344	7.40743	6.60066		274.703	5.43104
400	1.67229	1.72183	1.73153	1.72905	1.77961	1.85672	2.10067	2.09286	2.09857	2.05565	2.13532	2.2181	2.23851	2.65478	2.55436	2.2386	1.65051	1.53717	1.53026	1.59233		275.372	2.02733			400	5.28199	4.89547	5.02296	5.21294	6.16138	5.90422	6.16459	6.27252	6.69174	7.67115	8.34306	8.83577	7.70407	6.33475	5.41397	5.63939	5.60755	5.48134	5.07292	5.54353		275.372	5.4457
401	1.52714	1.48432	1.43101	1.5028	1.57172	1.85042	1.92003	1.99108	2.23052	2.31907	2.38589	2.12301	2.06492	2.2705	2.4927	2.26404	1.72188	1.61762	1.81439	1.79334		276.041	2.01823			401	5.25326	5.26679	5.74953	5.69865	5.8735	6.26369	7.3437	7.51067	7.89953	9.35152	9.65527	8.24105	6.14958	6.18141	6.22174	5.80882	5.36618	5.29312	5.36618	5.16516		276.041	5.46102
402	1.82836	1.8628	1.60359	1.32345	1.54551	1.59878	1.8309	1.68342	1.84842	1.86457	2.15415	2.23585	2.17008	2.08822	1.98624	2.09218	2.08258	2.13002	1.84771	1.77249		276.71	2.00907			402	4.76393	5.50767	5.99041	5.63603	5.15828	4.5	5.13834	6.97875	8.34278	8.84782	7.17599	5.43385	3.94669	6.42075	7.08625	6.73847	4.10866	4.86115	4.84453	4.96546		276.71	5.47698
403	1.42781	1.44093	1.68013	1.64282	1.50375	1.19725	1.34921	1.71909	2.33436	2.40578	2.31719	2.36288	2.2161	2.42618	2.03501	1.88257	1.34105	1.43795	1.61003	1.53982		277.38	1.99984			403	5.08078	4.66143	4.77428	4.60199	6.14117	6.51839	6.77446	8.41293	11.5505	11.8722	8.89036	6.97652	5.94212	5.6241	6.24442	7.15642	7.70056	6.54305	6.47824	5.38201		277.38	5.49353
404	1.49705	1.52456	1.40354	1.71114	1.81157	1.95606	1.97328	2.16398	2.67731	2.59448	2.76061	2.57215	2.50394	2.18387	2.01574	1.78791	1.45701	1.64451	1.85949	1.89027		278.049	1.99056			404	6.53539	6.46123	5.67458	5.08505	5.40639	5.45834	6.27306	7.38331	9.49116	10.5915	11.1313	10.3978	9.81095	8.29081	6.7384	5.55595	4.60183	5.74042	5.88756	7.17814		278.049	5.51065
405	1.92106	1.91477	1.89735	1.46585	1.50199	1.66565	1.99271	2.22666	2.27357	1.92673	1.79719	1.79204	2.02023	1.97735	1.98777	1.68473	1.39339	1.44257	1.7572	1.75704		278.718	1.98122			405	7.1683	5.71687	6.08719	6.04429	5.89361	4.85386	5.04288	7.50619	8.84889	9.62801	7.48249	6.67363	6.69043	6.477	6.81311	5.57397	5.26101	4.12094	5.72077	6.83054		278.718	5.5283
406	1.57219	1.75578	1.6808	1.5859	1.31139	1.45339	1.55046	1.70362	1.83052	1.91368	2.23969	2.05216	1.99035	1.77551	1.89418	1.85747	1.91644	1.79979	1.68153	1.46815		279.387	1.97184			406	6.33467	5.29312	5.17885	5.35025	7.86774	6.952	6.14795	4.1563	5.96737	6.51839	7.73978	6.4348	6.47915	6.08814	5.7768	5.25239	4.83905	5.77689	6.11765	6.42054		279.387	5.54644
407	1.50805	1.61642	1.73383	1.90338	1.59986	1.40895	1.72372	2.13786	2.24903	2.33912	2.91388	3.03113	2.55648	2.26509	2.35981	2.17969	1.73539	1.65918	1.73122	1.72362		280.057	1.96242			407	5.08643	5.1413	6.54335	5.47887	5.516	3.54147	4.71846	7.35463	16.0705	17.4497	14.4471	6.48848	5.50112	5.25223	5.93022	7.26729	7.0977	7.01982	5.27972	5.26101		280.057	5.56504
408	1.52368	1.54109	1.53935	1.69487	1.67929	1.79139	1.76916	2.06731	2.11852	2.34808	2.79038	3.0566	2.79735	2.30266	2.02063	1.81224	1.47532	1.57165	1.66824	1.70256		280.726	1.95297			408	6.5695	6.69	6.55903	5.04125	6.55186	5.95701	5.79698	5.07716	5.78348	5.98866	5.63939	7.43689	7.24775	6.43116	4.45311	4.60439	4.87446	5.06564	4.94203	5.16727		280.726	5.58407
409	1.64223	1.57338	1.43189	1.37084	1.44089	1.62004	1.77454	1.62609	1.46927	1.81642	2.17219	2.4369	2.68537	3.18186	3.07892	2.35063	1.51988	1.57932	1.72082	1.9027		281.395	1.94348			409	4.73204	5.14694	6.29156	6.09554	5.93677	4.81894	4.5291	6.16619	7.30702	8.46421	8.0312	7.5155	6.08975	4.79814	4.7646	4.89976	5.26679	5.91045	5.70544	4.94304		281.395	5.60348
410	1.53745	1.60664	1.44805	1.65045	1.62207	1.8352	1.70482	1.83633	2.29927	2.49508	2.77831	2.58681	2.66256	2.45446	2.46673	2.16564	1.782	1.61986	1.70317	1.7753		282.065	1.93398			410	6.06513	6.36373	6.63637	6.08937	5.55573	4.43346	4.25272	5.06552	7.33793	8.76056	8.49992	7.76319	7.19023	6.93799	5.31205	5.11442	4.97129	5.26455	4.87446	5.33383		282.065	5.62324
411	1.55148	1.46782	1.42676	1.42248	1.60419	1.5423	1.85227	1.99028	2.1876	2.31312	2.71971	2.74429	2.21307	2.01659	2.2161	2.11257	1.6849	1.60715	1.77786	1.73577		282.734	1.92447			411	5.75796	5.67451	4.86689	5.06727	6.14866	6.33262	5.3214	5.66419	7.81156	10.9621	11.843	10.3803	7.46087	6.14958	5.03714	4.92511	3.97936	4.28327	3.9388	4.93413		282.734	5.6433
412	1.60555	1.37255	1.47351	1.39557	1.3851	1.39928	1.70236	1.82091	1.81029	1.68974	2.35431	2.66276	2.65849	2.19387	1.89113	1.8431	1.56495	1.58221	1.67004	1.65171		283.403	1.91495			412	5.87749	5.31095	5.79302	5.39517	6.60092	5.80384	6.39574	6.70305	9.21064	9.59161	8.56236	7.70056	7.05479	6.84443	5.11758	5.06564	5.08901	5.11758	5.16727	5.20417		283.403	5.66364
413	1.40346	1.51343	1.6145	1.8397	2.0054	2.0711	1.93193	1.95724	2.22191	2.69156	2.93219	3.0362	2.59709	2.33625	2.10396	2.07256	1.86253	1.86253	1.78795	1.64057		284.072	1.90543			413	5.24768	5.65068	6.21831	6.2023	6.94823	6.54305	6.24773	6.20023	13.6956	15.9171	14.1406	7.06067	5.29653	5.02296	4.46637	5.21921	5.20417	5.16727	4.73138	5.04149		284.072	5.6842
414	1.62193	1.62408	1.66509	1.8257	1.73066	1.70247	1.59327	1.91691	2.08218	2.18387	2.20129	2.04365	2.00961	2.13961	2.18155	1.8551	1.45746	1.38696	1.49887	1.50361		284.742	1.89592			414	6.53449	6.2672	7.62018	6.54772	7.71827	6.57275	6.12673	4.98871	6.02561	8.40145	8.28018	7.86774	6.09554	6.02337	5.49638	5.59426	5.39475	5.26455	5.69365	5.60381		284.742	5.70495
415	1.66888	1.64275	1.7592	1.71039	1.75637	1.83171	1.96524	2.0837	2.11716	1.95425	2.11663	2.38707	2.63629	2.87155	2.77678	2.48516	1.8065	1.68652	1.78175	1.70041		285.411	1.88642			415	5.54838	4.61696	5.73702	5.63562	6.32632	5.55873	5.95586	6.45696	7.88961	8.15054	10.0733	9.6424	8.63233	4.9485	4.89633	5.98774	6.51496	5.69109	5.55595	5.5231		285.411	5.72584
416	1.62811	1.76728	1.87842	1.8475	1.62184	1.50293	1.57738	2.06726	2.39632	2.33909	2.14009	2.03524	2.31039	2.4039	2.59324	2.22753	1.8048	1.48432	1.54654	1.59873		286.08	1.87695			416	7.90838	7.88235	8.80396	7.66717	7.70683	6.45522	5.69899	7.41564	10.0577	11.0329	8.15704	6.23159	6.15428	6.30654	5.17484	5.14907	4.57259	4.58435	4.89014	6.26369		286.08	5.74684
417	1.34326	1.35227	1.3976	1.30779	1.21158	1.2925	1.75334	2.21689	2.45734	2.30884	2.77499	3.19289	3.30791	2.95367	2.41626	1.99079	1.50148	1.78749	1.85946	1.70473		286.75	1.86751			417	6.84947	5.78561	5.06849	4.67595	5.17012	5.25711	5.54586	6.35366	6.53672	9.17918	9.40771	9.87557	7.45651	6.71586	5.71962	6.2586	5.5597	6.0749	6.07664	7.551		286.75	5.7679
418	1.66406	1.74831	1.47568	1.62731	1.57802	1.88448	1.75712	1.94026	1.97497	2.00708	2.46252	2.67616	2.63695	2.93322	2.74821	2.39639	1.54051	1.51972	1.60075	1.57936		287.419	1.85811			418	4.85386	4.78251	5.89083	7.0924	7.9116	6.92074	5.79286	6.71343	8.11159	9.12834	7.61713	6.20491	4.89976	5.80435	6.31709	6.95862	6.03941	5.86245	5.3028	5.06841		287.419	5.78898
419	1.45341	1.3289	1.21749	1.23879	1.19285	1.43834	1.72694	1.95287	2.01606	1.88929	2.21342	2.42149	2.19478	2.04639	1.93923	2.09694	1.89217	1.91689	1.95188	1.74614		288.088	1.84876			419	6.14872	5.10672	5.88068	5.63518	8.60859	7.45857	7.39172	5.34037	6.44135	8.18679	7.82465	7.23056	5.38201	4.72729	4.26087	4.99548	5.34515	5.74729	5.93677	6.47665		288.088	5.81003
420	2.46119	2.15063	1.77954	1.56655	1.52158	1.43786	1.62088	2.06423	2.20276	2.21773	2.07309	2.16452	2.03592	2.22897	2.27526	2.12797	1.66314	1.74361	2.09072	2.50094		288.757	1.83947			420	5.19461	4.7619	5.68141	5.39517	5.21833	4.44519	5.15487	5.91668	6.61983	6.63756	6.41952	5.71962	5.42855	5.44079	5.0964	5.60912	5.18679	6.41702	6.23655	6.17174		288.757	5.83101
421	1.92933	1.97774	1.65108	1.42963	1.65118	1.85532	2.0447	1.94084	2.2794	2.3587	2.36566	2.18928	2.30171	2.7627	2.78448	2.41894	1.57138	1.38584	1.42447	1.79334		289.427	1.83024			421	5.87756	5.54214	8.9587	8.576	8.53188	5.05968	5.78754	7.14419	9.06206	9.56513	8.26079	5.95305	4.69069	4.59922	5.51811	7.06667	6.65175	6.11079	4.93551	5.39076		289.427	5.85187
422	1.74898	1.82633	1.91524	1.75196	1.42301	1.37417	1.64661	2.03746	2.23687	1.97042	2.14772	1.98861	2.16478	1.83284	1.87789	1.60143	1.47202	1.52858	1.74043	1.73484		290.096	1.82109			422	4.66779	4.86076	6.05757	6.1649	7.09166	6.07796	5.80595	5.98686	6.93731	8.3148	6.73392	5.33888	5.33031	6.66955	6.85195	5.78027	5.20417	6.22231	5.88047	5.61451		290.096	5.87258
423	1.53452	1.52838	1.34253	1.3154	1.39028	1.60787	1.85292	2.05587	2.27651	2.45895	2.99965	2.87876	2.5492	2.22452	2.29877	2.14281	1.65671	1.70948	1.73192	1.78145		290.765	1.81202			423	5.40927	5.60704	6.53449	7.18369	9.41486	8.13277	6.28938	6.39191	10.2193	11.3028	9.9522	7.12912	5.90077	5.14907	5.07321	5.79528	5.52749	6.23581	5.56034	5.23303		290.765	5.89309
424	1.95401	1.62087	1.63578	1.5021	1.61115	1.50964	1.81357	1.94815	2.29173	2.13532	2.2181	2.05461	2.01282	1.98098	2.0711	1.93824	1.60815	1.53346	1.88803	1.99152		291.434	1.80304			424	4.69394	3.94854	4.46035	4.78095	5.6431	5.02563	5.87039	6.82612	8.32026	9.12834	8.3421	6.78105	5.37491	6.02872	6.68504	7.25213	6.08429	6.0836	5.39316	5.6017		291.434	5.91335
425	1.43576	1.56712	1.60247	1.63428	1.55879	1.59471	1.89712	2.26843	2.3507	1.94523	1.79995	2.11026	2.36011	2.49922	2.11502	2.08122	1.6661	2.30471	2.16618	2.09582		292.104	1.79416			425	7.06067	5.72025	5.89319	4.94203	5.54838	4.86977	4.80043	8.88246	10.2629	10.4424	7.57379	7.69845	6.55117	4.51368	5.33031	7.77296	7.89163	6.54335	5.95112	6.41676		292.104	5.93332
426	1.7862	1.56519	1.41715	1.50814	1.54803	1.60125	1.69361	1.91371	2.44524	2.2824	2.63905	2.34062	2.29891	2.04995	2.18111	2.10916	1.67606	1.45194	1.65666	1.76075		292.773	1.7854			426	4.89009	4.94203	6.9966	8.10228	8.6419	6.31494	6.18326	6.0931	7.8882	8.09454	8.63563	7.67115	6.82146	5.76123	5.06564	5.21522	5.43613	5.39076	4.87446	4.67554		292.773	5.95295
427	1.39414	1.65362	1.69904	1.7065	1.47351	1.52084	1.66387	1.81486	1.96815	2.1225	2.30465	2.25384	2.41258	2.513	2.57665	2.09099	1.69138	1.72037	1.71665	1.68659		293.442	1.77675			427	4.84624	5.75793	7.11951	6.32474	7.23202	6.45405	6.52273	5.75614	7.46048	8.15054	7.51766	5.91887	6.03441	5.52749	5.15639	4.51273	4.24643	5.25239	5.11421	5.19105		293.442	5.9722
428	1.50202	1.51758	1.47277	1.45785	1.25891	1.37476	1.46116	1.73532	2.00974	2.14777	2.38589	2.2731	2.42358	2.69196	2.89175	2.47334	1.69067	1.78423	1.96691	1.96037		294.112	1.76823			428	4.98962	5.36618	5.77586	5.25986	5.24834	4.70888	5.08469	5.79279	6.9486	8.3148	7.4379	6.27693	5.29347	5.47514	5.54193	5.80401	5.78904	7.09613	6.4348	6.24002		294.112	5.99102
429	1.5952	1.42392	1.39641	1.32721	1.21839	1.23909	1.71598	2.43062	2.77865	2.68316	2.60564	2.65093	2.37382	2.26827	2.0255	2.09161	1.65895	1.79087	1.80274	1.82695		294.781	1.75985			429	4.32466	4.97369	7.04854	8.28018	8.40145	6.42457	5.51678	5.03192	5.8616	6.8153	6.8153	5.97919	5.37971	5.07292	5.24063	5.75796	6.02816	5.93022	4.89857	4.79387		294.781	6.00938
430	1.57952	1.6339	1.48048	1.60152	1.56806	1.54439	1.66722	1.70983	2.01	2.21128	2.45507	2.3091	2.07594	2.58637	2.63882	2.48199	1.64223	1.68065	1.60077	1.7753		295.45	1.75162			430	4.1954	4.66529	7.22408	6.952	6.32174	4.54682	5.05725	5.9611	8.86823	11.5197	10.6208	8.69738	7.33627	7.1831	6.2561	6.33262	6.47049	7.45744	6.6647	5.8317		295.45	6.02722
431	1.64942	1.80439	1.81333	1.7967	1.7572	1.75704	1.69942	1.64119	1.96581	2.01281	1.98684	1.83916	2.00521	2.23811	2.37463	1.99613	1.66972	1.64025	1.87842	1.79609		296.119	1.74354			431	4.79807	4.85349	5.34029	5.48401	5.34029	4.72729	4.77551	5.60708	7.87368	9.94784	10.7802	8.32817	7.16934	6.17015	6.06513	7.26479	6.81066	7.33922	5.1413	5.5968		296.119	6.0445
432	1.83359	1.83916	1.801	1.72905	1.82832	2.05359	2.32551	2.52708	2.48426	2.31918	2.44403	2.60266	2.78888	2.34866	2.2452	1.88214	1.69003	1.57402	1.70203	1.86158		296.789	1.73564			432	5.39475	5.72047	7.11764	6.92913	6.55903	5.04125	5.46137	6.85291	11.5426	14.0954	12.5707	7.7962	5.29881	4.55961	4.07483	4.2605	5.06031	6.18141	6.12012	5.90821		296.789	6.06118
433	1.83907	2.0375	1.95468	1.64524	1.76109	1.82543	1.79846	1.77539	1.91348	1.90102	1.86576	1.81285	1.96369	1.91524	1.85603	1.71529	1.53277	1.68162	1.6146	1.67532		297.458	1.7279			433	4.78489	5.2532	5.46189	5.04125	6.55186	6.12252	6.9149	7.10149	8.81122	8.27876	9.2444	8.20705	7.31812	4.85386	4.46766	4.52044	4.76544	5.6479	5.05499	4.71143		297.458	6.07722
434	1.69204	1.76022	1.72463	1.98172	1.86263	1.87298	1.62103	1.95411	2.04967	1.99487	2.23035	2.45079	2.50415	2.65437	2.46975	2.2174	1.34122	1.41494	1.59287	1.77229		298.127	1.72036			434	7.22408	5.90196	6.62921	5.9607	8.78728	8.80022	8.34068	6.60122	7.4609	10.1561	10.0514	9.41582	7.36825	6.08814	4.74624	4.58407	4.75556	5.37491	6.48848	6.93782		298.127	6.09257
435	1.51988	1.45339	1.46815	1.69812	1.78031	1.8414	1.74106	1.68411	1.83809	1.73384	1.8481	1.70432	1.78112	1.86364	2.02063	1.98848	1.7947	1.71711	1.79082	1.68357		298.796	1.71301			435	4.71917	4.86244	5.50882	4.67593	4.85369	4.12891	4.88214	6.53108	8.96802	11.7144	10.6038	8.97623	6.12012	5.90821	4.84751	4.66766	4.40825	5.49751	5.30121	5.00418		298.796	6.10719
436	1.49887	1.42049	1.43101	1.59926	1.65739	1.66437	1.71549	2.13098	2.72541	2.63251	2.31652	1.85801	2.09858	2.43262	2.61087	2.29713	1.82832	1.68725	1.73225	1.65266		299.466	1.70586			436	6.11662	5.9132	6.29156	5.62912	5.50988	4.82135	6.06263	6.44918	8.8114	9.35238	8.69324	6.24002	6.27693	6.35848	6.05191	4.62259	4.35046	4.52173	5.13326	5.86523		299.466	6.12105
437	1.85957	1.69446	1.48486	1.48105	1.62408	1.79082	1.95931	2.31052	2.71875	2.52377	2.27608	1.88753	2.02717	2.45967	2.68085	2.35576	1.72488	1.57172	1.75363	1.83916		300.135	1.69893			437	5.62912	5.63327	6.24002	6.24122	6.57387	5.98783	6.31694	6.25744	6.6727	6.477	6.20011	5.20117	5.74729	6.24067	6.90575	6.24747	5.70929	5.21921	5.12785	5.50988		300.135	6.13409
438	1.40447	1.48582	1.54541	1.68026	1.78593	1.77981	1.57637	1.60003	1.81447	2.00145	2.16293	2.46159	2.72192	2.85911	2.66228	2.41876	1.93824	1.8557	1.66686	1.58064		300.804	1.69222			438	6.45247	6.82489	8.9405	7.84691	8.13343	5.80384	5.50762	5.69667	7.54233	10.2401	9.40582	7.34969	5.29347	4.93876	4.77422	4.78353	4.86244	5.85364	5.66592	5.97919		300.804	6.14629
439	1.44289	1.65648	1.74671	1.93918	1.83463	1.82277	1.84842	1.78875	2.00989	2.11828	2.3289	2.08011	1.99668	2.11375	2.14903	2.0359	1.5363	1.49506	1.43783	1.59159		301.474	1.68575			439	7.56484	8.01075	8.27962	7.15257	5.34093	5.49329	6.13359	7.41854	8.47464	9.44647	7.88922	7.20618	5.68591	5.24734	4.70618	5.16036	5.02563	6.64552	8.59566	9.0325		301.474	6.1576
440	1.54326	1.3287	1.30358	1.53741	1.60247	1.69031	1.65318	1.99993	2.07706	2.16804	2.42086	2.56944	2.77666	2.39344	2.38358	2.11371	1.91019	1.80619	1.80836	1.8374		302.143	1.67951			440	5.14288	4.87909	5.22801	5.49329	8.83322	8.37111	7.94435	7.02845	7.91763	8.01072	6.5625	6.07976	5.44079	4.44519	5.03443	6.10629	6.84595	6.12068	5.01269	4.97915		302.143	6.16799
441	1.73815	1.7385	1.46027	1.37553	1.30754	1.57943	1.87185	2.12869	2.07673	1.90989	2.20139	2.25593	2.1688	2.04112	2.13114	2.14203	1.81827	1.9536	1.9131	1.98059		302.812	1.67353			441	5.87749	5.28776	8.63351	8.4699	10.371	7.38716	8.27556	7.00955	11.3562	11.8389	11.8648	7.30835	6.64552	6.15733	6.7835	6.69043	5.31205	6.18718	6.66963	7.09888		302.812	6.17742
442	1.73538	1.61659	1.64909	1.73282	1.72859	1.73123	1.75167	1.86271	2.04321	2.04418	2.18387	2.26094	2.42649	2.59952	2.76085	2.41468	2.04578	1.7023	1.90199	1.77632		303.481	1.66782			442	4.89987	4.5851	6.11425	6.33707	7.22408	6.20846	5.82962	7.5032	11.2032	11.8144	10.3095	7.67703	7.02319	6.23581	5.27563	6.69556	6.08131	7.4257	6.33317	6.01548		303.481	6.18585
443	1.90689	1.75916	1.58451	1.28116	1.35799	1.40338	1.58852	1.85334	2.04648	1.97053	2.16957	1.96843	1.87011	1.71754	1.84398	1.78325	1.43481	1.62758	1.72446	1.87281		304.151	1.66237			443	4.53203	4.59337	6.30805	6.84024	7.11262	5.69865	5.63194	6.1733	8.5723	8.97861	8.29684	6.82146	6.18579	6.9525	6.39463	6.73151	4.9133	9.37181	9.81168	9.35944		304.151	6.19326
444	1.46926	1.88155	1.84346	1.91707	1.65294	2.2966	2.35815	2.47571	2.49514	2.48163	2.49953	2.21109	2.10387	2.02023	1.94808	1.93409	1.60307	1.74973	1.76355	1.71031		304.82	1.6572			444	5.48134	5.39475	5.74729	5.81157	6.2586	6.45522	6.72489	7.04562	7.73785	8.37602	9.09538	8.52364	7.46087	6.29156	5.37682	5.6508	5.37682	6.68765	6.43145	6.30654		304.82	6.19961
445	1.48716	1.46795	1.38625	1.51974	1.367	1.46489	1.42534	1.50616	1.52449	1.63868	2.08092	2.21927	2.0461	2.26259	2.07972	1.96219	1.40842	1.44558	1.50144	1.47648		305.489	1.65231			445	5.21522	5.43613	5.60531	5.77586	7.39145	7.66374	6.55813	5.51556	7.68154	8.58251	8.69294	7.0864	7.15987	6.56253	5.55158	6.13488	5.45581	5.65214	4.48826	4.85108		305.489	6.20487
446	1.6172	1.69233	1.60743	1.44494	1.46064	1.40077	1.53616	1.82269	2.22157	2.52546	2.58159	2.35464	2.34716	2.47913	2.51565	1.90789	1.31719	1.33509	1.46026	1.61035		306.159	1.64772			446	4.7646	4.62259	6.13839	6.54772	7.06317	5.36596	5.34979	5.1838	8.51155	10.9067	12.5517	9.9389	7.36709	5.60531	5.11758	6.10539	5.9607	6.08719	5.07321	4.89976		306.159	6.20901
447	1.72598	1.62259	1.67919	1.63878	1.54186	1.47974	1.42336	1.73229	2.01868	2.21056	2.22484	2.07719	1.77943	1.97917	2.35209	2.19873	1.71206	1.58718	1.96007	1.81939		306.828	1.64344			447	9.07739	9.15855	6.45522	6.2586	6.29431	6.42052	6.0037	9.07296	11.5585	14.8965	11.3817	9.35944	6.37853	6.90732	5.75793	5.50882	5.59704	6.97753	6.81256	9.10136		306.828	6.21201
448	1.69505	1.87879	1.75904	2.04026	1.95798	1.90259	1.61019	1.64265	2.03582	2.2728	2.69786	2.67943	2.53679	2.15641	2.42525	2.28255	2.01145	1.67857	1.78332	1.88351		307.497	1.63947			448	5.72077	5.93502	6.69556	4.84231	6.84821	6.55289	6.96501	10.8248	12.2419	12.612	7.21261	6.81664	7.35677	7.39555	6.97463	6.02337	5.28172	5.84216	5.13661	5.27033		307.497	6.21384
449	1.67023	1.56678	1.37515	1.46692	1.73512	1.86859	1.77239	1.92679	2.07706	2.01735	2.11663	2.24145	2.41164	2.30884	2.20858	1.93501	1.51807	1.59574	1.68091	1.79616		308.166	1.63581			449	4.39219	4.45714	6.07426	6.18689	9.92339	9.32811	9.34199	8.68541	12.381	13.5899	10.9091	7.00136	4.94763	4.34489	4.17342	4.73499	4.81498	5.37491	4.87934	4.51368		308.166	6.21448
450	1.69446	1.92647	1.92289	2.11186	1.85976	1.97343	1.86262	2.0246	2.12982	2.19743	2.24698	2.10675	2.07237	2.01782	2.01574	1.68889	1.35995	1.41701	1.7096	1.83818		308.836	1.63249			450	5.10536	4.47631	5.97263	5.86506	7.25994	6.18689	5.93835	6.95799	8.3651	11.4847	10.4116	9.33919	5.88726	4.86124	5.36321	7.81195	7.78977	6.9784	5.41397	5.28589		308.836	6.21391
451	1.79961	1.55771	1.38041	1.2963	1.56348	1.62201	1.95828	2.12255	2.34228	2.13938	2.32014	2.34258	2.39843	2.45637	2.41099	2.12586	1.51797	1.66367	1.84576	1.98804		309.505	1.62949			451	4.9133	4.61436	5.80004	6.35848	6.66702	5.49638	6.64043	8.16008	10.9974	10.3947	8.70802	6.81561	6.44274	6.57249	5.34515	6.0749	5.95043	6.22231	5.37971	5.25326		309.505	6.21211
452	1.71184	1.84534	1.6687	1.60573	1.65239	1.77681	1.80969	1.74716	2.05749	2.14656	2.54605	2.49387	2.68015	2.21074	2.2452	1.93816	1.74051	1.77678	1.83021	1.9757		310.174	1.62684			452	4.87909	4.33249	5.55129	5.93502	6.45537	4.82958	4.92065	4.48298	5.9826	6.71093	6.85132	6.81561	6.54437	7.49222	6.9511	7.551	6.66926	7.551	7.06402	6.68206		310.174	6.20906
453	1.50135	1.81858	1.54664	1.7186	1.48318	1.75074	1.94274	2.29004	2.54944	2.28117	2.44004	2.26534	2.59519	2.68904	2.85246	2.31924	1.617	2.11241	2.22287	2.32235		310.843	1.62453			453	4.93057	5.7768	6.90734	5.52085	5.65825	5.82375	7.22777	7.24922	8.94418	9.65527	9.90853	7.5155	6.19138	5.16516	5.79528	5.99391	5.76123	5.28019	4.79575	4.34817		310.843	6.20476
454	1.54091	1.50418	1.4059	1.53429	1.54229	1.40846	1.46853	1.63453	1.92869	2.14388	2.36775	2.64717	2.4927	2.4753	2.04591	1.95958	1.50934	1.71237	1.65515	1.86731		311.513	1.62257			454	6.02337	5.55916	6.61629	5.80069	6.00133	5.26171	5.68269	5.51466	5.8616	9.57382	11.2284	10.4355	6.82507	5.50592	5.25326	5.26679	4.71509	4.6281	4.82801	5.49638		311.513	6.19919
455	1.71826	1.48145	1.46906	1.43215	1.48506	1.47004	1.65735	1.85504	2.29732	2.4499	2.89172	2.65903	2.66024	2.32534	2.31694	2.00634	1.6892	1.70502	1.85996	1.90596		312.182	1.62097			455	5.26455	5.26455	5.93677	7.28122	10.7384	10.3089	8.34183	4.84432	8.56119	9.31682	9.79099	7.61713	7.88922	7.0642	6.25963	6.03941	6.29156	8.24105	8.58251	7.65319		312.182	6.19234
456	1.76004	1.77953	1.75234	1.53717	1.56678	1.58441	1.56605	1.81927	2.04842	2.16293	2.2298	2.36434	2.24408	2.1811	1.94988	1.85213	1.55581	1.7722	1.84937	1.74601		312.851	1.61974			456	7.82465	7.46087	6.63637	6.191	6.82027	5.64377	5.03749	5.80453	6.98785	9.10786	8.76056	10.0901	8.61858	7.36709	5.21522	5.19184	4.93876	4.77422	4.78353	6.76415		312.851	6.18422
457	1.78461	1.85602	1.74134	1.60784	1.53796	1.71996	2.01543	2.29907	2.4581	2.43926	2.25296	2.35612	2.25485	2.34377	1.98624	1.9536	1.59546	1.79204	1.79782	1.96603		313.521	1.61887			457	4.96546	5.19803	6.68765	6.67058	7.11954	5.94457	5.38759	5.23578	9.99545	14.2243	13.9599	10.062	7.85626	7.22664	6.31339	5.02235	5.11102	5.58669	5.8122	5.37694		313.521	6.17481
458	1.66712	1.65735	1.50475	1.40449	1.35441	1.57537	1.94334	2.11236	2.12206	2.00521	2.34803	2.37493	2.27796	2.145	2.28433	2.01482	1.78896	1.59229	1.72831	1.62083		314.19	1.61836			458	5.73551	5.55873	8.18301	8.06461	7.84916	4.98962	6.16683	8.13134	9.08083	9.49859	8.49535	8.85493	8.37602	7.26364	5.80435	5.13889	4.93551	4.82348	4.65101	5.37971		314.19	6.16412
459	1.71304	1.90704	1.73954	1.58111	1.62137	1.68357	1.77327	2.00437	2.17431	2.21452	2.26054	2.50115	2.30151	2.3674	2.09076	1.89929	1.67898	1.85039	1.83997	1.63886		314.859	1.61824			459	6.07979	6.22174	6.63637	6.43013	8.62375	8.06507	8.42527	7.78025	8.89519	12.3137	11.8389	10.7677	6.3423	5.98866	5.36222	4.87002	4.25791	4.92551	5.34515	5.8735		314.859	6.15216
460	1.72785	1.538	1.54943	1.60945	1.54405	1.57219	1.72154	1.7096	1.73824	1.87836	2.3553	2.71674	2.51663	2.59519	2.19529	2.16672	1.59818	1.82726	1.96918	2.03107		315.528	1.61849			460	6.26369	6.66926	8.62375	7.4658	8.66198	6.38694	6.58842	5.32037	6.95952	7.254	6.93521	5.80028	5.98866	5.28589	5.93291	7.31576	7.22219	6.9525	5.54214	6.21831		315.528	6.13893
461	1.78221	2.27079	2.15698	2.11492	1.61109	1.78938	1.8905	2.07229	2.09653	2.2676	2.10396	2.29732	2.23115	2.47117	2.30788	2.22002	1.87355	1.62184	1.57298	1.76116		316.198	1.61911			461	5.33383	6.06513	6.74484	5.79507	5.67146	5.67451	6.88454	7.34242	7.67661	8.10642	8.19212	8.55525	7.6087	6.57751	5.98866	5.6067	5.10672	4.80792	4.97129	5.08901		316.198	6.12446
462	2.05704	1.69233	1.51868	1.66477	1.77049	1.93918	1.72531	1.86495	2.11876	2.31039	2.63429	2.45692	2.4466	2.05879	2.30266	1.98125	1.78324	1.48145	1.95963	2.04744		316.867	1.62012			462	4.83905	5.53776	6.54567	5.8292	5.6241	4.76617	5.35162	5.34939	6.5373	9.50679	17.3433	18.6297	14.7101	6.60361	4.69394	5.78561	5.8122	6.16138	4.86977	4.90758		316.867	6.10874
463	1.91514	1.67537	1.55491	1.49501	1.36131	1.5525	1.69273	1.92825	2.04344	2.02406	1.90465	1.89104	1.93409	2.0866	2.25186	2.19328	1.87643	1.73613	2.086	2.14979		317.536	1.6215			463	4.42885	5.33383	6.70879	6.81591	6.62114	5.09965	4.65562	6.07847	8.65659	9.27066	7.43689	5.53776	5.60531	5.39475	6.20727	8.02034	7.7438	6.61629	4.28257	4.54506		317.536	6.09181
464	1.56117	1.57521	1.47606	1.58807	1.70815	1.6033	1.58498	1.55034	1.85408	1.68811	1.94412	2.03901	2.09457	1.93311	1.83171	1.94867	1.81385	1.88681	1.73192	1.72288		318.205	1.62327			464	4.96786	4.66143	6.44611	6.20218	6.40682	4.73138	5.26246	6.67736	8.96802	9.15871	8.19465	6.23655	5.38717	5.34799	5.70318	6.20727	5.49638	5.59426	5.49638	5.12785		318.205	6.07369
465	2.07719	2.06393	1.72713	1.36131	1.47258	1.45928	1.64932	1.70263	1.99174	2.00596	2.22787	2.37145	2.27881	2.50623	2.31855	2.00457	1.21123	1.23561	1.46001	1.83307		318.875	1.62541			465	5.63939	5.60755	7.62686	7.6504	7.55191	5.90424	6.4421	7.63839	10.7483	10.908	8.98083	5.12785	4.18105	3.92977	4.16867	6.14117	6.51839	6.93521	5.80028	5.98866		318.875	6.05441
466	1.77026	1.85386	1.62299	1.57463	1.49563	1.50797	1.83724	2.20458	2.51548	2.20858	2.23385	1.98624	2.17929	2.27881	2.26906	1.8643	1.6466	1.8022	1.78818	1.78141		319.544	1.62793			466	4.48004	4.66143	5.08078	5.25581	5.18584	5.54353	5.44157	5.50003	6.76609	7.54527	8.81529	7.4742	7.22509	5.66701	4.78353	4.53509	5.48699	6.70854	6.24521	5.18808		319.544	6.03401
467	1.809	1.65763	1.42192	1.31079	1.46714	1.36174	1.54987	1.94471	2.31866	2.68471	2.64529	2.74927	2.66423	2.74919	2.4402	2.16712	1.86328	2.10493	1.95679	2.04762		320.213	1.63082			467	5.28199	5.59637	4.81408	4.95271	5.21522	5.26059	6.20704	7.95579	10.6133	10.695	8.68989	6.30654	4.94496	4.53509	4.78353	5.00872	5.67458	9.00755	9.27447	8.91505		320.213	6.01251
468	1.54303	1.83278	1.72534	1.61903	1.41104	1.52785	1.73508	2.04909	2.34134	2.32395	2.59569	2.63885	2.41201	2.14772	1.95891	1.98547	1.75062	1.7926	1.70502	1.54541		320.883	1.63409			468	5.44581	5.98866	7.27853	7.07112	6.82722	4.84453	5.16228	7.66885	10.1088	10.3803	8.00289	6.24747	5.8355	5.36222	4.95422	4.6281	4.52151	4.87189	4.66718	5.11102		320.883	5.98997
469	1.70223	1.73628	1.61085	1.66888	1.60095	1.62953	1.5337	1.86826	2.45277	2.6075	2.56151	2.16768	2.07745	2.0462	2.24052	2.05056	1.55716	1.5293	1.75677	1.90989		321.552	1.63772			469	5.84668	5.36222	5.40639	5.21921	6.95959	7.0435	8.00575	7.61995	9.41987	9.56513	9.72699	8.43968	6.89112	5.8355	4.93876	5.12771	4.52151	4.88858	5.18409	5.63939		321.552	5.96644
470	1.69031	1.70223	1.62182	1.43034	1.28495	1.46811	1.72447	2.06611	2.17331	2.09557	2.22897	2.44564	2.52312	2.63721	2.45127	2.18512	1.54845	1.6117	1.77078	1.79557		322.221	1.6417			470	4.07942	4.29751	6.0626	6.24767	7.813	5.97116	5.9172	4.91507	6.95783	8.09454	9.09538	8.83577	8.13678	7.76319	6.67058	6.41946	5.14288	4.80361	3.91404	3.84618		322.221	5.94196
471	1.84351	1.73108	1.52829	1.53939	1.53721	1.54405	1.91186	2.13601	2.38498	2.13002	2.29732	2.2076	2.06235	2.00531	2.07973	1.97949	1.49105	1.54187	1.7863	2.07453		322.89	1.64604			471	6.43374	6.42646	7.09276	5.34409	5.99562	4.82958	8.56828	10.1962	11.4205	8.84782	7.17599	5.81001	4.66718	4.59472	4.43731	6.08966	6.0728	6.12494	4.51244	4.85386		322.89	5.9166
472	1.47207	1.28986	1.12728	1.40923	1.68525	1.95168	1.99658	2.26275	2.53152	2.3741	2.37171	2.41554	2.39116	1.96444	1.51797	1.58931	1.55326	1.71951	1.65739	1.69655		323.56	1.65073			472	5.68591	5.24734	5.62569	5.73588	5.41661	4.81377	4.38349	5.47247	8.39055	10.4116	9.33919	7.16043	5.88047	5.33734	5.012	5.5231	5.0962	5.35402	5.7768	6.74643		323.56	5.89042
473	2.0863	2.12301	1.88279	1.62305	1.42268	1.40792	1.80572	2.04079	2.07488	1.66877	1.97988	2.08481	2.19167	2.17008	2.15589	1.8643	1.57924	1.65851	1.83534	1.90554		324.229	1.65575			473	4.49573	4.54744	5.08217	5.26449	5.2939	4.87439	5.17588	5.89612	7.25198	8.30769	8.30769	7.17599	6.20011	5.54193	6.47824	7.61581	6.95008	6.93945	5.94363	6.11296		324.229	5.8635
474	1.76872	1.81785	1.64301	1.51425	1.3938	1.53795	1.79955	2.31455	2.42073	2.73536	2.85062	2.90484	2.30345	2.16691	2.16476	2.03694	1.88536	1.99398	2.09297	1.86615		324.898	1.66109			474	7.00115	8.46421	8.57134	7.80572	6.17325	4.17837	3.94067	5.95469	8.65659	14.9619	14.5849	12.6647	7.85886	6.7799	5.98556	4.35878	4.85369	4.9058	5.10672	6.17325		324.898	5.8359
475	1.6339	1.65266	1.73225	1.72717	1.59994	1.6174	2.15578	2.69196	2.95635	2.39116	2.24617	2.05047	1.928	2.28536	2.43061	2.32262	1.5028	1.33252	1.51097	1.57351		325.568	1.66675			475	6.11035	5.67507	4.97416	4.52568	5.24063	4.5626	5.57035	5.89295	7.68909	8.92242	10.1053	9.41486	7.35924	6.52121	5.48712	6.13784	5.31158	5.89319	5.02563	5.98791		325.568	5.80772
476	1.74455	1.68998	1.4549	1.9067	2.01166	1.87336	1.60745	2.17943	2.65627	2.52457	2.4876	2.43741	2.52111	2.34524	2.17947	2.03607	1.78133	1.77004	1.6582	1.76003		326.237	1.67271			476	6.4345	5.89104	9.05067	7.9182	8.12127	4.32764	5.91507	6.5222	8.72552	9.81269	12.0655	10.9067	8.50026	5.49474	4.78251	5.77336	7.1831	6.89066	5.934	4.93411		326.237	5.77904
477	1.58746	1.49268	1.3165	1.37417	1.50223	1.58733	1.81271	1.87214	2.34827	2.36989	2.4137	2.10985	2.09995	2.70269	2.73781	2.30438	1.3555	1.35711	1.58505	1.77041		326.906	1.67895			477	4.25459	5.49751	6.72716	6.55002	6.20781	4.72349	4.71753	5.86282	8.58115	10.3978	8.98576	6.78105	5.06841	5.19461	5.82692	7.51766	8.15054	9.49859	7.46636	6.20996		326.906	5.74997
478	1.76175	1.62299	1.39908	1.32529	1.47974	1.55642	2.05424	2.33976	2.55401	2.15607	1.88566	1.93647	2.13321	2.50514	2.58782	2.46159	1.94012	1.62874	1.5719	1.7589		327.575	1.68546			478	5.61595	5.50882	5.45506	5.01621	5.17245	5.84623	7.43616	8.07678	8.35322	9.44647	10.2088	10.4563	8.78044	7.36709	6.60286	8.17164	7.39898	6.71792	5.18409	6.0205		327.575	5.7206
479	1.6686	1.96999	1.83066	1.80988	1.43645	1.51758	1.35488	1.63966	1.97536	2.24819	2.43123	2.4566	2.28065	1.98717	1.74725	1.5752	1.42192	1.82072	2.01166	1.99774		328.245	1.69223			479	5.0053	5.15157	5.7807	5.60155	6.91731	5.67649	5.66141	4.82295	6.00564	6.52464	7.71032	6.97683	5.63777	4.95084	5.10319	5.8355	5.08505	6.23159	5.55203	5.6241		328.245	5.69104
480	1.71237	1.67789	1.78486	1.76014	1.69655	1.5438	1.65676	1.70526	2.29562	2.17072	2.18736	1.97793	1.91424	2.09838	1.92808	1.7436	1.35706	1.4532	1.85579	1.75612		328.914	1.69923			480	7.71032	6.70676	6.04692	4.84751	5.60531	4.93551	4.71633	5.71527	8.76163	10.0514	8.68989	7.24466	6.43145	6.30654	5.74953	6.5262	6.21862	5.69379	5.55695	6.52464		328.914	5.66141
481	1.2117	1.29257	1.28495	1.36904	1.38982	1.42584	1.4437	2.0753	2.34495	2.36767	2.32014	2.32015	2.40201	2.23851	2.39584	2.17721	2.06153	2.14568	1.94705	1.56739		329.583	1.70644			481	5.00457	7.01601	7.52176	7.23056	6.46143	6.11035	5.66621	5.87638	9.01749	12.9579	12.2246	8.55737	6.47975	6.13222	6.53302	5.15157	5.72047	6.0384	5.60772	5.25604		329.583	5.63185
482	1.93647	1.93816	1.75351	1.65359	1.53787	1.4687	1.47846	1.64855	2.02729	2.0901	2.65472	2.65339	2.52389	2.15641	1.88619	1.61362	1.26773	1.41857	1.62137	1.77313		330.252	1.71384			482	4.71402	4.77897	5.63437	6.24067	8.19306	7.43612	6.28598	4.87178	7.76704	9.03461	9.92769	9.24768	8.09829	6.74794	5.37682	5.98866	5.36222	5.40639	5.11758	4.87836		330.252	5.60247
483	1.67789	1.92223	1.82998	1.63885	1.69372	1.64594	1.94651	1.80546	2.26055	2.2591	2.83644	2.76972	2.83644	2.64123	2.35464	1.95958	1.50934	1.52681	1.40282	1.52681		330.922	1.72141			483	5.36618	5.26679	5.91045	5.78904	5.80401	4.81498	4.71979	6.47336	9.49099	11.2352	10.4876	8.73225	7.1683	5.80882	5.25326	5.26679	4.76617	5.87166	6.22264	6.58043		330.922	5.57343
484	1.9027	1.66969	1.50561	1.29544	1.4535	1.57172	1.79163	2.20849	2.61495	3.0367	3.18795	3.01493	2.56034	2.18309	2.08258	1.94988	1.61899	1.73862	1.872	2.04347		331.591	1.72912			484	4.93413	4.79248	7.92253	7.83474	7.96208	4.94203	5.68801	7.51067	10.7569	12.194	10.3491	8.51139	7.76302	7.85626	6.15405	8.61216	9.27447	10.763	7.23103	6.20386		331.591	5.54488
485	1.97042	2.21674	2.06606	1.83465	1.64909	1.58441	1.76857	2.01811	2.38659	2.14801	2.4593	2.30706	2.8784	3.19802	3.17256	2.54994	1.61015	1.54976	1.44493	1.7065		332.26	1.73694			485	5.28088	5.59702	5.74729	4.97129	9.40546	9.44748	8.71901	5.25148	7.7602	9.8577	10.7022	8.49612	6.52434	5.10672	6.14872	6.47665	6.15133	5.99041	5.5597	5.24734		332.26	5.51697
486	1.69605	1.76706	1.74601	1.44494	1.75321	1.93248	1.96278	1.65958	1.89591	2.2008	3.07443	2.81915	2.60373	1.82126	1.82998	1.54583	1.30024	1.44383	1.56579	1.60784		332.93	1.74484			486	6.07976	5.82789	6.0749	5.56034	6.5062	5.42601	4.98206	4.6277	7.0701	7.82244	7.09613	4.97609	4.95271	5.33038	5.15157	6.24045	5.73633	6.72725	5.60155	6.3603		332.93	5.48987
487	1.51787	1.43145	1.2963	1.55716	1.95304	2.00428	1.90549	2.40215	2.78072	2.59992	2.35579	2.51885	2.64804	2.57968	2.46525	2.31664	1.86908	1.67187	1.57745	1.57298		333.599	1.75279			487	4.30215	5.16044	5.2605	5.89319	5.21921	5.86245	6.02063	6.54125	7.38865	7.63511	7.52798	8.62217	9.19552	9.17537	6.91693	6.47546	5.9132	5.87749	5.28776	4.95549		333.599	5.46375
488	1.81422	1.61497	1.40891	1.34582	1.46027	1.7385	1.89109	2.01596	1.92925	2.09592	2.70958	2.93008	2.64702	2.00521	1.801	1.64323	1.55433	1.85958	2.06858	2.08092		334.268	1.76076			488	5.5031	5.91383	6.20727	5.39475	5.90821	5.60381	5.30469	4.6591	9.36554	12.0865	12.7834	9.73904	8.22075	7.49875	7.22509	7.81901	6.88886	6.0836	5.21762	5.3192		334.268	5.43881
489	1.98605	1.79472	1.80327	1.7361	1.62885	1.48819	1.50106	1.75237	2.27356	2.48407	2.63538	2.49919	2.59881	2.91464	2.84024	2.32939	1.47624	1.54331	1.97312	2.13555		334.937	1.76871			489	3.61037	3.52788	3.74996	3.80929	6.5091	6.67734	7.01752	5.71647	8.05201	9.56513	10.3706	8.86614	6.9809	5.43589	5.42538	5.87749	5.59426	5.49638	4.93411	4.47115		334.937	5.41524
490	2.1334	2.02984	1.73609	1.48787	1.48974	1.57277	1.68305	1.65222	1.88133	2.04562	2.33819	2.20061	2.24617	2.12483	2.05959	1.68523	1.62812	2.05813	2.34932	2.37477		335.607	1.7766			490	4.86124	4.59565	6.26646	5.93502	5.88068	4.96474	5.541	6.90109	7.99284	8.27876	6.88433	5.21091	4.78695	5.32608	6.98596	7.09308	6.06628	5.54157	5.70318	5.54711		335.607	5.39324
491	1.65476	1.79472	1.68774	1.62305	1.4664	1.47202	1.63835	2.32968	2.87447	2.97786	2.66875	2.71027	2.51408	2.57503	2.40392	2.30093	1.81224	1.69812	1.68675	1.73538		336.276	1.78439			491	6.97683	6.04644	5.41392	5.59546	5.58946	5.78561	5.722	11.3693	12.3882	12.3618	7.51563	8.14883	8.22075	7.01601	5.13889	5.80435	5.37706	6.45044	6.27258	8.10642		336.276	5.37303
492	1.44344	1.31325	1.34363	1.38411	1.50219	1.43724	1.64729	1.91424	2.36793	2.22055	2.23724	1.96699	1.96654	2.43982	2.53981	2.38618	1.45953	1.50553	1.57112	1.64323		336.945	1.79204			492	4.90849	4.75556	4.97416	4.75556	7.09132	6.54685	6.28595	5.26021	7.2591	7.97992	7.40743	7.11954	6.67058	6.30654	5.26679	5.63437	5.50507	7.00843	6.49642	6.25253		336.945	5.35484
493	2.18986	1.89774	1.74677	1.69803	2.03183	1.88471	1.99194	2.15226	2.54708	2.30722	2.23762	2.01281	2.13099	2.06136	2.34524	2.25591	2.02913	1.68753	1.76463	1.98804		337.614	1.7995			493	5.73551	6.93799	7.67703	6.77443	5.79302	4.77457	4.97801	7.40927	10.073	15.9274	13.7597	10.9105	5.28019	4.86571	4.80361	5.08196	5.16961	6.53465	6.35848	6.66702		337.614	5.3389
494	1.80502	1.96603	1.85971	1.94994	1.75681	1.9282	2.10677	2.283	2.24357	2.1541	2.22098	2.15748	1.94867	1.91436	1.89915	1.82081	1.60945	1.7722	1.88929	1.97594		338.284	1.80672			494	5.84843	5.84843	5.65068	4.94515	4.88582	5.47326	5.60265	6.73287	9.40156	11.1993	10.2327	6.95323	5.33734	3.92999	5.48271	6.01108	6.27693	5.99246	6.39341	6.69043		338.284	5.32546
495	1.95941	1.78702	1.83563	1.5033	1.62901	1.64093	1.91408	1.98326	2.31268	2.30335	2.3004	2.32943	2.39736	2.71583	2.36068	2.27608	1.88753	2.14674	2.13029	1.98714		338.953	1.81365			495	6.72335	6.31468	5.95393	4.72703	6.64837	5.84293	5.78982	7.12109	10.8934	11.1366	10.7387	8.7229	8.70802	5.99041	6.54742	7.73005	7.04784	6.59759	5.39517	6.60092		338.953	5.31478
496	1.49633	1.45844	1.49158	1.69727	1.79354	1.75538	1.70057	1.74592	2.12532	2.14903	2.64355	2.36223	2.2949	1.65158	1.9454	2.06858	1.94589	1.66121	1.55894	1.66701		339.622	1.82024			496	4.50727	4.41352	6.1791	6.87925	6.78105	4.71475	4.64993	5.86717	8.78508	9.40771	8.96698	6.6314	5.87756	6.08975	6.22819	6.19138	4.61346	7.42291	7.68845	7.66671		339.622	5.30713
497	1.64541	1.71072	1.74959	1.66361	1.70541	1.61241	1.79524	1.95734	2.44479	2.53776	2.38417	2.15815	1.92515	2.08122	1.96433	1.84782	1.42557	1.38948	1.53721	1.63761		340.292	1.82643			497	4.58407	4.46132	5.86669	5.45581	5.75377	4.45714	4.5969	6.0927	8.58115	9.30069	7.62961	5.55595	4.87189	5.09989	5.08505	5.0163	4.17492	4.78992	4.92085	4.88822		340.292	5.3028
498	1.78486	1.76014	1.69655	1.67253	1.69286	1.56248	1.66405	1.65939	1.92904	2.07675	2.52708	2.32988	2.37926	2.19508	2.52205	2.35599	1.87355	1.48299	1.39495	1.75086		340.961	1.83217			498	4.01106	4.07227	5.42093	5.88047	6.02872	4.90849	5.13544	5.9662	6.4567	8.83322	8.88742	8.97623	5.56841	4.81663	3.76729	4.2932	4.60439	5.53274	5.27519	4.61636		340.961	5.30207
499	1.37313	1.45416	1.33658	1.36077	1.33658	1.48506	1.75977	1.84983	1.92351	1.9428	2.28431	2.40681	2.16519	1.909	1.79354	1.68822	1.42792	1.5304	1.54886	1.6151		341.63	1.83738			499	7.70056	7.53753	7.82055	5.94027	5.23703	4.72561	4.96606	6.31752	7.98144	10.0585	10.7489	9.38359	6.97222	4.97915	4.89976	6.45247	6.51839	7.06067	6.72335	7.02985		341.63	5.30526
500	1.70497	1.59085	1.58231	1.66701	1.67447	1.63834	1.68545	1.98254	2.18673	2.43675	2.66473	2.78863	2.71758	2.56914	2.33593	1.92619	1.52363	1.78321	1.98819	2.03699		342.299	1.842			500	4.6276	5.26199	7.13213	7.66717	7.70683	5.48974	5.63086	5.59334	8.25899	9.64495	10.0279	8.85493	8.62358	7.54416	6.53465	5.82789	5.82789	6.53465	5.81124	5.934		342.299	5.31269
501	2.11269	1.83097	1.63027	1.42243	1.67156	1.76284	2.14506	2.06165	2.10567	2.00927	2.47257	2.65196	2.54717	3.31343	3.28704	2.885	1.48988	1.45078	1.77235	1.99683		342.969	1.84596			501	5.17484	5.17484	6.08719	5.75005	5.86669	4.35522	5.9001	6.75443	10.8345	10.5848	9.84818	6.88433	5.94027	4.94278	4.29056	5.95112	6.72327	6.2586	4.80792	4.72561		342.969	5.32469
502	1.82149	1.9651	1.73309	1.72766	1.59926	1.56554	1.59148	1.79572	2.23091	2.28857	2.30085	2.31922	2.37003	2.63429	2.49871	2.19358	1.63429	1.56327	1.6686	1.82437		343.638	1.8492			502	5.27829	4.04912	6.44612	6.85078	7.42856	5.05211	5.229	5.05607	6.15883	6.81124	7.84357	7.181	6.30805	4.78695	4.66779	5.59637	5.94457	7.11954	7.39651	7.02749		343.638	5.3416
503	1.48091	1.44861	1.64298	1.75363	1.73225	1.65073	1.62176	1.70563	2.09991	2.14526	2.19563	1.76706	1.8163	1.86836	2.06661	1.86836	1.51517	1.40719	1.56463	1.57243		344.307	1.85162			503	5.41397	6.0205	7.51766	7.00115	7.84508	6.62004	6.55499	5.57993	7.94938	8.8507	8.60074	6.90575	7.46276	7.6994	7.67115	6.82146	6.27753	6.13342	5.84583	5.53018		344.307	5.3638
504	1.77276	1.8067	1.69001	1.53684	1.54654	1.48432	1.79541	2.21689	2.51698	2.32812	2.71553	2.5701	2.45886	2.25135	2.44482	2.22599	1.66243	1.5525	1.53745	1.65045		344.977	1.85317			504	5.53274	4.87446	5.33383	5.16961	5.5881	5.52502	6.39927	9.68208	12.6324	12.7457	9.52785	7.08965	6.58143	6.0205	5.84668	5.87852	5.27627	5.65104	5.96986	6.42457		344.977	5.39164
505	1.66964	1.7321	1.53226	1.57338	1.34049	1.49042	1.82104	2.07057	2.19895	2.26731	2.54717	2.70081	2.57616	2.46621	2.39136	2.08811	1.85214	1.74601	1.84937	1.88714		345.646	1.85374			505	5.75231	5.84843	6.54742	6.19088	6.8441	5.88438	5.37529	5.09408	7.73754	9.03461	8.78464	7.29804	6.8153	5.49136	4.61239	4.27761	3.96873	3.68259	4.22257	5.25406		345.646	5.42553
506	1.75681	2.04137	1.85121	1.96127	1.73384	1.78932	1.83454	2.071	2.14476	1.84962	1.89462	1.95798	2.08728	2.19371	2.32578	2.11571	1.89066	1.78657	1.81544	1.75489		346.315	1.85325			506	4.70085	4.98962	6.19138	5.842	5.99289	4.95799	5.48338	7.54114	9.20844	9.69634	7.91871	6.51496	5.26763	4.93413	5.1143	5.60531	4.97129	5.54353	5.20566	5.23271		346.315	5.46587
507	1.67457	1.59769	1.61659	1.52714	1.67893	1.58639	1.74154	1.72801	2.25839	2.27496	2.70455	2.52821	2.44389	1.9729	1.93305	1.88513	1.73577	1.72831	1.80556	1.77501		346.984	1.85162			507	5.26449	5.84843	5.99041	5.36596	5.12943	4.27395	4.53954	6.84305	9.54812	10.6379	9.19891	8.55525	7.45651	6.33475	5.28776	5.73551	5.55873	6.11412	5.5096	5.7807		346.984	5.51308
508	2.09934	1.58193	1.44344	1.45628	1.54069	1.52471	1.88543	1.93685	2.10852	1.9618	2.7023	2.68142	2.65311	2.31559	2.53472	2.10105	1.6713	1.5985	2.19755	2.30716		347.654	1.84874			508	6.57249	5.04531	6.19489	5.78147	6.13839	4.32275	4.62166	5.36498	7.01593	7.9116	7.9116	8.39899	7.16207	6.01334	4.12094	4.64801	4.37203	6.51646	7.67856	8.15916		347.654	5.56759
509	1.53356	1.40978	1.20147	1.16124	1.23165	1.46647	1.71813	2.01596	2.21686	2.39136	2.37463	2.19631	1.95785	2.05551	2.19685	1.97312	1.6052	1.39925	1.51935	1.56327		348.323	1.84452			509	5.53274	5.15163	6.45247	6.28852	6.80019	5.57397	5.97018	5.82473	8.33625	9.19552	9.38756	7.2703	6.67363	5.86523	5.45834	5.40639	5.26059	5.21522	5.33383	5.42148		348.323	5.62985
510	1.84266	1.84054	1.8374	1.79556	1.79143	1.6614	1.78154	2.05339	2.37163	2.06252	2.14772	2.25999	2.32665	2.05171	1.73538	1.67835	1.39938	1.51737	1.62759	1.75681		348.992	1.83886			510	5.90196	5.93677	11.0574	12.4418	12.8204	6.80388	6.26714	6.3623	11.1966	13.1262	12.0844	8.6544	6.84947	6.33731	4.72817	4.89987	4.21061	4.22704	3.99845	5.41392		348.992	5.70033
511	1.6903	1.67413	1.3448	1.35995	1.29127	1.45218	1.55454	1.80722	2.12548	2.20856	2.34104	2.37145	2.36254	2.45807	2.39089	2.21397	1.84387	1.81385	1.84884	1.88351		349.661	1.83164			511	5.18485	5.79909	7.37262	6.05655	6.93945	5.94698	6.03125	6.68401	8.17067	10.0901	9.56513	8.26414	6.35295	5.45834	5.75231	6.54567	6.81256	7.67652	6.53539	5.24718		349.661	5.77952
512	1.81103	1.76355	1.6698	1.51292	1.50132	1.51807	1.66539	1.86711	2.17294	2.16452	2.0935	1.99949	1.86987	2.03282	2.01281	1.90285	1.51477	1.75409	1.94778	1.98461		350.331	1.82276			512	4.77717	4.43792	5.35402	5.91878	7.71188	6.73959	5.65295	5.63336	8.04072	9.00812	7.74253	6.81561	6.2672	5.56901	4.41783	4.72561	4.89767	5.99246	5.87711	5.71529		350.331	5.86792
513	1.33252	1.37077	1.43033	1.5979	1.53277	1.5615	1.55618	1.76293	2.1206	2.11079	2.35412	2.14758	2.13848	2.27468	2.15066	1.91796	1.32008	1.64877	1.74569	1.64956		351	1.81209			513	7.28003	6.43013	7.551	6.40386	6.65993	5.04152	5.77307	6.65367	8.34278	9.73904	9.56513	8.92242	7.09888	5.60032	5.16727	4.98962	5.49239	6.72344	8.13678	7.89765		351	5.96604
514	1.57788	1.51002	1.6509	1.49396	1.55935	1.53605	1.93473	1.96461	2.24169	2.45239	2.7933	2.62292	2.23794	2.11905	2.04343	1.81051	1.51208	1.84493	2.08243	1.94523						514	5.94513	5.70168	6.35003	5.34138	5.56019	4.55961	5.42084	7.93448	10.1181	9.81269	7.13213	5.37491	6.24092	6.2672	6.23159	4.93876	4.77422	6.02265	6.41283	6.64552
515	1.49871	1.44145	1.46444	1.32561	1.32747	1.52025	1.68988	2.09909	2.32021	2.29832	2.17074	1.97102	2.08363	2.04562	2.10985	1.85603	1.62173	1.58221	1.66183	1.53909						515	5.59704	7.86874	8.20355	8.17164	7.30185	7.21261	6.36873	6.30909	8.48111	9.10482	9.08351	8.13678	8.83577	7.73005	6.01104	4.89987	3.96749	3.80184	3.52988	4.63989
516	2.02593	1.86003	1.63049	1.69471	2.05932	2.07261	1.91459	1.64616	1.92308	2.0792	2.30266	2.29635	2.60591	2.83418	2.63587	2.16075	1.57681	1.59699	1.70274	2.01551						516	4.73138	4.38046	4.7417	4.91863	6.78205	6.33317	6.65929	5.75561	7.04542	9.20954	10.9426	9.81269	7.86774	6.09554	7.3887	7.58552	6.85862	5.60912	4.7102	5.30968
517	1.6339	1.50906	1.54035	1.65918	1.91689	1.91689	1.90983	1.76835	2.31825	2.28272	2.72867	2.34907	2.50246	2.39911	2.64123	2.35464	1.81655	1.59757	1.70733	1.74043						517	5.82692	5.14267	5.67152	4.88138	5.46459	3.85464	4.64263	5.59876	9.20618	11.5197	10.6208	7.62462	5.29312	5.74729	4.99775	6.141	5.58762	7.9036	6.82429	7.21753
518	1.71869	1.59926	1.60784	1.80556	1.80855	1.71258	1.66372	1.76835	2.10292	2.45246	2.58159	2.33153	2.10135	2.08032	1.8991	1.5519	1.31313	1.46874	1.72536	1.85957						518	4.94581	6.17015	7.82055	6.87737	6.22657	5.36321	5.77384	7.93231	9.54812	11.178	8.7712	7.11262	5.34515	5.34897	5.74085	7.12912	7.05575	6.19138	4.52151	4.33032
519	1.57788	1.4929	1.57293	1.61411	1.67023	1.65237	1.7468	1.84861	1.90257	1.95281	2.27511	2.20034	2.06295	1.85603	1.91524	1.84551	1.7589	1.95636	1.96925	1.79125						519	5.99272	5.49239	6.26369	6.23655	5.98791	5.02563	5.26246	7.45755	15.645	16.9899	13.4597	6.0749	4.89955	5.36856	4.89857	6.86645	7.39194	7.84198	7.06823	6.57212
520	1.49012	1.60664	1.38744	1.44441	1.33865	1.62173	1.59072	1.92877	2.14149	2.59304	2.51472	2.52546	2.25037	2.1941	2.03661	1.98804	1.74821	1.54319	1.42062	1.52858						520	5.18427	5.13889	5.80435	5.97633	6.08975	5.26455	4.89416	6.09978	9.0062	10.6592	9.9522	7.51024	6.24903	5.33383	4.97609	5.26679	4.8806	7.07408	7.08625	7.46543
521	1.46699	1.50979	1.52398	1.60441	1.62901	1.54877	2.02797	2.05649	2.17325	1.75527	1.90706	1.76621	1.9457	2.03107	2.04819	1.9651	1.78332	1.81928	1.59137	1.61349						521	4.889	5.09513	5.95112	6.72327	7.22408	5.99391	5.89048	5.75577	8.69029	12.4009	13.0498	9.81427	5.76792	4.78695	4.84333	5.79528	5.77936	5.69365	4.72817	5.16806
522	1.6381	1.85818	1.67392	1.50382	1.48567	1.46459	1.53477	1.78928	2.28063	2.34011	2.47705	2.6743	2.98914	2.57695	2.2532	1.81811	1.69887	1.7259	1.68645	1.72993						522	4.89767	5.69109	6.33106	6.24747	7.07462	6.41283	6.00935	4.90113	6.84177	9.68305	12.8903	12.3012	10.2175	6.28509	6.36873	6.38911	6.25057	5.19676	4.60343	5.05434
523	1.54299	1.6034	1.55935	1.68889	1.72881	1.77404	1.87333	1.99941	2.09936	1.86705	2.30128	2.58208	2.98174	2.59979	2.46437	2.0743	1.65203	1.38669	1.38065	1.58288						523	6.12012	6.72344	7.15987	6.61998	6.8441	5.21564	5.54977	9.15976	12.8375	12.8735	8.78308	6.76377	5.75796	4.70425	4.57805	5.61495	5.99391	5.79528	5.16516	5.79528
524	1.54405	1.57219	1.45466	1.66624	1.67136	1.67067	1.60364	1.74718	2.0722	2.07704	2.10559	1.9779	2.04913	2.33933	2.1852	1.86109	1.34397	1.46064	1.52781	1.62896						524	5.24805	6.12012	7.11954	6.31709	6.28709	4.89955	5.83256	13.2402	16.1869	15.2078	9.2902	8.52538	7.71032	5.51811	4.40548	4.19398	4.08365	6.86985	6.95687	6.90513
525	1.89779	1.72905	1.60017	1.49398	1.43428	1.36955	1.6501	1.9319	3.14884	3.09004	2.74299	1.53821	1.68153	2.08713	2.32578	2.13241	1.67165	1.76004	1.95628	2.11489						525	4.96786	4.82135	5.38819	4.74491	4.38987	3.99411	5.24636	5.57134	6.39574	5.99742	7.03247	6.81256	6.7384	5.32608	5.26969	6.10275	6.37853	6.60092	5.99742	5.74085
526	1.63356	1.76463	1.46889	1.78497	1.7926	1.68548	1.76016	2.08781	2.62725	2.58159	2.6769	2.60589	2.70792	2.63636	2.31021	1.78425	1.34043	1.56764	1.62314	1.91933						526	6.56895	5.9978	9.45139	9.9716	9.35944	4.7619	4.93869	6.09393	9.20947	12.9579	13.941	11.6517	9.20602	7.81901	7.22509	6.95862	6.56895	6.91731	6.3285	7.30344
527	2.12922	2.2984	1.72534	1.80988	1.6273	1.69011	1.6571	1.66012	2.06548	2.17546	2.42823	2.52319	2.41554	2.40828	2.01764	1.87023	1.48716	1.68473	1.81385	2.2705						527	5.29347	5.60135	5.68494	5.0347	6.60361	6.98621	7.99616	6.84403	7.00911	7.22408	7.55082	7.48961	6.60342	5.9132	5.00425	4.90501	4.50776	7.38787	7.38033	7.34969
528	1.78932	1.55879	1.41695	1.32649	1.25891	1.49501	1.94313	2.36049	2.5468	2.40681	2.83225	3.1971	3.33585	3.08815	2.46744	1.90232	1.4336	1.61404	1.96136	1.9331						528	6.0384	6.09554	7.73978	6.89409	6.69058	4.94914	4.86727	4.91172	6.85465	8.61858	11.7452	11.7332	10.1745	6.25253	4.90849	5.3028	5.48134	6.30654	6.43145	6.41946
529	1.78795	1.78938	1.4123	1.28278	1.28627	1.52368	1.76852	1.89843	1.88381	1.97401	2.24439	2.46327	2.39522	2.29926	2.04819	1.62942	1.35155	1.68352	1.8634	2.01919						529	5.04994	4.45252	5.38384	6.34885	6.72344	5.60531	4.78068	5.51144	7.83537	9.37942	9.17537	7.29804	6.63913	6.41952	5.90196	6.0722	5.32952	5.81657	5.42148	5.8735
530	1.73225	1.69999	1.63151	1.50805	1.59504	1.6678	2.05331	2.20915	2.32852	2.10985	2.51399	2.73301	2.69838	2.34104	1.96465	1.83684	1.56655	1.83307	1.84398	1.87281						530	4.59472	5.79888	6.88021	6.93554	5.77336	5.1726	4.95799	9.39039	10.6479	11.5331	7.8833	7.12912	5.4921	3.89917	4.11373	4.659	5.93022	7.61837	7.70618	6.6901
531	1.64506	1.79996	1.83227	1.66624	1.48819	1.69015	1.89876	2.22833	2.14393	2.08325	2.26061	2.68186	2.64509	2.66064	2.3388	2.16075	1.69233	1.92295	1.97192	1.7801						531	6.03941	6.0205	6.79323	6.35848	6.26646	5.04125	5.0745	5.31739	6.44672	7.75068	7.75068	6.7384	5.98866	6.36532	6.00668	5.85364	4.51504	5.19444	5.09938	6.13064
532	1.82633	1.77374	1.68645	1.74302	1.52517	1.38655	1.68031	2.03885	2.26158	2.08018	2.94451	3.19732	2.87095	2.00524	1.97305	1.92611	1.68929	1.60458	1.8869	1.95176						532	5.77336	6.72335	8.10261	7.0844	6.39267	4.79807	5.27513	5.67232	6.4421	6.90734	6.97216	6.16131	5.01317	4.08365	4.72433	5.61495	6.82146	7.11414	6.42457	5.44079
533	1.81854	1.80681	1.46592	1.50743	1.65207	1.74433	2.20466	2.29499	2.29896	2.06786	2.22543	2.36434	2.20625	2.1687	1.97171	1.73467	1.34342	1.47652	1.57681	1.93245						533	7.40799	6.72327	6.67807	4.83687	5.53926	5.29653	6.09535	6.15046	7.34948	7.6994	7.85886	6.7799	5.81001	4.75913	4.78251	5.42855	4.95336	6.48746	7.11609	7.78218
534	1.64541	1.72859	1.53692	1.51084	1.51557	1.86993	2.05047	2.06086	2.21284	2.1376	2.47117	2.33535	2.29496	2.24698	2.17097	2.04276	1.71496	1.54303	1.4693	1.4693						534	5.24188	4.97587	5.0278	4.60439	4.87446	5.06564	5.58037	6.82872	9.58743	9.8546	8.97621	5.98781	5.42855	5.44079	5.81157	6.41952	5.5483	6.01627	5.45019	5.59782
535	1.83972	1.46811	1.24863	1.22692	1.22609	1.24253	1.46568	1.84621	2.37165	2.37679	2.84566	3.00325	3.17377	2.55535	2.0422	1.5558	1.28986	1.34183	1.73486	1.95151						535	6.60444	6.43013	7.28003	6.9511	7.0642	5.68494	5.60855	5.96656	8.03231	8.70928	12.4243	10.9831	10.8429	6.41676	6.14117	4.60199	4.5807	5.73369	6.477	6.81664
536	1.95234	1.77202	1.82889	1.83789	1.76267	1.45248	1.38696	1.87899	2.11966	2.58049	2.37046	2.44282	2.16844	2.36237	2.25037	2.09731	1.83916	1.7918	1.83777	1.91368						536	5.35767	5.1413	6.05191	5.35195	5.97748	5.76223	5.81172	5.913	6.15495	6.88433	8.62217	9.40771	8.80281	6.4345	5.48134	5.09125	5.59637	6.24747	6.52464	5.42262
537	1.8609	1.91167	1.9729	1.70317	1.48961	1.40891	1.56987	1.81142	2.09056	2.17546	2.44088	2.64415	2.73626	2.54526	2.19685	2.07592	1.65239	1.43719	1.41857	1.62137						537	4.55263	4.43346	5.48252	5.72446	6.0189	5.04125	5.72734	6.40197	7.27809	8.74627	8.89318	7.82676	5.5215	4.17203	4.33249	5.0053	5.28589	5.74901	5.35195	5.49474
538	1.79557	1.7321	1.58733	1.56572	1.59227	1.59818	1.76555	1.79743	2.09317	2.06661	2.59647	2.54457	2.49278	2.18382	2.09615	1.83922	1.37781	1.53312	1.77469	1.97902						538	5.97748	5.5231	5.74953	4.71509	4.74102	4.41959	5.09669	5.16575	9.07602	12.2246	12.4009	9.53322	6.38911	5.47321	5.08643	5.52749	5.30746	6.19227	7.0977	7.18369
539	1.60231	1.48755	1.39908	1.46072	1.57788	1.57952	1.66093	1.81277	1.99934	2.30808	2.53737	2.48006	2.33625	2.15748	2.39136	2.10325	1.79924	1.58498	1.68829	1.81149						539	4.95799	4.84096	4.79387	4.99052	5.60531	4.84751	4.95643	6.11473	7.74528	7.99824	7.92408	6.8995	5.68141	4.54744	4.35522	6.11425	5.57082	6.05291	4.49823	5.2939
540	1.57214	1.58168	1.70398	1.59578	1.57756	1.60371	1.8837	2.01004	2.43411	2.58399	2.90064	2.83585	2.65718	2.45643	2.25957	2.01913	1.68473	1.57298	1.68013	1.56599						540	6.09435	6.08937	6.70511	5.43604	5.89605	5.32928	6.00564	6.66197	10.2916	11.0445	11.2964	8.36447	8.81529	9.35152	9.35238	8.13696	5.77689	6.97064	6.94187	6.84667
541	1.61889	1.75071	1.66819	1.74872	1.71711	1.83463	1.90257	2.19721	2.27384	2.13192	2.18736	2.17072	2.39113	1.99152	2.02474	1.65895	1.47817	1.4484	1.54395	1.76022						541	4.58435	5.4921	7.66925	7.6678	8.56085	6.79246	7.0984	5.95329	7.44148	7.6994	8.06725	8.0955	7.75068	6.97753	5.27522	5.00216	4.61693	6.0194	5.8122	5.37694
542	1.88929	1.80639	1.40645	1.43172	1.41563	1.5569	1.69076	2.29743	2.34429	2.29116	2.20756	2.68617	2.52712	2.4753	2.04591	1.87376	1.42558	1.4962	1.58592	1.86576						542	5.19184	5.00872	5.44612	4.79807	4.95314	4.41194	4.84943	5.93401	12.1059	13.6937	13.3084	8.19212	7.28122	5.55058	6.40682	6.13222	5.50452	5.44609	6.07956	6.45434
543	1.92336	1.95679	1.90285	1.60075	1.43848	1.54434	1.757	1.86914	1.77622	2.21964	2.61276	2.65457	2.17823	2.09297	2.2496	2.32826	2.08105	1.792	1.63428	1.65177						543	7.40329	7.27514	8.18301	7.91833	9.16165	6.34287	6.5158	6.01033	7.35277	8.0955	8.06725	6.73392	6.06583	5.32885	5.31205	5.93962	6.94611	9.62801	8.58852	9.14212
544	1.96045	1.80439	1.53945	1.53945	1.86403	1.8372	1.841	1.75223	1.99948	2.07451	2.16033	2.0104	2.02822	2.03107	2.36237	2.29635	1.94507	1.58045	1.54638	1.89027						544	6.13342	6.03941	7.22778	6.76633	6.53259	4.89767	4.78169	5.94423	7.53028	8.62358	8.10261	7.29804	7.25213	6.81124	5.94186	5.12771	4.45714	5.75377	6.05655	6.67363
545	1.78033	1.74888	1.47049	1.38989	1.45374	1.41068	1.53853	1.88242	2.45349	2.25086	2.14843	2.06505	1.99781	1.92696	1.56645	1.74136	1.42221	1.57962	1.42733	1.69286						545	4.34151	4.83853	8.78725	8.82749	8.89636	5.58875	7.54358	10.4951	12.2443	10.9091	7.82055	6.08656	5.59637	5.33038	5.21593	5.36684	4.86244	6.39267	6.00498	5.73008
546	1.86084	1.87842	1.76519	1.52858	1.45416	1.56169	1.5758	1.54848	2.12368	2.4156	2.83974	2.49272	2.48635	2.16086	2.18309	1.92376	1.79204	1.75355	1.92745	1.89221						546	4.64801	5.07292	6.41946	5.94363	6.47969	5.8161	7.13587	12.2078	12.731	12.5379	6.84992	7.16934	6.02816	5.63418	4.79387	4.71475	6.24092	6.2672	5.63897	4.26723
547	1.98353	1.87173	1.49373	1.31777	1.2408	1.31612	1.35324	1.48377	1.89078	2.27881	2.71682	2.59448	2.5882	2.40578	2.46621	2.13321	2.00382	1.89125	1.94935	1.9771						547	4.39095	5.16516	7.08259	8.52538	9.47943	6.9638	5.44863	4.82097	6.06383	6.60286	7.28042	6.45907	5.62881	4.93998	5.60135	5.68494	5.93022	5.90196	5.17609	4.40258
548	1.75091	1.60743	1.43145	1.31032	1.57303	1.63697	1.98434	1.93865	2.65377	2.70605	2.80844	2.30924	2.2676	2.30924	2.28857	1.87498	1.52138	1.64338	1.90187	1.96818						548	5.98783	6.60286	7.28042	6.81256	6.68765	5.19803	5.16228	6.35229	9.39713	9.94784	8.13942	5.79528	5.16516	5.36618	4.90693	4.73499	4.46766	5.68141	5.80384	6.11412
549	1.53034	1.88272	1.80673	1.52642	1.4808	1.59509	1.71117	2.51417	2.90338	3.07403	2.53772	2.46889	2.1786	2.71548	2.63925	2.4188	1.54319	1.77296	1.68943	1.54408						549	6.13624	5.70356	5.8997	5.73633	5.72415	4.21303	4.91104	6.74287	8.7421	10.3511	9.46161	8.35398	7.06667	6.63756	6.0384	5.28776	5.87499	6.72335	6.72335	6.81311
550	1.8869	1.53048	1.47939	1.44545	1.56327	1.50293	1.82609	1.9615	2.07502	1.6828	1.84377	1.98375	2.03107	1.97176	1.99995	2.14097	1.74422	1.48102	1.58049	1.83151						550	6.17271	6.95323	7.06823	5.81649	5.67146	4.89955	5.33217	6.47414	7.40781	8.46421	7.4742	7.52798	5.76148	5.46714	5.03714	6.14958	5.88099	6.1764	5.34515	5.73008
551	1.43704	1.47	1.46582	1.61712	1.67689	1.81221	1.82957	2.24396	2.52872	2.64717	2.52174	2.41516	2.31214	2.34524	2.37408	2.25659	1.64701	1.58299	1.53966	1.67432						551	4.02713	4.07338	5.5215	5.80384	6.11412	5.25223	5.27061	5.28072	9.00625	13.9599	14.0823	9.84976	5.93022	6.97472	7.254	6.45247	4.55236	5.1985	5.29653	5.1741
552	1.69812	1.54405	1.53939	1.53721	1.6172	1.57681	1.72717	2.37013	2.89788	2.77241	2.38465	2.31002	2.22574	2.34205	2.58557	2.47469	2.0325	1.69011	1.92693	1.80169						552	6.81256	6.02937	4.95271	4.55263	4.36349	4.27154	4.94596	6.36266	7.58993	7.75068	7.92408	6.81591	6.78205	6.08656	5.68897	5.24834	5.52808	6.12012	6.1764	6.63677
553	1.59085	1.72972	1.73402	1.72367	1.48754	1.35434	1.54829	1.8256	2.29379	2.15071	2.44088	2.4006	2.27462	2.16231	2.01166	1.90087	1.40978	1.42657	1.55935	1.61883						553	6.6963	7.46276	6.90575	6.24067	6.82005	6.18689	6.05746	5.46795	7.1515	9.08333	9.35294	8.74627	6.42911	6.0836	5.8759	6.45522	5.22416	4.85394	4.56587	6.10539
554	1.80318	1.53684	1.49147	1.36003	1.22127	1.29857	1.48253	1.78696	1.97143	2.00145	2.10559	2.44484	2.77726	2.66445	2.35612	2.10734	1.96007	1.86327	1.99245	1.93494						554	6.3043	5.78258	6.87212	5.6175	6.87212	5.69063	5.2152	5.37243	8.63481	10.6592	9.22627	6.30654	4.82118	4.98745	4.43882	4.7656	4.71285	5.77586	6.02612	5.77586
555	1.73628	1.64093	1.52772	1.72936	1.84736	1.84752	1.64932	1.89656	2.32466	2.35167	2.52914	2.5779	2.91373	2.65619	2.25712	1.64257	1.45895	1.71996	1.94578	1.87242						555	6.63246	7.20601	7.06317	5.81157	6.1764	5.39316	5.06599	6.37942	11.5536	13.3738	11.497	7.71188	7.29804	7.45896	5.96326	5.17885	4.26327	5.04149	4.65506	5.46189
556	1.3562	1.20029	1.28278	1.22422	1.5515	1.44952	1.72789	1.77343	1.84461	1.74898	1.88279	2.17383	2.08258	2.23456	2.07443	1.97917	1.65517	1.66819	1.61935	1.39983						556	6.43137	6.24521	6.0836	5.60772	5.93677	5.08901	5.31388	5.73963	7.18623	7.49313	7.40743	6.18141	5.11973	4.71402	4.87836	5.93677	7.28122	7.63511	6.70879	5.97748
557	1.80006	1.68048	1.62784	1.59398	1.53997	1.61035	1.80338	1.94322	2.28845	2.75102	3.13577	2.77473	2.1823	2.15192	2.38224	2.16513	1.55798	1.39154	1.67583	1.84616						557	5.45753	5.66974	7.04527	7.68046	7.43689	5.87852	6.39927	6.43676	6.39927	6.81664	7.6087	7.48249	6.4345	4.99352	4.71402	5.00457	4.57792	4.90102	4.73881	6.1764
558	1.76706	1.64675	1.40486	1.63785	1.85996	1.96198	1.89421	1.90172	2.70728	2.85839	2.81748	2.08379	1.98177	2.20542	2.30002	2.22608	1.65234	1.44423	1.45953	1.79334						558	5.05968	4.9133	5.08078	5.38201	5.75231	5.25406	4.75908	7.57317	15.9488	18.2786	14.9049	7.35677	6.42054	6.33467	5.55058	5.47059	5.49479	5.55695	4.77428	4.69394
559	1.7567	1.53675	1.46444	1.30078	1.4549	1.50441	1.58672	1.75641	2.17135	2.27496	2.41007	2.10675	2.02856	2.1412	2.30002	2.18956	1.58718	1.82198	1.97563	2.05164						559	6.29431	6.29431	7.06317	6.54772	6.96595	5.56034	5.25703	5.7057	7.00114	8.56236	7.55082	6.40489	5.16727	4.98962	4.97609	4.67554	4.5	5.96285	6.54772	7.06317
560	1.86457	2.00017	1.92933	2.00507	1.9753	1.93202	1.85408	2.19399	2.35815	2.42742	2.76667	3.38151	3.57958	3.32333	2.68977	2.1888	1.63371	1.86206	1.91499	2.00927						560	6.00799	5.88308	5.12771	4.86244	5.74901	5.43554	5.48231	5.48029	6.95952	8.43968	8.01058	7.22408	6.82146	7.45896	6.42911	6.47969	5.52017	7.01238	5.86506	7.01238
561	1.63076	1.48216	1.53932	1.73145	1.86803	1.82832	1.68	2.15761	2.15186	2.12644	1.95019	2.06481	2.12463	1.90795	2.07777	1.92041	1.83465	1.63043	1.68901	1.64541						561	6.4714	6.48848	6.20011	5.75005	6.93945	6.76618	7.68904	8.75897	8.82943	8.29784	6.25963	5.68494	5.62732	5.34418	5.60531	6.12068	5.95043	5.50021	4.44208	5.95996
562	1.53389	1.57165	1.56727	1.60457	1.50849	1.56047	1.60236	1.97586	2.05821	2.20195	2.70139	2.78598	2.83729	2.45288	2.37575	1.892	1.32786	1.4754	1.61759	1.72536						562	5.0015	4.32764	5.36275	5.25214	6.2561	4.78095	4.60507	5.49178	7.04522	8.10642	8.15916	7.2966	6.69556	5.74204	5.76123	6.35295	6.01134	6.45537	5.37682	5.32608
563	1.37075	1.59689	1.6204	1.87339	1.64183	1.76014	1.81218	2.10393	2.07242	2.17413	2.22055	2.26359	2.00927	2.15192	2.16768	1.93657	1.47351	1.53481	1.63873	1.61352						563	5.6017	5.52749	7.33922	6.81066	7.26479	5.03528	5.7175	7.30002	8.34319	8.17164	6.2621	6.33731	5.99391	6.76433	5.95043	5.41661	5.08196	6.46123	6.61898	5.98556
564	1.32491	1.35462	1.35218	1.42625	1.47552	1.75558	1.90407	1.89693	2.13647	2.23115	2.4043	2.54751	2.49013	2.65798	2.17487	2.12291	1.66406	2.00646	1.96699	1.79562						564	5.49751	5.68141	7.1831	7.0844	6.53465	6.17271	6.66731	6.31513	7.06982	7.69845	7.46087	5.91045	5.91045	5.70544	5.3192	5.5031	5.63666	8.03871	8.19242	8.04747
565	1.69609	1.58221	1.62684	1.56706	1.48432	1.4929	1.66753	1.96651	2.12641	2.01031	2.06355	2.13114	2.25456	2.33335	2.39213	2.01153	1.52416	1.32774	1.69609	1.69639						565	8.27962	7.20758	6.33949	6.49626	6.74504	4.55236	4.83374	6.55503	7.78577	7.82055	6.47665	5.84482	5.6431	5.98781	6.07976	6.01548	5.15141	5.12943	5.06031	7.89783
566	1.9353	1.86859	1.52483	1.20003	1.13301	1.258	1.55229	2.23475	2.87666	2.80778	2.61942	2.2731	2.32943	2.10985	2.06604	1.91172	1.75091	1.76969	1.77786	1.85602						566	5.49117	4.58407	6.33644	7.54527	7.43603	5.10672	5.21575	7.0133	13.2555	14.2338	13.3084	8.37602	7.91871	6.43137	5.17291	5.79709	6.01134	6.78205	6.24747	6.63756
567	2.04657	1.97932	1.67517	1.73538	1.75681	1.74253	1.93051	2.22312	2.58122	2.37145	2.40791	2.18754	2.13173	2.09731	2.19685	2.03033	1.48836	1.37634	1.53872	2.01924						567	5.38717	6.23655	6.74643	5.55158	5.43589	4.32583	4.46308	5.24422	10.6266	13.5553	12.5707	7.35059	5.71338	7.90221	8.65349	7.73978	4.94914	5.79936	5.39639	5.56019
568	1.58807	1.70815	1.6033	1.41563	1.39495	1.54877	1.642	1.73938	2.03081	1.97922	2.17413	2.0255	2.1551	1.99004	1.855	1.56047	1.37293	1.6306	1.73122	1.64461						568	5.94186	6.15296	6.71839	5.9607	6.62921	5.2418	5.17276	4.58631	7.93049	9.37186	9.60738	6.08506	6.19489	6.29777	6.93799	6.46143	6.02675	7.60961	6.7407	6.95705
569	1.59387	1.65237	1.61883	1.62901	1.68085	1.59759	1.65129	2.03295	2.33464	2.38358	3.07919	3.24813	2.96029	2.08363	1.97102	1.94505	1.57446	1.61531	1.57409	1.67532						569	5.42827	5.70929	6.69746	6.87925	6.1791	5.23271	5.06961	5.51556	6.55813	7.28263	7.78479	7.9097	8.36273	7.27853	5.39604	4.86623	4.47631	5.51288	5.49037	6.3223
570	1.8385	1.83062	1.7863	1.89945	1.75245	1.74653	1.57516	2.15527	2.57822	2.54909	2.52461	2.4479	2.37142	1.99949	1.96925	1.80091	1.4507	1.42226	1.7511	1.85325						570	5.34515	5.15539	5.5215	5.57397	5.99562	5.91885	7.06686	9.50201	10.7167	9.83832	6.84667	5.48134	5.39475	5.74729	5.42148	7.26479	6.88699	7.4257	5.60381	6.1764
571	1.83386	1.69286	1.57157	1.76781	1.66748	1.70502	1.78314	1.99272	2.20169	1.95279	2.12574	1.88791	2.04465	2.15464	2.47172	2.23309	1.74361	1.57537	1.82649	1.95858						571	5.74729	5.39475	6.66702	6.22415	6.54335	6.03682	6.31586	7.15212	7.56065	8.39518	8.39518	8.70755	7.80807	5.58913	4.58435	4.21893	4.09499	4.19378	5.22416	5.81157
572	1.61337	1.7582	1.91055	1.7135	1.69871	1.66969	1.87389	2.1532	2.34612	2.50128	2.50514	2.34262	2.29102	2.06404	2.18508	1.95188	1.81928	1.67368	1.63361	1.57293						572	5.98866	5.37682	5.38261	4.64946	6.47975	6.73296	7.33579	6.82872	9.58743	10.6592	10.4449	7.33996	5.79888	4.5184	5.01341	5.82792	5.94457	6.13839	5.94457	6.18141
573	1.48565	1.64289	1.47425	1.63878	1.59546	1.89395	1.93165	1.87475	1.99208	2.11327	2.36773	2.07401	1.88045	1.7862	1.94642	1.96007	1.6235	1.63365	1.58245	1.78392						573	6.85862	7.23203	6.68524	5.28589	6.79323	7.4379	7.16791	6.23888	6.13352	7.84198	11.9895	12.0761	10.0433	5.25406	5.20699	5.66701	5.84583	6.0722	5.18679	5.77003
574	1.54751	1.30427	1.13632	1.35462	1.52772	1.61003	1.66993	1.85954	2.05882	2.18387	2.7023	2.89597	2.53275	2.37833	2.12184	2.22151	1.46636	1.53439	1.53692	1.76511						574	6.85132	6.21031	5.73702	4.54063	5.62281	5.74204	5.82962	7.0741	8.17067	9.73904	8.36273	7.51766	5.59704	5.02608	5.37183	6.42301	5.9774	5.67146	5.36596	6.2586
575	1.48214	1.49268	1.3044	1.32955	1.5519	1.69701	2.00368	1.97008	2.12712	2.02621	2.22343	2.3211	2.39136	2.2496	2.21114	1.96354	1.78694	1.69253	1.65387	1.67245						575	4.67947	6.41369	8.90454	9.44387	8.39119	5.70544	5.79286	7.49361	9.28823	11.1313	9.30069	8.56773	7.75068	7.01608	5.25265	4.65571	4.86977	6.91371	6.06543	6.59448
576	1.75019	1.96654	1.96699	1.87152	1.43555	1.43978	1.61101	1.94084	2.00724	2.07777	2.04635	2.21056	2.14656	2.10873	1.91055	2.00927	2.08354	2.29825	2.16007	2.00355						576	4.42848	5.04235	5.84583	5.66701	6.14511	5.72446	6.00117	9.52675	11.1799	11.3209	7.29804	6.33262	5.25301	5.24188	5.16961	6.53465	6.9005	7.1683	5.71687	4.66124
577	1.82144	1.76621	1.58523	1.5852	1.71478	1.7128	1.57313	2.06715	2.61068	2.68266	2.61918	2.56908	2.31901	2.12574	2.23408	2.26016	1.93245	1.73225	1.81493	1.74463						577	7.22509	5.82692	5.76931	5.98781	6.42052	5.31961	4.52165	5.06294	7.72866	8.54837	8.01072	6.5625	6.90732	7.29804	7.45896	6.43137	6.3223	7.09951	8.62358	8.27876
578	1.58242	1.44005	1.26636	1.4141	1.82215	1.83789	1.89144	2.03682	2.40502	2.43926	2.53326	2.28616	2.13777	1.9729	2.12534	1.98299	1.87357	2.15602	2.14458	2.02928						578	5.59782	5.72025	6.71839	5.40899	5.46202	4.52151	5.04448	5.57224	7.60317	10.7782	11.843	9.64474	6.43374	5.3366	5.41312	6.71586	6.51839	7.49222	6.15428	5.79888
579	1.84638	1.54126	1.3425	1.54459	1.6389	1.6879	1.53246	1.76434	2.27154	2.49131	2.45522	2.04562	2.00111	2.13566	2.26758	2.11616	1.90465	1.65422	1.78392	1.79979						579	6.20727	5.21921	5.89319	5.2605	6.83227	6.50309	7.33579	7.36885	8.34278	9.38795	8.91974	8.14883	7.30344	6.15296	5.17802	4.13164	4.83321	5.24593	6.16138	5.91383
580	1.68822	1.51603	1.60419	1.855	1.80196	1.6299	1.7564	2.17096	2.16809	2.25209	2.29851	2.6293	2.4566	2.25659	1.95351	1.83818	1.66588	1.62193	1.6445	1.81395						580	5.39604	5.25304	6.06755	5.39639	6.13488	5.03528	5.9562	7.51067	9.79141	10.7489	9.41486	7.57379	5.76123	6.10539	5.73082	5.8267	5.67089	6.30393	5.86881	5.08078
581	1.67187	1.62885	1.54541	1.48716	1.42	1.50582	1.75276	2.04407	2.3265	2.2728	2.81235	2.70726	2.64197	2.20625	2.21109	2.01679	1.49705	1.36364	1.45526	1.65735						581	6.67058	5.95305	6.79719	6.66438	7.9036	6.66963	7.20631	9.48367	17.1594	17.7291	13.9875	6.43013	5.81718	4.63089	4.61141	5.18409	5.28589	5.44612	5.52502	6.81664
582	2.10824	1.89418	1.8374	1.44777	1.33603	1.32386	1.67378	1.74036	2.26252	2.34708	2.57968	2.36011	2.68472	2.62554	2.36898	1.94579	1.64628	1.74193	1.99487	2.12624						582	6.20061	6.61034	9.92339	8.79173	10.2024	6.53005	6.4362	5.8297	7.44131	8.55525	7.75068	7.11951	7.11951	7.19367	7.67652	6.61898	5.73369	4.77428	4.66143	4.96786
583	1.62602	1.55751	1.48214	1.65359	1.63089	1.61175	1.79269	1.97225	2.01611	2.08081	2.30322	2.39423	1.96067	1.89322	1.8805	1.80439	1.39495	1.27475	1.44366	1.62916						583	5.60772	4.53193	4.48694	4.73342	8.22542	7.45857	7.05554	4.84083	5.85437	8.01075	9.50979	8.99349	6.60651	4.58359	3.97516	4.70073	4.98425	5.44179	4.97915	5.68491
584	1.70398	1.6129	1.47648	1.57788	1.76519	1.87842	1.89686	1.93303	2.10206	2.1334	2.24619	2.24282	2.39381	2.26758	2.33071	1.96307	1.6735	1.67156	1.8564	1.98859						584	5.17484	5.26199	5.68391	6.63913	6.37853	5.87499	5.15804	9.75334	11.8202	13.2768	9.46161	8.35398	6.24747	5.97748	5.24593	5.24188	4.38407	5.80775	6.22415	6.5541
585	1.48714	1.65523	1.74178	1.59797	1.53721	1.49672	1.60952	1.89398	2.02044	2.04137	2.05565	2.23211	2.39089	2.31969	2.27772	1.89563	1.55047	1.51839	1.55345	1.53872						585	5.43061	5.05789	7.32571	7.13079	7.44384	6.30957	6.69174	6.61734	6.90013	8.39518	8.15054	6.73129	5.24235	5.33025	5.5597	6.0749	5.34969	7.01982	7.0977	7.03741
586	1.84534	1.81285	1.70463	1.48432	1.50849	1.54405	1.64455	1.92488	2.12772	2.13938	2.46318	2.44044	2.41516	2.13566	2.4132	2.22753	1.81994	1.64528	1.74413	1.79961						586	4.25899	4.67197	5.40639	5.16864	5.93022	5.36558	6.34418	7.80951	11.8393	11.8721	9.91458	6.90734	6.76377	6.52464	6.14958	5.87852	6.11765	6.60444	5.82788	4.86467
587	1.47794	1.59487	1.54998	1.60532	1.62631	1.62591	1.8291	1.96403	2.43451	2.16616	2.51969	2.37262	2.34524	2.2532	2.17072	1.92578	1.52344	1.80455	1.9131	1.71727						587	4.89857	5.62732	7.70425	8.70872	10.0704	7.88173	7.44376	7.15429	10.8891	11.9807	11.3821	7.89765	6.5541	5.60755	5.53776	4.94515	5.37262	6.58189	6.61014	5.92557
588	2.11828	2.01364	1.5985	1.58878	1.69547	1.88222	1.8822	2.13573	2.24868	2.11323	2.06153	2.11757	2.54281	2.34203	2.22888	1.6903	1.65548	1.67024	1.83935	2.08822						588	4.53519	4.88909	11.3899	11.5963	10.4902	4.61696	5.52843	6.68618	9.33157	10.2989	9.90853	7.26364	5.80435	4.70618	5.04744	5.41397	5.44581	5.93022	5.90196	5.29312
589	1.76326	1.73613	1.67296	1.6631	1.36314	1.38584	1.39887	1.73828	1.87421	1.99766	2.05731	2.3185	2.17444	2.36929	2.22876	2.18591	1.94994	1.93967	2.10493	1.88114						589	7.26364	7.2966	7.09166	5.97633	6.08975	4.79814	5.38698	6.79069	7.95865	7.91871	8.96698	8.58251	8.48074	6.41685	6.12068	5.26455	6.33731	6.61034	6.20061	5.90598
590	1.6686	1.59137	1.35867	1.50684	1.57802	1.64766	1.72455	2.17541	2.62286	2.46187	2.47117	2.32326	2.4017	2.41269	2.26199	2.01566	1.69398	1.81422	1.78461	1.73282						590	4.85899	5.45338	11.6837	11.5403	11.7856	5.76755	5.49692	4.92464	5.92082	7.92487	10.2418	9.7569	7.73978	5.6093	5.50767	5.60531	5.53776	6.54567	5.77812	4.86532
591	1.69492	1.66662	1.67413	1.67244	1.58718	1.47432	1.66561	2.25672	2.68102	2.77726	2.67319	2.64465	2.42149	2.24088	1.9418	1.75155	1.57214	1.64904	1.73484	1.77253						591	4.53509	4.75138	4.95549	4.53203	5.23703	5.67208	6.95197	8.34589	10.1842	9.50979	8.19465	7.90838	8.15054	7.51766	5.91887	5.8735	5.59702	7.11262	6.58837	6.02265
592	2.06661	1.91568	1.73134	1.71865	1.99241	1.82473	1.74491	1.74269	1.91299	2.09851	2.46914	2.6318	2.35101	2.09592	2.04252	1.87312	1.38513	1.26957	1.48301	1.8835						592	5.86245	5.21921	5.89319	5.72025	6.41702	5.59546	5.1905	5.33353	6.41634	8.74627	9.64551	8.98576	7.08755	5.99041	5.48974	4.84624	4.57805	5.45403	6.29431	6.18139
593	1.3749	1.48211	1.64835	1.63123	1.71015	1.71546	1.76137	2.20458	2.52433	2.68543	2.29567	2.30662	2.21927	2.15607	1.94988	1.93096	1.87552	1.77502	1.5547	1.36562						593	4.79248	4.70425	6.29446	6.31698	6.94556	5.28172	5.79286	8.02999	16.04	18.6297	15.3027	7.70785	5.68494	4.78594	4.4924	5.3082	5.88099	6.03441	5.1143	5.36684
594	2.0807	1.80836	1.74153	1.89649	1.98486	1.96491	1.92842	2.01583	1.95155	1.86576	2.12703	2.43926	2.28117	2.39565	2.38968	2.21808	1.65554	1.41209	1.77624	1.9354						594	5.94231	5.2644	5.10855	5.81837	6.97652	6.19088	5.40539	5.17361	6.07153	6.5262	5.86245	4.94914	5.10037	4.73866	5.20699	4.59147	4.78695	5.06893	5.77689	6.60444
595	1.46795	1.59233	1.43887	1.41574	1.47465	1.57351	1.74368	2.0352	2.54078	2.40573	2.59752	2.75281	2.7864	2.39317	2.04635	2.03592	1.72587	1.56138	1.38894	1.45377						595	5.52502	5.10536	6.7291	7.45262	8.05164	5.88047	5.32283	4.85358	6.53339	7.49313	7.1683	6.45247	6.22174	5.90424	5.29347	6.02937	6.15428	7.17814	6.67393	7.0642
596	2.00436	1.88768	1.42541	1.48063	1.67649	2.05663	2.04701	2.14985	2.13841	2.71186	3.48232	3.85377	3.33463	3.01623	2.55763	2.1865	1.37352	1.50036	1.65127	2.07744						596	5.33213	5.25581	5.46189	5.2532	6.2561	6.72335	7.62006	7.61702	10.3786	11.8721	11.0387	8.05164	5.65059	4.60874	3.21723	3.88281	4.22726	5.75377	5.66646	6.10539
597	1.41111	1.57653	1.80698	1.99949	1.86987	1.83777	1.67021	1.98873	2.41125	2.66228	2.50128	2.27566	2.1225	2.07777	1.93907	1.80439	1.49398	1.43428	1.51258	1.47921						597	4.79814	4.67265	5.98125	6.32481	7.52043	7.06042	6.95952	6.3998	8.24066	9.19552	8.78308	7.25057	6.6314	6.70511	6.47049	6.5262	5.14728	4.68598	4.66454	5.15163
598	1.64298	1.65294	1.49186	1.67749	1.84338	2.03119	1.97374	2.01596	2.0313	1.90344	2.07647	2.16799	2.39935	2.43101	2.53776	2.41164	2.05069	1.98028	1.84319	1.81785						598	8.7239	8.89036	6.27753	5.86523	5.97464	5.32885	5.01012	7.60654	10.2471	11.1743	9.73904	10.2401	9.78693	8.43983	5.98781	7.00843	6.57275	7.25852	5.56034	8.4886
599	1.27053	1.44794	1.50964	1.69487	1.66142	1.61571	1.5974	1.79145	2.48658	2.53054	2.57569	2.16007	2.06505	2.11186	2.30151	2.37689	1.92048	1.6592	1.46255	1.42245						599	5.71687	5.88099	6.98096	6.61034	7.73978	7.4379	6.87609	6.46523	8.1893	11.1241	10.4251	7.47437	4.70425	4.84624	5.48974	5.99041	5.33213	5.70929	5.51186	5.69109
600	2.16849	1.76326	1.57521	1.80614	1.80831	1.98215	1.79088	2.08414	2.1742	2.36277	2.24574	2.06398	2.14381	2.43101	2.513	2.0825	1.62874	1.55148	2.02312	2.23549						600	5.50021	6.37953	8.53788	7.98335	7.31068	5.39475	5.34938	8.7322	12.7845	13.5272	10.4014	6.8153	5.62569	4.86623	4.82135	5.69109	4.96329	5.35587	4.78095	5.17668
601	1.82963	1.54439	1.43665	1.54638	1.70471	1.68013	1.68545	1.86298	2.12953	2.2428	2.27027	2.32991	2.31039	2.46188	2.30335	2.05336	1.57388	1.61162	1.82695	1.98569						601	8.02034	5.90077	6.9784	7.62886	8.01072	6.42052	6.24086	7.33549	10.7483	11.521	10.4014	7.02985	5.62005	5.34093	4.67947	4.92265	3.74728	4.38062	6.49686	8.16726
602	1.5157	1.5028	1.3634	1.34582	1.4507	1.58919	1.8391	1.84479	1.96754	1.82368	2.20172	2.33322	2.64578	2.8692	2.83192	2.45083	1.73203	1.5615	1.48716	1.55879						602	4.6276	5.53018	6.79238	6.8995	5.84692	4.42848	4.36956	6.32257	6.99095	7.65967	6.46087	6.07979	5.29881	4.77026	4.66718	4.77026	5.29881	6.07979	5.67451	5.29035
603	1.6078	1.71154	1.72727	1.66175	1.4938	1.46337	1.59854	1.8713	2.23418	2.16086	2.10057	2.13133	2.30884	2.20858	1.91859	1.59249	1.70948	1.90926	2.02621	1.71037						603	4.81498	5.6431	5.84583	5.27522	5.00216	4.79248	5.28361	5.96833	7.40835	8.19212	7.06667	7.62462	7.3397	6.84426	5.20699	5.39882	5.45834	6.64552	6.2785	6.40682
604	1.74872	1.85569	1.72727	1.54128	1.60836	1.85055	2.16163	2.03721	2.12647	1.98353	2.38929	2.62123	2.51601	2.47446	2.20677	2.04028	1.47	1.5744	1.75924	1.80556						604	5.00705	5.6093	6.41946	7.61713	8.19212	6.56605	5.3232	6.05972	9.0656	9.49436	8.99684	7.53849	7.51024	5.97897	4.93585	4.71475	4.70055	5.03803	4.43489	5.03803
605	1.43155	1.62614	1.74963	1.64178	1.36351	1.50814	1.74194	2.36561	2.43101	2.19755	2.81429	2.89573	2.89241	1.88095	1.92693	1.74221	1.50634	1.37861	1.43889	1.40441						605	5.83789	5.78258	6.87212	6.16474	7.28003	6.30393	6.3175	9.07366	10.5977	11.6747	8.7712	8.64655	7.49313	6.47157	5.01341	5.73369	6.04429	6.4683	5.2532	5.24734
606	1.7023	1.85602	1.77786	1.73153	1.61411	1.4171	1.47098	1.74294	2.13841	2.32991	2.67335	2.76972	2.67335	2.32991	2.10422	1.78102	1.47652	1.4403	1.46582	1.63955						606	5.09231	5.19461	5.3366	5.11887	6.13488	5.842	5.39427	5.8418	7.72464	9.70743	8.73225	6.89112	5.40279	4.5184	4.22704	4.39483	4.16785	4.52647	4.24643	5.10536
607	1.73384	1.75599	1.46255	1.35964	1.27836	1.31212	1.56623	1.84646	2.16604	2.18986	2.59569	2.54674	2.40119	2.08611	2.08243	1.88544	1.35434	1.42633	1.56147	1.90957						607	5.14907	4.98126	6.62732	6.42646	7.30495	5.90636	6.28657	6.56034	7.74528	7.61713	6.11296	5.26199	5.41572	5.72222	5.72222	5.99041	5.63603	5.54838	5.21921	5.28776
608	1.48961	1.25986	1.31104	1.53571	1.59396	1.50108	1.50704	1.64855	2.16138	2.16768	2.2905	2.10985	2.71269	2.81052	2.80027	2.04751	1.82405	1.54877	1.71678	1.57181						608	4.73499	4.23779	5.88068	5.86506	7.55251	6.51841	6.71471	6.72601	11.4307	13.3153	11.8286	8.46421	7.20601	6.40489	5.28019	5.94513	6.11035	7.06067	6.63131	6.19424
609	1.5493	1.58623	1.59109	1.91436	1.73058	1.68343	1.49472	1.6998	1.98618	2.17546	2.50373	2.17428	2.01914	2.03588	2.32608	2.31691	1.95636	1.72536	1.63076	1.6172						609	5.74729	5.21082	5.57787	5.11887	6.0722	5.30121	5.24008	5.93303	7.32031	7.37668	6.47546	5.6067	5.6431	6.24092	5.99714	5.79936	4.59565	5.1937	5.25581	5.50767
610	1.55582	1.62784	1.79542	1.72821	1.69031	1.46026	1.47807	1.72441	1.96065	1.91967	2.18807	2.22414	2.27253	2.04276	2.21927	2.03033	1.56764	1.28322	1.35212	1.42375						610	5.47236	5.80028	6.47546	6.30393	7.40799	7.06402	6.53339	8.07185	9.42937	10.2327	7.7578	8.00445	8.61029	8.91615	7.61581	6.74643	5.33851	5.06824	4.51831	5.16727
611	2.10057	1.81927	1.51413	1.37554	1.42541	1.29754	1.43706	1.57168	2.05024	2.02038	2.36773	2.30788	2.42531	2.28292	2.27132	2.04562	1.76812	1.52393	1.64057	1.87572						611	5.81074	5.95343	6.83592	4.84146	6.10824	5.67649	6.07379	5.51466	6.62081	8.29081	8.09454	6.69746	5.16727	4.73775	5.34897	5.02333	4.99252	5.012	5.16961	4.74672
612	1.88513	1.95548	1.74801	1.59188	1.45466	1.44781	1.51045	1.69043	2.18611	2.27496	2.73123	2.40796	2.37774	1.9896	2.04562	1.67672	1.47177	1.58267	1.8113	1.87957						612	5.11811	5.60155	6.52121	5.45753	5.32898	4.08452	4.78344	5.75831	7.27809	7.85505	7.53849	6.63677	5.63437	5.50592	7.11764	7.181	6.53793	4.94581	4.63622	4.29913
613	1.41495	1.72993	1.70432	1.68425	1.52067	1.63595	2.03338	2.18388	2.18599	1.8022	1.97733	2.01072	2.01002	2.19642	2.2548	2.41144	1.91931	2.00111	1.68389	1.65614						613	5.26199	5.41397	5.53776	5.60531	5.50767	5.12148	4.81098	4.47018	5.31787	6.24903	6.95323	7.25213	6.21862	5.69379	4.5271	4.53847	4.28935	5.71529	6.2672	6.24092
614	1.92295	1.67447	1.56605	1.5193	1.51314	1.44088	1.7829	2.21615	2.81029	2.5485	2.87402	2.6119	2.57761	2.07973	2.00643	1.70587	1.51737	1.67445	2.07256	2.06404						614	6.97683	6.62106	5.67146	5.15141	5.74729	5.29312	5.72734	5.67604	7.20784	8.22918	8.19022	6.13064	4.78695	5.06893	6.07979	6.12012	5.69365	4.72817	4.50978	5.81657
615	1.68941	1.65108	1.58844	1.65287	1.82126	2.07389	1.96401	1.96814	2.29619	2.41643	2.64484	2.457	2.59952	2.42649	2.10715	1.6317	1.38221	1.55912	1.76511	1.71898						615	7.91305	7.33245	7.30879	5.86959	8.36193	7.16416	7.7185	6.19763	7.63839	9.11196	8.81795	7.08259	7.09613	7.24775	6.87677	5.6017	5.68741	5.93022	5.16864	6.47915
616	1.8475	1.70766	1.56927	1.3938	1.29737	1.47227	1.66544	1.87418	2.01697	2.30884	2.50115	2.79366	2.84958	2.79366	2.44762	2.06252	1.61711	1.43665	1.6365	1.8419						616	5.02206	6.01023	7.28042	6.38911	7.30495	6.19658	7.52591	7.44406	11.3555	11.6882	11.1345	7.85626	6.57751	5.84668	5.28589	5.44612	5.18427	5.39076	4.66381	4.36052
617	1.85331	1.82686	1.64509	1.60232	1.83148	1.94295	1.85944	1.85504	2.01702	2.07581	2.36288	2.41819	2.20742	2.27327	2.45197	2.42158	1.85931	1.64937	1.68048	1.71015						617	4.97369	5.11758	6.09211	5.54214	5.71338	5.20507	5.29875	5.52846	7.02411	9.84396	9.64495	8.83595	6.7835	6.81561	6.02612	7.35574	6.96284	7.56544	6.04429	5.81001
618	1.70301	1.64282	1.53564	1.28973	1.29752	1.47921	1.7778	1.91215	2.06742	1.97902	2.1777	2.53292	2.64529	2.29713	1.95426	1.64187	1.62465	1.82007	2.10675	1.94589						618	5.59546	5.69109	5.90077	5.76755	6.34043	5.22031	5.83541	6.70869	9.6631	9.78693	8.17164	6.2586	6.45522	6.2621	6.03441	5.43613	5.73152	5.91887	5.84583	6.0722
619	1.58441	1.69892	1.53227	1.52456	1.32022	1.28979	1.36274	1.53066	1.90158	1.92745	2.16987	2.10473	2.05551	1.85602	1.82277	1.77606	1.65073	1.71258	1.72859	1.75148						619	4.63989	5.1143	6.21831	5.8122	5.35681	4.50978	4.813	6.72601	8.21238	9.66847	8.0356	7.813	8.77683	8.68979	7.38615	5.59704	5.43716	5.60912	4.89254	4.93421
620	1.631	1.56673	1.3535	1.41728	1.36569	1.51935	1.60994	1.61913	1.74927	1.63943	2.11086	2.25972	2.34776	2.1111	1.88145	1.70853	1.4514	1.53198	1.69229	1.77404						620	5.50767	5.12148	5.86669	5.39639	5.68644	4.71955	4.96158	5.31739	6.23452	8.83055	10.1317	10.0279	8.21128	6.70854	6.02337	5.14288	4.8872	5.5215	5.89579	6.09211
621	1.85309	1.72139	1.62896	1.50132	1.44576	1.56764	2.05508	2.32168	2.74257	2.57902	2.57045	2.23029	2.03103	1.83383	1.58919	1.60359	1.50148	1.69372	1.86328	1.99766						621	5.50988	5.55695	6.36373	6.3423	6.29156	5.88099	5.6777	5.03192	6.61392	7.87999	7.80807	6.91731	6.6314	7.25057	5.9774	5.01317	3.95987	5.01317	5.9774	6.17115
622	1.59795	1.67099	1.61986	1.3483	1.45785	1.66361	1.72745	1.66521	1.80434	2.13321	2.33212	2.11004	1.8434	1.78932	1.9814	1.96007	1.76088	2.01881	2.00845	1.87624						622	5.3907	5.05477	5.81872	5.73056	6.23825	4.78921	5.39532	6.60473	11.021	12.9755	11.0387	8.26383	6.44274	6.3043	6.873	6.87925	5.93034	6.23815	7.07821	7.70785
623	1.79007	1.71951	1.45374	1.36339	1.34835	1.46255	1.72174	1.87179	2.23708	2.14433	2.30484	2.41554	2.32111	2.00531	1.8718	2.05903	1.77618	1.66192	1.69868	1.9779						623	6.17325	6.51841	6.73151	4.84333	5.26969	5.02333	5.56932	5.37754	7.19498	9.95124	10.0136	8.27616	5.3028	5.80401	5.68741	5.30746	4.01312	4.81231	5.29653	5.45154
624	1.65735	1.51807	1.34543	1.5293	2.00754	2.15589	2.21591	1.99905	2.34308	2.27729	2.43235	2.25686	2.15315	2.27979	2.22929	2.01639	1.44736	1.54063	1.71199	1.86648						624	4.41783	3.80515	4.26848	4.47706	5.26199	4.98126	5.13227	5.39493	6.80827	7.67703	7.91871	6.94767	6.90734	6.97216	6.16131	6.7686	6.60918	7.70056	6.11035	5.45154
625	1.67075	1.54868	1.51974	1.51199	1.68048	1.67517	1.64036	1.73286	2.07367	2.0336	2.29334	2.38651	2.70775	2.53014	2.39522	1.99818	1.62801	1.40593	1.51332	1.57759						625	6.24747	6.33106	5.93022	5.25223	5.50112	4.9493	5.99435	7.23582	9.10379	8.61029	7.65964	7.11951	7.19367	7.92408	7.09308	7.49222	5.68617	6.94027	6.02104	7.07462
626	1.8374	1.71184	1.59873	1.70881	1.65177	1.54126	1.62173	1.97417	2.20016	2.13624	2.24282	2.46889	2.45944	2.77467	2.68142	2.71157	1.90974	1.84038	1.7615	1.9779						626	4.44277	4.62259	6.43096	6.34287	6.01334	4.65732	5.23807	7.84765	9.85209	9.9389	8.6544	7.88922	7.85626	8.05576	7.28263	6.84667	4.76617	4.4924	4.12336	4.34151
627	1.3404	1.41605	1.31612	1.40606	1.39414	1.55577	1.92249	2.29116	2.54892	2.31801	2.58069	2.33874	2.31647	2.27176	2.37046	2.25726	1.79212	1.75091	1.53907	1.50519						627	5.95305	6.07796	7.38423	6.14277	7.70482	7.03829	7.82203	7.25782	12.4839	13.9413	12.7843	7.52798	5.76148	5.46714	4.75997	5.0163	4.22993	5.01317	5.08188	5.50988
628	1.61352	1.73969	1.66437	1.63156	1.73203	1.80502	1.80518	1.86312	1.93212	1.90607	1.9596	2.15362	2.20129	2.47181	2.2391	2.21503	1.6389	1.78141	1.56538	1.6466						628	5.29881	5.04994	6.88411	7.67943	8.02034	5.74085	4.60049	6.42798	9.3324	12.0153	10.9119	8.56236	8.05164	7.93536	7.52798	6.82005	7.15237	7.71032	6.33106	5.58946
629	1.64628	1.69471	1.52517	1.57463	1.62517	1.7279	1.91668	1.92281	2.15109	2.09213	2.24619	2.28738	2.41516	2.81622	2.49812	2.13019	1.57537	1.74821	1.72899	1.76548						629	8.1151	6.58176	5.42483	5.33899	7.41225	6.49626	7.06703	5.85724	10.2637	11.3238	12.4243	7.89008	7.60961	6.63976	6.8153	8.774	8.97576	8.77743	6.29156	8.05872
630	1.53479	1.33172	1.23661	1.45526	1.65735	1.63834	1.50228	1.58106	1.92174	2.09038	2.60647	2.68466	2.72592	2.3289	2.13869	1.84978	1.82722	1.73623	1.80103	1.6067						630	5.6093	4.78045	5.30013	5.38848	6.21831	5.77689	5.58684	8.07185	8.96961	10.4641	8.70755	9.09538	7.65009	6.93521	5.9132	5.99041	4.90841	5.41305	5.60303	6.33523
631	2.27132	2.10617	1.84289	1.65215	1.60247	1.61642	1.86409	2.01454	2.05331	1.91172	2.59451	2.62496	2.45918	1.78376	1.79212	1.77229	1.57421	1.53894	1.66544	2.04562						631	5.73551	6.13342	7.86874	7.93536	7.70683	6.02612	7.32673	9.91836	9.9846	8.16324	5.17484	5.38819	5.55873	5.45834	5.06564	4.87446	4.66381	6.19227	6.55568	6.95959
632	1.63123	1.65158	1.44264	1.29963	1.29636	1.41645	1.46117	1.58877	1.93803	2.05565	2.29732	2.18517	2.26509	2.55648	2.504	2.20162	1.44493	1.45194	1.48145	1.59233						632	5.0805	5.29245	7.74317	7.81376	7.73531	5.97633	6.71213	7.68621	9.14776	10.3706	9.81269	8.11785	6.07426	4.66779	5.43546	4.97587	4.70597	5.52702	6.83054	6.68047
633	1.73123	1.69229	1.71546	1.72717	1.75363	1.69204	1.80263	1.81261	1.88381	1.86084	1.99659	2.00006	1.93071	2.3559	2.48223	2.26043	1.71072	1.64541	1.79139	1.72859						633	4.8872	4.78939	5.62281	6.01023	6.58143	5.91887	5.28361	5.96833	8.48111	10.3439	10.4876	7.99664	6.14117	4.95549	5.55595	6.5262	5.91878	6.83227	6.19658	6.27382
634	1.59328	1.70702	1.6681	1.80484	1.6063	1.81608	1.80642	1.94026	1.97497	2.00708	2.07594	1.97996	1.95785	1.81777	1.7589	1.6509	1.54093	1.41695	1.50332	1.56579						634	5.59702	6.36373	6.63637	5.64377	5.37262	4.51244	4.92985	5.97972	6.55299	7.30344	12.1214	12.1199	10.6928	5.61495	7.03366	6.87185	6.57249	5.69865	5.00425	4.90501
635	1.53571	1.2459	1.16226	1.27159	1.53669	1.59666	1.45255	1.37359	1.84426	2.0052	2.25748	2.3335	2.36161	2.22309	1.93907	1.83386	1.45088	1.55643	1.79463	1.85301						635	4.06068	4.34198	5.51288	5.49037	5.89319	5.02563	5.62315	7.84253	9.76698	11.5604	10.1317	8.83055	6.17271	5.34897	4.46769	4.98745	5.09215	5.60755	4.71509	4.14027
636	2.17746	1.77486	1.51831	1.37313	1.53059	1.51876	1.75895	2.03749	2.65394	2.71763	2.97764	2.63549	2.4172	2.02764	2.02175	1.77533	1.47335	1.58116	2.05986	2.29364						636	5.79528	5.33375	6.7686	6.60918	8.16031	6.82489	6.34532	5.37097	6.90886	8.46831	9.12834	8.80281	8.83577	7.35042	5.38676	3.92391	4.08365	4.72433	5.07292	5.37971
637	1.61737	1.63428	1.7078	1.77229	1.79212	1.69794	1.8523	1.7335	1.82635	1.594	1.86397	1.99398	2.09297	2.05171	2.0711	2.04356	1.8065	1.61337	1.63151	1.64396						637	5.43615	6.63756	7.71032	6.35727	5.91908	4.41572	5.55792	6.22797	7.73074	8.55525	7.54846	6.24536	4.69394	4.28646	4.18498	4.46489	4.78251	6.87677	6.6455	6.62824
638	1.72821	1.60075	1.52079	1.68142	1.97966	1.91477	1.86497	1.80601	1.99817	2.43685	2.6407	2.63184	1.97258	1.77253	2.007	2.09615	1.82466	1.58807	1.70815	1.87915						638	4.1121	4.52647	5.65321	6.43145	7.03247	5.64377	5.6946	5.7968	7.88961	9.59876	9.64551	8.25947	6.08814	4.69122	5.34693	6.37123	6.92074	6.84857	5.94363	5.65214
639	1.92745	1.81777	1.71865	1.49158	1.49835	1.55943	1.94375	2.1523	2.44575	2.30179	2.27597	2.14777	2.2676	2.37611	2.22055	1.88952	1.40441	1.64236	1.89546	2.09297						639	5.61495	5.90196	7.52043	7.48688	8.19465	6.43013	6.6151	6.19763	6.27306	6.67363	6.65729	6.4345	5.59426	5.3028	5.50112	5.44581	5.25406	6.44611	6.26655	6.47975
640	1.64093	1.62901	1.68013	1.62881	1.53334	1.27632	1.56501	2.15923	2.9745	3.0559	3.28981	3.03021	2.82495	2.11695	1.90554	1.7589	1.68742	1.63371	1.66775	1.68974						640	4.94272	5.77586	7.39145	7.14744	7.07462	5.51186	5.91145	7.68297	9.62617	11.5604	10.3439	8.49631	6.4683	6.33262	6.57212	5.99272	4.89976	4.58906	4.27739	4.50978
641	1.44344	1.51196	1.50361	1.54434	1.50854	1.60017	1.72145	1.86312	2.07776	2.46029	2.88174	2.72793	2.27196	1.93918	1.93907	1.71841	1.38253	1.44736	1.59229	1.63875						641	5.84692	6.32481	8.59318	6.94718	7.46121	5.64332	6.58567	6.39927	8.46141	10.2989	10.8854	8.78044	6.82507	5.84668	6.82507	6.9511	6.5541	5.60755	5.15157	4.86119
642	1.63538	2.10227	1.9432	1.8941	1.49186	1.96502	2.10639	2.48266	2.57979	2.7178	2.60564	2.19101	1.9436	2.36685	2.40721	2.08668	1.44423	1.6784	1.7525	1.73557						642	6.47665	6.06513	5.67458	5.26059	6.03441	6.12012	5.97264	6.0969	8.77704	9.37421	9.76945	8.98576	8.43176	6.4514	5.59936	6.35079	6.67363	6.93799	7.06402	7.22408
643	2.04616	1.92675	1.53356	1.46926	1.49398	1.42647	1.707	1.82535	2.05573	1.88095	2.13173	2.49139	2.44015	2.29102	1.93201	1.76041	1.50815	1.6828	1.91067	2.1941						643	5.78751	6.41676	7.62462	7.54846	7.33996	5.71529	4.48549	6.59007	8.6279	10.3511	10	9.70743	8.08859	6.55186	5.50767	5.99041	5.5597	5.73008	4.89955	4.93585
644	1.54585	1.50815	1.39517	1.56336	1.60458	1.62784	1.78017	1.86091	2.36891	2.34708	3.0885	2.96567	2.77241	2.00927	1.76675	1.64541	1.37445	1.58389	1.71848	1.87445						644	6.29156	6.09554	8.29684	7.76332	7.21115	4.97609	5.48715	6.55624	7.03292	7.46432	6.81124	5.94186	5.02608	5.21091	6.07976	6.18139	5.2023	5.29035	5.81649	6.3423
645	1.43719	1.26953	1.57065	1.73849	1.74601	1.57448	1.64162	1.96429	2.20026	2.42421	3.39245	3.42933	3.29054	2.52312	2.97786	2.70613	2.23989	1.88478	1.97192	1.80564						645	5.08901	5.29312	6.3043	5.90636	6.20781	4.59001	4.74037	5.63405	7.32031	7.37668	7.03247	6.23787	5.81001	4.75913	4.87446	4.95805	4.3941	4.97654	5.05211	5.49474
646	1.78932	1.52788	1.39493	1.6114	1.88815	2.08536	1.86479	1.59165	1.86515	1.90078	2.3254	2.24487	2.19483	1.8257	1.64467	1.69398	1.47465	1.6796	1.93247	2.09457						646	5.63327	5.23733	5.06593	4.42956	5.87499	5.80384	5.7574	7.83641	10.2471	10.7782	8.19306	7.28042	6.53539	6.93059	5.80078	6.28709	5.09329	5.34897	4.73775	5.05434
647	1.46205	1.50797	1.51139	1.69031	1.7078	1.83359	2.15514	2.36326	2.43453	2.07309	2.08363	2.03524	2.10559	2.07973	1.93637	1.83498	1.5631	1.54434	1.47202	1.52381						647	5.75796	5.73392	5.8997	4.74951	5.44704	5.59702	6.72489	7.79795	13.0959	14.774	14.5641	8.91958	6.30102	5.83054	6.04514	6.37802	4.67265	5.17668	5.18324	5.50882
648	1.53059	1.48866	1.36282	1.47373	1.64105	1.80836	1.91847	2.16797	2.36816	2.2204	2.38668	2.96777	2.96051	2.60647	2.00666	1.88045	1.57447	1.76003	1.88543	1.83386						648	5.34799	4.17342	5.56019	5.45581	5.65214	4.41194	4.42947	5.06204	7.8043	9.65527	9.51244	6.97472	5.14385	4.79387	5.47326	7.51766	7.53753	9.76945	9.37421	8.498
649	1.40792	1.55771	1.5493	1.70441	1.58196	1.6849	1.75154	2.00569	2.204	2.20129	2.50128	2.47172	2.38764	2.03651	1.82963	1.70693	1.58865	1.57463	1.44616	1.39192						649	5.14728	5.5231	6.37358	6.53539	6.54482	5.17668	5.47741	6.7498	8.61283	8.52364	8.18679	7.27505	6.35505	5.62281	4.78939	5.62281	5.43554	5.80401	4.70055	4.7989
650	1.84698	1.67023	1.63123	1.52788	1.45214	1.38971	1.63835	2.14512	2.40979	2.24558	2.1551	2.24758	2.48888	2.40362	2.34169	2.0344	1.67024	1.65548	1.86705	2.00006						650	5.63666	5.42678	4.92982	5.09231	6.57387	6.09494	5.95667	5.9974	7.32031	8.3148	7.15738	6.68765	5.6067	5.91129	5.32952	6.37358	6.2672	6.54742	5.33213	5.89319
651	1.83097	1.78167	1.48301	1.3851	1.46001	1.68742	1.70985	1.80399	1.98515	1.95679	2.13971	2.07427	2.0881	2.3683	2.72478	2.78394	2.27862	2.13938	2.0375	1.97644						651	4.89767	4.77717	5.71529	5.36747	5.95699	5.92173	6.11896	5.63764	5.26445	7.70785	7.91959	8.19465	6.15296	5.78027	4.81408	4.77717	4.22993	4.85226	5.05946	5.53018
652	1.73192	1.64969	1.70041	1.75665	1.78818	1.84767	1.70969	1.6303	2.01597	2.14575	2.22787	2.54938	2.59288	2.69758	2.05018	1.90366	1.4929	1.59926	1.87194	1.82473						652	6.09435	6.191	7.5726	6.44125	10.5682	9.40301	8.75774	6.14843	7.55318	8.13326	6.60342	6.45522	5.94027	5.97263	5.36558	6.87677	6.41676	6.33731	5.15163	5.26679
653	1.84089	1.57239	1.3221	1.43155	1.44145	1.57533	2.02927	2.27803	2.40434	2.13731	2.30245	2.25957	2.21374	2.25296	2.2229	1.93504	1.54996	1.67623	1.97142	2.13731						653	5.79709	6.01134	9.72447	8.76247	9.08082	5.51186	5.91145	6.36266	8.91024	10.0514	10.4487	8.3421	6.62113	5.1937	4.9493	6.44767	6.24122	6.24002	4.81408	4.63089
654	1.37968	1.59652	1.77681	1.85257	1.58865	1.52533	1.71151	2.1138	2.31648	2.0881	2.14481	2.36161	2.35216	2.21175	2.12483	2.02741	1.85701	1.76454	1.82274	1.52699						654	5.59216	6.07664	8.62375	7.8132	6.8728	4.61436	5.11012	5.19911	6.08766	6.2672	6.24092	4.83853	4.93413	5.32885	6.67363	7.48249	7.6087	6.38393	5.28656	4.70618
655	1.65735	1.7279	1.51863	1.64852	1.67567	1.84698	1.64558	1.70111	2.06369	2.33082	2.37983	2.20962	2.13846	2.18156	2.02593	1.78102	1.37384	1.52816	1.64187	1.83317						655	7.88235	7.78218	6.76433	5.90196	5.80401	5.3028	5.11397	5.49416	8.41006	9.80332	9.36693	8.00445	7.07112	6.44611	4.46769	5.12943	5.05946	6.2561	6.11035	7.70056
656	1.90377	1.74724	1.96991	1.86647	1.54841	1.57697	1.91447	2.4949	2.48609	2.56933	2.4039	2.31559	2.31519	2.0653	2.05631	1.58592	1.56336	1.51955	1.99774	1.97948						656	6.56895	6.43051	6.07979	5.73392	5.8997	5.1413	5.2182	6.94285	9.46522	10.4257	8.74627	7.02985	6.02872	4.90849	4.49711	4.59922	4.55263	4.78695	5.18409	6.57751
657	1.69011	1.62291	1.71348	1.83935	1.71396	1.57298	1.61532	1.74269	2.02403	2.17546	2.42823	2.4522	2.42286	2.19538	1.8812	1.61175	1.53021	1.61059	1.81221	1.83916						657	4.29056	3.85352	4.43778	5.88726	5.89104	5.94733	6.06051	8.26299	9.7864	9.15871	8.94698	8.00855	8.21128	6.10629	5.12638	5.03212	5.34515	5.5881	5.18427	5.00457
658	1.65671	1.59698	1.76548	1.59396	1.72656	1.54186	1.78547	1.88958	2.14628	2.34871	2.59069	2.31708	2.03866	1.8067	1.99952	1.81385	1.6582	1.57447	1.61659	1.58193						658	5.22801	4.89254	6.54335	6.33707	6.13482	4.50775	4.51581	4.84562	10.8408	13.3696	14.9619	9.07708	6.78482	5.06841	4.9493	5.62281	5.02687	5.77003	5.38037	5.3082
659	1.69318	1.69361	1.5882	1.53021	1.57243	1.62184	1.64893	1.90367	2.16604	2.04606	2.37774	2.40796	2.54068	1.99481	1.909	1.73497	1.57812	1.95255	2.02693	2.04321						659	4.31899	3.79258	4.25167	4.89413	5.48134	5.26679	4.96158	5.8744	7.96911	8.02596	7.03632	7.11523	8.06157	8.81529	6.66963	6.18718	4.97129	8.161	8.33211	7.69458
660	1.6708	1.54877	1.42883	1.4336	1.54982	1.67686	1.70132	1.65958	1.68255	1.9433	2.15589	2.13192	2.04498	2.13364	2.16386	1.84291	1.59398	1.63577	1.76601	1.74959						660	4.7619	4.95549	5.90077	5.70318	5.54157	4.8806	5.88917	7.14419	8.4184	9.08333	7.4742	6.61629	5.28199	5.40279	4.5184	6.60361	7.32696	8.01075	6.02816	5.49751
661	1.81496	1.69361	1.5558	1.47794	1.50132	1.61109	1.74356	2.06719	2.20016	2.06888	1.92512	1.76454	1.78264	2.08552	2.29553	2.13482	1.91679	1.809	1.89739	1.69361						661	5.36222	7.86599	8.86569	7.9446	6.00405	4.96016	6.11712	6.61945	9.21064	10.3439	10.4876	9.66847	8.46831	7.01601	5.29881	5.04744	4.52151	5.00921	4.86977	5.67458
662	1.76653	1.69812	1.6145	1.68901	1.61257	1.49931	1.53807	1.81072	2.12259	2.26814	2.16452	1.95949	1.66896	2.37602	2.64054	2.56128	1.52442	1.40086	1.58026	1.86749						662	7.08755	6.73296	7.55251	5.80069	5.80775	4.38407	4.36017	4.63693	7.25423	8.76642	8.99147	6.60691	5.6017	5.28656	5.16864	5.19184	4.87446	6.33731	6.72327	6.79498
663	1.81278	1.70318	1.59328	1.56138	1.43792	1.48755	1.54277	1.92398	2.16065	2.08471	2.30355	2.10507	2.28381	2.64761	3.03021	2.56163	1.841	1.60907	1.8352	1.74645						663	5.97919	5.98774	6.70511	5.66592	5.99562	5.37682	5.73273	6.07531	6.71623	7.43447	6.97216	6.60444	5.87852	5.50592	5.79528	6.60691	6.6314	6.70511	6.08937	5.99272
664	1.52881	1.57278	1.34404	1.56945	1.5295	1.61642	1.98015	2.60005	2.77592	2.78549	2.78656	2.70992	2.18745	2.06226	2.12624	2.13576	1.70232	1.72993	1.62201	1.81379						664	4.42078	4.26087	5.55248	5.6545	7.65604	7.01787	7.29295	7.30562	7.91763	12.0336	10.5463	9.93413	6.79238	7.4742	7.09888	5.524	4.8872	5.17668	5.41312	5.17668
665	2.03754	2.0653	1.96276	1.67075	1.72422	1.65676	1.81357	1.92461	2.10357	1.90741	2.0324	2.32057	2.31801	2.81057	2.7174	2.47593	1.66624	1.54422	1.69233	1.70839						665	6.33106	6.03682	5.5968	5.04994	6.03441	5.60381	5.30469	7.01917	9.11414	9.84396	8.64655	7.06042	6.87677	6.51496	6.6314	7.16487	6.41676	6.44767	5.10922	5.80401
666	1.57088	1.81457	1.74328	1.8385	1.63601	1.63875	1.64893	1.86298	2.076	2.51765	2.65655	2.61982	1.99788	1.93822	1.97822	1.87238	1.47315	1.59134	1.75365	1.87421						666	6.21604	7.29804	7.25213	7.11414	6.60691	5.14195	5.2296	6.05386	8.94418	10.2989	11.9582	10.2989	7.88756	6.23581	5.95043	6.46143	5.32885	6.31339	5.58762	6.48581
667	1.95787	2.0344	1.9345	1.72013	1.51797	1.50934	1.65066	1.74749	1.96593	1.90637	2.15415	2.21109	2.16244	2.05595	2.03322	2.15846	1.83091	1.76757	1.76267	1.88929						667	5.55873	5.54193	8.05681	8.58091	8.81532	5.68591	5.86972	7.43435	9.14776	8.65423	7.06317	6.02612	6.2586	5.48974	5.50882	4.79248	5.02608	5.76792	6.13624	6.32632
668	1.72104	1.61352	1.34697	1.18682	1.26899	1.46027	1.70717	1.77579	1.76828	1.68725	2.14373	2.41099	2.53074	2.26814	2.00428	1.65016	1.38974	1.59875	1.75527	1.83632						668	6.3478	6.63246	5.891	5.52749	6.98096	6.33317	6.12244	4.76442	5.7574	6.93554	7.05575	5.70356	4.71402	4.5271	4.42062	4.04133	4.42062	5.74085	5.44572	6.43551
669	1.90926	1.65	1.45194	1.51807	1.67686	1.67686	1.8837	2.11732	2.44575	2.46327	2.42995	2.27639	2.04356	1.9503	1.86987	1.8414	1.53645	1.74858	1.91843	2.22014						669	5.87749	5.63603	4.94763	5.47659	6.48565	6.72716	5.32372	5.94423	8.60304	10.9426	10.6379	8.37371	6.24092	4.98482	4.75913	5.70201	5.26363	5.88459	5.36526	6.20727
670	1.72859	1.73123	1.58231	1.64942	1.68357	1.57023	1.60296	1.75276	2.09589	2.06136	2.30402	2.17072	2.21342	2.09457	2.14433	1.9757	1.64467	1.65106	1.62964	1.79139						670	4.24643	5.10536	5.18427	5.29881	6.87677	6.89425	6.42982	5.14067	7.44458	8.92148	10.0901	8.27782	6.48034	3.93102	4.75177	5.7768	6.01182	5.5881	4.79345	4.90758
671	1.82832	1.63123	1.44818	1.46714	1.51166	1.50658	1.58935	1.68847	1.99	1.93972	2.64131	2.70838	2.66865	2.26637	2.53988	2.53988	2.12258	1.70114	1.74968	1.81439						671	4.78939	4.97915	5.28088	6.42457	7.29804	6.91693	5.88557	6.96118	10.717	11.8721	14.0794	12.0228	11.5613	6.93554	5.98791	4.75556	4.20791	5.26654	5.70514	6.26646
672	1.55457	1.72734	1.4725	1.45507	1.29961	1.40719	1.29588	1.64886	1.85775	2.05663	2.03062	2.11491	1.954	1.72288	1.57903	1.71039	1.82342	1.84507	1.62958	1.56673						672	4.37841	4.47631	6.61629	7.5599	8.99763	7.15237	6.14726	5.6622	7.72866	8.54837	8.01072	6.29431	5.33025	4.97416	5.33025	5.48974	4.9162	5.48252	5.59013	5.40027
673	1.61054	1.65313	1.68091	1.50634	1.24123	1.18837	1.36061	1.65231	2.27205	2.71151	2.81878	2.44484	2.31039	2.4039	2.26195	1.73719	1.65878	1.82473	2.05663	1.70203						673	5.50767	5.41572	6.74024	6.14902	7.23813	5.26579	5.34221	5.14497	7.54233	9.81095	8.91958	7.43689	5.53776	6.21831	6.3285	6.36532	5.50592	7.08259	7.23807	7.19552
674	1.75965	1.49147	1.4055	1.53719	1.69505	1.69784	1.84554	2.11732	2.27537	1.97136	2.16449	2.22876	2.51721	2.49837	2.31991	1.9427	1.39311	1.59338	1.7772	1.94248						674	5.81001	5.79888	7.98361	8.92148	7.81195	5.91045	5.88917	5.68133	22.8521	25.3946	23.1146	5.69379	4.82135	5.53018	5.84583	5.74333	4.87002	4.25791	5.48252	5.88438
675	2.06648	2.10784	1.77943	1.69887	1.68675	1.84881	1.89229	2.64782	2.74881	2.86667	2.41516	2.284	2.05595	2.06492	1.93832	1.73539	1.35857	1.5515	1.55605	1.94412						675	5.72743	4.79575	7.96208	8.25819	8.70526	5.78904	5.25434	6.50927	8.48282	9.81095	8.29081	7.28042	6.08656	5.49474	4.87446	5.53274	5.81157	5.99041	6.33523	5.88047
676	1.7204	1.67307	1.56076	1.77235	1.9744	1.94992	1.78871	1.80907	2.04321	2.14601	2.16844	1.9328	1.66118	1.78754	1.88145	1.73319	1.42037	1.66235	1.84304	1.91323						676	5.97919	5.54214	5.85536	4.89955	5.73008	5.68591	5.81172	6.30909	6.7647	7.30185	6.45522	6.41952	6.63756	7.71032	7.97992	8.10261	6.72335	6.41702	5.78904	5.80882
677	1.62885	1.78932	1.6687	1.57219	1.41017	1.81224	1.88776	2.15209	2.06165	2.06142	1.77262	2.11799	2.25885	2.73392	2.27723	2.07618	1.36933	1.41574	1.47539	1.63371						677	5.45834	5.26449	4.70128	3.8267	4.38752	4.56587	5.26246	5.58023	8.15391	8.68979	8.78464	6.57212	5.90077	4.66124	5.34799	5.60155	5.49136	5.25604	5.21762	5.70929
678	1.93723	1.95764	1.8414	1.65875	1.57298	1.63875	1.73408	2.07615	2.26932	2.59273	2.4566	2.40223	2.36932	2.65718	2.45068	1.96108	1.42049	1.4403	1.58629	1.79961						678	5.10672	5.32952	6.16138	5.8122	6.3603	5.59702	5.42559	5.75614	9.46667	10.1557	11.2393	8.04049	9.10511	6.69	7.38423	6.07796	6.54567	6.82507	6.52764	5.88068
679	1.99766	1.8998	1.70539	1.48792	1.35094	1.42023	1.58042	2.01608	2.14076	2.1941	2.75022	3.05483	2.9825	2.30377	2.1334	1.9149	1.66533	1.90451	2.12118	2.2204						679	4.65732	4.48955	4.98015	4.19924	5.6541	5.54301	6.17458	6.43344	8.52451	10.4563	12.0655	10.3647	8.40237	5.53776	6.03441	9.36543	9.85884	9.39489	5.55916	5.07711
680	1.82612	1.7321	1.45214	1.64877	1.72857	1.7862	1.87133	2.1145	2.2622	2.15815	2.18215	1.93022	1.86731	1.95468	2.15774	2.04847	1.67919	1.70952	1.68645	1.9651						680	4.59296	5.25581	6.79498	6.22264	5.44821	4.66744	5.00945	6.51893	10.7486	11.9255	10.7463	6.47665	5.33751	4.49354	3.74728	4.49354	4.51831	5.54838	5.03528	4.84326
681	1.74831	1.67447	1.70693	1.52902	1.43682	1.1808	1.25628	1.39652	1.94649	2.27657	2.67319	2.60423	2.44484	2.13035	2.0295	2.00378	1.7501	1.51831	1.49887	1.63315						681	6.72341	6.90575	6.76377	5.98783	5.50112	4.55751	5.55039	7.91678	9.77926	9.41582	6.93554	6.60092	6.37853	6.42457	5.74729	6.873	6.73296	7.09276	6.14866	6.90732
682	1.65239	1.42898	1.43344	1.57293	1.50805	1.5186	1.51838	1.68702	1.98566	2.15774	2.01913	2.03244	2.09903	2.50373	2.50531	2.25335	1.74962	1.52804	1.82649	1.88214						682	4.85386	4.12974	6.06849	5.96225	6.69656	4.43882	4.97065	7.06059	10.1692	11.3717	8.61692	6.05191	4.62259	4.85108	4.78251	5.04744	4.75138	6.36683	6.51841	6.53793
683	1.72297	1.69001	1.4724	1.57448	1.60743	1.64093	1.62192	2.08429	2.56698	2.9061	2.86171	2.58507	2.13382	2.5103	2.62675	2.47828	1.56572	1.59227	1.71371	1.90465						683	5.05	4.72817	4.89987	5.31205	6.13342	5.55158	6.11033	10.3198	13.5308	14.59	12.9808	10.5166	7.57199	4.77717	4.73775	5.34897	4.62104	4.92677	4.56901	5.26455
684	1.89027	1.65801	1.67282	1.53778	1.45025	1.53945	1.63874	1.79265	2.04321	2.38956	2.57524	2.44484	1.9618	2.11881	2.11106	1.90621	1.42037	1.43665	1.95301	1.86966						684	5.45154	5.80384	7.70433	6.82429	7.25994	5.28199	5.47878	5.89612	8.5723	10.0514	8.48259	6.24045	5.04994	5.13889	3.9695	4.37991	4.41572	5.00318	4.23779	4.50142
685	1.8609	1.86987	1.62591	1.4046	1.78686	1.94129	1.99455	1.78283	2.17818	2.40681	2.59304	2.51472	2.21128	2.65396	2.58256	2.43972	1.6095	1.58231	1.66701	1.71439						685	4.59472	4.31353	5.19707	5.64377	6.47546	5.80028	6.27028	6.50053	8.7618	10.2989	9.81269	8.51139	6.93782	6.02872	4.63939	5.53805	5.90636	5.8267	4.66779	4.86076
686	1.7417	1.85971	1.78133	1.5193	1.54654	1.65237	1.78819	1.86271	2.0722	2.10058	2.13228	1.95764	1.9027	1.90554	1.80169	1.66314	1.42851	1.4184	1.379	1.45078						686	4.5444	5.12785	7.75482	8.15341	8.13593	5.48974	5.25289	6.11161	8.52451	9.81269	8.65423	6.79498	5.18584	6.83084	7.13079	8.80396	6.87925	7.25852	5.49037	5.26101
687	1.76601	1.70891	1.5873	1.61035	1.68142	1.63557	1.74968	1.97734	2.21109	2.30662	2.13419	2.04847	2.07237	2.30067	2.59324	2.07497	1.62215	1.29276	1.60784	1.78313						687	7.45262	6.7291	5.10536	5.00872	5.5326	5.08505	5.08469	5.5806	6.22135	7.84357	7.82465	7.46087	5.42262	5.19676	5.11887	6.4683	5.9607	6.10539	5.33213	7.43864
688	1.92745	1.79125	1.51343	1.35799	1.47652	1.46592	1.6609	1.65321	1.76704	1.85579	2.37265	2.51826	2.28394	2.18374	2.12807	2.16019	1.69794	1.71529	1.6678	1.909						688	5.56019	5.34138	6.80978	5.91614	6.33475	4.42956	4.40631	5.03192	7.69436	8.36447	7.52798	5.53274	4.87446	4.59922	4.80361	5.524	5.81157	5.53274	4.95805	4.55961
689	1.85747	1.69492	1.48458	1.50066	1.62131	1.81946	1.96587	2.16482	2.10677	1.95295	2.35955	2.56944	2.45038	2.13099	2.12534	1.89701	1.72783	1.9398	2.18754	2.07043						689	4.82118	7.19776	7.3397	6.88901	4.69394	4.8872	5.66363	7.54968	9.39358	9.64551	8.40145	6.03838	4.84326	5.20596	5.48401	5.80671	4.86571	5.89319	5.36659	5.47425
690	1.66933	1.74148	1.56047	1.60945	1.51972	1.66525	1.81877	2.12206	2.20856	2.10422	2.05464	1.92745	1.93213	1.90607	1.93972	1.90989	1.55774	1.549	1.45369	1.77374						690	5.04744	5.71687	5.70544	5.17291	5.79709	6.28852	7.07485	6.68443	7.64987	8.63563	8.36273	8.46421	7.20601	7.06317	5.48974	5.81172	5.28199	6.53449	6.05265	5.9978
691	1.93401	1.84084	1.66819	1.54638	1.43665	1.48582	1.80816	2.05628	2.18336	2.42511	2.46796	2.43553	2.01551	2.20584	2.2313	2.10128	1.41143	1.43154	1.68873	2.10256						691	6.02816	5.90424	7.12281	6.88699	7.60961	5.56034	5.91414	6.4503	9.19077	9.11325	9.45619	9.27066	9.50979	8.01075	5.94457	5.3192	4.22993	5.9494	6.30268	7.16934
692	1.96818	1.69727	1.53209	1.61162	1.82695	1.90926	1.98522	1.96917	2.14754	1.97126	2.39014	2.43086	2.30592	1.97469	1.84185	1.792	1.53646	1.59695	1.88902	1.99143						692	7.5117	7.1726	7.61246	5.18418	9.17823	8.4755	8.52045	6.06841	12.3431	12.9947	11.8727	6.22174	6.63637	6.91693	6.56344	5.59216	4.70618	5.28656	5.44581	5.50592
693	1.55943	1.81494	1.73815	1.79669	1.50107	1.46579	1.80175	2.22086	2.28523	1.97594	2.21126	2.2313	2.20584	2.07515	2.28857	2.00863	1.56938	1.60344	1.66767	1.79719						693	5.99272	6.191	7.03247	5.8292	5.27061	4.36561	4.72325	6.22358	7.89854	9.1673	7.9097	6.68765	5.80028	5.98866	5.53776	5.8735	5.42148	5.33383	4.87446	5.15163
694	1.9695	1.53647	1.43215	1.46906	1.60169	1.83097	1.89999	1.995	2.1462	2.27566	2.43123	2.34932	2.31719	2.28738	2.47826	2.24553	1.73112	1.44202	1.92043	2.10941						694	9.41486	8.37234	7.51578	5.60704	5.89083	4.97609	5.48715	7.09637	8.7421	11.3166	10.0136	9.10136	6.00799	5.93962	4.79575	5.89319	6.02675	5.94513	5.70929	7.18369
695	1.6708	1.77202	1.80855	1.75074	1.63795	1.68652	1.8514	1.92839	2.13312	2.06997	2.27417	2.1825	2.39578	2.28182	2.18382	1.69705	1.4582	1.4672	1.65739	1.68013						695	4.30718	4.65101	8.75124	8.76958	8.77479	5.43538	5.70167	6.96118	9.06189	9.50979	7.36709	5.29881	5.77336	5.89579	5.87756	5.39076	5.34418	5.76931	5.32952	4.83321
696	1.80437	1.7065	1.7065	1.74834	1.7259	1.57293	1.73796	1.9426	1.94369	1.95787	2.09457	2.07119	1.89282	1.76463	1.96198	1.84481	1.68786	1.54813	1.6686	1.82437						696	5.44581	5.06031	6.22657	6.14277	7.92436	6.69	7.36742	6.50053	9.29818	9.80332	8.88419	5.87756	5.05	4.87446	6.13839	6.54772	6.58043	5.1726	4.85386	5.19461
697	1.81984	2.03547	1.76343	1.89798	1.81431	1.83978	1.67953	1.66012	2.1754	2.16799	2.42511	2.32916	2.70296	2.61848	2.51241	1.98369	1.68153	1.64548	1.77314	1.90706						697	6.74643	5.8829	6.41237	6.42624	6.81911	5.69365	5.24682	7.20399	8.7222	9.08333	7.54941	8.60074	7.95518	7.2263	5.55695	7.46087	7.23203	6.34448	5.28088	5.93778
698	2.06694	2.12819	1.80198	1.86084	1.71546	1.68901	1.85478	1.94322	2.0979	1.96925	2.04847	2.11435	2.41269	2.81956	2.73524	2.43878	1.78818	1.83493	1.78912	2.2452						698	4.41352	4.93998	7.19155	7.32696	9.05563	8.1161	8.7618	7.97878	8.50237	8.63563	7.36825	6.47824	5.97464	5.65068	5.13889	5.80435	5.88438	6.62921	5.51186	5.24287
699	1.87164	1.57351	1.56605	1.31286	1.23188	1.10417	1.40937	1.66348	2.1874	2.29635	2.69786	2.71008	2.52771	2.25698	2.25798	2.15602	1.94994	1.86409	2.19538	2.00982						699	5.38201	5.05142	4.92625	4.6019	6.44767	5.97116	5.81641	4.92707	8.31662	9.1556	8.97621	6.29431	5.99041	5.00705	4.52173	4.83321	5.24593	5.54838	4.86571	5.1937
700	1.7385	1.75527	1.61175	1.37476	1.41494	1.5547	1.90383	1.97767	1.9702	1.91436	2.28673	2.31363	2.2085	2.0837	2.28433	2.1257	1.91461	1.82342	1.80855	1.71258						700	4.07942	4.79814	6.98096	6.91624	7.65604	5.81441	7.00076	6.32297	7.59563	8.01058	9.08333	7.89765	6.79323	6.36532	6.15296	6.3223	5.28199	6.15653	4.98074	4.84928
701	1.95281	1.887	1.78167	1.5744	1.45214	1.46072	1.60882	1.70384	1.7513	2.03607	2.47654	2.99727	2.93219	2.72221	2.20787	1.89271	1.47169	1.59143	1.78786	1.99481						701	4.89987	4.8298	5.50592	5.36222	5.67458	4.92085	4.85831	6.35893	8.41823	9.47943	7.5155	6.57249	5.42148	5.54838	5.21921	5.59426	4.75109	4.35965	4.42198	4.79575
702	1.82149	1.97505	2.07256	1.88336	1.56917	1.29137	1.55591	2.09246	2.59159	2.82772	2.56213	2.28261	2.15609	2.18928	2.01707	1.91287	1.58157	1.50814	1.38063	1.70948						702	5.5231	5.2023	5.47425	5.36659	6.96595	6.4348	6.05351	5.52711	7.16867	8.49535	8.39518	6.8153	5.78561	4.94581	5.78561	7.27505	7.0844	6.87947	5.56034	6.16138
703	1.57759	1.54303	1.4693	1.4693	1.6016	1.6976	1.8785	1.94224	2.17866	2.11177	2.16164	2.01306	2.15641	2.36438	2.43054	2.10133	1.8557	2.03033	2.08191	1.88711						703	4.71143	5.16791	6.60342	6.41685	6.33523	5.84843	7.20155	7.97568	10.4351	9.50042	8.67334	6.42054	6.33467	6.27753	5.55873	5.19461	4.7619	5.68141	5.80384	5.12971
704	1.65899	1.48988	1.40346	1.437	1.65382	1.70387	1.89371	1.81932	2.1779	2.12624	2.34104	1.93494	2.23228	2.4887	3.03333	2.51841	1.90522	1.49166	1.65676	1.7592						704	5.28776	4.49573	5.91277	6.03667	6.25253	4.79557	4.96606	4.93826	6.41854	8.0356	8.08859	6.98096	6.42301	6.17115	5.15639	5.34029	5.64393	5.87499	5.28776	5.49638
705	1.32065	1.50517	1.6063	1.51831	1.59098	1.77745	1.99	1.97642	2.04157	2.10328	2.47992	2.47229	2.17821	1.93461	1.89444	2.07104	1.86888	1.83256	1.56605	1.33432						705	5.94027	6.14872	7.00843	6.24767	6.89016	5.1653	5.32283	4.42087	7.11582	8.91967	9.69634	8.3148	7.15738	5.95305	4.96786	5.55695	5.55916	5.66974	4.79248	5.66974
706	1.45218	1.48716	1.62184	1.69681	1.76897	1.801	1.87335	2.0887	2.48632	2.58481	2.3289	1.95168	2.0342	2.12534	2.23861	1.96113	1.79506	1.58231	1.59387	1.50577						706	4.87002	4.87439	5.7807	4.9579	5.97576	5.55864	6.10472	6.28622	8.1432	8.92148	7.61837	6.0722	5.6067	6.29156	5.28172	6.05435	5.84348	6.33287	4.94272	4.50978
707	1.77404	1.67307	1.54434	1.42272	1.54109	1.45659	1.75345	1.87156	2.15188	1.94173	2.12068	2.06293	2.22633	2.05565	2.10559	1.7256	1.42447	1.39931	1.60309	1.81253						707	6.2674	6.87185	6.91731	5.26363	6.34434	5.33899	6.45475	5.79238	7.5067	7.81901	8.3148	7.8833	7.85505	6.63976	5.58669	4.77026	4.57186	6.19227	5.90234	6.64837
708	1.86158	1.7918	1.58746	1.49268	1.59235	1.79673	1.74919	1.5385	1.685	1.87463	2.12947	2.00037	1.98098	2.31932	2.58582	2.46914	1.95287	1.93002	2.05565	2.05962						708	6.19138	5.37971	6.97463	7.15642	6.84667	5.26679	5.23646	6.72601	9.28514	10.8841	9.30194	6.95959	5.6093	5.33213	5.16727	8.5757	9.03965	8.9199	6.46123	6.71093
709	1.77429	1.55894	1.44794	1.32561	1.35912	1.47202	1.9206	2.03534	2.16451	1.95665	2.39764	2.26375	2.28241	2.26807	2.29497	2.13905	1.57275	1.63838	1.69868	1.85766						709	7.26364	7.22664	7.25994	6.52764	7.20618	6.15233	5.97268	7.84765	10.2812	13.6705	12.3012	9.67545	6.82027	6.91693	7.02985	6.46143	5.65068	5.73152	5.18427	6.14511
710	1.81395	1.79354	1.66509	1.54109	1.38065	1.47626	1.56086	2.12946	2.20795	2.24695	2.64457	2.81009	2.67126	2.11905	2.08335	1.89625	1.54426	1.64461	1.82478	1.90607						710	4.65974	4.75556	4.75961	4.60439	4.66381	4.36052	3.97945	4.68681	5.51991	7.51766	7.53753	6.78105	4.98482	4.37294	4.53847	5.26171	5.6067	7.00843	6.24767	5.97065
711	1.9354	1.93002	1.63761	1.42227	1.53509	1.51233	1.91764	2.04889	2.18693	2.08211	2.16386	2.42995	2.43427	2.52546	2.45507	2.19416	1.85358	1.76421	1.78716	1.94579						711	5.86245	5.00856	4.92857	5.42262	5.98262	5.63327	4.84557	5.23578	5.83063	6.0205	5.98866	6.5262	6.81124	6.90734	5.94457	5.97748	5.42148	6.1764	6.2621	6.3423
712	1.44674	1.50553	1.52083	1.63466	1.65215	1.54405	1.84554	2.08833	2.38044	2.11578	2.3662	2.40346	2.59106	2.46235	2.35324	1.97637	1.55928	1.92057	1.99557	2.01721						712	7.80337	8.45471	8.66981	5.80384	7.70433	7.24775	7.41811	5.85724	7.04542	8.13678	9.3759	8.3421	7.35574	5.81157	5.14655	4.61239	4.76544	5.99272	5.70318	5.65449
713	1.9149	1.64956	1.43704	1.4186	1.40757	1.50442	1.82401	2.08844	2.42323	2.46119	2.94254	2.75202	2.54488	2.16293	2.18129	2.13938	1.82098	1.77696	1.8718	2.05903						713	6.56724	6.448	6.61998	6.49728	6.90886	7.00115	7.16094	7.09454	7.86403	9.38795	10.2401	9.94784	8.96698	6.03213	5.10655	4.56109	5.20117	5.4791	6.33287	7.0864
714	1.70693	1.58207	1.54426	1.51258	1.63525	1.68889	1.64558	1.77184	1.90247	2.10057	2.87252	3.14131	2.96203	2.1941	2.06136	1.94295	1.72362	1.6776	1.76675	1.7582						714	6.18579	7.08965	7.82055	7.32298	7.27354	5.52749	5.14251	4.97975	16.2734	18.5755	17.549	7.27505	6.82146	6.27753	5.20507	4.98745	4.46769	4.77428	4.24833	5.28067
715	1.69323	1.82098	1.89418	1.65313	1.54631	1.56796	1.85809	1.94224	2.11901	1.94636	1.83307	1.75965	1.91772	2.3053	2.39344	2.29552	1.77668	1.70517	1.69492	1.72611						715	6.46087	5.57916	5.86323	5.47571	6.63191	5.48401	5.5762	6.71102	8.26186	9.19891	7.75068	7.28042	6.74484	6.72341	6.42052	6.56253	6.02816	8.48591	8.58091	8.97623
716	1.61019	1.69253	1.51459	1.36557	1.23118	1.40846	1.64159	1.76727	1.89401	1.91055	2.13938	2.28857	2.23851	2.15846	1.8904	1.74142	1.50441	1.61439	1.66183	1.67115						716	4.27757	4.15361	4.80361	4.65506	6.7579	6.85188	7.30295	5.8976	7.84997	9.00812	8.18781	5.55129	3.97899	4.17203	5.5215	7.1831	7.24432	6.33475	4.98126	4.60183
717	2.23915	2.14097	1.78865	1.56788	1.37867	1.44113	1.52088	2.02262	2.31799	2.14662	1.95315	2.0743	2.13364	2.15815	1.96759	1.88613	1.42537	1.4718	1.76568	2.14097						717	5.27519	5.07611	5.66373	5.75005	6.47969	5.10093	5.39511	6.57647	10.909	12.3318	10.3093	6.79498	5.50767	5.08901	4.40548	4.85226	4.7058	6.06755	5.78258	6.57249
718	1.56657	1.51425	1.34647	1.56076	1.6145	1.62184	1.48078	1.60586	1.68172	1.81608	1.82911	1.97902	1.84767	1.71678	1.5033	1.48792	1.3254	1.5859	1.66293	1.88933						718	6.97753	7.53849	8.95846	7.51392	6.99946	5.32928	6.82402	7.34175	7.88705	7.30185	6.72341	6.42052	6.0205	5.50592	5.36618	5.50767	5.84843	7.23056	7.52176	7.49875
719	1.73256	1.67136	1.72482	1.74918	2.0935	1.88867	1.86036	1.99846	2.49252	2.32017	2.75189	2.88845	3.04944	2.59273	2.56914	2.41589	2.00037	1.91601	1.84304	1.81967						719	5.11758	5.36618	6.20491	5.88421	7.16469	6.87737	7.06975	6.45108	8.05201	8.27782	7.08259	5.50592	5.75231	5.73551	5.20417	5.29347	4.87439	6.53302	6.2785	6.64552
720	1.54943	1.52158	1.36764	1.46152	1.71304	1.81748	1.89144	1.8912	2.34993	2.57218	2.74217	2.63225	2.62766	2.84123	2.63131	2.00997	1.39732	1.59746	1.82473	1.84266						720	6.78105	6.80293	7.38423	5.29115	5.52789	4.4324	4.60775	6.28657	8.71115	12.7551	11.5273	9.82675	5.94027	5.43061	5.18409	6.57751	6.56895	6.73341	5.68741	5.80401
721	1.57745	1.59249	1.44858	1.50993	1.32628	1.3749	1.39812	1.57366	1.7413	1.80556	1.9771	1.92223	1.86084	1.8414	1.83171	1.6892	1.59249	1.60651	1.68725	1.63371						721	4.26498	4.79248	6.57387	6.03057	6.54335	5.07134	5.65096	10.8859	14.2963	15.4482	9.34627	6.79719	5.25406	5.87852	5.77689	5.73152	5.43613	5.60531	4.7925	4.14557
722	1.65899	1.801	1.74959	1.61717	1.50441	1.45894	1.55804	1.69551	1.89578	2.09027	2.47957	2.33451	2.15278	2.03033	2.006	1.8011	1.55771	2.00441	1.99196	1.90292						722	6.37853	5.68141	6.78482	7.14612	7.19552	4.84751	4.56956	5.21659	7.37757	9.24768	8.90286	7.00136	5.97748	6.43137	6.73303	6.33348	5.53776	5.73152	5.91887	6.76533
723	1.63601	1.58288	1.30913	1.30565	1.22638	1.34199	1.45556	1.95196	2.28956	2.37611	2.48216	2.52171	2.5192	2.39466	2.44581	2.22518	1.69264	1.394	1.43031	1.67229						723	4.93998	4.49711	5.3376	5.36558	5.66974	4.72811	5.14996	6.8178	8.47464	9.44647	8.19212	7.40743	6.18141	4.86227	4.5239	4.73606	4.84304	5.12213	5.38607	5.74333
724	1.54638	1.28082	1.17185	1.24966	1.61156	1.85927	1.89085	1.93574	2.29399	2.47465	2.69957	2.70611	2.68948	2.24845	1.99766	1.89125	1.58295	1.44175	1.51487	1.70471						724	4.0759	4.64669	4.70602	6.20491	7.36957	7.48249	6.95525	6.18435	6.95525	6.92548	7.67652	6.81256	6.20491	5.63437	5.27519	5.26969	4.19968	4.63682	4.00581	4.63682
725	1.50854	1.83338	1.87837	1.86217	1.67686	1.71184	1.98966	2.29056	2.55112	2.30569	2.57569	2.50578	2.4225	2.02695	2.0228	1.98883	1.69375	1.61349	1.50906	1.52393						725	5.09125	5.26679	6.19138	5.842	6.47969	4.9579	5.13224	6.31923	8.50942	9.08333	8.35398	7.79602	7.1683	6.45247	6.22174	6.07979	5.29881	4.69394	4.49711	4.70085
726	1.30798	1.38319	1.32754	1.39834	1.79854	2.12598	2.22504	1.83347	2.02025	2.02302	2.2032	2.33909	2.3061	2.28029	2.27887	2.24334	1.88665	1.60359	1.61889	1.55198						726	5.1766	6.45522	6.01023	5.23271	5.88653	6.54772	6.90241	6.27306	9.68742	12.6537	13.8491	10.9621	8.13326	6.60342	5.5597	5.891	5.1413	6.54335	5.52326	5.87281
727	1.51952	1.33596	1.3185	1.37824	1.36938	1.43101	1.78973	1.98462	2.29327	2.10058	2.15846	2.11855	2.16086	2.35612	2.23535	2.03995	1.54654	1.55747	1.76812	1.75799						727	4.27739	5.23271	6.17115	5.9774	6.01627	6.02488	6.74656	6.93735	11.0558	12.7751	12.6331	9.66847	8.46831	7.84357	6.81124	7.25213	6.68504	5.94513	4.74381	4.33424
728	1.36367	1.47403	1.55345	1.63135	2.20191	2.32895	2.16261	1.85538	2.18479	2.42201	2.57665	2.38707	2.18736	2.06505	2.1825	1.95891	1.77696	1.77501	1.80556	1.45403						728	5.27627	5.45506	5.36684	5.21593	7.86599	8.1667	7.88103	5.82764	7.88103	9.10482	9.071	6.3849	5.24734	5.28088	6.07976	6.42052	5.82692	5.50112	4.70055	5.03803
729	1.39303	1.36833	1.48379	1.56169	1.4693	1.39029	1.64909	2.08593	2.21945	2.08469	1.94186	2.26383	2.33264	2.72271	2.46924	2.3683	1.65441	1.72663	1.67392	1.68873						729	8.00289	6.52464	5.91045	5.09125	5.78027	6.02675	5.66279	5.78545	6.81006	8.30769	7.9116	6.81911	5.69365	4.95805	5.16036	5.84482	5.39464	7.91105	9.31272	10.3803
730	1.48506	1.52368	1.4758	1.49029	1.5882	1.9328	2.10673	2.03429	2.18349	2.34866	2.94254	2.60823	2.31457	1.80488	1.95764	1.84767	1.5361	1.45402	1.51693	1.6016						730	5.39517	5.87499	7.00418	7.98335	8.53788	6.53945	5.97018	6.22083	6.42501	8.44982	8.36796	8.48018	5.98783	5.11102	5.40279	6.43137	6.37953	7.17204	6.08775	6.89016
731	1.56572	1.57157	1.53741	1.47216	1.73145	1.72499	1.92098	1.74331	2.41772	2.39918	2.93169	2.56944	2.49636	2.39764	2.30191	2.05427	1.46811	1.48091	1.52103	1.54845						731	6.2621	6.73341	6.71093	6.54482	5.10672	4.41783	4.85124	6.27906	8.13006	9.81095	9.46161	7.38849	5.15343	4.87002	5.47514	5.54193	4.98482	4.66718	5.25301	6.14872
732	2.10133	2.07295	1.82182	1.5688	1.67649	1.75175	1.71298	1.95118	2.1462	2.2496	2.44063	2.27961	2.04493	2.07672	2.33604	2.26015	1.70321	1.49068	1.51725	1.72367						732	5.90196	6.15133	7.08755	7.15642	7.0858	6.18141	6.10416	6.50313	6.31254	7.30344	8.14883	7.87999	7.45744	5.8122	6.3223	7.53478	7.70618	7.60961	5.72025	6.41702
733	1.89104	1.61658	1.3314	1.25806	1.35877	1.46939	1.44724	1.75955	1.87454	1.91543	2.1888	2.20703	2.33472	2.09072	2.28433	1.99788	1.67004	1.60359	1.81199	1.95548						733	4.84096	5.25223	5.11102	4.25851	4.95084	7.2097	8.20371	9.27679	9.13993	9.81095	8.29081	6.31494	4.9162	5.73008	5.75623	5.51817	3.81837	4.77594	4.7058	4.93585
734	1.90926	1.68934	1.50803	1.76654	1.88325	2.10873	1.92353	1.995	2.1462	2.00204	1.85626	1.77551	1.85766	1.86206	2.05158	2.07427	1.90651	1.61257	1.89429	1.988						734	6.72327	5.83669	5.52247	5.34138	5.86669	5.73448	5.80334	7.35644	8.77008	9.27066	7.19776	5.48134	5.3028	4.90849	4.07338	4.60182	4.9058	5.76931	5.55873	6.92119
735	1.9753	2.00507	1.86803	1.79334	1.55805	1.53721	1.67363	2.00149	2.47179	2.7324	2.71682	2.46437	2.20566	2.4174	2.394	2.16841	1.4729	1.43912	1.69868	2.05227						735	5.71529	4.17492	4.52173	4.40631	5.04149	5.12148	5.5925	9.86626	13.1368	14.125	9.50679	6.45247	5.15163	5.05	4.4983	4.52647	4.36159	4.77428	5.73369	5.9607
736	1.79343	1.71826	1.52517	1.50148	1.42676	1.36131	1.51058	1.71967	1.98968	2.21188	2.60365	2.83585	2.55298	2.26832	2.12463	1.96918	1.70702	1.53198	1.67187	1.81827						736	4.65732	4.35607	5.13179	4.59355	5.95393	5.58875	5.80267	7.83272	10.5021	12.5517	10.2418	7.45846	6.23581	6.07664	6.47824	5.63388	4.71285	4.63939	4.41959	4.64801
737	1.42023	1.48582	1.54541	1.68026	1.80836	1.82098	2.07051	2.06585	2.19555	2.01551	2.16452	2.26814	2.27566	2.68584	2.56268	2.10262	1.49805	1.48525	1.61883	1.46647						737	5.20417	5.07292	5.72743	5.66592	5.62569	5.80435	5.57737	6.28132	6.20795	8.21128	7.41593	9.24093	8.7239	8.89036	6.0384	6.02337	5.43538	5.67146	4.97587	5.43546
738	1.57792	1.42676	1.48568	1.71031	1.6687	1.55643	1.36766	1.73955	2.0414	2.10422	2.32565	2.27836	2.32014	1.87552	1.79453	1.57681	1.49166	1.6342	1.82213	1.80639						738	5.67649	5.76792	5.16806	5.09965	6.91371	7.14744	8.72776	9.22107	10.3688	9.59876	8.60738	7.6994	6.72716	6.41702	5.89579	7.80852	7.45262	8.26383	5.89104	6.50434
739	2.01679	1.60359	1.3129	1.31147	1.4837	1.47663	1.77474	2.09843	2.32626	2.25748	2.29693	2.47826	2.45776	2.68266	2.61828	2.34071	1.83916	1.85602	2.11534	2.18754						739	5.17484	5.17484	5.14907	4.57259	4.7989	4.54063	5.30114	7.09396	8.84736	9.26723	8.85493	8.70755	8.02262	6.24092	5.26199	5.55595	5.9132	6.41952	5.90196	5.69109
740	1.78942	1.4672	1.18235	1.22356	1.37704	1.55735	1.51878	1.82554	2.0694	2.42334	2.78876	2.86276	2.61003	2.15488	1.85334	1.74716	1.54493	1.94467	2.09903	2.17746						740	5.06206	4.20791	4.62288	5.56841	6.18141	5.18409	4.5969	5.15647	7.94938	11.2644	10.9067	8.83322	5.74204	6.69556	6.08131	6.62114	5.63603	6.81561	6.65729	6.54742
741	1.4969	1.31073	1.28641	1.52618	1.82633	1.72665	1.76884	1.79631	2.32751	2.3891	2.35136	2.21056	2.16452	2.33124	2.10797	1.79024	1.43428	1.65207	1.85927	1.83062						741	5.90424	5.73392	6.54335	6.12252	6.82005	5.42148	8.87431	10.4662	12.3117	9.8577	8.98671	8.95846	9.10538	8.49992	6.22402	5.5881	5.44678	5.74953	5.09125	5.29347
742	1.82543	1.86397	1.62754	1.54439	1.53021	1.59109	1.80475	1.83624	2.35535	2.40192	2.90656	2.70605	2.94254	2.60681	2.41346	1.96595	1.60075	1.53945	1.58231	1.86206						742	4.22422	4.84356	5.62732	5.55873	6.67363	6.65729	6.65485	6.27306	6.4421	6.90734	6.97216	6.28509	5.97263	6.74484	6.83054	7.25994	6.01134	6.78205	5.00455	4.51398
743	1.47476	1.51171	1.5547	1.47216	1.6342	1.71215	1.77984	1.94479	2.16204	2.30808	2.09016	2.05305	2.02558	2.3004	2.32578	2.01688	1.54074	1.59098	1.71888	1.64374						743	5.58669	6.15296	9.84976	9.06812	8.84212	5.21762	5.81672	7.17028	9.92012	10.695	10.5192	8.27782	8.02072	6.22819	5.91421	5.67864	5.49037	6.55263	5.81441	5.81001
744	1.63156	1.64298	1.59109	1.58623	1.51432	1.70891	1.78066	1.73528	1.7577	1.55345	2.2465	2.55558	2.77694	2.33708	2.05879	1.82458	1.57533	1.46582	1.59574	1.54733						744	7.08965	6.24067	5.8735	6.26369	6.81124	6.5262	6.27028	5.95851	7.7185	7.55425	8.80396	8.63467	8.90286	6.85507	4.9162	5.27033	5.48401	6.63191	6.80388	7.67115
745	1.66824	1.82726	1.71357	1.90234	1.80169	1.76466	1.71172	1.85954	2.44859	3.09755	3.36947	3.07624	2.36111	2.11799	1.91335	1.92222	1.77676	1.74463	1.68941	1.71898						745	6.15405	7.05169	7.28042	6.2621	6.1764	5.42148	5.31787	4.958	8.04565	10.0136	11.6677	9.30069	7.86874	6.25963	6.11765	5.99144	5.63388	5.36618	4.84333	5.12771
746	1.70114	1.83523	1.94935	1.92879	1.76653	1.60457	1.82955	2.06165	2.51527	2.34258	2.68636	2.39288	2.6059	2.38224	2.66823	2.18659	1.71898	1.67677	1.84964	1.94024						746	6.08937	5.90077	5.53018	5.41312	6.71586	5.73158	5.29516	4.54644	6.91116	7.96664	7.57379	5.61495	5.24063	4.93876	5.5326	5.60135	6.25963	7.22509	6.99145	7.16487
747	1.58441	1.538	1.41275	1.73366	1.66862	1.70655	1.55487	2.01608	2.18673	2.12802	2.15347	2.32763	2.22518	2.11851	1.95302	1.96067	1.57812	1.50479	1.51955	1.64909						747	6.62113	6.73296	7.55251	6.01134	5.96285	4.28935	5.98771	7.46092	8.11982	6.95862	6.27853	6.40161	6.15233	6.11662	5.86523	5.84843	5.72222	5.99041	5.5597	5.46189
748	1.76116	1.59164	1.54943	1.68941	1.8628	1.92933	1.99667	1.87802	1.96796	1.77632	1.98059	2.1583	2.21194	2.32167	2.14758	2.11807	1.7918	1.79736	1.93038	1.88753						748	7.08965	6.6314	6.70511	5.43604	7.18336	7.02712	7.68908	5.85724	6.77446	7.09308	7.36707	6.18139	6.29156	5.88099	5.44179	5.40825	4.84231	5.39998	5.39458	6.72341
749	1.76621	1.59156	1.39059	1.40589	1.57447	1.88045	2.14367	2.26661	2.53649	2.45127	2.60382	2.08735	2.24136	2.0375	2.16293	2.00145	1.87238	1.75148	1.65158	1.79978						749	5.50882	4.93876	5.29347	4.489	4.4924	4.12336	4.6782	6.40418	7.56873	7.84198	8.17164	8.06157	7.27514	5.19461	4.95549	5.90077	5.58875	4.98845	4.66744	4.95336
750	1.47169	1.78136	1.80442	1.84294	1.65529	1.74206	1.85091	1.87418	2.09991	2.22899	2.56151	2.39089	2.35133	2.26444	2.16768	1.92201	1.52146	1.59328	1.56579	1.6571						750	6.31494	5.07611	6.55494	7.24775	7.43689	5.09215	5.08264	5.65498	9.08101	10.1994	10.1644	8.55525	7.65009	7.28003	6.08937	5.97919	5.16516	5.63437	6.63677	7.19367
751	1.49858	1.43836	1.4403	1.45125	1.4535	1.34657	1.69236	1.79035	1.94489	1.78313	2.24876	2.42199	2.38956	2.46496	2.36013	2.19553	1.51097	1.78763	1.83284	1.92153						751	6.90092	6.99946	7.58772	8.46959	8.16888	5.88099	5.89048	6.85291	7.03706	8.56085	8.52538	8.18781	5.73008	4.34151	5.26763	6.51496	6.45586	6.71839	6.2672	8.26383
752	1.73282	1.56327	1.6129	1.51876	1.58202	1.52283	1.72345	1.92398	2.08237	2.21056	2.10058	2.10493	2.03183	2.35811	2.60875	2.37057	1.92313	1.62784	1.81785	1.80502						752	7.54846	8.15916	7.30185	5.98881	5.46189	5.14288	4.64563	5.89968	8.46622	9.94784	10.4995	9.19552	8.25586	5.59782	4.58359	5.3192	5.60381	6.1764	5.59702	6.82005
753	1.77163	1.33188	1.21587	1.32812	1.47169	1.62885	1.86731	2.09584	2.18784	2.00316	2.08728	2.27324	2.42649	2.45486	2.23757	1.93501	1.59398	1.61439	1.95814	1.97337						753	5.88308	5.94363	6.13488	4.889	5.81172	4.69685	5.02851	6.44331	9.36586	11.5291	9.86982	8.29684	6.20846	5.76123	5.40639	5.74333	5.61595	5.16806	4.40635	4.78695
754	1.54182	1.66712	1.71865	1.93595	1.84351	1.76924	1.83086	2.41496	2.77976	2.74301	2.37983	2.33613	2.33264	2.49218	2.51268	2.3741	2.06298	1.91172	1.79242	1.73557						754	4.17041	3.73475	5.64783	5.67691	5.51054	3.91789	4.82629	6.5399	8.55139	8.61029	9.10786	9.65178	9.38359	7.22408	5.36618	5.26679	6.30654	6.67058	6.57751	4.86227
755	1.7501	1.75131	1.66933	1.76014	1.65476	1.69233	1.64394	1.9698	2.3183	2.59736	2.63197	2.30322	2.18264	2.30259	2.59654	2.25712	1.76304	1.87312	2.13029	2.1494						755	5.29312	5.08901	6.78205	6.97058	6.9784	5.07321	5.77401	5.75525	8.03245	7.82594	7.73978	5.6093	5.84843	6.13342	5.93778	6.01548	5.50507	5.91129	5.50507	5.74729
756	1.75396	1.66775	1.60017	1.52368	1.50293	1.6892	1.89109	2.29626	2.33464	2.35612	2.25296	2.07578	1.85064	2.10298	2.32196	2.06485	1.56837	1.58372	1.87915	1.82368						756	7.06667	7.254	7.28003	5.91383	6.0194	5.60135	5.58684	7.53547	9.46522	10.0809	9.88805	8.54781	7.54433	4.85349	5.15639	6.17115	6.17115	5.891	5.34515	6.1764
757	1.57447	1.61099	1.58231	1.57298	1.59695	1.51843	1.65543	1.98526	2.35192	2.42578	2.6897	2.70985	2.40365	2.37774	2.45878	2.54744	1.9149	1.89348	1.77787	1.76908						757	5.02235	5.28656	5.44079	6.24067	6.60286	5.82792	5.30218	6.95213	8.47464	9.73904	8.70755	8.39518	7.45896	6.43137	5.8355	5.90424	6.22174	5.91045	4.94496	5.12771
758	1.81928	1.70432	1.50934	1.42993	1.54116	1.72831	1.75041	2.0721	2.02582	2.06385	2.05959	2.40248	2.19508	2.15097	2.22518	2.21766	1.83576	1.46795	1.56179	1.6387						758	4.95336	5.3572	5.67864	6.15296	6.17174	4.90037	4.41329	5.18605	6.49976	7.67115	7.05575	5.58913	4.96546	5.19803	5.55595	4.95549	4.7619	5.68141	5.25214	5.63094
759	1.68634	1.87712	1.82328	1.61329	1.66361	1.76601	1.74311	1.71561	2.15227	2.2313	2.3569	2.16844	2.36237	2.37463	2.17681	1.93575	1.62881	1.76149	1.63752	1.60303						759	5.15157	5.11973	5.54157	5.70318	6.82027	5.83751	5.91414	6.4503	7.47435	7.40743	7.65967	7.82465	7.7	5.69359	4.7776	5.7522	6.67393	7.0642	5.3907	5.2939
760	1.49546	1.67955	1.65154	1.66251	1.59227	1.67719	1.85508	2.00726	2.36793	2.31837	2.28498	1.97465	1.98958	2.41894	2.48816	2.22484	1.72288	2.01364	2.06225	1.85619						760	6.93799	7.19023	9.08351	10.9615	11.1749	8.49346	4.96964	6.34289	7.50252	8.13326	7.40799	6.54772	6.04644	5.25301	5.41312	6.0722	5.90196	6.41952	6.02612	6.11662
761	1.61003	1.55747	1.3905	1.37459	1.39979	1.51314	1.78638	1.72021	2.42148	2.39126	2.63524	2.10396	2.0344	2.04498	1.92943	1.95287	1.52311	1.64287	1.64614	1.84043						761	4.52044	4.30775	5.15539	5.44678	5.39604	4.48004	4.6825	6.06841	7.03292	7.28042	7.84198	7.69845	7.51665	5.99391	6.1764	6.24067	6.17015	6.0722	5.50507	5.14655
762	1.60062	1.55222	1.63371	1.57745	1.48716	1.48506	1.63763	2.01608	2.18673	2.27366	2.22098	2.33212	2.49521	2.57616	2.39208	1.94172	1.53389	1.67348	1.84493	1.82838						762	5.63388	4.81894	4.64669	4.93411	6.4345	5.94212	5.71929	4.77241	6.07438	6.6314	6.70854	6.02337	5.49638	5.28776	5.14907	5.55595	5.37682	6.45537	6.52764	6.93799
763	1.65739	1.81149	1.73969	1.83632	1.83171	2.05595	2.02563	2.14985	2.3015	2.19946	2.1727	2.0765	2.39176	2.52994	2.36908	2.06411	1.8397	1.73402	1.62271	1.54996						763	5.59426	5.6093	5.99041	5.81157	5.74729	7.22408	7.43666	6.96288	6.96501	9.59814	9.7569	7.86599	5.75231	5.45834	5.54838	5.76223	5.82692	5.38819	5.28776	5.49638
764	1.40792	1.48974	1.54186	1.59926	1.52788	1.59471	1.58554	1.78885	2.28495	2.57524	2.67319	2.56914	2.48662	2.72271	2.50915	2.26974	1.74872	1.82911	1.85309	1.64548						764	4.69122	4.87439	5.99289	5.15682	6.35309	5.64464	6.18895	6.1733	7.25198	7.9116	7.64666	6.13078	6.13784	5.1653	6.55263	6.55002	7.30185	6.24067	5.03212	4.30718
765	1.88803	1.99152	1.76317	1.63761	1.70896	1.90465	1.90761	1.93246	2.11249	2.18111	2.77284	2.74319	2.80396	2.3211	2.17746	1.95168	1.85957	1.81493	1.63538	1.63878						765	4.25791	4.65732	6.081	6.44274	7.37706	6.84947	6.53339	7.53547	8.017	10.8535	8.6393	8.39119	5.70544	5.71687	5.69109	6.17015	6.24067	5.53274	4.87446	4.52926
766	2.18156	2.00643	1.73141	1.58811	1.74735	1.82974	2.0098	2.20047	2.40381	2.11616	2.39306	2.44448	2.40209	2.03282	1.99143	1.98859	1.67307	1.8596	2.05133	2.25163						766	5.8317	6.57275	8.10557	6.49642	7.92436	6.41283	6.24092	4.76073	5.80267	6.191	8.35279	8.30868	8.43983	8.01072	7.33462	6.64498	4.68702	6.9784	6.54685	6.12637
767	1.73153	1.63123	1.52788	1.40842	1.2851	1.29671	1.44785	1.77504	1.89978	2.05464	2.89947	3.2004	3.15802	2.42649	2.17542	1.80689	1.5186	1.77624	1.95679	1.9729						767	4.98745	4.4899	5.65104	5.1653	6.80019	5.80069	6.22168	7.38873	9.62617	10.7802	8.63467	7.51665	5.99391	6.1764	5.27519	4.9162	4.65732	5.68491	6.09554	5.36321
768	1.43704	1.48866	1.45838	1.5421	1.62065	1.61532	1.92678	2.14417	2.61933	2.48407	2.76885	2.48438	2.58069	2.62452	2.44729	1.95157	1.48735	1.86604	1.88543	1.72785						768	5.48699	5.62912	6.69556	5.75623	7.701	6.13818	9.15846	7.78926	10.3818	10.7224	11.0329	8.67334	5.60135	5.5326	6.08814	6.07664	5.34029	4.51273	4.47631	4.78695
769	1.55582	1.83313	2.07401	2.11695	1.72259	1.45857	1.52291	1.71919	1.96687	2.04356	2.27639	2.62579	2.45197	2.20254	1.9849	1.99152	1.93263	1.78133	1.80502	1.65051						769	5.54157	5.5096	6.11412	5.02235	5.24063	4.5851	5.44931	6.94893	9.39358	9.15871	7.46872	6.33348	6.08937	6.09211	5.63388	5.86523	5.24768	5.30968	5.31245	5.26171
770	1.93638	2.23851	2.16263	2.1275	1.87683	1.77624	1.76081	2.0217	2.35004	2.23602	2.6011	2.52821	2.46631	2.1687	2.24533	2.22941	1.78582	1.72783	1.64594	1.84084						770	4.34654	4.70618	6.69556	6.73434	7.17831	6.3849	6.69497	7.65155	8.40416	10	8.32817	6.62732	5.55595	5.80028	6.93521	7.09308	7.22509	7.84984	6.97956	6.20996
771	1.90739	1.74872	1.50524	1.4572	1.36569	1.48581	1.66329	1.97372	2.18789	2.09297	1.99818	2.19049	2.19405	2.23762	2.05879	1.93918	1.55588	1.57302	1.88102	2.09249						771	4.85108	4.62259	5.80435	6.80388	7.12912	5.26861	5.13586	6.81768	10.0051	11.6643	10.728	8.48018	5.90424	5.40639	5.94513	6.30393	5.74085	5.90598	5.97633	5.91421
772	1.49546	1.69471	1.64628	1.51517	1.31032	1.37842	1.68167	1.73617	1.78125	1.61178	2.25956	2.43272	2.47194	2.36388	2.37046	2.10122	1.54216	1.63016	1.69886	1.67955						772	4.88443	5.49239	6.45247	5.96669	5.70958	4.13531	4.60687	4.88315	7.68905	8.70872	9.17918	7.5155	7.15987	6.29434	5.31205	5.54353	5.1357	5.66974	4.5626	5.10635
773	1.87915	1.9303	1.86328	1.67857	1.55747	1.4945	1.5172	1.7196	2.14938	2.30179	2.19345	2.00596	1.95571	2.06305	2.02616	1.76384	1.53034	1.72732	2.0228	2.00924						773	7.82838	7.33922	6.36442	6.47064	6.1542	4.58047	4.92425	5.65815	8.30342	9.4585	10.2557	7.23203	5.89887	4.2932	4.42885	5.33383	5.24593	5.33383	4.62259	7.66105
774	1.45628	1.44344	1.52829	1.64937	1.76421	1.75362	1.84292	1.92049	2.23339	2.34397	2.59952	2.68535	2.70775	2.74469	2.61087	2.33705	1.89221	1.94336	1.93201	1.7739						774	5.48052	6.60286	6.72341	6.5625	6.29431	5.87749	5.84251	6.5036	8.3815	8.28018	8.26383	6.92548	6.3849	5.46189	4.9493	6.44767	6.09494	7.55251	5.91915	6.29158
775	1.57537	1.47223	1.46795	1.35511	1.44731	1.47236	1.62192	1.79635	2.16972	2.25037	2.31366	2.14854	1.99136	2.00531	2.21766	2.26016	1.93245	1.93754	2.00575	1.88613						775	4.79557	6.11296	7.15738	6.58189	6.20017	5.29027	5.48501	6.2566	7.77284	8.63563	7.24205	6.22231	5.59426	5.3028	4.71475	4.45311	4.70602	5.99272	5.83751	5.50021
776	1.45628	1.42558	1.6016	1.56806	1.48105	1.44494	1.82401	2.20161	2.33485	2.26926	2.65834	2.93375	2.79484	2.51999	2.06876	2.07248	1.62403	1.61704	1.45701	1.44382						776	5.93778	6.40161	6.76533	5.87122	6.02606	4.94287	5.99499	7.2406	10.2205	11.5862	10.4257	8.74627	7.02985	6.33523	5.84843	7.23056	7.08905	7.00843	5.50507	6.01548
777	1.42792	1.39182	1.30371	1.60967	1.54904	1.60815	1.42885	2.04534	2.7095	2.83021	2.64484	2.42635	2.30093	2.19437	2.15589	2.08052	1.57296	1.40915	1.53909	1.62964						777	5.80078	6.10539	5.94513	6.02675	5.89319	5.02563	4.97031	6.67366	10.6341	13.941	12.0198	9.10136	5.94363	5.33031	4.94278	6.10118	6.63756	6.41952	5.5597	6.28709
778	2.449	2.0336	1.76273	1.35764	1.36131	1.49392	1.99139	2.34295	2.7316	2.31964	2.58782	2.80462	2.8328	2.61791	2.10283	2.16449	1.67099	1.97657	2.30527	2.48945						778	4.27899	4.45074	6.98096	6.59442	6.59237	4.70052	5.60855	9.82849	14.0636	17.2052	13.9869	10.5775	6.98596	5.39604	5.69379	7.31576	7.6678	8.56085	7.14612	6.27751
779	1.57239	1.40486	1.48716	1.43889	1.39263	1.32912	1.74438	2.01433	2.21075	2.25785	2.41975	2.36254	2.06888	2.16649	2.14338	1.9301	1.5616	1.66662	1.89418	1.79007						779	5.07292	5.59426	6.97463	6.80293	6.68524	4.68364	5.14547	5.25499	7.04542	8.42935	9.70743	10.3511	9.15871	7.19155	6.23159	6.53539	6.25057	5.00318	4.23779	4.80792
780	1.57715	1.66764	1.92512	1.89028	1.80488	1.6016	1.76081	1.89744	2.1496	1.96045	2.22309	2.36161	2.66423	3.39293	3.37465	2.88715	1.71614	1.61717	1.66964	1.57301						780	4.86119	4.72811	4.93413	5.10672	6.54482	7.35459	6.71196	8.46869	9.80484	10.2194	7.82055	7.84198	7.39194	7.56544	6.04429	5.73369	5.3163	5.74204	5.84482	4.77416
781	1.69999	1.81221	1.72422	1.58844	1.60457	1.72272	1.89379	2.16351	2.54748	2.75437	2.60564	2.59724	2.47465	2.47128	2.20605	2.18768	1.80274	1.69876	1.53745	1.70794						781	6.30393	6.02872	5.50112	4.74491	4.53616	3.86563	4.10172	7.18051	9.92794	11.7144	8.98576	7.35574	5.81157	6.57249	6.13624	6.4683	5.05946	5.36856	5.09215	6.33348
782	1.72029	1.56681	1.26355	1.42286	1.50023	1.51984	1.44505	1.87382	2.28121	2.45895	2.52586	2.57616	2.45944	2.27366	2.13846	1.97042	1.84387	1.88822	1.91524	1.91287						782	6.02612	6.11662	6.13342	5.55158	5.57787	5.11887	5.16281	6.2368	6.5745	7.11262	6.42457	6.81124	6.08814	4.69122	4.21523	4.44519	4.8661	5.28656	5.55873	6.11662
783	1.54405	1.53721	1.29399	1.4433	1.44542	1.74306	1.65029	1.80345	1.85853	1.93305	1.99766	2.17746	2.4132	2.34247	2.11973	1.77501	1.52465	1.32684	1.35227	1.50849						783	4.89767	4.86076	5.25301	5.98781	6.29431	6.81561	6.52757	7.01343	6.55532	7.46432	7.19367	7.11951	6.18139	6.93521	6.16474	5.934	3.92445	4.35229	4.27811	5.14907
784	2.15815	2.04562	1.7005	1.90495	1.99941	2.00617	1.69719	1.93108	2.31124	2.25186	2.3669	2.32608	2.50081	2.47348	2.2591	1.87233	1.50293	1.51187	1.72288	1.92653						784	5.99041	5.6093	6.20727	6.191	5.99272	5.25326	5.96992	6.16517	6.61358	6.36373	9.13712	8.81485	8.42919	6.42457	6.81124	6.17174	5.0347	4.5807	5.17668	5.71962
785	1.76897	1.54689	1.39475	1.33958	1.58601	1.89779	1.98303	1.96913	2.4392	2.46084	2.56124	2.31539	2.39046	2.3522	2.06796	1.99883	1.63538	1.63878	1.70412	1.801						785	6.09435	5.64377	5.71338	5.33128	6.11765	5.68494	4.82868	7.33565	9.4541	10.0774	7.65967	6.02816	5.80401	5.3028	5.86245	8.05872	8.4216	8.69294	6.54437	6.30654
786	1.98547	1.67989	1.9303	1.79884	1.62069	1.27612	1.50964	1.54299	1.90973	1.93022	2.23861	2.58509	2.47522	2.76094	2.29989	2.15407	1.45746	1.51207	2.00617	2.05246						786	5.524	5.9132	6.93521	6.10972	8.66648	7.93311	8.14644	6.53507	7.88085	8.62358	9.63512	10.4828	9.69977	9.02709	8.62701	8.43968	7.16487	5.89579	5.5215	4.8872
787	1.42233	1.52471	1.56927	1.50442	1.4549	1.64178	2.14859	2.33053	2.3095	2.10873	2.10058	1.9729	1.99539	2.35432	2.55883	2.28673	1.74491	1.5616	1.49563	1.46811						787	8.85063	8.72737	9.02602	5.21536	7.37091	6.95351	7.7185	6.68443	7.25378	7.08965	9.82675	9.50435	9.17554	5.68741	5.90821	5.50767	5.06206	5.58717	5.75669	6.12068
788	1.74178	1.58221	1.46795	1.68177	1.6173	1.58861	1.32577	1.47873	1.54608	1.73153	2.3855	2.84842	2.75522	2.54996	2.26534	2.15398	1.58221	1.50148	1.62299	1.76175						788	6.48848	6.72327	8.26827	6.91624	6.95705	5.1143	5.20071	5.4783	7.16919	9.41486	9.30069	7.62961	6.29156	5.98262	6.29156	6.03941	5.59704	5.85364	5.57397	5.98791
789	1.82213	1.81103	1.60247	1.61717	1.61935	1.74463	1.71885	1.95411	2.1515	2.3185	2.12804	2.00708	2.16804	2.41346	2.63927	2.2821	1.8171	1.67148	1.80836	2.02424						789	4.59565	4.72729	5.34029	5.73588	5.62569	4.7646	4.88297	6.18588	8.24399	9.56513	9.08333	6.97472	5.93022	5.68494	5.27627	4.73153	4.65974	5.68391	5.36596	5.24235
790	1.71529	1.78167	1.72446	1.52472	1.48852	1.61178	1.81127	1.87644	1.94753	1.90158	2.17233	2.29972	2.4648	2.29364	2.39089	2.20856	2.01031	1.90957	1.88929	1.80639						790	5.29245	5.31158	5.52483	4.47067	5.54353	6.10118	6.31586	6.85955	8.33253	10.1053	10.3511	8.63467	6.48681	5.1677	5.53268	6.15233	5.77586	5.36618	4.77897	4.53847
791	2.05119	2.06773	1.95949	1.70114	1.47606	1.54426	1.65109	1.92372	2.05861	2.15815	2.42569	2.22134	2.36939	2.24334	2.29673	1.82713	1.47202	1.64675	1.87434	2.02984						791	5.63415	5.69357	5.30968	4.65506	5.31991	5.52502	5.86172	5.70144	8.2744	10.4776	11.4218	9.47943	7.85626	6.69043	5.63388	5.08901	5.89083	6.15428	5.7593	5.12943
792	1.49887	1.54733	1.50202	1.4962	1.66588	1.85957	1.87335	2.15969	2.41531	2.59736	2.63197	2.48055	2.3053	2.19538	2.26888	2.12703	1.78932	1.78694	1.71598	1.6151						792	5.70544	5.71687	5.26199	4.9493	5.46189	4.89955	5.4906	5.23044	7.55892	8.91958	9.59876	7.56762	5.97919	4.98962	4.77717	4.5	4.28935	5.72415	5.94698	6.78205
793	2.25172	2.22897	1.73484	1.54973	1.52618	1.80027	2.09916	2.33349	2.25936	1.96037	2.31812	2.53914	2.71269	2.4137	2.28616	2.03995	1.56169	1.68715	1.83641	2.30337						793	5.80078	5.90598	4.9133	4.55236	4.47257	4.24407	4.5969	5.80013	9.21511	13.2055	12.2246	8.98083	5.86245	5.6067	5.3366	4.95549	5.07321	5.36618	5.11758	6.10539
794	1.90447	1.46582	1.36347	1.24041	1.27969	1.54126	1.86523	2.08271	2.14746	2.05426	2.04783	1.94173	2.12068	2.37166	2.42291	2.1683	1.78313	1.8669	2.18016	2.14108						794	5.90077	5.49011	6.23825	5.53698	8.34562	7.54041	7.92825	6.70305	8.43045	8.91974	8.84782	8.30769	6.88175	5.56019	4.30775	4.49711	4.81377	5.33213	5.41572	5.26199
795	2.05072	2.10134	1.76421	1.64937	1.65403	1.57243	1.4595	1.50808	1.76027	1.84884	2.10012	2.14903	2.34696	2.09946	2.01782	1.77606	1.84534	1.95665	1.93202	2.03244						795	4.9162	4.26723	5.63897	5.9607	7.02531	5.69063	5.18585	5.73219	6.54291	8.32492	8.87283	9.30069	7.62961	5.74953	6.09435	6.73303	6.70854	5.63327	5.43546	5.09965
796	1.84387	1.74834	1.69372	1.5186	1.62299	1.85386	1.82323	2.01181	2.08503	2.33124	2.36932	2.24758	2.37171	2.14338	2.16649	1.69414	1.48279	1.43719	1.67481	1.77004						796	4.41268	4.5444	5.26101	5.88047	6.22231	5.12785	5.32902	7.25351	8.52842	11.5048	10.5848	9.70619	6.29434	6.46143	7.02985	7.29804	5.97897	7.38787	6.77808	6.94442
797	1.51002	1.48432	1.33479	1.41728	1.44289	1.52714	1.39918	1.66461	2.23945	2.42959	2.40843	2.13869	2.03006	1.9457	1.92924	1.95067	1.69784	1.71673	1.72029	1.71826						797	5.86523	5.31205	6.83084	6.59442	7.65604	5.6545	6.60911	6.7498	8.32026	8.58821	9.09538	8.22075	6.92406	5.19461	4.67831	4.66718	4.44844	5.42093	5.88047	6.46143
798	1.69487	1.57153	1.51807	1.62049	1.74888	1.92745	1.83076	1.87074	1.89999	2.17957	2.37145	2.41085	2.24179	2.08379	2.07389	1.72987	1.45992	1.35396	1.65168	1.71745						798	4.72817	5.02608	8.70038	9.00871	8.23277	4.71955	4.88589	6.67984	8.55221	10.0585	8.42935	7.76319	6.18276	6.29579	5.73392	5.98783	5.11102	4.43731	4.50978	4.72817
799	2.26827	2.1718	1.94071	1.64369	1.44873	1.54654	1.51237	1.5224	1.80747	1.96991	2.38358	2.36738	2.57472	2.56464	2.51633	2.06235	1.53719	1.68722	2.12278	2.30722						799	6.43137	6.13839	6.24747	6.76377	6.90734	6.3285	6.19954	6.24241	8.24069	9.64551	9.59876	7.56762	5.87756	4.87446	5.19184	5.60135	5.99144	7.21376	7.88235	8.21128
800	1.92048	1.63878	1.57681	1.6172	1.48988	1.45078	1.60309	1.78261	1.89559	2.00521	2.34803	2.24357	2.08081	1.92826	2.17383	1.99676	1.54609	1.43361	1.83236	2.12611						800	4.42368	4.35371	6.44074	6.53005	7.18701	5.00697	4.9903	5.00634	7.0935	8.31145	9.49859	8.89318	7.66684	6.87947	5.93502	6.31339	5.32885	6.27753	5.74204	5.23271
801	1.45859	1.30688	1.46782	1.51258	1.53429	1.52084	1.76323	2.14797	2.5149	2.41975	2.46265	2.17455	2.00096	2.07647	2.2118	2.21126	1.73203	1.73883	1.78593	1.64052						801	4.42885	4.75913	5.59782	5.80384	6.11412	5.98783	6.4421	6.27306	8.51155	9.83397	9.40516	6.33731	4.87446	4.35046	4.52173	9.29808	10.37	10.3831	5.54214	5.37262
802	1.55326	1.71726	1.78318	1.78582	1.61531	1.41192	1.43909	1.63891	1.93206	2.00634	1.8823	2.03699	2.15774	2.13624	1.73814	1.51839	1.27541	1.55788	1.65895	1.84084						802	4.45209	5.33038	5.44581	5.19461	6.78482	6.82429	6.70112	5.30704	7.26173	8.90286	9.70743	8.30315	5.85632	8.94961	9.64594	10.6263	5.70168	6.13784	4.9865	5.13474
803	1.70256	1.69323	1.58417	1.66574	1.58592	1.8397	1.77653	2.12049	2.14792	2.1786	2.00382	2.07675	2.0935	2.41327	2.45127	2.37906	1.7572	1.71842	1.80836	1.89104						803	5.13889	4.97915	7.40132	7.68699	7.33922	4.9493	4.7614	6.08585	7.08493	7.84198	6.72341	6.18139	5.55595	4.72561	4.34151	5.48252	5.88438	5.98556	5.29881	5.43613
804	1.6387	1.6172	1.46131	1.57932	1.64439	1.71826	1.51878	1.56739	1.75082	1.78795	2.01919	2.24553	2.33968	2.37171	2.18719	2.00287	1.60717	1.72377	1.82686	1.83317						804	5.70115	5.9253	6.15405	5.85364	6.49347	6.2636	5.06234	5.1105	6.83744	8.34306	8.37602	8.3148	8.34306	7.76302	7.86774	7.36692	8.10642	7.0864	6.67363	5.00703
805	1.63429	1.45239	1.33109	1.44866	1.65801	1.60608	1.51586	1.69998	2.23051	2.20858	2.41775	2.35272	2.72624	3.08415	3.00882	2.50456	1.73225	1.77098	1.82641	1.75626						805	7.28003	5.76755	5.85364	5.94186	6.66926	6.17174	5.3714	5.53692	8.5783	8.91648	8.54435	6.98596	6.8995	7.27287	6.13624	6.73341	5.09418	5.5609	6.38149	7.254
806	1.47317	1.44856	1.65517	1.59229	1.6034	1.55935	1.81274	1.86914	2.10317	2.22121	2.6507	2.91347	2.97658	2.72221	2.32812	2.06888	1.85776	2.01924	2.00666	1.79106						806	6.7291	6.85188	7.18701	5.49479	7.09613	6.35848	6.03595	4.88168	6.18895	8.26079	8.76056	7.52798	4.93348	4.1954	3.92999	5.15343	5.36558	5.93022	5.09231	5.10536
807	1.73123	1.76675	1.66518	1.58111	1.54493	1.49844	1.63828	1.80453	2.17525	2.03524	2.03282	2.14203	2.77694	2.77292	2.42542	2.1075	1.99661	1.90372	1.60307	1.65237						807	6.2652	7.00115	9.10786	7.39898	6.83084	4.64946	6.16059	7.1965	8.77621	8.83577	8.83577	7.99824	6.63677	5.63437	4.9133	5.34897	5.98881	6.47665	5.93677	4.94272
808	1.59159	1.69655	1.81965	2.09731	2.10473	1.80813	1.57399	1.59081	1.87066	2.23237	2.50406	2.43576	1.99883	2.13848	2.14758	2.35412	1.98486	1.85958	1.53647	1.50805						808	5.98791	6.02872	7.48961	7.97992	7.89422	6.18579	5.99499	6.59695	8.71097	11.024	10.7395	8.98582	5.60653	6.00133	6.22415	6.93521	5.80028	6.47546	6.91693	6.72335
809	1.69375	1.65529	1.51435	1.48714	1.3019	1.34017	1.78361	1.97169	2.54862	2.36305	2.65347	2.27496	2.26637	2.3053	2.29665	2.04496	1.58214	1.58844	1.78844	1.86457						809	5.41572	5.06841	5.19461	5.98783	6.12012	5.37183	4.49527	5.55257	8.93459	12.2683	12.5159	9.8879	7.09888	5.68391	4.98482	6.33901	6.41283	6.44611	5.12785	5.6093
810	1.50528	1.17185	1.21893	1.43445	1.59546	1.79212	1.90761	2.09851	2.30066	2.17041	2.46646	2.36794	2.3928	2.02372	2.17453	2.07119	1.89282	1.71865	1.96341	1.80442						810	5.98881	5.8759	6.29579	6.48565	8.39899	7.48389	7.09267	6.21807	8.60222	8.8507	8.29784	7.84984	7.91959	7.58165	5.54193	5.37491	4.81498	5.65449	5.34969	6.0749
811	1.9779	1.91055	1.74108	1.54665	1.50219	1.62808	1.97578	2.20326	2.52281	2.1981	2.63212	2.56589	2.67987	2.18745	2.05461	1.76926	1.48291	1.48378	1.78133	1.93096						811	5.3028	6.20727	6.43013	5.71198	4.51373	4.31453	5.53567	8.21694	9.92657	10.2401	8.63563	6.52687	5.65104	5.76307	5.8829	5.47425	5.2023	5.9132	5.68391	5.37491
812	1.63016	1.76075	1.73256	1.92312	2.18841	2.16304	2.0886	2.08519	2.27094	2.05903	1.98177	2.00341	1.93907	2.44658	2.28357	2.26155	1.53614	1.55917	1.36428	1.45844						812	6.96284	6.48681	5.1677	4.79807	5.74901	5.86825	6.16462	6.31444	6.55532	8.00445	7.66374	6.76415	5.5881	6.17271	6.08429	6.0836	5.60772	6.15133	5.41572	6.74024
813	1.75148	1.74645	1.73282	1.64909	1.54069	1.48846	1.55227	1.71561	2.1938	2.19463	2.50557	2.37327	2.66639	2.53292	2.24229	1.87405	1.56117	1.74894	1.79797	1.82832						813	5.39882	5.31205	7.79632	7.75841	8.14379	5.2532	5.75053	5.80565	7.20631	9.8879	10.9067	10.2327	7.91871	9.50336	8.7239	7.21544	4.20125	4.98294	5.2532	5.5881
814	2.11186	1.6903	1.60407	1.39414	1.60531	1.78167	1.89999	2.38157	2.50173	2.56873	2.5722	2.44166	2.18159	2.0876	2.24669	2.10665	1.39984	1.65688	2.14004	2.33593						814	5.10536	4.86244	6.31339	6.01134	8.49846	7.88952	7.53046	5.57237	5.97493	7.30185	8.80281	8.37945	7.73978	5.88099	5.90821	5.93677	6.09554	6.14958	5.53776	5.13889
815	1.54853	1.5979	1.41732	1.49342	1.49305	1.6686	1.70458	2.10985	2.48897	2.49104	2.44721	2.53515	2.7302	2.59724	2.37616	2.04472	1.67893	1.63442	1.68675	1.7567						815	4.02015	4.71402	5.42262	6.36373	6.72341	6.72341	6.07205	6.30586	6.83744	8.98671	9.31757	12.6647	10.6946	10.0281	5.34138	6.47969	5.8161	8.48074	7.2952	6.68071
816	1.73577	1.77786	1.68013	1.50854	1.50442	1.43189	1.68901	1.86537	2.09916	2.13035	2.26094	2.80844	2.70605	2.6307	2.13532	2.01913	1.63925	1.73601	1.77996	1.88156						816	5.28088	5.27519	5.6508	5.37682	6.68765	6.15428	6.21282	5.72205	7.84997	9.65178	9.99659	8.02034	5.60653	4.92857	4.65506	6.55903	5.98911	6.29158	4.585	5.10536
817	1.67133	1.61349	1.57351	1.72831	1.59229	1.54976	1.422	1.73404	2.06778	2.2136	2.39113	2.34746	2.23695	2.21342	2.21669	2.23794	1.74043	1.56076	1.58844	1.72422						817	5.70544	6.13839	7.96388	9.01162	9.17918	6.42624	5.39476	5.42879	7.61802	9.81095	8.726	7.52043	5.30121	5.8997	5.49479	6.29156	6.03941	6.13342	5.73551	6.02337
818	1.80107	1.82662	1.71167	1.49667	1.55457	1.6016	1.54803	1.65633	1.79118	1.67989	1.94654	2.05216	2.31797	2.41198	2.46796	2.30085	1.84697	1.74855	1.6387	1.57756						818	4.12654	4.85349	5.82792	5.79829	5.32898	4.34198	4.93437	7.38873	10.4064	10.9119	8.44944	7.28003	6.9511	6.12417	4.81333	4.66753	5.01493	4.86623	4.41194	4.36052
819	1.86594	1.52463	1.21845	1.28048	1.49931	1.39591	1.55328	1.6232	1.99667	1.83151	2.08325	2.3961	2.61087	2.48269	2.05724	1.98172	1.75681	1.73538	1.71898	1.94186						819	4.46489	4.91958	5.21082	6.57249	7.26794	6.88175	6.11493	5.09627	7.76867	7.97312	8.62375	5.82788	5.31028	4.76393	4.90693	5.04149	5.12148	5.84843	5.65068	5.21522
820	2.01281	1.8719	1.47904	1.42557	1.42911	1.83605	2.04637	2.23575	2.04949	1.9303	2.1075	1.98147	2.10111	2.26015	2.42959	2.22452	1.79827	1.66437	1.65294	1.88708						820	5.78904	5.20327	5.56019	6.32474	6.97753	6.95862	6.65378	7.47319	8.17343	9.1673	7.9097	6.41946	5.6093	5.84843	5.47514	6.77172	6.16408	6.27715	4.89413	6.02337
821	1.64171	1.65709	1.74725	1.79253	1.78313	1.73383	1.60963	1.79919	2.31101	2.58782	2.47768	2.36024	2.59071	2.80143	2.45942	1.84721	1.28482	1.18556	1.40689	1.5252						821	7.15257	7.93886	7.5117	4.98962	4.50711	4.58407	4.93234	6.40043	7.14058	8.60738	8.70755	7.9097	6.68765	5.37682	5.16806	4.34198	4.16678	4.15887	4.10377	4.69727
822	1.82526	1.71371	1.77262	1.70839	1.64093	1.69031	1.76424	2.0218	2.10713	2.06398	2.17823	2.08243	2.00096	2.03754	2.29851	2.28065	1.7739	1.5421	1.69138	1.76844						822	5.20955	4.47257	4.93348	5.34515	5.34897	5.12785	5.59157	6.13123	6.45892	7.06823	7.51024	8.0955	8.0955	6.77563	5.27033	4.18159	3.84351	4.76273	5.82375	6.52464
823	1.77954	1.61003	1.65476	1.60945	1.59545	1.57903	1.64455	1.78696	1.90407	1.94867	2.16244	2.5789	2.83585	3.03411	2.68927	2.38668	1.87175	1.77751	1.85331	1.77953						823	6.02675	5.94513	5.40639	5.00872	5.44612	4.79807	5.57552	6.01271	7.04539	6.90575	6.72341	6.90732	6.14866	5.19105	4.27154	4.83853	5.68391	6.85132	6.53539	6.71839
824	1.71099	1.51604	1.49042	1.51863	1.63834	1.49398	1.63761	1.70646	1.76068	1.79655	2.02073	2.13731	2.02558	1.95122	2.25507	2.04322	1.71687	1.36921	1.56554	1.74831						824	6.33467	6.27753	7.58165	7.48688	6.9784	5.41397	5.34771	5.65815	6.44672	7.53849	7.51024	6.5262	5.55595	5.87499	5.72025	6.71839	5.60704	5.92557	5.33128	6.42054
825	1.85701	1.85666	1.85996	1.76359	1.62964	1.72717	1.99474	2.13479	2.12608	1.85776	2.08611	2.21446	2.09694	2.10879	1.90078	1.82069	1.44344	1.73554	1.9896	1.9403						825	4.56587	4.97369	5.41392	5.59546	5.58946	5.9978	6.21223	6.71532	9.34948	11.6882	11.1649	10.2635	8.49732	7.4257	4.99252	5.37682	5.6479	5.63437	5.04531	5.12213
826	1.91931	1.85386	1.59328	1.4514	1.44034	1.45709	1.72653	2.09865	2.39476	2.19631	2.08211	2.10422	2.12463	2.26832	2.33843	2.30016	1.88902	1.79904	1.82149	1.97505						826	5.84668	5.36222	5.40639	4.51831	5.06824	4.61156	5.29195	4.98846	7.72205	8.30868	8.99684	6.92548	6.4345	5.05789	4.78695	6.01548	6.12252	6.00133	5.11973	5.63939
827	2.11135	1.93972	1.6356	1.40785	1.35467	1.42175	1.55156	2.18119	2.4365	2.50623	1.93022	2.13791	2.20787	2.46327	2.39522	1.93303	1.68922	2.05137	2.54403	2.52771						827	5.16409	5.21762	7.4257	6.81066	8.62653	6.26209	6.05329	5.78435	7.21583	7.65964	7.11951	6.26533	5.79936	4.94914	5.86245	6.03941	6.13342	7.56484	7.36067	6.49058
828	1.69727	1.54665	1.50219	1.69881	1.78332	1.86327	1.87109	2.04499	2.4834	2.65655	2.79987	2.41975	2.25785	2.00378	1.94935	1.72954	1.52618	1.75453	1.96691	2.0657						828	5.15163	4.47998	5.9551	6.06311	7.00843	5.84583	5.51991	5.15323	5.93391	8.37371	8.18587	7.09132	5.3028	4.73606	4.63682	4.99022	6.29434	6.22174	5.80882	5.15163
829	2.10209	1.88859	1.60095	1.64533	1.69414	1.68831	1.65796	1.72913	1.80607	1.86993	2.24349	2.68186	2.79072	2.66423	2.32017	2.02047	1.62517	1.51018	1.70321	1.98913						829	6.37802	7.48389	7.57379	6.27753	6.13342	5.49217	6.57867	7.18931	9.46957	11.6517	16.8374	15.1083	10.4169	4.09275	3.98535	4.45209	4.489	5.06709	4.84453	5.24734
830	1.39231	1.72617	1.7058	1.93143	1.65441	1.6952	1.67378	1.70044	1.78819	1.84698	2.02612	2.27132	2.31039	2.32991	2.21674	1.90853	1.70952	1.57681	1.65073	1.55879						830	5.81837	6.3223	6.85195	6.9638	8.34562	7.38049	6.93462	4.92354	5.58684	6.25963	6.76533	6.81124	6.36532	5.18409	5.0015	4.79575	4.97369	4.87189	5.28776	6.0384
831	1.5186	1.33658	1.25426	1.21589	1.66316	1.97822	2.28914	2.30299	2.41329	2.36685	2.25163	2.1541	2.03661	2.04847	2.08536	1.99467	1.64071	1.54168	1.58157	1.66896						831	4.11908	4.06454	5.65214	5.59013	6.28709	5.09329	5.14019	6.2566	9.09316	10.8841	9.68305	8.46421	7.4742	8.46421	7.42461	6.49318	5.34897	6.3849	6.45907	5.20508
832	1.84507	1.75396	1.53821	1.65548	1.6389	1.6879	1.48148	1.63221	2.1363	2.39089	2.89475	2.57149	2.51936	2.0935	2.21534	2.18562	1.84055	1.64411	1.59415	1.84208						832	4.35046	4.69892	5.89083	5.40899	7.72046	7.18228	8.32999	6.7072	8.51508	9.81269	9.99659	7.66684	5.69379	5.01493	5.01493	5.34897	5.5597	6.81561	5.94212	5.34693
833	1.52083	1.43144	1.34363	1.34543	1.42851	1.53721	1.74738	1.97189	2.09547	2.00378	2.11083	2.27324	2.3975	2.22808	2.0766	1.93409	1.77134	1.64942	1.56519	1.57447						833	5.73392	5.90424	6.47915	6.15763	7.17814	5.73082	6.74027	6.91829	7.88705	8.10642	7.63511	7.22509	5.91887	5.73152	6.47588	8.14883	7.98162	6.95959	5.00856	5.47059
834	1.70839	1.65735	1.53209	1.40338	1.54268	1.81483	2.29951	2.46299	2.32879	2.1111	2.4908	2.95187	2.80856	2.34555	2.2414	1.98606	1.73919	1.6984	1.94808	1.93409						834	5.5114	5.5366	6.23035	7.54527	7.52798	5.14655	4.42234	4.44845	6.43983	7.6678	7.78218	6.12068	6.09211	7.02749	6.55513	5.07687	4.52718	4.89955	4.80173	5.58051
835	1.91769	1.96654	1.49653	1.41728	1.2434	1.47858	1.83426	2.29938	2.31873	2.02897	2.08469	2.02386	1.99933	2.07991	2.42523	2.54918	2.22941	2.09995	1.86594	2.02739						835	5.68897	6.60286	7.65967	6.92913	6.44611	4.73775	4.93676	6.78734	10.8082	11.5273	10.0107	6.37853	5.5215	5.50021	6.21862	6.42457	5.08713	4.64669	4.16785	5.00921
836	1.5777	1.72363	1.71559	1.57537	1.43575	1.54943	1.89404	1.94574	2.26895	2.39109	2.65093	2.43804	2.30662	2.30179	2.15602	1.72713	1.56564	1.80091	1.96925	1.72363						836	5.95305	4.69069	5.42678	6.63976	7.45896	6.22072	5.45286	6.17414	9.0656	10.5915	10.7802	8.24458	7.07462	5.51186	5.49751	9.35944	9.9716	10.2789	6.93554	7.15738
837	1.65517	1.59159	1.61659	1.68725	1.90689	1.74787	1.90877	1.73411	2.14903	2.03181	1.99245	2.25229	2.32653	2.41209	1.91368	1.67523	1.54631	1.58577	1.79542	1.76175						837	5.48134	5.49638	5.37971	6.43894	7.33627	7.48961	5.60823	5.51144	6.11896	9.50336	10.9067	10.1345	6.7291	4.26398	4.23086	5.37694	5.54214	7.73269	7.38033	7.62686
838	1.52368	1.58231	1.62885	1.46265	1.51913	1.52902	1.78672	1.89692	2.21545	2.15505	2.2663	2.13029	2.0881	2.14481	2.24205	2.11571	1.67893	1.47351	1.48865	1.46795						838	5.44581	5.72047	5.39475	6.3043	6.22819	6.73341	6.58412	9.50201	10.1766	10.1644	7.75068	6.97753	6.25963	5.77689	5.21522	5.06564	4.73138	4.92857	4.68702	5.38819
839	1.69229	1.81785	1.66764	1.52574	1.43481	1.6172	1.63205	1.74736	1.76967	2.13034	2.58308	3.0205	3.00826	2.49112	1.89353	1.49155	1.36443	1.83657	1.93191	1.99615						839	5.85536	4.76522	5.43589	5.15157	6.14958	6.36373	6.22471	6.80197	7.53251	8.15916	6.92074	6.45247	5.62912	5.74901	5.00872	5.19184	4.37384	6.84279	8.05124	7.90221
840	1.57756	1.4549	1.38889	1.34149	1.40593	1.53198	1.77622	1.9365	2.21195	2.29635	2.39136	2.20129	1.97966	2.22497	2.2905	2.1872	1.52465	1.48911	1.60928	1.71865						840	5.6479	5.31245	6.67501	6.20218	6.55903	5.04125	5.46137	5.75577	7.37372	8.36273	8.84782	8.55525	7.37292	6.47915	4.87439	5.43589	5.31245	6.47546	6.08937	5.97919
841	1.28311	1.52407	1.49981	1.58221	1.64528	1.6091	1.87094	2.02099	2.44977	2.29698	2.2914	2.16475	2.13274	2.14674	2.18111	2.07563	1.76759	1.68013	1.53325	1.49511						841	7.38423	7.07112	8.00445	5.96986	6.13784	5.39517	6.57812	7.15727	8.89335	9.41486	8.30315	7.22408	6.63756	7.71032	7.15237	6.82005	5.34515	5.73008	6.3849	6.45907
842	1.7582	1.61337	1.42301	1.44423	1.58161	1.72183	1.83266	2.10478	2.32446	2.26383	2.21951	2.24533	2.27772	2.47008	2.41876	2.14602	1.46059	1.51713	1.72987	1.9353						842	5.88099	5.36321	5.68644	5.99714	6.24092	4.83853	4.79019	5.59485	8.33625	9.65527	9.35152	8.81529	10.0809	9.40341	6.94913	5.42678	6.15296	7.551	6.84947	6.98096
843	2.00276	1.74653	1.42049	1.32941	1.37108	1.36443	1.54162	1.7923	1.96165	1.91172	1.99611	1.91619	1.91601	2.26043	2.71058	2.69838	2.07718	1.88351	1.92712	2.15703						843	5.51054	4.82958	5.81172	5.45753	6.73341	6.05265	6.08766	7.99393	10.1088	9.95124	8.45288	7.39555	7.35677	6.25963	7.22509	7.81901	6.72335	7.18336	7.16911	7.08238
844	1.78844	1.52083	1.35841	1.44257	1.46913	1.40204	1.48536	2.19292	2.53671	2.38908	2.15905	2.22807	2.36932	2.44116	2.24964	2.03508	1.67187	1.71099	1.79212	1.84507						844	5.08901	5.20117	6.74024	6.19658	6.34548	4.98606	6.31068	7.35085	9.67354	9.35238	9.08351	6.52764	5.97263	4.47631	4.58906	4.34735	4.26723	4.18159	4.26723	4.59922
845	1.7204	1.5525	2.02539	2.1833	2.29335	1.67689	1.64803	1.62131	2.0009	2.18111	2.27772	2.08032	1.99952	2.55406	2.68263	2.52507	1.69138	1.7873	1.87712	2.01924						845	6.02337	5.38037	5.46714	4.84356	5.28656	5.05968	5.1492	6.42086	12.2856	14.4814	13.2768	7.7	5.63418	6.17313	6.16474	7.09613	5.49479	6.0836	5.8161	6.22231
846	1.76003	1.68175	1.72029	1.63925	1.67955	1.69886	1.96313	2.26484	2.3334	1.95382	1.89573	2.29711	2.49139	2.41907	2.33082	2.26731	1.79558	1.6339	1.81871	1.88543						846	5.25581	5.72222	5.6093	5.37971	5.79528	6.42301	6.50784	6.00433	6.4177	7.2703	7.24205	5.67507	4.86124	5.54711	5.70318	5.65449	4.5851	6.83084	6.66438	6.91012
847	1.66121	1.57681	1.55771	1.40792	1.2724	1.50382	1.8041	1.94713	2.09509	2.11689	2.13566	1.92675	1.78461	1.93703	2.22914	2.05496	1.79442	1.51425	1.81785	1.70815						847	5.15163	4.9133	6.15354	5.57167	5.77545	4.9487	5.97267	6.23836	6.56266	6.60286	7.36709	6.75752	6.05757	5.09989	5.00872	6.14511	5.47571	6.35003	5.48712	5.87756
848	1.57927	1.63601	1.5993	1.54229	1.59873	1.57745	1.64893	1.7448	1.89379	2.00924	2.26054	2.40362	2.39522	2.46235	2.42761	2.32395	1.839	1.68929	1.47504	1.5455						848	4.63089	5.09125	5.91045	5.38037	6.16613	5.55203	5.43295	5.18316	6.81717	7.67703	8.30332	7.39555	6.78105	5.37491	4.6019	5.41305	4.94287	6.01627	5.01192	5.15343
849	1.92943	1.84289	1.48988	1.4679	1.52788	1.48819	1.44787	1.78962	2.33088	2.45733	2.29256	2.06773	2.21056	2.42686	2.3061	1.89205	1.38932	1.617	1.77953	2.09851						849	7.31321	7.67887	8.27894	6.76533	7.29804	6.36969	5.03749	6.58471	9.32015	10.4257	9.20602	7.16073	6.04644	4.87189	5.07321	4.76544	4.22619	4.70893	5.55158	5.53268
850	1.9018	1.78381	1.75665	1.45838	1.44494	1.46064	1.68075	1.75085	1.79253	1.79743	2.08204	2.36438	2.29851	2.14481	1.96854	1.87434	1.61704	1.37119	1.49562	1.60651						850	5.25581	5.80671	6.77563	7.39651	7.11954	6.02816	6.05225	6.52221	9.05105	9.40771	8.78308	6.63756	5.68491	4.65732	5.47321	6.12092	5.68921	4.74975	4.86402	5.72222
851	1.68085	1.75363	1.57277	1.3435	1.32317	1.6312	1.79425	1.97748	1.93486	2.25598	2.79038	3.16652	2.87594	2.458	2.31837	2.19045	1.78902	1.57447	1.56519	1.62901						851	6.60651	6.88699	8.06936	6.24122	7.06067	5.99742	5.80267	6.22358	8.24963	9.56513	8.49992	7.76319	6.52764	5.6508	4.84624	5.09965	5.012	4.72433	4.79575	4.89009
852	1.62964	1.76897	1.59666	1.58811	1.49222	1.45953	1.56808	1.76793	2.09239	2.08258	2.07581	2.07581	2.08258	2.35612	2.29665	2.01639	1.76149	1.68485	1.70038	1.57792						852	7.00546	7.23056	7.56484	7.66717	8.51139	6.82489	6.5373	5.7305	7.26173	7.23103	6.74024	5.68391	6.29431	6.07976	5.53274	5.05	4.66381	4.29056	4.12359	6.10914
853	1.63123	1.77751	1.65441	1.60069	1.53122	1.57681	1.47026	1.72952	2.32539	2.43413	2.40893	2.15589	2.17008	2.05757	2.03524	2.03823	1.73203	1.6129	1.54541	1.61019						853	5.44581	5.93022	6.72716	6.48565	6.47969	5.70318	5.80267	5.57993	10.0949	10.9008	10.7105	6.81256	6.3849	6.28709	6.45907	7.28042	6.36373	6.02337	5.49638	5.72047
854	1.56564	1.6063	1.55277	1.24024	1.18038	1.17565	1.45204	1.67634	2.02224	2.05903	2.46291	2.60825	2.70234	2.39176	2.00353	1.84864	1.68692	1.85818	1.69999	1.5525						854	4.59147	4.5444	5.26101	5.66592	6.52121	5.68741	5.39941	5.78244	6.8657	8.06725	7.2703	6.81561	6.29431	5.90422	5.54838	5.60032	5.31095	6.89643	6.41562	6.71792
855	1.75062	1.89792	1.90432	1.63482	1.64941	1.5788	2.26912	2.44538	2.81592	2.41819	2.61365	2.3214	2.2532	1.95548	2.10559	1.99708	1.73927	1.61543	1.55189	1.70517						855	5.10536	4.9324	6.14511	5.59013	6.13488	5.42538	6.58062	8.10743	9.08258	9.44647	8.37602	8.3148	7.39651	6.69043	5.84843	6.54742	6.44274	5.83789	4.7646	4.54627
856	1.51693	1.56399	1.39741	1.45103	1.39979	1.48096	1.84125	2.2557	2.62988	2.48419	2.54526	2.69474	2.80238	2.82781	2.60266	2.22617	1.62271	1.52858	1.59664	1.72734						856	6.36532	6.00668	7.44384	7.5599	8.35398	7.06667	6.50784	6.13054	6.80827	7.88922	7.85626	7.11954	6.33467	5.68491	4.97915	5.83789	6.71093	6.85132	5.87749	5.72047
857	1.71496	1.73613	1.58157	1.6395	1.5855	1.7918	1.82979	1.80225	2.11569	2.25086	2.59645	2.35324	2.23969	2.13938	2.0375	1.74967	1.36075	1.48279	1.73795	1.84884						857	4.36884	5.49479	7.3887	6.3426	6.43357	4.99775	5.267	6.32876	8.15438	8.76088	7.35677	6.11765	7.0642	7.49313	7.1683	6.02337	5.3028	5.6431	4.61787	4.14122
858	1.61099	1.57447	1.57447	1.88864	1.82396	1.71864	1.4053	1.53533	1.93651	2.23841	2.52174	2.46327	2.52205	2.43427	2.26054	1.8835	1.69487	1.50964	1.57748	1.53684						858	5.21833	5.58875	9.5788	8.66348	9.5908	7.32829	7.8929	6.18588	5.47559	9.02221	9.79508	9.66586	5.86825	5.50988	4.5271	4.32782	4.05065	5.10855	5.51186	5.08884
859	1.8498	2.03928	1.93918	1.64528	1.52363	1.47108	1.54065	1.58268	1.82866	1.94248	2.13133	1.99467	1.89437	1.76175	1.81493	1.58233	1.57867	1.6735	1.79143	1.71184						859	5.85448	6.38244	8.05349	8.73993	8.26383	6.05655	5.97412	5.67232	7.14109	8.80281	9.10538	8.02034	5.99272	5.25326	5.16516	6.43894	6.06311	6.47603	5.9774	6.90575
860	1.87861	1.90187	1.70853	1.4021	1.32008	1.4076	1.6614	2.26896	2.89696	2.9244	2.50147	1.89779	1.91461	2.22914	2.12648	2.12066	1.90743	1.99245	1.66118	1.6129						860	6.02816	6.42054	8.67334	8.67286	11.5325	9.45432	9.10704	5.70144	6.02161	7.28122	7.97992	8.85493	7.6678	6.18427	5.18872	5.81649	6.14872	5.53018	4.98126	5.69109
861	1.48716	1.60143	1.5493	1.50979	1.5882	1.69361	1.83568	1.79509	2.08004	2.04754	2.28121	2.08432	2.09592	2.25906	2.16687	1.96843	1.59214	1.75538	1.68822	1.54574						861	4.70618	4.5002	8.9587	9.02471	9.26191	5.01347	6.45266	6.7072	8.94418	9.94784	10.0279	8.05037	6.5262	5.39604	4.77428	4.60199	4.7619	5.3366	5.2532	5.24734
862	1.71039	1.59666	1.38447	1.47319	1.72569	1.8628	2.02808	2.20458	2.48303	2.13364	2.48509	2.33805	2.19731	1.99872	2.12598	2.10128	1.59227	1.68998	1.77953	1.83465						862	5.72047	5.07292	5.93962	5.73082	6.53449	5.28199	5.79177	6.83247	8.88291	10.7802	9.30419	7.1582	5.24734	5.5597	5.45403	4.51368	4.19861	5.59936	6.477	6.57751
863	1.31346	1.34858	1.49507	1.55457	1.42369	1.38378	1.6697	1.84873	2.14691	2.22011	2.42531	2.40248	2.46327	2.48732	2.1171	1.68356	1.32684	1.46043	1.55511	1.52533						863	9.36297	9.93706	10.4704	7.4742	7.71188	8.40145	8.04967	8.89385	8.80199	9.59876	8.05037	6.90732	5.82789	5.24734	5.62569	5.98774	6.3603	6.07976	6.42052	6.25963
864	1.73741	1.7947	1.59664	1.59574	1.53026	1.55879	1.56589	1.82535	2.11047	2.32826	2.42964	2.27657	2.23762	2.22917	2.40362	2.07584	1.57936	1.31313	1.39231	1.68473						864	6.54437	7.37262	7.0864	6.43291	6.54335	6.33707	6.47328	6.43045	7.98144	8.7712	7.7	7.11954	6.39341	5.29157	4.01986	5.29157	5.9607	6.20011	5.3028	6.41946
865	1.62964	1.6129	1.62184	1.6145	1.59574	1.45125	1.80759	1.96108	2.29723	2.29567	2.78408	2.79696	2.63618	2.44063	2.50531	2.39423	1.90926	1.83498	1.81044	1.89322						865	6.34287	6.60596	6.40161	6.75752	6.57387	4.95799	6.21386	6.91994	13.0414	13.7291	12.9453	7.06667	5.90821	5.29312	5.08901	5.19184	5.00872	6.14511	5.80078	7.47072
866	1.64672	1.72173	1.85875	1.72859	1.71258	1.54541	1.62669	1.5781	1.80343	1.86594	1.96136	2.14336	2.18719	2.44449	2.23352	1.96649	1.48981	1.90712	2.07972	2.0605						866	5.55916	5.54353	5.79885	6.02675	5.89319	4.94203	5.15047	6.55046	8.21238	8.57134	7.22509	7.49875	7.08905	7.00843	5.32952	6.91371	7.30835	8.00289	6.52464	6.45247
867	1.71015	1.68725	1.5493	1.58623	1.61059	1.55855	1.69611	2.07825	2.4752	2.40589	1.96777	1.74973	1.62257	1.92554	1.80848	1.68772	1.34204	1.49268	1.60787	1.75363						867	5.60772	5.61495	5.72743	6.95323	7.67703	6.27783	5.90102	6.09552	7.73864	7.88922	8.15916	6.72716	5.69109	5.28776	5.6093	6.15133	5.74204	6.05191	5.1413	5.8997
868	1.72409	1.32858	1.24712	1.42759	1.69015	1.70318	2.03145	2.32498	2.47695	2.21188	2.10493	2.30538	2.29698	2.51969	2.32664	2.07581	1.55472	1.69727	2.03859	2.11489						868	4.2308	5.49474	7.96388	8.19242	7.31278	5.20417	5.85754	7.36885	10.1995	12.8084	13.1595	10.7782	7.71032	5.37183	4.43346	4.44277	5.13889	5.91887	5.29412	4.80338
869	1.83151	1.78694	1.57759	1.79501	1.82686	1.75234	2.1707	2.44276	2.42927	1.91823	1.94295	2.03998	2.10676	2.13002	2.14388	1.73577	1.5268	1.45055	1.62885	1.81046						869	4.08844	4.42368	5.96285	6.33317	6.67807	5.18427	4.7064	5.17361	6.07153	6.90732	6.5625	6.90732	6.37853	6.81311	6.35079	6.67363	5.26449	5.7807	5.10093	5.05841
870	1.63834	1.55495	1.68967	1.61103	1.69605	1.51002	1.73484	1.92474	2.04608	1.99952	2.17957	2.37145	2.31873	2.22452	2.02616	1.95619	1.68974	1.70766	1.64541	1.64942						870	4.46489	4.18498	4.59296	4.65506	5.86669	5.45581	6.91285	6.73604	8.97103	8.92148	9.44647	7.45651	6.87677	5.90196	6.27753	5.20507	4.98745	4.93411	5.39475	5.08901
871	2.10058	2.10493	1.81398	1.59413	1.73393	1.87397	1.94095	1.74361	1.81947	1.74111	1.94786	2.1561	2.284	2.13423	1.97899	1.98098	1.76175	1.62299	1.6624	1.93918						871	5.37971	5.05968	6.87677	7.78977	7.45846	4.96265	4.49002	6.11473	9.0656	9.49436	7.86514	6.2561	6.37853	6.90732	5.63415	5.85536	5.15594	5.92268	5.42538	5.87749
872	1.74039	1.7567	1.52103	1.49667	1.38065	1.62886	1.9929	2.28571	2.51607	2.58159	2.9633	2.89448	2.72444	2.32991	2.27027	1.91614	1.42864	1.19509	1.39273	1.75965						872	4.77428	4.30775	5.56019	6.48565	7.15987	5.82792	6.12056	6.59216	8.08187	10.7384	12.3318	12.404	8.59566	6.10914	4.61141	5.05789	5.14288	5.46189	5.44678	5.39604
873	1.5033	1.50434	1.26738	1.30376	1.32927	1.55581	1.60702	2.04977	2.39863	2.37243	2.4189	2.55542	2.86953	2.82027	2.41714	2.17064	1.68262	1.83095	1.65457	1.71678						873	7.09903	6.59442	7.44384	5.88047	6.60342	6.29431	6.27658	5.8574	6.64929	6.61034	6.43894	5.37971	5.39475	5.1726	4.69394	4.35082	4.43346	4.55263	5.33383	5.09965
874	1.73661	1.87842	1.7844	1.64751	1.65237	1.60307	1.89404	2.13129	2.38712	2.2428	2.48269	2.49131	2.45522	2.45522	2.33322	2.04793	1.55587	1.64178	1.60059	1.66574						874	4.77428	4.69394	5.6017	5.52749	5.62281	4.9493	5.48234	5.80565	8.27907	8.54781	8.27894	5.84583	5.42855	5.1726	5.29312	5.1726	5.58946	6.33106	6.52464	5.55695
875	1.45191	1.66888	1.53787	1.58045	1.41502	1.47004	1.47827	2.07505	2.23601	2.42449	2.82922	2.93962	2.95685	2.21074	2.2204	1.72259	1.51805	1.48597	1.51139	1.58111						875	5.72047	5.53776	5.73152	5.1143	6.31339	5.80069	5.20422	9.66862	12.4986	13.1159	7.08495	7.35951	7.78977	7.92487	6.27753	5.99144	5.52502	5.5881	5.5597	5.87749
876	1.55735	1.39923	1.39863	1.29472	1.4655	1.32754	1.42387	1.6851	2.06454	2.11323	1.8869	1.8414	1.9824	2.33335	2.27961	1.98304	1.44794	1.46649	1.56806	1.6509						876	6.63913	6.14866	5.51288	4.63622	4.85386	6.43374	6.48255	6.8115	6.37103	8.29081	10.2401	9.64495	7.70425	5.38819	5.17484	6.30654	6.00799	6.36873	5.67208	6.41952
877	1.6757	1.54733	1.59504	1.58119	1.65581	1.6686	1.85478	2.25195	2.30915	2.19167	2.48516	2.66361	2.50557	2.0807	2.32057	2.26199	2.03607	1.78133	1.88498	1.74111						877	4.82694	4.41194	5.80435	5.97633	6.91731	6.08937	6.79748	6.16517	8.32999	9.11325	9.90853	7.73005	6.4345	5.28776	4.66124	5.34799	5.10093	6.59759	6.22264	6.19424
878	1.59545	1.62896	1.57153	1.51018	1.38769	1.45486	1.62048	2.04316	2.20349	2.30808	2.35508	2.28902	2.19167	2.24558	2.34383	2.17134	1.6868	1.90372	1.93804	1.96117						878	5.38819	4.659	5.90166	5.57167	8.94836	8.56298	8.38632	6.05498	6.71196	8.15916	7.76302	6.92119	5.86523	5.73551	5.05789	5.43061	5.67208	6.76433	6.30393	5.90077
879	1.8935	1.89113	1.68765	1.50375	1.58919	1.60359	1.51241	1.73216	1.80591	2.02015	2.05358	2.29713	2.0901	2.089	1.96045	2.05119	1.91167	1.8609	1.66509	1.65106						879	4.60199	4.35323	5.67808	5.83255	6.24002	4.489	5.20673	8.15107	9.59814	11.0359	9.94784	10.2401	7.42188	6.69189	6.66955	7.12912	6.33348	6.82507	6.59761	5.95996
880	1.37704	1.29117	1.15629	1.27135	1.49527	1.78593	2.1339	2.1379	2.32969	2.14854	2.25056	2.1514	2.51168	3.08415	3.18346	2.68294	1.86692	1.59387	1.55507	1.54023						880	5.09677	4.24833	5.95996	6.9005	10.6527	9.43539	8.89378	6.07707	7.68904	9.08333	9.00812	7.35244	6.16138	6.02675	6.33523	5.50767	5.01269	4.67265	5.3376	5.2418
881	2.08993	2.05018	1.78415	1.59047	1.51389	1.55984	1.43383	1.69452	2.25017	2.55436	3.19116	2.84631	2.57058	2.00521	2.11855	1.91055	1.72482	1.69836	1.86987	1.87957						881	6.17015	7.82055	7.42461	6.74504	9.65721	10.2571	9.65479	8.02999	9.89603	12.6331	9.82003	8.32499	5.50507	5.63437	4.77897	6.2939	6.20218	6.55903	4.9493	5.80401
882	1.82963	1.72734	1.56806	1.66574	1.83978	1.89706	1.92689	1.90472	1.95167	1.88681	1.81385	1.82274	1.95287	1.988	2.04062	1.64223	1.50332	1.51477	1.82033	1.93972						882	6.0384	5.81837	7.4257	6.81066	9.59201	8.421	8.14253	7.53547	9.89433	11.1241	9.87557	7.65009	6.45247	7.5117	7.40248	7.14702	4.24407	6.40354	6.74043	7.31068
883	1.95665	1.86576	1.8475	1.80836	1.67148	1.39641	1.5806	1.87175	2.4965	2.43049	2.49656	2.12332	2.25598	2.17501	2.2496	2.0344	1.67024	1.63072	1.78818	2.07581						883	6.02337	6.70854	7.11414	6.33262	5.10672	4.20718	3.77812	4.72679	7.62698	9.94784	9.30194	6.95959	5.6093	5.72222	5.25581	5.08078	4.66143	4.77428	4.90849	5.3028
884	1.67402	1.60584	1.72029	1.70114	1.46205	1.48846	2.11967	2.43109	2.89182	2.66425	2.83664	2.26653	2.00148	2.17821	2.56438	2.49651	1.84561	1.54631	1.73141	1.76961						884	7.06317	6.82489	6.79323	5.75231	6.27753	5.16635	4.42078	5.77366	9.26301	9.7569	7.86599	6.82507	6.84947	6.16177	4.59922	5.0718	5.68591	6.40161	6.42052	6.29431
885	1.48866	1.56927	1.51171	1.35038	1.39028	1.75351	2.04251	2.0547	1.96524	2.03592	2.3185	2.22807	2.34961	2.83489	2.88845	2.36976	1.6708	1.77202	1.75924	1.5744						885	5.09989	5.60135	5.77689	5.13889	5.24734	5.68591	5.90291	6.95256	9.18435	11.6643	9.99243	8.34562	5.69063	5.1392	4.92701	6.58189	7.2703	7.16043	6.11035	5.59782
886	1.97425	1.92525	1.84493	1.74354	1.65709	1.74725	1.78494	2.1008	2.33986	2.47016	2.56359	2.54725	2.67152	2.80749	2.67115	2.21975	1.60371	1.47904	1.68943	1.77951						886	6.45434	6.45405	7.23202	5.75005	6.62921	5.36558	6.13374	6.92739	11.8191	13.3738	13.6746	9.50979	7.58165	5.38201	4.59296	5.64783	6.46328	7.551	6.15296	5.67864
887	1.85602	1.74134	1.77011	1.63601	1.56712	1.56712	1.87822	2.16882	2.2904	1.99889	2.16478	2.04225	2.13777	2.23184	2.394	2.26528	1.60645	1.46055	1.5829	1.78461						887	6.62921	5.81441	7.65604	6.66438	7.03632	5.66701	6.56015	6.88164	7.68904	7.79602	7.71032	6.76377	6.18141	5.33038	4.86076	6.05757	5.91614	5.38384	4.75542	5.30121
888	1.4962	1.48161	1.57153	1.61109	1.47834	1.43564	1.57541	1.87368	2.2794	2.51268	2.70324	2.61058	2.38793	2.37365	2.27496	1.91786	1.33714	1.36364	1.65801	1.71186						888	4.7925	4.31108	5.15152	5.59013	6.0189	5.14288	5.36375	5.3481	5.61792	6.29434	6.76377	6.63756	5.55058	4.27523	4.14027	4.95422	4.8941	4.40954	4.12094	5.01269
889	1.58288	1.67253	1.64922	1.55582	1.39821	1.39339	1.65915	1.95431	2.15188	2.05426	2.01045	1.92745	2.04347	2.16007	2.36136	2.06549	1.83352	1.55805	1.56519	1.52368						889	5.93677	5.36618	5.37971	5.21921	4.89009	4.35371	4.83176	5.57577	6.56266	7.84198	8.31145	8.85493	7.33627	6.01548	5.16806	6.10275	6.57212	7.5726	7.58552	7.57379
890	1.28354	1.25423	1.40328	1.67523	1.84946	1.7173	1.56839	1.54026	1.8567	2.02063	2.33708	2.33535	2.25115	2.00341	1.80502	1.65051	1.6631	1.84151	1.83025	1.56047						890	5.98866	5.69865	7.46371	6.51396	6.16044	3.77418	4.50967	5.63417	7.60033	7.76302	6.92119	5.47514	5.8355	5.70544	6.14958	6.0205	5.68591	6.0749	6.07664	6.36532
891	1.44493	1.57447	1.61659	1.82584	1.81285	1.8669	1.87152	2.0779	2.26292	2.23211	2.33331	2.32534	2.34169	2.52655	2.24193	1.91594	1.29942	1.41128	1.41631	1.48846						891	5.37971	6.19138	6.87185	6.72716	6.23312	5.2418	6.73958	8.72182	10.8551	10.4876	10.985	9.96017	8.81532	5.68591	5.15539	5.5215	5.80384	5.45154	4.80792	5.07292
892	1.75626	1.79143	1.5688	1.34363	1.2981	1.44494	1.62042	1.97091	2.31131	2.34902	2.20246	1.98353	2.19345	2.56073	2.56438	2.17821	1.57388	1.71889	1.73066	1.86749						892	5.87749	5.63603	5.67458	5.16864	5.93022	5.78904	5.29637	6.50192	8.01294	8.65423	7.22408	6.47665	6.88433	5.94027	4.94278	4.7733	4.889	5.81172	5.55916	6.02337
893	1.83392	1.76511	1.62193	1.54295	1.56279	1.70676	1.66674	1.64287	1.75394	1.80198	2.25002	2.15647	2.37451	2.29693	2.23435	1.80275	1.57239	1.76653	1.92879	1.84208						893	5.05968	5.16036	7.56124	7.84691	7.78862	5.98781	5.88971	5.96104	7.94938	9.40771	8.92902	7.11954	7.40743	6.76618	5.8997	4.27761	4.29056	5.87901	6.62004	6.74504
894	1.52858	1.57952	1.5525	1.54426	1.54853	1.5636	1.67128	2.01789	2.24846	2.10321	2.1551	2.1693	2.33708	2.46839	2.57524	2.29174	1.74724	1.63885	1.61212	1.5744						894	7.17599	7.01608	5.41816	4.84326	6.03838	6.29494	5.57149	5.3967	6.71196	7.21261	6.30034	5.29347	6.02937	6.54437	6.081	4.97915	4.89976	6.20491	6.23787	7.02531
895	1.76677	1.48568	1.57388	1.60375	1.76781	1.6839	1.99622	2.08833	2.34979	2.2496	2.80398	2.82993	2.72624	2.10057	1.98569	1.92745	1.72821	1.75453	1.92826	1.99708						895	4.83905	5.53776	7.0858	6.55568	6.53302	4.79807	5.72774	6.54313	8.78153	8.27782	7.80852	10.4933	12.0228	10.1345	5.23515	4.89547	5.42827	6.78205	5.78147	5.71215
896	1.73741	1.68473	1.41695	1.34105	1.41844	1.5021	1.64534	1.7712	1.92545	2.14328	2.69196	2.76093	2.54295	2.39572	2.3388	2.14124	1.46659	1.88724	1.93496	2.18389						896	6.33467	6.42054	7.0642	6.59761	7.33922	6.1649	6.21716	5.42271	6.86837	9.8879	10.447	8.98582	6.63637	5.98262	5.63327	6.24002	6.08131	6.15354	5.12785	6.0384
897	1.63717	1.58537	1.47671	1.59926	1.43101	1.48494	1.70891	1.85286	2.14348	2.11079	2.27366	2.19199	2.21674	2.15609	2.03183	1.77486	1.61928	1.57336	1.77262	1.82368						897	5.26455	5.20117	5.80401	5.08814	6.59448	5.64171	5.76077	4.71812	6.98685	8.90286	8.52175	7.3887	6.92074	8.15916	7.76302	6.79498	5.18584	6.47975	6.51841	6.62988
898	2.2079	2.183	1.61759	1.65273	1.7135	1.77551	1.61611	1.60566	1.91831	2.14601	2.65685	2.63004	2.66024	2.38844	2.34247	1.95019	1.58288	1.5636	1.70398	2.16161						898	7.46872	5.84668	6.57751	6.12334	6.87212	6.70676	6.66771	6.52888	6.75341	7.40743	6.56253	6.58143	6.60286	6.18141	5.11973	4.46215	3.77914	4.33363	6.62482	7.79338
899	1.6592	1.59994	1.65403	1.64937	1.64396	1.58646	1.84036	1.9501	2.0329	2.00815	2.15505	2.06252	1.89217	1.89214	1.87242	1.61581	1.63645	1.82126	1.9771	1.72655						899	6.36052	6.61034	8.69738	7.54877	6.95929	4.49711	4.4282	6.2368	12.3674	14.774	12.4576	6.1791	5.41661	5.41405	5.51288	5.55573	6.6314	7.89422	7.06042	6.33475
900	1.59769	1.72288	1.80836	2.05171	1.97899	1.76364	1.43033	1.70706	2.00458	1.99487	1.84377	2.01274	2.39522	2.56671	2.38112	1.9166	1.50979	1.52398	1.67447	1.68974						900	5.50021	6.59761	7.551	6.66926	6.47824	5.73551	6.00209	6.68443	8.19	9.24768	9.24768	9.14751	10.0279	9.78693	8.99684	6.61898	5.59936	4.62207	4.22726	4.2746
901	1.75478	1.67187	1.51863	1.34739	1.23349	1.33048	1.4302	1.55835	1.94534	2.20858	2.60591	2.67276	2.49112	2.30072	1.95296	1.85064	1.54093	1.82554	2.00276	1.98848						901	6.42457	6.95323	7.25213	6.21862	6.0749	5.34515	5.72956	5.27303	7.17779	10.8241	11.8721	11.1537	7.49225	6.33901	5.25301	5.05946	4.52718	5.07687	5.72757	6.57249
902	1.68713	1.67373	1.7089	1.46811	1.32546	1.29942	1.64814	1.78778	2.22208	2.27985	2.52586	2.75343	2.79696	2.7818	2.21807	1.96654	1.77262	1.71371	1.75453	1.55875						902	8.01075	7.68046	9.02709	7.01787	6.52434	4.96474	5.32822	9.87826	12.0705	13.6746	9.16904	6.98096	5.53274	5.81157	6.60342	6.11035	5.59782	4.86076	5.63327	6.22174
903	1.90366	1.57521	1.5157	1.5028	1.51332	1.57759	1.84554	2.37626	2.67606	3.15643	3.27541	3.04976	2.31577	2.27676	2.41643	2.32386	2.0866	1.9366	2.16678	1.91882						903	5.54193	5.37491	6.24092	6.19088	6.14511	5.39882	5.8307	5.58921	8.94806	10.2549	10.6418	8.3148	7.81901	6.88433	5.53274	5.69365	7.35924	7.48389	6.97064	5.65068
904	1.83465	1.6686	1.52376	1.41641	1.59146	2.01274	2.19351	2.4186	2.49627	2.55393	2.35843	2.31039	2.493	2.74301	2.59358	2.06896	1.46196	1.35663	1.66167	1.79468						904	5.08078	5.14288	6.41946	5.73056	5.15883	4.37989	4.43098	6.1529	9.12642	11.843	10.6173	8.01072	6.42052	5.91887	5.8735	6.24067	5.66283	5.0146	4.55236	4.9133
905	1.58288	1.52368	1.53301	1.67537	1.82998	1.98353	2.12647	2.32978	2.7077	2.67276	2.71583	2.55883	2.48635	2.16743	1.73512	1.65161	1.42241	1.62919	1.63898	1.73383						905	5.93778	5.91887	6.43051	6.22819	8.44982	7.72431	9.30912	7.68464	9.85613	9.49436	9.08333	7.40799	6.41685	6.60342	5.9132	5.86245	6.22231	6.54305	6.26369	5.8735
906	1.45194	1.44791	1.48716	1.48506	1.36933	1.38076	1.64144	2.02641	2.0372	1.96369	2.305	2.62872	2.40371	1.85619	1.51002	1.35729	1.26766	1.53539	1.69886	1.65666						906	5.63603	5.68391	5.80401	5.59546	5.41392	4.50727	4.02595	4.6428	6.07366	6.81256	6.84857	6.70854	6.84595	6.33523	5.18584	5.11442	4.52568	4.86124	4.54401	5.43546
907	1.73667	1.83062	1.91067	1.72487	1.53717	1.6067	1.74796	1.76563	1.93593	1.93201	2.33254	2.13861	2.35427	1.93047	2.03244	1.81385	1.74043	1.6339	1.69375	1.71745						907	6.06513	6.01023	5.15639	4.06713	4.2932	4.2182	4.59643	9.15131	12.0705	14.6401	10.6038	8.67334	5.52502	5.20699	5.25406	5.44581	5.93022	6.17015	6.06513	5.81657
908	1.84534	1.76355	1.52463	1.29435	1.38435	1.59545	1.88517	2.06978	2.09409	2.36408	2.6109	2.84123	2.42286	2.51721	2.44049	2.10478	1.64852	1.65067	1.87751	1.82437						908	5.26199	4.75138	5.12771	5.45506	7.35677	7.00546	7.05334	6.86701	8.4184	7.79602	6.98096	7.35924	7.58552	6.42321	4.53509	4.5444	4.18918	4.23915	4.43625	5.10922
909	1.82911	1.87175	1.62759	1.44423	1.61762	1.89812	2.04115	2.40619	2.32498	2.33472	2.09072	2.42995	2.43427	2.30884	2.15609	1.93401	1.6365	1.59757	1.63089	1.81608						909	5.19707	5.45019	5.87499	5.41397	5.44581	5.50112	4.74329	4.96025	6.12255	9.08333	8.91967	7.52043	5.68391	6.45522	6.2621	6.33731	5.52749	6.69556	6.08131	5.69279
910	1.50169	1.81441	1.82612	1.79655	1.51002	1.35729	1.45913	1.70154	1.88639	1.77751	1.85331	2.15815	2.29635	2.30266	2.0792	1.768	1.39453	1.42273	1.49927	1.58474						910	5.05968	4.77897	5.54157	6.08429	6.5262	5.86245	5.05962	5.92455	6.72062	8.3148	7.97992	7.54941	6.06513	5.54838	5.94513	6.41685	6.22231	6.20727	5.99742	5.77336
911	1.59574	1.46582	1.39979	1.28157	1.2851	1.3154	1.45339	1.63453	2.15818	2.15285	3.01589	2.97832	3.12737	2.39176	2.22121	1.99883	1.68085	1.73628	1.78031	1.74043						911	6.91693	6.2636	5.89605	4.72703	5.60912	5.31095	5.7599	7.17743	8.50942	9.47943	8.55525	6.88175	5.75377	5.26171	6.7384	6.61898	6.81311	6.11035	6.22231	6.20727
912	1.72309	1.37488	1.37108	1.51988	1.5631	1.6339	1.81571	2.12702	2.31939	2.46621	2.72761	2.6075	2.23237	2.42187	2.27601	1.99792	1.3154	1.5558	1.94468	1.94568						912	4.87446	5.39076	6.72344	7.88922	8.80281	7.88922	6.80827	6.7742	8.17343	9.1673	10.7045	10.1994	8.56236	5.51288	4.72817	5.26455	5.29312	5.1726	4.77026	4.75913
913	1.90957	1.74645	1.62193	1.3939	1.35892	1.44493	1.69832	1.81551	2.20661	2.05382	2.38725	2.45372	2.57436	2.32155	2.27096	2.08852	1.66372	1.48981	1.8125	1.95665						913	5.94698	6.96595	6.29494	7.46432	7.99824	7.37292	6.46038	6.27906	7.37773	7.51024	9.32102	9.1556	8.33258	6.03441	5.68741	5.69109	5.28776	5.21921	4.67944	5.72415
914	1.62317	1.66007	1.75175	1.62684	1.59797	1.53721	1.5721	1.79932	2.36349	2.49871	2.7529	2.71583	2.89382	2.50312	2.03699	1.64548	1.38041	1.70934	1.82942	1.85152						914	6.8148	9.08333	9.35294	8.02034	5.99272	4.89976	5.38698	6.54313	8.43045	8.91974	9.09538	7.65009	5.95185	4.26252	4.28633	6.42321	6.69	8.70455	7.22058	7.76832
915	1.6172	1.6387	1.51807	1.4184	1.42632	1.52153	1.60612	2.09535	2.34547	2.40441	2.54068	2.60257	2.91366	2.85701	2.62886	2.29755	1.79189	1.78754	1.50739	1.55433						915	5.69063	5.19862	4.99434	5.5096	7.35324	6.42646	6.35003	6.40418	7.96482	8.84782	8.30769	8.30769	7.6087	6.30034	5.5326	6.08814	7.15606	7.15606	6.17174	6.32632
916	1.77115	1.80488	1.73484	1.62874	1.63925	1.57029	1.57766	2.02018	2.56923	2.52457	2.2442	2.08724	2.30662	2.39911	2.32916	2.03754	1.82092	1.92223	1.99952	1.83097						916	5.12669	6.30957	8.53788	7.70618	7.60961	5.31158	5.04454	7.1447	9.99733	12.4946	10.138	7.86514	7.00843	6.49642	6.98814	5.27563	5.40825	6.7291	6.85188	6.22152
917	1.62901	1.60017	1.64909	1.64909	1.68974	1.84302	2.12627	2.25694	2.41884	2.23585	2.3825	2.18754	2.37349	2.51634	2.47229	2.29818	1.94883	1.97774	1.83916	1.70223						917	5.08196	4.97587	5.51054	5.36596	7.06317	6.4714	6.13674	5.10881	8.2744	10.1265	10.2194	7.65964	6.42052	5.91887	5.73152	5.77689	5.68494	5.93022	5.43554	5.23271
918	1.39497	1.50229	1.59666	1.59951	1.50479	1.48457	1.70875	2.02542	2.45146	2.44534	2.48106	2.2076	2.2148	2.03651	2.01957	1.67672	1.20863	1.36277	1.56372	1.72785						918	5.08188	4.96265	5.33295	5.60704	6.10539	5.02563	5.35718	5.82473	8.33625	9.65527	9.20954	6.82507	5.41397	5.38819	5.44581	5.84668	5.21593	6.31339	5.74128	6.47603
919	1.47004	1.47223	1.46795	1.63096	1.7599	1.7173	1.66993	1.78125	2.35988	2.24688	2.45271	2.28745	2.46159	2.24121	2.09016	1.95067	1.75148	1.75396	1.69794	1.60531						919	4.93421	5.21762	7.4257	6.67633	9.4398	8.04754	7.79587	5.67806	7.30188	8.00855	8.05576	7.21261	6.43291	5.8997	7.32413	8.36447	7.14179	6.38244	5.80069	5.58644
920	1.91543	1.64909	1.53356	1.4535	1.55984	1.69794	1.82632	2.17884	2.70232	2.84009	2.76022	2.49919	2.34803	2.15846	1.89234	1.87276	1.56727	1.64171	1.81856	1.96674						920	5.58481	5.28196	7.45344	6.29184	7.51578	5.78258	7.10495	6.41492	7.13587	8.13326	8.06563	7.19552	6.33287	6.2672	7.17814	5.88756	6.47603	6.16131	6.6314	5.43195
921	1.76104	1.53997	1.40163	1.21392	1.21875	1.55047	1.74979	1.78116	1.82592	1.88543	2.26832	2.23115	2.1786	1.9503	1.85801	1.62856	1.51084	1.72732	2.0711	1.954						921	4.43346	4.34198	6.97245	7.16257	7.85481	5.70544	5.79286	5.3481	6.10472	6.84595	6.82146	6.97652	6.92548	6.31494	5.26969	5.32608	5.6067	6.71586	6.1649	5.73008
922	2.14373	2.17823	1.74888	1.54459	1.54459	1.6389	1.73444	1.69452	1.96223	2.16844	2.47229	2.29497	2.11663	1.82342	1.84507	1.67165	1.63578	1.63873	1.79035	2.05177						922	5.55595	5.6067	5.6431	4.51599	5.13179	4.77235	5.13893	4.99556	5.88971	6.42052	6.25963	5.68494	5.11102	5.24188	4.92085	7.32553	7.43824	8.13593	5.71962	5.53018
923	1.80836	1.69892	1.47353	1.5616	1.56279	2.11636	2.25577	2.16045	1.67228	1.57745	1.75965	1.96854	2.10734	2.21114	2.17132	2.025	1.9282	2.31199	2.44119	2.36453						923	5.76755	5.44101	6.10635	5.90234	6.2939	4.45714	5.10894	5.73668	7.14109	8.45173	9.45987	8.32817	7.16934	5.59546	6.23312	5.90196	5.43615	7.59372	7.50966	8.40933
924	1.57885	1.52344	1.38217	1.55472	1.51649	1.4493	1.49616	1.93766	2.47844	2.35459	2.5731	2.30069	2.25956	2.1267	2.34708	2.37488	1.94248	1.77751	1.68725	1.69233						924	5.33213	6.79498	7.06402	6.93799	6.92119	6.4714	6.24873	6.60104	9.93351	12.2721	11.1035	8.05872	5.26171	5.35767	5.21762	5.49474	4.27519	5.65825	5.73391	6.35295
925	1.88753	1.65462	1.40086	1.45706	1.70398	1.7204	1.84496	1.96777	2.20099	2.27639	2.53987	2.31964	2.26089	2.3422	2.48163	2.05791	1.68713	1.6177	1.75074	1.83256						925	3.74712	3.99958	6.38408	6.29184	7.24124	5.70168	6.44266	6.66916	8.48114	11.1743	11.0906	10.1715	7.97992	7.28122	7.22408	7.36692	7.1683	6.14958	4.8941	4.16078
926	1.49931	1.45194	1.44493	1.45894	1.46782	1.3513	1.52358	1.75236	1.96348	2.02717	2.40859	2.68261	2.45127	2.13791	2.01395	2.06888	1.92512	1.81385	1.73613	1.59471						926	3.98333	4.74624	5.90424	5.73392	5.8997	4.89254	5.74875	6.29438	7.49422	8.75007	9.46161	9.41486	8.00289	7.06667	6.24747	5.49474	5.70201	6.08937	5.60653	4.26841
927	1.56179	1.45218	1.6131	1.96983	2.11393	1.86379	1.74759	1.74298	2.26768	2.30716	2.61625	2.84314	2.69455	2.36254	1.72029	1.65382	1.4679	1.50854	1.63834	1.65735						927	5.99041	5.84843	6.93799	6.84947	6.08544	4.58906	4.49207	5.23578	6.77718	8.0312	8.55525	7.26794	6.3043	5.04125	5.31991	6.01182	6.23655	5.22166	4.81563	5.25986
928	1.53059	1.6678	1.77041	1.86253	1.72846	1.5311	1.39018	1.69591	2.48809	2.90628	3.09869	2.49622	2.07991	1.99933	2.20942	2.12541	1.88448	1.72463	1.6952	1.48866						928	5.37682	5.39604	5.69379	5.29027	6.20017	5.64377	6.79748	6.4043	9.13734	11.0329	11.6605	8.20207	5.40027	4.05658	5.26101	5.22031	5.37262	6.18427	6.51841	6.74794
929	1.37845	1.34489	1.47258	1.51435	1.47974	1.32529	1.61254	1.93559	2.29309	2.29364	2.39089	2.12483	1.93409	1.84698	1.76706	1.79387	1.65739	1.75019	1.57336	1.48792						929	4.80455	5.02687	5.74901	5.09231	5.76931	5.05946	4.76206	5.34302	7.54233	8.52364	7.7	5.69359	5.1677	5.94668	6.65729	6.67363	5.75231	6.79323	6.28852	5.47201
930	1.60375	1.69708	1.52785	1.51758	1.42558	1.52517	1.58539	2.05247	2.46161	2.40156	2.13613	1.94568	2.31039	2.69838	2.78131	2.2811	1.62049	1.47991	1.56047	1.67075						930	5.50592	5.03714	4.73153	3.89348	5.16044	5.11421	5.83486	7.98948	12.2402	12.3508	10.3095	8.42935	8.22918	6.5695	5.99246	6.53539	6.3849	5.5881	5.18427	5.49239
931	1.66824	1.81253	1.54176	1.82291	1.7801	1.90292	1.80338	2.33241	2.48809	2.18591	2.04746	2.09615	2.25456	2.33335	2.41819	2.14008	1.56003	1.45785	1.48679	1.70301						931	6.81591	5.96285	5.15828	5.24593	6.62114	6.33317	7.14207	6.44465	6.74253	6.25963	6.42054	7.40743	7.63511	7.36707	6.18139	5.98866	6.36532	7.36825	7.53849	7.92408
932	1.92879	1.86158	1.71865	1.59398	1.78902	1.85971	1.9816	2.06041	2.38047	2.34247	2.34808	2.08516	2.22503	2.13364	2.10784	1.89437	1.68531	1.65517	1.67532	1.81385						932	5.27563	5.15639	5.80004	6.4714	6.32856	4.65732	5.05583	7.36438	9.44033	11.1313	9.30419	8.23762	5.43604	6.07995	5.18418	5.59216	4.54627	5.40825	5.27563	6.05191
933	1.60584	1.45194	1.48145	1.59233	1.61257	1.53356	1.53223	1.62662	1.93682	2.02175	2.33149	2.29665	2.16151	2.38193	2.30939	2.07459	1.3447	1.543	1.85996	1.88884						933	5.06841	4.46766	6.4514	6.85188	8.91193	6.91624	6.70112	5.30704	7.26173	8.90286	9.24768	7.39208	5.42678	4.14345	4.77594	5.97897	6.08429	6.0836	5.60772	5.84482
934	1.57298	1.66437	1.67253	1.71424	1.71245	1.85672	2.03435	2.03721	2.29572	2.31801	2.55831	2.21807	1.94789	1.91295	1.988	1.81075	1.55729	1.67445	1.83935	1.71396						934	6.64498	6.75993	9.77322	7.91833	9.16165	6.34287	6.24092	4.87365	6.39038	7.76302	7.73005	7.62018	6.54772	6.35295	7.04854	8.28018	8.13326	6.33523	5.6093	4.99352
935	1.82641	1.75626	1.65294	1.51725	1.50582	1.56712	1.66544	2.0908	2.26242	2.35508	2.38358	2.54742	2.64465	2.48928	2.33938	2.09457	1.80718	1.71039	1.72104	1.81278						935	3.80921	3.92117	5.59936	5.69063	5.79936	5.33025	5.62152	5.96104	6.07205	6.58143	6.74643	6.54305	6.76433	5.99391	5.69365	4.79814	4.86623	5.01493	5.09125	4.35345
936	1.84619	1.78791	1.53932	1.29744	1.46526	1.63626	1.94788	1.98905	2.24085	2.29972	3.02963	2.73566	2.54483	1.93501	2.15505	2.07964	1.69372	1.68715	1.66686	1.93822						936	4.09275	4.96474	5.44581	5.18409	5.26969	6.31494	7.17373	6.71579	11.4208	12.5434	12.8204	7.53849	6.54482	5.53018	4.98126	5.69109	5.78904	6.45247	5.38037	4.80455
937	1.68974	1.7305	1.67686	1.95969	1.90306	1.83366	1.57738	1.89423	2.06944	2.34696	2.44534	2.29852	2.12032	2.0104	2.01653	1.69372	1.5186	1.49163	1.55433	1.59769						937	5.86245	5.6067	6.2561	5.64393	7.17204	6.08775	7.32332	7.0177	8.77621	10.4449	10.1022	8.83422	7.20618	8.13678	7.62048	6.13839	4.69892	4.85108	5.08901	5.39475
938	1.57243	1.57812	1.45339	1.29929	1.45402	1.49981	1.72173	1.82813	1.77667	1.87557	1.91566	2.06398	2.05171	2.21673	2.3211	2.11616	1.97901	1.86803	1.70395	1.56673						938	4.56502	5.76123	6.33467	6.56253	6.03941	5.2023	4.53954	5.77029	7.98144	9.70743	9.06377	7.7	6.18141	5.84668	5.36222	5.40639	5.11758	7.62462	7.22369	6.66725
939	2.00596	1.86216	1.71184	1.41015	1.43381	1.57106	1.9343	2.09459	2.23708	2.10617	2.22503	2.49735	2.75205	2.53753	2.01653	1.77954	1.59873	1.71184	1.81385	1.99952						939	6.18141	5.94457	6.13839	5.28199	5.32898	4.94272	5.37795	5.70144	10.0265	11.3238	10.8341	6.90734	6.22174	6.29156	6.5262	6.37853	5.04925	6.49759	7.10183	7.86599
940	1.81795	1.7015	1.63299	1.41111	1.35218	1.4141	1.93848	2.21585	2.24015	1.64467	1.7967	2.09099	2.17041	2.25748	2.0052	1.96117	1.61257	1.8434	1.95679	1.84336						940	7.33221	7.22509	6.25963	5.33128	7.78227	7.8865	7.43401	6.04921	7.90768	8.90286	7.82055	6.47665	6.27753	5.86523	5.38201	6.0189	6.45907	7.46432	6.81124	7.551
941	1.48237	1.47556	1.31195	1.22063	1.29176	1.57788	2.05162	2.51506	2.59301	2.46265	2.52319	2.64123	2.47348	2.27132	2.08742	1.83062	1.50991	1.71864	1.74495	1.72011						941	4.64161	4.55215	5.49734	4.92823	5.3163	4.24833	4.26306	5.42879	8.39821	9.40771	9.71931	7.39194	6.27382	5.15539	6.3849	6.61898	6.20011	6.24092	6.05655	5.20653
942	1.80006	1.62684	1.64937	1.74614	1.63917	1.44761	1.34969	1.61843	2.0685	2.12611	2.46511	2.48163	2.64104	2.45714	2.21194	1.9536	1.61003	1.72602	1.86957	1.91689						942	6.02937	6.23787	6.32632	4.659	6.54531	6.30102	7.31794	6.33094	8.97019	9.83917	9.35152	7.22509	5.59704	4.70425	4.18795	5.81657	6.24122	6.44767	5.02563	5.16727
943	1.79669	1.57517	1.6034	1.54069	1.61411	1.57293	2.01233	2.55566	2.87125	2.71027	2.3649	2.21951	2.08379	2.15468	2.21461	1.98913	1.71897	1.59227	1.82098	1.84054						943	5.26449	5.45834	5.16727	4.89767	5.14907	5.17484	5.35162	6.53507	8.52451	10.1053	9.25395	7.1769	6.01548	6.24067	5.76148	5.34093	5.00705	6.33523	5.8161	5.7807
944	1.67703	1.60759	1.52643	1.55829	1.45511	1.40007	1.46557	1.72287	2.04029	1.94992	2.21046	2.47088	2.76545	2.63629	2.56382	2.33933	1.85603	1.63885	1.74724	1.82612						944	8.05372	8.36796	9.71931	7.30835	8.79103	8.19242	8.7618	7.04256	8.3327	9.16904	8.78044	7.20618	5.93778	5.63437	5.26679	5.36842	5.48134	5.49638	6.02337	5.88099
945	1.79673	1.74043	1.41075	1.60237	1.72658	1.80689	1.60882	1.87847	2.09298	1.98848	2.22828	2.25021	2.19533	1.84084	1.78332	1.79978	1.67023	1.63525	1.57447	1.68175						945	3.92111	3.96103	5.55248	5.88438	6.62921	5.51186	6.11712	7.15958	10.3591	10.1265	9.47688	6.72327	6.16177	4.40548	5.19707	6.02488	5.92395	5.18002	4.54063	4.42745
946	1.53939	1.63361	1.57681	1.49166	1.34657	1.47578	1.57436	1.88591	2.07762	2.32991	2.50094	2.48725	2.23618	2.29818	2.17597	2.07819	1.61257	1.55879	1.50293	1.48581						946	5.36856	4.97587	7.69389	6.9495	7.37467	5.66283	6.22471	6.80197	8.85282	10.9426	10.2418	8.35398	7.06667	6.42301	5.51811	4.85108	4.32275	5.25239	5.7768	5.81808
947	1.70702	1.38894	1.38932	1.43145	1.56927	1.64909	1.72503	1.84001	2.10491	2.20856	2.39089	2.20152	2.16987	2.59451	2.73224	2.68257	1.95279	1.97176	1.99995	1.94172						947	5.58946	5.43554	6.05191	5.52749	6.73341	6.13624	5.87841	6.12394	7.44131	9.09538	8.36273	7.00136	5.81657	6.06513	6.17015	6.23312	6.51496	6.6314	5.87756	4.95805
948	1.8823	1.77314	1.72139	1.64937	1.69999	1.58233	1.72306	1.86066	2.14817	2.33335	2.41819	2.47016	2.1096	2.49768	2.35671	2.13149	1.5616	1.62137	1.8609	1.83171						948	4.20286	4.42368	5.0163	5.08505	5.19184	4.37384	4.56755	5.93282	8.17343	9.70743	8.90286	7.39145	6.11662	5.47514	5.29347	5.47236	6.5262	7.7578	6.95008	5.64783
949	1.72183	1.67229	1.51002	1.42243	1.54074	1.64958	1.90117	1.99795	2.10145	2.09995	2.77265	2.88445	2.78943	2.54744	2.77295	2.57565	2.00646	1.77404	1.77404	1.79011						949	4.78353	5.39882	6.92119	7.06402	8.6544	7.40329	6.86688	5.31134	7.88103	8.54781	8.43983	6.42052	6.13342	6.11662	5.48974	4.99252	4.43731	5.41392	5.36558	5.07711
950	1.89496	1.45243	1.63878	1.557	1.48437	1.6897	1.95879	2.26497	2.34052	2.55412	2.82027	2.45068	2.32181	2.14477	2.17721	2.01072	1.69492	1.66525	1.92201	1.94092						950	4.78045	5.00856	4.73499	4.46766	5.19461	4.89857	5.08264	5.47107	6.80373	8.99147	9.59161	9.41582	8.3148	8.37602	7.73005	7.16043	5.95043	6.23581	4.92823	5.11623
951	1.85528	1.52472	1.34764	1.47	1.56678	1.60017	1.91191	2.00142	2.4241	2.30002	2.47128	2.20605	2.62779	2.65903	2.54406	1.89503	1.52499	1.49268	1.78251	2.03524						951	6.45522	5.66283	5.22915	4.24825	4.97416	4.52568	4.56475	5.17598	7.2325	10.0279	9.78693	8.05872	6.13064	5.5231	5.24188	5.11102	5.25223	6.32632	6.35079	6.81561
952	1.74178	1.51199	1.35747	1.3648	1.49062	1.57521	1.73053	1.80225	1.91756	1.77632	2.12296	2.18171	2.35612	2.05903	1.85603	1.71529	1.62964	1.92222	1.97465	2.01282						952	5.30968	4.82463	5.57787	5.11887	5.91129	4.95336	4.99241	8.1805	10.4857	11.1345	8.55525	8.0955	7.12912	5.81718	4.63089	4.85054	5.02235	5.93022	5.90196	5.55058
953	1.59769	1.47532	1.43428	1.57388	1.70471	1.64922	1.75141	1.78841	2.14348	2.18907	2.69786	2.46488	2.45514	2.21194	2.42649	2.19671	1.81001	1.70952	1.72297	1.80226						953	5.0347	4.89857	5.92557	7.06989	9.47943	8.62701	8.35684	6.68183	8.00575	7.58552	7.7	6.56253	7.51766	7.80572	6.7907	6.13488	5.29029	7.04447	6.03667	6.25253
954	1.7592	1.64323	1.45746	1.38634	1.33308	1.46049	1.62166	1.85297	2.08267	2.26502	2.48928	2.47162	2.32781	2.24352	2.01395	1.73667	1.34602	1.25652	1.43206	1.64275						954	5.5231	5.33383	5.91421	6.56895	6.95862	5.68591	5.14019	5.15946	6.77718	7.20601	8.16031	7.39555	8.30332	6.46328	6.54335	5.49479	6.14958	5.21593	5.12771	5.32608
955	1.51876	1.42598	1.2265	1.39595	1.52444	1.63151	1.4722	1.82658	2.23293	2.54015	2.55988	2.35324	2.37761	2.13419	1.95891	1.67457	1.51187	1.53647	1.47587	1.59504						955	4.17203	4.23086	5.19303	5.33375	5.67146	5.79507	6.24614	6.31923	8.12347	9.40771	8.58826	6.91731	5.8122	5.67864	5.08901	5.11758	4.89009	4.67554	4.78251	4.69394
956	1.53614	1.47335	1.30754	1.55589	1.66824	1.62958	1.6765	2.02755	2.94314	3.37293	3.45935	2.91073	2.54667	2.11371	2.06001	1.86263	1.81441	1.7385	1.73815	1.79669						956	7.05734	6.29184	8.83609	7.10316	9.14212	6.41887	6.44843	4.731	6.94186	7.0435	8.32492	7.76943	7.47567	5.87499	4.82135	5.20699	4.63256	5.80535	6.32014	6.31849
957	1.91968	1.95858	1.81073	1.57463	1.47587	1.45416	1.86594	2.03494	2.08827	1.84043	2.2676	2.39089	2.19421	1.90957	1.84937	1.65462	1.47092	1.51604	1.71099	1.74831						957	5.37682	5.98866	6.0205	5.55158	6.38244	5.67691	6.84757	7.68573	10.1842	10.7489	9.25395	7.51766	5.91887	5.39076	4.79814	4.97915	5.38201	6.13342	5.61595	5.6508
958	1.20962	1.37108	1.46131	1.35249	1.33874	1.25337	1.69415	1.97798	2.38249	2.11901	2.10171	1.86195	2.21552	2.17455	2.15058	1.75086	1.59085	1.56117	1.39354	1.28476						958	4.31353	4.11765	4.65975	4.9324	5.20699	5.12785	5.37879	6.07402	7.55167	7.6678	7.91719	6.25685	6.26646	4.71943	4.89987	7.62462	8.67286	9.37233	6.477	5.81001
959	1.23909	1.10664	1.11461	1.04274	1.30924	1.51594	1.82979	1.95294	2.06983	2.28261	2.60365	2.7324	2.55393	2.68537	2.60257	2.25305	1.64938	1.62065	1.64282	1.4386						959	4.41268	4.48004	5.18808	5.34969	6.23581	6.01023	6.56266	8.25767	9.62617	10.4876	9.12834	7.33996	6.37358	6.06513	5.94027	6.15653	5.27972	5.2644	3.96427	4.40881
960	1.46592	1.66888	1.68091	1.6952	1.53796	1.70463	1.80591	1.95001	2.05811	2.34397	2.59952	2.68535	2.49139	2.3825	2.18754	2.22787	1.98353	1.78942	1.52025	1.47652						960	7.05575	7.24205	6.02872	5.50112	6.17174	6.66926	6.58567	6.79536	8.48114	9.56513	9.08333	6.89112	7.4257	7.54527	8.56773	6.92548	5.94668	5.30968	5.21082	6.57249
961	1.50101	1.53777	1.5558	1.49835	1.54156	1.66877	1.64348	1.86967	2.18906	2.10325	2.00133	1.88471	2.28261	2.60365	2.64529	2.29713	1.63243	1.44577	1.4207	1.43575						961	5.46277	5.85754	6.2919	7.39555	7.35574	5.12639	4.64918	5.07096	6.70815	8.74627	8.28018	10.1205	8.88742	8.24063	5.19461	6.14117	6.51839	7.73978	6.28852	7.25994
962	1.53346	1.6342	1.58985	1.76104	1.57609	1.72288	1.86596	2.3618	2.61089	2.45162	2.52655	2.39738	2.33965	2.19049	2.28182	2.28061	1.99481	2.02717	1.94883	1.80091						962	6.57212	5.90077	5.69109	4.96329	5.70069	4.9418	5.7097	6.23851	7.74528	7.85626	6.69043	6.92119	7.20601	6.98596	5.98866	5.53776	5.21522	5.89083	6.53539	7.46432
963	1.6952	1.59398	1.44145	1.41641	1.4672	1.6973	1.91927	2.02723	2.17744	2.11855	2.37301	2.27634	2.37778	2.10396	2.18508	1.90047	1.65571	1.73614	1.95346	2.025						963	5.45403	5.81157	6.01548	5.42148	5.15828	4.58359	4.50452	5.30058	6.15727	8.78308	8.27601	7.94953	5.90196	5.49117	4.58407	4.01928	4.2613	4.80565	4.93876	5.24063
964	1.67413	1.55935	1.44369	1.47234	1.75835	1.84736	1.93504	1.82501	2.07318	2.17957	2.3118	2.23073	1.95785	2.29891	2.36013	2.1025	1.50797	1.47991	1.74614	1.6903						964	5.69865	5.21091	4.59337	4.44844	5.58669	5.63666	6.14143	6.68618	8.01126	9.44647	10.6379	9.65527	7.41007	5.15163	5.07321	4.95549	4.85386	5.1726	5.39475	5.86245
965	1.71039	1.801	1.66361	1.6571	1.59121	1.60169	1.49849	1.79651	2.20485	2.4896	2.72221	2.50308	2.32047	2.76525	2.82714	2.49109	1.47606	1.71889	1.79782	1.86364						965	3.90093	4.45311	5.8917	6.84947	6.47157	4.78353	5.05583	5.91616	6.56015	6.25963	6.60444	8.25947	7.97368	7.35951	5.6067	5.86245	5.6093	5.6093	4.78045	4.38062
966	1.79884	1.65287	1.45709	1.53721	1.57903	1.50606	1.77642	1.98187	2.16807	2.23903	2.27729	2.15063	1.91157	2.15063	2.34802	2.08618	1.62069	1.47202	1.64323	1.87173						966	5.38201	5.15006	4.82348	4.16319	4.95314	5.3907	5.37793	4.84673	5.02959	7.43603	8.76056	8.15916	5.9978	5.16036	5.20117	6.3043	6.56895	7.30344	6.07664	5.80671
967	1.68652	1.73577	1.60928	1.52265	1.47893	1.65237	1.83858	2.04407	2.18088	2.02406	1.97901	1.86803	2.27608	2.5627	2.80238	2.39423	2.0866	2.19901	2.21074	2.02312						967	5.15141	4.67453	4.41828	5.61767	7.21261	6.72716	6.39422	7.15727	9.24444	10.4563	10.4563	8.34773	6.57387	5.16864	5.19184	4.62259	4.44277	5.07711	5.01192	5.67146
968	2.09547	2.12357	1.66199	1.51425	1.64301	1.78133	1.78672	1.95045	2.47194	2.62554	2.6507	2.24259	2.02306	2.12094	2.12297	1.87896	1.36063	1.45341	1.58159	1.94412						968	6.22231	5.95043	6.63191	6.19088	6.4345	5.20417	5.2747	6.06687	8.6698	10.1317	10.0279	7.90838	6.01182	5.31991	6.081	7.73005	8.37602	8.10261	6.91693	6.20727
969	1.67023	1.72905	1.68606	1.65289	1.52381	1.41695	1.54131	1.75264	2.1243	2.14656	2.21056	2.19199	2.2428	2.26814	2.66224	2.43623	2.17003	1.70232	1.82368	1.77262						969	5.33038	5.53776	5.60531	5.20117	5.98791	6.37853	6.88737	7.09691	8.27087	8.09454	7.08755	6.79498	7.20601	6.98596	6.29156	6.22174	5.82792	5.93291	5.56034	5.78027
970	1.59108	1.75529	1.78121	1.90888	1.71258	1.76675	1.97165	2.22096	2.32672	2.12252	2.04137	2.18129	2.39176	2.66761	2.49387	2.29367	1.6828	1.79024	1.82126	1.9353						970	4.95549	5.41397	6.18141	6.22174	7.3887	7.15642	6.53787	6.46468	8.08499	12.0062	11.0342	10.3095	6.9511	7.28003	6.30393	6.22231	5.20417	4.95271	4.78251	4.85386
971	1.95234	1.94935	1.83523	1.55114	1.55364	1.50532	1.70663	1.65747	2.17842	2.22929	2.59519	2.24669	2.57034	2.34203	2.24244	1.75854	1.41335	1.32317	1.45077	1.73814						971	4.49823	4.59005	6.23035	7.70618	8.75007	6.55002	5.61792	8.19283	11.9029	12.1327	9.22932	7.48249	7.6087	7.30344	6.3285	6.09211	5.20117	4.98482	4.37294	4.7776
972	1.53939	1.50223	1.47223	1.40846	1.43762	1.42268	1.7754	2.05543	2.38264	2.18648	2.29732	2.51145	2.58399	2.28175	2.04913	1.8817	1.69754	1.48581	1.53939	1.56047						972	5.16036	5.3028	5.48134	4.76617	5.6241	5.47571	6.26714	5.80529	10.5654	11.4658	11.3209	7.15606	5.87749	4.50754	4.64161	6.19116	6.26533	5.79936	4.84751	5.1726
973	1.80327	1.85634	1.69794	1.67537	1.5021	1.59398	1.54974	1.82564	2.11652	2.15255	2.39866	2.22882	2.31489	2.19901	2.32326	2.20665	1.82437	1.68725	1.68974	1.79472						973	7.01608	5.80435	4.89976	4.77897	7.61046	7.2218	7.10996	5.34756	7.49954	8.0312	8.81529	8.20355	7.08238	4.93585	4.60183	7.00418	6.89409	7.30358	6.58189	8.0955
974	1.95571	1.85776	1.618	1.59191	1.54156	1.70693	1.82416	1.96174	2.06549	2.08032	2.15815	2.02612	2.03254	2.2478	2.30943	2.16649	1.80502	1.75148	1.80226	1.92223						974	5.15157	5.25406	5.08078	4.78939	5.46189	5.44678	5.63194	5.47431	7.35114	8.61858	8.49992	6.30034	5.19184	5.21522	5.77689	5.77689	5.00457	4.95314	4.66374	5.2939
975	1.91336	1.8551	1.41695	1.46152	1.7695	1.95151	2.08037	2.02141	2.12271	2.04976	2.26637	2.66473	2.75963	2.47992	2.34465	2.15471	2.03607	1.80488	1.79673	2.01304						975	5.50767	5.33213	5.70929	5.60381	7.27354	7.48389	6.8468	5.94054	6.30286	7.64286	7.64286	7.29804	6.76533	6.95862	7.6087	7.75068	6.85132	5.99041	5.50767	5.4791
976	1.71673	1.65403	1.53479	1.54358	1.51166	1.51868	1.37199	1.48254	1.76027	1.92879	2.08728	2.30569	2.40681	2.42334	2.43926	2.13813	1.78581	1.58601	1.84697	1.81811						976	5.67146	4.64857	5.258	4.75095	5.73152	5.18427	5.42734	5.64573	8.27907	8.4216	9.58415	6.90092	8.28677	6.51082	6.60651	5.0163	5.00872	5.31991	5.524	5.36596
977	1.68606	1.63577	1.44493	1.62049	1.84099	1.90047	2.11882	2.39499	2.6468	2.3091	2.63047	2.58947	2.52864	2.03062	2.09016	2.01551	1.64969	1.55729	1.54689	1.76897						977	4.85226	4.7058	5.0278	4.42885	6.13839	6.33317	7.14207	6.44465	8.33274	8.20355	8.56773	6.71093	6.73341	6.12012	5.82792	5.20699	4.46769	5.47425	5.36659	5.23303
978	1.81385	1.59875	1.42192	1.6041	1.84616	1.83675	1.78871	1.99297	2.25159	2.42201	2.46673	2.66875	2.62028	2.94674	2.6754	2.33186	1.72933	1.86604	1.97899	2.02695						978	5.34515	5.28088	7.12467	7.38049	8.88575	6.84992	7.06703	6.8038	11.3363	13.0227	12.6331	7.91305	5.81657	4.61141	4.59147	5.90598	5.97633	7.66963	6.58837	6.82722
979	1.83171	1.85875	1.56147	1.62559	1.56147	1.66565	1.69683	1.95796	2.07536	1.92554	2.05704	2.21599	2.16849	2.14843	2.04664	1.96276	1.55581	1.81967	1.95302	2.0866						979	5.73702	7.30745	10.2401	9.12865	8.2509	6.39341	7.09826	7.13575	7.89032	8.30769	8.55525	8.37602	7.61581	7.30344	7.21261	7.15987	6.18141	5.72047	5.6093	5.00705
980	1.5193	1.3905	1.261	1.1742	1.28979	1.61986	1.76906	2.0877	1.99711	2.0067	2.12727	2.46703	2.47482	2.21951	2.10985	2.06604	1.85569	1.77115	1.72859	1.65051						980	5.08078	4.59147	5.8267	5.18225	5.75197	4.62104	4.55186	8.51564	11.391	12.2264	7.74253	5.87749	5.37971	5.15163	4.4983	4.63939	4.35522	4.92857	4.99352	5.14288
981	1.53795	1.75196	1.67547	1.71008	1.79263	1.81589	2.14509	2.02654	2.26149	2.04356	2.34326	2.38617	2.26383	2.12741	1.94636	1.89437	1.62087	1.82134	1.74455	1.76003						981	5.34418	5.19461	5.3366	5.50507	6.01548	5.81157	7.03657	7.73288	8.52865	7.75068	7.67652	6.38911	5.47321	4.92551	5.98881	6.74484	5.98881	6.53465	6.25685	6.67807
982	2.0054	1.6191	1.32247	1.27608	1.52777	1.60247	1.95535	2.29438	2.60091	2.38793	2.21056	2.09016	2.0766	2.24282	2.23115	1.93973	1.58623	1.62926	1.96341	2.09249						982	7.18701	6.95192	7.07408	4.39278	6.00133	6.22415	6.64929	6.20221	9.77064	10.7687	12.4703	9.37421	7.63786	4.98015	5.36717	6.15233	5.09068	5.3157	5.51711	5.73448
983	1.6016	1.37445	1.48206	1.56657	1.73123	1.63371	1.7916	1.87187	1.96593	1.9771	2.30981	2.83224	2.96999	2.85095	2.17219	1.78423	1.39029	1.6131	1.76454	1.80488						983	7.14827	8.49732	8.67334	5.60135	7.12281	7.89008	8.93391	8.60781	10.7519	12.8084	12.8084	9.64474	6.62732	5.41397	5.63939	5.72047	5.49638	5.59426	4.79548	4.40995
984	1.6592	1.61859	1.57277	1.38253	1.46979	1.69414	2.05393	2.3084	2.62725	2.47976	2.37761	2.13419	2.27417	2.1825	2.19098	1.94248	1.77751	1.82584	1.91067	1.80091						984	4.50727	4.92982	6.01182	6.81124	6.42457	5.28088	4.84943	5.72182	6.71623	7.64666	7.0864	7.62018	6.72327	6.55186	5.63388	5.86523	5.54193	6.44767	6.32481	6.05757
985	1.97902	1.90554	1.69446	1.59574	1.45125	1.40978	1.52587	1.69137	1.99585	2.23073	2.36011	2.30867	2.13209	2.18215	2.30884	2.08811	1.87164	1.7173	1.93723	2.025						985	4.30718	4.56502	6.69746	8.63467	10	7.97451	5.8592	4.94692	7.87368	8.36796	7.75083	5.26059	5.19184	4.97609	5.80882	6.22174	5.57916	5.03803	4.7925	4.76393
986	1.74758	1.79919	1.90741	1.71145	1.6571	1.38776	1.48148	1.50663	1.86479	1.84616	2.10879	2.18841	2.18016	2.19317	2.05503	2.075	1.66108	2.03607	2.08735	2.06411						986	6.02675	5.89319	5.60032	6.15233	6.13342	5.38201	4.96319	5.12081	6.24773	6.43013	7.28003	6.71197	6.5541	4.71509	4.20464	4.34817	4.47067	5.98458	6.22264	7.40799
987	1.92351	1.78141	1.55137	1.56356	1.48161	1.64467	1.80644	2.14309	2.1794	2.19167	2.24558	2.27961	2.11807	2.11807	2.39278	2.30068	1.78749	1.46795	1.73823	1.99398						987	6.02337	5.07292	5.38261	5.18324	6.4683	7.42355	8.17084	8.32987	10.0275	11.1993	10.2194	8.00445	7.51024	7.15738	5.95305	5.20699	5.18427	5.73152	6.07979	6.22174
988	2.09857	1.65476	1.55805	1.47004	1.83366	1.87088	2.02756	1.72475	1.97715	1.8805	2.34794	2.69892	2.76022	2.66095	2.27634	2.18273	1.66509	2.04025	2.47688	2.57668						988	5.8735	5.43613	5.8735	5.27519	5.6508	4.95336	5.79044	5.77418	8.95495	9.50042	8.79224	5.87499	4.82135	5.20699	4.68364	5.16424	5.41825	7.22509	7.4742	6.88433
989	1.57936	1.79609	1.98569	2.04976	1.8812	1.68473	1.69683	1.86645	2.09239	2.22051	2.55393	2.60589	2.54281	2.74472	2.56046	2.20162	1.53795	1.7259	1.73192	1.67148						989	6.74643	6.43013	7.5726	7.58552	7.46087	6.02337	5.12901	6.25074	7.28272	9.44647	9.56513	8.92242	7.22509	5.59704	5.85364	6.30957	6.70854	6.29156	6.18139	6.42052
990	1.8646	1.78657	1.65453	1.32224	1.31226	1.4758	1.642	1.84121	2.01538	1.9328	2.04331	2.22055	2.30538	2.28498	2.18754	2.22787	1.88571	1.7259	1.72362	1.6839						990	5.31245	5.2023	7.00676	7.02684	7.60741	5.34515	5.19762	6.60122	7.94269	8.37371	6.67363	5.86523	6.67363	5.94212	5.34693	5.39021	6.15428	6.20491	4.76544	5.09513
991	1.98684	1.99143	1.98859	1.81395	1.73752	1.6016	1.56737	2.00453	2.48897	2.51145	2.29732	1.90187	1.77042	1.7726	2.0104	2.0344	1.76326	1.9775	2.10874	2.1265						991	6.54305	6.33523	5.84843	5.86523	7.21376	6.87925	6.75295	6.06687	7.88961	9.24768	8.63467	8.16031	6.63131	6.05757	4.86076	5.33038	5.15157	5.43589	5.55158	6.74643
992	1.74361	1.51935	1.59695	1.83256	1.92745	1.97594	1.74711	1.79313	1.84115	2.04976	2.37488	2.46525	2.72624	2.57842	2.2663	1.70148	1.4621	1.53301	1.79506	1.77546						992	4.84333	5.15163	5.26455	5.93677	7.03366	6.42624	6.38957	6.15996	8.94418	9.65527	10.4487	8.46831	7.01601	5.39076	4.87446	5.06564	5.33213	5.25581	4.65732	4.53509
993	1.73225	1.77313	1.59487	1.46152	1.28489	1.46773	1.68939	2.1468	2.51494	2.44564	2.59519	2.14982	2.1152	2.18929	2.30941	2.06334	1.43704	1.59594	1.69083	1.79453						993	6.0749	6.07664	7.09124	5.94231	6.72725	6.33707	6.47328	7.5032	10.5136	11.1749	9.53322	6.92548	6.67363	6.47824	7.15606	6.72335	5.5215	4.8872	5.524	5.5597
994	1.99615	1.5514	1.43145	1.32488	1.43145	1.53429	1.72741	2.22126	2.75383	2.64862	2.5471	2.4872	2.53292	2.20246	1.98353	1.86216	1.54326	1.62979	2.07922	2.233						994	5.99272	5.44572	6.18795	5.40899	6.53449	5.81837	5.74672	6.98016	8.97899	12.7551	11.3853	9.23676	5.73551	5.86245	5.6067	5.25301	4.25851	6.23815	6.73745	7.08259
995	1.76463	1.61109	1.36877	1.4168	1.61792	1.78795	1.89123	2.26195	2.65277	2.60904	2.39381	2.3211	2.3349	2.48269	2.46525	2.39964	1.90047	1.64057	1.6117	1.72899						995	5.57916	5.79829	5.97263	5.20566	5.62281	5.25581	5.49171	6.82635	7.86403	10.1681	10.0514	9.08333	6.58043	5.1726	5.77336	6.11035	5.73448	5.65449	5.10093	5.65104
996	1.55747	1.43101	1.39192	1.39005	1.51797	1.69229	1.85797	1.93044	2.3113	2.36846	2.51281	2.28433	2.14436	2.30355	2.17513	1.93732	1.31558	1.20166	1.40891	1.4945						996	5.11973	5.53776	6.67807	6.72327	6.79498	5.72222	6.76838	7.33678	7.68372	8.00289	8.31145	7.39208	6.5062	5.2605	5.35402	4.71509	5.48134	6.0384	5.60772	5.35767
997	1.7726	1.42632	1.37108	1.42628	1.39821	1.42557	1.45244	1.7853	2.07549	2.19737	2.84589	2.83363	2.71507	2.32014	2.36613	2.22089	1.63199	1.47163	1.71902	1.84185						997	6.35505	6.30957	6.55263	5.81441	8.34562	7.54041	7.11582	5.78244	7.32545	7.76302	7.86774	7.76302	7.73005	6.33287	5.1726	5.77336	5.45019	5.47425	4.46769	5.50988
998	1.56495	1.75175	1.56155	1.48063	1.42541	1.61003	1.94448	1.91989	2.12879	2.17542	2.4896	2.17866	2.10171	2.13961	2.40362	2.26054	1.89927	1.77696	1.59818	1.68162						998	5.50021	6.37953	6.60691	5.51811	5.33383	5.90422	5.97261	5.62588	6.22572	7.2703	8.06725	7.39651	6.22402	4.65975	4.77594	5.25304	5.86245	5.3028	5.06841	4.60199
999	1.75538	1.70398	1.49338	1.60011	1.77329	1.97774	1.74308	1.7707	1.94843	2.17132	2.36513	2.48662	2.46187	2.36773	2.38609	2.15818	1.65053	1.54314	1.70971	1.92222						999	5.6431	5.2532	6.28709	5.6545	6.76482	5.81441	5.9696	6.51985	8.11159	10.0196	8.52538	8.26827	6.33317	6.47915	4.70888	6.69656	6.04271	7.07916	5.55864	6.02872
1000	1.58815	1.4549	1.38948	1.31469	1.27256	1.26426	1.41569	1.70313	2.47266	2.88287	2.91476	2.50514	2.32826	2.59106	2.42132	2.02571	1.46926	1.5777	1.79743	1.76653						1000	4.82135	4.79557	9.17823	9.5818	8.86908	4.36349	5.74337	6.68311	8.1921	8.61029	8.73225	8.35398	7.79602	7.40743	6.72344	5.86825	5.15639	6.09262	6.33651	6.44611
Mean	1.71895	1.68573	1.58882	1.57551	1.58032	1.62746	1.74924	1.94674	2.20424	2.2214	2.38305	2.35478	2.33226	2.29299	2.23927	2.03305	1.64859	1.65156	1.74485	1.81066						Mean	5.61873	5.60975	6.38901	6.08995	6.65018	5.7207	5.89822	6.49083	8.57283	9.74362	9.2011	7.70627	6.60845	5.97458	5.60245	5.85962	5.60974	6.07001	5.70771	5.90362
Confidence value	0.0120308	0.0117059	0.0109784	0.0109763	0.0112071	0.0114489	0.0123181	0.0138145	0.0154014	0.0164513	0.0184103	0.018434	0.017783	0.0166753	0.0168246	0.0151941	0.0116605	0.0112683	0.0119233	0.0127522						Confidence value	0.0567874	0.0581693	0.0704617	0.0682214	0.0750575	0.0631887	0.062303	0.0738342	0.131811	0.15036	0.13777	0.0904935	0.0746316	0.0643001	0.0553651	0.0584402	0.0587996	0.0638913	0.0571078	0.0600558
Transition (selective population)	Bin centers are in degrees																									Transition (selective population)	Bin centers are in degrees
Bootstrapping session Bin	9	27	45	63	81	99	117	135	153	171	189	207	225	243	261	279	297	315	333	351		Fitted	curve			Bootstrapping session Bin	9	27	45	63	81	99	117	135	153	171	189	207	225	243	261	279	297	315	333	351		Fitted	curve
1	2.05665	1.79561	1.49517	1.34042	1.24253	1.33377	1.49961	1.91061	2.21182	2.03635	2.03514	1.90676	2.06116	1.95629	2.00999	1.94135	1.81939	2.10885	2.32299	2.35808		x	y			1	5.63509	5.82261	5.96046	6.03859	16.5272	17.5998	18.7959	11.8802	12.4595	10.1327	6.76013	6.23768	5.50114	4.58876	4.23403	5.31606	5.81513	6.61626	5.9528	6.71289		x	y
2	2.00144	1.7468	1.38934	1.26475	1.20092	1.30477	1.52366	1.82388	2.13749	2.10967	2.0678	2.00518	2.19602	2.25308	2.21258	1.9143	1.78786	2.01222	2.26813	2.33767		9	1.89848			2	8.02217	6.74255	7.05381	7.17906	8.66961	7.04135	9.37811	10.6934	11.6185	9.54412	7.75923	7.43719	6.45496	4.66638	5.23547	6.04808	6.89427	8.7561	9.97742	10.9516		9	6.3077
3	1.87933	1.77158	1.52029	1.45932	1.45371	1.53254	1.70433	1.82619	2.06231	1.97529	2.26573	2.19089	2.27198	2.03609	1.93173	1.69658	1.52507	1.90716	2.10205	2.21266		9.66928	1.88333			3	6.87793	6.42656	7.36331	7.13053	17.4279	16.972	16.3926	6.89513	9.71928	10.6043	10.955	8.32134	6.54984	4.8047	5.61544	6.75713	6.48337	5.71591	5.478	6.82282		9.66928	6.28747
4	1.95413	1.65074	1.35176	1.19523	1.12983	1.2767	1.61463	1.90141	2.15384	2.03339	2.05089	1.79197	1.83286	1.86032	2.05269	1.99725	1.79778	1.76385	1.9425	2.07795		10.3386	1.8689			4	5.59791	6.21883	7.61235	7.71102	9.00594	8.38786	9.10601	9.21659	11.0771	11.3399	9.84301	7.67649	5.94359	4.53607	4.95793	5.74528	6.32754	7.57753	7.63309	7.37502		10.3386	6.26734
5	2.08786	1.79808	1.44147	1.44842	1.47771	1.53125	1.83068	2.03381	2.30617	2.0441	2.32235	2.28562	2.36693	2.13306	2.02066	1.91952	1.86043	2.22498	2.41201	2.47292		11.0078	1.85513			5	6.16543	6.43894	7.62381	7.67881	11.8446	10.6452	10.4612	7.71819	10.9292	12.0542	10.9607	7.9601	5.94424	4.8602	5.76519	6.97937	6.59555	5.58436	4.90748	5.92538		11.0078	6.24756
6	1.64047	1.38665	1.22265	1.34556	1.49616	1.52481	1.74256	1.999	2.28124	2.1228	2.15383	1.9589	1.93463	1.95249	1.99434	1.94712	1.76169	2.24284	2.31957	2.24689		11.6771	1.84199			6	5.3835	5.46258	8.19045	8.36174	12.8804	10.8993	10.3348	8.6139	11.4344	12.3963	11.3745	9.72245	8.30916	5.55437	5.52481	6.67891	6.7301	6.13345	5.19419	5.56785		11.6771	6.22835
7	1.81487	1.71647	1.41416	1.30557	1.2775	1.37059	1.45991	1.76813	2.08945	2.10894	2.32451	2.24671	2.2821	2.07763	2.0845	2.00927	1.77816	1.91205	1.90418	1.99157		12.3464	1.82942			7	5.93736	5.68654	8.18553	8.13844	10.9411	8.3002	8.71767	7.12389	10.3611	10.4261	9.85392	7.47067	6.49204	5.33	6.01654	7.09218	6.93007	6.1508	5.68167	6.03218		12.3464	6.2099
8	1.76978	1.77543	1.4213	1.24875	1.048	1.09785	1.3503	1.76861	2.22833	2.31176	2.25682	2.02206	1.98928	2.22372	2.3316	2.26305	1.932	2.15769	2.09581	2.13456		13.0157	1.81738			8	7.05679	6.35033	5.93088	5.73836	8.36232	8.38132	9.49327	9.61122	10.4799	10.1427	8.39711	7.91883	6.81975	5.59464	7.10064	7.17916	6.47818	4.8342	5.80551	7.45089		13.0157	6.19242
9	2.00922	1.55489	1.20958	1.23212	1.28235	1.48379	1.81413	2.18006	2.40026	2.12392	2.13522	1.98691	2.19483	2.1177	2.11064	1.91122	1.7107	1.88781	2.18108	2.34545		13.6849	1.80583			9	5.17875	5.62846	8.60363	8.51158	10.3816	8.36055	8.85622	14.2258	17.4576	17.0094	9.69482	7.25954	6.13078	4.71097	5.06156	5.70502	5.67167	5.2069	4.9102	5.2779		13.6849	6.17607
10	1.89537	1.6206	1.26999	1.16458	1.09062	1.17366	1.4085	1.80264	2.19235	2.28421	2.55225	2.46253	2.43396	2.19477	2.10802	1.95668	1.6987	1.93484	2.07645	2.2316		14.3542	1.79473			10	6.29281	7.33448	9.83723	10.5021	19.7511	17.8452	17.1823	7.59707	7.77147	6.57866	5.75137	5.11779	4.57261	4.02223	6.29539	7.96127	7.79515	8.61286	8.0666	9.10855		14.3542	6.16101
11	1.93281	1.86294	1.57717	1.50445	1.46076	1.5085	1.75834	1.92228	2.22394	2.03524	2.30913	2.21079	2.26877	2.10191	2.25439	2.20267	1.96422	2.05561	2.12056	2.23124		15.0235	1.78404			11	7.47082	7.34446	8.36111	7.2706	11.3426	10.7001	10.6529	7.85052	7.93329	8.14995	8.21234	7.89884	6.50447	3.93481	5.48668	6.48221	6.5205	5.19621	5.52076	6.68597		15.0235	6.1474
12	2.09047	1.91609	1.48664	1.41121	1.42208	1.46743	1.58641	1.72835	2.04821	2.00665	2.33193	2.19088	2.06017	1.71053	1.74894	1.77042	1.665	2.20293	2.40474	2.61327		15.6928	1.77373			12	5.35255	5.9034	9.29621	10.223	15.0655	12.2248	11.4817	7.15453	8.7715	9.03014	8.87148	7.54485	6.03691	4.42139	5.06198	6.78113	7.08498	8.93163	8.15187	8.008		15.6928	6.13537
13	1.85094	1.62143	1.2817	1.22666	1.32469	1.49144	1.73084	1.84918	2.0976	2.04041	2.2402	2.084	2.06618	2.10577	2.17958	2.12253	1.80001	2.00188	2.0815	2.18376		16.362	1.76377			13	7.88833	7.9567	7.05036	6.50766	8.97415	8.05677	8.66978	8.92295	12.212	11.994	9.09066	6.45945	5.54711	4.83902	6.12703	6.80148	6.17904	4.49903	4.38628	7.11004		16.362	6.12504
14	1.98185	1.68988	1.41535	1.33086	1.22106	1.1551	1.34149	1.66958	2.17097	2.14582	2.3008	2.10152	2.25688	2.20643	2.22819	2.11819	1.93352	2.03218	2.13226	2.21398		17.0313	1.75413			14	7.76145	7.01557	7.40245	6.33505	10.4419	9.68852	10.0721	6.75256	7.73593	8.04873	8.51025	7.94439	6.55159	4.26212	5.18087	6.64938	6.84963	5.91237	6.03444	7.46136		17.0313	6.11652
15	1.63068	1.52518	1.31379	1.39808	1.56031	1.71284	1.94528	2.28396	2.48379	2.09252	2.06838	2.03932	2.22518	2.02032	2.0903	1.96882	1.69198	1.60872	1.63973	1.76971		17.7006	1.74477			15	5.65131	6.53266	9.037	9.61939	14.6589	12.5054	12.3348	7.86386	10.1475	9.44049	8.10938	5.85039	5.05972	4.11106	5.49797	7.541	7.86369	8.33896	7.15408	7.47094		17.7006	6.10991
16	1.81221	1.41057	1.14316	1.19792	1.32566	1.50189	1.76815	2.09314	2.44301	2.43666	2.5299	2.30304	2.28937	2.27016	2.28432	2.03858	1.65144	1.73316	1.98122	2.10976		18.3699	1.73567			16	6.13152	5.27697	6.05145	6.05884	21.1873	22.6091	22.1162	9.04281	10.0877	9.44972	8.40321	6.97455	5.49492	3.8422	4.40037	6.02641	6.68862	7.89129	7.9415	8.07119		18.3699	6.1053
17	1.93227	1.41642	1.09653	1.17553	1.24082	1.37861	1.63065	2.07271	2.3505	2.27874	2.34395	2.24064	2.21531	2.06623	2.16344	2.10867	1.9079	2.03327	2.30289	2.3968		19.0391	1.72681			17	5.4064	5.55598	6.70709	7.1317	11.233	10.9225	11.6743	8.6618	8.89378	7.49398	6.1761	5.87595	5.55481	4.90732	5.68794	6.74541	7.04782	8.11418	7.97877	7.95833		19.0391	6.10276
18	1.69072	1.51105	1.3018	1.24202	1.3213	1.44603	1.75999	2.06539	2.43922	2.30721	2.34979	2.10497	2.07848	2.10691	2.12194	1.961	1.54823	1.78156	1.92909	2.00136		19.7084	1.71815			18	7.19787	8.01741	8.46982	7.24721	8.00166	7.18584	8.00069	7.70274	10.105	10.4078	9.90444	7.7955	6.25388	4.46326	5.47169	6.73043	6.63724	5.49076	5.20137	6.42707		19.7084	6.10236
19	1.75491	1.43059	1.32465	1.3481	1.43032	1.44444	1.57395	1.62553	1.81023	1.68572	2.12853	2.32139	2.53843	2.45119	2.35293	2.11205	1.69511	1.89772	2.16518	2.1583		20.3777	1.70969			19	6.20306	5.65207	5.67194	5.57707	8.4116	8.81294	10.326	10.4755	12.9478	12.8615	10.7481	7.95909	5.95362	4.419	4.71494	5.38321	5.52078	6.24891	6.7195	7.48459		20.3777	6.10416
20	2.12375	1.85335	1.55328	1.35914	1.29011	1.24385	1.32923	1.37064	1.65821	1.69728	2.06248	2.03522	2.22593	2.04639	2.10774	1.90711	1.89501	2.08374	2.33206	2.37029		21.047	1.7014			20	6.90558	6.47146	6.17888	5.8207	7.12097	7.40076	7.72108	8.29826	9.63895	11.5877	11.7075	10.0709	6.93783	4.01527	4.95453	5.41764	5.55094	5.52648	6.57179	7.54543		21.047	6.1082
21	2.04541	1.75683	1.35017	1.21369	1.20711	1.26809	1.58806	1.83226	2.32197	2.17927	2.32458	1.9876	2.05138	1.96876	2.0244	1.85507	1.52506	1.71218	1.97924	2.30575		21.7162	1.69326			21	5.37443	5.40258	5.95984	5.94385	9.44772	9.27427	10.1295	8.92573	10.3807	10.2806	9.13329	8.16959	6.94609	5.63354	6.68304	7.29834	6.908	5.97585	5.66716	6.16669		21.7162	6.11454
22	2.12837	1.6984	1.35413	1.33933	1.43287	1.52729	1.61004	1.65829	1.80372	1.75476	2.04556	1.94386	2.07376	2.05759	2.20562	2.08781	1.79259	2.26391	2.56892	2.74861		22.3855	1.68525			22	7.41036	7.72404	11.4224	10.9918	17.8877	14.0095	12.4568	5.37868	8.78358	10.4762	10.9952	7.91558	5.78213	3.76248	6.00435	9.07487	9.1002	7.79105	6.08001	7.10031		22.3855	6.12318
23	2.00146	1.74375	1.38045	1.28719	1.39672	1.50537	1.78493	1.99219	2.30175	2.16216	2.33751	2.26907	2.28157	2.13435	2.26891	2.3194	2.06639	1.91208	1.92423	2.12019		23.0548	1.67736			23	5.67478	5.68008	6.19379	6.10723	12.1806	13.0182	14.9565	11.6847	14.5116	12.9751	10.3336	7.19445	6.07732	5.22492	5.07288	5.94398	5.77261	6.18173	5.90185	6.57892		23.0548	6.13417
24	1.76402	1.70261	1.46055	1.43283	1.43275	1.52108	1.64466	1.83015	2.1975	2.29404	2.4478	2.15149	1.98361	1.95007	2.05795	2.05541	1.68342	1.86137	1.88176	2.05272		23.7241	1.66957			24	5.99515	5.62663	7.46414	8.33642	12.7769	11.0327	10.6504	9.78331	13.6194	15.1025	11.7471	7.93496	5.36943	4.60011	4.28549	4.26222	4.12269	4.32279	4.83042	5.86655		23.7241	6.14752
25	1.87094	1.72638	1.48353	1.41433	1.36076	1.42828	1.71413	2.11904	2.37013	2.21907	2.111	2.05911	2.15231	2.25878	2.22845	1.95756	1.66664	1.71912	1.91192	1.99561		24.3933	1.66187			25	8.40548	8.06015	7.39644	7.27901	11.5521	11.4996	10.8692	10.7897	11.4695	11.7145	8.4865	7.28908	5.62107	3.40393	4.50268	5.80638	6.00809	5.68628	5.67335	8.2719		24.3933	6.16323
26	1.79548	1.41319	1.14827	1.15552	1.39468	1.5408	1.68608	1.70876	1.95578	1.87718	2.13151	2.01897	2.06369	1.9266	2.04478	2.07592	1.94467	2.04787	2.14159	2.14121		25.0626	1.65425			26	5.9792	6.0835	7.58462	7.53035	10.0405	8.01942	8.39998	7.58618	9.43191	9.44688	8.38642	8.12124	7.74911	6.7807	7.87435	8.21961	7.48454	5.13089	4.69884	5.76071		25.0626	6.18131
27	2.06157	1.85426	1.41271	1.25734	1.21153	1.29037	1.51438	1.76639	2.02119	2.02304	2.31989	2.28755	2.44917	2.44043	2.40309	2.07527	1.82587	1.97734	2.06644	2.19096		25.7319	1.64669			27	5.51541	6.15528	6.68266	6.44453	8.39001	8.13798	9.51733	8.49505	9.74581	8.75527	7.94002	7.48096	7.1334	5.86578	7.09678	8.98035	9.06179	7.65128	6.15074	6.57384		25.7319	6.20175
28	2.07858	1.80431	1.49273	1.34909	1.40784	1.45101	1.56368	1.77142	2.16865	2.11391	2.17014	2.05162	2.16108	2.23613	2.14393	1.9286	1.56204	1.83973	2.11721	2.28602		26.4012	1.63919			28	6.07551	5.58516	7.45107	8.0066	15.3553	14.5346	14.1975	10.2035	12.0406	12.5233	9.99562	8.00007	5.77526	4.0196	4.585	6.24995	6.77162	8.05647	7.85713	8.10968		26.4012	6.22455
29	2.00878	1.69293	1.23876	1.25025	1.42668	1.61875	1.89441	2.03346	2.18601	2.04808	2.31454	2.40219	2.45248	2.45065	2.35506	2.13092	1.64489	1.87178	2.07593	2.35385		27.0705	1.63174			29	7.43376	6.74628	6.62378	5.83483	9.40702	9.61257	10.6669	8.5376	10.0895	11.9102	13.3799	12.0091	8.40683	5.06788	5.42256	6.59487	6.69164	5.55852	5.60085	6.74232		27.0705	6.24968
30	1.99726	1.87045	1.59883	1.39932	1.27726	1.23632	1.32295	1.52659	1.89402	1.96726	2.13442	2.00492	2.08132	2.16393	2.1736	2.18877	1.88543	2.21057	2.18727	2.30828		27.7397	1.62433			30	7.37816	8.19349	9.11179	8.21303	8.27339	7.65089	9.04893	9.09551	11.4905	13.2557	12.9479	9.89899	6.50882	4.81888	6.31931	7.43156	7.16877	5.59374	5.80031	6.85761		27.7397	6.27712
31	2.17762	1.89504	1.44357	1.25623	1.24243	1.32345	1.65269	1.90155	2.16891	2.02713	2.05805	1.82879	1.84983	2.1071	2.20004	2.10467	1.63767	1.98655	2.17757	2.48937		28.409	1.61695			31	7.729	8.60672	13.8187	12.7643	17.236	11.8956	11.2987	6.71909	9.73188	10.6757	9.6148	6.40351	4.63503	3.49571	4.32412	5.96144	6.03294	5.44522	4.61673	5.91173		28.409	6.30686
32	1.81051	1.62017	1.44072	1.39306	1.21837	1.14867	1.35516	1.87134	2.48073	2.55144	2.46058	2.01319	1.93935	1.89594	1.9547	1.80191	1.65159	1.86013	2.05076	2.10563		29.0783	1.6096			32	8.28056	7.37106	6.48844	6.16571	7.57543	6.96867	8.13723	8.704	9.613	9.67068	8.63112	7.76846	5.80831	3.77639	4.7927	6.12258	7.24759	8.17666	8.73784	10.0668		29.0783	6.33884
33	1.9877	1.77113	1.49351	1.3481	1.37735	1.43494	1.6189	1.84933	2.13284	2.04373	2.1562	2.15511	2.33366	2.34909	2.34263	2.19503	1.94357	2.09688	2.1862	2.22194		29.7476	1.60226			33	5.19438	5.23069	7.44522	7.99316	15.236	14.4996	14.4878	8.36577	9.81929	10.1721	9.48907	7.56012	5.81283	4.60077	4.99402	5.72754	5.9825	6.79128	6.734	6.67726		29.7476	6.37305
34	1.89868	1.70557	1.42689	1.43522	1.558	1.64259	1.82087	1.992	2.17883	1.94327	2.13174	2.22757	2.44655	2.24252	2.13853	1.92794	1.80986	1.94342	2.07379	2.11707		30.4168	1.59495			34	6.51591	7.3245	10.4739	10.4274	11.635	8.15821	8.1022	9.43359	13.3247	14.1079	10.5047	7.06237	5.49307	4.47353	4.81366	5.53541	5.5845	5.55795	5.35191	6.40614		30.4168	6.40944
35	1.86726	1.53525	1.18831	1.3075	1.62128	1.91146	2.12572	2.07908	2.10143	1.9209	2.21365	2.2761	2.49701	2.40315	2.4241	2.28828	2.04336	2.30896	2.35171	2.44927		31.0861	1.58765			35	4.65654	5.37018	6.87352	7.29062	10.0326	9.75057	11.9276	14.4691	16.1412	13.4464	7.59676	6.87071	6.90847	6.2155	5.97811	6.41292	6.43344	6.87587	6.54969	6.64991		31.0861	6.44797
36	1.9511	1.70396	1.43705	1.3429	1.37342	1.4532	1.67079	1.87572	2.28926	2.1589	2.36288	2.08987	2.22359	1.99901	2.07953	1.97509	1.81257	2.01938	2.16096	2.26176		31.7554	1.58036			36	5.07726	4.94496	6.3063	6.52591	17.0186	16.9002	16.1175	7.25061	9.01654	9.70405	9.74415	8.74409	6.9808	5.13992	5.62565	6.76839	6.7293	6.21912	5.56945	5.66906		31.7554	6.48858
37	2.07892	1.72722	1.41643	1.33611	1.43082	1.3962	1.48957	1.55131	1.71098	1.6685	1.99878	2.08753	2.17048	2.06397	2.05989	2.02086	1.76116	2.17651	2.3578	2.55231		32.4247	1.57308			37	6.70941	6.83577	7.06283	6.38732	7.50983	7.42973	8.10764	10.7442	11.4965	11.5481	8.01319	7.53279	6.2447	4.78034	6.86407	8.20156	8.12713	5.77591	5.48658	6.55011		32.4247	6.53123
38	1.83268	1.53881	1.17398	1.20231	1.24027	1.3982	1.69044	2.16936	2.4565	2.37653	2.27877	2.10782	2.06095	2.17263	2.27422	2.24958	1.97107	2.07449	2.0882	2.15877		33.0939	1.5658			38	5.60676	4.75322	6.09947	6.07595	10.6311	9.38177	9.92033	7.12962	9.48979	10.0096	11.3598	10.445	8.73061	5.08344	4.82072	5.97431	6.90123	7.7895	7.57655	7.28598		33.0939	6.57587
39	1.6848	1.50095	1.31795	1.29112	1.44647	1.5333	1.77891	2.02306	2.24437	2.18452	2.19818	2.33791	2.54741	2.5581	2.32102	1.90067	1.48046	1.58712	1.75001	1.92251		33.7632	1.55854			39	6.10718	6.21926	9.36164	9.43106	23.4415	22.2703	21.2993	7.55167	8.31983	7.97971	7.65275	6.57067	5.27456	4.08157	4.24838	5.71782	6.13352	6.3178	5.7685	6.21704		33.7632	6.62243
40	1.87761	1.70394	1.44991	1.43747	1.50363	1.48824	1.68157	1.80086	2.13313	2.19102	2.38638	2.34494	2.34689	2.35236	2.27321	2.05269	1.87662	1.99164	2.08054	2.09891		34.4325	1.55128			40	6.27882	6.17026	7.77827	7.72685	10.6897	8.70546	9.71495	8.64974	10.3449	8.93233	7.02671	6.20174	5.69463	4.27638	4.5822	5.94668	6.55445	7.55827	7.47003	8.03857		34.4325	6.67086
41	1.7858	1.56981	1.39746	1.32156	1.40727	1.45215	1.78156	1.9492	2.10579	1.86699	2.11133	2.14401	2.13764	2.01097	2.06222	2.06019	1.8737	1.91166	1.98907	1.95983		35.1018	1.54403			41	6.60965	6.84256	7.82277	7.50657	11.0215	11.9028	12.6706	11.0047	11.4399	10.7874	8.62782	6.65809	5.52708	3.91859	4.4242	5.06729	5.27402	5.80602	6.48559	7.33432		35.1018	6.7211
42	1.9889	1.76005	1.37871	1.26963	1.2676	1.34433	1.53712	1.72549	1.97172	1.95561	2.12257	1.93401	1.97983	2.00452	2.26261	2.22237	2.00657	2.01315	2.03814	2.19321		35.771	1.53678			42	5.89501	6.04889	7.33003	7.64723	13.3083	11.5978	11.0656	7.2157	8.80007	8.57562	6.87185	6.63916	6.40969	5.82852	6.80193	8.50924	8.11479	6.2441	4.5942	5.94296		35.771	6.77307
43	2.10305	1.97704	1.61541	1.46735	1.39298	1.51655	1.66479	1.68904	1.76901	1.70992	2.03928	2.1838	2.584	2.55269	2.43894	2.0718	1.92378	2.18429	2.30905	2.39394		36.4403	1.52955			43	6.01815	5.5559	7.41481	8.53084	16.2815	14.7572	13.6288	8.4583	11.2725	11.6369	10.5003	7.95052	6.02265	3.58465	4.15353	5.20609	5.53246	6.77013	7.15028	7.77854		36.4403	6.82673
44	1.79952	1.51989	1.30553	1.24845	1.33992	1.42876	1.60677	1.65624	2.00199	2.09933	2.8217	2.84123	2.86793	2.33362	2.20313	2.06548	1.87648	2.27451	2.38735	2.36456		37.1096	1.52232			44	5.75917	7.31239	9.46192	9.50768	10.0581	8.35379	8.43583	8.01173	9.07759	9.5219	8.25454	7.23091	5.98446	4.81621	5.79907	6.84298	7.0684	6.9932	6.50318	6.83289		37.1096	6.88199
45	1.87955	1.71054	1.55915	1.4724	1.39675	1.47704	1.78465	2.11508	2.3405	2.1421	2.37894	2.36029	2.48541	2.23769	2.13559	1.87856	1.79683	2.13337	2.34565	2.22759		37.7789	1.51511			45	6.24464	5.60258	6.65276	6.84683	12.667	12.2133	13.0542	8.68491	9.89815	8.97606	8.03879	6.74329	5.53059	4.23935	4.53087	5.26275	5.93191	7.0831	7.80878	7.93526		37.7789	6.93878
46	1.62794	1.51451	1.23616	1.36083	1.41865	1.57624	1.69273	1.908	2.1073	1.91015	1.91355	1.85992	1.96811	2.20817	2.35249	2.38196	1.97863	1.99945	1.91665	1.94005		38.4481	1.50792			46	7.30971	7.52984	9.2666	8.23876	10.9745	9.44366	9.79457	8.58914	10.4512	11.3762	9.62662	7.54603	5.31913	3.89309	4.66395	5.55404	5.7092	5.17978	5.56246	6.53669		38.4481	6.99705
47	1.77864	1.66988	1.44693	1.41844	1.47254	1.57195	1.7618	1.9278	2.08448	1.99242	2.37761	2.37316	2.41483	2.18649	2.25896	2.14239	1.86118	2.14914	2.17146	2.20749		39.1174	1.50074			47	6.651	6.44046	6.41209	5.89649	7.84346	7.24117	9.75217	8.9665	11.7982	10.6619	10.4402	8.11085	6.68247	4.81768	4.98933	5.94019	6.4333	6.90249	6.9239	7.70961		39.1174	7.05671
48	1.80468	1.74878	1.48041	1.42754	1.42024	1.55192	1.74997	1.99106	2.26875	2.20546	2.31788	2.13894	2.06667	2.03684	2.08876	2.06787	1.75619	2.2344	2.29591	2.35198		39.7867	1.49359			48	7.18043	6.61988	5.67061	5.34849	9.58684	9.96213	11.0477	11.1565	12.9094	12.9076	9.6924	8.60935	6.63533	4.78528	4.75473	5.39666	5.4631	5.25319	5.62321	7.48584		39.7867	7.1177
49	1.92563	1.69884	1.24991	1.15835	1.13939	1.25748	1.508	1.82988	2.12508	2.1637	2.28579	2.14524	2.20474	2.28701	2.4189	2.15702	1.90623	2.17927	2.30077	2.36976		40.456	1.48646			49	5.83648	5.89951	7.05839	7.37542	14.8422	14.1847	13.6972	6.89708	9.46164	10.4893	10.3373	7.64064	5.23163	3.66419	4.18957	5.38558	5.98696	7.17714	7.10748	7.31587		40.456	7.17993
50	1.94634	1.79034	1.50895	1.33777	1.21066	1.16873	1.29589	1.57941	2.14375	2.27442	2.41798	2.12916	2.19031	2.0709	2.04306	1.78442	1.58594	1.80693	2.01003	2.158		41.1252	1.47936			50	5.7345	5.29447	4.87745	4.406	6.34525	7.09454	8.53291	10.517	13.9885	15.3199	13.7268	11.7453	9.47357	6.36994	5.14923	5.38702	5.89155	6.20008	6.23383	6.64649		41.1252	7.24334
51	1.96278	1.62057	1.33006	1.32198	1.34673	1.50785	1.69604	1.89433	2.10502	2.01742	2.24116	2.18817	2.43979	2.37394	2.29553	2.07283	1.79209	2.18194	2.38215	2.47604		41.7945	1.4723			51	4.92923	5.99278	9.85582	10.7247	14.4034	11.4189	10.0732	8.32008	10.1304	10.9095	9.29569	7.82983	6.03835	4.05114	5.13743	6.66919	6.9097	6.97303	6.10666	5.86003		41.7945	7.30786
52	2.11138	1.80155	1.60057	1.57515	1.59817	1.54471	1.6619	1.76393	1.9881	1.85557	2.05392	2.04383	2.32055	2.41239	2.32896	1.95884	1.60789	2.07373	2.43375	2.55413		42.4638	1.46528			52	7.46315	7.34821	7.29911	6.6922	9.17954	8.3403	9.589	8.38592	8.46522	7.37344	6.42973	6.58461	5.62984	4.08892	4.08766	5.32349	6.17312	6.50532	6.27406	7.66679		42.4638	7.37339
53	1.70127	1.60946	1.44185	1.30172	1.41074	1.48433	1.69594	1.75863	2.00669	1.98567	2.20203	2.06707	2.07413	1.98572	2.19976	2.10735	1.98184	2.03268	2.05224	1.94362		43.1331	1.4583			53	5.33889	6.36084	8.39817	7.91261	11.2618	10.3777	11.5055	8.80375	10.7921	9.52103	8.04568	6.16424	5.55699	4.6594	5.73926	7.12587	7.10541	6.27234	5.64996	5.69814		43.1331	7.43988
54	1.84359	1.5168	1.27445	1.26707	1.44718	1.63256	2.01747	2.18565	2.43051	2.16784	2.54577	2.38309	2.48146	2.14577	2.16823	1.90004	1.65339	1.83356	2.08112	2.16047		43.8023	1.45137			54	5.21984	5.29941	6.68175	7.01243	11.4165	11.4792	12.5494	10.9415	12.4438	10.8762	8.38878	6.72187	6.16804	5.34143	5.3807	5.92691	5.4403	5.44719	5.41552	5.86735		43.8023	7.50724
55	1.75813	1.48787	1.23321	1.21108	1.2181	1.39597	1.76666	1.99986	2.11787	1.81558	2.10757	2.05842	2.36541	2.18544	2.3022	1.9975	1.83942	1.9183	2.08761	2.09139		44.4716	1.44449			55	5.49148	5.26133	6.31458	6.45364	11.042	10.3909	11.5005	8.27742	9.65386	8.71226	8.59689	7.67406	6.60436	4.94662	4.81781	5.63726	6.15992	7.2688	7.11998	7.05588		44.4716	7.5754
56	1.77118	1.60027	1.40876	1.37025	1.3379	1.30319	1.38045	1.57364	1.86994	1.83925	2.17871	2.28396	2.63113	2.77086	2.71194	2.37187	1.85797	1.83133	1.86205	1.89342		45.1409	1.43767			56	5.97975	6.25251	7.95375	7.61084	10.0203	8.75456	9.08681	7.8473	8.87618	8.93234	8.59812	7.81525	6.28849	4.38199	4.39337	5.56624	6.0057	6.53871	6.19168	6.32197		45.1409	7.64429
57	1.81245	1.59135	1.40003	1.30904	1.31078	1.32528	1.51642	1.7346	2.06631	2.14566	2.57441	2.53365	2.52303	2.19263	2.10237	1.87707	1.77297	2.23658	2.42476	2.32651		45.8102	1.43091			57	6.30446	6.19026	7.36287	6.52063	10.9701	10.1773	10.1481	6.18123	9.20052	11.1507	13.2617	11.0969	8.61921	5.29394	5.28464	5.70086	5.6805	5.16553	5.34564	5.80738		45.8102	7.71383
58	1.93705	1.5977	1.34079	1.28758	1.35879	1.4446	1.60825	1.95708	2.28497	2.15919	2.24063	2.21137	2.4604	2.40994	2.43441	2.27442	2.03211	2.08751	2.19087	2.18897		46.4795	1.42423			58	7.24446	7.01292	8.06082	8.09928	14.8992	14.2258	14.49	8.96818	10.3065	9.13789	7.59975	5.39551	4.58104	3.73193	4.96078	6.39343	6.2513	6.24282	6.20323	7.78728		46.4795	7.78394
59	1.94178	1.61513	1.29689	1.41027	1.57982	1.60978	1.84695	2.045	2.36773	2.09014	2.2445	2.23245	2.42567	2.15245	1.92354	1.73822	1.65927	1.97362	2.13122	2.31176		47.1487	1.41762			59	6.19632	7.41743	12.0186	11.2894	13.8181	9.75961	9.40728	7.32952	10.9864	13.2025	12.7129	9.46613	6.4818	4.43362	3.91195	4.97734	5.32585	5.49087	4.71538	4.89458		47.1487	7.85456
60	1.78263	1.6508	1.40034	1.44688	1.49367	1.60765	1.69488	1.81709	1.99436	1.86506	2.04029	2.02069	2.12723	2.12408	2.20804	2.18688	1.95433	2.13955	2.16531	2.15359		47.818	1.41108			60	6.30643	6.23558	7.07023	6.80934	9.26722	8.06504	8.97535	7.80963	9.43618	9.03151	8.3075	7.47027	6.51777	5.17984	6.13586	7.50357	7.69888	7.59138	7.13081	7.64166		47.818	7.9256
61	1.75604	1.49591	1.40983	1.48238	1.40362	1.40239	1.58675	1.99793	2.28568	2.12384	2.15612	2.10349	2.27816	2.22721	2.18956	1.96783	1.66899	1.92841	2.17388	2.20158		48.4873	1.40464			61	4.77154	5.60318	8.51719	9.37729	22.9374	22.0664	19.4309	9.63464	12.5015	13.9229	11.1932	8.66729	6.29692	3.74964	4.68274	5.97987	6.26898	6.39253	5.58595	5.6437		48.4873	7.997
62	1.90693	1.7416	1.36997	1.27454	1.24567	1.3722	1.56654	1.76126	2.08521	2.06329	2.37988	2.39407	2.57987	2.57516	2.41552	2.12857	1.74276	2.00111	2.10015	2.2044		49.1566	1.39828			62	6.62879	6.02292	7.9846	8.27572	11.5379	9.135	9.95436	7.48576	8.28995	7.64206	7.5701	7.09045	6.05333	4.82853	5.30156	6.17816	5.93407	6.06734	6.29066	7.52059		49.1566	8.06868
63	1.8666	1.6704	1.4312	1.41465	1.3404	1.31451	1.66744	2.04365	2.41	2.28975	2.36615	2.16805	2.19081	2.13665	2.0279	1.70047	1.48748	1.85992	2.10803	2.21536		49.8258	1.39203			63	6.72183	6.65989	7.51441	6.39312	8.39646	7.05792	8.52046	7.17367	8.35573	7.39065	7.48971	7.30426	6.508	4.70046	5.13455	6.86715	7.3509	6.58232	5.84451	6.48		49.8258	8.14058
64	1.79845	1.72373	1.43982	1.2979	1.23063	1.31436	1.5224	1.85304	2.12909	2.0364	2.03511	1.8509	2.00151	2.19483	2.30034	2.09197	1.70297	2.08225	2.1398	2.19618		50.4951	1.38587			64	5.19691	5.62309	8.30546	9.01976	16.6513	15.2008	14.7165	8.0917	9.78853	9.11489	8.4039	6.75297	5.81224	4.43167	4.72832	5.55767	5.29355	5.75896	5.61822	6.09718		50.4951	8.21263
65	1.99233	1.70614	1.34092	1.28919	1.32956	1.39617	1.49353	1.67898	1.97795	1.98306	2.12316	1.99022	1.94799	1.93996	1.98241	2.00538	1.79838	2.25998	2.40936	2.51157		51.1644	1.37982			65	5.34015	6.25364	8.06739	7.93757	11.731	11.0867	11.3644	8.23724	9.6627	9.37422	8.23098	6.9986	6.291	5.50199	6.00766	6.66608	6.2515	5.24141	4.84696	5.28657		51.1644	8.28474
66	1.99925	1.73973	1.43818	1.34891	1.38026	1.43257	1.65081	1.81179	2.10111	2.04458	2.26565	2.16393	2.27813	2.25775	2.29061	2.08092	1.83339	1.96342	2.13366	2.22127		51.8337	1.37389			66	5.57119	6.64117	9.19144	8.40558	10.4122	8.85572	9.01214	7.97367	10.0808	10.0393	8.1266	6.39975	5.87712	5.68252	7.53708	8.94331	7.90309	5.79819	4.7891	5.11581		51.8337	8.35687
67	2.00977	1.70017	1.34707	1.32317	1.46189	1.53078	1.7013	1.82864	2.1353	2.04624	2.33916	2.22762	2.33368	2.31157	2.288	2.14862	1.79456	2.02556	2.12531	2.2866		52.5029	1.36808			67	5.96823	6.02225	9.29473	9.25284	17.0401	14.8254	13.8922	6.9743	8.62643	9.86308	10.4537	8.80317	6.65494	3.98778	4.2743	5.64397	6.34119	7.3577	6.79725	6.84888		52.5029	8.42894
68	1.90218	1.64736	1.31873	1.25941	1.23105	1.2664	1.45462	1.78612	2.19831	2.18932	2.29894	2.13369	2.21	2.13843	2.18628	2.04446	1.82224	1.85973	1.97218	2.10157		53.1722	1.36239			68	6.39437	6.83491	9.66403	9.16921	12.4256	10.6669	10.7548	7.80029	9.70893	11.124	11.1141	8.79499	6.18552	4.15838	4.73033	6.18808	6.42194	6.28832	6.05341	6.31273		53.1722	8.50089
69	1.96889	1.56118	1.24809	1.15547	1.0906	1.1352	1.38307	1.71865	2.09525	2.0802	2.3358	2.30737	2.37553	2.24125	2.18276	2.00982	1.87266	2.24253	2.5315	2.48405		53.8415	1.35683			69	5.62812	5.50794	5.96528	5.81582	9.456	9.04193	9.22343	7.21733	10.192	10.9343	10.7189	8.92868	7.73607	5.58889	4.93614	5.24795	5.21587	5.4984	5.43723	6.21632		53.8415	8.57265
70	1.7999	1.77929	1.5804	1.49754	1.42853	1.41734	1.42978	1.72081	2.01103	1.96093	1.87921	1.75808	1.99466	2.09355	2.06983	1.81678	1.56619	1.76334	1.82044	1.91909		54.5108	1.35141			70	4.39094	4.38278	6.96079	7.93299	15.8243	15.3127	14.8464	8.09368	9.20072	9.44599	9.0519	7.99692	6.90388	5.49541	4.76872	5.19491	5.38395	7.51697	7.41555	7.00745		54.5108	8.64416
71	1.73325	1.60511	1.48843	1.41256	1.33626	1.28165	1.50569	1.93669	2.37748	2.31862	2.39419	2.20035	2.14721	1.89887	1.81066	1.71259	1.58719	2.08712	2.23819	2.21104		55.18	1.34613			71	6.48261	6.4072	7.19711	7.55457	12.0122	11.6936	11.7152	9.25373	9.74952	9.45374	7.84621	7.7138	7.30229	5.87619	6.31604	6.57884	6.51199	5.74084	5.87639	7.18014		55.18	8.71536
72	2.01563	1.78842	1.40965	1.35915	1.31395	1.45133	1.53678	1.84631	2.12037	2.05309	2.05268	1.85514	2.14292	2.29771	2.4105	2.14568	1.94876	2.33632	2.47493	2.48767		55.8493	1.34099			72	6.26106	6.41833	8.41643	8.72989	14.0782	12.9465	12.9382	8.95724	11.0807	10.5009	8.10254	5.43016	4.31391	3.70075	4.22497	5.38652	5.53946	6.68575	6.96573	7.60084		55.8493	8.7862
73	2.07879	2.12234	1.99138	1.79944	1.63206	1.65172	1.79776	2.31154	2.67265	2.50951	2.4759	2.36858	2.56447	2.30069	2.21562	1.90755	1.7545	1.75666	1.90261	1.94754		56.5186	1.33601			73	7.32819	7.65384	8.43162	7.68371	9.00362	7.55075	8.607	6.66084	7.48514	7.0062	7.66186	6.60353	5.49798	3.8835	5.8553	7.0183	7.29958	6.93666	7.1612	8.21506		56.5186	8.8566
74	1.69437	1.62552	1.54366	1.53112	1.51959	1.47376	1.61984	2.01883	2.48264	2.40829	2.3443	2.04523	1.9599	1.86027	1.97351	2.0568	1.8784	2.04946	2.00802	1.98015		57.1879	1.33118			74	5.70076	5.29994	6.5261	6.65949	12.6418	12.1196	11.8894	9.41137	11.2394	10.8169	7.99535	6.65297	5.87237	4.53073	5.96428	6.87078	6.57511	5.70269	5.87347	6.52866		57.1879	8.92653
75	1.94006	1.81078	1.40003	1.38231	1.47654	1.647	1.78125	1.86251	1.8701	1.7279	1.98568	2.09235	2.21993	2.15602	2.08789	1.9836	1.71709	1.94009	1.93415	2.14529		57.8571	1.32652			75	6.14368	6.40123	7.62699	7.88374	11.237	10.2904	10.7576	8.68485	10.6218	10.1876	8.53606	6.923	5.91463	4.78353	5.19309	5.8773	6.03632	6.97768	7.49226	7.94473		57.8571	8.99592
76	1.9151	1.69836	1.36425	1.22054	1.13117	1.20364	1.60482	2.23115	2.68744	2.6764	2.86742	2.67625	2.49975	2.04956	2.04724	1.9337	1.7127	1.98615	2.14075	2.3094		58.5264	1.32202			76	6.04132	6.23765	7.63505	7.53146	9.25121	7.81076	8.6339	9.20857	11.7343	11.6481	9.39849	7.30193	5.80651	4.23037	4.21627	4.95952	5.5661	6.53302	6.73225	7.13695		58.5264	9.06472
77	1.9665	1.81326	1.54804	1.52842	1.44442	1.54596	1.76099	2.11258	2.3262	2.14014	2.13664	2.04115	2.17654	2.24464	2.25475	2.11444	1.7269	1.89539	2.01152	2.21438		59.1957	1.31769			77	6.15661	6.03955	6.67137	6.33624	13.9101	14.9498	14.3271	8.63213	10.8616	15.6477	15.3686	12.1707	6.77017	4.08579	4.03364	4.79785	5.19493	6.08224	6.32716	6.9954		59.1957	9.13288
78	1.96914	1.69032	1.41632	1.28964	1.3566	1.4526	1.61773	1.88979	2.2456	2.24731	2.49069	2.3007	2.31608	2.10535	2.18831	2.14495	1.93051	2.2427	2.33507	2.36329		59.865	1.31353			78	6.30351	7.40805	8.78046	8.38657	9.18141	8.20768	8.46738	9.19224	9.93202	9.6685	7.20327	6.26612	5.27523	4.20135	6.58026	8.14928	8.31703	6.79547	6.27182	6.76588		59.865	9.20035
79	2.27732	1.94457	1.52842	1.38254	1.31092	1.32351	1.60878	1.92593	2.34181	2.27748	2.38448	2.05807	2.09949	1.97349	2.06864	1.8922	1.70049	2.03334	2.33752	2.64069		60.5342	1.30956			79	5.54657	5.89168	6.89031	6.87433	10.1405	8.95825	9.17277	7.47654	8.24764	8.02695	7.10447	7.3194	6.49828	4.90378	6.77597	9.35083	10.1778	9.35202	7.42523	7.32553		60.5342	9.26708
80	2.07162	1.72209	1.35984	1.17176	1.11522	1.1868	1.33578	1.75337	2.31499	2.48475	2.69298	2.40604	2.30619	2.35379	2.51178	2.48964	1.96095	2.13461	2.28861	2.41078		61.2035	1.30577			80	7.43749	7.24879	7.03722	7.3287	18.2762	17.5392	16.6453	7.29317	8.88787	8.20965	6.84248	5.65793	4.86642	4.24129	5.80762	7.88619	7.73691	6.39844	5.03805	7.3724		61.2035	9.33303
81	1.78976	1.57419	1.28673	1.30896	1.26869	1.33553	1.53145	1.84455	2.25533	2.20766	2.17597	1.989	2.15358	2.48832	2.56214	2.41723	1.88935	1.83865	1.8485	2.0074		61.8728	1.30216			81	5.74136	5.16678	6.04406	6.15834	10.4319	10.2121	11.9857	10.1628	10.9972	9.07186	7.10263	6.53301	6.06543	5.0057	5.18119	6.14205	6.46631	7.22084	7.32904	7.62403		61.8728	9.39815
82	1.93099	1.70151	1.40554	1.26567	1.3116	1.48791	1.83167	2.21575	2.47056	2.29351	2.35688	2.10645	1.98551	1.719	1.86238	1.94772	1.88101	2.12054	2.20402	2.24793		62.5421	1.29875			82	5.87495	6.87675	8.45476	8.13964	9.88463	8.42124	9.13418	7.81702	9.08945	8.8619	7.82779	6.85391	5.63803	4.36707	4.68426	6.03505	6.79741	7.28621	6.5943	6.7278		62.5421	9.46241
83	2.11709	1.72188	1.30931	1.25982	1.32626	1.44599	1.63489	1.82478	2.00237	1.91877	1.94897	1.89824	2.13919	2.38402	2.49649	2.17282	1.84984	1.98195	2.27562	2.42691		63.2114	1.29553			83	5.64738	5.3409	6.76375	6.41807	12.3557	12.1166	12.8128	9.71304	11.3637	11.7047	10.2829	9.40498	7.73659	5.62068	4.70862	5.07577	5.08517	4.78964	4.82745	5.43496		63.2114	9.52575
84	1.56561	1.52149	1.42603	1.47054	1.44798	1.41912	1.67992	2.0177	2.29797	2.17027	2.33141	2.29131	2.21991	2.00898	1.96169	1.88969	1.72795	1.87066	1.85624	1.82007		63.8806	1.29252			84	7.06284	7.9315	9.87844	9.68656	9.94485	7.27262	8.38742	10.1268	13.238	12.5023	8.97147	6.15284	5.26917	4.61087	6.39983	7.78395	7.72663	6.93105	6.58424	7.87635		63.8806	9.58814
85	1.68701	1.48958	1.17972	1.16461	1.26672	1.3552	1.63177	1.88435	2.25445	2.12929	2.56803	2.53515	2.56075	2.10702	1.98219	1.89708	1.83219	2.11763	2.10983	2.07221		64.5499	1.2897			85	5.193	5.02157	7.3237	7.96336	15.6799	14.4959	14.9984	10.8729	14.5942	13.7596	10.2086	6.88412	5.64016	4.48285	4.32801	4.89649	5.32787	6.39505	6.65617	6.70584		64.5499	9.64955
86	1.721	1.60265	1.36078	1.38893	1.54661	1.57402	1.68296	1.77725	2.27509	2.35929	2.95067	2.7371	2.56438	1.98722	1.86043	1.74668	1.48688	1.98418	2.08022	2.22695		65.2192	1.28709			86	5.65886	6.24656	7.5395	7.47605	10.4023	9.41974	9.33199	7.73056	8.39889	8.42185	7.24557	6.68986	5.3412	3.90048	4.85735	6.44291	6.96747	7.10009	6.36221	6.54152		65.2192	9.70994
87	1.78567	1.62293	1.41824	1.29856	1.17037	1.21387	1.34131	1.55522	1.78516	1.70543	1.94656	1.91229	2.15569	2.52596	2.72985	2.47855	1.88	1.89168	2.01421	1.97061		65.8885	1.28468			87	5.36009	5.48009	6.0427	5.84819	9.35476	9.11511	9.62243	7.89804	11.116	11.759	10.8542	8.20363	6.32852	4.35731	4.2319	5.27941	5.79031	6.69945	6.40871	6.54907		65.8885	9.76927
88	1.70084	1.56565	1.37492	1.38935	1.4456	1.50275	1.68418	1.94844	2.17175	1.93256	2.08397	2.0218	2.2305	2.13795	2.27856	2.09692	1.79841	1.85419	1.90366	1.9551		66.5577	1.28249			88	5.94446	6.22389	7.61022	7.53231	8.08299	6.89986	11.0298	12.7768	13.0967	9.00757	6.26855	6.90374	7.64754	7.39498	8.55926	8.64184	8.17693	6.60263	6.80326	7.38404		66.5577	9.82752
89	1.92302	1.62622	1.40954	1.31532	1.2667	1.34521	1.60646	1.96504	2.30193	2.27417	2.44976	2.28952	2.29346	2.15298	2.15068	1.95435	1.62616	1.98292	2.28482	2.37959		67.227	1.28051			89	7.69203	8.56936	10.7492	9.61515	11.5602	8.82988	10.2467	8.17604	11.9744	12.0559	13.2988	9.69163	7.04574	3.68355	4.27302	5.84791	5.9941	5.68679	5.43531	6.67382		67.227	9.88465
90	1.97897	1.80843	1.49355	1.41307	1.42132	1.40399	1.61609	1.80728	2.23171	2.15048	2.36715	2.18114	2.17632	2.08027	2.17209	2.22286	2.01932	2.27932	2.28205	2.36751		67.8963	1.27874			90	6.58967	6.74222	7.01683	6.56252	12.1898	11.9329	11.9092	8.22921	9.1408	9.70924	8.94111	8.13631	5.96724	3.51671	4.14303	5.23136	5.69843	6.1076	6.12165	7.2442		67.8963	9.94064
91	1.84505	1.67046	1.49577	1.52649	1.67497	1.83638	2.16631	2.35236	2.46435	2.11856	2.15659	2.16659	2.27825	2.17866	2.0992	1.97054	1.76177	1.96593	2.09566	2.15397		68.5656	1.27719			91	5.86141	5.88789	7.55553	7.43244	11.6061	10.9297	11.2218	7.90747	9.62083	9.58439	9.65957	7.87146	6.72744	5.15281	6.11943	7.3924	7.02886	6.19491	5.70355	6.07666		68.5656	9.99546
92	1.77306	1.51464	1.28913	1.26726	1.39378	1.4288	1.54671	1.64198	1.84359	1.85141	2.2691	2.44575	2.56519	2.26001	2.09277	1.90499	1.73575	1.92574	2.03922	2.08206		69.2348	1.27587			92	7.64804	7.73847	8.43868	8.27839	17.9655	17.3857	16.5409	6.54959	10.2206	11.1032	12.0263	8.08912	5.87984	3.69741	4.95403	5.87065	5.84728	6.0363	6.70246	8.10618		69.2348	10.0491
93	1.83548	1.66089	1.41151	1.34757	1.35239	1.39984	1.64875	2.11097	2.55042	2.33907	2.1344	1.85261	2.04497	2.09817	2.14187	1.98163	1.75764	2.12242	2.21257	2.26758		69.9041	1.27476			93	6.24669	6.30283	6.55647	5.61566	8.10309	8.09361	8.79121	7.58172	10.3461	12.2287	12.8313	10.4344	7.48222	4.79694	5.61281	6.50245	6.52601	5.50873	5.44955	5.95082		69.9041	10.1015
94	1.98259	1.62789	1.27919	1.20966	1.23903	1.2993	1.48111	1.80995	2.27464	2.34262	2.51105	2.30498	2.28985	2.14656	2.05526	1.92034	1.61033	1.82452	2.00463	2.23987		70.5734	1.27388			94	6.13556	7.11463	8.78289	8.76505	12.0976	10.6756	11.3831	8.70709	10.348	9.71753	8.90734	7.56863	6.41444	4.78132	5.15005	6.01654	6.28223	6.69486	6.51631	7.10287		70.5734	10.1527
95	1.66461	1.5614	1.36983	1.3686	1.32985	1.35649	1.46311	1.75978	2.04136	1.95607	2.13806	2.21524	2.44061	2.40147	2.4815	2.39321	2.04627	1.98048	1.90254	1.91884		71.2427	1.27322			95	5.77581	6.5899	9.20346	9.2839	14.4762	12.5173	11.5586	8.44715	10.9609	11.3934	8.68432	6.49885	5.43198	4.559	5.26917	6.35469	6.16243	5.23051	4.4865	5.27257		71.2427	10.2026
96	1.94399	1.61638	1.25669	1.25725	1.2527	1.476	1.81934	2.31336	2.50313	2.18055	2.00729	1.77854	1.86003	1.80904	1.91288	1.86007	1.64222	1.88914	2.12214	2.31814		71.9119	1.27279			96	5.66279	5.30504	6.73894	7.09749	17.3984	17.1335	16.3757	8.0632	10.2896	11.4965	10.9958	9.11118	6.90745	4.98241	4.70045	4.84003	4.93251	5.06774	5.39795	5.95935		71.9119	10.2513
97	1.93366	1.70686	1.36711	1.33056	1.36422	1.46062	1.55988	1.73119	1.89554	2.04067	2.3813	2.48868	2.49532	2.46509	2.37089	2.12753	1.72549	2.24252	2.41763	2.53754		72.5812	1.27258			97	7.12538	5.64161	5.70049	5.19502	8.9126	8.33867	9.00124	7.28846	10.696	11.6813	11.4747	8.44468	6.09874	3.98405	4.7857	5.93284	6.08356	5.83726	6.52933	7.49063		72.5812	10.2986
98	1.92767	1.76752	1.47413	1.41672	1.44659	1.44047	1.56983	1.79185	2.05765	2.01942	2.06038	2.03068	2.25235	2.2912	2.19363	1.8891	1.75414	2.01898	2.09192	2.17031		73.2505	1.2726			98	6.64275	6.59249	6.71178	6.26191	9.74704	9.1671	9.42829	8.72875	11.4753	11.3849	9.03707	6.83721	5.52411	4.00679	4.65915	6.06102	6.12006	5.77535	5.40196	6.71427		73.2505	10.3447
99	1.75246	1.63973	1.42702	1.44254	1.51712	1.58923	1.60648	1.69739	1.89379	1.86623	2.26273	2.29039	2.45146	2.45148	2.42015	2.16315	1.66061	1.9381	2.00443	2.07096		73.9198	1.27285			99	5.46831	5.56707	5.8934	5.59516	7.78288	7.73279	9.76703	10.6359	14.0649	13.4725	11.4515	9.294	8.13934	6.15461	4.98287	5.50282	5.61105	5.52342	4.99357	5.78597		73.9198	10.3894
100	2.00803	1.72901	1.35996	1.31489	1.37387	1.40617	1.53595	1.71522	2.1374	2.17928	2.49662	2.21671	2.07719	1.9291	2.09152	2.16542	1.84277	1.87533	1.93198	2.17805		74.589	1.27333			100	5.75261	6.0648	7.4886	7.97886	13.0296	11.9842	12.4116	9.07787	11.3681	10.641	9.26504	6.87346	5.57498	3.85881	4.2842	5.24237	5.49817	6.14927	6.06642	6.83394		74.589	10.4329
101	2.08495	1.77564	1.3434	1.20995	1.27971	1.47851	1.67783	1.91714	2.30057	2.27771	2.46253	2.18761	2.17803	1.96439	1.89998	1.77213	1.54374	1.96326	2.20585	2.43597		75.2583	1.27403			101	5.81683	6.10306	8.38057	7.71729	10.6467	9.12362	11.2947	10.279	13.0481	11.2041	9.74035	7.45425	6.59164	4.79845	4.75377	6.23337	6.31586	6.0136	5.35026	5.70655		75.2583	10.4749
102	1.94019	1.78146	1.51215	1.31555	1.33517	1.38461	1.70277	1.75441	1.93933	1.75824	2.19643	2.1515	2.15015	1.82543	1.85524	1.76891	1.61686	1.77364	1.94623	2.07699		75.9276	1.27497			102	5.40289	5.29253	5.65353	5.33957	7.62495	8.15853	10.5776	12.0415	22.2693	22.3556	18.2732	8.33981	6.61942	5.20767	4.51447	5.16365	5.44335	5.64579	5.53837	5.79889		75.9276	10.5157
103	1.91666	1.77115	1.41922	1.36954	1.39589	1.5378	1.68482	1.95859	2.23798	2.22364	2.2456	2.13215	2.06224	1.96086	2.05122	2.08409	1.94045	2.22254	2.30011	2.35911		76.5969	1.27613			103	7.00487	7.8729	10.8345	10.3938	12.7246	9.82914	10.0206	8.42583	9.15823	8.8848	7.44969	6.5945	5.30888	4.2004	4.65708	6.14217	6.24007	5.93239	5.23336	6.31691		76.5969	10.5551
104	1.80017	1.63215	1.42779	1.35545	1.34202	1.42715	1.53227	1.72335	1.99192	1.94604	2.08475	2.0713	2.34561	2.43701	2.30759	2.04718	1.71226	1.99236	2.08577	2.1		77.2661	1.27752			104	6.58165	6.17126	8.8356	8.51525	11.4694	9.5528	10.4923	8.77224	10.2621	10.4099	9.38281	7.73165	6.08025	4.54328	4.68172	4.93824	5.1314	5.25765	6.29913	6.83222		77.2661	10.5932
105	1.87663	1.68544	1.42281	1.27626	1.25615	1.32865	1.64039	2.00477	2.35686	2.20097	2.23143	2.07826	2.22758	2.36352	2.5033	2.39978	2.06084	2.18302	2.18202	2.17241		77.9354	1.27914			105	6.1458	6.60565	7.40506	7.37991	9.54507	8.38639	9.59106	8.39793	10.0474	9.09265	8.677	7.26024	5.99616	4.10607	4.63548	5.70909	6.25111	6.89432	6.70239	7.26229		77.9354	10.6299
106	1.97381	1.67487	1.3699	1.27703	1.32176	1.40561	1.62759	1.78261	2.06987	1.99103	2.15662	2.0235	2.08226	2.0116	2.06572	2.00029	1.75321	1.71457	1.86259	2.07015		78.6047	1.28099			106	6.92129	6.36571	7.11496	6.33463	7.70104	6.73837	7.96133	9.90574	13.1135	13.2477	12.1093	9.85542	8.09497	4.86716	5.50828	5.87204	5.64969	4.60521	5.52133	6.59668		78.6047	10.6652
107	2.03876	1.74983	1.39443	1.30183	1.30371	1.34581	1.57549	1.79172	2.16524	2.12344	2.47023	2.30056	2.29055	2.08182	2.12501	2.08037	1.8199	1.80201	1.89478	2.12378		79.274	1.28306			107	5.18845	4.96334	6.87719	7.00016	11.4253	10.3247	10.834	7.51711	9.32635	9.39818	8.98589	7.84066	7.05786	5.81573	6.26169	6.44613	6.47484	6.01685	6.21337	6.12458		79.274	10.6992
108	2.04867	1.64238	1.24378	1.15335	1.16176	1.35857	1.60377	1.97449	2.35764	2.2514	2.24851	2.09269	2.43266	2.36113	2.37449	2.12474	1.9268	2.10093	2.33767	2.47049		79.9432	1.28536			108	6.15507	6.29777	7.35652	6.53378	9.79157	8.74606	10.613	8.10714	10.4495	9.5378	9.44576	7.28955	5.91727	4.50571	4.95654	6.01235	6.03884	5.4139	5.00097	5.68172		79.9432	10.7319
109	1.79827	1.44923	1.22744	1.25202	1.35736	1.49848	1.61133	1.95784	2.27734	2.31692	2.48174	2.4475	2.6531	2.64353	2.73636	2.49212	2.01459	2.09922	2.21415	2.25519		80.6125	1.28788			109	5.92431	7.32544	11.073	10.614	16.5406	14.2802	14.0367	8.17433	12.2757	14.2975	13.3143	8.77696	5.72986	4.21854	3.90259	4.47934	4.7626	4.91303	4.72623	5.04299		80.6125	10.7632
110	2.14941	1.89145	1.49879	1.34844	1.40481	1.41496	1.51235	1.81462	2.19349	2.27312	2.49239	2.49664	2.4867	2.32256	2.30253	2.24554	1.84099	1.96567	2.07182	2.36217		81.2818	1.29062			110	5.40261	5.55095	8.8412	9.43472	16.6663	14.3721	13.1447	6.60568	7.50956	9.10835	9.77694	9.25832	7.35322	5.23012	6.03238	7.57369	8.07122	7.70089	6.47298	6.30057		81.2818	10.7931
111	1.87276	1.6796	1.32821	1.26909	1.30055	1.32982	1.54644	1.76468	2.1906	2.19176	2.41718	2.31606	2.43185	2.30262	2.21401	1.98973	1.61926	1.78751	1.88026	2.17259		81.9511	1.29358			111	6.27186	6.54699	9.63583	9.46309	12.9667	10.0432	9.67496	7.70962	12.3384	13.9703	12.5634	8.43299	6.57946	4.98123	6.19308	8.48406	8.39874	7.01659	5.32782	6.08296		81.9511	10.8218
112	1.81116	1.70888	1.40245	1.28397	1.23618	1.32833	1.55913	1.8721	2.18135	2.11001	2.21653	2.12166	2.14869	2.02965	2.02403	2.00809	1.8737	2.10592	2.07849	2.10802		82.6204	1.29677			112	7.47513	7.19881	7.60723	6.96465	11.5122	9.94578	9.58178	5.79531	8.13003	9.58107	11.0759	9.47523	7.29302	4.55344	6.31922	8.00044	8.12057	6.67119	5.84952	7.14249		82.6204	10.8491
113	1.88376	1.58841	1.15755	1.17241	1.32692	1.529	1.8453	2.17578	2.35459	1.94791	1.7468	1.59782	1.87121	1.91436	1.98884	1.82995	1.64497	1.86069	2.00386	2.23712		83.2896	1.30017			113	5.34804	5.80718	9.25919	9.97399	19.7056	18.3948	17.747	8.76714	12.5594	12.9334	12.3298	7.93347	6.59874	5.0063	5.16661	5.62143	5.27432	4.95235	4.75717	5.32346		83.2896	10.875
114	2.18788	1.92427	1.48335	1.32459	1.25429	1.37446	1.63062	1.91418	2.05948	1.82939	1.92335	1.99661	2.16987	2.13516	2.10541	2.01002	1.83943	2.1348	2.34428	2.50118		83.9589	1.30378			114	5.95288	6.18938	7.63772	7.15652	7.82481	6.24265	8.02342	8.49899	11.1572	10.0388	8.79196	7.62215	7.48286	6.26148	6.23926	7.10678	7.44124	7.06028	6.6266	6.83111		83.9589	10.8997
115	1.77151	1.57103	1.44123	1.49254	1.4573	1.395	1.50947	1.87191	2.24233	2.16207	2.20737	2.11264	2.21294	1.97586	1.84381	1.60794	1.59452	1.86934	2.09773	2.08132		84.6282	1.30761			115	6.09225	6.14983	7.46711	6.63615	9.91971	8.85911	8.98256	7.66648	10.2769	12.3359	12.3966	10.9034	8.44508	5.70676	6.49456	7.58566	7.233	5.34742	4.67108	5.37494		84.6282	10.923
116	2.12116	1.71598	1.26427	1.2266	1.20865	1.26949	1.54857	1.93184	2.28634	2.11148	2.30759	2.31042	2.49896	2.33325	2.18159	1.87693	1.62053	1.92536	2.26593	2.49761		85.2975	1.31165			116	6.01144	5.78833	7.20872	6.86785	17.7419	17.7497	17.6238	7.96676	8.85966	8.8646	8.79543	7.63044	5.87916	4.0956	4.6697	5.96794	6.11808	5.84216	5.45162	6.10234		85.2975	10.9451
117	1.85758	1.68846	1.45463	1.43198	1.56879	1.61713	1.73175	1.89752	2.16683	2.0871	1.98592	1.7921	1.76693	1.81549	2.06345	2.1053	1.86273	1.90892	1.99311	2.13012		85.9667	1.31589			117	8.46427	8.9561	16.168	15.0953	21.7737	14.6174	13.4011	6.53309	7.71499	8.14681	7.84222	6.69045	5.05705	3.33417	4.54412	6.5748	6.85491	6.45919	5.7923	6.7544		85.9667	10.9659
118	1.73032	1.56051	1.33825	1.25313	1.17733	1.24527	1.60656	2.16792	2.62668	2.56884	2.68061	2.51125	2.45181	2.29839	2.21555	2.00793	1.78693	1.97469	2.08008	1.97905		86.636	1.32034			118	6.68639	6.50773	7.45338	7.033	12.5629	12.8587	12.9106	10.3685	12.0934	12.941	11.6267	9.32724	7.07084	4.37582	5.04964	5.74946	5.36655	4.39297	4.66891	5.98687		86.636	10.9854
119	1.83104	1.60511	1.39363	1.38496	1.43401	1.50696	1.56189	1.67104	1.94514	1.86583	2.02761	2.00343	2.36249	2.42779	2.36942	2.14799	1.81273	2.01794	2.09889	2.16752		87.3053	1.32499			119	5.78088	5.80774	5.96373	5.88787	11.8825	12.3918	12.6146	8.3604	8.87332	8.58133	7.38331	7.69223	7.37991	6.40332	7.02887	8.70576	8.49251	6.96125	5.4009	6.36773		87.3053	11.0037
120	1.91022	1.69468	1.33088	1.27913	1.40193	1.64845	1.89742	1.997	2.12929	1.90172	1.99646	1.85909	1.85159	1.80378	1.93577	2.02168	1.80707	1.9273	2.01466	2.16813		87.9746	1.32984			120	5.54268	5.20483	6.86893	7.16582	17.7589	17.6636	16.3194	8.12019	11.5731	15.2097	14.4274	10.8663	6.59608	4.2943	3.74413	4.0014	4.41202	4.9208	5.27692	5.63005		87.9746	11.0207
121	1.62767	1.56954	1.44916	1.56858	1.49538	1.57893	1.75853	2.1886	2.39878	2.16539	2.29438	2.31929	2.4505	2.33526	2.29286	2.16043	1.72174	1.74803	1.75266	1.84538		88.6438	1.33489			121	5.53312	5.39995	5.89216	6.12797	11.5144	11.4383	12.455	9.18229	10.7168	9.66405	8.20174	7.32649	6.77259	5.09022	4.7249	5.21772	6.23109	7.86529	7.91639	7.89727		88.6438	11.0366
122	1.57136	1.40347	1.1828	1.1003	1.13062	1.21722	1.54182	1.72864	1.95771	1.83493	2.29856	2.45022	2.57715	2.30476	2.15253	1.91336	1.71239	1.68938	1.72515	1.68045		89.3131	1.34013			122	6.39277	5.69009	6.51432	5.91051	10.5896	9.86089	10.2047	6.10983	8.19942	8.54986	11.5462	10.0999	8.40143	4.59509	6.47374	7.55747	7.23885	5.91486	6.16872	6.70444		89.3131	11.0512
123	2.11874	1.94554	1.59276	1.43951	1.36103	1.4517	1.56487	1.68041	1.95176	1.9701	2.09404	1.89492	1.94954	2.16097	2.23476	2.17376	1.72973	2.03492	2.17242	2.4237		89.9824	1.34556			123	4.88099	5.06622	6.61011	6.94837	14.461	14.6044	15.027	8.70226	9.67234	8.59945	7.48592	6.58216	6.09964	5.14632	5.56328	6.46274	6.89968	8.17112	7.97363	7.46617		89.9824	11.0646
124	1.97661	1.82055	1.43591	1.22656	1.14351	1.28916	1.72004	1.94774	2.1776	1.97851	2.55726	2.52667	2.58185	2.222	2.37304	2.38842	2.07588	2.2681	2.24548	2.38633		90.6517	1.35117			124	5.78981	6.05104	12.0106	12.6444	16.2189	10.7778	10.2896	7.89816	10.4202	11.6238	9.78376	7.52488	5.73467	4.63878	5.07718	5.4815	5.45288	5.36343	5.61325	6.10062		90.6517	11.0769
125	1.52348	1.42582	1.26904	1.28141	1.30051	1.40454	1.633	1.91723	2.12879	2.04965	2.22365	2.25207	2.43419	2.49544	2.53255	2.29469	1.89369	1.93783	1.88007	1.83952		91.3209	1.35697			125	4.82054	4.60065	5.36113	5.23076	9.90576	9.86081	10.6708	7.81831	9.6884	9.71975	11.0986	11.3908	10.0949	6.28126	4.93174	5.87177	7.03683	8.43186	7.85237	6.90919		91.3209	11.0881
126	1.86326	1.69782	1.37656	1.30581	1.3712	1.41859	1.63535	1.90868	2.40768	2.46159	2.47599	2.17535	2.08946	2.12001	2.13621	2.02476	1.66807	1.96659	2.06587	2.24298		91.9902	1.36295			126	8.30456	7.80022	5.90891	5.18542	6.86581	6.53194	7.06236	7.58628	10.3823	11.6242	11.5035	9.72247	7.71588	5.11475	7.57957	8.81464	8.30133	5.70386	5.50248	8.20807		91.9902	11.0981
127	1.81035	1.49771	1.22626	1.22409	1.17633	1.28027	1.55099	2.02987	2.35704	2.35235	2.43559	2.37896	2.53921	2.43281	2.28672	1.90341	1.64229	1.83512	2.0536	2.14056		92.6595	1.3691			127	6.63732	6.31781	7.06521	7.00172	17.3976	17.6798	17.0116	8.8002	9.61364	9.172	7.90488	6.59983	5.14319	3.4589	4.91213	6.45522	6.58875	6.69431	6.61866	7.50864		92.6595	11.107
128	1.71199	1.59886	1.39511	1.29438	1.22262	1.2402	1.42302	1.65203	1.98582	1.92509	2.1863	2.13528	2.28924	2.25787	2.40845	2.30162	1.94643	2.07752	2.1049	2.10867		93.3288	1.37542			128	6.48439	5.80731	6.06568	6.15983	10.3298	10.4347	10.5118	8.87166	10.5966	11.2944	9.43155	7.53007	5.70322	4.14031	4.69991	5.70926	6.11776	6.91252	7.32428	8.05467		93.3288	11.1149
129	1.60671	1.57272	1.39952	1.36798	1.39528	1.44609	1.58417	1.81942	2.10791	2.00288	2.15435	2.07484	2.10017	1.98566	2.07639	2.01256	1.70738	1.7639	1.76955	1.81411		93.998	1.38191			129	4.36774	4.57107	6.1267	6.52871	17.626	18.5222	18.8228	10.4609	13.415	14.1657	13.0418	10.8404	8.25456	5.57706	3.87321	4.56744	6.17673	9.6607	9.3486	7.78542		93.998	11.1217
130	1.69379	1.62444	1.5147	1.55201	1.69187	1.70102	1.83366	1.8813	2.07299	1.85896	1.8044	1.77203	1.97955	2.15004	2.13432	1.96453	1.70036	1.72254	1.75292	1.79693		94.6673	1.38856			130	8.22284	8.02918	10.7512	9.96682	10.9669	7.92019	9.09051	8.45714	8.94003	7.58057	6.89892	6.00782	5.16377	3.44229	5.15058	6.44789	6.56159	5.79995	6.64532	8.05822		94.6673	11.1275
131	1.82232	1.61181	1.40286	1.36152	1.31187	1.38329	1.7439	2.02944	2.3034	2.04405	2.20541	2.05312	2.25265	2.11857	2.161	2.02734	1.92766	2.10265	2.17183	2.15639		95.3366	1.39537			131	6.18104	6.06028	7.32825	8.0846	13.8188	13.1949	12.4967	12.3009	15.8261	16.6413	10.9096	7.08593	5.05508	4.02906	4.19717	4.93009	5.06548	5.4867	5.46483	6.7439		95.3366	11.1322
132	1.45517	1.41139	1.35768	1.48161	1.58531	1.6575	1.68015	1.97373	2.20133	2.29655	2.41556	2.52836	2.45368	2.26375	2.19426	2.11052	1.7646	1.8532	1.81848	1.80955		96.0059	1.40234			132	8.3901	8.61331	8.39512	7.35963	7.74409	6.59296	7.82551	8.88452	11.275	11.7834	11.7029	9.72441	7.75346	5.25009	6.85848	7.72837	7.08245	4.94364	4.95565	7.31049		96.0059	11.136
133	1.8825	1.58686	1.36608	1.28413	1.22176	1.29733	1.58608	1.97007	2.2988	2.15829	2.17344	2.082	2.28844	2.50195	2.50462	2.23114	1.81814	1.9075	2.10573	2.11316		96.6751	1.40945			133	5.80005	6.60102	8.50447	8.48078	13.5244	12.1788	11.1839	6.75699	8.60617	9.28976	8.3587	6.51723	5.28492	3.96737	5.51419	7.57184	7.64926	7.15706	5.91458	6.5158		96.6751	11.1388
134	2.01537	1.6898	1.32853	1.40047	1.42895	1.45254	1.66285	2.00909	2.28868	2.00481	1.96871	1.84223	2.00735	2.1335	2.12045	1.87296	1.54154	1.92196	2.21554	2.41802		97.3444	1.41671			134	7.10696	6.0452	6.43675	6.34165	10.8192	10.4688	11.1601	9.71857	12.5643	12.5638	10.7415	8.13366	6.20787	4.35287	4.21649	5.02873	5.04155	5.06459	5.77197	7.07925		97.3444	11.1407
135	1.82862	1.65096	1.38102	1.29492	1.23803	1.19143	1.4371	1.8219	2.16933	2.06087	2.06954	1.95261	1.97068	1.96438	2.0139	1.97283	1.75403	1.9272	1.9773	2.10387		98.0137	1.42411			135	6.19969	5.2327	7.2288	6.787	9.8068	7.67883	8.75567	7.87355	9.78967	9.55142	9.46549	9.06329	7.98372	5.6836	5.98417	7.33421	7.3433	6.3101	5.90945	6.34351		98.0137	11.1417
136	2.07936	1.84962	1.47437	1.29002	1.33172	1.37371	1.65628	1.86254	2.19366	2.11821	2.20439	1.95733	1.9638	1.96268	2.06823	1.93907	1.68744	1.94148	2.10252	2.32627		98.683	1.43165			136	5.64554	6.22067	8.44279	8.18905	10.8798	9.06352	10.2939	7.67885	10.4757	9.69828	9.8225	7.27588	6.31504	4.76062	6.02084	7.25153	7.21697	6.58186	6.12637	6.30987		98.683	11.1418
137	1.96274	1.64622	1.31993	1.17707	1.21684	1.36421	1.61302	1.92776	2.29059	2.31329	2.55152	2.51403	2.68133	2.41338	2.20641	1.91768	1.76686	1.854	1.99718	2.08049		99.3523	1.43932			137	5.5065	5.57141	6.14664	6.14111	10.4986	10.959	11.859	8.7165	10.0179	9.2091	7.85582	6.27323	5.57321	4.961	5.66589	6.66019	6.82855	7.07953	6.84601	6.90445		99.3523	11.1411
138	1.61292	1.4705	1.26203	1.30853	1.43849	1.52447	1.79527	1.98715	2.23394	2.2064	2.58737	2.61927	2.54154	2.2563	2.09153	1.90922	1.6692	2.11819	2.18313	2.15638		100.022	1.44712			138	6.18674	6.50579	6.97854	6.50885	9.47219	8.76161	9.96439	8.07848	11.0891	11.4258	11.6056	9.35818	7.29228	4.58578	4.75288	6.43419	7.40064	8.82498	8.09756	8.25829		100.022	11.1395
139	1.75286	1.50295	1.13883	1.16546	1.23569	1.36754	1.68298	2.04521	2.47595	2.33956	2.41143	2.20476	2.34756	2.4861	2.48701	2.22563	1.71502	1.77228	1.82404	2.01242		100.691	1.45504			139	5.81336	5.87705	5.82171	5.67378	10.4282	10.9549	12.1809	9.80929	13.9429	13.5341	11.4337	7.27687	6.31684	5.73391	6.30284	7.09652	6.40951	5.69661	5.01061	6.11184		100.691	11.1371
140	1.88486	1.45479	1.22408	1.23454	1.2921	1.30118	1.52404	1.77067	2.07819	1.89785	2.01544	1.94925	2.12684	2.12722	2.10432	2.00877	1.72459	1.89754	2.10084	2.22523		101.36	1.46307			140	4.57812	5.98819	9.71204	10.5935	13.7688	10.9784	12.0107	9.13827	9.83214	7.55217	5.71441	5.32106	5.3329	5.01414	5.44135	7.50419	8.03067	9.59743	7.99832	7.50078		101.36	11.134
[truncated: 1,866 more rows]

## Sheet: Ext.Fig. 3c
Feeding phase signature																										Social phase signature
Transition to F	Bin centers are in degrees																									Transition to F	Bin centers are in degrees
[truncated: 6,025 more rows]

## Sheet: Ext.Fig. 3d
Feeding phase signature																										Social phase signature
[truncated: 1,004 more rows]

[truncated: 2 more sheets: Ext.Fig. 3e, Ext.Fig. 3f]
