# Supplementary material for: The dynamic state of a prefrontal–hypothalamic–midbrain circuit commands behavioral transitions
Source: Nat Neurosci. 2024 Mar 18;27(5):952–63. doi: 10.1038/s41593-024-01598-3 (PMC11089001; doi:10.1038/s41593-024-01598-3)
Supplement: Supplementary file 19 — Statistical source data. [file 41593_2024_1598_MOESM19_ESM.xlsx]

## Sheet: Ext.Fig. 4a
Transition to F - F phase signature			Bin centers are in degrees								Transition to F - S phase signature											Transition to F - E phase signature											Confusion matrices
cross-validations Bin	-72	-54	-36	-18	18	36	54	72			cross-validations Bin	-72	-54	-36	-18	18	36	54	72			cross-validations Bin	-72	-54	-36	-18	18	36	54	72
1	0.7	0.72	0.77	0.75	0.585	0.615	0.55	0.64			1	0.71	0.585	0.59	0.84	0.87	0.55	0.595	0.765			1	0.775	0.9	0.57	0.645	0.665	0.815	0.805	0.58			Phase lag from 180 degrees (degree)
2	0.755	0.735	0.79	0.83	0.585	0.6	0.595	0.65			2	0.645	0.605	0.57	0.83	0.85	0.6	0.57	0.755			2	0.78	0.915	0.59	0.465	0.605	0.81	0.83	0.61
3	0.725	0.76	0.74	0.795	0.56	0.555	0.57	0.65			3	0.67	0.605	0.545	0.835	0.88	0.53	0.57	0.72			3	0.795	0.86	0.63	0.565	0.615	0.79	0.895	0.62				-72				-54				-36				-18
4	0.77	0.715	0.745	0.805	0.58	0.59	0.6	0.58			4	0.665	0.6	0.525	0.755	0.875	0.55	0.61	0.75			4	0.75	0.885	0.595	0.585	0.61	0.82	0.805	0.56			T	0.708	0.292		T	0.673	0.327		T	0.782	0.218		T	0.647	0.353		T
5	0.73	0.75	0.745	0.815	0.635	0.595	0.5	0.61			5	0.69	0.55	0.53	0.75	0.825	0.545	0.555	0.735			5	0.735	0.88	0.575	0.615	0.705	0.83	0.82	0.585			C	0.252	0.748		C	0.224	0.776		C	0.303	0.697		C	0.074	0.926		C
6	0.755	0.695	0.725	0.75	0.56	0.645	0.53	0.62			6	0.63	0.595	0.565	0.835	0.865	0.545	0.595	0.765			6	0.76	0.895	0.61	0.55	0.64	0.79	0.855	0.555				T	C			T	C			T	C			T	C
7	0.685	0.71	0.755	0.69	0.635	0.615	0.59	0.655			7	0.62	0.6	0.57	0.775	0.865	0.525	0.555	0.74			7	0.77	0.875	0.595	0.565	0.635	0.795	0.835	0.54
8	0.71	0.73	0.705	0.805	0.545	0.645	0.625	0.675			8	0.575	0.605	0.565	0.765	0.86	0.525	0.61	0.775			8	0.71	0.875	0.605	0.555	0.615	0.845	0.82	0.57				-72				-54				-36				-18
9	0.735	0.685	0.7	0.81	0.64	0.56	0.53	0.65			9	0.69	0.615	0.535	0.77	0.895	0.53	0.605	0.76			9	0.765	0.86	0.6	0.61	0.65	0.8	0.87	0.56			T	0.651	0.349		T	0.522	0.478		T	0.433	0.567		T	0.86	0.14		T
10	0.715	0.745	0.72	0.815	0.6	0.665	0.625	0.58			10	0.665	0.61	0.575	0.81	0.88	0.555	0.59	0.785			10	0.745	0.875	0.645	0.575	0.63	0.79	0.86	0.605			C	0.339	0.661		C	0.328	0.672		C	0.319	0.681		C	0.267	0.733		C
11	0.74	0.685	0.73	0.78	0.605	0.625	0.665	0.65			11	0.62	0.61	0.565	0.795	0.91	0.555	0.605	0.795			11	0.77	0.84	0.625	0.575	0.64	0.835	0.86	0.58				T	C			T	C			T	C			T	C
12	0.695	0.755	0.705	0.79	0.62	0.59	0.575	0.635			12	0.68	0.605	0.64	0.795	0.875	0.535	0.6	0.745			12	0.825	0.915	0.58	0.545	0.64	0.79	0.865	0.59
13	0.79	0.75	0.71	0.79	0.61	0.62	0.575	0.65			13	0.625	0.66	0.63	0.75	0.895	0.55	0.565	0.7			13	0.725	0.87	0.605	0.535	0.63	0.82	0.835	0.575				-72				-54				-36				-18
14	0.7	0.735	0.74	0.815	0.58	0.645	0.59	0.655			14	0.665	0.62	0.56	0.77	0.87	0.53	0.6	0.8			14	0.735	0.865	0.58	0.545	0.67	0.785	0.825	0.6			T	0.64	0.36		T	0.845	0.155		T	0.442	0.558		T	0.444	0.556		T
15	0.75	0.75	0.67	0.79	0.645	0.585	0.545	0.66			15	0.675	0.585	0.51	0.765	0.86	0.545	0.595	0.76			15	0.77	0.88	0.61	0.57	0.655	0.85	0.775	0.545			C	0.123	0.877		C	0.081	0.919		C	0.239	0.761		C	0.298	0.702		C
16	0.71	0.69	0.78	0.815	0.58	0.655	0.575	0.63			16	0.675	0.6	0.54	0.78	0.84	0.575	0.6	0.73			16	0.735	0.885	0.665	0.59	0.625	0.825	0.87	0.535				T	C			T	C			T	C			T	C
17	0.705	0.71	0.81	0.77	0.58	0.595	0.56	0.545			17	0.605	0.615	0.53	0.82	0.83	0.555	0.56	0.7			17	0.74	0.865	0.575	0.63	0.665	0.805	0.86	0.555
18	0.735	0.715	0.76	0.72	0.585	0.56	0.57	0.58			18	0.705	0.51	0.515	0.745	0.875	0.51	0.56	0.82			18	0.75	0.935	0.635	0.585	0.625	0.79	0.88	0.595				-72				-54				-36				-18
19	0.72	0.73	0.74	0.775	0.605	0.595	0.52	0.63			19	0.66	0.59	0.52	0.82	0.84	0.565	0.54	0.785			19	0.785	0.88	0.56	0.575	0.625	0.81	0.825	0.54			T	0.848	0.152		T	0.629	0.371		T	0.371	0.629		T	0.521	0.479		T
20	0.735	0.755	0.75	0.82	0.52	0.615	0.55	0.675			20	0.65	0.525	0.495	0.82	0.865	0.485	0.625	0.715			20	0.75	0.885	0.555	0.585	0.6	0.815	0.85	0.635			C	0.117	0.883		C	0.205	0.795		C	0.242	0.758		C	0.287	0.713		C
21	0.73	0.735	0.755	0.795	0.525	0.6	0.56	0.57			21	0.67	0.595	0.555	0.78	0.81	0.52	0.56	0.74			21	0.72	0.88	0.545	0.505	0.685	0.815	0.845	0.56				T	C			T	C			T	C			T	C
22	0.725	0.745	0.76	0.81	0.615	0.59	0.55	0.625			22	0.65	0.57	0.52	0.76	0.87	0.505	0.565	0.77			22	0.82	0.915	0.59	0.56	0.67	0.75	0.795	0.525
23	0.745	0.75	0.75	0.795	0.63	0.64	0.58	0.63			23	0.69	0.605	0.535	0.81	0.9	0.55	0.595	0.73			23	0.725	0.865	0.645	0.605	0.65	0.825	0.855	0.56				-72				-54				-36				-18
24	0.715	0.71	0.735	0.745	0.565	0.59	0.555	0.64			24	0.635	0.55	0.57	0.77	0.82	0.63	0.605	0.73			24	0.755	0.88	0.6	0.535	0.61	0.73	0.885	0.615			T	0.814	0.186		T	0.691	0.309		T	0.593	0.407		T	0.445	0.555		T
25	0.735	0.735	0.725	0.805	0.545	0.64	0.61	0.615			25	0.625	0.635	0.555	0.805	0.89	0.595	0.615	0.77			25	0.75	0.875	0.615	0.585	0.615	0.805	0.815	0.55			C	0.164	0.836		C	0.325	0.675		C	0.245	0.755		C	0.223	0.777		C
26	0.73	0.73	0.785	0.77	0.58	0.615	0.6	0.655			26	0.71	0.605	0.555	0.81	0.875	0.48	0.61	0.745			26	0.78	0.855	0.645	0.585	0.65	0.82	0.86	0.62				T	C			T	C			T	C			T	C
27	0.755	0.76	0.69	0.775	0.67	0.635	0.6	0.63			27	0.62	0.515	0.58	0.81	0.88	0.555	0.59	0.77			27	0.775	0.895	0.62	0.61	0.66	0.83	0.885	0.615
28	0.725	0.725	0.735	0.825	0.62	0.56	0.55	0.64			28	0.635	0.635	0.585	0.78	0.84	0.545	0.57	0.745			28	0.76	0.86	0.64	0.64	0.62	0.86	0.85	0.57				-72				-54				-36				-18
29	0.72	0.73	0.725	0.785	0.63	0.565	0.57	0.685			29	0.67	0.59	0.53	0.785	0.92	0.53	0.59	0.755			29	0.785	0.9	0.545	0.59	0.58	0.78	0.865	0.61			T	0.433	0.567		T	0.633	0.367		T	0.558	0.442		T	0.297	0.703		T
30	0.7	0.695	0.735	0.76	0.545	0.65	0.52	0.62			30	0.645	0.615	0.605	0.825	0.86	0.53	0.555	0.795			30	0.715	0.895	0.57	0.53	0.625	0.83	0.825	0.55			C	0.269	0.731		C	0.211	0.789		C	0.251	0.749		C	0.217	0.783		C
31	0.71	0.69	0.8	0.755	0.6	0.57	0.605	0.6			31	0.685	0.605	0.55	0.77	0.855	0.53	0.605	0.775			31	0.76	0.875	0.61	0.565	0.665	0.81	0.845	0.515				T	C			T	C			T	C			T	C
32	0.72	0.73	0.71	0.78	0.615	0.64	0.53	0.59			32	0.69	0.65	0.485	0.805	0.855	0.555	0.565	0.73			32	0.78	0.895	0.58	0.52	0.635	0.76	0.815	0.54
33	0.735	0.79	0.775	0.815	0.52	0.615	0.535	0.66			33	0.64	0.56	0.59	0.8	0.88	0.53	0.605	0.78			33	0.79	0.855	0.595	0.595	0.63	0.8	0.805	0.565				-72				-54				-36				-18
34	0.715	0.705	0.725	0.735	0.575	0.625	0.61	0.645			34	0.675	0.615	0.55	0.795	0.85	0.58	0.55	0.755			34	0.725	0.84	0.58	0.575	0.65	0.8	0.85	0.565			T	0.421	0.579		T	0.55	0.45		T	0.357	0.643		T	0.549	0.451		T
35	0.705	0.655	0.75	0.795	0.6	0.59	0.54	0.615			35	0.68	0.645	0.56	0.775	0.88	0.48	0.56	0.77			35	0.755	0.855	0.605	0.58	0.67	0.815	0.82	0.61			C	0.232	0.768		C	0.471	0.529		C	0.267	0.733		C	0.187	0.813		C
36	0.75	0.77	0.725	0.805	0.585	0.56	0.565	0.67			36	0.63	0.565	0.56	0.82	0.87	0.55	0.58	0.7			36	0.765	0.91	0.655	0.525	0.635	0.83	0.85	0.595				T	C			T	C			T	C			T	C
37	0.7	0.76	0.77	0.785	0.625	0.665	0.57	0.655			37	0.62	0.555	0.51	0.79	0.855	0.52	0.62	0.77			37	0.8	0.91	0.63	0.59	0.6	0.835	0.88	0.545
38	0.73	0.7	0.71	0.805	0.61	0.615	0.57	0.595			38	0.65	0.58	0.58	0.765	0.91	0.59	0.61	0.725			38	0.785	0.84	0.61	0.555	0.615	0.845	0.84	0.59				-72				-54				-36				-18
39	0.76	0.735	0.705	0.76	0.585	0.575	0.61	0.625			39	0.63	0.635	0.65	0.835	0.875	0.54	0.59	0.755			39	0.74	0.925	0.555	0.62	0.64	0.85	0.865	0.6			T	0.424	0.576		T	0.542	0.458		T	0.458	0.542		T	0.605	0.395		T
40	0.75	0.77	0.725	0.83	0.6	0.63	0.565	0.655			40	0.65	0.555	0.525	0.765	0.83	0.56	0.57	0.79			40	0.685	0.915	0.595	0.6	0.635	0.775	0.87	0.615			C	0.325	0.675		C	0.329	0.671		C	0.312	0.688		C	0.245	0.755		C
41	0.77	0.76	0.735	0.77	0.625	0.595	0.525	0.645			41	0.66	0.59	0.55	0.8	0.835	0.525	0.57	0.78			41	0.76	0.905	0.59	0.585	0.615	0.815	0.83	0.62				T	C			T	C			T	C			T	C
42	0.76	0.71	0.71	0.75	0.64	0.595	0.6	0.61			42	0.635	0.615	0.575	0.84	0.875	0.62	0.6	0.7			42	0.77	0.89	0.57	0.57	0.66	0.795	0.88	0.59
43	0.73	0.725	0.75	0.835	0.6	0.62	0.615	0.62			43	0.685	0.6	0.575	0.75	0.865	0.555	0.58	0.73			43	0.74	0.875	0.605	0.58	0.65	0.79	0.835	0.54				-72				-54				-36				-18
44	0.74	0.725	0.765	0.77	0.585	0.65	0.555	0.62			44	0.685	0.6	0.57	0.79	0.875	0.51	0.535	0.775			44	0.74	0.855	0.6	0.59	0.615	0.785	0.79	0.58			T	0.299	0.701		T	0.823	0.177		T	0.566	0.434		T	0.827	0.173		T
45	0.67	0.725	0.77	0.74	0.555	0.59	0.545	0.63			45	0.65	0.615	0.505	0.765	0.84	0.56	0.64	0.765			45	0.775	0.885	0.575	0.565	0.66	0.79	0.835	0.545			C	0.177	0.823		C	0.133	0.867		C	0.16	0.84		C	0.121	0.879		C
46	0.745	0.775	0.76	0.78	0.58	0.62	0.545	0.61			46	0.7	0.575	0.53	0.725	0.85	0.48	0.635	0.75			46	0.785	0.88	0.675	0.545	0.63	0.87	0.895	0.545				T	C			T	C			T	C			T	C
47	0.755	0.7	0.71	0.795	0.64	0.58	0.54	0.65			47	0.635	0.565	0.605	0.82	0.895	0.515	0.595	0.745			47	0.76	0.875	0.66	0.485	0.565	0.77	0.84	0.59
48	0.71	0.755	0.715	0.825	0.545	0.665	0.625	0.655			48	0.625	0.57	0.515	0.815	0.88	0.545	0.59	0.75			48	0.765	0.87	0.62	0.615	0.655	0.815	0.835	0.63
49	0.72	0.77	0.73	0.82	0.57	0.54	0.585	0.62			49	0.6	0.605	0.565	0.855	0.875	0.525	0.52	0.755			49	0.74	0.935	0.525	0.635	0.665	0.85	0.885	0.535
50	0.685	0.705	0.75	0.78	0.585	0.63	0.605	0.65			50	0.685	0.56	0.575	0.825	0.875	0.545	0.585	0.8			50	0.75	0.85	0.595	0.57	0.655	0.845	0.875	0.61
51	0.725	0.74	0.72	0.79	0.59	0.6	0.57	0.695			51	0.65	0.54	0.575	0.81	0.85	0.505	0.62	0.74			51	0.735	0.89	0.6	0.57	0.65	0.83	0.805	0.565
52	0.715	0.705	0.73	0.775	0.53	0.595	0.535	0.665			52	0.67	0.64	0.55	0.77	0.82	0.495	0.505	0.775			52	0.74	0.865	0.61	0.585	0.665	0.795	0.83	0.6
53	0.755	0.695	0.715	0.77	0.605	0.6	0.62	0.64			53	0.64	0.565	0.535	0.79	0.83	0.515	0.61	0.715			53	0.795	0.885	0.61	0.535	0.635	0.8	0.835	0.495
54	0.765	0.785	0.74	0.79	0.58	0.59	0.58	0.575			54	0.665	0.535	0.54	0.79	0.885	0.5	0.605	0.805			54	0.75	0.87	0.61	0.575	0.645	0.825	0.84	0.565
55	0.735	0.755	0.77	0.79	0.635	0.645	0.575	0.63			55	0.615	0.625	0.625	0.83	0.895	0.555	0.555	0.755			55	0.76	0.87	0.59	0.545	0.635	0.785	0.825	0.565
56	0.71	0.71	0.785	0.85	0.59	0.545	0.58	0.63			56	0.66	0.555	0.54	0.795	0.885	0.595	0.61	0.73			56	0.73	0.91	0.615	0.6	0.605	0.8	0.845	0.51
57	0.73	0.78	0.71	0.83	0.61	0.66	0.585	0.68			57	0.66	0.63	0.525	0.795	0.855	0.595	0.63	0.78			57	0.75	0.865	0.635	0.565	0.625	0.825	0.905	0.56
58	0.71	0.71	0.775	0.75	0.6	0.66	0.57	0.585			58	0.695	0.605	0.54	0.81	0.86	0.59	0.605	0.775			58	0.74	0.88	0.555	0.575	0.625	0.825	0.88	0.575
59	0.715	0.745	0.755	0.775	0.595	0.61	0.61	0.61			59	0.65	0.685	0.585	0.815	0.86	0.575	0.525	0.715			59	0.785	0.88	0.62	0.58	0.63	0.805	0.89	0.6
60	0.72	0.705	0.695	0.745	0.59	0.58	0.54	0.6			60	0.64	0.58	0.565	0.78	0.92	0.52	0.59	0.76			60	0.8	0.905	0.57	0.625	0.665	0.835	0.82	0.59
61	0.71	0.74	0.725	0.8	0.57	0.615	0.555	0.57			61	0.68	0.62	0.54	0.79	0.875	0.51	0.535	0.735			61	0.76	0.855	0.665	0.575	0.62	0.8	0.825	0.55
62	0.705	0.755	0.755	0.765	0.65	0.655	0.59	0.62			62	0.63	0.595	0.6	0.85	0.89	0.545	0.565	0.77			62	0.795	0.86	0.56	0.625	0.64	0.88	0.855	0.515
63	0.75	0.745	0.77	0.795	0.585	0.6	0.565	0.67			63	0.67	0.575	0.535	0.815	0.845	0.51	0.585	0.785			63	0.78	0.89	0.57	0.53	0.635	0.82	0.85	0.615
64	0.735	0.695	0.76	0.785	0.585	0.615	0.535	0.625			64	0.695	0.565	0.585	0.79	0.935	0.535	0.64	0.775			64	0.735	0.91	0.57	0.56	0.685	0.825	0.885	0.615
65	0.73	0.725	0.76	0.805	0.58	0.595	0.595	0.565			65	0.66	0.61	0.525	0.73	0.86	0.57	0.61	0.735			65	0.735	0.875	0.595	0.635	0.635	0.8	0.835	0.555
66	0.735	0.735	0.74	0.74	0.62	0.58	0.585	0.665			66	0.67	0.575	0.53	0.82	0.875	0.615	0.585	0.735			66	0.705	0.88	0.67	0.54	0.645	0.8	0.815	0.545
67	0.775	0.75	0.765	0.82	0.62	0.61	0.595	0.705			67	0.595	0.565	0.545	0.775	0.87	0.495	0.595	0.78			67	0.76	0.9	0.65	0.59	0.645	0.81	0.875	0.625
68	0.73	0.705	0.675	0.75	0.62	0.56	0.585	0.635			68	0.63	0.63	0.585	0.82	0.835	0.56	0.635	0.725			68	0.785	0.885	0.495	0.61	0.625	0.775	0.855	0.6
69	0.73	0.79	0.69	0.805	0.565	0.6	0.605	0.6			69	0.64	0.59	0.595	0.765	0.86	0.53	0.54	0.74			69	0.77	0.92	0.625	0.53	0.62	0.815	0.86	0.54
70	0.68	0.71	0.755	0.795	0.53	0.655	0.53	0.655			70	0.69	0.62	0.54	0.825	0.815	0.545	0.565	0.77			70	0.76	0.845	0.615	0.555	0.62	0.84	0.805	0.575
71	0.725	0.73	0.73	0.755	0.595	0.535	0.555	0.625			71	0.625	0.615	0.585	0.77	0.885	0.55	0.585	0.765			71	0.765	0.87	0.615	0.575	0.635	0.795	0.825	0.58
72	0.71	0.705	0.75	0.775	0.585	0.64	0.58	0.615			72	0.59	0.61	0.545	0.79	0.88	0.56	0.585	0.72			72	0.74	0.88	0.625	0.595	0.635	0.845	0.79	0.62
73	0.725	0.775	0.72	0.8	0.63	0.645	0.58	0.655			73	0.645	0.61	0.56	0.815	0.845	0.485	0.59	0.74			73	0.73	0.91	0.58	0.575	0.605	0.78	0.86	0.575
74	0.755	0.735	0.745	0.795	0.635	0.625	0.56	0.64			74	0.695	0.61	0.565	0.76	0.835	0.57	0.56	0.745			74	0.77	0.895	0.585	0.56	0.665	0.81	0.885	0.53
75	0.74	0.71	0.72	0.835	0.555	0.63	0.56	0.635			75	0.645	0.58	0.59	0.76	0.865	0.52	0.615	0.755			75	0.775	0.875	0.615	0.545	0.625	0.785	0.825	0.605
76	0.745	0.765	0.78	0.815	0.535	0.635	0.585	0.615			76	0.745	0.58	0.5	0.755	0.86	0.52	0.565	0.765			76	0.75	0.925	0.59	0.61	0.59	0.81	0.9	0.535
77	0.665	0.725	0.74	0.765	0.63	0.59	0.55	0.645			77	0.665	0.585	0.565	0.8	0.85	0.555	0.62	0.76			77	0.725	0.85	0.535	0.545	0.635	0.835	0.845	0.535
78	0.7	0.73	0.725	0.79	0.63	0.545	0.55	0.655			78	0.645	0.615	0.58	0.785	0.895	0.55	0.555	0.75			78	0.795	0.865	0.57	0.505	0.685	0.795	0.8	0.57
79	0.795	0.715	0.7	0.75	0.505	0.62	0.6	0.615			79	0.655	0.555	0.535	0.77	0.88	0.51	0.595	0.805			79	0.73	0.885	0.635	0.605	0.655	0.81	0.865	0.55
80	0.72	0.715	0.785	0.785	0.635	0.62	0.59	0.61			80	0.645	0.58	0.52	0.825	0.87	0.595	0.585	0.745			80	0.805	0.865	0.64	0.595	0.635	0.81	0.85	0.61
81	0.725	0.735	0.725	0.805	0.595	0.59	0.585	0.685			81	0.655	0.585	0.515	0.785	0.89	0.6	0.525	0.785			81	0.815	0.89	0.56	0.595	0.67	0.85	0.845	0.57
82	0.71	0.745	0.775	0.76	0.57	0.59	0.58	0.6			82	0.66	0.57	0.58	0.765	0.81	0.57	0.57	0.705			82	0.76	0.865	0.655	0.545	0.66	0.81	0.875	0.6
83	0.78	0.725	0.775	0.79	0.6	0.595	0.595	0.665			83	0.64	0.575	0.595	0.815	0.89	0.575	0.57	0.79			83	0.78	0.91	0.6	0.59	0.645	0.82	0.83	0.57
84	0.8	0.705	0.76	0.785	0.595	0.585	0.53	0.6			84	0.615	0.6	0.505	0.81	0.88	0.565	0.62	0.74			84	0.745	0.845	0.59	0.495	0.615	0.805	0.835	0.535
85	0.72	0.715	0.665	0.75	0.575	0.67	0.595	0.64			85	0.64	0.575	0.615	0.805	0.86	0.495	0.655	0.795			85	0.695	0.89	0.605	0.625	0.64	0.82	0.885	0.6
86	0.725	0.72	0.78	0.81	0.58	0.605	0.595	0.64			86	0.695	0.545	0.57	0.825	0.92	0.54	0.59	0.72			86	0.74	0.865	0.61	0.62	0.565	0.815	0.875	0.54
87	0.71	0.75	0.71	0.85	0.56	0.65	0.56	0.605			87	0.665	0.65	0.595	0.78	0.875	0.56	0.54	0.75			87	0.76	0.86	0.605	0.615	0.65	0.77	0.84	0.595
88	0.71	0.74	0.73	0.77	0.665	0.57	0.555	0.65			88	0.625	0.585	0.55	0.795	0.82	0.535	0.555	0.765			88	0.77	0.925	0.59	0.575	0.655	0.84	0.86	0.58
89	0.715	0.7	0.725	0.75	0.585	0.56	0.58	0.64			89	0.66	0.635	0.56	0.825	0.88	0.52	0.605	0.74			89	0.765	0.905	0.63	0.555	0.63	0.785	0.82	0.565
90	0.695	0.72	0.75	0.795	0.605	0.67	0.55	0.585			90	0.71	0.64	0.5	0.785	0.835	0.51	0.62	0.76			90	0.755	0.865	0.57	0.53	0.635	0.845	0.85	0.605
91	0.755	0.74	0.755	0.745	0.615	0.605	0.59	0.67			91	0.635	0.63	0.555	0.795	0.885	0.545	0.54	0.79			91	0.78	0.86	0.62	0.565	0.615	0.845	0.85	0.545
92	0.7	0.73	0.75	0.76	0.635	0.63	0.545	0.63			92	0.68	0.6	0.54	0.755	0.87	0.6	0.58	0.745			92	0.79	0.88	0.565	0.535	0.65	0.84	0.86	0.545
93	0.675	0.78	0.765	0.855	0.6	0.62	0.58	0.59			93	0.655	0.62	0.585	0.795	0.86	0.55	0.57	0.78			93	0.74	0.87	0.585	0.58	0.625	0.775	0.86	0.61
94	0.745	0.745	0.645	0.77	0.63	0.525	0.52	0.645			94	0.67	0.58	0.59	0.84	0.85	0.51	0.6	0.74			94	0.79	0.885	0.59	0.6	0.655	0.845	0.84	0.605
95	0.74	0.7	0.735	0.81	0.535	0.635	0.555	0.665			95	0.72	0.56	0.565	0.805	0.86	0.57	0.63	0.77			95	0.725	0.925	0.58	0.55	0.695	0.815	0.815	0.625
96	0.66	0.685	0.78	0.755	0.61	0.55	0.575	0.635			96	0.655	0.605	0.58	0.79	0.855	0.575	0.565	0.745			96	0.74	0.875	0.645	0.565	0.66	0.845	0.825	0.565
97	0.775	0.71	0.745	0.8	0.55	0.615	0.59	0.635			97	0.565	0.6	0.52	0.81	0.88	0.58	0.57	0.715			97	0.755	0.875	0.595	0.575	0.625	0.81	0.835	0.6
98	0.74	0.685	0.735	0.79	0.54	0.6	0.55	0.6			98	0.69	0.57	0.565	0.785	0.885	0.485	0.55	0.74			98	0.73	0.895	0.595	0.585	0.59	0.765	0.855	0.585
99	0.775	0.755	0.74	0.81	0.61	0.665	0.62	0.625			99	0.645	0.615	0.535	0.82	0.875	0.555	0.65	0.765			99	0.79	0.87	0.6	0.585	0.635	0.75	0.895	0.59
100	0.71	0.74	0.745	0.77	0.59	0.64	0.57	0.615			100	0.635	0.56	0.525	0.795	0.84	0.525	0.595	0.76			100	0.745	0.885	0.64	0.59	0.63	0.805	0.835	0.51
101	0.8	0.695	0.79	0.84	0.565	0.59	0.595	0.6			101	0.725	0.605	0.54	0.75	0.885	0.54	0.565	0.76			101	0.83	0.875	0.615	0.56	0.675	0.83	0.85	0.6
102	0.71	0.67	0.695	0.8	0.6	0.655	0.615	0.64			102	0.63	0.6	0.625	0.755	0.86	0.565	0.6	0.745			102	0.745	0.865	0.58	0.625	0.635	0.765	0.83	0.55
103	0.75	0.7	0.745	0.775	0.58	0.605	0.575	0.64			103	0.685	0.56	0.565	0.795	0.895	0.485	0.545	0.755			103	0.73	0.87	0.62	0.555	0.68	0.815	0.885	0.57
104	0.7	0.745	0.76	0.775	0.565	0.63	0.61	0.625			104	0.585	0.585	0.525	0.83	0.865	0.545	0.595	0.69			104	0.76	0.855	0.59	0.595	0.635	0.805	0.87	0.625
105	0.725	0.765	0.735	0.78	0.585	0.67	0.595	0.615			105	0.585	0.545	0.54	0.81	0.86	0.52	0.575	0.72			105	0.73	0.84	0.635	0.525	0.65	0.82	0.81	0.535
106	0.695	0.705	0.73	0.77	0.585	0.575	0.545	0.64			106	0.67	0.59	0.53	0.79	0.84	0.575	0.615	0.795			106	0.69	0.905	0.615	0.58	0.555	0.795	0.835	0.57
107	0.73	0.775	0.72	0.805	0.57	0.525	0.55	0.645			107	0.635	0.59	0.545	0.84	0.905	0.575	0.55	0.8			107	0.755	0.95	0.54	0.585	0.605	0.83	0.84	0.55
108	0.73	0.765	0.72	0.76	0.62	0.625	0.575	0.625			108	0.635	0.62	0.53	0.795	0.865	0.545	0.645	0.73			108	0.81	0.92	0.55	0.555	0.675	0.74	0.84	0.61
109	0.725	0.72	0.77	0.77	0.625	0.53	0.555	0.595			109	0.7	0.615	0.595	0.765	0.855	0.54	0.55	0.76			109	0.785	0.875	0.675	0.595	0.655	0.825	0.91	0.575
110	0.73	0.755	0.73	0.79	0.615	0.68	0.54	0.685			110	0.695	0.645	0.585	0.79	0.83	0.555	0.615	0.795			110	0.75	0.865	0.595	0.55	0.6	0.835	0.825	0.575
111	0.7	0.695	0.78	0.8	0.585	0.61	0.57	0.605			111	0.645	0.61	0.53	0.735	0.87	0.505	0.55	0.765			111	0.74	0.9	0.625	0.585	0.605	0.79	0.825	0.55
112	0.74	0.755	0.765	0.78	0.59	0.615	0.58	0.61			112	0.675	0.605	0.545	0.785	0.85	0.54	0.565	0.74			112	0.72	0.84	0.575	0.53	0.63	0.795	0.845	0.59
113	0.735	0.7	0.71	0.755	0.595	0.575	0.56	0.575			113	0.64	0.575	0.55	0.785	0.87	0.535	0.595	0.72			113	0.765	0.91	0.61	0.52	0.665	0.83	0.885	0.585
114	0.74	0.72	0.755	0.765	0.605	0.54	0.565	0.62			114	0.67	0.59	0.58	0.82	0.875	0.595	0.56	0.735			114	0.77	0.865	0.59	0.6	0.565	0.805	0.81	0.53
115	0.725	0.745	0.72	0.78	0.625	0.63	0.58	0.59			115	0.69	0.58	0.55	0.79	0.865	0.53	0.64	0.76			115	0.82	0.885	0.61	0.55	0.64	0.78	0.85	0.55
116	0.73	0.705	0.775	0.805	0.63	0.585	0.555	0.65			116	0.62	0.67	0.545	0.805	0.895	0.55	0.595	0.755			116	0.73	0.88	0.575	0.6	0.67	0.805	0.875	0.57
117	0.735	0.73	0.72	0.78	0.57	0.67	0.64	0.705			117	0.66	0.55	0.58	0.81	0.85	0.56	0.595	0.77			117	0.75	0.875	0.635	0.565	0.69	0.82	0.875	0.58
118	0.735	0.815	0.715	0.81	0.565	0.625	0.52	0.645			118	0.705	0.59	0.54	0.785	0.87	0.485	0.575	0.74			118	0.79	0.9	0.585	0.625	0.595	0.815	0.87	0.555
119	0.72	0.77	0.725	0.785	0.585	0.61	0.525	0.65			119	0.6	0.575	0.56	0.8	0.87	0.535	0.54	0.795			119	0.755	0.89	0.6	0.545	0.64	0.83	0.855	0.595
120	0.72	0.72	0.73	0.805	0.565	0.625	0.61	0.66			120	0.655	0.61	0.61	0.79	0.85	0.57	0.615	0.77			120	0.745	0.875	0.61	0.595	0.675	0.815	0.835	0.595
121	0.77	0.725	0.715	0.775	0.635	0.635	0.57	0.67			121	0.65	0.535	0.505	0.785	0.875	0.525	0.595	0.815			121	0.755	0.865	0.6	0.58	0.67	0.82	0.85	0.555
122	0.725	0.75	0.71	0.735	0.62	0.64	0.655	0.66			122	0.68	0.61	0.545	0.865	0.88	0.535	0.6	0.76			122	0.765	0.905	0.6	0.63	0.58	0.8	0.825	0.545
123	0.715	0.695	0.755	0.79	0.575	0.61	0.56	0.6			123	0.66	0.575	0.555	0.865	0.865	0.52	0.55	0.76			123	0.795	0.875	0.63	0.54	0.695	0.785	0.79	0.52
124	0.745	0.705	0.785	0.84	0.545	0.59	0.61	0.65			124	0.71	0.595	0.565	0.765	0.845	0.55	0.58	0.77			124	0.75	0.865	0.62	0.575	0.65	0.825	0.86	0.6
125	0.73	0.715	0.765	0.805	0.62	0.625	0.625	0.61			125	0.635	0.62	0.57	0.75	0.86	0.605	0.56	0.735			125	0.715	0.865	0.565	0.525	0.61	0.78	0.83	0.555
126	0.715	0.755	0.7	0.825	0.565	0.61	0.57	0.62			126	0.675	0.605	0.605	0.84	0.885	0.545	0.595	0.75			126	0.775	0.9	0.67	0.545	0.665	0.825	0.82	0.55
127	0.77	0.725	0.705	0.78	0.6	0.59	0.475	0.62			127	0.64	0.58	0.555	0.8	0.85	0.545	0.585	0.69			127	0.805	0.9	0.575	0.625	0.65	0.82	0.825	0.61
128	0.685	0.74	0.78	0.785	0.61	0.54	0.55	0.62			128	0.625	0.605	0.545	0.765	0.855	0.52	0.605	0.765			128	0.75	0.875	0.58	0.495	0.64	0.795	0.875	0.605
129	0.73	0.775	0.71	0.755	0.6	0.625	0.58	0.635			129	0.65	0.595	0.575	0.71	0.88	0.57	0.58	0.745			129	0.75	0.885	0.555	0.6	0.625	0.815	0.85	0.535
130	0.7	0.735	0.77	0.775	0.555	0.62	0.58	0.625			130	0.635	0.595	0.56	0.78	0.87	0.6	0.605	0.76			130	0.725	0.885	0.615	0.625	0.59	0.785	0.885	0.6
131	0.69	0.74	0.735	0.8	0.64	0.615	0.565	0.625			131	0.655	0.615	0.53	0.8	0.89	0.565	0.565	0.79			131	0.76	0.875	0.58	0.595	0.615	0.805	0.81	0.565
132	0.69	0.705	0.76	0.775	0.58	0.59	0.615	0.675			132	0.655	0.64	0.555	0.8	0.88	0.55	0.6	0.75			132	0.725	0.875	0.64	0.55	0.64	0.81	0.89	0.63
133	0.72	0.71	0.755	0.8	0.585	0.6	0.66	0.66			133	0.68	0.595	0.53	0.79	0.865	0.575	0.605	0.735			133	0.795	0.86	0.625	0.54	0.63	0.815	0.89	0.565
134	0.775	0.715	0.74	0.755	0.6	0.615	0.53	0.655			134	0.635	0.575	0.535	0.75	0.81	0.565	0.58	0.75			134	0.745	0.895	0.595	0.575	0.66	0.79	0.845	0.53
135	0.76	0.705	0.69	0.775	0.61	0.6	0.57	0.63			135	0.695	0.565	0.565	0.78	0.895	0.545	0.605	0.75			135	0.78	0.88	0.555	0.605	0.615	0.825	0.835	0.58
136	0.72	0.705	0.76	0.815	0.555	0.64	0.6	0.605			136	0.675	0.63	0.52	0.78	0.82	0.525	0.56	0.745			136	0.765	0.89	0.59	0.62	0.655	0.765	0.8	0.56
137	0.75	0.745	0.73	0.77	0.545	0.59	0.545	0.675			137	0.63	0.58	0.58	0.815	0.87	0.54	0.58	0.765			137	0.8	0.9	0.645	0.535	0.635	0.785	0.865	0.555
138	0.705	0.74	0.73	0.775	0.61	0.615	0.56	0.615			138	0.68	0.59	0.57	0.805	0.85	0.525	0.63	0.815			138	0.725	0.85	0.545	0.56	0.62	0.82	0.84	0.54
139	0.71	0.76	0.76	0.81	0.625	0.62	0.53	0.595			139	0.64	0.58	0.655	0.735	0.885	0.565	0.565	0.73			139	0.765	0.93	0.59	0.565	0.64	0.84	0.81	0.615
140	0.765	0.765	0.735	0.79	0.58	0.6	0.585	0.575			140	0.615	0.575	0.525	0.84	0.895	0.535	0.565	0.72			140	0.725	0.865	0.65	0.585	0.665	0.805	0.815	0.595
141	0.755	0.71	0.81	0.825	0.63	0.545	0.61	0.6			141	0.625	0.525	0.595	0.805	0.895	0.545	0.56	0.745			141	0.785	0.88	0.595	0.59	0.6	0.805	0.85	0.6
142	0.72	0.735	0.705	0.78	0.57	0.67	0.55	0.615			142	0.695	0.59	0.545	0.75	0.88	0.55	0.575	0.735			142	0.765	0.865	0.575	0.6	0.56	0.755	0.87	0.575
143	0.74	0.755	0.71	0.79	0.6	0.63	0.525	0.61			143	0.655	0.61	0.545	0.765	0.82	0.5	0.575	0.775			143	0.745	0.885	0.62	0.57	0.645	0.795	0.79	0.54
144	0.765	0.75	0.765	0.79	0.6	0.585	0.55	0.705			144	0.655	0.6	0.555	0.785	0.87	0.555	0.655	0.735			144	0.74	0.91	0.6	0.575	0.665	0.77	0.865	0.6
145	0.71	0.75	0.74	0.75	0.595	0.56	0.55	0.58			145	0.65	0.595	0.5	0.825	0.87	0.575	0.585	0.715			145	0.79	0.87	0.615	0.55	0.645	0.84	0.83	0.59
146	0.745	0.68	0.74	0.82	0.595	0.615	0.57	0.635			146	0.635	0.615	0.51	0.815	0.89	0.52	0.6	0.75			146	0.735	0.89	0.6	0.585	0.71	0.84	0.865	0.585
147	0.685	0.74	0.745	0.79	0.625	0.585	0.61	0.645			147	0.685	0.575	0.555	0.86	0.88	0.515	0.66	0.75			147	0.78	0.885	0.61	0.6	0.6	0.795	0.88	0.565
148	0.715	0.75	0.735	0.765	0.53	0.62	0.61	0.675			148	0.635	0.595	0.615	0.78	0.885	0.57	0.535	0.79			148	0.79	0.91	0.635	0.545	0.645	0.81	0.82	0.53
149	0.755	0.765	0.69	0.775	0.59	0.63	0.525	0.6			149	0.66	0.62	0.565	0.81	0.85	0.545	0.535	0.775			149	0.74	0.86	0.58	0.625	0.65	0.82	0.89	0.65
150	0.69	0.715	0.755	0.78	0.59	0.645	0.605	0.645			150	0.66	0.635	0.585	0.79	0.825	0.505	0.57	0.78			150	0.715	0.865	0.585	0.505	0.65	0.84	0.805	0.58
151	0.74	0.74	0.76	0.795	0.54	0.585	0.64	0.64			151	0.655	0.66	0.555	0.805	0.875	0.57	0.59	0.74			151	0.77	0.825	0.57	0.6	0.67	0.85	0.855	0.63
152	0.665	0.74	0.695	0.755	0.57	0.625	0.54	0.62			152	0.615	0.57	0.515	0.81	0.86	0.6	0.615	0.76			152	0.745	0.925	0.545	0.555	0.635	0.83	0.865	0.555
153	0.725	0.7	0.795	0.765	0.63	0.535	0.61	0.645			153	0.65	0.59	0.56	0.76	0.89	0.605	0.575	0.775			153	0.78	0.865	0.64	0.585	0.665	0.825	0.83	0.56
154	0.8	0.75	0.69	0.795	0.61	0.615	0.595	0.655			154	0.665	0.61	0.52	0.765	0.88	0.525	0.61	0.745			154	0.795	0.915	0.635	0.55	0.605	0.78	0.865	0.56
155	0.77	0.715	0.72	0.765	0.6	0.625	0.525	0.615			155	0.61	0.59	0.59	0.79	0.89	0.565	0.58	0.745			155	0.72	0.88	0.575	0.61	0.64	0.795	0.85	0.575
156	0.715	0.755	0.755	0.79	0.565	0.61	0.52	0.64			156	0.665	0.625	0.57	0.78	0.87	0.485	0.555	0.75			156	0.725	0.875	0.61	0.565	0.615	0.815	0.87	0.615
157	0.7	0.725	0.73	0.79	0.625	0.575	0.6	0.67			157	0.705	0.575	0.56	0.76	0.86	0.55	0.555	0.78			157	0.735	0.88	0.58	0.59	0.63	0.765	0.82	0.6
158	0.7	0.67	0.775	0.825	0.59	0.62	0.6	0.58			158	0.675	0.56	0.585	0.785	0.85	0.525	0.62	0.72			158	0.75	0.9	0.61	0.585	0.64	0.815	0.855	0.59
159	0.725	0.705	0.72	0.815	0.6	0.63	0.555	0.63			159	0.665	0.595	0.605	0.815	0.855	0.505	0.565	0.8			159	0.805	0.885	0.65	0.515	0.56	0.835	0.835	0.54
160	0.735	0.735	0.755	0.77	0.585	0.665	0.565	0.615			160	0.65	0.6	0.51	0.755	0.835	0.525	0.59	0.735			160	0.76	0.87	0.6	0.59	0.715	0.805	0.875	0.5
161	0.755	0.79	0.74	0.815	0.535	0.6	0.535	0.575			161	0.66	0.605	0.585	0.805	0.86	0.5	0.61	0.72			161	0.755	0.86	0.57	0.6	0.685	0.84	0.835	0.555
162	0.74	0.7	0.705	0.795	0.565	0.65	0.54	0.59			162	0.615	0.655	0.57	0.775	0.865	0.58	0.54	0.73			162	0.76	0.88	0.57	0.57	0.65	0.78	0.855	0.52
163	0.7	0.725	0.71	0.81	0.635	0.615	0.585	0.67			163	0.625	0.615	0.565	0.77	0.9	0.58	0.595	0.77			163	0.735	0.865	0.63	0.605	0.63	0.775	0.88	0.61
164	0.73	0.715	0.73	0.775	0.625	0.605	0.52	0.645			164	0.645	0.58	0.62	0.755	0.86	0.52	0.6	0.77			164	0.76	0.905	0.605	0.63	0.605	0.835	0.85	0.59
165	0.755	0.715	0.75	0.765	0.59	0.645	0.555	0.66			165	0.66	0.595	0.53	0.84	0.83	0.555	0.605	0.745			165	0.725	0.855	0.565	0.52	0.66	0.82	0.825	0.555
166	0.76	0.69	0.735	0.755	0.64	0.59	0.57	0.6			166	0.615	0.605	0.59	0.795	0.87	0.55	0.515	0.745			166	0.755	0.885	0.6	0.58	0.58	0.785	0.845	0.595
167	0.745	0.76	0.735	0.84	0.565	0.575	0.61	0.66			167	0.685	0.53	0.595	0.8	0.84	0.52	0.585	0.755			167	0.775	0.88	0.635	0.52	0.62	0.805	0.89	0.58
168	0.71	0.77	0.705	0.745	0.58	0.625	0.595	0.61			168	0.65	0.595	0.53	0.795	0.87	0.56	0.61	0.755			168	0.79	0.895	0.56	0.575	0.6	0.79	0.875	0.51
169	0.67	0.74	0.795	0.79	0.58	0.56	0.56	0.65			169	0.7	0.6	0.505	0.8	0.85	0.57	0.585	0.765			169	0.775	0.9	0.64	0.53	0.7	0.82	0.795	0.585
170	0.715	0.735	0.79	0.775	0.6	0.62	0.565	0.65			170	0.705	0.565	0.485	0.795	0.915	0.52	0.575	0.795			170	0.755	0.895	0.64	0.605	0.64	0.82	0.875	0.65
171	0.715	0.72	0.74	0.79	0.595	0.58	0.575	0.65			171	0.675	0.505	0.59	0.84	0.885	0.575	0.57	0.795			171	0.74	0.9	0.615	0.55	0.65	0.76	0.825	0.575
172	0.71	0.685	0.75	0.805	0.62	0.61	0.575	0.64			172	0.685	0.56	0.575	0.845	0.85	0.495	0.605	0.75			172	0.735	0.86	0.62	0.55	0.645	0.82	0.89	0.555
173	0.7	0.75	0.775	0.815	0.53	0.635	0.615	0.62			173	0.665	0.615	0.525	0.745	0.845	0.515	0.58	0.76			173	0.72	0.88	0.555	0.595	0.6	0.82	0.895	0.545
174	0.705	0.69	0.715	0.785	0.625	0.6	0.565	0.67			174	0.625	0.645	0.61	0.8	0.84	0.5	0.615	0.74			174	0.73	0.88	0.595	0.575	0.64	0.805	0.865	0.58
175	0.775	0.72	0.73	0.775	0.575	0.59	0.605	0.59			175	0.665	0.595	0.575	0.76	0.87	0.565	0.58	0.75			175	0.785	0.875	0.605	0.575	0.68	0.83	0.81	0.575
176	0.735	0.7	0.745	0.805	0.575	0.595	0.555	0.605			176	0.68	0.59	0.565	0.82	0.845	0.52	0.58	0.785			176	0.795	0.895	0.63	0.545	0.635	0.82	0.83	0.55
177	0.72	0.75	0.73	0.755	0.64	0.58	0.555	0.67			177	0.63	0.62	0.475	0.765	0.845	0.585	0.605	0.77			177	0.79	0.87	0.67	0.58	0.655	0.84	0.845	0.55
178	0.755	0.77	0.76	0.84	0.575	0.61	0.575	0.625			178	0.655	0.605	0.57	0.8	0.915	0.54	0.57	0.75			178	0.75	0.88	0.535	0.58	0.585	0.78	0.825	0.57
179	0.72	0.77	0.735	0.72	0.58	0.645	0.535	0.59			179	0.68	0.605	0.555	0.815	0.87	0.54	0.595	0.675			179	0.74	0.915	0.605	0.615	0.655	0.87	0.81	0.57
180	0.75	0.735	0.715	0.775	0.61	0.64	0.56	0.65			180	0.595	0.6	0.54	0.8	0.895	0.57	0.555	0.775			180	0.8	0.865	0.585	0.585	0.63	0.79	0.84	0.57
181	0.735	0.69	0.765	0.835	0.605	0.58	0.555	0.615			181	0.7	0.54	0.61	0.805	0.855	0.505	0.59	0.77			181	0.77	0.86	0.64	0.535	0.705	0.825	0.845	0.55
182	0.735	0.755	0.64	0.745	0.555	0.595	0.555	0.625			182	0.625	0.62	0.545	0.795	0.89	0.555	0.585	0.77			182	0.785	0.885	0.59	0.635	0.635	0.795	0.845	0.61
183	0.74	0.765	0.75	0.745	0.585	0.61	0.575	0.645			183	0.705	0.555	0.505	0.73	0.87	0.575	0.625	0.765			183	0.755	0.92	0.615	0.58	0.62	0.81	0.84	0.555
184	0.73	0.76	0.765	0.805	0.64	0.555	0.575	0.625			184	0.645	0.615	0.575	0.825	0.85	0.57	0.575	0.71			184	0.74	0.84	0.565	0.575	0.59	0.815	0.87	0.59
185	0.69	0.715	0.78	0.795	0.625	0.65	0.565	0.64			185	0.685	0.555	0.485	0.835	0.86	0.485	0.585	0.74			185	0.74	0.885	0.59	0.565	0.65	0.815	0.78	0.555
186	0.695	0.7	0.72	0.78	0.66	0.6	0.585	0.64			186	0.58	0.59	0.59	0.79	0.86	0.585	0.57	0.74			186	0.765	0.87	0.57	0.595	0.64	0.795	0.85	0.63
187	0.745	0.705	0.75	0.735	0.55	0.625	0.545	0.625			187	0.655	0.595	0.58	0.73	0.88	0.57	0.565	0.81			187	0.745	0.91	0.64	0.56	0.595	0.83	0.865	0.53
188	0.71	0.745	0.74	0.795	0.575	0.635	0.57	0.61			188	0.585	0.595	0.6	0.78	0.86	0.5	0.595	0.755			188	0.735	0.885	0.59	0.6	0.66	0.835	0.875	0.57
189	0.76	0.685	0.725	0.81	0.585	0.64	0.595	0.63			189	0.63	0.555	0.535	0.78	0.865	0.575	0.56	0.725			189	0.825	0.865	0.585	0.535	0.645	0.82	0.8	0.61
190	0.745	0.765	0.76	0.82	0.545	0.595	0.595	0.655			190	0.745	0.64	0.565	0.83	0.87	0.545	0.605	0.765			190	0.725	0.9	0.63	0.54	0.625	0.775	0.855	0.575
191	0.705	0.72	0.75	0.815	0.61	0.56	0.56	0.71			191	0.615	0.635	0.59	0.795	0.885	0.49	0.54	0.775			191	0.775	0.91	0.575	0.625	0.605	0.815	0.825	0.57
192	0.75	0.745	0.745	0.8	0.64	0.59	0.535	0.61			192	0.645	0.55	0.555	0.805	0.91	0.525	0.635	0.775			192	0.815	0.88	0.625	0.505	0.615	0.77	0.84	0.55
193	0.755	0.755	0.77	0.81	0.575	0.6	0.575	0.665			193	0.655	0.57	0.57	0.78	0.855	0.515	0.57	0.745			193	0.77	0.91	0.675	0.615	0.68	0.83	0.885	0.595
194	0.7	0.695	0.765	0.79	0.615	0.62	0.58	0.605			194	0.645	0.575	0.57	0.805	0.865	0.475	0.55	0.73			194	0.715	0.915	0.53	0.575	0.625	0.83	0.885	0.56
195	0.8	0.735	0.705	0.765	0.585	0.58	0.565	0.65			195	0.645	0.635	0.525	0.78	0.855	0.52	0.56	0.75			195	0.76	0.86	0.605	0.565	0.675	0.785	0.85	0.58
196	0.73	0.755	0.735	0.8	0.565	0.67	0.55	0.615			196	0.675	0.58	0.58	0.81	0.89	0.56	0.575	0.765			196	0.78	0.875	0.625	0.55	0.6	0.85	0.77	0.57
197	0.7	0.79	0.74	0.795	0.57	0.58	0.585	0.64			197	0.705	0.575	0.55	0.83	0.88	0.61	0.655	0.81			197	0.72	0.88	0.585	0.59	0.615	0.79	0.885	0.585
198	0.705	0.64	0.735	0.775	0.59	0.61	0.575	0.655			198	0.625	0.62	0.545	0.81	0.835	0.54	0.585	0.72			198	0.73	0.825	0.56	0.575	0.65	0.815	0.875	0.6
199	0.715	0.755	0.75	0.76	0.59	0.615	0.605	0.61			199	0.715	0.625	0.545	0.795	0.85	0.59	0.59	0.725			199	0.76	0.865	0.67	0.495	0.66	0.8	0.84	0.515
200	0.725	0.76	0.7	0.755	0.585	0.66	0.615	0.55			200	0.63	0.62	0.545	0.78	0.835	0.59	0.595	0.755			200	0.76	0.9	0.565	0.61	0.655	0.8	0.84	0.59
201	0.705	0.725	0.785	0.8	0.62	0.54	0.52	0.615			201	0.63	0.61	0.54	0.845	0.895	0.555	0.53	0.765			201	0.77	0.845	0.64	0.55	0.655	0.825	0.835	0.58
202	0.72	0.75	0.735	0.78	0.6	0.57	0.585	0.625			202	0.61	0.575	0.545	0.835	0.85	0.57	0.575	0.725			202	0.78	0.92	0.62	0.635	0.615	0.8	0.895	0.575
203	0.74	0.72	0.74	0.8	0.575	0.59	0.575	0.635			203	0.66	0.565	0.58	0.74	0.865	0.48	0.585	0.735			203	0.755	0.9	0.595	0.54	0.685	0.795	0.835	0.535
204	0.765	0.785	0.785	0.765	0.53	0.615	0.605	0.6			204	0.7	0.6	0.58	0.795	0.88	0.53	0.59	0.765			204	0.78	0.88	0.595	0.6	0.61	0.81	0.795	0.6
205	0.72	0.745	0.68	0.815	0.57	0.595	0.56	0.635			205	0.71	0.62	0.6	0.785	0.825	0.59	0.575	0.785			205	0.7	0.845	0.625	0.56	0.69	0.855	0.83	0.645
206	0.76	0.73	0.74	0.78	0.62	0.62	0.595	0.635			206	0.64	0.585	0.595	0.775	0.885	0.565	0.56	0.775			206	0.725	0.895	0.61	0.62	0.655	0.845	0.835	0.525
207	0.745	0.7	0.735	0.805	0.605	0.64	0.56	0.65			207	0.65	0.61	0.51	0.785	0.865	0.555	0.62	0.76			207	0.755	0.895	0.6	0.565	0.56	0.775	0.84	0.53
208	0.73	0.675	0.695	0.75	0.61	0.65	0.585	0.65			208	0.645	0.585	0.52	0.795	0.865	0.52	0.625	0.74			208	0.785	0.885	0.555	0.585	0.645	0.805	0.88	0.615
209	0.655	0.67	0.765	0.78	0.585	0.69	0.55	0.635			209	0.665	0.58	0.59	0.78	0.88	0.555	0.59	0.78			209	0.77	0.88	0.57	0.53	0.64	0.77	0.875	0.605
210	0.745	0.765	0.735	0.785	0.62	0.575	0.63	0.63			210	0.655	0.595	0.535	0.78	0.85	0.5	0.605	0.72			210	0.765	0.875	0.58	0.565	0.625	0.8	0.87	0.615
211	0.715	0.72	0.74	0.8	0.595	0.565	0.53	0.635			211	0.675	0.62	0.5	0.79	0.865	0.52	0.58	0.745			211	0.74	0.89	0.605	0.55	0.625	0.785	0.825	0.635
212	0.78	0.74	0.71	0.77	0.59	0.635	0.555	0.665			212	0.62	0.61	0.505	0.77	0.885	0.52	0.585	0.79			212	0.73	0.865	0.595	0.6	0.675	0.825	0.815	0.565
213	0.75	0.7	0.755	0.775	0.63	0.605	0.53	0.655			213	0.655	0.635	0.565	0.78	0.86	0.545	0.565	0.755			213	0.755	0.89	0.64	0.59	0.635	0.865	0.845	0.565
214	0.69	0.72	0.715	0.79	0.56	0.57	0.54	0.6			214	0.64	0.53	0.58	0.82	0.875	0.52	0.63	0.74			214	0.725	0.865	0.6	0.59	0.595	0.76	0.835	0.55
215	0.7	0.74	0.76	0.815	0.565	0.61	0.61	0.665			215	0.67	0.56	0.62	0.8	0.845	0.525	0.585	0.765			215	0.78	0.91	0.645	0.54	0.64	0.815	0.855	0.585
216	0.745	0.665	0.735	0.81	0.575	0.59	0.56	0.6			216	0.675	0.545	0.535	0.815	0.9	0.575	0.63	0.74			216	0.81	0.885	0.61	0.515	0.65	0.815	0.9	0.54
217	0.705	0.735	0.7	0.765	0.605	0.635	0.54	0.595			217	0.665	0.645	0.565	0.845	0.89	0.505	0.58	0.695			217	0.745	0.88	0.545	0.64	0.61	0.83	0.825	0.545
218	0.73	0.775	0.765	0.815	0.595	0.635	0.545	0.62			218	0.635	0.62	0.595	0.82	0.885	0.58	0.615	0.785			218	0.79	0.85	0.59	0.525	0.64	0.795	0.82	0.645
219	0.775	0.755	0.735	0.8	0.595	0.635	0.61	0.625			219	0.66	0.565	0.555	0.805	0.795	0.545	0.555	0.775			219	0.77	0.895	0.575	0.595	0.65	0.805	0.825	0.52
220	0.695	0.73	0.78	0.725	0.615	0.605	0.625	0.65			220	0.665	0.61	0.56	0.745	0.865	0.54	0.53	0.76			220	0.74	0.89	0.61	0.595	0.655	0.805	0.865	0.56
221	0.75	0.72	0.82	0.825	0.61	0.6	0.585	0.555			221	0.645	0.575	0.54	0.75	0.85	0.5	0.56	0.74			221	0.755	0.875	0.58	0.58	0.625	0.835	0.815	0.59
222	0.745	0.775	0.745	0.795	0.625	0.665	0.58	0.615			222	0.68	0.61	0.555	0.785	0.845	0.535	0.6	0.725			222	0.795	0.885	0.665	0.555	0.64	0.76	0.87	0.59
223	0.725	0.705	0.725	0.825	0.59	0.59	0.625	0.64			223	0.65	0.56	0.53	0.795	0.885	0.575	0.595	0.785			223	0.82	0.86	0.6	0.6	0.665	0.84	0.815	0.565
224	0.735	0.705	0.695	0.77	0.625	0.61	0.585	0.7			224	0.675	0.6	0.61	0.84	0.86	0.52	0.625	0.75			224	0.765	0.87	0.615	0.595	0.58	0.845	0.875	0.59
225	0.735	0.7	0.795	0.745	0.555	0.6	0.585	0.665			225	0.675	0.57	0.52	0.8	0.905	0.57	0.595	0.815			225	0.76	0.87	0.63	0.61	0.635	0.785	0.825	0.57
226	0.68	0.705	0.69	0.735	0.575	0.605	0.565	0.655			226	0.61	0.615	0.565	0.775	0.85	0.555	0.58	0.795			226	0.725	0.89	0.56	0.535	0.66	0.785	0.795	0.62
227	0.755	0.745	0.75	0.795	0.57	0.63	0.55	0.585			227	0.72	0.575	0.565	0.785	0.885	0.545	0.6	0.715			227	0.745	0.895	0.565	0.58	0.69	0.8	0.87	0.53
228	0.755	0.755	0.79	0.79	0.575	0.565	0.515	0.625			228	0.67	0.6	0.59	0.82	0.89	0.56	0.555	0.755			228	0.725	0.865	0.625	0.54	0.65	0.835	0.805	0.58
229	0.705	0.76	0.68	0.79	0.615	0.61	0.585	0.655			229	0.61	0.635	0.555	0.835	0.885	0.55	0.58	0.76			229	0.755	0.915	0.575	0.605	0.555	0.815	0.875	0.59
230	0.7	0.715	0.705	0.795	0.59	0.61	0.52	0.615			230	0.625	0.635	0.545	0.73	0.81	0.515	0.565	0.71			230	0.74	0.895	0.6	0.54	0.675	0.83	0.89	0.53
231	0.775	0.72	0.735	0.83	0.615	0.56	0.57	0.62			231	0.635	0.58	0.53	0.795	0.85	0.555	0.58	0.8			231	0.79	0.935	0.58	0.61	0.615	0.78	0.835	0.575
232	0.72	0.72	0.77	0.775	0.58	0.575	0.62	0.635			232	0.7	0.575	0.57	0.805	0.89	0.535	0.615	0.765			232	0.76	0.85	0.625	0.6	0.6	0.81	0.925	0.61
233	0.775	0.77	0.745	0.815	0.6	0.675	0.495	0.615			233	0.68	0.635	0.545	0.745	0.865	0.545	0.575	0.76			233	0.77	0.845	0.645	0.55	0.69	0.82	0.83	0.59
234	0.715	0.745	0.705	0.735	0.63	0.545	0.53	0.64			234	0.605	0.6	0.515	0.79	0.885	0.55	0.56	0.82			234	0.755	0.9	0.535	0.605	0.665	0.815	0.845	0.6
235	0.71	0.695	0.775	0.82	0.6	0.565	0.54	0.62			235	0.655	0.59	0.58	0.79	0.865	0.555	0.59	0.79			235	0.75	0.88	0.555	0.515	0.605	0.81	0.865	0.54
236	0.725	0.73	0.725	0.8	0.565	0.625	0.605	0.615			236	0.685	0.595	0.57	0.785	0.875	0.57	0.585	0.73			236	0.755	0.88	0.565	0.575	0.605	0.815	0.855	0.555
237	0.775	0.75	0.695	0.825	0.63	0.6	0.585	0.675			237	0.65	0.605	0.59	0.81	0.87	0.505	0.555	0.715			237	0.745	0.895	0.65	0.545	0.67	0.82	0.825	0.565
238	0.725	0.75	0.73	0.75	0.56	0.625	0.58	0.65			238	0.715	0.6	0.545	0.825	0.885	0.53	0.56	0.755			238	0.745	0.87	0.64	0.555	0.655	0.785	0.87	0.58
239	0.7	0.745	0.755	0.745	0.56	0.69	0.595	0.67			239	0.63	0.62	0.595	0.745	0.815	0.55	0.615	0.685			239	0.74	0.87	0.64	0.61	0.61	0.815	0.805	0.57
240	0.675	0.725	0.76	0.77	0.585	0.625	0.59	0.57			240	0.605	0.615	0.545	0.805	0.86	0.545	0.62	0.73			240	0.775	0.895	0.575	0.57	0.665	0.825	0.805	0.58
241	0.685	0.75	0.74	0.81	0.605	0.62	0.59	0.585			241	0.615	0.585	0.59	0.785	0.85	0.54	0.58	0.73			241	0.72	0.86	0.595	0.595	0.62	0.765	0.815	0.65
242	0.74	0.76	0.71	0.82	0.575	0.65	0.545	0.65			242	0.645	0.625	0.555	0.82	0.895	0.61	0.62	0.74			242	0.72	0.935	0.57	0.575	0.66	0.805	0.86	0.53
243	0.705	0.705	0.765	0.78	0.58	0.635	0.55	0.63			243	0.645	0.54	0.47	0.76	0.875	0.5	0.585	0.75			243	0.8	0.885	0.6	0.585	0.64	0.795	0.87	0.575
244	0.705	0.74	0.77	0.78	0.56	0.58	0.53	0.64			244	0.64	0.64	0.545	0.8	0.88	0.52	0.565	0.775			244	0.72	0.845	0.63	0.585	0.575	0.825	0.88	0.575
245	0.715	0.74	0.75	0.75	0.59	0.58	0.575	0.63			245	0.69	0.63	0.55	0.78	0.85	0.52	0.555	0.76			245	0.75	0.87	0.585	0.59	0.635	0.81	0.815	0.595
246	0.74	0.705	0.765	0.79	0.585	0.555	0.585	0.595			246	0.69	0.595	0.56	0.83	0.91	0.51	0.585	0.76			246	0.785	0.905	0.62	0.56	0.64	0.835	0.825	0.54
247	0.76	0.75	0.745	0.78	0.59	0.705	0.545	0.645			247	0.655	0.625	0.54	0.805	0.885	0.59	0.605	0.76			247	0.755	0.875	0.62	0.59	0.685	0.795	0.825	0.595
248	0.73	0.74	0.725	0.78	0.635	0.58	0.62	0.65			248	0.685	0.555	0.55	0.815	0.825	0.495	0.595	0.835			248	0.76	0.885	0.605	0.585	0.635	0.77	0.825	0.63
249	0.77	0.73	0.715	0.775	0.615	0.59	0.56	0.665			249	0.705	0.53	0.625	0.795	0.845	0.57	0.585	0.73			249	0.805	0.88	0.61	0.565	0.66	0.875	0.88	0.535
250	0.73	0.73	0.71	0.8	0.59	0.59	0.57	0.62			250	0.59	0.62	0.575	0.735	0.85	0.52	0.55	0.71			250	0.77	0.88	0.58	0.52	0.625	0.775	0.83	0.56
251	0.725	0.725	0.755	0.8	0.59	0.61	0.55	0.625			251	0.665	0.615	0.585	0.81	0.89	0.5	0.585	0.735			251	0.795	0.91	0.565	0.485	0.645	0.8	0.865	0.585
252	0.75	0.68	0.72	0.78	0.57	0.57	0.565	0.575			252	0.68	0.625	0.57	0.8	0.885	0.52	0.48	0.715			252	0.74	0.875	0.63	0.545	0.645	0.825	0.89	0.6
253	0.715	0.735	0.71	0.775	0.605	0.565	0.52	0.64			253	0.69	0.55	0.585	0.785	0.865	0.525	0.625	0.79			253	0.755	0.9	0.58	0.575	0.68	0.84	0.85	0.545
254	0.73	0.74	0.76	0.825	0.585	0.62	0.535	0.675			254	0.64	0.635	0.605	0.78	0.865	0.525	0.63	0.78			254	0.765	0.865	0.635	0.57	0.635	0.835	0.85	0.575
255	0.735	0.75	0.765	0.77	0.595	0.595	0.55	0.625			255	0.64	0.635	0.57	0.825	0.845	0.56	0.575	0.785			255	0.745	0.845	0.625	0.575	0.655	0.805	0.85	0.59
256	0.78	0.745	0.795	0.805	0.595	0.64	0.58	0.68			256	0.63	0.61	0.495	0.775	0.905	0.585	0.585	0.785			256	0.79	0.865	0.65	0.585	0.64	0.78	0.805	0.63
257	0.7	0.675	0.7	0.805	0.61	0.61	0.565	0.625			257	0.625	0.595	0.505	0.785	0.875	0.595	0.6	0.79			257	0.795	0.885	0.6	0.6	0.6	0.785	0.82	0.575
258	0.69	0.78	0.745	0.745	0.58	0.625	0.58	0.66			258	0.72	0.605	0.53	0.795	0.835	0.565	0.535	0.755			258	0.715	0.895	0.59	0.585	0.63	0.8	0.81	0.535
259	0.74	0.76	0.705	0.77	0.59	0.6	0.595	0.625			259	0.65	0.54	0.57	0.81	0.84	0.595	0.585	0.72			259	0.745	0.91	0.58	0.625	0.635	0.83	0.9	0.59
260	0.715	0.745	0.74	0.785	0.605	0.65	0.655	0.58			260	0.615	0.575	0.56	0.825	0.855	0.525	0.65	0.695			260	0.74	0.87	0.56	0.575	0.61	0.85	0.855	0.54
261	0.745	0.775	0.745	0.77	0.53	0.655	0.615	0.585			261	0.67	0.6	0.545	0.8	0.855	0.545	0.555	0.76			261	0.75	0.905	0.545	0.58	0.705	0.84	0.83	0.575
262	0.715	0.73	0.735	0.785	0.66	0.575	0.535	0.675			262	0.69	0.58	0.6	0.835	0.865	0.565	0.58	0.76			262	0.765	0.89	0.61	0.53	0.635	0.79	0.78	0.625
263	0.745	0.765	0.75	0.78	0.585	0.645	0.585	0.63			263	0.645	0.565	0.565	0.775	0.845	0.58	0.59	0.8			263	0.745	0.9	0.65	0.61	0.58	0.8	0.85	0.605
264	0.74	0.705	0.72	0.78	0.59	0.595	0.545	0.665			264	0.67	0.625	0.555	0.83	0.87	0.495	0.62	0.74			264	0.79	0.885	0.61	0.545	0.665	0.855	0.895	0.57
265	0.72	0.765	0.75	0.76	0.595	0.635	0.53	0.58			265	0.615	0.625	0.62	0.85	0.86	0.53	0.615	0.745			265	0.805	0.86	0.57	0.585	0.575	0.805	0.845	0.575
266	0.74	0.7	0.755	0.8	0.59	0.56	0.56	0.665			266	0.68	0.605	0.545	0.785	0.875	0.585	0.555	0.755			266	0.745	0.905	0.55	0.615	0.65	0.73	0.905	0.58
267	0.67	0.755	0.74	0.785	0.57	0.575	0.64	0.635			267	0.645	0.63	0.545	0.775	0.855	0.5	0.63	0.72			267	0.735	0.855	0.595	0.555	0.625	0.83	0.88	0.515
268	0.71	0.72	0.72	0.8	0.605	0.63	0.525	0.61			268	0.635	0.62	0.475	0.755	0.89	0.565	0.58	0.74			268	0.73	0.87	0.575	0.54	0.64	0.82	0.815	0.62
269	0.755	0.715	0.725	0.805	0.62	0.58	0.61	0.62			269	0.65	0.6	0.58	0.795	0.875	0.54	0.565	0.74			269	0.75	0.875	0.645	0.59	0.655	0.79	0.835	0.59
270	0.735	0.72	0.755	0.795	0.585	0.635	0.56	0.645			270	0.655	0.585	0.555	0.785	0.875	0.53	0.565	0.79			270	0.77	0.875	0.665	0.595	0.64	0.825	0.845	0.56
271	0.725	0.74	0.66	0.795	0.58	0.62	0.56	0.645			271	0.715	0.55	0.58	0.785	0.89	0.56	0.555	0.795			271	0.755	0.845	0.605	0.61	0.6	0.785	0.825	0.585
272	0.695	0.72	0.78	0.81	0.615	0.65	0.55	0.665			272	0.605	0.615	0.52	0.81	0.85	0.545	0.625	0.755			272	0.78	0.88	0.61	0.56	0.7	0.795	0.79	0.58
273	0.75	0.76	0.715	0.795	0.58	0.645	0.655	0.6			273	0.63	0.58	0.585	0.82	0.845	0.52	0.62	0.745			273	0.765	0.91	0.625	0.565	0.6	0.825	0.91	0.59
274	0.785	0.72	0.72	0.775	0.59	0.595	0.575	0.655			274	0.63	0.58	0.565	0.8	0.895	0.545	0.62	0.775			274	0.74	0.91	0.57	0.57	0.605	0.78	0.825	0.555
275	0.695	0.79	0.735	0.765	0.625	0.605	0.55	0.645			275	0.67	0.63	0.54	0.75	0.845	0.51	0.575	0.78			275	0.765	0.895	0.61	0.555	0.61	0.785	0.835	0.555
276	0.78	0.71	0.755	0.845	0.565	0.625	0.55	0.62			276	0.705	0.59	0.65	0.82	0.895	0.615	0.6	0.795			276	0.78	0.85	0.595	0.565	0.655	0.87	0.875	0.575
277	0.685	0.725	0.78	0.77	0.62	0.58	0.58	0.62			277	0.665	0.615	0.595	0.8	0.85	0.505	0.575	0.695			277	0.75	0.865	0.585	0.595	0.66	0.82	0.845	0.64
278	0.72	0.73	0.82	0.745	0.59	0.605	0.53	0.64			278	0.63	0.565	0.555	0.855	0.905	0.525	0.55	0.745			278	0.735	0.88	0.635	0.56	0.655	0.87	0.885	0.58
279	0.715	0.73	0.735	0.79	0.62	0.56	0.545	0.635			279	0.67	0.6	0.49	0.775	0.815	0.565	0.59	0.72			279	0.73	0.915	0.62	0.6	0.645	0.76	0.835	0.585
280	0.735	0.695	0.695	0.775	0.54	0.6	0.58	0.585			280	0.64	0.585	0.47	0.775	0.87	0.565	0.545	0.745			280	0.785	0.87	0.56	0.57	0.635	0.805	0.845	0.56
281	0.77	0.735	0.715	0.785	0.565	0.645	0.545	0.615			281	0.655	0.6	0.545	0.84	0.865	0.48	0.58	0.735			281	0.765	0.905	0.635	0.6	0.655	0.84	0.81	0.595
282	0.705	0.755	0.72	0.77	0.58	0.625	0.55	0.605			282	0.67	0.615	0.565	0.745	0.86	0.55	0.625	0.77			282	0.705	0.865	0.575	0.57	0.68	0.805	0.85	0.56
283	0.685	0.765	0.805	0.825	0.56	0.61	0.57	0.59			283	0.62	0.635	0.54	0.775	0.87	0.535	0.575	0.795			283	0.78	0.89	0.63	0.545	0.63	0.8	0.845	0.585
284	0.735	0.655	0.735	0.765	0.63	0.545	0.51	0.695			284	0.66	0.61	0.555	0.805	0.895	0.57	0.57	0.765			284	0.755	0.855	0.63	0.56	0.58	0.805	0.84	0.585
285	0.76	0.695	0.715	0.81	0.64	0.61	0.605	0.595			285	0.625	0.605	0.525	0.78	0.855	0.49	0.585	0.725			285	0.715	0.89	0.56	0.55	0.615	0.81	0.815	0.535
286	0.685	0.685	0.73	0.755	0.615	0.585	0.565	0.655			286	0.665	0.595	0.605	0.775	0.85	0.48	0.63	0.74			286	0.78	0.845	0.575	0.61	0.665	0.845	0.815	0.525
287	0.73	0.745	0.695	0.81	0.615	0.585	0.56	0.625			287	0.71	0.54	0.515	0.815	0.87	0.56	0.54	0.72			287	0.745	0.895	0.575	0.525	0.61	0.795	0.875	0.635
288	0.755	0.76	0.76	0.78	0.565	0.635	0.585	0.625			288	0.655	0.585	0.61	0.715	0.87	0.575	0.605	0.79			288	0.79	0.895	0.64	0.57	0.645	0.8	0.805	0.595
289	0.725	0.745	0.75	0.785	0.62	0.62	0.63	0.69			289	0.69	0.52	0.535	0.755	0.845	0.535	0.6	0.78			289	0.79	0.91	0.585	0.625	0.64	0.82	0.86	0.565
290	0.73	0.765	0.77	0.78	0.535	0.625	0.57	0.615			290	0.61	0.635	0.55	0.825	0.88	0.55	0.545	0.73			290	0.76	0.87	0.585	0.57	0.645	0.8	0.88	0.54
291	0.76	0.7	0.765	0.795	0.635	0.555	0.575	0.645			291	0.655	0.65	0.57	0.79	0.865	0.55	0.55	0.745			291	0.745	0.88	0.555	0.585	0.62	0.795	0.83	0.575
292	0.69	0.71	0.79	0.82	0.585	0.645	0.585	0.65			292	0.665	0.58	0.56	0.785	0.845	0.485	0.605	0.78			292	0.795	0.86	0.61	0.55	0.645	0.79	0.88	0.565
293	0.765	0.735	0.715	0.795	0.575	0.6	0.555	0.645			293	0.67	0.61	0.54	0.775	0.855	0.525	0.545	0.75			293	0.735	0.875	0.59	0.555	0.64	0.81	0.835	0.59
294	0.71	0.71	0.725	0.75	0.615	0.58	0.545	0.63			294	0.69	0.57	0.515	0.8	0.855	0.565	0.56	0.825			294	0.77	0.86	0.635	0.58	0.645	0.795	0.905	0.595
295	0.72	0.72	0.73	0.765	0.535	0.675	0.565	0.65			295	0.65	0.61	0.55	0.815	0.89	0.52	0.61	0.82			295	0.735	0.905	0.625	0.53	0.645	0.815	0.825	0.605
296	0.73	0.665	0.77	0.775	0.555	0.625	0.55	0.61			296	0.62	0.6	0.585	0.82	0.845	0.545	0.58	0.75			296	0.775	0.85	0.595	0.63	0.625	0.815	0.835	0.575
297	0.76	0.735	0.68	0.805	0.615	0.595	0.59	0.64			297	0.575	0.545	0.595	0.82	0.905	0.595	0.605	0.68			297	0.755	0.915	0.625	0.565	0.675	0.84	0.86	0.62
298	0.71	0.815	0.705	0.795	0.545	0.555	0.55	0.64			298	0.67	0.585	0.56	0.795	0.86	0.56	0.635	0.72			298	0.75	0.915	0.585	0.545	0.69	0.835	0.87	0.565
299	0.715	0.75	0.77	0.815	0.595	0.61	0.6	0.615			299	0.675	0.635	0.55	0.795	0.87	0.525	0.585	0.695			299	0.775	0.865	0.615	0.62	0.59	0.78	0.84	0.555
300	0.72	0.81	0.745	0.75	0.655	0.645	0.6	0.585			300	0.685	0.57	0.55	0.795	0.87	0.58	0.58	0.785			300	0.75	0.895	0.58	0.6	0.59	0.82	0.75	0.535
301	0.735	0.72	0.74	0.79	0.575	0.595	0.58	0.65			301	0.635	0.495	0.59	0.785	0.85	0.57	0.565	0.765			301	0.84	0.895	0.635	0.56	0.64	0.775	0.825	0.62
302	0.74	0.7	0.715	0.765	0.585	0.64	0.595	0.635			302	0.66	0.645	0.54	0.785	0.9	0.525	0.605	0.74			302	0.75	0.905	0.595	0.52	0.675	0.77	0.86	0.6
303	0.68	0.745	0.735	0.775	0.575	0.555	0.535	0.6			303	0.695	0.655	0.54	0.785	0.87	0.59	0.545	0.775			303	0.765	0.92	0.635	0.58	0.675	0.815	0.865	0.585
304	0.755	0.75	0.75	0.79	0.635	0.655	0.575	0.645			304	0.705	0.635	0.52	0.8	0.9	0.535	0.58	0.78			304	0.755	0.85	0.62	0.585	0.575	0.845	0.845	0.57
305	0.715	0.78	0.755	0.87	0.62	0.59	0.57	0.655			305	0.655	0.6	0.57	0.795	0.85	0.455	0.62	0.745			305	0.725	0.855	0.55	0.575	0.595	0.835	0.82	0.585
306	0.77	0.765	0.725	0.75	0.585	0.59	0.625	0.635			306	0.645	0.6	0.555	0.795	0.87	0.59	0.58	0.7			306	0.775	0.865	0.64	0.55	0.66	0.79	0.865	0.535
307	0.745	0.73	0.76	0.78	0.61	0.58	0.585	0.595			307	0.645	0.57	0.61	0.73	0.825	0.515	0.62	0.8			307	0.685	0.865	0.555	0.595	0.65	0.835	0.84	0.575
308	0.63	0.705	0.8	0.79	0.57	0.595	0.57	0.565			308	0.595	0.6	0.53	0.86	0.895	0.565	0.575	0.75			308	0.755	0.895	0.565	0.595	0.595	0.805	0.84	0.495
309	0.715	0.725	0.67	0.745	0.62	0.65	0.56	0.67			309	0.65	0.625	0.55	0.8	0.845	0.58	0.605	0.765			309	0.765	0.86	0.59	0.6	0.645	0.805	0.825	0.595
310	0.795	0.73	0.745	0.81	0.55	0.635	0.545	0.66			310	0.675	0.57	0.555	0.77	0.855	0.535	0.56	0.73			310	0.77	0.91	0.63	0.58	0.66	0.815	0.84	0.59
311	0.75	0.71	0.705	0.8	0.58	0.595	0.545	0.6			311	0.655	0.65	0.55	0.805	0.865	0.525	0.59	0.745			311	0.765	0.875	0.645	0.525	0.62	0.85	0.845	0.55
312	0.705	0.76	0.77	0.785	0.59	0.61	0.575	0.625			312	0.585	0.625	0.59	0.835	0.905	0.535	0.54	0.735			312	0.765	0.885	0.59	0.595	0.585	0.77	0.895	0.585
313	0.74	0.765	0.76	0.77	0.585	0.66	0.55	0.64			313	0.63	0.595	0.565	0.76	0.86	0.54	0.585	0.79			313	0.785	0.88	0.57	0.545	0.65	0.825	0.8	0.53
314	0.725	0.74	0.755	0.735	0.58	0.595	0.56	0.66			314	0.645	0.555	0.51	0.78	0.855	0.545	0.615	0.82			314	0.785	0.92	0.565	0.585	0.655	0.875	0.77	0.505
315	0.77	0.725	0.71	0.78	0.595	0.675	0.555	0.655			315	0.67	0.59	0.455	0.785	0.83	0.545	0.53	0.76			315	0.755	0.905	0.62	0.575	0.67	0.795	0.885	0.605
316	0.68	0.725	0.665	0.795	0.615	0.585	0.64	0.67			316	0.67	0.56	0.55	0.81	0.925	0.48	0.58	0.77			316	0.77	0.845	0.575	0.645	0.62	0.83	0.88	0.635
317	0.685	0.72	0.765	0.79	0.595	0.59	0.545	0.63			317	0.695	0.605	0.58	0.76	0.86	0.605	0.65	0.705			317	0.73	0.88	0.625	0.525	0.64	0.815	0.795	0.61
318	0.765	0.775	0.755	0.77	0.64	0.58	0.575	0.61			318	0.67	0.545	0.64	0.825	0.835	0.495	0.61	0.755			318	0.72	0.895	0.61	0.595	0.69	0.805	0.835	0.585
319	0.715	0.705	0.735	0.82	0.575	0.605	0.62	0.63			319	0.645	0.57	0.595	0.835	0.86	0.575	0.58	0.745			319	0.755	0.85	0.615	0.6	0.65	0.785	0.86	0.62
320	0.745	0.725	0.775	0.815	0.57	0.59	0.56	0.59			320	0.69	0.665	0.55	0.79	0.865	0.58	0.575	0.725			320	0.755	0.885	0.6	0.56	0.59	0.79	0.885	0.485
321	0.745	0.64	0.77	0.815	0.575	0.685	0.62	0.66			321	0.62	0.555	0.52	0.8	0.91	0.58	0.6	0.765			321	0.795	0.875	0.585	0.55	0.645	0.795	0.86	0.595
322	0.765	0.715	0.74	0.79	0.495	0.59	0.545	0.64			322	0.69	0.59	0.555	0.775	0.91	0.565	0.535	0.75			322	0.785	0.905	0.61	0.59	0.69	0.825	0.85	0.545
323	0.71	0.735	0.715	0.8	0.605	0.575	0.56	0.575			323	0.595	0.66	0.5	0.76	0.83	0.535	0.54	0.745			323	0.725	0.84	0.715	0.59	0.635	0.745	0.86	0.605
324	0.725	0.715	0.77	0.805	0.6	0.58	0.635	0.62			324	0.64	0.55	0.57	0.835	0.875	0.55	0.58	0.7			324	0.725	0.89	0.565	0.595	0.66	0.81	0.835	0.565
325	0.745	0.77	0.76	0.77	0.56	0.625	0.555	0.635			325	0.67	0.61	0.545	0.82	0.88	0.52	0.565	0.765			325	0.785	0.905	0.56	0.585	0.575	0.81	0.805	0.545
326	0.76	0.765	0.685	0.76	0.615	0.625	0.545	0.62			326	0.66	0.605	0.585	0.795	0.845	0.555	0.61	0.765			326	0.78	0.88	0.54	0.565	0.545	0.85	0.895	0.595
327	0.7	0.695	0.785	0.76	0.585	0.565	0.615	0.625			327	0.68	0.58	0.565	0.79	0.82	0.54	0.625	0.77			327	0.765	0.92	0.61	0.555	0.69	0.835	0.875	0.555
328	0.695	0.755	0.73	0.775	0.615	0.61	0.53	0.64			328	0.685	0.58	0.56	0.8	0.88	0.52	0.615	0.75			328	0.75	0.91	0.57	0.58	0.63	0.84	0.88	0.6
329	0.75	0.76	0.71	0.805	0.66	0.625	0.595	0.62			329	0.635	0.58	0.645	0.82	0.855	0.57	0.635	0.785			329	0.76	0.845	0.595	0.56	0.62	0.845	0.795	0.54
330	0.68	0.745	0.73	0.785	0.615	0.605	0.545	0.675			330	0.685	0.64	0.52	0.795	0.855	0.565	0.55	0.755			330	0.715	0.85	0.64	0.565	0.685	0.805	0.83	0.61
331	0.795	0.71	0.73	0.785	0.585	0.595	0.57	0.64			331	0.705	0.6	0.505	0.835	0.89	0.56	0.575	0.785			331	0.75	0.875	0.555	0.56	0.645	0.805	0.855	0.595
332	0.68	0.745	0.775	0.755	0.58	0.66	0.575	0.645			332	0.67	0.625	0.58	0.8	0.855	0.55	0.575	0.76			332	0.73	0.875	0.565	0.575	0.675	0.82	0.87	0.54
333	0.72	0.72	0.75	0.74	0.605	0.6	0.565	0.61			333	0.635	0.575	0.57	0.755	0.825	0.52	0.555	0.68			333	0.745	0.85	0.595	0.565	0.69	0.81	0.905	0.57
334	0.735	0.755	0.79	0.815	0.63	0.575	0.555	0.585			334	0.65	0.605	0.6	0.84	0.86	0.515	0.6	0.73			334	0.785	0.87	0.655	0.585	0.61	0.81	0.87	0.55
335	0.75	0.775	0.69	0.795	0.535	0.575	0.555	0.585			335	0.685	0.62	0.54	0.78	0.89	0.595	0.625	0.785			335	0.79	0.895	0.58	0.56	0.58	0.8	0.855	0.56
336	0.72	0.69	0.735	0.815	0.65	0.595	0.575	0.585			336	0.61	0.605	0.515	0.78	0.86	0.53	0.52	0.74			336	0.75	0.885	0.645	0.6	0.61	0.815	0.83	0.6
337	0.735	0.715	0.725	0.785	0.55	0.63	0.58	0.69			337	0.68	0.54	0.585	0.78	0.845	0.57	0.605	0.78			337	0.78	0.875	0.59	0.565	0.645	0.835	0.86	0.6
338	0.7	0.7	0.78	0.795	0.63	0.64	0.575	0.65			338	0.635	0.575	0.59	0.725	0.885	0.54	0.58	0.785			338	0.725	0.925	0.59	0.59	0.66	0.84	0.815	0.605
339	0.7	0.73	0.725	0.785	0.59	0.61	0.57	0.665			339	0.695	0.54	0.57	0.825	0.905	0.56	0.605	0.74			339	0.74	0.91	0.64	0.56	0.655	0.78	0.855	0.53
340	0.745	0.715	0.695	0.79	0.57	0.605	0.59	0.655			340	0.595	0.615	0.525	0.785	0.845	0.515	0.61	0.765			340	0.79	0.86	0.6	0.555	0.605	0.795	0.825	0.585
341	0.775	0.73	0.735	0.705	0.57	0.665	0.59	0.665			341	0.67	0.615	0.485	0.775	0.875	0.53	0.63	0.79			341	0.765	0.92	0.555	0.58	0.65	0.8	0.895	0.57
342	0.705	0.72	0.715	0.84	0.59	0.61	0.585	0.66			342	0.62	0.56	0.625	0.82	0.88	0.61	0.6	0.71			342	0.74	0.885	0.585	0.585	0.635	0.805	0.86	0.625
343	0.76	0.695	0.72	0.81	0.575	0.61	0.58	0.57			343	0.675	0.615	0.57	0.805	0.82	0.53	0.56	0.745			343	0.765	0.91	0.6	0.555	0.69	0.81	0.805	0.535
344	0.75	0.72	0.76	0.76	0.595	0.61	0.5	0.62			344	0.68	0.585	0.555	0.81	0.875	0.535	0.605	0.775			344	0.775	0.86	0.625	0.575	0.65	0.83	0.83	0.565
345	0.715	0.795	0.725	0.83	0.51	0.64	0.63	0.645			345	0.66	0.59	0.575	0.775	0.825	0.495	0.605	0.8			345	0.79	0.86	0.67	0.54	0.665	0.79	0.81	0.655
346	0.695	0.765	0.75	0.79	0.61	0.605	0.555	0.6			346	0.64	0.635	0.59	0.765	0.825	0.535	0.59	0.705			346	0.75	0.9	0.595	0.605	0.635	0.81	0.83	0.52
347	0.775	0.77	0.72	0.75	0.625	0.62	0.52	0.63			347	0.62	0.585	0.545	0.815	0.875	0.535	0.57	0.695			347	0.725	0.855	0.555	0.62	0.615	0.8	0.88	0.565
348	0.705	0.725	0.735	0.805	0.6	0.59	0.57	0.655			348	0.69	0.58	0.52	0.835	0.89	0.565	0.555	0.755			348	0.765	0.885	0.67	0.545	0.605	0.815	0.82	0.565
349	0.7	0.67	0.78	0.81	0.655	0.53	0.62	0.625			349	0.64	0.63	0.52	0.795	0.905	0.58	0.58	0.82			349	0.72	0.87	0.575	0.54	0.605	0.835	0.88	0.63
350	0.71	0.715	0.755	0.765	0.595	0.605	0.585	0.64			350	0.66	0.61	0.58	0.795	0.895	0.54	0.555	0.755			350	0.79	0.875	0.585	0.58	0.62	0.835	0.86	0.54
351	0.76	0.71	0.68	0.79	0.6	0.645	0.545	0.65			351	0.645	0.61	0.595	0.79	0.875	0.57	0.57	0.725			351	0.755	0.88	0.59	0.58	0.615	0.81	0.865	0.555
352	0.75	0.74	0.745	0.835	0.55	0.605	0.545	0.585			352	0.62	0.61	0.505	0.785	0.875	0.565	0.66	0.71			352	0.77	0.9	0.6	0.585	0.73	0.845	0.88	0.565
353	0.705	0.75	0.795	0.76	0.645	0.615	0.575	0.655			353	0.67	0.61	0.575	0.845	0.845	0.54	0.61	0.785			353	0.765	0.88	0.635	0.535	0.625	0.8	0.88	0.555
354	0.73	0.73	0.73	0.815	0.595	0.605	0.58	0.675			354	0.68	0.61	0.575	0.825	0.85	0.52	0.525	0.745			354	0.785	0.88	0.605	0.52	0.655	0.815	0.815	0.57
355	0.72	0.745	0.75	0.735	0.575	0.58	0.54	0.6			355	0.69	0.585	0.475	0.735	0.86	0.56	0.53	0.75			355	0.735	0.87	0.615	0.595	0.66	0.835	0.835	0.535
356	0.725	0.74	0.735	0.785	0.565	0.615	0.57	0.615			356	0.575	0.605	0.575	0.785	0.9	0.515	0.545	0.79			356	0.71	0.875	0.575	0.55	0.6	0.835	0.815	0.56
357	0.76	0.78	0.78	0.79	0.64	0.575	0.52	0.61			357	0.695	0.605	0.575	0.815	0.82	0.525	0.605	0.765			357	0.775	0.895	0.635	0.63	0.655	0.815	0.845	0.565
358	0.74	0.725	0.72	0.78	0.62	0.615	0.56	0.645			358	0.67	0.565	0.495	0.81	0.885	0.58	0.61	0.74			358	0.775	0.87	0.58	0.595	0.6	0.81	0.825	0.63
359	0.705	0.7	0.745	0.79	0.57	0.645	0.625	0.645			359	0.665	0.605	0.64	0.78	0.87	0.585	0.585	0.77			359	0.75	0.865	0.605	0.58	0.655	0.775	0.825	0.605
360	0.685	0.73	0.715	0.785	0.565	0.585	0.56	0.63			360	0.645	0.6	0.575	0.745	0.88	0.535	0.615	0.77			360	0.765	0.905	0.575	0.555	0.585	0.81	0.865	0.545
361	0.715	0.715	0.74	0.785	0.53	0.685	0.555	0.63			361	0.67	0.565	0.585	0.745	0.895	0.525	0.6	0.775			361	0.725	0.87	0.605	0.605	0.67	0.79	0.82	0.555
362	0.675	0.7	0.72	0.75	0.65	0.59	0.565	0.61			362	0.735	0.575	0.59	0.765	0.855	0.585	0.56	0.765			362	0.79	0.9	0.62	0.57	0.68	0.795	0.795	0.6
363	0.735	0.715	0.75	0.81	0.58	0.54	0.58	0.62			363	0.625	0.64	0.52	0.795	0.86	0.56	0.62	0.745			363	0.79	0.85	0.57	0.545	0.67	0.79	0.815	0.505
364	0.77	0.71	0.79	0.77	0.555	0.605	0.47	0.605			364	0.735	0.61	0.51	0.75	0.865	0.56	0.58	0.785			364	0.765	0.88	0.62	0.615	0.63	0.855	0.87	0.58
365	0.745	0.78	0.73	0.775	0.635	0.57	0.565	0.69			365	0.645	0.55	0.525	0.795	0.895	0.575	0.58	0.735			365	0.72	0.865	0.635	0.585	0.65	0.795	0.82	0.595
366	0.745	0.735	0.72	0.79	0.595	0.615	0.59	0.615			366	0.625	0.61	0.615	0.825	0.88	0.475	0.54	0.705			366	0.745	0.885	0.575	0.565	0.635	0.84	0.91	0.565
367	0.725	0.745	0.695	0.82	0.66	0.61	0.57	0.655			367	0.655	0.62	0.605	0.79	0.86	0.57	0.59	0.785			367	0.745	0.86	0.595	0.565	0.605	0.83	0.87	0.58
368	0.72	0.715	0.74	0.805	0.565	0.62	0.575	0.58			368	0.6	0.58	0.525	0.785	0.81	0.5	0.565	0.72			368	0.785	0.895	0.6	0.525	0.615	0.81	0.85	0.59
369	0.735	0.75	0.765	0.805	0.61	0.595	0.645	0.63			369	0.64	0.63	0.525	0.86	0.895	0.56	0.61	0.78			369	0.775	0.915	0.625	0.535	0.58	0.805	0.895	0.61
370	0.725	0.715	0.745	0.755	0.545	0.655	0.575	0.675			370	0.62	0.615	0.58	0.795	0.85	0.51	0.61	0.755			370	0.745	0.9	0.565	0.63	0.64	0.82	0.83	0.555
371	0.78	0.75	0.76	0.79	0.615	0.625	0.595	0.63			371	0.665	0.575	0.52	0.81	0.86	0.495	0.62	0.75			371	0.79	0.88	0.55	0.545	0.615	0.84	0.815	0.57
372	0.765	0.73	0.69	0.775	0.61	0.61	0.58	0.615			372	0.685	0.585	0.555	0.75	0.865	0.545	0.575	0.75			372	0.76	0.86	0.605	0.565	0.61	0.815	0.85	0.61
373	0.735	0.71	0.69	0.755	0.595	0.605	0.605	0.635			373	0.605	0.595	0.58	0.835	0.865	0.61	0.58	0.77			373	0.78	0.895	0.61	0.54	0.67	0.81	0.865	0.595
374	0.71	0.715	0.73	0.745	0.58	0.59	0.58	0.635			374	0.675	0.56	0.505	0.795	0.85	0.575	0.575	0.765			374	0.705	0.895	0.615	0.62	0.66	0.855	0.845	0.62
375	0.755	0.72	0.715	0.81	0.615	0.62	0.54	0.605			375	0.62	0.565	0.57	0.84	0.885	0.545	0.56	0.765			375	0.76	0.905	0.63	0.53	0.65	0.72	0.855	0.55
376	0.665	0.695	0.79	0.76	0.575	0.585	0.55	0.635			376	0.68	0.62	0.525	0.795	0.87	0.545	0.565	0.765			376	0.75	0.92	0.585	0.59	0.64	0.805	0.86	0.565
377	0.74	0.78	0.765	0.81	0.535	0.585	0.57	0.63			377	0.645	0.615	0.58	0.81	0.84	0.505	0.64	0.73			377	0.75	0.855	0.615	0.575	0.7	0.8	0.865	0.595
378	0.715	0.7	0.76	0.785	0.595	0.615	0.58	0.6			378	0.665	0.565	0.57	0.765	0.84	0.545	0.58	0.73			378	0.715	0.86	0.635	0.59	0.63	0.835	0.84	0.55
379	0.735	0.72	0.765	0.81	0.61	0.635	0.545	0.66			379	0.69	0.605	0.58	0.71	0.895	0.53	0.56	0.815			379	0.785	0.87	0.605	0.585	0.605	0.82	0.86	0.595
380	0.675	0.755	0.73	0.82	0.58	0.615	0.59	0.665			380	0.625	0.62	0.585	0.795	0.89	0.525	0.595	0.71			380	0.79	0.88	0.565	0.58	0.59	0.81	0.85	0.56
381	0.715	0.77	0.76	0.835	0.61	0.585	0.565	0.64			381	0.64	0.59	0.515	0.75	0.83	0.565	0.61	0.73			381	0.74	0.86	0.56	0.56	0.64	0.795	0.86	0.595
382	0.68	0.725	0.685	0.745	0.58	0.645	0.545	0.64			382	0.67	0.595	0.48	0.735	0.86	0.525	0.555	0.765			382	0.75	0.885	0.6	0.57	0.66	0.795	0.785	0.605
383	0.765	0.745	0.735	0.82	0.595	0.58	0.56	0.655			383	0.62	0.54	0.555	0.83	0.865	0.51	0.57	0.765			383	0.705	0.895	0.57	0.6	0.66	0.79	0.855	0.55
384	0.72	0.705	0.765	0.76	0.59	0.59	0.555	0.675			384	0.705	0.62	0.57	0.755	0.88	0.545	0.59	0.85			384	0.755	0.88	0.6	0.565	0.61	0.81	0.85	0.565
385	0.78	0.73	0.73	0.75	0.545	0.64	0.58	0.615			385	0.68	0.59	0.595	0.78	0.825	0.53	0.59	0.725			385	0.76	0.83	0.635	0.585	0.675	0.79	0.86	0.61
386	0.75	0.74	0.785	0.795	0.57	0.635	0.57	0.62			386	0.655	0.61	0.57	0.825	0.915	0.58	0.6	0.715			386	0.81	0.86	0.595	0.545	0.63	0.84	0.845	0.53
387	0.7	0.715	0.725	0.805	0.63	0.64	0.58	0.645			387	0.645	0.615	0.635	0.78	0.87	0.505	0.665	0.75			387	0.73	0.925	0.61	0.585	0.615	0.84	0.87	0.545
388	0.705	0.71	0.74	0.755	0.6	0.61	0.57	0.61			388	0.645	0.545	0.54	0.8	0.87	0.55	0.605	0.755			388	0.77	0.905	0.62	0.565	0.65	0.805	0.81	0.535
389	0.72	0.74	0.755	0.8	0.585	0.62	0.595	0.585			389	0.64	0.64	0.555	0.81	0.87	0.575	0.535	0.765			389	0.805	0.87	0.605	0.61	0.615	0.82	0.865	0.525
390	0.74	0.75	0.715	0.8	0.62	0.54	0.565	0.625			390	0.66	0.625	0.565	0.78	0.88	0.545	0.535	0.73			390	0.76	0.91	0.62	0.545	0.62	0.805	0.875	0.575
391	0.735	0.78	0.74	0.82	0.565	0.67	0.575	0.64			391	0.66	0.625	0.57	0.745	0.835	0.515	0.565	0.8			391	0.74	0.915	0.62	0.575	0.565	0.8	0.81	0.59
392	0.7	0.715	0.74	0.79	0.63	0.57	0.55	0.62			392	0.665	0.625	0.59	0.815	0.915	0.52	0.555	0.76			392	0.78	0.855	0.61	0.6	0.65	0.83	0.87	0.595
393	0.72	0.765	0.775	0.78	0.6	0.61	0.53	0.645			393	0.66	0.54	0.54	0.785	0.87	0.57	0.58	0.76			393	0.755	0.93	0.61	0.565	0.585	0.785	0.87	0.57
394	0.72	0.7	0.77	0.795	0.58	0.59	0.585	0.635			394	0.66	0.595	0.585	0.855	0.885	0.505	0.54	0.695			394	0.73	0.895	0.565	0.625	0.705	0.84	0.815	0.59
395	0.725	0.69	0.75	0.78	0.62	0.61	0.57	0.575			395	0.66	0.57	0.555	0.785	0.855	0.575	0.635	0.755			395	0.77	0.835	0.63	0.54	0.66	0.855	0.81	0.575
396	0.715	0.755	0.715	0.795	0.55	0.53	0.515	0.59			396	0.68	0.605	0.59	0.83	0.87	0.54	0.595	0.735			396	0.78	0.86	0.575	0.54	0.59	0.755	0.845	0.555
397	0.76	0.685	0.7	0.82	0.595	0.6	0.62	0.635			397	0.615	0.61	0.56	0.795	0.835	0.565	0.575	0.73			397	0.78	0.915	0.61	0.555	0.625	0.785	0.89	0.56
398	0.745	0.745	0.72	0.77	0.59	0.64	0.595	0.63			398	0.68	0.575	0.51	0.83	0.88	0.54	0.625	0.755			398	0.755	0.875	0.59	0.605	0.685	0.825	0.78	0.535
399	0.74	0.73	0.72	0.71	0.605	0.635	0.55	0.625			399	0.615	0.62	0.565	0.765	0.865	0.56	0.595	0.79			399	0.735	0.87	0.61	0.58	0.65	0.805	0.845	0.585
400	0.725	0.685	0.765	0.8	0.59	0.63	0.57	0.715			400	0.66	0.565	0.535	0.78	0.855	0.54	0.59	0.77			400	0.76	0.87	0.595	0.555	0.645	0.815	0.885	0.655
401	0.715	0.73	0.75	0.805	0.61	0.615	0.545	0.59			401	0.695	0.62	0.57	0.81	0.865	0.515	0.57	0.78			401	0.76	0.88	0.615	0.52	0.665	0.82	0.825	0.505
402	0.7	0.695	0.695	0.8	0.57	0.6	0.615	0.635			402	0.58	0.6	0.505	0.775	0.855	0.53	0.515	0.715			402	0.755	0.88	0.555	0.6	0.59	0.845	0.845	0.62
403	0.71	0.765	0.74	0.76	0.575	0.6	0.595	0.6			403	0.62	0.605	0.595	0.785	0.87	0.6	0.63	0.74			403	0.75	0.885	0.59	0.535	0.66	0.83	0.795	0.535
404	0.675	0.71	0.77	0.815	0.6	0.595	0.535	0.615			404	0.67	0.555	0.6	0.815	0.87	0.555	0.59	0.77			404	0.775	0.89	0.605	0.58	0.655	0.84	0.865	0.615
405	0.755	0.78	0.715	0.72	0.62	0.585	0.57	0.635			405	0.665	0.61	0.565	0.795	0.835	0.59	0.58	0.75			405	0.77	0.885	0.655	0.615	0.615	0.775	0.865	0.59
406	0.75	0.725	0.745	0.765	0.61	0.625	0.555	0.685			406	0.71	0.595	0.58	0.825	0.83	0.5	0.615	0.82			406	0.715	0.88	0.63	0.57	0.57	0.8	0.845	0.575
407	0.765	0.705	0.7	0.795	0.605	0.61	0.585	0.665			407	0.69	0.62	0.555	0.765	0.85	0.535	0.625	0.73			407	0.75	0.9	0.615	0.575	0.64	0.79	0.785	0.53
408	0.71	0.755	0.72	0.77	0.57	0.6	0.615	0.67			408	0.68	0.6	0.52	0.78	0.88	0.495	0.59	0.72			408	0.745	0.87	0.595	0.615	0.63	0.785	0.88	0.6
409	0.735	0.735	0.785	0.815	0.555	0.65	0.55	0.625			409	0.615	0.635	0.545	0.825	0.91	0.475	0.56	0.79			409	0.77	0.86	0.605	0.555	0.65	0.765	0.88	0.59
410	0.775	0.775	0.775	0.82	0.61	0.605	0.515	0.59			410	0.63	0.555	0.555	0.8	0.895	0.56	0.575	0.735			410	0.795	0.89	0.55	0.595	0.695	0.825	0.85	0.55
411	0.735	0.715	0.795	0.795	0.65	0.62	0.61	0.6			411	0.665	0.605	0.535	0.8	0.835	0.525	0.615	0.765			411	0.805	0.89	0.585	0.545	0.66	0.75	0.82	0.615
412	0.715	0.71	0.68	0.775	0.58	0.555	0.57	0.66			412	0.68	0.625	0.56	0.745	0.865	0.555	0.545	0.765			412	0.73	0.895	0.605	0.575	0.67	0.82	0.855	0.535
413	0.69	0.75	0.715	0.825	0.62	0.63	0.56	0.605			413	0.67	0.56	0.555	0.79	0.88	0.535	0.54	0.765			413	0.75	0.875	0.635	0.585	0.605	0.825	0.86	0.575
414	0.745	0.72	0.755	0.775	0.635	0.625	0.535	0.625			414	0.69	0.655	0.55	0.77	0.905	0.56	0.635	0.74			414	0.765	0.895	0.605	0.585	0.595	0.855	0.84	0.545
415	0.74	0.745	0.78	0.79	0.61	0.605	0.57	0.645			415	0.675	0.55	0.535	0.81	0.87	0.565	0.545	0.795			415	0.765	0.895	0.58	0.57	0.61	0.795	0.855	0.545
416	0.72	0.67	0.705	0.8	0.625	0.59	0.58	0.66			416	0.64	0.535	0.625	0.8	0.86	0.54	0.575	0.74			416	0.765	0.915	0.605	0.605	0.635	0.79	0.84	0.53
417	0.75	0.755	0.74	0.74	0.525	0.64	0.595	0.64			417	0.65	0.515	0.6	0.78	0.845	0.545	0.595	0.755			417	0.715	0.87	0.555	0.56	0.63	0.77	0.86	0.61
418	0.74	0.735	0.765	0.8	0.57	0.595	0.585	0.635			418	0.61	0.64	0.52	0.8	0.875	0.595	0.58	0.775			418	0.77	0.885	0.67	0.5	0.665	0.825	0.865	0.61
419	0.74	0.775	0.71	0.775	0.575	0.605	0.56	0.605			419	0.62	0.65	0.53	0.815	0.87	0.545	0.605	0.675			419	0.74	0.86	0.59	0.61	0.665	0.85	0.79	0.57
420	0.71	0.735	0.75	0.79	0.54	0.62	0.605	0.635			420	0.655	0.615	0.56	0.8	0.86	0.53	0.62	0.775			420	0.78	0.84	0.585	0.585	0.635	0.815	0.885	0.645
421	0.76	0.74	0.73	0.77	0.55	0.62	0.595	0.61			421	0.59	0.605	0.55	0.84	0.83	0.55	0.52	0.74			421	0.76	0.895	0.665	0.55	0.67	0.795	0.825	0.605
422	0.71	0.665	0.7	0.795	0.605	0.61	0.58	0.68			422	0.685	0.64	0.58	0.82	0.92	0.555	0.6	0.79			422	0.755	0.875	0.605	0.51	0.67	0.815	0.875	0.565
423	0.715	0.705	0.765	0.805	0.58	0.635	0.57	0.645			423	0.665	0.605	0.505	0.795	0.825	0.59	0.585	0.735			423	0.74	0.91	0.595	0.51	0.615	0.825	0.875	0.595
424	0.715	0.74	0.74	0.78	0.6	0.58	0.605	0.63			424	0.65	0.625	0.585	0.825	0.86	0.55	0.57	0.81			424	0.785	0.895	0.645	0.56	0.605	0.8	0.86	0.545
425	0.73	0.73	0.705	0.83	0.66	0.6	0.545	0.62			425	0.7	0.6	0.525	0.785	0.875	0.51	0.58	0.73			425	0.705	0.83	0.595	0.56	0.6	0.86	0.835	0.575
426	0.725	0.745	0.695	0.75	0.605	0.585	0.6	0.65			426	0.645	0.625	0.51	0.79	0.875	0.59	0.625	0.78			426	0.725	0.9	0.545	0.565	0.655	0.84	0.88	0.555
427	0.77	0.735	0.745	0.8	0.64	0.615	0.575	0.61			427	0.65	0.575	0.57	0.775	0.85	0.515	0.54	0.725			427	0.805	0.875	0.57	0.645	0.665	0.765	0.875	0.55
428	0.735	0.735	0.74	0.81	0.56	0.615	0.535	0.625			428	0.675	0.585	0.6	0.79	0.895	0.545	0.585	0.75			428	0.765	0.895	0.565	0.605	0.64	0.805	0.82	0.58
429	0.69	0.715	0.77	0.755	0.55	0.585	0.52	0.61			429	0.63	0.635	0.565	0.805	0.875	0.535	0.605	0.705			429	0.745	0.85	0.62	0.62	0.695	0.78	0.795	0.605
430	0.725	0.75	0.805	0.77	0.575	0.64	0.54	0.63			430	0.665	0.545	0.58	0.76	0.86	0.5	0.645	0.785			430	0.8	0.895	0.61	0.605	0.555	0.825	0.83	0.595
431	0.725	0.745	0.725	0.78	0.555	0.605	0.56	0.65			431	0.64	0.57	0.52	0.805	0.85	0.52	0.635	0.805			431	0.765	0.93	0.585	0.575	0.64	0.85	0.895	0.57
432	0.73	0.74	0.71	0.76	0.585	0.575	0.625	0.615			432	0.645	0.62	0.56	0.825	0.865	0.565	0.61	0.765			432	0.755	0.855	0.575	0.615	0.6	0.87	0.855	0.55
433	0.745	0.75	0.76	0.75	0.63	0.62	0.52	0.62			433	0.635	0.635	0.55	0.79	0.88	0.56	0.555	0.695			433	0.72	0.87	0.585	0.575	0.64	0.77	0.8	0.535
434	0.71	0.74	0.715	0.815	0.595	0.64	0.575	0.635			434	0.66	0.57	0.565	0.84	0.875	0.57	0.625	0.82			434	0.75	0.88	0.585	0.54	0.63	0.835	0.87	0.62
435	0.71	0.72	0.745	0.82	0.56	0.645	0.545	0.635			435	0.66	0.57	0.515	0.75	0.865	0.46	0.595	0.77			435	0.795	0.865	0.545	0.6	0.655	0.805	0.905	0.595
436	0.755	0.71	0.75	0.785	0.635	0.6	0.56	0.685			436	0.695	0.55	0.595	0.82	0.835	0.53	0.57	0.775			436	0.745	0.86	0.615	0.555	0.655	0.815	0.835	0.575
437	0.72	0.735	0.765	0.775	0.63	0.595	0.57	0.62			437	0.675	0.59	0.63	0.815	0.88	0.5	0.585	0.74			437	0.8	0.9	0.65	0.575	0.68	0.79	0.81	0.61
438	0.72	0.68	0.74	0.805	0.595	0.59	0.635	0.635			438	0.62	0.63	0.6	0.78	0.885	0.545	0.56	0.695			438	0.75	0.895	0.6	0.565	0.6	0.825	0.825	0.53
439	0.72	0.73	0.725	0.79	0.59	0.565	0.53	0.605			439	0.605	0.63	0.495	0.75	0.845	0.585	0.57	0.71			439	0.73	0.87	0.625	0.515	0.665	0.815	0.83	0.6
440	0.75	0.75	0.76	0.785	0.55	0.65	0.57	0.61			440	0.725	0.63	0.55	0.745	0.885	0.59	0.55	0.775			440	0.775	0.895	0.65	0.59	0.6	0.77	0.85	0.525
441	0.705	0.77	0.765	0.75	0.55	0.61	0.585	0.66			441	0.615	0.585	0.525	0.785	0.825	0.54	0.63	0.77			441	0.755	0.88	0.605	0.535	0.655	0.755	0.815	0.515
442	0.755	0.695	0.73	0.815	0.6	0.56	0.595	0.66			442	0.695	0.54	0.535	0.78	0.87	0.565	0.59	0.785			442	0.79	0.895	0.56	0.54	0.64	0.815	0.85	0.58
443	0.72	0.715	0.665	0.78	0.63	0.54	0.63	0.615			443	0.695	0.585	0.6	0.75	0.9	0.56	0.565	0.75			443	0.76	0.905	0.615	0.61	0.655	0.785	0.81	0.56
444	0.73	0.765	0.785	0.755	0.555	0.645	0.555	0.62			444	0.7	0.565	0.505	0.805	0.85	0.575	0.64	0.72			444	0.8	0.89	0.65	0.585	0.625	0.83	0.815	0.57
445	0.745	0.695	0.8	0.82	0.59	0.625	0.515	0.6			445	0.615	0.605	0.58	0.775	0.85	0.56	0.535	0.735			445	0.8	0.875	0.615	0.495	0.685	0.825	0.85	0.52
446	0.735	0.69	0.745	0.785	0.595	0.59	0.565	0.655			446	0.62	0.615	0.6	0.81	0.88	0.525	0.52	0.79			446	0.72	0.86	0.595	0.59	0.625	0.805	0.855	0.61
447	0.76	0.745	0.73	0.745	0.62	0.64	0.55	0.66			447	0.68	0.595	0.57	0.805	0.905	0.54	0.645	0.715			447	0.78	0.875	0.565	0.615	0.64	0.87	0.81	0.595
448	0.7	0.715	0.69	0.83	0.595	0.675	0.62	0.645			448	0.69	0.56	0.5	0.755	0.885	0.485	0.56	0.82			448	0.725	0.88	0.63	0.505	0.61	0.8	0.855	0.635
449	0.715	0.71	0.745	0.78	0.61	0.6	0.55	0.63			449	0.62	0.635	0.535	0.8	0.835	0.545	0.595	0.73			449	0.715	0.855	0.565	0.605	0.62	0.82	0.88	0.585
450	0.715	0.765	0.74	0.805	0.585	0.6	0.565	0.565			450	0.625	0.62	0.62	0.84	0.865	0.53	0.575	0.735			450	0.74	0.905	0.615	0.6	0.62	0.82	0.855	0.555
451	0.73	0.705	0.735	0.785	0.6	0.605	0.555	0.615			451	0.6	0.6	0.51	0.745	0.82	0.58	0.64	0.81			451	0.78	0.875	0.595	0.555	0.67	0.81	0.845	0.63
452	0.715	0.745	0.765	0.84	0.6	0.6	0.525	0.635			452	0.7	0.535	0.525	0.845	0.87	0.53	0.615	0.83			452	0.75	0.915	0.635	0.56	0.595	0.77	0.835	0.555
453	0.7	0.745	0.77	0.795	0.59	0.605	0.565	0.655			453	0.725	0.58	0.555	0.795	0.83	0.555	0.59	0.755			453	0.755	0.91	0.575	0.595	0.665	0.77	0.87	0.54
454	0.71	0.725	0.755	0.765	0.585	0.66	0.56	0.525			454	0.72	0.595	0.56	0.855	0.865	0.535	0.575	0.725			454	0.75	0.86	0.61	0.595	0.64	0.835	0.845	0.495
455	0.72	0.725	0.75	0.765	0.535	0.585	0.58	0.685			455	0.625	0.665	0.54	0.81	0.875	0.55	0.525	0.72			455	0.78	0.87	0.62	0.575	0.65	0.82	0.865	0.585
456	0.735	0.715	0.72	0.795	0.63	0.6	0.56	0.605			456	0.64	0.595	0.6	0.81	0.87	0.515	0.575	0.69			456	0.82	0.895	0.61	0.57	0.66	0.8	0.84	0.62
457	0.725	0.79	0.74	0.74	0.58	0.65	0.615	0.635			457	0.675	0.615	0.59	0.8	0.9	0.51	0.59	0.745			457	0.75	0.87	0.625	0.565	0.66	0.845	0.86	0.62
458	0.8	0.715	0.745	0.805	0.585	0.55	0.57	0.675			458	0.6	0.605	0.595	0.785	0.85	0.55	0.595	0.75			458	0.745	0.915	0.6	0.6	0.65	0.785	0.855	0.525
459	0.71	0.715	0.715	0.79	0.655	0.61	0.585	0.655			459	0.635	0.61	0.535	0.79	0.915	0.535	0.555	0.79			459	0.695	0.87	0.56	0.59	0.585	0.83	0.85	0.615
460	0.74	0.765	0.7	0.785	0.565	0.62	0.565	0.625			460	0.63	0.545	0.555	0.755	0.865	0.515	0.595	0.735			460	0.76	0.84	0.585	0.52	0.595	0.82	0.86	0.535
461	0.725	0.65	0.74	0.745	0.57	0.65	0.585	0.615			461	0.67	0.625	0.585	0.795	0.825	0.555	0.625	0.75			461	0.785	0.805	0.615	0.56	0.63	0.825	0.865	0.59
462	0.695	0.74	0.745	0.805	0.635	0.625	0.63	0.61			462	0.63	0.62	0.49	0.795	0.845	0.535	0.595	0.71			462	0.77	0.855	0.555	0.61	0.635	0.795	0.83	0.625
463	0.71	0.705	0.73	0.755	0.535	0.66	0.575	0.625			463	0.65	0.67	0.535	0.76	0.875	0.53	0.49	0.755			463	0.775	0.9	0.66	0.615	0.705	0.845	0.8	0.535
464	0.775	0.775	0.7	0.82	0.6	0.57	0.595	0.67			464	0.655	0.605	0.57	0.82	0.865	0.555	0.645	0.785			464	0.735	0.9	0.585	0.53	0.595	0.82	0.825	0.59
465	0.76	0.685	0.73	0.795	0.645	0.565	0.53	0.67			465	0.6	0.61	0.58	0.765	0.88	0.54	0.56	0.735			465	0.76	0.925	0.645	0.58	0.645	0.81	0.875	0.54
466	0.755	0.705	0.755	0.755	0.58	0.64	0.575	0.645			466	0.645	0.625	0.56	0.785	0.885	0.545	0.585	0.79			466	0.79	0.92	0.62	0.57	0.63	0.82	0.87	0.58
467	0.72	0.785	0.72	0.815	0.61	0.635	0.54	0.66			467	0.63	0.57	0.585	0.8	0.82	0.54	0.635	0.775			467	0.715	0.9	0.61	0.58	0.66	0.81	0.835	0.585
468	0.755	0.74	0.795	0.825	0.56	0.595	0.53	0.57			468	0.7	0.555	0.515	0.825	0.895	0.59	0.56	0.745			468	0.78	0.895	0.59	0.545	0.695	0.795	0.815	0.63
469	0.72	0.76	0.78	0.735	0.595	0.57	0.58	0.62			469	0.685	0.555	0.595	0.8	0.85	0.49	0.61	0.755			469	0.75	0.85	0.595	0.61	0.565	0.79	0.86	0.54
470	0.66	0.77	0.7	0.815	0.595	0.575	0.56	0.625			470	0.685	0.56	0.575	0.84	0.92	0.57	0.545	0.75			470	0.725	0.87	0.54	0.545	0.605	0.82	0.9	0.575
471	0.775	0.755	0.715	0.76	0.565	0.62	0.625	0.655			471	0.65	0.595	0.56	0.73	0.8	0.545	0.565	0.78			471	0.725	0.9	0.6	0.565	0.655	0.79	0.85	0.585
472	0.755	0.735	0.73	0.775	0.6	0.55	0.54	0.61			472	0.67	0.55	0.53	0.77	0.855	0.525	0.59	0.755			472	0.76	0.895	0.6	0.59	0.6	0.805	0.85	0.58
473	0.7	0.72	0.735	0.79	0.6	0.63	0.58	0.65			473	0.58	0.59	0.595	0.805	0.85	0.535	0.54	0.68			473	0.805	0.845	0.575	0.53	0.66	0.77	0.785	0.545
474	0.74	0.75	0.735	0.76	0.595	0.6	0.54	0.63			474	0.68	0.575	0.595	0.835	0.84	0.53	0.58	0.705			474	0.725	0.885	0.65	0.55	0.675	0.81	0.825	0.615
475	0.69	0.705	0.76	0.74	0.645	0.615	0.54	0.65			475	0.655	0.555	0.57	0.815	0.88	0.52	0.585	0.79			475	0.76	0.895	0.605	0.59	0.6	0.84	0.865	0.63
476	0.745	0.745	0.755	0.805	0.61	0.69	0.59	0.625			476	0.655	0.645	0.575	0.76	0.87	0.52	0.61	0.755			476	0.795	0.885	0.575	0.57	0.645	0.805	0.8	0.48
477	0.74	0.745	0.7	0.835	0.56	0.605	0.55	0.65			477	0.66	0.595	0.55	0.835	0.91	0.58	0.6	0.765			477	0.77	0.875	0.52	0.585	0.635	0.81	0.86	0.59
478	0.745	0.72	0.755	0.795	0.61	0.59	0.61	0.605			478	0.66	0.63	0.535	0.765	0.885	0.58	0.61	0.75			478	0.78	0.86	0.625	0.635	0.605	0.835	0.85	0.57
479	0.625	0.715	0.77	0.815	0.515	0.635	0.505	0.605			479	0.705	0.615	0.56	0.805	0.915	0.6	0.545	0.77			479	0.745	0.87	0.59	0.55	0.645	0.835	0.87	0.565
480	0.76	0.705	0.74	0.79	0.625	0.55	0.625	0.63			480	0.64	0.605	0.505	0.775	0.855	0.55	0.62	0.8			480	0.72	0.91	0.645	0.55	0.65	0.805	0.9	0.585
481	0.765	0.74	0.825	0.82	0.65	0.63	0.59	0.585			481	0.655	0.6	0.515	0.815	0.825	0.615	0.575	0.715			481	0.715	0.87	0.615	0.545	0.59	0.8	0.81	0.535
482	0.72	0.69	0.715	0.79	0.615	0.555	0.515	0.635			482	0.62	0.595	0.535	0.81	0.885	0.555	0.605	0.755			482	0.76	0.9	0.62	0.535	0.66	0.78	0.84	0.56
483	0.725	0.7	0.685	0.785	0.595	0.56	0.525	0.615			483	0.675	0.585	0.61	0.8	0.865	0.485	0.585	0.71			483	0.81	0.875	0.585	0.58	0.63	0.78	0.84	0.58
484	0.765	0.72	0.715	0.835	0.63	0.6	0.585	0.665			484	0.66	0.6	0.55	0.81	0.885	0.505	0.575	0.79			484	0.78	0.885	0.6	0.545	0.62	0.835	0.84	0.545
485	0.72	0.745	0.735	0.81	0.555	0.655	0.53	0.595			485	0.66	0.625	0.565	0.79	0.84	0.535	0.55	0.75			485	0.755	0.85	0.58	0.55	0.64	0.845	0.86	0.55
486	0.715	0.73	0.765	0.745	0.545	0.65	0.585	0.64			486	0.645	0.595	0.56	0.78	0.845	0.53	0.6	0.745			486	0.75	0.875	0.655	0.575	0.67	0.78	0.825	0.625
487	0.78	0.77	0.71	0.76	0.585	0.61	0.605	0.655			487	0.625	0.575	0.55	0.81	0.91	0.58	0.52	0.765			487	0.73	0.91	0.64	0.57	0.67	0.84	0.895	0.57
488	0.695	0.79	0.755	0.76	0.62	0.625	0.595	0.65			488	0.655	0.575	0.525	0.725	0.865	0.485	0.625	0.76			488	0.815	0.89	0.625	0.6	0.605	0.8	0.885	0.545
489	0.695	0.73	0.745	0.8	0.555	0.6	0.59	0.63			489	0.67	0.575	0.555	0.81	0.87	0.53	0.6	0.8			489	0.73	0.87	0.54	0.595	0.625	0.87	0.885	0.645
490	0.7	0.735	0.745	0.76	0.575	0.6	0.595	0.64			490	0.685	0.56	0.615	0.84	0.87	0.58	0.62	0.76			490	0.74	0.895	0.555	0.61	0.665	0.81	0.77	0.555
491	0.72	0.73	0.725	0.83	0.59	0.635	0.63	0.665			491	0.585	0.61	0.575	0.795	0.87	0.575	0.62	0.805			491	0.77	0.875	0.6	0.57	0.645	0.82	0.855	0.57
492	0.765	0.645	0.745	0.765	0.59	0.625	0.58	0.7			492	0.715	0.555	0.615	0.8	0.875	0.535	0.665	0.81			492	0.805	0.9	0.705	0.525	0.64	0.765	0.885	0.6
493	0.74	0.7	0.735	0.765	0.565	0.61	0.55	0.61			493	0.67	0.62	0.53	0.78	0.865	0.595	0.54	0.725			493	0.785	0.87	0.645	0.55	0.705	0.875	0.855	0.565
494	0.735	0.775	0.73	0.835	0.585	0.565	0.61	0.61			494	0.68	0.625	0.535	0.77	0.865	0.565	0.59	0.74			494	0.765	0.87	0.55	0.54	0.625	0.82	0.84	0.52
495	0.685	0.79	0.73	0.75	0.605	0.61	0.58	0.625			495	0.685	0.565	0.55	0.845	0.86	0.575	0.55	0.725			495	0.735	0.91	0.58	0.575	0.58	0.815	0.845	0.595
496	0.72	0.715	0.74	0.805	0.51	0.635	0.57	0.6			496	0.685	0.61	0.5	0.765	0.845	0.555	0.565	0.78			496	0.73	0.855	0.59	0.615	0.605	0.825	0.865	0.59
497	0.725	0.74	0.725	0.785	0.61	0.65	0.57	0.58			497	0.635	0.62	0.54	0.835	0.895	0.565	0.62	0.75			497	0.75	0.885	0.565	0.585	0.6	0.825	0.845	0.55
498	0.765	0.73	0.765	0.775	0.615	0.585	0.555	0.64			498	0.64	0.615	0.53	0.83	0.825	0.52	0.535	0.755			498	0.75	0.885	0.62	0.565	0.675	0.815	0.85	0.58
499	0.725	0.705	0.775	0.785	0.6	0.525	0.545	0.625			499	0.63	0.54	0.625	0.805	0.885	0.465	0.595	0.735			499	0.725	0.885	0.575	0.635	0.67	0.81	0.825	0.545
500	0.7	0.72	0.725	0.765	0.655	0.645	0.53	0.655			500	0.625	0.52	0.575	0.76	0.875	0.55	0.575	0.725			500	0.77	0.885	0.585	0.59	0.63	0.76	0.835	0.51
501	0.73	0.72	0.695	0.79	0.59	0.615	0.585	0.6			501	0.625	0.59	0.605	0.81	0.835	0.565	0.565	0.755			501	0.755	0.885	0.555	0.57	0.605	0.805	0.81	0.535
502	0.73	0.69	0.75	0.775	0.61	0.63	0.58	0.63			502	0.675	0.6	0.54	0.755	0.87	0.55	0.61	0.76			502	0.79	0.855	0.6	0.57	0.65	0.77	0.865	0.56
503	0.74	0.75	0.78	0.805	0.555	0.62	0.595	0.635			503	0.66	0.625	0.615	0.795	0.88	0.535	0.565	0.735			503	0.76	0.83	0.695	0.58	0.655	0.835	0.845	0.555
504	0.705	0.715	0.755	0.775	0.58	0.605	0.525	0.615			504	0.65	0.615	0.55	0.775	0.85	0.475	0.59	0.795			504	0.74	0.9	0.6	0.58	0.64	0.79	0.875	0.635
505	0.735	0.705	0.77	0.835	0.6	0.575	0.565	0.6			505	0.62	0.58	0.595	0.8	0.875	0.565	0.525	0.71			505	0.775	0.88	0.615	0.55	0.6	0.8	0.8	0.54
506	0.7	0.71	0.71	0.715	0.615	0.575	0.535	0.605			506	0.645	0.59	0.52	0.7	0.84	0.585	0.585	0.725			506	0.755	0.925	0.595	0.595	0.56	0.815	0.85	0.565
507	0.77	0.74	0.74	0.78	0.59	0.555	0.585	0.655			507	0.705	0.53	0.53	0.805	0.885	0.56	0.585	0.79			507	0.74	0.885	0.57	0.575	0.67	0.815	0.855	0.585
508	0.68	0.76	0.735	0.82	0.59	0.695	0.6	0.66			508	0.66	0.565	0.52	0.855	0.88	0.56	0.645	0.77			508	0.74	0.895	0.535	0.6	0.65	0.83	0.825	0.585
509	0.77	0.72	0.74	0.81	0.595	0.58	0.555	0.65			509	0.665	0.615	0.515	0.765	0.85	0.495	0.61	0.74			509	0.775	0.89	0.615	0.55	0.695	0.83	0.855	0.585
510	0.725	0.715	0.72	0.755	0.6	0.635	0.52	0.66			510	0.635	0.63	0.565	0.825	0.895	0.49	0.57	0.77			510	0.755	0.875	0.635	0.55	0.645	0.8	0.835	0.585
511	0.74	0.715	0.755	0.8	0.585	0.595	0.575	0.645			511	0.695	0.62	0.57	0.765	0.855	0.6	0.6	0.765			511	0.725	0.91	0.64	0.55	0.63	0.795	0.895	0.58
512	0.68	0.705	0.71	0.76	0.63	0.645	0.53	0.61			512	0.65	0.575	0.545	0.785	0.855	0.54	0.575	0.74			512	0.705	0.875	0.57	0.62	0.64	0.845	0.855	0.575
513	0.755	0.735	0.725	0.805	0.59	0.58	0.535	0.62			513	0.67	0.58	0.575	0.82	0.88	0.62	0.535	0.69			513	0.765	0.885	0.575	0.555	0.645	0.795	0.79	0.565
514	0.705	0.735	0.73	0.735	0.595	0.615	0.575	0.615			514	0.58	0.635	0.485	0.8	0.875	0.54	0.52	0.715			514	0.77	0.88	0.605	0.525	0.67	0.78	0.845	0.59
515	0.71	0.755	0.78	0.765	0.61	0.57	0.58	0.635			515	0.695	0.595	0.54	0.79	0.83	0.51	0.56	0.775			515	0.755	0.905	0.625	0.555	0.57	0.82	0.885	0.565
516	0.725	0.71	0.635	0.76	0.585	0.645	0.545	0.705			516	0.68	0.555	0.595	0.765	0.83	0.495	0.595	0.81			516	0.745	0.9	0.63	0.64	0.64	0.75	0.805	0.605
517	0.735	0.695	0.775	0.775	0.58	0.64	0.58	0.6			517	0.66	0.57	0.515	0.78	0.905	0.565	0.625	0.785			517	0.785	0.87	0.575	0.585	0.635	0.82	0.82	0.54
518	0.74	0.71	0.785	0.815	0.61	0.56	0.61	0.615			518	0.655	0.63	0.535	0.84	0.865	0.515	0.615	0.74			518	0.815	0.86	0.635	0.59	0.655	0.825	0.875	0.61
519	0.755	0.775	0.765	0.85	0.575	0.61	0.55	0.61			519	0.635	0.59	0.615	0.775	0.885	0.505	0.6	0.755			519	0.755	0.865	0.62	0.515	0.615	0.8	0.86	0.54
520	0.735	0.73	0.735	0.795	0.55	0.625	0.65	0.655			520	0.635	0.595	0.59	0.81	0.88	0.55	0.625	0.775			520	0.765	0.87	0.54	0.605	0.66	0.805	0.78	0.58
521	0.745	0.755	0.72	0.765	0.565	0.64	0.555	0.635			521	0.71	0.625	0.535	0.805	0.87	0.52	0.585	0.745			521	0.79	0.91	0.545	0.565	0.665	0.795	0.835	0.55
522	0.745	0.775	0.765	0.8	0.57	0.57	0.56	0.605			522	0.665	0.65	0.525	0.76	0.845	0.6	0.65	0.715			522	0.785	0.885	0.635	0.62	0.655	0.83	0.85	0.52
523	0.705	0.75	0.735	0.75	0.625	0.585	0.595	0.56			523	0.625	0.6	0.54	0.81	0.87	0.605	0.595	0.69			523	0.78	0.85	0.545	0.62	0.655	0.75	0.885	0.575
524	0.705	0.735	0.75	0.8	0.625	0.595	0.6	0.63			524	0.665	0.605	0.55	0.79	0.88	0.55	0.57	0.79			524	0.71	0.84	0.605	0.53	0.6	0.785	0.84	0.59
525	0.77	0.69	0.7	0.78	0.59	0.63	0.59	0.635			525	0.655	0.605	0.51	0.79	0.855	0.55	0.595	0.78			525	0.72	0.905	0.61	0.585	0.65	0.805	0.855	0.595
526	0.715	0.745	0.705	0.775	0.61	0.555	0.525	0.64			526	0.7	0.57	0.555	0.81	0.88	0.48	0.535	0.765			526	0.745	0.905	0.605	0.565	0.565	0.8	0.86	0.625
527	0.77	0.72	0.725	0.815	0.58	0.63	0.61	0.695			527	0.63	0.58	0.61	0.825	0.87	0.545	0.62	0.805			527	0.735	0.845	0.655	0.585	0.61	0.84	0.835	0.535
528	0.72	0.695	0.735	0.795	0.595	0.64	0.56	0.625			528	0.65	0.54	0.585	0.775	0.86	0.535	0.57	0.765			528	0.79	0.875	0.61	0.525	0.65	0.835	0.79	0.545
529	0.705	0.73	0.8	0.79	0.59	0.585	0.515	0.625			529	0.64	0.585	0.595	0.775	0.85	0.49	0.605	0.75			529	0.785	0.91	0.61	0.53	0.66	0.81	0.86	0.57
530	0.71	0.75	0.76	0.795	0.565	0.655	0.56	0.66			530	0.605	0.6	0.555	0.765	0.885	0.58	0.53	0.745			530	0.745	0.895	0.595	0.58	0.66	0.79	0.86	0.61
531	0.73	0.76	0.74	0.805	0.635	0.63	0.66	0.695			531	0.63	0.575	0.535	0.8	0.875	0.55	0.595	0.77			531	0.705	0.91	0.635	0.57	0.59	0.82	0.885	0.655
532	0.785	0.765	0.745	0.805	0.585	0.595	0.62	0.6			532	0.675	0.585	0.665	0.745	0.895	0.515	0.665	0.745			532	0.79	0.9	0.575	0.565	0.66	0.795	0.85	0.605
533	0.75	0.74	0.735	0.82	0.52	0.595	0.53	0.63			533	0.69	0.595	0.59	0.745	0.845	0.545	0.545	0.76			533	0.72	0.885	0.615	0.595	0.67	0.8	0.86	0.52
534	0.73	0.705	0.735	0.815	0.57	0.625	0.565	0.625			534	0.615	0.63	0.58	0.85	0.865	0.57	0.62	0.715			534	0.795	0.88	0.56	0.585	0.64	0.815	0.785	0.61
535	0.74	0.68	0.71	0.795	0.64	0.605	0.53	0.68			535	0.63	0.625	0.505	0.82	0.875	0.545	0.545	0.765			535	0.785	0.865	0.595	0.56	0.67	0.865	0.795	0.555
536	0.68	0.695	0.785	0.765	0.585	0.635	0.55	0.615			536	0.675	0.635	0.565	0.795	0.865	0.565	0.565	0.795			536	0.765	0.89	0.595	0.59	0.59	0.795	0.855	0.605
537	0.73	0.74	0.75	0.75	0.605	0.575	0.59	0.62			537	0.675	0.585	0.495	0.81	0.885	0.59	0.62	0.775			537	0.815	0.88	0.61	0.605	0.62	0.78	0.815	0.55
538	0.7	0.71	0.74	0.76	0.605	0.645	0.55	0.61			538	0.63	0.6	0.545	0.725	0.84	0.53	0.595	0.745			538	0.735	0.89	0.545	0.545	0.655	0.86	0.89	0.605
539	0.745	0.74	0.77	0.76	0.59	0.615	0.605	0.61			539	0.685	0.555	0.58	0.785	0.865	0.555	0.55	0.74			539	0.765	0.855	0.625	0.58	0.635	0.79	0.86	0.55
540	0.695	0.72	0.685	0.79	0.59	0.565	0.535	0.625			540	0.645	0.6	0.515	0.795	0.85	0.535	0.555	0.74			540	0.71	0.865	0.66	0.53	0.64	0.79	0.84	0.52
541	0.735	0.74	0.745	0.825	0.595	0.68	0.565	0.61			541	0.645	0.58	0.56	0.83	0.885	0.52	0.56	0.78			541	0.76	0.875	0.58	0.51	0.605	0.83	0.795	0.58
542	0.77	0.745	0.75	0.805	0.57	0.6	0.585	0.635			542	0.68	0.61	0.615	0.79	0.865	0.56	0.615	0.73			542	0.765	0.865	0.635	0.595	0.75	0.79	0.865	0.52
543	0.695	0.705	0.715	0.795	0.58	0.555	0.55	0.665			543	0.615	0.6	0.56	0.79	0.86	0.515	0.645	0.77			543	0.73	0.89	0.575	0.53	0.65	0.805	0.86	0.575
544	0.71	0.75	0.715	0.71	0.585	0.54	0.57	0.625			544	0.66	0.545	0.53	0.755	0.855	0.595	0.55	0.73			544	0.795	0.9	0.605	0.585	0.605	0.775	0.825	0.6
545	0.735	0.7	0.755	0.775	0.615	0.635	0.525	0.635			545	0.7	0.565	0.53	0.785	0.85	0.565	0.555	0.745			545	0.73	0.895	0.6	0.595	0.6	0.795	0.825	0.6
546	0.745	0.75	0.745	0.785	0.665	0.625	0.59	0.625			546	0.585	0.605	0.55	0.815	0.885	0.595	0.55	0.74			546	0.76	0.89	0.57	0.575	0.615	0.84	0.86	0.62
547	0.73	0.745	0.705	0.79	0.54	0.64	0.6	0.625			547	0.65	0.615	0.58	0.75	0.87	0.54	0.6	0.795			547	0.795	0.895	0.62	0.54	0.625	0.83	0.85	0.545
548	0.74	0.715	0.77	0.78	0.56	0.605	0.57	0.64			548	0.68	0.57	0.57	0.795	0.875	0.525	0.615	0.735			548	0.785	0.855	0.645	0.58	0.62	0.83	0.785	0.56
549	0.715	0.735	0.725	0.78	0.605	0.605	0.575	0.625			549	0.66	0.645	0.545	0.82	0.845	0.485	0.545	0.77			549	0.725	0.88	0.6	0.56	0.635	0.76	0.85	0.58
550	0.705	0.765	0.77	0.82	0.595	0.6	0.54	0.625			550	0.675	0.61	0.535	0.8	0.87	0.545	0.62	0.755			550	0.74	0.875	0.585	0.595	0.66	0.81	0.885	0.59
551	0.74	0.705	0.765	0.805	0.595	0.615	0.52	0.68			551	0.685	0.53	0.59	0.845	0.875	0.525	0.555	0.795			551	0.74	0.875	0.58	0.575	0.63	0.795	0.84	0.565
552	0.74	0.76	0.73	0.805	0.565	0.58	0.57	0.55			552	0.73	0.61	0.545	0.795	0.86	0.53	0.555	0.74			552	0.735	0.875	0.585	0.595	0.66	0.815	0.85	0.555
553	0.7	0.75	0.72	0.785	0.575	0.645	0.565	0.625			553	0.61	0.56	0.555	0.78	0.875	0.49	0.61	0.78			553	0.76	0.91	0.555	0.585	0.605	0.8	0.88	0.505
554	0.73	0.74	0.735	0.755	0.6	0.58	0.565	0.675			554	0.645	0.655	0.565	0.74	0.88	0.51	0.6	0.76			554	0.745	0.84	0.58	0.545	0.615	0.875	0.83	0.55
555	0.69	0.745	0.725	0.765	0.6	0.64	0.605	0.665			555	0.605	0.62	0.625	0.805	0.88	0.55	0.615	0.8			555	0.76	0.87	0.655	0.545	0.675	0.835	0.87	0.59
556	0.75	0.755	0.76	0.79	0.625	0.585	0.555	0.61			556	0.6	0.635	0.505	0.795	0.87	0.58	0.56	0.73			556	0.745	0.86	0.625	0.55	0.625	0.78	0.77	0.585
557	0.76	0.685	0.735	0.825	0.645	0.615	0.55	0.635			557	0.615	0.555	0.515	0.765	0.83	0.52	0.565	0.735			557	0.775	0.895	0.585	0.63	0.625	0.81	0.89	0.57
558	0.72	0.735	0.765	0.81	0.535	0.635	0.59	0.6			558	0.725	0.65	0.565	0.77	0.895	0.585	0.615	0.71			558	0.78	0.895	0.635	0.535	0.7	0.835	0.865	0.615
559	0.74	0.735	0.785	0.775	0.63	0.615	0.58	0.63			559	0.66	0.545	0.56	0.795	0.87	0.545	0.59	0.725			559	0.79	0.88	0.575	0.595	0.585	0.825	0.785	0.565
560	0.71	0.715	0.675	0.745	0.56	0.575	0.585	0.64			560	0.68	0.58	0.555	0.815	0.83	0.54	0.59	0.775			560	0.755	0.92	0.64	0.575	0.64	0.79	0.845	0.65
561	0.7	0.72	0.745	0.835	0.58	0.585	0.61	0.625			561	0.695	0.6	0.58	0.805	0.835	0.5	0.6	0.725			561	0.73	0.875	0.63	0.635	0.675	0.815	0.87	0.605
562	0.79	0.725	0.715	0.77	0.565	0.635	0.525	0.65			562	0.685	0.59	0.57	0.79	0.915	0.54	0.595	0.775			562	0.8	0.9	0.57	0.57	0.655	0.765	0.855	0.575
563	0.705	0.705	0.755	0.83	0.61	0.645	0.56	0.635			563	0.68	0.635	0.565	0.785	0.87	0.595	0.555	0.735			563	0.76	0.895	0.62	0.58	0.69	0.83	0.86	0.545
564	0.715	0.745	0.775	0.72	0.525	0.61	0.62	0.61			564	0.64	0.6	0.54	0.77	0.89	0.525	0.56	0.77			564	0.775	0.88	0.605	0.59	0.615	0.825	0.83	0.61
565	0.705	0.73	0.73	0.805	0.62	0.57	0.555	0.615			565	0.695	0.61	0.545	0.745	0.86	0.58	0.6	0.8			565	0.775	0.875	0.64	0.585	0.645	0.825	0.795	0.595
566	0.71	0.74	0.755	0.785	0.61	0.61	0.555	0.625			566	0.675	0.55	0.565	0.825	0.855	0.555	0.6	0.715			566	0.73	0.9	0.625	0.57	0.565	0.78	0.835	0.555
567	0.755	0.79	0.75	0.785	0.59	0.62	0.58	0.65			567	0.61	0.605	0.545	0.765	0.895	0.525	0.565	0.735			567	0.775	0.88	0.585	0.56	0.64	0.78	0.855	0.525
568	0.75	0.725	0.75	0.785	0.585	0.545	0.6	0.64			568	0.59	0.6	0.595	0.755	0.855	0.545	0.6	0.795			568	0.735	0.845	0.615	0.56	0.61	0.825	0.86	0.585
569	0.7	0.805	0.7	0.77	0.61	0.605	0.575	0.645			569	0.7	0.58	0.53	0.77	0.88	0.575	0.575	0.725			569	0.715	0.91	0.575	0.51	0.635	0.8	0.835	0.56
570	0.745	0.67	0.72	0.78	0.63	0.66	0.56	0.615			570	0.585	0.6	0.55	0.815	0.81	0.52	0.605	0.775			570	0.79	0.86	0.55	0.57	0.635	0.78	0.82	0.58
571	0.655	0.715	0.785	0.805	0.62	0.61	0.51	0.615			571	0.65	0.615	0.54	0.79	0.91	0.58	0.615	0.79			571	0.755	0.92	0.615	0.525	0.655	0.805	0.89	0.57
572	0.74	0.74	0.725	0.765	0.555	0.59	0.62	0.675			572	0.655	0.59	0.575	0.85	0.875	0.555	0.595	0.77			572	0.755	0.92	0.605	0.535	0.67	0.795	0.895	0.575
573	0.765	0.77	0.74	0.79	0.555	0.57	0.57	0.61			573	0.63	0.605	0.55	0.76	0.855	0.555	0.615	0.755			573	0.78	0.865	0.635	0.625	0.635	0.845	0.89	0.585
574	0.785	0.73	0.73	0.79	0.615	0.58	0.51	0.64			574	0.675	0.59	0.555	0.79	0.85	0.57	0.56	0.725			574	0.775	0.895	0.65	0.645	0.64	0.835	0.895	0.585
575	0.695	0.685	0.775	0.77	0.575	0.625	0.63	0.67			575	0.565	0.595	0.605	0.73	0.86	0.52	0.59	0.79			575	0.79	0.845	0.615	0.52	0.615	0.81	0.83	0.565
576	0.71	0.71	0.71	0.815	0.615	0.645	0.56	0.67			576	0.675	0.615	0.525	0.835	0.865	0.58	0.555	0.755			576	0.745	0.895	0.605	0.585	0.59	0.805	0.86	0.565
577	0.7	0.76	0.72	0.785	0.615	0.6	0.51	0.635			577	0.675	0.58	0.515	0.795	0.835	0.52	0.58	0.71			577	0.755	0.87	0.58	0.555	0.7	0.785	0.83	0.58
578	0.74	0.71	0.745	0.81	0.62	0.63	0.575	0.58			578	0.65	0.575	0.575	0.77	0.875	0.55	0.62	0.72			578	0.76	0.89	0.575	0.54	0.665	0.8	0.84	0.56
579	0.73	0.73	0.74	0.745	0.55	0.595	0.58	0.595			579	0.71	0.615	0.545	0.795	0.85	0.565	0.56	0.785			579	0.72	0.86	0.53	0.585	0.62	0.775	0.775	0.59
580	0.76	0.755	0.725	0.79	0.605	0.64	0.55	0.62			580	0.67	0.62	0.58	0.805	0.89	0.495	0.565	0.75			580	0.75	0.86	0.605	0.615	0.58	0.835	0.8	0.585
581	0.73	0.7	0.735	0.75	0.575	0.635	0.58	0.61			581	0.595	0.64	0.57	0.765	0.845	0.5	0.61	0.755			581	0.775	0.88	0.575	0.54	0.595	0.82	0.87	0.635
582	0.69	0.715	0.72	0.785	0.625	0.565	0.6	0.6			582	0.665	0.585	0.485	0.815	0.91	0.545	0.58	0.765			582	0.72	0.885	0.595	0.595	0.645	0.84	0.805	0.58
583	0.745	0.79	0.74	0.765	0.595	0.54	0.59	0.65			583	0.67	0.565	0.52	0.76	0.825	0.565	0.52	0.705			583	0.775	0.9	0.58	0.565	0.63	0.81	0.89	0.54
584	0.725	0.745	0.795	0.805	0.575	0.64	0.57	0.64			584	0.665	0.615	0.61	0.825	0.885	0.59	0.605	0.745			584	0.765	0.91	0.71	0.56	0.67	0.795	0.82	0.56
585	0.76	0.725	0.755	0.785	0.555	0.62	0.535	0.62			585	0.675	0.6	0.59	0.805	0.87	0.595	0.58	0.74			585	0.765	0.845	0.615	0.6	0.64	0.8	0.825	0.57
586	0.735	0.705	0.76	0.81	0.63	0.575	0.585	0.63			586	0.66	0.59	0.53	0.73	0.84	0.55	0.57	0.72			586	0.765	0.905	0.595	0.565	0.63	0.8	0.83	0.54
587	0.695	0.765	0.66	0.79	0.615	0.655	0.555	0.605			587	0.695	0.565	0.6	0.79	0.86	0.52	0.625	0.78			587	0.77	0.88	0.58	0.585	0.585	0.865	0.83	0.61
588	0.74	0.74	0.74	0.805	0.57	0.645	0.61	0.65			588	0.63	0.6	0.56	0.755	0.87	0.525	0.59	0.735			588	0.74	0.915	0.615	0.585	0.65	0.815	0.86	0.54
589	0.72	0.725	0.735	0.79	0.595	0.62	0.53	0.64			589	0.615	0.62	0.555	0.76	0.84	0.575	0.575	0.81			589	0.725	0.825	0.525	0.565	0.65	0.845	0.77	0.61
590	0.74	0.72	0.755	0.78	0.59	0.59	0.575	0.665			590	0.69	0.575	0.57	0.81	0.92	0.535	0.6	0.795			590	0.785	0.875	0.625	0.56	0.675	0.825	0.82	0.56
591	0.68	0.72	0.76	0.78	0.64	0.605	0.59	0.65			591	0.66	0.6	0.58	0.79	0.895	0.53	0.565	0.76			591	0.71	0.835	0.59	0.595	0.59	0.825	0.845	0.635
592	0.75	0.755	0.725	0.78	0.54	0.585	0.565	0.565			592	0.66	0.595	0.54	0.8	0.87	0.53	0.595	0.775			592	0.745	0.885	0.59	0.58	0.63	0.795	0.855	0.51
593	0.715	0.695	0.75	0.805	0.63	0.61	0.6	0.625			593	0.59	0.575	0.565	0.82	0.835	0.495	0.595	0.755			593	0.77	0.91	0.58	0.54	0.64	0.815	0.83	0.52
594	0.66	0.73	0.72	0.8	0.6	0.62	0.595	0.63			594	0.705	0.645	0.56	0.79	0.88	0.585	0.625	0.795			594	0.775	0.885	0.585	0.565	0.675	0.805	0.825	0.62
595	0.69	0.7	0.73	0.77	0.555	0.61	0.555	0.665			595	0.645	0.585	0.515	0.795	0.835	0.565	0.59	0.795			595	0.74	0.9	0.6	0.545	0.635	0.84	0.835	0.53
596	0.74	0.7	0.78	0.79	0.57	0.625	0.53	0.625			596	0.67	0.625	0.575	0.81	0.89	0.56	0.57	0.74			596	0.765	0.87	0.63	0.57	0.675	0.82	0.855	0.545
597	0.76	0.715	0.71	0.765	0.575	0.62	0.55	0.625			597	0.66	0.605	0.57	0.795	0.845	0.545	0.525	0.71			597	0.775	0.89	0.63	0.62	0.64	0.805	0.86	0.59
598	0.765	0.785	0.755	0.775	0.62	0.605	0.63	0.655			598	0.64	0.52	0.57	0.815	0.865	0.585	0.585	0.73			598	0.785	0.91	0.67	0.56	0.625	0.825	0.88	0.58
599	0.795	0.76	0.755	0.805	0.56	0.58	0.61	0.635			599	0.655	0.61	0.535	0.78	0.895	0.535	0.57	0.705			599	0.755	0.855	0.595	0.555	0.67	0.795	0.84	0.56
600	0.73	0.775	0.71	0.795	0.635	0.625	0.555	0.635			600	0.675	0.595	0.555	0.795	0.85	0.525	0.63	0.785			600	0.765	0.88	0.545	0.59	0.595	0.785	0.835	0.6
601	0.685	0.765	0.75	0.8	0.655	0.56	0.57	0.605			601	0.605	0.535	0.52	0.835	0.88	0.53	0.61	0.755			601	0.74	0.935	0.58	0.565	0.67	0.81	0.815	0.595
602	0.745	0.715	0.745	0.77	0.595	0.57	0.605	0.665			602	0.665	0.64	0.485	0.82	0.875	0.485	0.565	0.765			602	0.745	0.89	0.625	0.6	0.66	0.82	0.88	0.525
603	0.71	0.725	0.7	0.73	0.555	0.645	0.52	0.66			603	0.655	0.605	0.62	0.815	0.835	0.59	0.58	0.76			603	0.73	0.895	0.635	0.555	0.715	0.8	0.86	0.61
604	0.72	0.675	0.755	0.8	0.56	0.595	0.545	0.635			604	0.65	0.58	0.5	0.805	0.86	0.51	0.535	0.74			604	0.735	0.865	0.595	0.555	0.64	0.85	0.815	0.595
605	0.73	0.745	0.73	0.8	0.62	0.61	0.585	0.655			605	0.69	0.575	0.54	0.755	0.87	0.58	0.58	0.735			605	0.775	0.885	0.595	0.605	0.65	0.83	0.85	0.52
606	0.75	0.73	0.76	0.795	0.63	0.67	0.58	0.62			606	0.68	0.635	0.59	0.8	0.885	0.53	0.595	0.76			606	0.82	0.88	0.635	0.625	0.58	0.785	0.815	0.57
607	0.755	0.735	0.715	0.81	0.57	0.585	0.56	0.615			607	0.64	0.605	0.595	0.76	0.915	0.52	0.53	0.715			607	0.76	0.89	0.605	0.54	0.585	0.745	0.875	0.605
608	0.72	0.665	0.745	0.78	0.58	0.59	0.615	0.65			608	0.635	0.63	0.58	0.8	0.865	0.575	0.63	0.745			608	0.75	0.83	0.56	0.5	0.66	0.825	0.83	0.625
609	0.715	0.73	0.77	0.765	0.56	0.63	0.555	0.605			609	0.63	0.57	0.545	0.805	0.82	0.525	0.61	0.82			609	0.815	0.87	0.585	0.575	0.635	0.815	0.84	0.555
610	0.75	0.76	0.725	0.815	0.585	0.63	0.56	0.6			610	0.705	0.615	0.585	0.795	0.86	0.565	0.615	0.755			610	0.715	0.88	0.6	0.565	0.575	0.825	0.845	0.535
611	0.77	0.785	0.79	0.8	0.63	0.585	0.585	0.64			611	0.62	0.615	0.52	0.8	0.865	0.545	0.6	0.73			611	0.74	0.91	0.59	0.55	0.63	0.83	0.87	0.575
612	0.73	0.745	0.75	0.74	0.585	0.635	0.56	0.605			612	0.635	0.585	0.535	0.77	0.82	0.6	0.59	0.78			612	0.785	0.85	0.61	0.61	0.59	0.81	0.8	0.56
613	0.71	0.745	0.745	0.765	0.615	0.58	0.62	0.685			613	0.67	0.565	0.605	0.75	0.86	0.545	0.62	0.82			613	0.745	0.88	0.595	0.6	0.565	0.815	0.82	0.555
614	0.715	0.705	0.755	0.785	0.58	0.56	0.555	0.59			614	0.655	0.59	0.525	0.78	0.865	0.51	0.615	0.795			614	0.77	0.87	0.595	0.565	0.645	0.795	0.815	0.585
615	0.72	0.74	0.63	0.81	0.535	0.64	0.575	0.63			615	0.65	0.51	0.605	0.715	0.89	0.5	0.54	0.74			615	0.81	0.905	0.585	0.64	0.65	0.83	0.785	0.56
616	0.725	0.74	0.74	0.81	0.605	0.595	0.585	0.62			616	0.67	0.64	0.56	0.84	0.88	0.62	0.585	0.745			616	0.69	0.895	0.605	0.535	0.645	0.815	0.845	0.565
617	0.705	0.68	0.76	0.75	0.585	0.625	0.57	0.645			617	0.64	0.6	0.565	0.795	0.88	0.54	0.58	0.785			617	0.7	0.885	0.62	0.58	0.63	0.825	0.845	0.55
618	0.735	0.665	0.71	0.805	0.595	0.665	0.53	0.605			618	0.665	0.635	0.57	0.825	0.855	0.54	0.56	0.715			618	0.78	0.875	0.6	0.555	0.675	0.81	0.845	0.545
619	0.75	0.765	0.765	0.79	0.59	0.58	0.56	0.63			619	0.69	0.58	0.585	0.77	0.88	0.505	0.6	0.72			619	0.77	0.885	0.565	0.545	0.67	0.8	0.91	0.58
620	0.725	0.705	0.75	0.81	0.605	0.62	0.605	0.66			620	0.645	0.605	0.51	0.75	0.87	0.55	0.565	0.72			620	0.795	0.865	0.65	0.555	0.665	0.8	0.855	0.56
621	0.75	0.705	0.725	0.75	0.565	0.595	0.57	0.635			621	0.66	0.59	0.525	0.82	0.905	0.555	0.59	0.71			621	0.765	0.875	0.59	0.54	0.615	0.765	0.835	0.625
622	0.75	0.785	0.69	0.79	0.645	0.585	0.59	0.635			622	0.6	0.6	0.575	0.79	0.835	0.58	0.575	0.72			622	0.72	0.875	0.545	0.635	0.64	0.82	0.865	0.595
623	0.69	0.69	0.81	0.78	0.6	0.58	0.565	0.645			623	0.675	0.625	0.535	0.825	0.815	0.575	0.62	0.78			623	0.77	0.885	0.575	0.58	0.645	0.8	0.835	0.585
624	0.735	0.765	0.71	0.78	0.56	0.625	0.56	0.645			624	0.635	0.61	0.57	0.8	0.915	0.505	0.61	0.77			624	0.76	0.915	0.65	0.535	0.605	0.845	0.83	0.57
625	0.745	0.715	0.775	0.775	0.56	0.62	0.565	0.59			625	0.67	0.56	0.53	0.8	0.875	0.6	0.56	0.79			625	0.775	0.875	0.57	0.535	0.64	0.815	0.845	0.535
626	0.715	0.725	0.71	0.755	0.61	0.64	0.565	0.605			626	0.685	0.555	0.57	0.8	0.89	0.54	0.545	0.735			626	0.77	0.855	0.63	0.605	0.635	0.83	0.81	0.575
627	0.72	0.755	0.73	0.785	0.605	0.605	0.605	0.6			627	0.65	0.67	0.61	0.76	0.82	0.49	0.625	0.775			627	0.77	0.9	0.62	0.6	0.68	0.82	0.855	0.535
628	0.72	0.62	0.75	0.845	0.56	0.58	0.55	0.63			628	0.645	0.55	0.55	0.815	0.845	0.495	0.53	0.765			628	0.76	0.895	0.635	0.58	0.685	0.785	0.895	0.59
629	0.72	0.72	0.71	0.81	0.64	0.66	0.59	0.685			629	0.67	0.59	0.51	0.71	0.88	0.57	0.585	0.77			629	0.73	0.88	0.6	0.565	0.62	0.79	0.795	0.62
630	0.735	0.745	0.785	0.795	0.58	0.595	0.555	0.64			630	0.655	0.635	0.585	0.8	0.885	0.56	0.615	0.735			630	0.765	0.865	0.6	0.545	0.605	0.845	0.85	0.495
631	0.765	0.73	0.74	0.75	0.64	0.61	0.51	0.67			631	0.66	0.585	0.59	0.82	0.86	0.55	0.58	0.765			631	0.765	0.87	0.595	0.56	0.61	0.75	0.87	0.535
632	0.745	0.755	0.765	0.765	0.64	0.63	0.57	0.6			632	0.73	0.56	0.555	0.82	0.835	0.55	0.61	0.74			632	0.72	0.86	0.69	0.57	0.64	0.79	0.825	0.545
633	0.73	0.75	0.7	0.82	0.58	0.615	0.585	0.62			633	0.61	0.61	0.59	0.81	0.88	0.505	0.59	0.775			633	0.785	0.895	0.56	0.55	0.655	0.85	0.9	0.64
634	0.685	0.72	0.73	0.785	0.63	0.645	0.575	0.61			634	0.635	0.59	0.62	0.77	0.92	0.525	0.58	0.76			634	0.775	0.91	0.605	0.63	0.6	0.82	0.82	0.56
635	0.7	0.735	0.79	0.775	0.58	0.59	0.57	0.595			635	0.595	0.585	0.545	0.765	0.825	0.545	0.575	0.715			635	0.775	0.875	0.61	0.525	0.62	0.81	0.82	0.575
636	0.735	0.745	0.745	0.78	0.63	0.58	0.555	0.635			636	0.685	0.635	0.515	0.78	0.845	0.54	0.625	0.72			636	0.74	0.86	0.595	0.6	0.65	0.83	0.85	0.565
637	0.75	0.755	0.74	0.81	0.58	0.59	0.555	0.675			637	0.635	0.605	0.505	0.75	0.865	0.565	0.61	0.78			637	0.725	0.885	0.61	0.55	0.645	0.835	0.86	0.635
638	0.74	0.69	0.775	0.82	0.54	0.59	0.565	0.645			638	0.62	0.62	0.54	0.82	0.855	0.5	0.54	0.74			638	0.745	0.9	0.58	0.53	0.635	0.785	0.84	0.575
639	0.73	0.745	0.69	0.805	0.54	0.585	0.535	0.64			639	0.73	0.595	0.57	0.78	0.895	0.58	0.565	0.795			639	0.75	0.88	0.575	0.585	0.645	0.77	0.885	0.545
640	0.705	0.715	0.72	0.755	0.555	0.65	0.66	0.62			640	0.66	0.59	0.53	0.78	0.885	0.57	0.58	0.76			640	0.805	0.885	0.595	0.645	0.675	0.845	0.825	0.61
641	0.75	0.735	0.76	0.775	0.61	0.65	0.57	0.59			641	0.595	0.61	0.555	0.8	0.835	0.53	0.555	0.72			641	0.745	0.875	0.62	0.555	0.57	0.8	0.865	0.53
642	0.73	0.73	0.75	0.765	0.61	0.56	0.58	0.68			642	0.695	0.515	0.565	0.82	0.89	0.54	0.56	0.815			642	0.785	0.87	0.59	0.625	0.725	0.82	0.805	0.555
643	0.765	0.725	0.7	0.805	0.6	0.635	0.565	0.635			643	0.595	0.63	0.57	0.795	0.845	0.545	0.6	0.795			643	0.7	0.87	0.575	0.54	0.625	0.775	0.825	0.58
644	0.67	0.685	0.795	0.815	0.56	0.565	0.545	0.63			644	0.66	0.615	0.545	0.81	0.895	0.525	0.59	0.71			644	0.735	0.905	0.59	0.57	0.64	0.835	0.835	0.555
645	0.725	0.765	0.725	0.77	0.605	0.59	0.54	0.59			645	0.66	0.615	0.54	0.77	0.865	0.58	0.56	0.775			645	0.79	0.905	0.62	0.55	0.65	0.81	0.8	0.575
646	0.76	0.735	0.76	0.785	0.58	0.575	0.52	0.63			646	0.64	0.585	0.58	0.765	0.875	0.575	0.58	0.775			646	0.795	0.91	0.66	0.59	0.665	0.825	0.845	0.57
647	0.715	0.675	0.68	0.785	0.62	0.585	0.585	0.63			647	0.7	0.63	0.56	0.82	0.855	0.55	0.565	0.75			647	0.77	0.84	0.565	0.595	0.61	0.775	0.88	0.585
648	0.745	0.73	0.75	0.775	0.585	0.645	0.565	0.62			648	0.715	0.565	0.51	0.755	0.865	0.515	0.57	0.715			648	0.76	0.9	0.58	0.585	0.64	0.77	0.84	0.59
649	0.72	0.715	0.735	0.81	0.57	0.65	0.575	0.65			649	0.645	0.595	0.57	0.76	0.855	0.51	0.68	0.755			649	0.76	0.895	0.585	0.525	0.675	0.81	0.84	0.555
650	0.705	0.745	0.74	0.78	0.585	0.63	0.64	0.655			650	0.65	0.585	0.575	0.83	0.88	0.555	0.59	0.74			650	0.745	0.85	0.63	0.595	0.57	0.85	0.895	0.64
651	0.735	0.795	0.78	0.775	0.605	0.6	0.59	0.645			651	0.69	0.6	0.55	0.75	0.855	0.56	0.58	0.755			651	0.79	0.875	0.62	0.565	0.595	0.815	0.885	0.485
652	0.725	0.715	0.665	0.77	0.635	0.545	0.575	0.65			652	0.685	0.605	0.565	0.785	0.89	0.52	0.595	0.79			652	0.77	0.88	0.61	0.585	0.605	0.785	0.825	0.635
653	0.74	0.74	0.705	0.795	0.605	0.54	0.53	0.595			653	0.685	0.56	0.535	0.775	0.85	0.505	0.565	0.755			653	0.73	0.89	0.605	0.495	0.675	0.79	0.835	0.52
654	0.725	0.735	0.74	0.8	0.6	0.65	0.595	0.61			654	0.595	0.54	0.58	0.845	0.865	0.57	0.565	0.74			654	0.77	0.87	0.545	0.6	0.665	0.805	0.84	0.59
655	0.75	0.68	0.76	0.835	0.54	0.585	0.55	0.635			655	0.665	0.575	0.605	0.77	0.875	0.495	0.57	0.725			655	0.775	0.86	0.705	0.57	0.655	0.805	0.835	0.565
656	0.73	0.72	0.755	0.79	0.59	0.665	0.565	0.625			656	0.59	0.61	0.545	0.79	0.855	0.55	0.57	0.765			656	0.705	0.905	0.615	0.535	0.6	0.86	0.83	0.56
657	0.735	0.72	0.805	0.78	0.6	0.62	0.575	0.63			657	0.65	0.605	0.52	0.8	0.87	0.575	0.63	0.74			657	0.775	0.87	0.61	0.605	0.65	0.85	0.85	0.56
658	0.695	0.72	0.71	0.795	0.54	0.625	0.605	0.64			658	0.655	0.61	0.605	0.79	0.885	0.615	0.61	0.755			658	0.755	0.93	0.515	0.56	0.675	0.815	0.88	0.575
659	0.705	0.755	0.755	0.77	0.565	0.625	0.58	0.645			659	0.65	0.6	0.565	0.815	0.88	0.52	0.58	0.75			659	0.805	0.88	0.6	0.625	0.66	0.805	0.835	0.605
660	0.745	0.71	0.72	0.755	0.645	0.63	0.525	0.635			660	0.695	0.575	0.515	0.795	0.84	0.55	0.585	0.775			660	0.71	0.86	0.59	0.615	0.6	0.795	0.84	0.595
661	0.765	0.735	0.725	0.795	0.565	0.58	0.625	0.73			661	0.605	0.645	0.55	0.815	0.88	0.56	0.6	0.77			661	0.79	0.895	0.62	0.535	0.685	0.76	0.875	0.65
662	0.755	0.75	0.775	0.82	0.595	0.6	0.57	0.675			662	0.655	0.61	0.53	0.79	0.9	0.54	0.51	0.76			662	0.78	0.85	0.59	0.525	0.635	0.815	0.87	0.57
663	0.7	0.785	0.715	0.735	0.63	0.59	0.62	0.575			663	0.63	0.59	0.55	0.755	0.9	0.595	0.565	0.72			663	0.73	0.905	0.585	0.585	0.6	0.855	0.84	0.58
664	0.72	0.725	0.715	0.81	0.585	0.61	0.61	0.62			664	0.68	0.555	0.54	0.795	0.865	0.505	0.615	0.775			664	0.73	0.84	0.61	0.585	0.655	0.835	0.795	0.59
665	0.72	0.725	0.68	0.755	0.69	0.645	0.58	0.64			665	0.67	0.57	0.575	0.765	0.82	0.49	0.625	0.72			665	0.73	0.88	0.555	0.63	0.615	0.815	0.875	0.53
666	0.685	0.755	0.78	0.805	0.62	0.66	0.49	0.665			666	0.69	0.61	0.615	0.815	0.865	0.535	0.55	0.77			666	0.76	0.905	0.625	0.54	0.67	0.8	0.84	0.605
667	0.725	0.695	0.75	0.78	0.555	0.57	0.58	0.605			667	0.665	0.67	0.535	0.8	0.88	0.545	0.575	0.745			667	0.78	0.905	0.63	0.595	0.615	0.775	0.88	0.54
668	0.73	0.705	0.775	0.765	0.575	0.565	0.505	0.575			668	0.655	0.575	0.575	0.785	0.835	0.6	0.615	0.76			668	0.765	0.865	0.575	0.62	0.61	0.835	0.825	0.595
669	0.79	0.735	0.745	0.79	0.57	0.61	0.58	0.595			669	0.665	0.535	0.58	0.77	0.84	0.51	0.585	0.74			669	0.795	0.895	0.6	0.525	0.655	0.81	0.87	0.6
670	0.685	0.74	0.735	0.81	0.54	0.655	0.57	0.63			670	0.645	0.61	0.53	0.815	0.88	0.56	0.615	0.79			670	0.725	0.88	0.625	0.6	0.64	0.79	0.82	0.505
671	0.705	0.735	0.73	0.755	0.605	0.65	0.585	0.625			671	0.64	0.62	0.525	0.735	0.84	0.52	0.595	0.705			671	0.735	0.895	0.58	0.575	0.66	0.825	0.835	0.525
672	0.725	0.725	0.8	0.79	0.61	0.61	0.545	0.585			672	0.625	0.595	0.58	0.775	0.875	0.505	0.53	0.77			672	0.78	0.85	0.645	0.6	0.63	0.805	0.83	0.54
673	0.75	0.715	0.78	0.82	0.585	0.615	0.58	0.615			673	0.675	0.595	0.58	0.8	0.895	0.475	0.63	0.775			673	0.75	0.89	0.6	0.565	0.64	0.82	0.87	0.5
674	0.73	0.725	0.715	0.785	0.645	0.61	0.545	0.63			674	0.705	0.585	0.565	0.82	0.86	0.575	0.61	0.755			674	0.72	0.9	0.6	0.565	0.695	0.84	0.85	0.615
675	0.7	0.675	0.705	0.765	0.595	0.605	0.555	0.66			675	0.675	0.62	0.54	0.805	0.895	0.59	0.57	0.735			675	0.775	0.85	0.615	0.565	0.62	0.795	0.915	0.585
676	0.705	0.725	0.715	0.76	0.59	0.625	0.535	0.63			676	0.675	0.59	0.545	0.76	0.79	0.52	0.585	0.78			676	0.75	0.915	0.585	0.625	0.655	0.82	0.865	0.64
677	0.735	0.74	0.735	0.8	0.61	0.55	0.59	0.66			677	0.67	0.62	0.53	0.785	0.89	0.55	0.58	0.785			677	0.78	0.87	0.595	0.55	0.635	0.765	0.825	0.585
678	0.725	0.71	0.74	0.815	0.585	0.59	0.52	0.575			678	0.64	0.59	0.6	0.79	0.86	0.52	0.57	0.745			678	0.725	0.865	0.58	0.545	0.635	0.79	0.77	0.525
679	0.78	0.765	0.725	0.735	0.525	0.61	0.575	0.675			679	0.615	0.57	0.56	0.785	0.845	0.575	0.595	0.74			679	0.78	0.88	0.605	0.61	0.615	0.86	0.855	0.65
680	0.725	0.74	0.75	0.835	0.575	0.62	0.55	0.655			680	0.64	0.55	0.575	0.775	0.91	0.56	0.59	0.76			680	0.79	0.905	0.605	0.54	0.59	0.82	0.845	0.58
681	0.755	0.705	0.69	0.78	0.625	0.585	0.565	0.62			681	0.7	0.555	0.555	0.745	0.87	0.565	0.57	0.815			681	0.815	0.89	0.585	0.61	0.64	0.85	0.855	0.6
682	0.755	0.775	0.695	0.795	0.6	0.6	0.595	0.66			682	0.64	0.605	0.545	0.78	0.9	0.525	0.565	0.735			682	0.75	0.855	0.585	0.58	0.615	0.825	0.84	0.55
683	0.705	0.74	0.72	0.775	0.565	0.565	0.55	0.62			683	0.645	0.63	0.5	0.725	0.83	0.52	0.625	0.75			683	0.8	0.86	0.6	0.56	0.665	0.77	0.845	0.585
684	0.745	0.725	0.725	0.795	0.585	0.655	0.555	0.625			684	0.705	0.61	0.55	0.8	0.865	0.54	0.55	0.725			684	0.69	0.88	0.635	0.55	0.63	0.84	0.855	0.6
685	0.74	0.725	0.76	0.8	0.585	0.625	0.6	0.67			685	0.62	0.585	0.53	0.82	0.87	0.55	0.56	0.77			685	0.775	0.9	0.595	0.57	0.635	0.825	0.86	0.6
686	0.69	0.765	0.72	0.78	0.565	0.615	0.59	0.59			686	0.625	0.66	0.545	0.775	0.865	0.505	0.59	0.735			686	0.77	0.91	0.6	0.59	0.6	0.75	0.88	0.53
687	0.75	0.7	0.775	0.77	0.56	0.55	0.535	0.615			687	0.7	0.615	0.61	0.835	0.885	0.59	0.58	0.725			687	0.8	0.885	0.595	0.635	0.675	0.845	0.85	0.61
688	0.68	0.71	0.79	0.775	0.6	0.675	0.57	0.635			688	0.655	0.555	0.585	0.74	0.845	0.5	0.605	0.795			688	0.69	0.865	0.605	0.62	0.655	0.805	0.87	0.6
689	0.705	0.71	0.725	0.79	0.64	0.605	0.595	0.63			689	0.615	0.575	0.595	0.84	0.875	0.535	0.59	0.72			689	0.73	0.88	0.595	0.485	0.62	0.8	0.79	0.55
690	0.755	0.72	0.795	0.805	0.6	0.61	0.525	0.645			690	0.655	0.555	0.55	0.78	0.86	0.55	0.615	0.78			690	0.765	0.895	0.62	0.54	0.645	0.805	0.815	0.535
691	0.74	0.68	0.73	0.775	0.59	0.615	0.48	0.615			691	0.68	0.64	0.6	0.805	0.88	0.58	0.575	0.71			691	0.765	0.885	0.58	0.615	0.695	0.81	0.8	0.575
692	0.715	0.74	0.775	0.825	0.545	0.615	0.555	0.67			692	0.695	0.525	0.52	0.79	0.855	0.51	0.59	0.81			692	0.735	0.905	0.59	0.55	0.62	0.81	0.83	0.53
693	0.745	0.775	0.75	0.81	0.59	0.575	0.54	0.64			693	0.65	0.625	0.575	0.75	0.87	0.615	0.555	0.78			693	0.765	0.89	0.61	0.575	0.635	0.795	0.845	0.565
694	0.775	0.745	0.745	0.78	0.635	0.63	0.545	0.63			694	0.68	0.58	0.56	0.805	0.87	0.535	0.56	0.755			694	0.765	0.88	0.64	0.56	0.645	0.825	0.825	0.57
695	0.71	0.77	0.725	0.765	0.55	0.605	0.56	0.68			695	0.62	0.585	0.55	0.79	0.88	0.47	0.6	0.76			695	0.745	0.87	0.575	0.55	0.61	0.78	0.855	0.58
696	0.695	0.77	0.72	0.765	0.595	0.58	0.595	0.595			696	0.61	0.61	0.56	0.845	0.86	0.515	0.605	0.725			696	0.79	0.915	0.585	0.585	0.63	0.84	0.86	0.57
697	0.735	0.725	0.69	0.78	0.605	0.61	0.605	0.625			697	0.635	0.635	0.555	0.775	0.86	0.575	0.62	0.705			697	0.77	0.905	0.58	0.565	0.61	0.805	0.85	0.58
698	0.72	0.735	0.79	0.82	0.605	0.65	0.645	0.595			698	0.66	0.575	0.53	0.715	0.84	0.525	0.575	0.76			698	0.74	0.875	0.615	0.555	0.645	0.79	0.87	0.605
699	0.73	0.715	0.71	0.8	0.64	0.615	0.595	0.66			699	0.67	0.59	0.57	0.78	0.85	0.53	0.56	0.795			699	0.75	0.86	0.62	0.595	0.625	0.855	0.87	0.53
700	0.73	0.695	0.76	0.745	0.57	0.59	0.565	0.6			700	0.65	0.645	0.565	0.805	0.895	0.53	0.585	0.75			700	0.76	0.835	0.62	0.51	0.655	0.83	0.805	0.575
701	0.735	0.695	0.735	0.81	0.585	0.605	0.545	0.64			701	0.69	0.635	0.57	0.77	0.825	0.535	0.57	0.815			701	0.735	0.915	0.62	0.6	0.675	0.825	0.84	0.575
702	0.695	0.715	0.745	0.795	0.625	0.62	0.54	0.63			702	0.67	0.6	0.525	0.805	0.845	0.52	0.585	0.745			702	0.765	0.895	0.605	0.49	0.655	0.84	0.82	0.63
703	0.715	0.76	0.735	0.79	0.575	0.59	0.615	0.665			703	0.62	0.58	0.595	0.85	0.915	0.565	0.59	0.735			703	0.785	0.875	0.63	0.605	0.59	0.81	0.885	0.595
704	0.78	0.705	0.7	0.795	0.595	0.575	0.56	0.6			704	0.68	0.59	0.55	0.79	0.88	0.57	0.555	0.795			704	0.74	0.895	0.6	0.58	0.58	0.725	0.84	0.615
705	0.735	0.75	0.785	0.8	0.625	0.575	0.545	0.575			705	0.66	0.625	0.595	0.775	0.89	0.52	0.59	0.77			705	0.775	0.885	0.61	0.605	0.64	0.81	0.79	0.515
706	0.745	0.735	0.71	0.805	0.58	0.6	0.595	0.675			706	0.67	0.6	0.495	0.805	0.86	0.57	0.585	0.765			706	0.755	0.88	0.61	0.58	0.625	0.835	0.835	0.54
707	0.755	0.72	0.75	0.73	0.605	0.585	0.575	0.65			707	0.665	0.615	0.56	0.78	0.83	0.53	0.585	0.735			707	0.77	0.85	0.65	0.585	0.64	0.8	0.88	0.515
708	0.715	0.71	0.735	0.805	0.555	0.645	0.57	0.625			708	0.66	0.63	0.555	0.765	0.865	0.56	0.595	0.695			708	0.76	0.87	0.545	0.48	0.645	0.875	0.835	0.53
709	0.73	0.74	0.765	0.745	0.58	0.615	0.56	0.605			709	0.625	0.595	0.53	0.785	0.895	0.565	0.605	0.745			709	0.795	0.885	0.575	0.595	0.65	0.825	0.845	0.585
710	0.68	0.72	0.735	0.785	0.605	0.675	0.56	0.645			710	0.62	0.545	0.59	0.765	0.855	0.56	0.59	0.75			710	0.705	0.87	0.56	0.54	0.665	0.78	0.89	0.555
711	0.795	0.745	0.725	0.77	0.57	0.605	0.535	0.65			711	0.645	0.635	0.545	0.78	0.875	0.535	0.61	0.715			711	0.715	0.91	0.57	0.54	0.685	0.8	0.915	0.58
712	0.75	0.72	0.72	0.81	0.565	0.585	0.545	0.58			712	0.67	0.555	0.585	0.795	0.87	0.555	0.63	0.74			712	0.795	0.885	0.59	0.525	0.61	0.765	0.83	0.54
713	0.75	0.75	0.735	0.805	0.525	0.63	0.595	0.675			713	0.63	0.595	0.57	0.795	0.89	0.54	0.58	0.78			713	0.735	0.86	0.575	0.565	0.69	0.815	0.85	0.605
714	0.7	0.715	0.76	0.75	0.605	0.59	0.545	0.63			714	0.665	0.6	0.57	0.77	0.865	0.63	0.555	0.72			714	0.76	0.855	0.58	0.55	0.645	0.855	0.835	0.58
715	0.72	0.725	0.74	0.78	0.635	0.625	0.61	0.635			715	0.625	0.605	0.58	0.8	0.8	0.535	0.525	0.73			715	0.74	0.885	0.67	0.61	0.63	0.78	0.85	0.54
716	0.68	0.715	0.76	0.8	0.615	0.63	0.57	0.655			716	0.68	0.57	0.525	0.82	0.905	0.505	0.58	0.8			716	0.745	0.905	0.585	0.615	0.63	0.795	0.78	0.595
717	0.735	0.745	0.765	0.765	0.6	0.585	0.59	0.605			717	0.7	0.59	0.54	0.805	0.83	0.555	0.615	0.71			717	0.795	0.885	0.585	0.64	0.66	0.835	0.815	0.59
718	0.705	0.735	0.75	0.795	0.575	0.595	0.585	0.645			718	0.675	0.615	0.58	0.77	0.875	0.54	0.6	0.79			718	0.75	0.9	0.62	0.575	0.58	0.835	0.865	0.55
719	0.715	0.675	0.73	0.815	0.605	0.615	0.585	0.65			719	0.61	0.6	0.505	0.775	0.9	0.515	0.58	0.79			719	0.78	0.845	0.625	0.545	0.625	0.845	0.885	0.54
720	0.735	0.825	0.71	0.77	0.615	0.625	0.555	0.585			720	0.66	0.555	0.6	0.8	0.85	0.585	0.575	0.775			720	0.77	0.89	0.615	0.57	0.615	0.795	0.85	0.595
721	0.75	0.745	0.72	0.82	0.565	0.615	0.58	0.63			721	0.69	0.65	0.575	0.805	0.87	0.52	0.595	0.775			721	0.78	0.905	0.615	0.495	0.665	0.79	0.835	0.515
722	0.72	0.72	0.76	0.78	0.685	0.57	0.55	0.625			722	0.64	0.6	0.535	0.775	0.9	0.545	0.56	0.705			722	0.775	0.865	0.605	0.575	0.63	0.85	0.77	0.595
723	0.745	0.765	0.725	0.75	0.565	0.58	0.535	0.59			723	0.67	0.575	0.53	0.8	0.88	0.565	0.585	0.745			723	0.775	0.875	0.615	0.525	0.67	0.82	0.85	0.555
724	0.66	0.725	0.735	0.795	0.64	0.655	0.61	0.665			724	0.59	0.575	0.57	0.82	0.88	0.525	0.555	0.745			724	0.72	0.885	0.565	0.64	0.59	0.805	0.85	0.595
725	0.77	0.76	0.775	0.815	0.58	0.645	0.55	0.68			725	0.67	0.59	0.56	0.82	0.845	0.49	0.585	0.76			725	0.75	0.915	0.575	0.55	0.705	0.82	0.84	0.55
726	0.72	0.725	0.735	0.79	0.57	0.64	0.57	0.625			726	0.695	0.55	0.53	0.8	0.91	0.615	0.595	0.775			726	0.805	0.92	0.575	0.555	0.55	0.79	0.83	0.655
727	0.76	0.735	0.77	0.82	0.57	0.58	0.59	0.61			727	0.66	0.57	0.56	0.735	0.835	0.565	0.605	0.75			727	0.7	0.865	0.655	0.585	0.675	0.8	0.87	0.545
728	0.68	0.695	0.755	0.755	0.63	0.615	0.605	0.675			728	0.665	0.6	0.595	0.805	0.835	0.57	0.585	0.775			728	0.76	0.865	0.605	0.6	0.61	0.815	0.825	0.58
729	0.71	0.72	0.72	0.77	0.555	0.575	0.575	0.59			729	0.65	0.62	0.555	0.785	0.855	0.545	0.595	0.75			729	0.755	0.865	0.635	0.545	0.63	0.81	0.86	0.535
730	0.76	0.76	0.7	0.77	0.57	0.61	0.575	0.62			730	0.625	0.605	0.55	0.78	0.85	0.525	0.595	0.77			730	0.765	0.86	0.57	0.645	0.645	0.795	0.865	0.625
731	0.77	0.76	0.715	0.795	0.6	0.64	0.56	0.605			731	0.64	0.575	0.565	0.77	0.86	0.51	0.565	0.77			731	0.74	0.91	0.59	0.605	0.635	0.815	0.85	0.555
732	0.7	0.73	0.75	0.795	0.61	0.61	0.55	0.715			732	0.665	0.585	0.58	0.76	0.88	0.47	0.57	0.78			732	0.715	0.87	0.57	0.595	0.625	0.825	0.835	0.635
733	0.75	0.74	0.76	0.78	0.55	0.605	0.535	0.615			733	0.63	0.625	0.55	0.8	0.855	0.555	0.57	0.775			733	0.735	0.915	0.605	0.5	0.69	0.795	0.85	0.545
734	0.71	0.71	0.76	0.745	0.625	0.615	0.61	0.565			734	0.71	0.62	0.545	0.83	0.85	0.565	0.63	0.76			734	0.785	0.865	0.585	0.565	0.68	0.8	0.88	0.56
735	0.73	0.72	0.735	0.81	0.56	0.66	0.615	0.64			735	0.635	0.57	0.51	0.775	0.855	0.53	0.57	0.725			735	0.79	0.88	0.595	0.605	0.625	0.82	0.855	0.54
736	0.74	0.71	0.75	0.775	0.62	0.565	0.58	0.63			736	0.62	0.55	0.635	0.83	0.875	0.525	0.605	0.755			736	0.74	0.9	0.63	0.55	0.64	0.79	0.845	0.55
737	0.73	0.765	0.69	0.76	0.59	0.595	0.585	0.61			737	0.66	0.585	0.52	0.805	0.91	0.52	0.655	0.72			737	0.78	0.86	0.61	0.58	0.575	0.845	0.87	0.6
738	0.71	0.73	0.72	0.78	0.545	0.575	0.54	0.63			738	0.655	0.6	0.585	0.83	0.855	0.545	0.505	0.72			738	0.745	0.88	0.6	0.6	0.625	0.805	0.82	0.595
739	0.69	0.685	0.795	0.81	0.645	0.59	0.545	0.63			739	0.705	0.545	0.57	0.795	0.875	0.6	0.59	0.765			739	0.78	0.885	0.665	0.555	0.615	0.8	0.815	0.595
740	0.75	0.76	0.72	0.81	0.58	0.63	0.58	0.67			740	0.635	0.61	0.52	0.795	0.85	0.565	0.595	0.78			740	0.775	0.855	0.565	0.595	0.67	0.805	0.865	0.58
741	0.71	0.705	0.7	0.8	0.635	0.575	0.575	0.59			741	0.66	0.58	0.505	0.82	0.89	0.57	0.59	0.71			741	0.765	0.915	0.605	0.57	0.7	0.785	0.845	0.565
742	0.77	0.715	0.73	0.83	0.57	0.54	0.615	0.61			742	0.65	0.58	0.55	0.84	0.875	0.525	0.585	0.795			742	0.69	0.915	0.635	0.6	0.665	0.78	0.875	0.55
743	0.745	0.69	0.775	0.785	0.565	0.635	0.57	0.635			743	0.6	0.59	0.61	0.815	0.86	0.505	0.54	0.75			743	0.775	0.92	0.62	0.585	0.615	0.815	0.8	0.56
744	0.705	0.77	0.745	0.775	0.66	0.595	0.61	0.675			744	0.655	0.58	0.55	0.765	0.835	0.58	0.56	0.76			744	0.73	0.85	0.6	0.615	0.645	0.815	0.85	0.59
745	0.705	0.735	0.74	0.81	0.63	0.635	0.605	0.65			745	0.695	0.615	0.515	0.855	0.865	0.525	0.675	0.735			745	0.745	0.84	0.58	0.615	0.61	0.87	0.83	0.58
746	0.695	0.74	0.73	0.795	0.59	0.65	0.55	0.645			746	0.645	0.625	0.57	0.79	0.865	0.495	0.625	0.79			746	0.77	0.815	0.555	0.52	0.61	0.84	0.84	0.585
747	0.725	0.715	0.765	0.795	0.595	0.595	0.54	0.61			747	0.655	0.6	0.525	0.77	0.86	0.495	0.595	0.755			747	0.74	0.905	0.615	0.585	0.655	0.855	0.87	0.61
748	0.72	0.715	0.79	0.74	0.585	0.61	0.56	0.595			748	0.645	0.59	0.59	0.775	0.87	0.575	0.6	0.76			748	0.785	0.885	0.575	0.535	0.62	0.765	0.855	0.505
749	0.765	0.72	0.685	0.775	0.555	0.61	0.535	0.655			749	0.665	0.6	0.595	0.745	0.86	0.55	0.565	0.755			749	0.795	0.87	0.635	0.55	0.645	0.84	0.84	0.58
750	0.74	0.735	0.735	0.755	0.54	0.64	0.635	0.645			750	0.685	0.615	0.55	0.75	0.885	0.56	0.52	0.74			750	0.79	0.905	0.595	0.555	0.61	0.81	0.88	0.555
751	0.7	0.715	0.785	0.795	0.645	0.615	0.535	0.63			751	0.69	0.63	0.52	0.785	0.915	0.53	0.52	0.72			751	0.765	0.86	0.63	0.52	0.615	0.79	0.835	0.495
752	0.71	0.72	0.72	0.775	0.605	0.61	0.645	0.625			752	0.645	0.56	0.595	0.775	0.87	0.52	0.595	0.735			752	0.76	0.905	0.57	0.535	0.66	0.86	0.855	0.51
753	0.73	0.745	0.76	0.79	0.57	0.62	0.59	0.62			753	0.665	0.575	0.55	0.79	0.81	0.56	0.55	0.78			753	0.755	0.86	0.64	0.655	0.61	0.85	0.87	0.57
754	0.765	0.715	0.835	0.795	0.565	0.61	0.575	0.64			754	0.655	0.615	0.615	0.825	0.865	0.555	0.59	0.765			754	0.755	0.905	0.59	0.535	0.635	0.855	0.87	0.63
755	0.74	0.75	0.73	0.825	0.585	0.61	0.595	0.63			755	0.66	0.6	0.53	0.815	0.845	0.57	0.57	0.725			755	0.72	0.855	0.56	0.555	0.645	0.795	0.755	0.575
756	0.73	0.79	0.65	0.76	0.62	0.62	0.525	0.615			756	0.67	0.585	0.59	0.74	0.835	0.57	0.57	0.785			756	0.75	0.885	0.585	0.57	0.64	0.805	0.825	0.58
757	0.71	0.685	0.75	0.785	0.6	0.61	0.6	0.585			757	0.64	0.63	0.575	0.75	0.895	0.545	0.615	0.74			757	0.74	0.91	0.67	0.58	0.625	0.76	0.84	0.61
758	0.76	0.75	0.72	0.795	0.59	0.59	0.525	0.705			758	0.64	0.6	0.51	0.805	0.875	0.565	0.675	0.805			758	0.755	0.905	0.58	0.58	0.625	0.775	0.855	0.58
759	0.7	0.74	0.745	0.755	0.58	0.605	0.56	0.605			759	0.625	0.58	0.54	0.84	0.875	0.555	0.59	0.755			759	0.795	0.855	0.615	0.6	0.66	0.79	0.83	0.61
760	0.73	0.705	0.7	0.785	0.57	0.595	0.555	0.655			760	0.67	0.57	0.53	0.79	0.88	0.49	0.58	0.74			760	0.79	0.88	0.575	0.62	0.655	0.84	0.885	0.56
761	0.7	0.66	0.765	0.75	0.625	0.615	0.6	0.64			761	0.66	0.57	0.565	0.8	0.9	0.525	0.605	0.8			761	0.725	0.89	0.615	0.57	0.625	0.795	0.89	0.61
762	0.725	0.745	0.745	0.79	0.555	0.59	0.545	0.61			762	0.675	0.605	0.575	0.8	0.855	0.52	0.54	0.795			762	0.81	0.88	0.52	0.555	0.655	0.755	0.86	0.595
763	0.72	0.73	0.68	0.81	0.595	0.625	0.635	0.625			763	0.625	0.62	0.52	0.805	0.88	0.56	0.61	0.715			763	0.75	0.88	0.64	0.535	0.615	0.81	0.825	0.6
764	0.7	0.74	0.74	0.83	0.565	0.56	0.555	0.655			764	0.66	0.57	0.595	0.805	0.87	0.525	0.59	0.74			764	0.73	0.88	0.595	0.575	0.645	0.81	0.88	0.505
765	0.79	0.73	0.74	0.79	0.555	0.605	0.55	0.605			765	0.69	0.565	0.515	0.81	0.895	0.59	0.575	0.725			765	0.715	0.89	0.65	0.58	0.685	0.805	0.875	0.525
766	0.705	0.735	0.73	0.8	0.625	0.585	0.63	0.6			766	0.675	0.62	0.545	0.775	0.795	0.54	0.575	0.76			766	0.765	0.865	0.61	0.52	0.645	0.82	0.82	0.605
767	0.735	0.75	0.74	0.76	0.59	0.63	0.565	0.655			767	0.695	0.635	0.575	0.82	0.85	0.575	0.54	0.75			767	0.75	0.92	0.565	0.645	0.635	0.84	0.84	0.585
768	0.725	0.765	0.77	0.765	0.575	0.62	0.565	0.63			768	0.63	0.57	0.54	0.815	0.9	0.515	0.58	0.79			768	0.735	0.855	0.645	0.58	0.595	0.77	0.78	0.63
769	0.73	0.73	0.775	0.78	0.585	0.66	0.61	0.66			769	0.605	0.54	0.59	0.75	0.865	0.535	0.595	0.73			769	0.81	0.86	0.595	0.56	0.655	0.845	0.855	0.545
770	0.755	0.735	0.71	0.79	0.64	0.595	0.59	0.63			770	0.64	0.62	0.56	0.755	0.85	0.565	0.64	0.745			770	0.795	0.9	0.58	0.62	0.62	0.84	0.81	0.55
771	0.72	0.725	0.72	0.755	0.66	0.6	0.575	0.68			771	0.62	0.615	0.545	0.835	0.865	0.595	0.58	0.77			771	0.765	0.86	0.535	0.655	0.595	0.81	0.83	0.62
772	0.72	0.72	0.785	0.815	0.655	0.585	0.51	0.66			772	0.64	0.605	0.6	0.815	0.87	0.57	0.61	0.8			772	0.755	0.86	0.605	0.575	0.675	0.79	0.855	0.56
773	0.7	0.755	0.795	0.825	0.57	0.64	0.595	0.62			773	0.685	0.58	0.485	0.795	0.835	0.565	0.55	0.725			773	0.72	0.88	0.61	0.545	0.66	0.835	0.845	0.6
774	0.765	0.735	0.735	0.82	0.555	0.595	0.64	0.615			774	0.63	0.615	0.535	0.8	0.87	0.56	0.565	0.75			774	0.75	0.86	0.61	0.49	0.63	0.825	0.88	0.61
775	0.745	0.72	0.69	0.79	0.605	0.61	0.57	0.63			775	0.63	0.63	0.605	0.8	0.875	0.52	0.58	0.745			775	0.78	0.89	0.6	0.535	0.635	0.825	0.825	0.575
776	0.75	0.77	0.675	0.77	0.585	0.59	0.58	0.615			776	0.675	0.635	0.55	0.755	0.92	0.575	0.575	0.74			776	0.725	0.885	0.6	0.65	0.67	0.815	0.805	0.59
777	0.75	0.745	0.74	0.815	0.595	0.665	0.495	0.595			777	0.645	0.58	0.57	0.795	0.85	0.495	0.605	0.71			777	0.75	0.9	0.61	0.575	0.605	0.875	0.865	0.53
778	0.74	0.715	0.765	0.79	0.555	0.6	0.57	0.645			778	0.68	0.625	0.555	0.805	0.85	0.51	0.63	0.83			778	0.77	0.885	0.615	0.56	0.615	0.77	0.88	0.53
779	0.745	0.73	0.74	0.75	0.58	0.605	0.6	0.635			779	0.69	0.59	0.585	0.785	0.895	0.51	0.605	0.785			779	0.765	0.9	0.625	0.59	0.655	0.82	0.865	0.6
780	0.645	0.67	0.75	0.735	0.565	0.595	0.56	0.615			780	0.665	0.535	0.545	0.805	0.835	0.55	0.55	0.695			780	0.805	0.9	0.58	0.585	0.63	0.755	0.845	0.505
781	0.7	0.73	0.75	0.865	0.55	0.64	0.54	0.66			781	0.635	0.65	0.52	0.82	0.9	0.545	0.57	0.74			781	0.795	0.89	0.64	0.565	0.655	0.755	0.88	0.58
782	0.705	0.775	0.72	0.72	0.555	0.61	0.545	0.675			782	0.63	0.62	0.535	0.78	0.865	0.57	0.6	0.795			782	0.765	0.88	0.615	0.565	0.625	0.835	0.835	0.59
783	0.72	0.73	0.7	0.8	0.585	0.625	0.56	0.615			783	0.63	0.55	0.55	0.82	0.865	0.55	0.59	0.73			783	0.72	0.92	0.595	0.555	0.64	0.8	0.875	0.565
784	0.785	0.785	0.715	0.79	0.62	0.58	0.525	0.64			784	0.65	0.6	0.555	0.81	0.86	0.595	0.565	0.765			784	0.785	0.89	0.575	0.55	0.62	0.785	0.81	0.61
785	0.735	0.73	0.765	0.8	0.57	0.59	0.56	0.61			785	0.7	0.63	0.585	0.79	0.865	0.53	0.645	0.8			785	0.76	0.875	0.58	0.54	0.635	0.825	0.825	0.57
786	0.705	0.67	0.725	0.76	0.63	0.545	0.64	0.61			786	0.675	0.56	0.56	0.735	0.865	0.58	0.605	0.735			786	0.795	0.885	0.615	0.62	0.61	0.77	0.86	0.62
787	0.72	0.71	0.745	0.815	0.62	0.63	0.54	0.655			787	0.57	0.59	0.525	0.795	0.895	0.52	0.565	0.755			787	0.715	0.86	0.585	0.65	0.655	0.855	0.795	0.565
788	0.725	0.765	0.77	0.755	0.57	0.595	0.665	0.605			788	0.69	0.555	0.525	0.745	0.835	0.5	0.575	0.685			788	0.775	0.89	0.625	0.57	0.635	0.845	0.84	0.52
789	0.7	0.755	0.78	0.8	0.595	0.645	0.57	0.63			789	0.705	0.56	0.6	0.805	0.84	0.54	0.57	0.75			789	0.71	0.895	0.59	0.56	0.665	0.815	0.875	0.58
790	0.785	0.7	0.725	0.76	0.63	0.625	0.57	0.61			790	0.665	0.64	0.585	0.795	0.875	0.52	0.57	0.795			790	0.765	0.835	0.595	0.56	0.63	0.845	0.805	0.545
791	0.76	0.73	0.755	0.81	0.615	0.605	0.6	0.63			791	0.675	0.605	0.5	0.77	0.85	0.585	0.57	0.76			791	0.71	0.87	0.605	0.58	0.615	0.8	0.885	0.545
792	0.695	0.685	0.785	0.805	0.585	0.58	0.595	0.64			792	0.69	0.62	0.575	0.81	0.905	0.58	0.545	0.745			792	0.79	0.89	0.62	0.54	0.605	0.81	0.88	0.635
793	0.735	0.755	0.715	0.785	0.6	0.66	0.61	0.605			793	0.64	0.605	0.53	0.71	0.88	0.585	0.655	0.785			793	0.78	0.87	0.64	0.575	0.645	0.79	0.84	0.545
794	0.685	0.735	0.72	0.805	0.575	0.605	0.6	0.71			794	0.645	0.605	0.6	0.815	0.85	0.535	0.61	0.73			794	0.775	0.92	0.61	0.565	0.63	0.75	0.83	0.575
795	0.72	0.715	0.715	0.74	0.61	0.69	0.595	0.605			795	0.685	0.585	0.555	0.82	0.87	0.545	0.595	0.755			795	0.77	0.875	0.64	0.595	0.625	0.85	0.865	0.575
796	0.74	0.765	0.74	0.805	0.58	0.61	0.545	0.64			796	0.635	0.545	0.56	0.78	0.835	0.53	0.53	0.75			796	0.77	0.91	0.55	0.6	0.66	0.84	0.79	0.59
797	0.745	0.72	0.745	0.765	0.59	0.62	0.555	0.595			797	0.665	0.63	0.56	0.805	0.875	0.52	0.61	0.775			797	0.705	0.865	0.565	0.58	0.605	0.845	0.83	0.555
798	0.735	0.73	0.74	0.76	0.61	0.575	0.535	0.62			798	0.72	0.555	0.605	0.83	0.845	0.54	0.605	0.755			798	0.745	0.87	0.625	0.555	0.645	0.795	0.78	0.535
799	0.68	0.75	0.74	0.775	0.56	0.58	0.55	0.65			799	0.57	0.58	0.55	0.765	0.87	0.52	0.55	0.76			799	0.715	0.88	0.6	0.575	0.665	0.84	0.875	0.575
800	0.78	0.765	0.74	0.815	0.585	0.56	0.57	0.615			800	0.635	0.595	0.545	0.805	0.885	0.545	0.58	0.735			800	0.825	0.87	0.56	0.59	0.675	0.795	0.81	0.555
801	0.715	0.745	0.785	0.77	0.56	0.645	0.62	0.64			801	0.7	0.52	0.525	0.81	0.88	0.53	0.545	0.735			801	0.74	0.9	0.625	0.605	0.63	0.795	0.85	0.535
802	0.765	0.725	0.69	0.805	0.575	0.63	0.595	0.64			802	0.59	0.615	0.565	0.75	0.86	0.545	0.63	0.755			802	0.775	0.905	0.645	0.565	0.725	0.84	0.89	0.555
803	0.705	0.735	0.765	0.76	0.59	0.58	0.595	0.645			803	0.66	0.6	0.59	0.83	0.885	0.595	0.6	0.805			803	0.71	0.875	0.56	0.615	0.615	0.8	0.915	0.55
804	0.715	0.76	0.75	0.78	0.57	0.58	0.555	0.595			804	0.66	0.585	0.525	0.81	0.83	0.555	0.59	0.76			804	0.735	0.885	0.615	0.55	0.61	0.785	0.85	0.59
805	0.77	0.77	0.77	0.835	0.59	0.62	0.55	0.595			805	0.7	0.565	0.55	0.78	0.855	0.53	0.57	0.755			805	0.775	0.875	0.575	0.565	0.685	0.8	0.845	0.565
806	0.705	0.715	0.74	0.76	0.58	0.605	0.515	0.635			806	0.62	0.6	0.51	0.765	0.87	0.53	0.63	0.8			806	0.82	0.885	0.575	0.575	0.605	0.82	0.795	0.515
807	0.675	0.715	0.765	0.805	0.69	0.59	0.56	0.64			807	0.62	0.59	0.545	0.81	0.875	0.53	0.58	0.745			807	0.76	0.885	0.58	0.605	0.605	0.83	0.82	0.605
808	0.78	0.74	0.745	0.8	0.58	0.595	0.575	0.63			808	0.69	0.62	0.605	0.845	0.895	0.585	0.605	0.74			808	0.77	0.885	0.57	0.59	0.62	0.83	0.84	0.57
809	0.715	0.745	0.68	0.755	0.6	0.615	0.58	0.66			809	0.655	0.64	0.57	0.79	0.85	0.515	0.61	0.735			809	0.745	0.89	0.595	0.52	0.655	0.775	0.83	0.655
810	0.74	0.7	0.705	0.795	0.59	0.625	0.55	0.63			810	0.665	0.585	0.6	0.795	0.86	0.585	0.49	0.72			810	0.755	0.835	0.675	0.53	0.61	0.805	0.79	0.64
811	0.745	0.69	0.715	0.8	0.635	0.57	0.56	0.62			811	0.64	0.59	0.545	0.775	0.835	0.565	0.545	0.745			811	0.715	0.87	0.625	0.565	0.61	0.755	0.85	0.535
812	0.745	0.71	0.765	0.785	0.645	0.64	0.57	0.635			812	0.64	0.555	0.535	0.78	0.895	0.505	0.605	0.74			812	0.72	0.89	0.58	0.585	0.625	0.835	0.86	0.585
813	0.72	0.715	0.765	0.8	0.615	0.605	0.58	0.615			813	0.65	0.61	0.555	0.795	0.895	0.54	0.6	0.735			813	0.73	0.865	0.54	0.6	0.645	0.77	0.85	0.565
814	0.695	0.745	0.735	0.78	0.565	0.61	0.545	0.605			814	0.635	0.62	0.6	0.795	0.87	0.585	0.57	0.735			814	0.785	0.895	0.605	0.64	0.72	0.825	0.88	0.625
815	0.73	0.74	0.79	0.77	0.575	0.6	0.55	0.65			815	0.665	0.53	0.575	0.75	0.845	0.475	0.595	0.785			815	0.785	0.88	0.575	0.61	0.585	0.87	0.84	0.57
816	0.72	0.725	0.735	0.775	0.585	0.59	0.585	0.635			816	0.635	0.625	0.525	0.815	0.865	0.565	0.535	0.795			816	0.755	0.915	0.625	0.55	0.595	0.77	0.805	0.59
817	0.73	0.77	0.745	0.8	0.55	0.605	0.595	0.69			817	0.665	0.6	0.5	0.83	0.84	0.565	0.565	0.735			817	0.765	0.87	0.605	0.56	0.655	0.81	0.875	0.575
818	0.735	0.77	0.69	0.81	0.595	0.58	0.56	0.61			818	0.65	0.59	0.595	0.785	0.875	0.49	0.575	0.705			818	0.82	0.89	0.62	0.565	0.655	0.805	0.835	0.555
819	0.72	0.75	0.73	0.76	0.59	0.66	0.62	0.655			819	0.685	0.675	0.595	0.805	0.855	0.615	0.625	0.805			819	0.705	0.87	0.65	0.555	0.67	0.835	0.81	0.59
820	0.735	0.695	0.725	0.785	0.56	0.625	0.55	0.595			820	0.685	0.615	0.525	0.775	0.885	0.54	0.61	0.77			820	0.805	0.875	0.59	0.515	0.605	0.805	0.85	0.575
821	0.71	0.75	0.765	0.765	0.6	0.58	0.575	0.65			821	0.7	0.56	0.59	0.815	0.89	0.535	0.58	0.775			821	0.745	0.875	0.585	0.56	0.665	0.835	0.81	0.585
822	0.68	0.73	0.77	0.79	0.57	0.615	0.56	0.625			822	0.6	0.6	0.545	0.73	0.885	0.525	0.58	0.735			822	0.8	0.9	0.63	0.6	0.67	0.79	0.795	0.605
823	0.73	0.77	0.705	0.8	0.56	0.625	0.575	0.69			823	0.65	0.585	0.53	0.84	0.855	0.55	0.605	0.815			823	0.74	0.835	0.57	0.575	0.66	0.81	0.84	0.545
824	0.745	0.71	0.72	0.81	0.61	0.525	0.58	0.61			824	0.665	0.62	0.465	0.8	0.88	0.53	0.555	0.76			824	0.735	0.885	0.575	0.555	0.59	0.79	0.85	0.545
825	0.74	0.73	0.775	0.805	0.61	0.665	0.63	0.635			825	0.665	0.635	0.58	0.805	0.835	0.52	0.59	0.785			825	0.79	0.88	0.58	0.56	0.65	0.84	0.86	0.61
826	0.725	0.675	0.77	0.75	0.6	0.595	0.53	0.595			826	0.625	0.61	0.52	0.85	0.875	0.61	0.565	0.75			826	0.755	0.905	0.66	0.56	0.585	0.82	0.845	0.555
827	0.745	0.74	0.65	0.815	0.56	0.625	0.5	0.64			827	0.655	0.65	0.56	0.81	0.845	0.56	0.6	0.74			827	0.765	0.865	0.58	0.565	0.665	0.815	0.85	0.495
828	0.74	0.715	0.745	0.79	0.59	0.58	0.61	0.625			828	0.705	0.625	0.605	0.765	0.85	0.535	0.615	0.715			828	0.75	0.885	0.625	0.635	0.645	0.835	0.86	0.545
829	0.735	0.745	0.76	0.785	0.635	0.66	0.58	0.635			829	0.6	0.56	0.57	0.77	0.885	0.49	0.56	0.725			829	0.75	0.895	0.58	0.565	0.585	0.83	0.865	0.575
830	0.725	0.755	0.735	0.755	0.59	0.615	0.55	0.605			830	0.69	0.56	0.61	0.805	0.86	0.48	0.605	0.75			830	0.755	0.895	0.6	0.54	0.66	0.72	0.865	0.625
831	0.74	0.715	0.685	0.775	0.61	0.695	0.52	0.67			831	0.695	0.59	0.555	0.795	0.83	0.565	0.595	0.745			831	0.745	0.865	0.62	0.58	0.685	0.835	0.835	0.58
832	0.78	0.715	0.745	0.815	0.615	0.645	0.585	0.61			832	0.685	0.59	0.535	0.78	0.88	0.595	0.58	0.785			832	0.78	0.88	0.615	0.545	0.575	0.825	0.845	0.585
833	0.75	0.745	0.765	0.775	0.565	0.57	0.545	0.605			833	0.58	0.655	0.52	0.82	0.865	0.615	0.61	0.745			833	0.75	0.86	0.57	0.59	0.68	0.815	0.86	0.575
834	0.75	0.74	0.77	0.795	0.595	0.6	0.545	0.615			834	0.66	0.61	0.6	0.81	0.88	0.545	0.575	0.71			834	0.73	0.87	0.595	0.58	0.595	0.83	0.805	0.54
835	0.74	0.76	0.78	0.79	0.64	0.61	0.6	0.685			835	0.695	0.575	0.58	0.825	0.88	0.55	0.59	0.775			835	0.81	0.9	0.6	0.585	0.62	0.83	0.81	0.61
836	0.655	0.755	0.73	0.76	0.555	0.63	0.53	0.59			836	0.635	0.57	0.535	0.78	0.87	0.55	0.585	0.765			836	0.77	0.875	0.62	0.5	0.645	0.845	0.825	0.54
837	0.71	0.75	0.75	0.805	0.61	0.6	0.605	0.61			837	0.695	0.545	0.545	0.805	0.845	0.495	0.645	0.775			837	0.76	0.9	0.595	0.55	0.65	0.845	0.845	0.515
838	0.7	0.745	0.73	0.76	0.575	0.66	0.555	0.61			838	0.695	0.615	0.555	0.82	0.875	0.49	0.545	0.72			838	0.715	0.915	0.6	0.61	0.645	0.805	0.82	0.62
839	0.715	0.715	0.68	0.79	0.59	0.555	0.62	0.695			839	0.625	0.565	0.625	0.795	0.84	0.545	0.56	0.755			839	0.76	0.86	0.605	0.615	0.625	0.82	0.88	0.56
840	0.735	0.71	0.76	0.8	0.57	0.52	0.575	0.62			840	0.595	0.615	0.54	0.76	0.9	0.54	0.565	0.775			840	0.765	0.895	0.595	0.585	0.645	0.725	0.895	0.595
841	0.695	0.73	0.725	0.78	0.6	0.575	0.52	0.645			841	0.68	0.555	0.525	0.775	0.83	0.495	0.58	0.735			841	0.79	0.895	0.635	0.6	0.64	0.835	0.885	0.555
842	0.78	0.765	0.72	0.76	0.565	0.645	0.615	0.615			842	0.575	0.605	0.63	0.755	0.86	0.555	0.55	0.73			842	0.77	0.925	0.59	0.56	0.62	0.81	0.8	0.56
843	0.675	0.75	0.775	0.79	0.58	0.555	0.545	0.63			843	0.67	0.63	0.51	0.785	0.905	0.61	0.635	0.75			843	0.745	0.905	0.61	0.515	0.62	0.8	0.88	0.64
844	0.77	0.76	0.795	0.775	0.625	0.625	0.55	0.67			844	0.675	0.565	0.555	0.815	0.89	0.545	0.575	0.775			844	0.755	0.905	0.6	0.535	0.665	0.8	0.85	0.6
845	0.735	0.645	0.71	0.81	0.535	0.675	0.605	0.64			845	0.73	0.59	0.57	0.83	0.865	0.52	0.57	0.76			845	0.795	0.88	0.59	0.63	0.66	0.81	0.835	0.545
846	0.775	0.785	0.7	0.78	0.6	0.625	0.605	0.69			846	0.58	0.545	0.49	0.795	0.835	0.585	0.575	0.78			846	0.725	0.855	0.585	0.575	0.63	0.805	0.855	0.645
847	0.665	0.7	0.78	0.775	0.585	0.585	0.57	0.605			847	0.68	0.585	0.555	0.795	0.855	0.54	0.575	0.7			847	0.725	0.89	0.625	0.575	0.63	0.785	0.83	0.535
848	0.735	0.765	0.69	0.795	0.605	0.6	0.565	0.605			848	0.655	0.61	0.59	0.81	0.835	0.485	0.595	0.76			848	0.765	0.885	0.54	0.605	0.64	0.83	0.85	0.615
849	0.765	0.685	0.755	0.755	0.615	0.575	0.54	0.595			849	0.665	0.59	0.56	0.775	0.895	0.55	0.595	0.775			849	0.745	0.855	0.64	0.555	0.67	0.81	0.83	0.55
850	0.69	0.705	0.745	0.845	0.61	0.625	0.59	0.615			850	0.64	0.635	0.565	0.72	0.89	0.555	0.605	0.785			850	0.77	0.825	0.6	0.595	0.595	0.785	0.855	0.55
851	0.735	0.75	0.76	0.8	0.615	0.655	0.58	0.64			851	0.715	0.6	0.5	0.785	0.84	0.495	0.57	0.77			851	0.745	0.885	0.595	0.565	0.665	0.83	0.83	0.63
852	0.72	0.69	0.7	0.765	0.585	0.59	0.56	0.625			852	0.655	0.595	0.54	0.79	0.88	0.58	0.565	0.71			852	0.74	0.885	0.59	0.52	0.595	0.795	0.84	0.605
853	0.69	0.745	0.72	0.805	0.635	0.605	0.605	0.64			853	0.65	0.565	0.54	0.785	0.87	0.57	0.66	0.75			853	0.755	0.855	0.61	0.625	0.66	0.785	0.865	0.57
854	0.72	0.695	0.755	0.76	0.55	0.52	0.545	0.64			854	0.615	0.625	0.625	0.795	0.83	0.535	0.615	0.77			854	0.725	0.885	0.605	0.555	0.635	0.78	0.885	0.605
855	0.695	0.745	0.81	0.785	0.555	0.565	0.6	0.595			855	0.735	0.63	0.585	0.8	0.875	0.505	0.54	0.71			855	0.77	0.92	0.61	0.63	0.64	0.84	0.865	0.54
856	0.76	0.75	0.725	0.78	0.6	0.63	0.58	0.64			856	0.62	0.57	0.605	0.825	0.88	0.58	0.595	0.76			856	0.82	0.83	0.585	0.57	0.59	0.785	0.85	0.52
857	0.74	0.7	0.775	0.785	0.59	0.62	0.57	0.615			857	0.61	0.585	0.545	0.75	0.87	0.575	0.595	0.74			857	0.725	0.88	0.57	0.56	0.64	0.835	0.845	0.6
858	0.745	0.725	0.705	0.795	0.605	0.65	0.56	0.61			858	0.615	0.545	0.55	0.795	0.89	0.545	0.57	0.76			858	0.785	0.88	0.595	0.555	0.67	0.865	0.83	0.535
859	0.725	0.695	0.735	0.8	0.64	0.615	0.585	0.685			859	0.685	0.635	0.56	0.815	0.835	0.545	0.535	0.79			859	0.745	0.905	0.63	0.53	0.65	0.815	0.84	0.61
860	0.755	0.78	0.71	0.79	0.555	0.635	0.54	0.62			860	0.645	0.59	0.5	0.775	0.89	0.535	0.61	0.79			860	0.775	0.895	0.625	0.62	0.625	0.845	0.88	0.57
861	0.73	0.69	0.785	0.785	0.575	0.6	0.625	0.605			861	0.675	0.61	0.525	0.825	0.87	0.55	0.65	0.745			861	0.76	0.89	0.55	0.54	0.66	0.79	0.84	0.59
862	0.705	0.735	0.765	0.785	0.615	0.625	0.57	0.665			862	0.635	0.545	0.61	0.845	0.885	0.56	0.51	0.805			862	0.795	0.89	0.59	0.6	0.61	0.815	0.8	0.605
863	0.75	0.775	0.775	0.805	0.63	0.605	0.53	0.645			863	0.64	0.63	0.59	0.795	0.875	0.58	0.585	0.76			863	0.745	0.9	0.625	0.615	0.645	0.83	0.845	0.565
864	0.73	0.76	0.71	0.81	0.575	0.61	0.61	0.625			864	0.685	0.62	0.555	0.775	0.885	0.59	0.61	0.73			864	0.76	0.88	0.62	0.61	0.565	0.825	0.81	0.6
865	0.77	0.735	0.745	0.76	0.635	0.57	0.55	0.6			865	0.655	0.605	0.54	0.775	0.905	0.585	0.56	0.715			865	0.735	0.88	0.605	0.55	0.66	0.785	0.875	0.545
866	0.745	0.765	0.73	0.8	0.565	0.585	0.515	0.595			866	0.65	0.595	0.55	0.73	0.83	0.525	0.63	0.76			866	0.81	0.9	0.62	0.62	0.635	0.83	0.78	0.56
867	0.685	0.735	0.735	0.75	0.605	0.63	0.62	0.71			867	0.625	0.565	0.585	0.795	0.87	0.475	0.655	0.78			867	0.755	0.92	0.625	0.52	0.645	0.8	0.885	0.595
868	0.745	0.735	0.72	0.78	0.57	0.595	0.525	0.59			868	0.615	0.61	0.555	0.735	0.85	0.505	0.575	0.725			868	0.76	0.87	0.575	0.6	0.64	0.815	0.865	0.615
869	0.73	0.685	0.68	0.755	0.57	0.655	0.58	0.625			869	0.685	0.6	0.54	0.825	0.845	0.54	0.525	0.755			869	0.69	0.84	0.585	0.57	0.685	0.82	0.875	0.54
870	0.685	0.735	0.75	0.83	0.59	0.61	0.53	0.65			870	0.695	0.645	0.515	0.785	0.845	0.585	0.555	0.775			870	0.775	0.85	0.62	0.54	0.635	0.775	0.855	0.56
871	0.795	0.755	0.765	0.77	0.605	0.57	0.625	0.645			871	0.71	0.67	0.51	0.785	0.9	0.51	0.535	0.735			871	0.81	0.9	0.615	0.555	0.615	0.835	0.845	0.575
872	0.69	0.73	0.695	0.765	0.595	0.645	0.555	0.61			872	0.675	0.625	0.51	0.77	0.855	0.565	0.53	0.715			872	0.735	0.89	0.625	0.56	0.685	0.815	0.785	0.58
873	0.705	0.78	0.755	0.75	0.625	0.585	0.56	0.63			873	0.63	0.595	0.595	0.815	0.855	0.535	0.655	0.735			873	0.77	0.865	0.585	0.54	0.65	0.845	0.8	0.58
874	0.705	0.73	0.765	0.78	0.545	0.615	0.575	0.61			874	0.645	0.62	0.585	0.785	0.815	0.575	0.53	0.74			874	0.775	0.915	0.57	0.64	0.57	0.825	0.88	0.57
875	0.735	0.69	0.75	0.805	0.63	0.62	0.59	0.58			875	0.7	0.565	0.55	0.73	0.845	0.565	0.63	0.775			875	0.785	0.875	0.625	0.545	0.64	0.8	0.86	0.555
876	0.7	0.7	0.73	0.805	0.575	0.595	0.56	0.655			876	0.65	0.585	0.55	0.82	0.88	0.56	0.575	0.73			876	0.765	0.865	0.615	0.55	0.66	0.805	0.89	0.61
877	0.76	0.7	0.73	0.79	0.575	0.62	0.565	0.66			877	0.635	0.54	0.56	0.805	0.865	0.535	0.57	0.77			877	0.725	0.89	0.525	0.565	0.615	0.765	0.81	0.515
878	0.715	0.715	0.735	0.785	0.595	0.62	0.52	0.62			878	0.605	0.6	0.56	0.795	0.87	0.505	0.595	0.77			878	0.755	0.87	0.65	0.58	0.625	0.78	0.87	0.56
879	0.74	0.75	0.75	0.795	0.585	0.61	0.58	0.595			879	0.685	0.54	0.625	0.85	0.87	0.535	0.62	0.8			879	0.72	0.905	0.55	0.57	0.645	0.77	0.825	0.515
880	0.74	0.75	0.72	0.815	0.595	0.605	0.585	0.705			880	0.62	0.61	0.535	0.82	0.905	0.565	0.61	0.78			880	0.745	0.845	0.655	0.63	0.665	0.815	0.885	0.625
881	0.765	0.695	0.765	0.77	0.585	0.615	0.505	0.635			881	0.655	0.6	0.56	0.855	0.845	0.535	0.565	0.72			881	0.735	0.895	0.595	0.555	0.66	0.815	0.835	0.565
882	0.735	0.73	0.755	0.81	0.585	0.65	0.565	0.625			882	0.635	0.565	0.62	0.83	0.84	0.555	0.59	0.715			882	0.785	0.855	0.585	0.54	0.61	0.8	0.885	0.58
883	0.79	0.735	0.735	0.795	0.57	0.585	0.615	0.665			883	0.635	0.56	0.56	0.78	0.89	0.51	0.615	0.785			883	0.755	0.905	0.655	0.57	0.675	0.795	0.885	0.57
884	0.735	0.735	0.72	0.775	0.62	0.57	0.555	0.625			884	0.64	0.62	0.56	0.775	0.84	0.52	0.62	0.75			884	0.765	0.89	0.6	0.575	0.655	0.79	0.83	0.57
885	0.72	0.715	0.765	0.775	0.62	0.55	0.585	0.615			885	0.61	0.625	0.555	0.785	0.875	0.555	0.565	0.75			885	0.77	0.89	0.63	0.61	0.63	0.785	0.88	0.64
886	0.7	0.665	0.77	0.805	0.56	0.625	0.59	0.605			886	0.65	0.67	0.525	0.805	0.88	0.5	0.55	0.76			886	0.79	0.875	0.55	0.56	0.63	0.825	0.87	0.58
887	0.755	0.765	0.735	0.81	0.6	0.65	0.53	0.62			887	0.665	0.58	0.535	0.775	0.895	0.585	0.65	0.79			887	0.73	0.855	0.6	0.585	0.65	0.825	0.81	0.635
888	0.68	0.75	0.725	0.775	0.63	0.655	0.56	0.645			888	0.66	0.605	0.58	0.775	0.865	0.56	0.58	0.755			888	0.74	0.875	0.56	0.58	0.615	0.81	0.81	0.525
889	0.685	0.76	0.73	0.755	0.605	0.585	0.565	0.645			889	0.715	0.64	0.56	0.785	0.855	0.52	0.53	0.765			889	0.72	0.87	0.645	0.6	0.625	0.83	0.82	0.54
890	0.715	0.78	0.695	0.79	0.55	0.6	0.575	0.63			890	0.69	0.56	0.51	0.825	0.88	0.56	0.59	0.76			890	0.795	0.91	0.595	0.555	0.615	0.79	0.855	0.555
891	0.73	0.745	0.775	0.785	0.615	0.64	0.575	0.605			891	0.63	0.53	0.545	0.77	0.835	0.47	0.595	0.735			891	0.785	0.925	0.545	0.55	0.575	0.835	0.825	0.61
892	0.73	0.745	0.735	0.745	0.56	0.62	0.57	0.62			892	0.695	0.625	0.53	0.795	0.86	0.515	0.59	0.745			892	0.7	0.895	0.595	0.605	0.665	0.77	0.79	0.54
893	0.705	0.725	0.69	0.82	0.62	0.585	0.54	0.685			893	0.64	0.59	0.54	0.78	0.86	0.57	0.57	0.715			893	0.73	0.86	0.58	0.595	0.605	0.755	0.885	0.575
894	0.755	0.71	0.735	0.815	0.645	0.615	0.57	0.615			894	0.63	0.6	0.56	0.74	0.875	0.55	0.605	0.74			894	0.785	0.85	0.54	0.55	0.62	0.785	0.87	0.6
895	0.73	0.695	0.715	0.77	0.545	0.6	0.6	0.63			895	0.68	0.605	0.555	0.775	0.89	0.545	0.545	0.77			895	0.78	0.87	0.655	0.6	0.675	0.855	0.83	0.58
896	0.755	0.735	0.725	0.77	0.57	0.64	0.56	0.625			896	0.66	0.615	0.59	0.83	0.82	0.57	0.57	0.79			896	0.745	0.86	0.635	0.515	0.635	0.865	0.845	0.575
897	0.73	0.76	0.7	0.805	0.635	0.635	0.58	0.575			897	0.65	0.565	0.595	0.83	0.855	0.58	0.595	0.755			897	0.73	0.86	0.585	0.545	0.64	0.81	0.85	0.605
898	0.67	0.75	0.755	0.735	0.555	0.59	0.61	0.68			898	0.675	0.59	0.58	0.795	0.86	0.54	0.585	0.76			898	0.765	0.905	0.615	0.56	0.685	0.815	0.87	0.61
899	0.71	0.7	0.78	0.785	0.59	0.585	0.605	0.635			899	0.645	0.61	0.55	0.825	0.915	0.54	0.59	0.76			899	0.755	0.89	0.62	0.555	0.63	0.835	0.84	0.53
900	0.765	0.735	0.785	0.83	0.59	0.575	0.56	0.64			900	0.655	0.63	0.525	0.775	0.895	0.52	0.61	0.78			900	0.81	0.905	0.645	0.56	0.64	0.8	0.885	0.555
901	0.745	0.745	0.75	0.765	0.56	0.66	0.53	0.625			901	0.655	0.59	0.51	0.765	0.84	0.565	0.51	0.745			901	0.77	0.92	0.585	0.605	0.65	0.835	0.845	0.6
902	0.75	0.68	0.77	0.79	0.54	0.595	0.6	0.65			902	0.69	0.605	0.575	0.805	0.885	0.59	0.625	0.775			902	0.77	0.86	0.565	0.57	0.645	0.825	0.895	0.64
903	0.695	0.725	0.7	0.81	0.605	0.635	0.615	0.665			903	0.655	0.595	0.585	0.82	0.905	0.535	0.555	0.73			903	0.775	0.885	0.59	0.56	0.675	0.79	0.855	0.6
904	0.695	0.695	0.735	0.735	0.595	0.57	0.575	0.705			904	0.69	0.625	0.54	0.82	0.83	0.505	0.63	0.815			904	0.73	0.855	0.675	0.555	0.615	0.8	0.86	0.54
905	0.715	0.72	0.75	0.825	0.575	0.6	0.58	0.6			905	0.675	0.61	0.535	0.765	0.84	0.525	0.65	0.735			905	0.745	0.865	0.635	0.53	0.66	0.825	0.815	0.525
906	0.74	0.715	0.7	0.77	0.615	0.61	0.595	0.625			906	0.675	0.61	0.545	0.8	0.85	0.605	0.55	0.755			906	0.76	0.895	0.575	0.53	0.59	0.785	0.835	0.58
907	0.75	0.7	0.73	0.84	0.6	0.605	0.58	0.61			907	0.61	0.62	0.59	0.855	0.9	0.52	0.56	0.7			907	0.76	0.855	0.59	0.595	0.635	0.845	0.88	0.54
908	0.735	0.75	0.735	0.805	0.58	0.635	0.6	0.63			908	0.6	0.625	0.57	0.79	0.91	0.525	0.585	0.755			908	0.745	0.89	0.675	0.585	0.61	0.805	0.85	0.58
909	0.74	0.785	0.77	0.785	0.615	0.605	0.545	0.585			909	0.655	0.54	0.6	0.77	0.85	0.54	0.585	0.755			909	0.795	0.885	0.535	0.57	0.66	0.78	0.825	0.58
910	0.72	0.74	0.755	0.74	0.625	0.57	0.475	0.615			910	0.65	0.59	0.525	0.745	0.85	0.55	0.605	0.785			910	0.735	0.91	0.59	0.62	0.625	0.805	0.77	0.525
911	0.685	0.755	0.705	0.815	0.58	0.59	0.505	0.67			911	0.645	0.59	0.565	0.835	0.86	0.49	0.585	0.76			911	0.785	0.88	0.63	0.6	0.655	0.835	0.805	0.54
912	0.71	0.73	0.79	0.755	0.58	0.63	0.575	0.595			912	0.66	0.565	0.565	0.79	0.83	0.545	0.595	0.71			912	0.75	0.89	0.605	0.58	0.6	0.835	0.84	0.505
913	0.715	0.75	0.75	0.785	0.525	0.62	0.58	0.625			913	0.635	0.555	0.565	0.79	0.895	0.535	0.555	0.785			913	0.74	0.885	0.58	0.54	0.67	0.775	0.855	0.54
914	0.725	0.75	0.68	0.785	0.6	0.6	0.605	0.595			914	0.65	0.64	0.515	0.765	0.88	0.56	0.57	0.715			914	0.755	0.91	0.53	0.64	0.63	0.845	0.875	0.6
915	0.76	0.755	0.775	0.755	0.6	0.665	0.555	0.655			915	0.66	0.585	0.52	0.83	0.87	0.53	0.55	0.74			915	0.765	0.91	0.61	0.515	0.61	0.815	0.855	0.665
916	0.74	0.71	0.76	0.79	0.595	0.57	0.57	0.645			916	0.665	0.625	0.53	0.765	0.915	0.62	0.65	0.825			916	0.775	0.88	0.615	0.57	0.655	0.785	0.89	0.55
917	0.725	0.745	0.75	0.79	0.605	0.585	0.61	0.605			917	0.66	0.51	0.58	0.745	0.845	0.49	0.58	0.745			917	0.735	0.855	0.59	0.57	0.595	0.8	0.815	0.615
918	0.765	0.685	0.7	0.79	0.6	0.665	0.58	0.65			918	0.69	0.615	0.53	0.815	0.835	0.5	0.63	0.84			918	0.72	0.9	0.605	0.56	0.68	0.83	0.875	0.585
919	0.74	0.7	0.745	0.81	0.63	0.62	0.61	0.65			919	0.67	0.6	0.61	0.785	0.855	0.59	0.605	0.755			919	0.795	0.865	0.595	0.6	0.63	0.79	0.815	0.54
920	0.71	0.715	0.74	0.79	0.6	0.54	0.535	0.62			920	0.62	0.585	0.575	0.785	0.88	0.585	0.525	0.675			920	0.765	0.845	0.655	0.495	0.645	0.775	0.875	0.6
921	0.735	0.73	0.72	0.815	0.575	0.635	0.635	0.62			921	0.75	0.565	0.495	0.765	0.845	0.54	0.595	0.76			921	0.805	0.875	0.56	0.615	0.625	0.775	0.83	0.585
922	0.755	0.69	0.76	0.745	0.58	0.57	0.575	0.64			922	0.625	0.565	0.62	0.795	0.895	0.555	0.65	0.76			922	0.735	0.88	0.565	0.54	0.67	0.77	0.815	0.6
923	0.79	0.71	0.75	0.82	0.615	0.6	0.605	0.595			923	0.67	0.625	0.6	0.75	0.84	0.54	0.57	0.75			923	0.745	0.9	0.61	0.535	0.595	0.825	0.895	0.615
924	0.675	0.75	0.745	0.76	0.6	0.6	0.56	0.615			924	0.685	0.585	0.605	0.83	0.885	0.5	0.6	0.715			924	0.75	0.9	0.635	0.595	0.71	0.84	0.915	0.58
925	0.715	0.715	0.745	0.765	0.645	0.655	0.52	0.62			925	0.635	0.555	0.535	0.7	0.85	0.545	0.545	0.75			925	0.75	0.895	0.595	0.58	0.65	0.785	0.825	0.56
926	0.695	0.74	0.76	0.795	0.585	0.57	0.545	0.605			926	0.62	0.635	0.535	0.83	0.88	0.525	0.61	0.765			926	0.75	0.885	0.605	0.585	0.625	0.795	0.835	0.565
927	0.75	0.67	0.7	0.8	0.57	0.64	0.575	0.68			927	0.63	0.59	0.525	0.775	0.84	0.585	0.59	0.785			927	0.825	0.89	0.625	0.555	0.64	0.825	0.83	0.57
928	0.74	0.755	0.685	0.795	0.585	0.575	0.6	0.635			928	0.605	0.585	0.555	0.825	0.9	0.51	0.58	0.795			928	0.76	0.865	0.64	0.57	0.58	0.835	0.855	0.55
929	0.72	0.78	0.755	0.81	0.55	0.605	0.56	0.655			929	0.705	0.59	0.545	0.78	0.83	0.57	0.555	0.74			929	0.7	0.86	0.59	0.575	0.625	0.865	0.835	0.57
930	0.71	0.75	0.775	0.76	0.63	0.635	0.57	0.645			930	0.63	0.58	0.555	0.805	0.9	0.57	0.56	0.73			930	0.765	0.87	0.59	0.58	0.655	0.84	0.82	0.59
931	0.745	0.745	0.73	0.78	0.635	0.64	0.595	0.605			931	0.64	0.57	0.495	0.795	0.88	0.595	0.605	0.76			931	0.77	0.88	0.575	0.645	0.62	0.79	0.865	0.62
932	0.745	0.705	0.77	0.78	0.57	0.6	0.595	0.695			932	0.685	0.625	0.58	0.765	0.865	0.55	0.585	0.78			932	0.785	0.855	0.65	0.555	0.66	0.795	0.765	0.54
933	0.695	0.72	0.75	0.735	0.55	0.59	0.56	0.635			933	0.655	0.57	0.555	0.835	0.835	0.515	0.585	0.74			933	0.715	0.895	0.595	0.555	0.65	0.79	0.825	0.49
934	0.7	0.735	0.75	0.78	0.595	0.615	0.58	0.675			934	0.63	0.57	0.575	0.795	0.85	0.53	0.545	0.75			934	0.755	0.865	0.615	0.545	0.635	0.805	0.85	0.6
935	0.705	0.715	0.765	0.815	0.595	0.595	0.555	0.585			935	0.7	0.64	0.545	0.81	0.865	0.56	0.56	0.745			935	0.73	0.895	0.65	0.61	0.61	0.81	0.885	0.615
936	0.715	0.69	0.725	0.78	0.585	0.61	0.515	0.635			936	0.69	0.565	0.595	0.82	0.88	0.535	0.63	0.76			936	0.75	0.925	0.61	0.585	0.605	0.79	0.865	0.58
937	0.735	0.735	0.705	0.8	0.61	0.595	0.57	0.635			937	0.615	0.565	0.585	0.79	0.9	0.575	0.645	0.795			937	0.74	0.845	0.595	0.555	0.6	0.86	0.835	0.575
938	0.72	0.755	0.74	0.795	0.6	0.61	0.585	0.62			938	0.64	0.555	0.595	0.78	0.89	0.555	0.56	0.685			938	0.77	0.87	0.56	0.585	0.675	0.8	0.86	0.58
939	0.745	0.735	0.71	0.82	0.6	0.59	0.63	0.595			939	0.645	0.62	0.55	0.795	0.825	0.53	0.56	0.745			939	0.785	0.905	0.565	0.565	0.605	0.78	0.895	0.555
940	0.775	0.75	0.75	0.78	0.585	0.64	0.565	0.63			940	0.655	0.66	0.5	0.805	0.875	0.555	0.58	0.79			940	0.785	0.885	0.6	0.535	0.72	0.82	0.81	0.61
941	0.71	0.725	0.715	0.805	0.57	0.585	0.55	0.66			941	0.65	0.555	0.61	0.805	0.85	0.52	0.57	0.755			941	0.755	0.925	0.55	0.56	0.655	0.835	0.855	0.65
942	0.765	0.71	0.785	0.76	0.585	0.66	0.53	0.63			942	0.635	0.635	0.51	0.805	0.905	0.56	0.62	0.715			942	0.78	0.875	0.605	0.545	0.6	0.82	0.89	0.53
943	0.725	0.7	0.74	0.75	0.61	0.655	0.53	0.62			943	0.655	0.575	0.52	0.75	0.86	0.575	0.52	0.79			943	0.73	0.89	0.585	0.53	0.645	0.78	0.805	0.585
944	0.705	0.715	0.755	0.78	0.615	0.555	0.555	0.635			944	0.63	0.62	0.535	0.725	0.835	0.53	0.59	0.76			944	0.765	0.845	0.625	0.57	0.625	0.855	0.855	0.62
945	0.735	0.725	0.765	0.77	0.565	0.605	0.61	0.615			945	0.655	0.6	0.5	0.8	0.855	0.56	0.575	0.76			945	0.735	0.85	0.575	0.53	0.665	0.815	0.855	0.585
946	0.7	0.695	0.71	0.815	0.595	0.625	0.59	0.625			946	0.69	0.59	0.545	0.78	0.875	0.54	0.595	0.765			946	0.745	0.855	0.595	0.625	0.63	0.775	0.83	0.535
947	0.73	0.79	0.7	0.79	0.59	0.64	0.54	0.635			947	0.62	0.615	0.545	0.805	0.86	0.54	0.575	0.76			947	0.745	0.875	0.57	0.635	0.63	0.805	0.845	0.57
948	0.775	0.765	0.74	0.805	0.56	0.59	0.565	0.58			948	0.695	0.63	0.545	0.765	0.845	0.52	0.565	0.755			948	0.775	0.895	0.615	0.58	0.66	0.8	0.85	0.545
949	0.72	0.75	0.745	0.8	0.615	0.6	0.585	0.65			949	0.67	0.56	0.545	0.835	0.88	0.54	0.63	0.765			949	0.765	0.9	0.625	0.595	0.65	0.745	0.84	0.57
950	0.715	0.735	0.74	0.79	0.605	0.57	0.6	0.66			950	0.66	0.59	0.6	0.8	0.895	0.53	0.605	0.725			950	0.79	0.91	0.67	0.58	0.615	0.83	0.855	0.615
951	0.725	0.705	0.73	0.78	0.615	0.585	0.58	0.64			951	0.62	0.615	0.56	0.74	0.86	0.54	0.55	0.77			951	0.765	0.87	0.595	0.53	0.64	0.795	0.825	0.635
952	0.705	0.73	0.71	0.795	0.58	0.615	0.55	0.61			952	0.66	0.6	0.54	0.76	0.845	0.56	0.595	0.695			952	0.8	0.855	0.61	0.6	0.61	0.805	0.835	0.575
953	0.795	0.78	0.72	0.77	0.535	0.625	0.56	0.635			953	0.65	0.58	0.545	0.785	0.85	0.52	0.515	0.785			953	0.76	0.9	0.585	0.565	0.66	0.85	0.815	0.55
954	0.755	0.74	0.8	0.805	0.645	0.575	0.59	0.675			954	0.63	0.62	0.545	0.835	0.9	0.575	0.605	0.8			954	0.775	0.85	0.63	0.605	0.695	0.8	0.845	0.53
955	0.75	0.705	0.755	0.805	0.59	0.605	0.56	0.63			955	0.625	0.6	0.575	0.805	0.825	0.535	0.595	0.735			955	0.785	0.895	0.645	0.58	0.65	0.8	0.88	0.57
956	0.74	0.675	0.75	0.75	0.56	0.645	0.59	0.615			956	0.665	0.57	0.57	0.805	0.885	0.57	0.54	0.72			956	0.765	0.865	0.64	0.565	0.64	0.795	0.875	0.54
957	0.68	0.715	0.76	0.775	0.575	0.62	0.59	0.635			957	0.69	0.545	0.52	0.775	0.87	0.595	0.625	0.76			957	0.705	0.885	0.525	0.61	0.64	0.805	0.89	0.585
958	0.72	0.735	0.695	0.79	0.615	0.58	0.59	0.665			958	0.695	0.63	0.585	0.825	0.87	0.545	0.56	0.745			958	0.745	0.945	0.615	0.565	0.62	0.795	0.84	0.595
959	0.72	0.785	0.74	0.77	0.595	0.64	0.56	0.585			959	0.66	0.575	0.57	0.78	0.875	0.535	0.62	0.805			959	0.77	0.865	0.55	0.58	0.6	0.845	0.815	0.525
960	0.695	0.74	0.735	0.825	0.62	0.595	0.55	0.62			960	0.655	0.605	0.59	0.805	0.88	0.515	0.65	0.735			960	0.715	0.89	0.615	0.52	0.62	0.815	0.86	0.615
961	0.75	0.775	0.715	0.745	0.525	0.615	0.515	0.615			961	0.705	0.64	0.555	0.775	0.85	0.535	0.58	0.69			961	0.75	0.885	0.615	0.615	0.66	0.805	0.82	0.535
962	0.76	0.755	0.695	0.8	0.59	0.62	0.565	0.645			962	0.665	0.515	0.6	0.79	0.84	0.465	0.535	0.76			962	0.75	0.89	0.57	0.58	0.665	0.835	0.865	0.565
963	0.725	0.725	0.73	0.77	0.58	0.595	0.545	0.68			963	0.635	0.565	0.595	0.76	0.865	0.555	0.555	0.76			963	0.82	0.865	0.595	0.57	0.64	0.77	0.885	0.57
964	0.75	0.72	0.755	0.86	0.55	0.635	0.665	0.63			964	0.665	0.505	0.535	0.775	0.875	0.585	0.595	0.765			964	0.745	0.89	0.555	0.495	0.67	0.82	0.815	0.56
965	0.71	0.69	0.78	0.755	0.58	0.65	0.54	0.615			965	0.655	0.58	0.51	0.815	0.89	0.55	0.625	0.73			965	0.76	0.905	0.6	0.61	0.635	0.775	0.785	0.57
966	0.76	0.76	0.735	0.79	0.655	0.65	0.625	0.62			966	0.695	0.6	0.565	0.79	0.86	0.57	0.595	0.795			966	0.76	0.895	0.645	0.58	0.625	0.85	0.855	0.585
967	0.715	0.72	0.745	0.78	0.63	0.58	0.595	0.645			967	0.625	0.615	0.57	0.795	0.87	0.56	0.615	0.76			967	0.75	0.88	0.58	0.57	0.67	0.82	0.865	0.565
968	0.725	0.755	0.74	0.77	0.635	0.59	0.595	0.62			968	0.65	0.585	0.59	0.8	0.86	0.505	0.56	0.765			968	0.745	0.865	0.605	0.63	0.605	0.79	0.825	0.62
969	0.735	0.71	0.765	0.78	0.59	0.6	0.545	0.635			969	0.65	0.7	0.54	0.775	0.86	0.61	0.6	0.76			969	0.74	0.87	0.615	0.545	0.585	0.79	0.85	0.53
970	0.655	0.715	0.735	0.81	0.595	0.55	0.53	0.605			970	0.61	0.655	0.515	0.765	0.89	0.56	0.595	0.765			970	0.765	0.875	0.635	0.545	0.615	0.835	0.87	0.58
971	0.685	0.72	0.73	0.745	0.54	0.645	0.595	0.59			971	0.69	0.565	0.57	0.705	0.87	0.62	0.61	0.77			971	0.755	0.885	0.595	0.57	0.65	0.82	0.825	0.535
972	0.73	0.72	0.72	0.835	0.545	0.635	0.595	0.65			972	0.655	0.645	0.615	0.8	0.83	0.54	0.585	0.755			972	0.76	0.87	0.615	0.57	0.64	0.815	0.83	0.57
973	0.745	0.735	0.705	0.77	0.59	0.56	0.535	0.615			973	0.635	0.62	0.515	0.79	0.865	0.555	0.63	0.785			973	0.79	0.905	0.57	0.55	0.585	0.795	0.875	0.605
974	0.705	0.735	0.715	0.78	0.595	0.6	0.575	0.625			974	0.64	0.6	0.55	0.78	0.885	0.55	0.63	0.775			974	0.775	0.875	0.58	0.565	0.68	0.855	0.88	0.61
975	0.69	0.765	0.74	0.745	0.61	0.605	0.58	0.685			975	0.67	0.525	0.565	0.705	0.86	0.54	0.51	0.745			975	0.72	0.885	0.635	0.625	0.62	0.805	0.82	0.61
976	0.74	0.7	0.775	0.82	0.585	0.62	0.535	0.62			976	0.705	0.59	0.54	0.81	0.865	0.445	0.61	0.76			976	0.755	0.87	0.595	0.595	0.615	0.765	0.81	0.57
977	0.75	0.75	0.775	0.815	0.605	0.62	0.53	0.6			977	0.61	0.595	0.58	0.795	0.86	0.575	0.58	0.76			977	0.765	0.87	0.62	0.555	0.605	0.825	0.845	0.565
978	0.765	0.735	0.75	0.775	0.625	0.575	0.6	0.65			978	0.655	0.62	0.54	0.835	0.87	0.585	0.51	0.77			978	0.715	0.85	0.585	0.56	0.635	0.805	0.88	0.555
979	0.755	0.705	0.71	0.785	0.605	0.59	0.58	0.63			979	0.655	0.58	0.555	0.79	0.87	0.52	0.595	0.715			979	0.79	0.905	0.635	0.57	0.69	0.795	0.85	0.48
980	0.71	0.71	0.775	0.795	0.625	0.635	0.59	0.645			980	0.64	0.605	0.545	0.825	0.885	0.56	0.595	0.715			980	0.76	0.905	0.585	0.57	0.655	0.84	0.83	0.6
981	0.76	0.765	0.76	0.77	0.56	0.62	0.55	0.625			981	0.69	0.605	0.535	0.75	0.83	0.58	0.585	0.73			981	0.75	0.89	0.605	0.615	0.645	0.855	0.88	0.58
982	0.73	0.71	0.735	0.81	0.58	0.625	0.55	0.65			982	0.67	0.63	0.595	0.795	0.895	0.545	0.58	0.735			982	0.755	0.88	0.605	0.54	0.575	0.78	0.87	0.63
983	0.72	0.73	0.825	0.8	0.59	0.57	0.64	0.645			983	0.715	0.61	0.515	0.78	0.855	0.53	0.57	0.695			983	0.75	0.86	0.61	0.555	0.62	0.775	0.795	0.51
984	0.73	0.755	0.69	0.825	0.61	0.62	0.55	0.66			984	0.64	0.635	0.595	0.79	0.85	0.58	0.585	0.775			984	0.77	0.89	0.61	0.535	0.695	0.815	0.865	0.54
985	0.72	0.69	0.725	0.815	0.57	0.65	0.57	0.675			985	0.66	0.535	0.55	0.785	0.865	0.56	0.605	0.825			985	0.74	0.89	0.535	0.57	0.615	0.82	0.84	0.56
986	0.75	0.71	0.72	0.765	0.625	0.605	0.53	0.645			986	0.58	0.625	0.54	0.76	0.9	0.595	0.54	0.73			986	0.77	0.86	0.63	0.57	0.595	0.82	0.825	0.57
987	0.725	0.73	0.735	0.75	0.525	0.605	0.605	0.625			987	0.675	0.64	0.585	0.765	0.845	0.51	0.605	0.755			987	0.745	0.895	0.59	0.635	0.685	0.825	0.875	0.57
988	0.705	0.67	0.725	0.77	0.61	0.605	0.565	0.605			988	0.61	0.62	0.545	0.78	0.89	0.52	0.605	0.805			988	0.755	0.85	0.585	0.59	0.59	0.835	0.88	0.605
989	0.7	0.745	0.795	0.825	0.63	0.64	0.575	0.57			989	0.665	0.54	0.515	0.83	0.88	0.545	0.575	0.745			989	0.775	0.885	0.64	0.52	0.68	0.84	0.85	0.55
990	0.745	0.76	0.685	0.735	0.625	0.545	0.6	0.61			990	0.645	0.555	0.605	0.82	0.85	0.525	0.605	0.755			990	0.775	0.92	0.605	0.59	0.67	0.785	0.815	0.575
991	0.76	0.745	0.75	0.78	0.565	0.585	0.535	0.635			991	0.68	0.605	0.575	0.785	0.84	0.565	0.56	0.72			991	0.72	0.87	0.605	0.615	0.645	0.765	0.815	0.545
992	0.75	0.755	0.685	0.76	0.56	0.635	0.575	0.64			992	0.645	0.57	0.56	0.83	0.865	0.555	0.61	0.725			992	0.74	0.88	0.61	0.555	0.65	0.775	0.86	0.54
993	0.695	0.77	0.77	0.835	0.565	0.595	0.555	0.625			993	0.625	0.605	0.565	0.79	0.875	0.525	0.57	0.765			993	0.805	0.895	0.545	0.585	0.635	0.85	0.91	0.625
994	0.745	0.705	0.795	0.795	0.63	0.605	0.575	0.605			994	0.63	0.56	0.53	0.785	0.875	0.49	0.58	0.77			994	0.74	0.88	0.59	0.56	0.56	0.855	0.83	0.54
995	0.705	0.73	0.72	0.795	0.595	0.565	0.595	0.615			995	0.65	0.605	0.58	0.8	0.845	0.55	0.625	0.755			995	0.78	0.88	0.68	0.57	0.63	0.85	0.815	0.615
996	0.745	0.765	0.74	0.8	0.56	0.64	0.585	0.69			996	0.665	0.58	0.575	0.845	0.895	0.58	0.605	0.76			996	0.74	0.9	0.6	0.59	0.615	0.845	0.88	0.545
997	0.72	0.72	0.73	0.745	0.61	0.6	0.545	0.615			997	0.72	0.615	0.565	0.8	0.85	0.475	0.545	0.8			997	0.785	0.875	0.58	0.565	0.605	0.79	0.875	0.625
998	0.675	0.69	0.73	0.745	0.57	0.61	0.605	0.62			998	0.6	0.575	0.49	0.76	0.895	0.55	0.56	0.735			998	0.785	0.885	0.63	0.555	0.69	0.805	0.845	0.53
999	0.735	0.74	0.74	0.79	0.64	0.64	0.57	0.66			999	0.675	0.645	0.62	0.78	0.865	0.585	0.6	0.76			999	0.795	0.88	0.605	0.535	0.65	0.81	0.85	0.59
1000	0.755	0.73	0.735	0.82	0.63	0.61	0.57	0.605			1000	0.67	0.605	0.525	0.8	0.855	0.56	0.56	0.76			1000	0.695	0.875	0.57	0.6	0.69	0.77	0.83	0.575
1001	0.715	0.67	0.77	0.81	0.625	0.615	0.66	0.68			1001	0.61	0.63	0.585	0.72	0.85	0.535	0.655	0.77			1001	0.76	0.885	0.63	0.52	0.68	0.805	0.84	0.595
1002	0.755	0.72	0.745	0.8	0.535	0.555	0.55	0.625			1002	0.64	0.57	0.61	0.805	0.86	0.55	0.545	0.76			1002	0.76	0.905	0.575	0.61	0.625	0.815	0.815	0.595
1003	0.71	0.71	0.675	0.795	0.635	0.565	0.59	0.63			1003	0.695	0.59	0.55	0.77	0.91	0.57	0.55	0.7			1003	0.73	0.88	0.575	0.6	0.575	0.805	0.85	0.6
1004	0.71	0.735	0.755	0.735	0.585	0.585	0.61	0.67			1004	0.675	0.59	0.555	0.795	0.835	0.54	0.61	0.745			1004	0.8	0.895	0.585	0.585	0.665	0.84	0.85	0.615
1005	0.715	0.715	0.745	0.805	0.635	0.63	0.495	0.645			1005	0.65	0.6	0.55	0.805	0.86	0.505	0.565	0.7			1005	0.75	0.895	0.61	0.515	0.685	0.805	0.8	0.555
1006	0.725	0.695	0.755	0.755	0.61	0.63	0.535	0.58			1006	0.63	0.635	0.54	0.78	0.86	0.6	0.55	0.785			1006	0.735	0.86	0.595	0.545	0.64	0.8	0.86	0.56
1007	0.74	0.73	0.72	0.815	0.57	0.62	0.585	0.635			1007	0.67	0.63	0.5	0.77	0.88	0.595	0.585	0.755			1007	0.77	0.89	0.615	0.595	0.66	0.845	0.865	0.54
1008	0.735	0.74	0.755	0.765	0.57	0.625	0.605	0.625			1008	0.645	0.615	0.545	0.835	0.91	0.525	0.605	0.795			1008	0.78	0.845	0.62	0.56	0.575	0.805	0.89	0.565
1009	0.77	0.815	0.73	0.795	0.565	0.625	0.625	0.61			1009	0.72	0.56	0.555	0.795	0.845	0.5	0.62	0.79			1009	0.765	0.895	0.585	0.605	0.67	0.815	0.88	0.56
1010	0.705	0.75	0.745	0.79	0.595	0.635	0.51	0.61			1010	0.625	0.61	0.59	0.755	0.855	0.515	0.57	0.75			1010	0.735	0.87	0.625	0.595	0.6	0.815	0.865	0.595
1011	0.73	0.79	0.78	0.78	0.61	0.605	0.58	0.635			1011	0.59	0.595	0.55	0.765	0.885	0.52	0.58	0.725			1011	0.72	0.865	0.61	0.605	0.65	0.795	0.82	0.6
1012	0.755	0.745	0.685	0.765	0.6	0.56	0.565	0.64			1012	0.66	0.56	0.535	0.825	0.875	0.54	0.685	0.78			1012	0.745	0.925	0.605	0.565	0.58	0.76	0.895	0.54
1013	0.685	0.74	0.76	0.79	0.605	0.66	0.595	0.655			1013	0.645	0.575	0.585	0.82	0.87	0.525	0.565	0.755			1013	0.76	0.925	0.645	0.5	0.61	0.86	0.815	0.6
1014	0.69	0.71	0.75	0.775	0.58	0.63	0.575	0.615			1014	0.645	0.61	0.605	0.795	0.845	0.52	0.55	0.73			1014	0.77	0.91	0.565	0.58	0.655	0.84	0.87	0.6
1015	0.78	0.72	0.735	0.845	0.595	0.56	0.55	0.62			1015	0.715	0.6	0.56	0.8	0.88	0.535	0.565	0.805			1015	0.79	0.835	0.58	0.56	0.65	0.815	0.815	0.54
1016	0.73	0.705	0.755	0.79	0.67	0.61	0.55	0.65			1016	0.665	0.59	0.515	0.765	0.86	0.565	0.6	0.745			1016	0.775	0.895	0.6	0.605	0.59	0.785	0.81	0.555
1017	0.71	0.71	0.75	0.775	0.545	0.635	0.565	0.6			1017	0.66	0.585	0.55	0.785	0.875	0.485	0.59	0.79			1017	0.735	0.86	0.61	0.58	0.64	0.8	0.82	0.62
1018	0.74	0.775	0.72	0.78	0.585	0.62	0.575	0.635			1018	0.68	0.54	0.52	0.765	0.81	0.52	0.56	0.76			1018	0.75	0.895	0.6	0.565	0.68	0.855	0.845	0.52
1019	0.725	0.725	0.72	0.765	0.57	0.61	0.6	0.595			1019	0.595	0.64	0.56	0.805	0.875	0.565	0.595	0.74			1019	0.76	0.83	0.595	0.565	0.67	0.83	0.895	0.58
1020	0.735	0.73	0.74	0.8	0.57	0.595	0.555	0.665			1020	0.69	0.65	0.6	0.815	0.885	0.605	0.565	0.72			1020	0.78	0.88	0.605	0.63	0.65	0.83	0.895	0.545
1021	0.67	0.76	0.72	0.785	0.565	0.635	0.59	0.64			1021	0.6	0.605	0.58	0.76	0.855	0.515	0.505	0.735			1021	0.72	0.905	0.55	0.58	0.65	0.815	0.855	0.635
1022	0.65	0.705	0.75	0.765	0.59	0.59	0.59	0.585			1022	0.715	0.535	0.52	0.765	0.85	0.555	0.585	0.755			1022	0.745	0.875	0.585	0.53	0.72	0.79	0.835	0.485
1023	0.71	0.715	0.74	0.8	0.51	0.6	0.595	0.605			1023	0.65	0.615	0.58	0.81	0.865	0.565	0.59	0.75			1023	0.73	0.89	0.59	0.535	0.645	0.82	0.855	0.57
1024	0.765	0.68	0.765	0.79	0.59	0.605	0.555	0.62			1024	0.685	0.705	0.555	0.81	0.895	0.575	0.68	0.745			1024	0.77	0.87	0.675	0.605	0.68	0.84	0.83	0.565
1025	0.71	0.735	0.765	0.83	0.625	0.59	0.56	0.66			1025	0.65	0.605	0.555	0.73	0.87	0.52	0.585	0.775			1025	0.765	0.88	0.585	0.575	0.64	0.82	0.89	0.525
1026	0.77	0.735	0.715	0.765	0.67	0.595	0.565	0.635			1026	0.655	0.64	0.56	0.825	0.92	0.57	0.59	0.745			1026	0.75	0.855	0.55	0.525	0.56	0.765	0.885	0.505
1027	0.735	0.71	0.72	0.8	0.635	0.59	0.59	0.695			1027	0.62	0.565	0.535	0.775	0.825	0.565	0.55	0.725			1027	0.735	0.905	0.65	0.51	0.59	0.785	0.85	0.585
1028	0.755	0.71	0.705	0.765	0.605	0.61	0.575	0.59			1028	0.61	0.605	0.57	0.84	0.885	0.52	0.565	0.765			1028	0.78	0.84	0.6	0.585	0.58	0.835	0.83	0.6
1029	0.765	0.75	0.755	0.79	0.535	0.635	0.555	0.67			1029	0.69	0.53	0.57	0.8	0.84	0.55	0.59	0.79			1029	0.81	0.915	0.6	0.64	0.64	0.845	0.875	0.605
1030	0.75	0.755	0.76	0.775	0.6	0.635	0.515	0.61			1030	0.685	0.56	0.55	0.82	0.855	0.56	0.615	0.765			1030	0.78	0.885	0.63	0.61	0.665	0.805	0.8	0.545
1031	0.72	0.72	0.73	0.795	0.59	0.565	0.53	0.575			1031	0.67	0.635	0.545	0.785	0.855	0.515	0.54	0.755			1031	0.76	0.865	0.61	0.535	0.665	0.8	0.82	0.59
1032	0.735	0.7	0.725	0.75	0.56	0.615	0.625	0.68			1032	0.685	0.61	0.585	0.825	0.895	0.59	0.63	0.73			1032	0.705	0.905	0.625	0.63	0.61	0.795	0.86	0.595
1033	0.735	0.75	0.75	0.775	0.59	0.575	0.555	0.635			1033	0.65	0.555	0.55	0.775	0.885	0.56	0.55	0.745			1033	0.78	0.895	0.63	0.6	0.54	0.79	0.805	0.545
1034	0.725	0.715	0.75	0.785	0.605	0.58	0.6	0.625			1034	0.65	0.605	0.575	0.835	0.875	0.555	0.61	0.75			1034	0.74	0.865	0.615	0.605	0.64	0.815	0.835	0.6
1035	0.765	0.78	0.76	0.81	0.555	0.65	0.59	0.625			1035	0.67	0.595	0.545	0.805	0.865	0.54	0.53	0.74			1035	0.765	0.89	0.57	0.53	0.64	0.835	0.875	0.57
1036	0.715	0.695	0.79	0.78	0.565	0.62	0.625	0.66			1036	0.685	0.61	0.495	0.765	0.87	0.545	0.635	0.755			1036	0.77	0.885	0.62	0.53	0.64	0.815	0.805	0.57
1037	0.675	0.76	0.7	0.795	0.61	0.57	0.58	0.605			1037	0.595	0.61	0.615	0.845	0.85	0.545	0.58	0.755			1037	0.72	0.895	0.58	0.62	0.67	0.82	0.835	0.54
1038	0.745	0.755	0.73	0.82	0.62	0.655	0.545	0.65			1038	0.665	0.53	0.535	0.795	0.85	0.565	0.615	0.825			1038	0.765	0.89	0.61	0.52	0.66	0.795	0.88	0.585
1039	0.725	0.735	0.76	0.765	0.63	0.575	0.57	0.62			1039	0.655	0.545	0.58	0.8	0.86	0.515	0.585	0.73			1039	0.775	0.85	0.59	0.595	0.655	0.825	0.87	0.55
1040	0.745	0.74	0.7	0.79	0.6	0.68	0.555	0.635			1040	0.63	0.625	0.555	0.76	0.855	0.57	0.58	0.765			1040	0.805	0.88	0.565	0.58	0.66	0.815	0.875	0.56
1041	0.745	0.765	0.7	0.81	0.62	0.59	0.575	0.6			1041	0.63	0.605	0.595	0.855	0.855	0.515	0.62	0.725			1041	0.795	0.855	0.57	0.615	0.66	0.8	0.85	0.575
1042	0.8	0.735	0.75	0.765	0.57	0.605	0.58	0.625			1042	0.63	0.61	0.61	0.81	0.88	0.49	0.63	0.76			1042	0.775	0.92	0.615	0.565	0.625	0.815	0.825	0.595
1043	0.7	0.67	0.76	0.77	0.565	0.59	0.61	0.63			1043	0.655	0.595	0.605	0.8	0.885	0.545	0.57	0.745			1043	0.73	0.895	0.625	0.57	0.67	0.835	0.855	0.5
1044	0.755	0.745	0.755	0.775	0.595	0.66	0.535	0.62			1044	0.68	0.545	0.51	0.78	0.865	0.545	0.595	0.76			1044	0.8	0.905	0.65	0.57	0.635	0.79	0.78	0.54
1045	0.695	0.77	0.73	0.79	0.565	0.665	0.55	0.64			1045	0.7	0.56	0.545	0.77	0.85	0.55	0.545	0.75			1045	0.745	0.87	0.585	0.56	0.65	0.825	0.86	0.555
1046	0.71	0.735	0.75	0.785	0.615	0.565	0.57	0.65			1046	0.665	0.6	0.555	0.755	0.865	0.6	0.57	0.825			1046	0.745	0.865	0.64	0.57	0.59	0.81	0.875	0.525
1047	0.745	0.745	0.775	0.81	0.6	0.605	0.555	0.635			1047	0.695	0.62	0.515	0.82	0.85	0.545	0.58	0.745			1047	0.745	0.89	0.59	0.58	0.625	0.79	0.855	0.57
1048	0.73	0.735	0.695	0.795	0.62	0.615	0.6	0.64			1048	0.655	0.585	0.55	0.79	0.875	0.495	0.59	0.75			1048	0.775	0.895	0.62	0.555	0.62	0.85	0.865	0.645
1049	0.725	0.715	0.745	0.785	0.565	0.58	0.55	0.62			1049	0.605	0.635	0.53	0.775	0.85	0.59	0.57	0.74			1049	0.79	0.895	0.545	0.585	0.645	0.805	0.795	0.55
1050	0.67	0.68	0.735	0.775	0.61	0.61	0.58	0.65			1050	0.645	0.655	0.555	0.77	0.885	0.535	0.585	0.75			1050	0.685	0.83	0.575	0.57	0.645	0.79	0.865	0.615
1051	0.715	0.725	0.75	0.785	0.58	0.705	0.59	0.6			1051	0.63	0.605	0.55	0.77	0.85	0.545	0.545	0.75			1051	0.775	0.905	0.595	0.58	0.655	0.765	0.85	0.615
1052	0.7	0.705	0.75	0.79	0.585	0.605	0.545	0.66			1052	0.66	0.615	0.51	0.79	0.82	0.565	0.59	0.775			1052	0.76	0.89	0.555	0.59	0.625	0.805	0.87	0.58
1053	0.69	0.705	0.72	0.765	0.63	0.635	0.535	0.61			1053	0.645	0.56	0.52	0.83	0.86	0.54	0.55	0.72			1053	0.735	0.87	0.635	0.58	0.65	0.82	0.91	0.545
1054	0.76	0.725	0.785	0.815	0.64	0.635	0.575	0.57			1054	0.665	0.615	0.61	0.805	0.895	0.52	0.62	0.765			1054	0.75	0.86	0.605	0.56	0.61	0.835	0.81	0.53
1055	0.76	0.77	0.76	0.825	0.59	0.56	0.635	0.63			1055	0.71	0.61	0.595	0.805	0.87	0.55	0.625	0.755			1055	0.7	0.885	0.63	0.545	0.63	0.805	0.865	0.56
1056	0.695	0.795	0.705	0.735	0.545	0.52	0.62	0.655			1056	0.64	0.55	0.575	0.77	0.87	0.565	0.62	0.73			1056	0.755	0.9	0.57	0.585	0.66	0.8	0.84	0.56
1057	0.735	0.685	0.705	0.845	0.555	0.62	0.595	0.67			1057	0.66	0.59	0.545	0.83	0.9	0.54	0.61	0.745			1057	0.775	0.87	0.6	0.54	0.635	0.84	0.89	0.575
1058	0.77	0.72	0.7	0.73	0.56	0.63	0.56	0.655			1058	0.64	0.6	0.555	0.81	0.85	0.53	0.57	0.78			1058	0.75	0.85	0.65	0.6	0.64	0.78	0.82	0.59
1059	0.735	0.72	0.73	0.765	0.585	0.62	0.55	0.64			1059	0.61	0.585	0.54	0.805	0.89	0.545	0.565	0.78			1059	0.78	0.905	0.58	0.53	0.67	0.84	0.845	0.56
1060	0.725	0.735	0.79	0.81	0.655	0.555	0.595	0.62			1060	0.69	0.6	0.575	0.775	0.855	0.555	0.56	0.75			1060	0.805	0.885	0.595	0.615	0.595	0.805	0.835	0.61
1061	0.745	0.75	0.755	0.765	0.545	0.64	0.605	0.645			1061	0.705	0.615	0.535	0.785	0.81	0.55	0.54	0.715			1061	0.75	0.88	0.645	0.56	0.625	0.765	0.84	0.56
1062	0.7	0.75	0.69	0.805	0.59	0.55	0.59	0.66			1062	0.665	0.585	0.59	0.825	0.885	0.495	0.62	0.71			1062	0.765	0.88	0.56	0.6	0.605	0.77	0.865	0.58
1063	0.745	0.72	0.805	0.785	0.555	0.595	0.565	0.625			1063	0.725	0.6	0.525	0.81	0.88	0.575	0.62	0.755			1063	0.76	0.875	0.605	0.54	0.645	0.825	0.805	0.57
1064	0.72	0.695	0.74	0.765	0.63	0.64	0.555	0.625			1064	0.68	0.61	0.55	0.775	0.895	0.565	0.615	0.78			1064	0.725	0.845	0.615	0.595	0.68	0.775	0.89	0.555
1065	0.71	0.7	0.74	0.785	0.555	0.565	0.595	0.595			1065	0.605	0.535	0.515	0.76	0.85	0.51	0.6	0.82			1065	0.81	0.905	0.57	0.54	0.615	0.84	0.85	0.555
1066	0.73	0.785	0.695	0.835	0.62	0.62	0.59	0.665			1066	0.655	0.635	0.555	0.835	0.9	0.545	0.595	0.765			1066	0.755	0.91	0.6	0.585	0.61	0.77	0.89	0.59
1067	0.715	0.745	0.76	0.755	0.605	0.605	0.54	0.61			1067	0.59	0.585	0.585	0.835	0.84	0.51	0.505	0.76			1067	0.76	0.895	0.64	0.575	0.655	0.805	0.825	0.595
1068	0.76	0.755	0.735	0.805	0.635	0.61	0.55	0.615			1068	0.62	0.595	0.615	0.785	0.84	0.56	0.59	0.77			1068	0.775	0.905	0.595	0.59	0.68	0.87	0.84	0.57
1069	0.75	0.715	0.74	0.76	0.605	0.61	0.545	0.625			1069	0.625	0.59	0.53	0.785	0.87	0.555	0.62	0.72			1069	0.73	0.87	0.62	0.62	0.655	0.84	0.82	0.585
1070	0.71	0.735	0.735	0.805	0.59	0.65	0.55	0.645			1070	0.685	0.64	0.57	0.795	0.89	0.535	0.55	0.755			1070	0.755	0.855	0.565	0.565	0.6	0.825	0.855	0.575
1071	0.745	0.75	0.77	0.765	0.57	0.65	0.585	0.63			1071	0.62	0.62	0.605	0.77	0.84	0.49	0.61	0.765			1071	0.75	0.915	0.505	0.58	0.66	0.81	0.865	0.535
1072	0.755	0.755	0.78	0.8	0.61	0.61	0.555	0.615			1072	0.61	0.575	0.54	0.735	0.88	0.56	0.58	0.74			1072	0.75	0.815	0.605	0.555	0.665	0.81	0.775	0.575
1073	0.655	0.75	0.685	0.775	0.615	0.58	0.58	0.635			1073	0.67	0.695	0.525	0.81	0.87	0.555	0.58	0.755			1073	0.76	0.895	0.62	0.59	0.665	0.82	0.865	0.55
1074	0.73	0.725	0.73	0.77	0.57	0.565	0.535	0.665			1074	0.69	0.62	0.55	0.795	0.855	0.535	0.565	0.8			1074	0.775	0.865	0.64	0.545	0.685	0.805	0.88	0.575
1075	0.74	0.705	0.775	0.835	0.57	0.68	0.555	0.655			1075	0.655	0.6	0.55	0.78	0.84	0.535	0.565	0.755			1075	0.72	0.885	0.645	0.57	0.57	0.79	0.8	0.605
1076	0.715	0.77	0.775	0.79	0.6	0.565	0.605	0.62			1076	0.665	0.615	0.51	0.81	0.885	0.55	0.6	0.71			1076	0.725	0.87	0.605	0.535	0.585	0.82	0.87	0.615
1077	0.745	0.71	0.69	0.745	0.61	0.645	0.545	0.64			1077	0.64	0.61	0.575	0.8	0.895	0.535	0.615	0.815			1077	0.775	0.88	0.655	0.57	0.635	0.865	0.88	0.545
1078	0.775	0.71	0.71	0.8	0.545	0.565	0.57	0.61			1078	0.69	0.61	0.525	0.8	0.88	0.575	0.59	0.765			1078	0.795	0.905	0.56	0.64	0.64	0.815	0.855	0.5
1079	0.71	0.7	0.73	0.79	0.615	0.61	0.565	0.635			1079	0.65	0.57	0.61	0.82	0.87	0.525	0.54	0.69			1079	0.735	0.9	0.54	0.585	0.585	0.795	0.84	0.59
1080	0.705	0.745	0.75	0.795	0.62	0.615	0.575	0.605			1080	0.66	0.505	0.58	0.755	0.85	0.55	0.6	0.755			1080	0.8	0.89	0.64	0.575	0.68	0.765	0.865	0.6
1081	0.77	0.77	0.75	0.78	0.575	0.57	0.585	0.645			1081	0.64	0.635	0.605	0.79	0.875	0.555	0.6	0.81			1081	0.73	0.89	0.56	0.63	0.7	0.77	0.845	0.555
1082	0.71	0.665	0.78	0.75	0.61	0.63	0.54	0.62			1082	0.615	0.61	0.55	0.765	0.86	0.595	0.6	0.71			1082	0.74	0.865	0.625	0.55	0.685	0.815	0.8	0.585
1083	0.725	0.69	0.71	0.795	0.59	0.655	0.6	0.665			1083	0.66	0.625	0.555	0.82	0.835	0.54	0.54	0.775			1083	0.73	0.865	0.58	0.53	0.695	0.81	0.85	0.54
1084	0.685	0.695	0.685	0.805	0.565	0.595	0.55	0.615			1084	0.63	0.59	0.555	0.82	0.88	0.535	0.61	0.715			1084	0.785	0.875	0.625	0.59	0.605	0.82	0.815	0.525
1085	0.75	0.74	0.76	0.82	0.58	0.645	0.56	0.655			1085	0.7	0.55	0.575	0.825	0.91	0.495	0.6	0.79			1085	0.74	0.89	0.585	0.58	0.57	0.82	0.83	0.575
1086	0.725	0.725	0.76	0.77	0.565	0.575	0.655	0.645			1086	0.665	0.615	0.535	0.805	0.825	0.57	0.595	0.76			1086	0.77	0.9	0.63	0.58	0.55	0.86	0.895	0.585
1087	0.72	0.77	0.68	0.785	0.65	0.595	0.57	0.61			1087	0.65	0.58	0.545	0.86	0.87	0.515	0.575	0.755			1087	0.76	0.905	0.595	0.575	0.66	0.83	0.875	0.615
1088	0.715	0.705	0.74	0.785	0.62	0.62	0.54	0.655			1088	0.68	0.605	0.55	0.745	0.885	0.555	0.605	0.75			1088	0.765	0.89	0.615	0.545	0.63	0.81	0.87	0.615
1089	0.755	0.77	0.75	0.79	0.565	0.605	0.575	0.59			1089	0.71	0.6	0.54	0.765	0.86	0.575	0.575	0.715			1089	0.81	0.875	0.61	0.58	0.645	0.73	0.825	0.58
1090	0.725	0.7	0.78	0.785	0.605	0.595	0.52	0.61			1090	0.605	0.575	0.58	0.73	0.865	0.51	0.55	0.77			1090	0.755	0.865	0.59	0.575	0.635	0.795	0.81	0.59
1091	0.725	0.715	0.735	0.75	0.605	0.585	0.61	0.71			1091	0.655	0.61	0.56	0.82	0.915	0.615	0.6	0.775			1091	0.75	0.875	0.535	0.56	0.6	0.8	0.81	0.64
1092	0.695	0.685	0.765	0.78	0.62	0.64	0.625	0.615			1092	0.615	0.58	0.565	0.765	0.87	0.565	0.595	0.725			1092	0.725	0.88	0.615	0.595	0.61	0.81	0.88	0.61
1093	0.755	0.735	0.715	0.83	0.605	0.61	0.565	0.605			1093	0.635	0.625	0.565	0.72	0.885	0.51	0.595	0.735			1093	0.77	0.86	0.605	0.57	0.705	0.765	0.865	0.565
1094	0.725	0.77	0.73	0.81	0.62	0.625	0.655	0.62			1094	0.66	0.65	0.555	0.785	0.845	0.55	0.6	0.74			1094	0.78	0.845	0.565	0.565	0.67	0.82	0.835	0.575
1095	0.725	0.735	0.775	0.775	0.57	0.665	0.585	0.65			1095	0.68	0.585	0.53	0.81	0.86	0.505	0.6	0.82			1095	0.715	0.875	0.67	0.5	0.61	0.82	0.895	0.54
1096	0.73	0.72	0.71	0.76	0.585	0.63	0.52	0.63			1096	0.74	0.565	0.58	0.795	0.88	0.59	0.565	0.745			1096	0.735	0.87	0.615	0.59	0.63	0.84	0.83	0.6
1097	0.71	0.72	0.725	0.78	0.61	0.58	0.56	0.64			1097	0.71	0.595	0.54	0.79	0.855	0.53	0.615	0.725			1097	0.795	0.925	0.575	0.57	0.66	0.845	0.87	0.525
1098	0.735	0.77	0.725	0.795	0.575	0.57	0.54	0.645			1098	0.615	0.585	0.54	0.84	0.865	0.565	0.57	0.74			1098	0.77	0.87	0.63	0.605	0.655	0.81	0.845	0.58
1099	0.735	0.755	0.775	0.795	0.585	0.645	0.575	0.595			1099	0.61	0.6	0.56	0.795	0.84	0.54	0.585	0.745			1099	0.78	0.895	0.63	0.6	0.645	0.82	0.85	0.545
1100	0.74	0.745	0.74	0.79	0.55	0.535	0.55	0.6			1100	0.63	0.55	0.575	0.795	0.85	0.5	0.53	0.8			1100	0.765	0.925	0.575	0.57	0.585	0.77	0.85	0.58
1101	0.76	0.69	0.73	0.775	0.62	0.56	0.525	0.645			1101	0.635	0.59	0.58	0.83	0.85	0.555	0.595	0.78			1101	0.74	0.865	0.575	0.56	0.61	0.795	0.84	0.6
1102	0.735	0.7	0.77	0.785	0.585	0.67	0.59	0.605			1102	0.635	0.58	0.55	0.785	0.845	0.465	0.59	0.805			1102	0.8	0.885	0.575	0.62	0.675	0.825	0.87	0.56
1103	0.765	0.755	0.735	0.775	0.565	0.64	0.63	0.61			1103	0.705	0.635	0.55	0.8	0.885	0.555	0.6	0.745			1103	0.78	0.85	0.625	0.56	0.575	0.79	0.83	0.56
1104	0.685	0.745	0.735	0.77	0.56	0.585	0.595	0.675			1104	0.655	0.605	0.55	0.805	0.885	0.49	0.61	0.76			1104	0.775	0.9	0.565	0.59	0.655	0.83	0.85	0.58
1105	0.68	0.72	0.74	0.755	0.56	0.625	0.545	0.64			1105	0.645	0.565	0.525	0.79	0.88	0.525	0.575	0.725			1105	0.71	0.905	0.645	0.575	0.635	0.815	0.82	0.53
1106	0.72	0.71	0.67	0.785	0.625	0.625	0.55	0.615			1106	0.675	0.575	0.555	0.7	0.875	0.56	0.555	0.72			1106	0.725	0.85	0.56	0.545	0.665	0.87	0.875	0.57
1107	0.715	0.75	0.775	0.81	0.585	0.58	0.58	0.59			1107	0.65	0.57	0.505	0.8	0.84	0.55	0.645	0.745			1107	0.775	0.88	0.605	0.59	0.67	0.82	0.885	0.595
1108	0.755	0.715	0.75	0.805	0.575	0.615	0.57	0.66			1108	0.58	0.6	0.565	0.83	0.895	0.565	0.585	0.755			1108	0.73	0.845	0.615	0.56	0.645	0.815	0.815	0.525
1109	0.715	0.7	0.775	0.77	0.64	0.575	0.555	0.595			1109	0.685	0.58	0.62	0.755	0.865	0.505	0.555	0.765			1109	0.825	0.895	0.595	0.545	0.61	0.825	0.895	0.585
1110	0.76	0.715	0.715	0.835	0.615	0.61	0.54	0.675			1110	0.69	0.58	0.59	0.81	0.845	0.51	0.545	0.75			1110	0.725	0.945	0.65	0.59	0.63	0.74	0.795	0.605
1111	0.71	0.705	0.735	0.76	0.655	0.65	0.6	0.61			1111	0.615	0.56	0.53	0.79	0.87	0.535	0.62	0.745			1111	0.77	0.88	0.55	0.595	0.56	0.81	0.86	0.615
1112	0.76	0.705	0.76	0.79	0.54	0.61	0.555	0.605			1112	0.68	0.6	0.525	0.8	0.845	0.57	0.56	0.77			1112	0.745	0.91	0.545	0.585	0.675	0.75	0.85	0.56
1113	0.735	0.75	0.755	0.78	0.585	0.575	0.535	0.65			1113	0.63	0.58	0.555	0.845	0.88	0.56	0.59	0.765			1113	0.81	0.91	0.67	0.59	0.63	0.79	0.92	0.605
1114	0.745	0.78	0.665	0.83	0.535	0.62	0.54	0.675			1114	0.6	0.63	0.58	0.81	0.885	0.485	0.51	0.73			1114	0.755	0.89	0.56	0.57	0.715	0.845	0.785	0.575
1115	0.715	0.735	0.725	0.72	0.605	0.585	0.6	0.64			1115	0.665	0.58	0.565	0.81	0.885	0.58	0.575	0.74			1115	0.765	0.895	0.6	0.575	0.625	0.805	0.835	0.525
1116	0.685	0.72	0.77	0.8	0.6	0.63	0.565	0.63			1116	0.66	0.575	0.6	0.785	0.835	0.52	0.58	0.745			1116	0.735	0.855	0.595	0.505	0.615	0.845	0.825	0.595
1117	0.745	0.735	0.755	0.79	0.615	0.62	0.65	0.645			1117	0.665	0.57	0.585	0.76	0.875	0.56	0.605	0.78			1117	0.755	0.875	0.605	0.605	0.635	0.825	0.79	0.535
1118	0.725	0.715	0.74	0.805	0.6	0.59	0.595	0.575			1118	0.725	0.645	0.525	0.79	0.865	0.54	0.57	0.74			1118	0.745	0.87	0.62	0.59	0.64	0.83	0.875	0.545
1119	0.73	0.72	0.715	0.79	0.59	0.605	0.565	0.645			1119	0.69	0.585	0.55	0.85	0.865	0.51	0.605	0.735			1119	0.785	0.87	0.635	0.54	0.62	0.825	0.87	0.62
1120	0.73	0.69	0.775	0.8	0.6	0.6	0.55	0.635			1120	0.63	0.615	0.555	0.745	0.855	0.53	0.635	0.8			1120	0.72	0.865	0.625	0.565	0.66	0.8	0.87	0.57
1121	0.69	0.735	0.74	0.75	0.63	0.625	0.53	0.67			1121	0.665	0.62	0.53	0.795	0.87	0.525	0.58	0.755			1121	0.765	0.91	0.62	0.565	0.67	0.79	0.795	0.635
1122	0.75	0.7	0.74	0.795	0.575	0.625	0.59	0.625			1122	0.615	0.56	0.595	0.81	0.89	0.545	0.575	0.785			1122	0.74	0.89	0.59	0.5	0.645	0.805	0.845	0.565
1123	0.755	0.79	0.74	0.805	0.6	0.605	0.605	0.64			1123	0.63	0.555	0.545	0.84	0.895	0.55	0.555	0.745			1123	0.735	0.84	0.615	0.575	0.69	0.825	0.895	0.56
1124	0.74	0.705	0.715	0.76	0.625	0.59	0.545	0.67			1124	0.585	0.625	0.535	0.775	0.85	0.5	0.625	0.73			1124	0.75	0.88	0.57	0.505	0.64	0.83	0.85	0.58
1125	0.745	0.76	0.73	0.825	0.59	0.605	0.535	0.595			1125	0.695	0.59	0.57	0.815	0.895	0.495	0.545	0.745			1125	0.765	0.87	0.58	0.58	0.575	0.8	0.825	0.53
1126	0.685	0.72	0.78	0.805	0.58	0.605	0.57	0.63			1126	0.685	0.63	0.595	0.795	0.845	0.61	0.61	0.74			1126	0.73	0.89	0.61	0.62	0.6	0.835	0.88	0.585
1127	0.705	0.755	0.7	0.74	0.575	0.575	0.55	0.635			1127	0.72	0.595	0.555	0.785	0.87	0.51	0.565	0.77			1127	0.755	0.87	0.575	0.575	0.595	0.845	0.865	0.575
1128	0.755	0.715	0.735	0.825	0.57	0.665	0.55	0.555			1128	0.695	0.55	0.55	0.745	0.88	0.58	0.66	0.765			1128	0.795	0.89	0.635	0.645	0.73	0.795	0.805	0.575
1129	0.705	0.765	0.79	0.755	0.59	0.595	0.55	0.62			1129	0.65	0.6	0.59	0.81	0.85	0.57	0.58	0.74			1129	0.795	0.9	0.625	0.555	0.615	0.785	0.815	0.555
1130	0.75	0.705	0.725	0.805	0.59	0.595	0.62	0.67			1130	0.615	0.575	0.515	0.745	0.82	0.585	0.555	0.775			1130	0.755	0.88	0.595	0.6	0.61	0.845	0.855	0.595
1131	0.71	0.715	0.775	0.755	0.56	0.63	0.635	0.61			1131	0.655	0.595	0.605	0.78	0.82	0.475	0.645	0.75			1131	0.73	0.87	0.6	0.57	0.635	0.83	0.875	0.57
1132	0.785	0.74	0.71	0.775	0.615	0.64	0.58	0.66			1132	0.69	0.555	0.6	0.815	0.9	0.525	0.58	0.785			1132	0.78	0.875	0.595	0.635	0.655	0.79	0.83	0.565
1133	0.7	0.755	0.755	0.83	0.615	0.625	0.56	0.615			1133	0.645	0.62	0.53	0.785	0.875	0.515	0.61	0.72			1133	0.75	0.88	0.645	0.57	0.63	0.83	0.835	0.555
1134	0.74	0.745	0.72	0.745	0.585	0.615	0.58	0.59			1134	0.69	0.53	0.53	0.81	0.89	0.515	0.56	0.78			1134	0.81	0.895	0.555	0.555	0.64	0.825	0.835	0.555
1135	0.725	0.69	0.765	0.805	0.61	0.61	0.555	0.665			1135	0.585	0.61	0.515	0.79	0.91	0.58	0.6	0.745			1135	0.77	0.935	0.615	0.57	0.66	0.79	0.83	0.565
1136	0.7	0.74	0.73	0.795	0.555	0.635	0.56	0.64			1136	0.65	0.575	0.575	0.8	0.855	0.615	0.57	0.755			1136	0.78	0.885	0.595	0.515	0.605	0.755	0.865	0.595
1137	0.735	0.76	0.715	0.805	0.585	0.555	0.515	0.64			1137	0.64	0.605	0.51	0.815	0.87	0.515	0.57	0.74			1137	0.735	0.9	0.605	0.595	0.63	0.82	0.85	0.58
1138	0.715	0.75	0.725	0.77	0.595	0.585	0.58	0.635			1138	0.615	0.64	0.59	0.82	0.865	0.48	0.555	0.735			1138	0.75	0.865	0.555	0.61	0.63	0.865	0.84	0.615
1139	0.755	0.695	0.755	0.77	0.605	0.6	0.59	0.63			1139	0.67	0.58	0.52	0.77	0.845	0.505	0.55	0.765			1139	0.76	0.875	0.645	0.595	0.655	0.8	0.855	0.525
1140	0.72	0.715	0.745	0.815	0.6	0.59	0.58	0.625			1140	0.715	0.62	0.6	0.805	0.83	0.575	0.605	0.775			1140	0.72	0.84	0.605	0.52	0.635	0.825	0.87	0.605
1141	0.765	0.735	0.695	0.81	0.595	0.65	0.555	0.695			1141	0.695	0.56	0.61	0.785	0.87	0.595	0.57	0.76			1141	0.765	0.885	0.57	0.585	0.665	0.85	0.85	0.635
1142	0.71	0.725	0.695	0.765	0.62	0.61	0.585	0.61			1142	0.675	0.585	0.545	0.835	0.855	0.54	0.565	0.75			1142	0.755	0.885	0.565	0.605	0.645	0.84	0.86	0.605
1143	0.8	0.745	0.775	0.805	0.615	0.6	0.575	0.64			1143	0.68	0.62	0.6	0.79	0.885	0.545	0.61	0.73			1143	0.76	0.87	0.56	0.565	0.6	0.81	0.81	0.56
1144	0.71	0.77	0.765	0.815	0.555	0.64	0.575	0.63			1144	0.68	0.585	0.58	0.785	0.86	0.54	0.645	0.785			1144	0.735	0.89	0.58	0.56	0.625	0.825	0.82	0.62
1145	0.735	0.72	0.715	0.79	0.6	0.605	0.62	0.645			1145	0.675	0.58	0.55	0.835	0.85	0.51	0.605	0.775			1145	0.745	0.88	0.585	0.565	0.62	0.795	0.79	0.52
1146	0.71	0.745	0.74	0.79	0.585	0.62	0.59	0.65			1146	0.63	0.62	0.54	0.775	0.875	0.555	0.59	0.755			1146	0.795	0.885	0.55	0.6	0.615	0.845	0.865	0.565
1147	0.725	0.73	0.79	0.735	0.575	0.56	0.51	0.59			1147	0.715	0.595	0.57	0.79	0.835	0.51	0.59	0.775			1147	0.745	0.89	0.705	0.495	0.635	0.745	0.855	0.53
1148	0.735	0.725	0.755	0.78	0.605	0.62	0.55	0.6			1148	0.595	0.585	0.465	0.79	0.88	0.59	0.555	0.735			1148	0.81	0.855	0.625	0.615	0.655	0.835	0.825	0.54
1149	0.7	0.76	0.735	0.795	0.6	0.57	0.56	0.64			1149	0.615	0.57	0.545	0.8	0.88	0.515	0.555	0.76			1149	0.715	0.89	0.64	0.54	0.66	0.75	0.845	0.52
1150	0.69	0.665	0.73	0.775	0.575	0.61	0.565	0.61			1150	0.6	0.635	0.56	0.8	0.87	0.53	0.57	0.725			1150	0.76	0.89	0.635	0.595	0.655	0.835	0.885	0.6
1151	0.71	0.74	0.765	0.785	0.625	0.61	0.545	0.61			1151	0.64	0.59	0.565	0.825	0.875	0.525	0.525	0.74			1151	0.75	0.9	0.615	0.51	0.635	0.815	0.815	0.515
1152	0.705	0.74	0.715	0.775	0.55	0.585	0.58	0.685			1152	0.655	0.605	0.59	0.765	0.88	0.565	0.61	0.73			1152	0.77	0.875	0.585	0.615	0.665	0.82	0.865	0.62
1153	0.725	0.75	0.705	0.81	0.56	0.57	0.555	0.59			1153	0.7	0.6	0.575	0.83	0.915	0.545	0.615	0.8			1153	0.775	0.885	0.555	0.595	0.58	0.76	0.815	0.54
1154	0.7	0.72	0.775	0.845	0.59	0.625	0.62	0.595			1154	0.67	0.6	0.555	0.81	0.86	0.51	0.63	0.815			1154	0.715	0.91	0.63	0.585	0.58	0.84	0.88	0.515
1155	0.76	0.66	0.73	0.745	0.625	0.63	0.54	0.675			1155	0.68	0.62	0.565	0.805	0.845	0.595	0.555	0.77			1155	0.72	0.9	0.62	0.575	0.63	0.82	0.79	0.57
1156	0.715	0.76	0.685	0.74	0.64	0.645	0.55	0.64			1156	0.65	0.575	0.55	0.78	0.87	0.57	0.63	0.77			1156	0.77	0.88	0.595	0.58	0.69	0.825	0.835	0.55
1157	0.75	0.7	0.755	0.815	0.59	0.62	0.52	0.595			1157	0.64	0.58	0.565	0.845	0.89	0.53	0.56	0.735			1157	0.74	0.875	0.625	0.555	0.685	0.785	0.835	0.575
1158	0.725	0.75	0.78	0.785	0.59	0.575	0.565	0.625			1158	0.635	0.6	0.56	0.79	0.86	0.55	0.55	0.725			1158	0.815	0.845	0.62	0.59	0.645	0.77	0.825	0.555
1159	0.785	0.75	0.72	0.81	0.565	0.64	0.615	0.69			1159	0.64	0.59	0.555	0.74	0.855	0.535	0.535	0.75			1159	0.745	0.865	0.635	0.545	0.65	0.785	0.895	0.59
1160	0.715	0.755	0.765	0.755	0.57	0.585	0.58	0.605			1160	0.645	0.565	0.5	0.8	0.815	0.54	0.645	0.715			1160	0.785	0.885	0.535	0.565	0.605	0.865	0.855	0.6
1161	0.72	0.745	0.765	0.815	0.585	0.63	0.575	0.605			1161	0.615	0.555	0.56	0.71	0.855	0.535	0.585	0.755			1161	0.765	0.905	0.58	0.525	0.655	0.87	0.83	0.565
1162	0.745	0.71	0.7	0.79	0.555	0.58	0.515	0.62			1162	0.665	0.56	0.56	0.83	0.85	0.525	0.61	0.735			1162	0.78	0.885	0.565	0.645	0.625	0.825	0.82	0.575
1163	0.72	0.755	0.75	0.83	0.605	0.61	0.56	0.625			1163	0.675	0.585	0.575	0.81	0.855	0.555	0.575	0.735			1163	0.745	0.885	0.615	0.555	0.605	0.795	0.855	0.61
1164	0.74	0.75	0.66	0.73	0.635	0.585	0.64	0.66			1164	0.635	0.615	0.54	0.81	0.845	0.51	0.605	0.78			1164	0.775	0.91	0.545	0.59	0.61	0.78	0.85	0.605
1165	0.755	0.73	0.745	0.785	0.585	0.56	0.555	0.625			1165	0.685	0.625	0.535	0.795	0.905	0.595	0.555	0.765			1165	0.745	0.885	0.62	0.535	0.67	0.805	0.835	0.575
1166	0.74	0.72	0.79	0.805	0.595	0.625	0.545	0.67			1166	0.68	0.61	0.55	0.795	0.85	0.535	0.6	0.74			1166	0.75	0.87	0.55	0.595	0.675	0.8	0.89	0.595
1167	0.71	0.715	0.7	0.755	0.625	0.605	0.55	0.66			1167	0.635	0.595	0.59	0.82	0.895	0.555	0.61	0.74			1167	0.745	0.87	0.63	0.56	0.65	0.815	0.855	0.56
1168	0.73	0.72	0.715	0.785	0.575	0.66	0.575	0.64			1168	0.65	0.62	0.6	0.77	0.855	0.55	0.54	0.765			1168	0.765	0.85	0.625	0.56	0.605	0.8	0.82	0.535
1169	0.715	0.735	0.78	0.785	0.59	0.61	0.55	0.57			1169	0.6	0.575	0.5	0.775	0.905	0.515	0.61	0.72			1169	0.775	0.875	0.63	0.615	0.62	0.79	0.85	0.575
1170	0.705	0.72	0.79	0.785	0.575	0.62	0.64	0.635			1170	0.715	0.575	0.555	0.805	0.845	0.545	0.565	0.815			1170	0.74	0.885	0.655	0.555	0.66	0.785	0.895	0.545
1171	0.685	0.71	0.74	0.76	0.63	0.58	0.56	0.585			1171	0.63	0.62	0.515	0.8	0.885	0.515	0.585	0.715			1171	0.78	0.86	0.59	0.505	0.7	0.815	0.875	0.565
1172	0.65	0.75	0.76	0.81	0.605	0.605	0.52	0.655			1172	0.63	0.605	0.51	0.785	0.84	0.605	0.575	0.735			1172	0.715	0.865	0.555	0.58	0.625	0.785	0.83	0.555
1173	0.755	0.725	0.72	0.735	0.58	0.575	0.575	0.67			1173	0.685	0.555	0.59	0.695	0.865	0.53	0.58	0.77			1173	0.745	0.85	0.68	0.61	0.65	0.835	0.82	0.535
1174	0.785	0.74	0.735	0.81	0.595	0.615	0.53	0.625			1174	0.685	0.605	0.61	0.815	0.81	0.57	0.53	0.725			1174	0.735	0.91	0.595	0.545	0.64	0.8	0.86	0.565
1175	0.74	0.75	0.74	0.825	0.595	0.615	0.58	0.665			1175	0.64	0.605	0.55	0.81	0.89	0.54	0.57	0.77			1175	0.79	0.87	0.63	0.555	0.645	0.83	0.83	0.55
1176	0.745	0.68	0.755	0.735	0.53	0.62	0.61	0.64			1176	0.635	0.595	0.55	0.78	0.94	0.555	0.58	0.745			1176	0.775	0.89	0.57	0.59	0.595	0.805	0.91	0.63
1177	0.705	0.77	0.735	0.785	0.6	0.61	0.555	0.615			1177	0.63	0.56	0.49	0.82	0.84	0.515	0.585	0.73			1177	0.78	0.89	0.59	0.57	0.595	0.82	0.815	0.61
1178	0.735	0.75	0.745	0.78	0.54	0.64	0.61	0.58			1178	0.7	0.575	0.585	0.785	0.88	0.525	0.635	0.805			1178	0.77	0.905	0.575	0.61	0.62	0.815	0.88	0.595
1179	0.745	0.71	0.745	0.8	0.61	0.64	0.565	0.645			1179	0.675	0.59	0.59	0.805	0.845	0.525	0.61	0.735			1179	0.785	0.915	0.625	0.575	0.655	0.78	0.83	0.595
1180	0.73	0.7	0.72	0.825	0.64	0.585	0.57	0.63			1180	0.655	0.61	0.58	0.81	0.87	0.55	0.605	0.82			1180	0.71	0.865	0.605	0.61	0.645	0.85	0.83	0.585
1181	0.715	0.795	0.755	0.83	0.615	0.62	0.565	0.59			1181	0.7	0.575	0.61	0.84	0.86	0.535	0.605	0.725			1181	0.725	0.85	0.63	0.55	0.625	0.8	0.79	0.53
1182	0.74	0.715	0.77	0.765	0.605	0.64	0.575	0.63			1182	0.635	0.625	0.605	0.795	0.865	0.6	0.565	0.74			1182	0.805	0.85	0.58	0.57	0.625	0.85	0.86	0.61
1183	0.755	0.73	0.72	0.74	0.505	0.615	0.59	0.635			1183	0.69	0.585	0.54	0.78	0.85	0.515	0.6	0.795			1183	0.735	0.895	0.585	0.58	0.685	0.785	0.92	0.635
1184	0.735	0.745	0.685	0.78	0.56	0.58	0.54	0.65			1184	0.685	0.53	0.53	0.785	0.84	0.55	0.585	0.765			1184	0.8	0.92	0.565	0.56	0.665	0.785	0.85	0.545
1185	0.755	0.72	0.76	0.815	0.64	0.555	0.575	0.685			1185	0.64	0.64	0.515	0.765	0.875	0.575	0.55	0.76			1185	0.755	0.905	0.605	0.58	0.65	0.76	0.8	0.615
1186	0.7	0.77	0.695	0.795	0.57	0.55	0.595	0.66			1186	0.65	0.59	0.55	0.78	0.895	0.48	0.59	0.76			1186	0.775	0.89	0.58	0.625	0.64	0.82	0.88	0.64
1187	0.73	0.68	0.745	0.79	0.655	0.62	0.555	0.59			1187	0.655	0.635	0.54	0.755	0.85	0.59	0.545	0.74			1187	0.705	0.87	0.615	0.605	0.61	0.78	0.885	0.52
1188	0.765	0.735	0.715	0.785	0.6	0.63	0.56	0.64			1188	0.635	0.595	0.575	0.825	0.895	0.505	0.6	0.725			1188	0.765	0.9	0.615	0.57	0.635	0.795	0.805	0.58
1189	0.695	0.745	0.81	0.765	0.555	0.64	0.57	0.59			1189	0.685	0.61	0.55	0.82	0.845	0.565	0.57	0.76			1189	0.735	0.9	0.595	0.565	0.6	0.845	0.845	0.55
1190	0.685	0.71	0.74	0.8	0.62	0.635	0.53	0.64			1190	0.58	0.625	0.55	0.795	0.89	0.515	0.645	0.78			1190	0.785	0.84	0.62	0.57	0.635	0.86	0.835	0.585
1191	0.67	0.695	0.74	0.745	0.57	0.61	0.63	0.605			1191	0.655	0.6	0.585	0.78	0.855	0.565	0.625	0.715			1191	0.775	0.915	0.565	0.645	0.625	0.86	0.84	0.55
1192	0.745	0.71	0.715	0.775	0.595	0.59	0.505	0.61			1192	0.67	0.6	0.52	0.84	0.88	0.525	0.58	0.76			1192	0.725	0.86	0.57	0.57	0.67	0.815	0.8	0.625
1193	0.68	0.715	0.71	0.785	0.62	0.575	0.53	0.635			1193	0.635	0.57	0.52	0.795	0.81	0.56	0.59	0.81			1193	0.77	0.875	0.58	0.59	0.585	0.835	0.785	0.605
1194	0.755	0.67	0.765	0.825	0.595	0.61	0.58	0.655			1194	0.66	0.59	0.585	0.795	0.83	0.525	0.545	0.71			1194	0.74	0.87	0.605	0.565	0.61	0.785	0.87	0.59
1195	0.76	0.735	0.8	0.81	0.605	0.55	0.59	0.655			1195	0.685	0.64	0.57	0.815	0.905	0.505	0.555	0.77			1195	0.785	0.875	0.62	0.57	0.635	0.715	0.85	0.53
1196	0.77	0.73	0.745	0.8	0.6	0.645	0.6	0.625			1196	0.615	0.61	0.605	0.755	0.92	0.565	0.61	0.74			1196	0.79	0.875	0.625	0.595	0.665	0.8	0.865	0.615
1197	0.665	0.71	0.745	0.835	0.59	0.605	0.55	0.615			1197	0.665	0.53	0.55	0.81	0.865	0.515	0.555	0.78			1197	0.715	0.89	0.625	0.57	0.625	0.775	0.8	0.575
1198	0.745	0.785	0.745	0.785	0.615	0.64	0.65	0.635			1198	0.685	0.55	0.535	0.805	0.86	0.565	0.62	0.73			1198	0.735	0.855	0.61	0.545	0.65	0.865	0.91	0.51
1199	0.725	0.78	0.69	0.74	0.575	0.64	0.57	0.62			1199	0.635	0.63	0.555	0.745	0.84	0.485	0.58	0.74			1199	0.8	0.87	0.605	0.57	0.665	0.805	0.85	0.575
1200	0.775	0.725	0.74	0.765	0.545	0.62	0.55	0.655			1200	0.655	0.585	0.55	0.78	0.895	0.61	0.595	0.795			1200	0.75	0.935	0.605	0.53	0.645	0.84	0.89	0.595
1201	0.745	0.775	0.72	0.81	0.625	0.595	0.6	0.595			1201	0.635	0.605	0.6	0.82	0.895	0.6	0.585	0.755			1201	0.78	0.915	0.555	0.555	0.65	0.82	0.805	0.515
1202	0.735	0.69	0.72	0.78	0.53	0.615	0.55	0.63			1202	0.61	0.555	0.52	0.8	0.89	0.52	0.575	0.765			1202	0.735	0.86	0.585	0.555	0.64	0.805	0.845	0.54
1203	0.72	0.695	0.69	0.79	0.62	0.625	0.545	0.62			1203	0.625	0.555	0.54	0.83	0.86	0.5	0.58	0.705			1203	0.75	0.875	0.57	0.58	0.61	0.81	0.87	0.585
1204	0.755	0.745	0.74	0.76	0.605	0.58	0.64	0.675			1204	0.68	0.61	0.585	0.825	0.9	0.49	0.59	0.775			1204	0.745	0.9	0.67	0.535	0.58	0.85	0.865	0.565
1205	0.765	0.7	0.775	0.755	0.605	0.655	0.605	0.65			1205	0.73	0.605	0.52	0.82	0.86	0.575	0.58	0.75			1205	0.775	0.86	0.595	0.56	0.63	0.825	0.86	0.58
1206	0.725	0.745	0.71	0.79	0.54	0.57	0.53	0.64			1206	0.63	0.64	0.57	0.795	0.835	0.525	0.61	0.775			1206	0.795	0.875	0.56	0.64	0.665	0.835	0.85	0.58
1207	0.725	0.69	0.73	0.775	0.625	0.6	0.575	0.61			1207	0.7	0.585	0.545	0.78	0.885	0.6	0.57	0.78			1207	0.765	0.86	0.605	0.545	0.635	0.81	0.815	0.58
1208	0.74	0.74	0.765	0.85	0.605	0.635	0.585	0.645			1208	0.635	0.635	0.535	0.815	0.86	0.54	0.635	0.755			1208	0.695	0.87	0.665	0.595	0.655	0.815	0.86	0.59
1209	0.685	0.72	0.78	0.745	0.59	0.585	0.545	0.635			1209	0.69	0.58	0.57	0.74	0.805	0.505	0.545	0.7			1209	0.76	0.915	0.605	0.55	0.66	0.815	0.85	0.565
1210	0.695	0.795	0.765	0.81	0.58	0.625	0.56	0.61			1210	0.63	0.585	0.595	0.765	0.875	0.495	0.585	0.79			1210	0.785	0.89	0.58	0.625	0.64	0.785	0.86	0.58
1211	0.76	0.775	0.76	0.82	0.6	0.685	0.54	0.635			1211	0.64	0.595	0.54	0.795	0.84	0.52	0.52	0.695			1211	0.765	0.855	0.61	0.575	0.615	0.82	0.83	0.615
1212	0.7	0.765	0.72	0.785	0.62	0.6	0.635	0.575			1212	0.695	0.595	0.56	0.79	0.87	0.58	0.575	0.795			1212	0.77	0.895	0.635	0.575	0.69	0.83	0.865	0.55
1213	0.735	0.67	0.77	0.745	0.575	0.575	0.535	0.655			1213	0.63	0.575	0.56	0.83	0.885	0.565	0.59	0.76			1213	0.785	0.875	0.61	0.565	0.64	0.79	0.815	0.64
1214	0.725	0.765	0.74	0.76	0.525	0.61	0.565	0.665			1214	0.71	0.6	0.53	0.82	0.895	0.505	0.62	0.72			1214	0.69	0.88	0.59	0.58	0.635	0.83	0.83	0.555
1215	0.71	0.755	0.735	0.76	0.605	0.535	0.58	0.6			1215	0.62	0.62	0.545	0.78	0.84	0.57	0.585	0.77			1215	0.785	0.85	0.595	0.58	0.635	0.82	0.86	0.545
1216	0.76	0.715	0.71	0.755	0.565	0.585	0.58	0.67			1216	0.615	0.585	0.58	0.76	0.88	0.545	0.625	0.815			1216	0.765	0.91	0.62	0.525	0.67	0.795	0.865	0.64
1217	0.685	0.74	0.715	0.805	0.58	0.61	0.575	0.625			1217	0.645	0.63	0.59	0.79	0.9	0.56	0.64	0.74			1217	0.72	0.905	0.62	0.58	0.575	0.79	0.87	0.49
1218	0.725	0.695	0.755	0.845	0.655	0.625	0.585	0.62			1218	0.68	0.545	0.545	0.795	0.875	0.48	0.555	0.815			1218	0.745	0.86	0.56	0.555	0.685	0.79	0.795	0.585
1219	0.74	0.71	0.755	0.825	0.58	0.63	0.61	0.655			1219	0.66	0.605	0.585	0.81	0.86	0.51	0.57	0.75			1219	0.81	0.9	0.63	0.58	0.625	0.79	0.84	0.57
1220	0.745	0.76	0.735	0.765	0.62	0.63	0.57	0.61			1220	0.655	0.62	0.56	0.755	0.815	0.53	0.575	0.69			1220	0.75	0.89	0.545	0.625	0.605	0.815	0.81	0.605
1221	0.735	0.645	0.76	0.73	0.62	0.59	0.595	0.695			1221	0.68	0.59	0.56	0.745	0.805	0.51	0.585	0.745			1221	0.745	0.9	0.68	0.555	0.64	0.85	0.89	0.57
1222	0.69	0.71	0.75	0.81	0.58	0.66	0.585	0.62			1222	0.62	0.635	0.55	0.81	0.865	0.55	0.58	0.755			1222	0.75	0.905	0.58	0.53	0.675	0.775	0.815	0.61
1223	0.68	0.75	0.805	0.775	0.595	0.61	0.565	0.63			1223	0.62	0.61	0.62	0.83	0.855	0.53	0.58	0.72			1223	0.735	0.865	0.585	0.6	0.655	0.87	0.89	0.54
1224	0.685	0.7	0.75	0.765	0.585	0.66	0.585	0.64			1224	0.62	0.605	0.555	0.84	0.89	0.595	0.565	0.83			1224	0.79	0.835	0.615	0.6	0.605	0.79	0.88	0.53
1225	0.76	0.76	0.71	0.85	0.64	0.565	0.555	0.645			1225	0.655	0.56	0.47	0.765	0.86	0.515	0.535	0.715			1225	0.765	0.88	0.575	0.565	0.63	0.805	0.845	0.6
1226	0.745	0.745	0.685	0.805	0.605	0.57	0.525	0.58			1226	0.655	0.57	0.525	0.715	0.86	0.51	0.575	0.73			1226	0.785	0.9	0.595	0.635	0.62	0.79	0.825	0.56
1227	0.69	0.72	0.765	0.79	0.57	0.615	0.51	0.585			1227	0.69	0.59	0.575	0.785	0.87	0.605	0.595	0.755			1227	0.765	0.905	0.585	0.57	0.63	0.8	0.805	0.575
1228	0.76	0.735	0.755	0.76	0.605	0.57	0.555	0.635			1228	0.625	0.61	0.605	0.74	0.88	0.52	0.59	0.79			1228	0.745	0.875	0.63	0.635	0.605	0.76	0.86	0.575
1229	0.76	0.73	0.7	0.8	0.605	0.61	0.635	0.695			1229	0.715	0.595	0.565	0.83	0.885	0.52	0.61	0.79			1229	0.745	0.86	0.56	0.5	0.635	0.785	0.855	0.615
1230	0.775	0.775	0.715	0.78	0.52	0.635	0.555	0.585			1230	0.67	0.6	0.55	0.795	0.89	0.6	0.64	0.72			1230	0.76	0.895	0.61	0.545	0.675	0.83	0.83	0.575
1231	0.715	0.75	0.785	0.78	0.605	0.55	0.565	0.64			1231	0.63	0.61	0.53	0.795	0.88	0.545	0.54	0.72			1231	0.745	0.875	0.605	0.565	0.67	0.805	0.9	0.53
1232	0.695	0.745	0.715	0.8	0.63	0.55	0.57	0.61			1232	0.67	0.58	0.61	0.795	0.92	0.545	0.635	0.755			1232	0.72	0.89	0.575	0.555	0.645	0.81	0.795	0.595
1233	0.695	0.75	0.76	0.79	0.62	0.605	0.565	0.63			1233	0.675	0.615	0.56	0.8	0.87	0.615	0.54	0.77			1233	0.785	0.86	0.625	0.64	0.63	0.81	0.85	0.595
1234	0.68	0.725	0.765	0.815	0.615	0.67	0.57	0.64			1234	0.6	0.58	0.54	0.865	0.885	0.465	0.605	0.78			1234	0.765	0.89	0.605	0.625	0.6	0.82	0.855	0.635
1235	0.755	0.71	0.735	0.805	0.59	0.635	0.64	0.62			1235	0.63	0.57	0.58	0.82	0.865	0.55	0.585	0.755			1235	0.745	0.865	0.56	0.585	0.63	0.82	0.87	0.6
1236	0.795	0.72	0.745	0.77	0.525	0.575	0.585	0.63			1236	0.59	0.595	0.6	0.81	0.85	0.575	0.6	0.74			1236	0.765	0.875	0.65	0.53	0.66	0.835	0.79	0.5
1237	0.725	0.805	0.71	0.78	0.595	0.605	0.57	0.58			1237	0.665	0.55	0.57	0.765	0.84	0.53	0.605	0.81			1237	0.745	0.895	0.545	0.55	0.63	0.78	0.825	0.56
1238	0.77	0.74	0.76	0.79	0.6	0.605	0.53	0.665			1238	0.71	0.64	0.525	0.775	0.87	0.57	0.57	0.725			1238	0.78	0.905	0.665	0.54	0.62	0.8	0.875	0.575
1239	0.705	0.68	0.755	0.785	0.575	0.635	0.515	0.62			1239	0.66	0.635	0.55	0.805	0.855	0.51	0.645	0.715			1239	0.76	0.88	0.6	0.54	0.67	0.84	0.845	0.56
1240	0.76	0.725	0.665	0.75	0.575	0.655	0.61	0.675			1240	0.735	0.565	0.515	0.76	0.825	0.59	0.525	0.78			1240	0.775	0.885	0.585	0.625	0.62	0.815	0.84	0.625
1241	0.76	0.7	0.78	0.79	0.555	0.615	0.57	0.62			1241	0.595	0.63	0.525	0.765	0.875	0.59	0.575	0.795			1241	0.74	0.845	0.63	0.54	0.62	0.795	0.85	0.57
1242	0.765	0.65	0.745	0.805	0.635	0.585	0.535	0.615			1242	0.675	0.615	0.585	0.815	0.9	0.545	0.635	0.745			1242	0.805	0.88	0.605	0.605	0.69	0.82	0.835	0.58
1243	0.68	0.725	0.725	0.775	0.545	0.6	0.58	0.675			1243	0.715	0.58	0.575	0.72	0.865	0.545	0.63	0.76			1243	0.74	0.89	0.6	0.58	0.615	0.785	0.845	0.57
1244	0.725	0.77	0.74	0.79	0.605	0.625	0.63	0.615			1244	0.655	0.62	0.56	0.85	0.855	0.535	0.58	0.74			1244	0.775	0.905	0.555	0.595	0.645	0.79	0.85	0.6
1245	0.68	0.72	0.7	0.725	0.595	0.605	0.555	0.615			1245	0.635	0.57	0.59	0.785	0.845	0.565	0.54	0.725			1245	0.765	0.895	0.555	0.6	0.595	0.79	0.825	0.62
1246	0.725	0.685	0.72	0.765	0.61	0.615	0.58	0.655			1246	0.58	0.625	0.545	0.795	0.855	0.565	0.58	0.78			1246	0.73	0.84	0.6	0.55	0.72	0.83	0.835	0.58
1247	0.745	0.785	0.76	0.805	0.57	0.645	0.575	0.665			1247	0.655	0.565	0.56	0.785	0.865	0.52	0.6	0.72			1247	0.775	0.905	0.6	0.585	0.61	0.795	0.845	0.525
1248	0.74	0.72	0.75	0.77	0.625	0.615	0.58	0.615			1248	0.685	0.55	0.57	0.805	0.865	0.53	0.575	0.795			1248	0.745	0.88	0.64	0.585	0.655	0.82	0.88	0.59
1249	0.755	0.745	0.705	0.815	0.57	0.58	0.585	0.63			1249	0.675	0.575	0.525	0.75	0.875	0.515	0.585	0.76			1249	0.77	0.885	0.625	0.55	0.64	0.85	0.86	0.6
1250	0.7	0.75	0.77	0.825	0.615	0.6	0.51	0.605			1250	0.69	0.625	0.555	0.825	0.86	0.58	0.555	0.73			1250	0.74	0.895	0.605	0.54	0.595	0.815	0.855	0.54
1251	0.745	0.745	0.76	0.775	0.62	0.605	0.52	0.58			1251	0.66	0.585	0.62	0.76	0.875	0.53	0.595	0.7			1251	0.735	0.92	0.585	0.565	0.615	0.8	0.795	0.565
1252	0.695	0.7	0.795	0.76	0.62	0.585	0.565	0.62			1252	0.67	0.58	0.595	0.805	0.855	0.54	0.55	0.745			1252	0.74	0.88	0.665	0.62	0.64	0.825	0.875	0.55
1253	0.715	0.725	0.715	0.805	0.575	0.615	0.565	0.625			1253	0.69	0.585	0.54	0.795	0.915	0.59	0.615	0.79			1253	0.8	0.89	0.585	0.52	0.65	0.825	0.88	0.575
1254	0.705	0.73	0.76	0.85	0.6	0.645	0.57	0.665			1254	0.665	0.59	0.525	0.78	0.88	0.49	0.605	0.79			1254	0.73	0.855	0.58	0.53	0.645	0.835	0.855	0.535
1255	0.75	0.71	0.74	0.78	0.57	0.655	0.57	0.6			1255	0.705	0.56	0.535	0.775	0.845	0.57	0.555	0.75			1255	0.765	0.88	0.62	0.535	0.635	0.8	0.81	0.54
1256	0.79	0.705	0.725	0.78	0.59	0.62	0.535	0.665			1256	0.615	0.67	0.595	0.8	0.87	0.565	0.585	0.78			1256	0.775	0.87	0.615	0.62	0.65	0.805	0.825	0.62
1257	0.705	0.74	0.69	0.805	0.625	0.615	0.635	0.64			1257	0.62	0.59	0.61	0.8	0.86	0.575	0.56	0.72			1257	0.725	0.895	0.58	0.525	0.665	0.825	0.845	0.61
1258	0.725	0.795	0.735	0.8	0.575	0.57	0.54	0.63			1258	0.68	0.545	0.535	0.81	0.89	0.52	0.645	0.76			1258	0.79	0.87	0.57	0.565	0.62	0.81	0.825	0.57
1259	0.76	0.735	0.74	0.75	0.58	0.61	0.63	0.67			1259	0.635	0.625	0.54	0.79	0.825	0.535	0.55	0.74			1259	0.785	0.88	0.63	0.64	0.62	0.78	0.84	0.545
1260	0.69	0.775	0.735	0.755	0.57	0.565	0.575	0.615			1260	0.61	0.69	0.49	0.82	0.85	0.495	0.595	0.775			1260	0.74	0.88	0.575	0.605	0.635	0.84	0.855	0.595
1261	0.76	0.7	0.745	0.75	0.635	0.585	0.55	0.64			1261	0.67	0.595	0.56	0.75	0.87	0.515	0.605	0.735			1261	0.75	0.895	0.635	0.59	0.585	0.82	0.865	0.57
1262	0.69	0.72	0.715	0.77	0.61	0.615	0.58	0.62			1262	0.635	0.6	0.57	0.74	0.855	0.51	0.58	0.75			1262	0.745	0.88	0.545	0.625	0.67	0.83	0.85	0.53
1263	0.72	0.735	0.76	0.805	0.575	0.64	0.55	0.615			1263	0.62	0.565	0.56	0.775	0.885	0.55	0.555	0.715			1263	0.79	0.89	0.605	0.565	0.67	0.825	0.86	0.565
1264	0.72	0.72	0.765	0.795	0.6	0.6	0.545	0.65			1264	0.685	0.555	0.6	0.82	0.855	0.585	0.645	0.775			1264	0.73	0.88	0.595	0.56	0.665	0.78	0.88	0.64
1265	0.745	0.79	0.7	0.83	0.59	0.605	0.54	0.645			1265	0.69	0.625	0.57	0.795	0.835	0.55	0.585	0.745			1265	0.79	0.895	0.59	0.535	0.665	0.785	0.86	0.545
1266	0.725	0.72	0.725	0.82	0.58	0.585	0.615	0.605			1266	0.635	0.635	0.6	0.835	0.895	0.625	0.56	0.76			1266	0.75	0.92	0.54	0.56	0.62	0.79	0.87	0.555
1267	0.725	0.75	0.77	0.74	0.625	0.63	0.585	0.635			1267	0.66	0.6	0.56	0.785	0.885	0.545	0.595	0.795			1267	0.77	0.865	0.645	0.6	0.565	0.84	0.85	0.555
1268	0.71	0.72	0.755	0.775	0.585	0.595	0.575	0.605			1268	0.69	0.61	0.495	0.815	0.855	0.525	0.57	0.75			1268	0.775	0.855	0.62	0.58	0.66	0.845	0.775	0.54
1269	0.79	0.74	0.72	0.78	0.54	0.59	0.6	0.67			1269	0.61	0.615	0.56	0.805	0.875	0.51	0.57	0.765			1269	0.77	0.855	0.6	0.545	0.62	0.775	0.875	0.625
1270	0.69	0.705	0.74	0.795	0.585	0.64	0.62	0.625			1270	0.66	0.56	0.525	0.79	0.855	0.515	0.59	0.76			1270	0.715	0.885	0.64	0.57	0.65	0.805	0.84	0.555
1271	0.78	0.72	0.76	0.78	0.615	0.585	0.58	0.68			1271	0.7	0.595	0.495	0.82	0.895	0.59	0.6	0.75			1271	0.76	0.86	0.645	0.555	0.605	0.81	0.87	0.58
1272	0.765	0.785	0.725	0.75	0.6	0.64	0.54	0.635			1272	0.635	0.54	0.52	0.79	0.865	0.495	0.58	0.715			1272	0.805	0.9	0.62	0.575	0.63	0.805	0.77	0.56
1273	0.695	0.705	0.775	0.785	0.63	0.635	0.55	0.6			1273	0.66	0.6	0.575	0.775	0.84	0.52	0.54	0.78			1273	0.735	0.905	0.59	0.63	0.62	0.785	0.84	0.585
1274	0.75	0.745	0.805	0.735	0.585	0.6	0.56	0.68			1274	0.635	0.57	0.605	0.765	0.865	0.5	0.595	0.83			1274	0.745	0.855	0.655	0.595	0.64	0.83	0.825	0.645
1275	0.725	0.685	0.735	0.78	0.565	0.625	0.6	0.57			1275	0.66	0.61	0.55	0.8	0.89	0.555	0.57	0.71			1275	0.77	0.895	0.6	0.595	0.595	0.815	0.865	0.54
1276	0.705	0.66	0.75	0.83	0.615	0.57	0.57	0.57			1276	0.685	0.625	0.585	0.845	0.87	0.555	0.595	0.755			1276	0.78	0.84	0.54	0.56	0.605	0.795	0.86	0.54
1277	0.715	0.775	0.74	0.8	0.575	0.605	0.58	0.665			1277	0.695	0.625	0.6	0.805	0.875	0.575	0.61	0.73			1277	0.77	0.895	0.615	0.545	0.61	0.82	0.815	0.535
1278	0.685	0.745	0.72	0.805	0.55	0.625	0.55	0.645			1278	0.605	0.595	0.53	0.815	0.85	0.53	0.58	0.785			1278	0.75	0.905	0.575	0.585	0.67	0.795	0.89	0.545
1279	0.695	0.755	0.68	0.805	0.6	0.605	0.62	0.655			1279	0.625	0.635	0.565	0.76	0.865	0.535	0.54	0.76			1279	0.75	0.885	0.605	0.56	0.705	0.77	0.87	0.625
1280	0.77	0.775	0.705	0.79	0.595	0.595	0.545	0.61			1280	0.655	0.555	0.565	0.815	0.845	0.55	0.64	0.735			1280	0.72	0.88	0.57	0.55	0.69	0.825	0.82	0.535
1281	0.74	0.745	0.735	0.79	0.575	0.66	0.605	0.65			1281	0.705	0.6	0.57	0.735	0.895	0.545	0.6	0.75			1281	0.785	0.875	0.61	0.585	0.685	0.835	0.845	0.59
1282	0.72	0.735	0.725	0.73	0.66	0.63	0.55	0.635			1282	0.62	0.56	0.545	0.82	0.855	0.565	0.56	0.765			1282	0.75	0.9	0.64	0.585	0.605	0.82	0.87	0.545
1283	0.765	0.755	0.715	0.82	0.605	0.58	0.6	0.645			1283	0.6	0.6	0.49	0.82	0.89	0.52	0.55	0.74			1283	0.725	0.87	0.52	0.555	0.605	0.815	0.855	0.545
1284	0.67	0.765	0.78	0.825	0.535	0.595	0.6	0.595			1284	0.705	0.61	0.52	0.81	0.885	0.565	0.67	0.76			1284	0.77	0.89	0.585	0.54	0.63	0.835	0.875	0.54
1285	0.74	0.71	0.715	0.78	0.565	0.535	0.565	0.63			1285	0.725	0.59	0.585	0.775	0.82	0.535	0.575	0.735			1285	0.735	0.905	0.685	0.595	0.665	0.815	0.855	0.605
1286	0.79	0.775	0.73	0.785	0.615	0.59	0.535	0.63			1286	0.675	0.615	0.575	0.775	0.86	0.555	0.525	0.785			1286	0.775	0.885	0.58	0.59	0.6	0.795	0.84	0.595
1287	0.74	0.735	0.74	0.77	0.595	0.655	0.59	0.62			1287	0.645	0.54	0.59	0.825	0.87	0.565	0.585	0.765			1287	0.785	0.89	0.61	0.615	0.64	0.785	0.82	0.625
1288	0.685	0.695	0.78	0.825	0.575	0.61	0.565	0.655			1288	0.66	0.6	0.585	0.79	0.88	0.495	0.625	0.775			1288	0.72	0.905	0.57	0.57	0.655	0.845	0.86	0.595
1289	0.71	0.69	0.75	0.77	0.635	0.59	0.56	0.635			1289	0.615	0.6	0.525	0.79	0.86	0.52	0.625	0.75			1289	0.805	0.855	0.59	0.5	0.635	0.775	0.84	0.535
1290	0.72	0.72	0.725	0.77	0.565	0.64	0.52	0.615			1290	0.605	0.62	0.59	0.77	0.845	0.6	0.54	0.725			1290	0.735	0.845	0.625	0.6	0.65	0.795	0.815	0.58
1291	0.735	0.76	0.77	0.795	0.615	0.615	0.56	0.655			1291	0.65	0.625	0.575	0.765	0.9	0.525	0.57	0.75			1291	0.71	0.85	0.585	0.585	0.61	0.815	0.835	0.6
1292	0.655	0.73	0.77	0.795	0.555	0.59	0.555	0.7			1292	0.66	0.58	0.585	0.8	0.84	0.54	0.64	0.74			1292	0.745	0.875	0.59	0.56	0.68	0.805	0.88	0.575
1293	0.78	0.71	0.75	0.78	0.565	0.635	0.57	0.635			1293	0.675	0.605	0.615	0.79	0.88	0.575	0.64	0.76			1293	0.78	0.88	0.595	0.56	0.62	0.755	0.855	0.57
1294	0.705	0.735	0.755	0.79	0.6	0.565	0.525	0.585			1294	0.615	0.615	0.545	0.77	0.885	0.545	0.555	0.755			1294	0.74	0.88	0.61	0.54	0.605	0.795	0.845	0.55
1295	0.75	0.745	0.72	0.765	0.585	0.615	0.56	0.655			1295	0.65	0.57	0.565	0.815	0.875	0.56	0.61	0.775			1295	0.745	0.895	0.605	0.59	0.695	0.845	0.85	0.65
1296	0.685	0.68	0.71	0.75	0.595	0.635	0.595	0.61			1296	0.62	0.59	0.57	0.845	0.86	0.57	0.57	0.745			1296	0.755	0.855	0.58	0.585	0.635	0.81	0.88	0.62
1297	0.715	0.725	0.74	0.81	0.59	0.61	0.575	0.65			1297	0.69	0.565	0.525	0.76	0.855	0.54	0.565	0.77			1297	0.79	0.91	0.655	0.565	0.565	0.82	0.84	0.615
1298	0.69	0.775	0.735	0.755	0.585	0.62	0.565	0.575			1298	0.65	0.555	0.515	0.83	0.86	0.525	0.54	0.72			1298	0.77	0.88	0.565	0.58	0.66	0.815	0.875	0.55
1299	0.805	0.755	0.715	0.775	0.595	0.6	0.62	0.66			1299	0.645	0.565	0.525	0.755	0.865	0.51	0.575	0.78			1299	0.71	0.91	0.635	0.665	0.625	0.76	0.8	0.56
1300	0.755	0.735	0.73	0.85	0.625	0.6	0.56	0.585			1300	0.695	0.66	0.57	0.81	0.845	0.525	0.59	0.755			1300	0.84	0.885	0.595	0.48	0.68	0.805	0.82	0.5
1301	0.775	0.745	0.7	0.775	0.665	0.62	0.58	0.63			1301	0.635	0.56	0.565	0.74	0.865	0.535	0.575	0.72			1301	0.735	0.885	0.63	0.595	0.605	0.815	0.845	0.56
1302	0.745	0.71	0.715	0.805	0.62	0.54	0.575	0.6			1302	0.64	0.6	0.58	0.86	0.895	0.555	0.545	0.79			1302	0.745	0.855	0.595	0.59	0.69	0.79	0.86	0.605
1303	0.735	0.745	0.72	0.785	0.6	0.61	0.59	0.65			1303	0.635	0.635	0.51	0.825	0.87	0.565	0.63	0.76			1303	0.795	0.855	0.61	0.565	0.625	0.855	0.86	0.555
1304	0.76	0.745	0.765	0.79	0.58	0.645	0.565	0.62			1304	0.675	0.64	0.565	0.785	0.895	0.565	0.595	0.725			1304	0.775	0.885	0.605	0.585	0.59	0.795	0.805	0.59
1305	0.65	0.715	0.76	0.745	0.635	0.6	0.565	0.595			1305	0.64	0.605	0.565	0.795	0.89	0.565	0.555	0.75			1305	0.81	0.87	0.58	0.58	0.665	0.82	0.835	0.59
1306	0.71	0.71	0.785	0.755	0.57	0.58	0.555	0.665			1306	0.665	0.58	0.55	0.765	0.83	0.54	0.64	0.785			1306	0.735	0.905	0.64	0.605	0.665	0.76	0.88	0.58
1307	0.72	0.76	0.71	0.775	0.605	0.585	0.55	0.645			1307	0.68	0.62	0.54	0.805	0.865	0.505	0.615	0.76			1307	0.785	0.9	0.615	0.58	0.625	0.795	0.835	0.58
1308	0.74	0.78	0.715	0.825	0.555	0.66	0.535	0.59			1308	0.65	0.565	0.53	0.835	0.885	0.54	0.57	0.73			1308	0.735	0.91	0.6	0.545	0.6	0.82	0.86	0.53
1309	0.69	0.73	0.77	0.8	0.53	0.64	0.615	0.68			1309	0.685	0.61	0.545	0.775	0.81	0.555	0.545	0.77			1309	0.68	0.86	0.535	0.555	0.65	0.82	0.825	0.565
1310	0.755	0.71	0.755	0.81	0.565	0.605	0.61	0.635			1310	0.655	0.575	0.62	0.805	0.86	0.57	0.585	0.76			1310	0.79	0.895	0.605	0.525	0.65	0.83	0.845	0.555
1311	0.765	0.77	0.745	0.775	0.605	0.64	0.635	0.645			1311	0.64	0.615	0.525	0.86	0.885	0.57	0.62	0.75			1311	0.795	0.895	0.595	0.575	0.68	0.825	0.83	0.53
1312	0.76	0.77	0.75	0.815	0.565	0.635	0.605	0.625			1312	0.66	0.615	0.555	0.73	0.86	0.535	0.615	0.78			1312	0.795	0.905	0.62	0.57	0.59	0.785	0.88	0.56
1313	0.745	0.68	0.695	0.82	0.6	0.575	0.575	0.61			1313	0.685	0.515	0.54	0.825	0.885	0.565	0.595	0.705			1313	0.77	0.89	0.575	0.615	0.66	0.825	0.895	0.585
1314	0.73	0.74	0.74	0.775	0.59	0.595	0.47	0.635			1314	0.63	0.555	0.6	0.805	0.85	0.525	0.595	0.8			1314	0.72	0.885	0.625	0.565	0.675	0.785	0.84	0.585
1315	0.69	0.74	0.765	0.745	0.56	0.625	0.58	0.63			1315	0.61	0.62	0.535	0.8	0.895	0.545	0.535	0.745			1315	0.775	0.88	0.64	0.51	0.62	0.785	0.865	0.575
1316	0.735	0.78	0.745	0.775	0.615	0.59	0.595	0.665			1316	0.68	0.585	0.575	0.765	0.86	0.505	0.565	0.77			1316	0.73	0.925	0.515	0.59	0.605	0.8	0.875	0.65
1317	0.7	0.695	0.705	0.77	0.625	0.635	0.54	0.655			1317	0.68	0.55	0.51	0.79	0.84	0.57	0.57	0.75			1317	0.755	0.87	0.63	0.57	0.61	0.835	0.81	0.54
1318	0.74	0.77	0.755	0.805	0.555	0.565	0.585	0.62			1318	0.675	0.605	0.595	0.75	0.855	0.54	0.595	0.765			1318	0.77	0.87	0.64	0.575	0.65	0.815	0.815	0.53
1319	0.72	0.715	0.755	0.795	0.62	0.655	0.595	0.61			1319	0.64	0.595	0.555	0.82	0.86	0.535	0.595	0.75			1319	0.73	0.87	0.585	0.63	0.625	0.785	0.855	0.57
1320	0.695	0.69	0.74	0.79	0.59	0.57	0.56	0.615			1320	0.655	0.63	0.58	0.765	0.875	0.5	0.535	0.735			1320	0.745	0.83	0.59	0.515	0.655	0.84	0.825	0.6
1321	0.75	0.76	0.745	0.79	0.585	0.66	0.54	0.58			1321	0.64	0.59	0.53	0.765	0.87	0.555	0.55	0.765			1321	0.77	0.865	0.65	0.485	0.61	0.835	0.84	0.55
1322	0.755	0.755	0.685	0.775	0.605	0.545	0.58	0.63			1322	0.71	0.585	0.61	0.845	0.87	0.56	0.555	0.775			1322	0.75	0.895	0.605	0.615	0.62	0.795	0.83	0.565
1323	0.75	0.735	0.76	0.795	0.605	0.6	0.6	0.695			1323	0.635	0.585	0.525	0.785	0.89	0.585	0.585	0.745			1323	0.735	0.87	0.53	0.615	0.625	0.805	0.79	0.61
1324	0.755	0.76	0.745	0.795	0.6	0.625	0.58	0.64			1324	0.685	0.64	0.575	0.805	0.86	0.58	0.57	0.775			1324	0.775	0.865	0.65	0.53	0.655	0.825	0.83	0.57
1325	0.725	0.665	0.735	0.845	0.62	0.595	0.6	0.63			1325	0.68	0.63	0.565	0.82	0.835	0.525	0.62	0.725			1325	0.77	0.865	0.605	0.535	0.635	0.81	0.88	0.565
1326	0.655	0.705	0.72	0.785	0.56	0.615	0.555	0.625			1326	0.71	0.56	0.49	0.785	0.825	0.5	0.6	0.775			1326	0.78	0.93	0.57	0.565	0.625	0.78	0.87	0.575
1327	0.75	0.74	0.745	0.81	0.56	0.64	0.555	0.68			1327	0.62	0.59	0.575	0.835	0.88	0.52	0.605	0.75			1327	0.76	0.885	0.585	0.65	0.63	0.84	0.87	0.55
1328	0.745	0.705	0.81	0.805	0.59	0.615	0.565	0.62			1328	0.61	0.56	0.6	0.71	0.885	0.555	0.6	0.785			1328	0.76	0.91	0.59	0.57	0.69	0.82	0.83	0.57
1329	0.68	0.73	0.74	0.75	0.575	0.625	0.575	0.62			1329	0.63	0.545	0.5	0.755	0.875	0.535	0.635	0.77			1329	0.72	0.885	0.585	0.6	0.65	0.815	0.85	0.585
1330	0.725	0.745	0.71	0.715	0.625	0.565	0.555	0.59			1330	0.63	0.65	0.575	0.775	0.875	0.545	0.535	0.685			1330	0.765	0.85	0.645	0.57	0.63	0.8	0.86	0.56
1331	0.75	0.73	0.75	0.795	0.615	0.585	0.515	0.575			1331	0.64	0.67	0.575	0.775	0.88	0.545	0.565	0.72			1331	0.775	0.87	0.59	0.585	0.605	0.785	0.815	0.535
1332	0.745	0.765	0.745	0.79	0.61	0.6	0.545	0.62			1332	0.695	0.565	0.555	0.795	0.91	0.465	0.63	0.81			1332	0.76	0.88	0.57	0.565	0.63	0.785	0.84	0.585
1333	0.725	0.735	0.775	0.765	0.595	0.595	0.585	0.615			1333	0.62	0.575	0.525	0.765	0.88	0.555	0.635	0.75			1333	0.775	0.87	0.605	0.58	0.67	0.805	0.88	0.51
1334	0.74	0.735	0.725	0.76	0.61	0.59	0.605	0.62			1334	0.75	0.56	0.555	0.845	0.855	0.505	0.575	0.76			1334	0.745	0.9	0.575	0.625	0.615	0.835	0.88	0.595
1335	0.73	0.705	0.725	0.835	0.62	0.635	0.615	0.635			1335	0.655	0.585	0.56	0.835	0.835	0.545	0.59	0.745			1335	0.78	0.89	0.595	0.62	0.6	0.815	0.815	0.615
1336	0.71	0.785	0.765	0.76	0.605	0.66	0.6	0.66			1336	0.64	0.595	0.56	0.815	0.83	0.565	0.56	0.735			1336	0.725	0.885	0.61	0.595	0.655	0.85	0.815	0.59
1337	0.745	0.675	0.765	0.865	0.55	0.6	0.605	0.69			1337	0.62	0.59	0.55	0.785	0.89	0.515	0.6	0.755			1337	0.745	0.865	0.66	0.55	0.685	0.8	0.86	0.555
1338	0.77	0.75	0.695	0.75	0.585	0.605	0.55	0.63			1338	0.64	0.625	0.535	0.745	0.89	0.61	0.56	0.74			1338	0.745	0.885	0.675	0.515	0.675	0.845	0.835	0.56
1339	0.645	0.71	0.72	0.775	0.63	0.645	0.54	0.585			1339	0.615	0.595	0.58	0.795	0.835	0.55	0.565	0.77			1339	0.81	0.86	0.555	0.54	0.59	0.84	0.85	0.59
1340	0.725	0.76	0.73	0.77	0.505	0.57	0.58	0.68			1340	0.665	0.61	0.555	0.77	0.86	0.55	0.57	0.765			1340	0.725	0.915	0.58	0.5	0.645	0.8	0.865	0.575
1341	0.765	0.69	0.715	0.79	0.535	0.615	0.525	0.585			1341	0.67	0.545	0.565	0.74	0.885	0.55	0.56	0.7			1341	0.76	0.845	0.615	0.595	0.59	0.76	0.83	0.58
1342	0.74	0.77	0.715	0.76	0.595	0.61	0.565	0.61			1342	0.675	0.535	0.56	0.78	0.885	0.605	0.59	0.735			1342	0.76	0.9	0.64	0.6	0.625	0.82	0.84	0.645
1343	0.705	0.75	0.77	0.88	0.59	0.59	0.56	0.63			1343	0.575	0.605	0.59	0.82	0.88	0.49	0.61	0.79			1343	0.785	0.855	0.65	0.575	0.665	0.8	0.87	0.58
1344	0.735	0.74	0.74	0.8	0.625	0.605	0.575	0.655			1344	0.635	0.58	0.585	0.795	0.855	0.565	0.625	0.785			1344	0.745	0.89	0.565	0.56	0.67	0.795	0.81	0.605
1345	0.75	0.73	0.795	0.785	0.575	0.59	0.54	0.63			1345	0.635	0.645	0.56	0.795	0.91	0.495	0.605	0.75			1345	0.74	0.855	0.59	0.54	0.63	0.79	0.86	0.575
1346	0.76	0.71	0.745	0.805	0.665	0.605	0.565	0.66			1346	0.68	0.615	0.55	0.825	0.855	0.575	0.59	0.73			1346	0.835	0.89	0.63	0.575	0.645	0.805	0.88	0.535
1347	0.65	0.755	0.68	0.765	0.55	0.59	0.61	0.645			1347	0.645	0.59	0.555	0.78	0.82	0.515	0.605	0.745			1347	0.765	0.91	0.545	0.61	0.615	0.825	0.84	0.57
1348	0.76	0.725	0.73	0.785	0.59	0.665	0.545	0.635			1348	0.605	0.64	0.565	0.815	0.86	0.555	0.545	0.785			1348	0.745	0.91	0.625	0.555	0.67	0.835	0.825	0.58
1349	0.71	0.7	0.76	0.735	0.62	0.605	0.555	0.575			1349	0.685	0.63	0.49	0.79	0.885	0.58	0.54	0.765			1349	0.745	0.86	0.61	0.575	0.61	0.825	0.84	0.56
1350	0.71	0.73	0.745	0.76	0.58	0.61	0.595	0.685			1350	0.75	0.495	0.53	0.79	0.825	0.51	0.585	0.765			1350	0.705	0.905	0.545	0.555	0.65	0.83	0.84	0.57
1351	0.77	0.735	0.765	0.75	0.61	0.61	0.555	0.625			1351	0.62	0.62	0.55	0.76	0.855	0.555	0.575	0.79			1351	0.74	0.88	0.605	0.565	0.615	0.815	0.87	0.6
1352	0.72	0.78	0.715	0.76	0.605	0.6	0.51	0.62			1352	0.665	0.59	0.53	0.82	0.875	0.585	0.6	0.71			1352	0.75	0.89	0.575	0.61	0.61	0.825	0.8	0.57
1353	0.735	0.695	0.73	0.8	0.635	0.62	0.535	0.65			1353	0.575	0.625	0.585	0.745	0.885	0.575	0.555	0.76			1353	0.755	0.87	0.63	0.54	0.605	0.815	0.825	0.6
1354	0.74	0.7	0.765	0.795	0.555	0.58	0.565	0.65			1354	0.675	0.595	0.525	0.76	0.88	0.545	0.635	0.8			1354	0.785	0.86	0.61	0.59	0.61	0.775	0.845	0.59
1355	0.71	0.7	0.755	0.735	0.61	0.64	0.58	0.59			1355	0.645	0.575	0.595	0.8	0.845	0.565	0.595	0.735			1355	0.74	0.875	0.57	0.605	0.615	0.835	0.905	0.54
1356	0.655	0.74	0.775	0.805	0.58	0.62	0.58	0.64			1356	0.685	0.62	0.52	0.81	0.855	0.505	0.535	0.75			1356	0.8	0.88	0.575	0.565	0.64	0.81	0.87	0.625
1357	0.72	0.745	0.735	0.795	0.565	0.625	0.62	0.615			1357	0.655	0.505	0.575	0.785	0.855	0.545	0.54	0.715			1357	0.755	0.925	0.57	0.545	0.66	0.825	0.83	0.55
1358	0.74	0.735	0.735	0.805	0.555	0.64	0.59	0.63			1358	0.635	0.635	0.555	0.78	0.84	0.52	0.585	0.755			1358	0.735	0.88	0.61	0.54	0.685	0.805	0.84	0.54
1359	0.74	0.705	0.67	0.83	0.615	0.615	0.59	0.645			1359	0.695	0.595	0.565	0.845	0.88	0.52	0.625	0.8			1359	0.715	0.85	0.6	0.55	0.65	0.785	0.845	0.515
1360	0.745	0.755	0.75	0.79	0.605	0.535	0.555	0.645			1360	0.71	0.575	0.58	0.825	0.895	0.54	0.58	0.735			1360	0.81	0.91	0.645	0.62	0.675	0.825	0.85	0.605
1361	0.69	0.69	0.71	0.795	0.565	0.61	0.595	0.6			1361	0.605	0.62	0.52	0.755	0.87	0.565	0.645	0.77			1361	0.745	0.875	0.62	0.585	0.645	0.85	0.85	0.54
1362	0.75	0.665	0.745	0.75	0.57	0.62	0.555	0.625			1362	0.595	0.595	0.585	0.785	0.89	0.535	0.55	0.74			1362	0.725	0.865	0.625	0.6	0.67	0.825	0.81	0.605
1363	0.75	0.715	0.76	0.755	0.6	0.63	0.57	0.595			1363	0.71	0.61	0.57	0.795	0.865	0.61	0.55	0.735			1363	0.77	0.875	0.6	0.54	0.63	0.815	0.87	0.57
1364	0.74	0.75	0.745	0.79	0.595	0.62	0.55	0.62			1364	0.665	0.625	0.575	0.82	0.84	0.52	0.535	0.815			1364	0.755	0.875	0.6	0.51	0.59	0.785	0.855	0.53
1365	0.74	0.71	0.715	0.77	0.55	0.585	0.57	0.665			1365	0.64	0.57	0.575	0.835	0.885	0.55	0.565	0.76			1365	0.755	0.91	0.57	0.605	0.66	0.83	0.845	0.625
1366	0.74	0.735	0.735	0.815	0.62	0.625	0.545	0.68			1366	0.635	0.585	0.565	0.765	0.885	0.58	0.59	0.7			1366	0.75	0.9	0.61	0.525	0.635	0.785	0.81	0.545
1367	0.73	0.725	0.73	0.78	0.595	0.6	0.58	0.655			1367	0.705	0.565	0.53	0.78	0.84	0.515	0.565	0.785			1367	0.745	0.88	0.61	0.615	0.625	0.82	0.855	0.605
1368	0.685	0.765	0.735	0.8	0.6	0.625	0.575	0.57			1368	0.695	0.59	0.525	0.795	0.835	0.555	0.615	0.715			1368	0.805	0.88	0.595	0.57	0.67	0.835	0.82	0.49
1369	0.76	0.72	0.79	0.805	0.64	0.565	0.57	0.635			1369	0.685	0.625	0.565	0.805	0.885	0.55	0.595	0.745			1369	0.805	0.9	0.575	0.6	0.63	0.765	0.865	0.61
1370	0.705	0.77	0.73	0.8	0.59	0.605	0.565	0.665			1370	0.615	0.6	0.545	0.795	0.87	0.515	0.64	0.785			1370	0.73	0.86	0.61	0.59	0.62	0.805	0.825	0.61
1371	0.755	0.74	0.77	0.8	0.595	0.605	0.58	0.655			1371	0.675	0.605	0.53	0.77	0.84	0.53	0.545	0.765			1371	0.755	0.91	0.605	0.5	0.605	0.815	0.845	0.595
1372	0.765	0.72	0.745	0.81	0.64	0.68	0.58	0.64			1372	0.64	0.555	0.57	0.795	0.835	0.54	0.59	0.73			1372	0.82	0.87	0.59	0.555	0.66	0.805	0.845	0.565
1373	0.77	0.71	0.765	0.83	0.545	0.625	0.525	0.605			1373	0.62	0.605	0.505	0.795	0.9	0.53	0.575	0.685			1373	0.785	0.92	0.59	0.62	0.67	0.825	0.865	0.585
1374	0.695	0.755	0.735	0.785	0.6	0.605	0.55	0.665			1374	0.635	0.595	0.515	0.795	0.895	0.565	0.605	0.75			1374	0.685	0.88	0.605	0.585	0.625	0.81	0.85	0.61
1375	0.71	0.7	0.72	0.75	0.615	0.575	0.565	0.645			1375	0.65	0.62	0.55	0.755	0.875	0.58	0.565	0.76			1375	0.775	0.85	0.67	0.505	0.645	0.79	0.835	0.64
1376	0.715	0.745	0.74	0.75	0.56	0.625	0.55	0.595			1376	0.67	0.56	0.555	0.785	0.895	0.57	0.57	0.84			1376	0.78	0.865	0.65	0.51	0.635	0.82	0.78	0.57
1377	0.71	0.695	0.715	0.76	0.57	0.615	0.555	0.605			1377	0.67	0.65	0.585	0.755	0.93	0.515	0.595	0.79			1377	0.755	0.86	0.595	0.545	0.635	0.77	0.87	0.545
1378	0.73	0.685	0.75	0.8	0.63	0.61	0.575	0.605			1378	0.705	0.585	0.615	0.84	0.855	0.51	0.615	0.74			1378	0.765	0.905	0.57	0.635	0.595	0.815	0.855	0.52
1379	0.72	0.735	0.675	0.83	0.6	0.565	0.605	0.66			1379	0.655	0.63	0.57	0.8	0.825	0.55	0.595	0.765			1379	0.72	0.855	0.515	0.595	0.65	0.815	0.85	0.57
1380	0.71	0.72	0.78	0.745	0.57	0.58	0.62	0.635			1380	0.63	0.545	0.575	0.785	0.815	0.53	0.595	0.725			1380	0.745	0.905	0.625	0.575	0.645	0.8	0.9	0.65
1381	0.705	0.745	0.745	0.76	0.605	0.575	0.515	0.575			1381	0.69	0.615	0.59	0.765	0.845	0.55	0.55	0.72			1381	0.715	0.86	0.65	0.63	0.63	0.81	0.855	0.49
1382	0.73	0.715	0.685	0.775	0.55	0.65	0.535	0.685			1382	0.64	0.62	0.56	0.805	0.895	0.575	0.585	0.825			1382	0.765	0.88	0.565	0.61	0.615	0.815	0.85	0.59
1383	0.725	0.77	0.765	0.775	0.555	0.585	0.61	0.635			1383	0.675	0.56	0.52	0.745	0.835	0.56	0.645	0.76			1383	0.8	0.88	0.63	0.525	0.645	0.825	0.845	0.555
1384	0.69	0.735	0.745	0.835	0.6	0.625	0.655	0.625			1384	0.62	0.605	0.56	0.805	0.85	0.46	0.555	0.77			1384	0.71	0.87	0.61	0.57	0.6	0.785	0.855	0.58
1385	0.715	0.745	0.69	0.785	0.655	0.59	0.59	0.665			1385	0.66	0.62	0.61	0.795	0.855	0.56	0.55	0.76			1385	0.775	0.885	0.58	0.615	0.645	0.78	0.88	0.625
1386	0.76	0.73	0.74	0.795	0.605	0.585	0.525	0.635			1386	0.645	0.565	0.575	0.86	0.87	0.545	0.625	0.775			1386	0.73	0.945	0.565	0.605	0.62	0.795	0.815	0.63
1387	0.755	0.69	0.78	0.805	0.62	0.655	0.53	0.59			1387	0.655	0.555	0.525	0.81	0.9	0.55	0.545	0.71			1387	0.75	0.85	0.605	0.58	0.655	0.835	0.835	0.58
1388	0.77	0.745	0.78	0.77	0.555	0.655	0.585	0.595			1388	0.67	0.605	0.535	0.815	0.89	0.565	0.63	0.76			1388	0.78	0.88	0.64	0.5	0.64	0.815	0.83	0.545
1389	0.705	0.695	0.735	0.81	0.555	0.58	0.595	0.67			1389	0.655	0.65	0.565	0.735	0.87	0.52	0.57	0.78			1389	0.775	0.9	0.58	0.52	0.665	0.835	0.88	0.55
1390	0.725	0.76	0.73	0.755	0.605	0.585	0.555	0.635			1390	0.645	0.61	0.55	0.795	0.85	0.57	0.6	0.69			1390	0.785	0.87	0.585	0.585	0.65	0.8	0.835	0.57
1391	0.74	0.73	0.745	0.785	0.595	0.56	0.57	0.6			1391	0.59	0.57	0.53	0.83	0.875	0.565	0.57	0.79			1391	0.81	0.875	0.605	0.525	0.61	0.735	0.82	0.555
1392	0.685	0.695	0.76	0.74	0.625	0.62	0.525	0.61			1392	0.66	0.63	0.57	0.72	0.895	0.48	0.55	0.735			1392	0.77	0.875	0.6	0.58	0.62	0.79	0.815	0.455
1393	0.775	0.765	0.72	0.74	0.605	0.605	0.565	0.645			1393	0.62	0.585	0.545	0.78	0.88	0.52	0.605	0.735			1393	0.71	0.87	0.605	0.545	0.635	0.825	0.795	0.62
1394	0.71	0.715	0.77	0.805	0.575	0.645	0.615	0.615			1394	0.64	0.585	0.545	0.86	0.93	0.575	0.625	0.74			1394	0.76	0.875	0.595	0.59	0.655	0.835	0.845	0.57
1395	0.755	0.755	0.7	0.825	0.605	0.635	0.53	0.665			1395	0.6	0.595	0.595	0.8	0.84	0.54	0.655	0.77			1395	0.805	0.895	0.585	0.63	0.675	0.825	0.91	0.61
1396	0.765	0.745	0.695	0.78	0.545	0.6	0.585	0.635			1396	0.675	0.565	0.48	0.765	0.855	0.5	0.58	0.78			1396	0.75	0.845	0.605	0.56	0.645	0.805	0.87	0.61
1397	0.65	0.715	0.715	0.765	0.615	0.615	0.525	0.605			1397	0.69	0.605	0.605	0.765	0.86	0.62	0.62	0.745			1397	0.73	0.91	0.62	0.525	0.6	0.81	0.83	0.52
1398	0.735	0.705	0.765	0.775	0.56	0.6	0.58	0.695			1398	0.705	0.61	0.595	0.77	0.785	0.505	0.565	0.77			1398	0.75	0.855	0.585	0.605	0.67	0.835	0.845	0.595
1399	0.715	0.735	0.73	0.815	0.6	0.58	0.59	0.64			1399	0.685	0.605	0.515	0.775	0.865	0.57	0.52	0.71			1399	0.755	0.91	0.61	0.59	0.615	0.825	0.88	0.565
1400	0.75	0.79	0.795	0.79	0.59	0.625	0.63	0.6			1400	0.69	0.58	0.57	0.825	0.875	0.57	0.565	0.775			1400	0.745	0.91	0.605	0.57	0.65	0.78	0.86	0.585
1401	0.76	0.76	0.78	0.79	0.56	0.62	0.645	0.62			1401	0.67	0.555	0.5	0.785	0.865	0.555	0.57	0.755			1401	0.725	0.86	0.62	0.565	0.64	0.775	0.85	0.53
1402	0.75	0.715	0.77	0.76	0.595	0.615	0.57	0.61			1402	0.68	0.605	0.595	0.75	0.815	0.55	0.62	0.715			1402	0.75	0.91	0.59	0.54	0.675	0.805	0.88	0.605
1403	0.71	0.725	0.695	0.71	0.6	0.615	0.545	0.665			1403	0.63	0.615	0.6	0.835	0.905	0.59	0.59	0.76			1403	0.76	0.89	0.555	0.52	0.64	0.825	0.87	0.575
1404	0.715	0.745	0.705	0.8	0.585	0.585	0.57	0.645			1404	0.65	0.59	0.575	0.815	0.85	0.55	0.625	0.75			1404	0.76	0.83	0.575	0.64	0.62	0.82	0.835	0.575
1405	0.705	0.765	0.725	0.845	0.585	0.615	0.575	0.665			1405	0.635	0.555	0.6	0.775	0.855	0.505	0.56	0.745			1405	0.755	0.87	0.565	0.595	0.6	0.795	0.875	0.575
1406	0.745	0.72	0.79	0.78	0.55	0.625	0.51	0.635			1406	0.67	0.63	0.54	0.82	0.85	0.54	0.56	0.755			1406	0.735	0.89	0.63	0.59	0.655	0.84	0.82	0.545
1407	0.775	0.76	0.715	0.805	0.62	0.575	0.625	0.625			1407	0.69	0.55	0.565	0.745	0.89	0.555	0.585	0.745			1407	0.815	0.895	0.685	0.54	0.645	0.805	0.815	0.585
1408	0.705	0.675	0.765	0.755	0.615	0.62	0.55	0.585			1408	0.66	0.595	0.545	0.8	0.88	0.58	0.54	0.77			1408	0.775	0.88	0.625	0.585	0.625	0.84	0.885	0.56
1409	0.715	0.75	0.74	0.83	0.595	0.595	0.565	0.65			1409	0.645	0.635	0.52	0.79	0.895	0.545	0.605	0.775			1409	0.735	0.895	0.515	0.595	0.615	0.82	0.825	0.635
1410	0.705	0.735	0.71	0.79	0.62	0.62	0.575	0.61			1410	0.63	0.61	0.535	0.82	0.86	0.525	0.6	0.78			1410	0.775	0.9	0.655	0.56	0.66	0.79	0.815	0.535
1411	0.72	0.74	0.705	0.745	0.54	0.615	0.585	0.59			1411	0.64	0.605	0.555	0.805	0.865	0.515	0.58	0.74			1411	0.735	0.91	0.615	0.585	0.635	0.845	0.835	0.565
1412	0.77	0.74	0.705	0.81	0.57	0.64	0.565	0.66			1412	0.58	0.56	0.555	0.81	0.905	0.595	0.53	0.77			1412	0.785	0.885	0.57	0.53	0.655	0.815	0.78	0.62
1413	0.755	0.735	0.73	0.78	0.6	0.625	0.57	0.625			1413	0.65	0.595	0.525	0.745	0.86	0.5	0.615	0.785			1413	0.75	0.845	0.54	0.6	0.685	0.81	0.855	0.595
1414	0.745	0.72	0.735	0.795	0.615	0.635	0.575	0.59			1414	0.73	0.55	0.52	0.8	0.875	0.54	0.61	0.73			1414	0.74	0.87	0.6	0.555	0.605	0.79	0.855	0.57
1415	0.635	0.72	0.745	0.745	0.6	0.595	0.555	0.655			1415	0.64	0.63	0.545	0.825	0.83	0.52	0.6	0.755			1415	0.76	0.89	0.62	0.605	0.6	0.795	0.84	0.61
1416	0.74	0.695	0.77	0.8	0.62	0.58	0.555	0.65			1416	0.665	0.61	0.63	0.82	0.905	0.56	0.58	0.79			1416	0.75	0.855	0.685	0.625	0.6	0.79	0.835	0.58
1417	0.7	0.735	0.755	0.785	0.63	0.59	0.585	0.635			1417	0.72	0.565	0.585	0.795	0.87	0.54	0.57	0.765			1417	0.74	0.91	0.625	0.585	0.66	0.815	0.89	0.52
1418	0.695	0.745	0.745	0.8	0.545	0.625	0.59	0.64			1418	0.665	0.635	0.56	0.81	0.825	0.51	0.575	0.695			1418	0.77	0.885	0.63	0.555	0.63	0.825	0.87	0.555
1419	0.74	0.755	0.775	0.78	0.615	0.605	0.585	0.625			1419	0.625	0.57	0.515	0.765	0.86	0.585	0.595	0.77			1419	0.795	0.91	0.565	0.585	0.61	0.835	0.895	0.58
1420	0.775	0.725	0.73	0.82	0.59	0.575	0.54	0.64			1420	0.645	0.61	0.595	0.81	0.87	0.55	0.6	0.75			1420	0.76	0.86	0.565	0.505	0.69	0.79	0.845	0.59
1421	0.765	0.73	0.73	0.805	0.525	0.61	0.545	0.595			1421	0.66	0.6	0.57	0.815	0.875	0.505	0.515	0.79			1421	0.78	0.86	0.63	0.55	0.635	0.82	0.835	0.58
1422	0.79	0.71	0.76	0.77	0.615	0.575	0.57	0.63			1422	0.675	0.635	0.56	0.81	0.89	0.58	0.58	0.74			1422	0.755	0.85	0.58	0.585	0.64	0.765	0.84	0.575
1423	0.7	0.71	0.725	0.775	0.62	0.595	0.565	0.62			1423	0.62	0.59	0.56	0.775	0.85	0.545	0.62	0.765			1423	0.755	0.915	0.595	0.535	0.645	0.79	0.835	0.645
1424	0.78	0.74	0.77	0.775	0.565	0.65	0.57	0.63			1424	0.65	0.615	0.56	0.815	0.875	0.51	0.6	0.795			1424	0.78	0.88	0.605	0.585	0.685	0.84	0.86	0.58
1425	0.72	0.7	0.72	0.81	0.585	0.625	0.575	0.615			1425	0.615	0.55	0.5	0.82	0.84	0.545	0.605	0.76			1425	0.745	0.895	0.635	0.585	0.655	0.81	0.86	0.57
1426	0.725	0.76	0.705	0.805	0.6	0.595	0.59	0.715			1426	0.695	0.58	0.595	0.81	0.83	0.535	0.62	0.72			1426	0.735	0.89	0.58	0.615	0.665	0.81	0.86	0.545
1427	0.735	0.79	0.78	0.805	0.645	0.655	0.575	0.645			1427	0.66	0.6	0.505	0.815	0.885	0.57	0.61	0.76			1427	0.745	0.89	0.62	0.525	0.575	0.815	0.805	0.57
1428	0.7	0.725	0.755	0.795	0.595	0.57	0.56	0.625			1428	0.725	0.59	0.585	0.79	0.875	0.54	0.585	0.735			1428	0.775	0.86	0.555	0.63	0.57	0.825	0.815	0.57
1429	0.68	0.73	0.75	0.745	0.585	0.585	0.585	0.595			1429	0.65	0.6	0.565	0.765	0.84	0.585	0.545	0.755			1429	0.755	0.895	0.615	0.55	0.67	0.8	0.81	0.565
1430	0.695	0.71	0.7	0.775	0.59	0.625	0.565	0.64			1430	0.605	0.61	0.585	0.775	0.9	0.515	0.57	0.73			1430	0.76	0.885	0.6	0.605	0.635	0.78	0.84	0.515
1431	0.725	0.75	0.74	0.745	0.545	0.63	0.585	0.61			1431	0.64	0.575	0.615	0.805	0.89	0.565	0.55	0.715			1431	0.79	0.89	0.555	0.545	0.61	0.79	0.84	0.55
1432	0.74	0.73	0.785	0.805	0.645	0.625	0.565	0.59			1432	0.71	0.61	0.475	0.81	0.83	0.525	0.625	0.73			1432	0.69	0.885	0.58	0.595	0.615	0.845	0.82	0.59
1433	0.7	0.71	0.715	0.8	0.58	0.635	0.55	0.615			1433	0.65	0.585	0.575	0.79	0.835	0.545	0.605	0.77			1433	0.74	0.91	0.6	0.575	0.65	0.82	0.865	0.6
1434	0.71	0.8	0.69	0.83	0.615	0.645	0.55	0.605			1434	0.625	0.595	0.58	0.785	0.865	0.535	0.62	0.76			1434	0.8	0.89	0.65	0.59	0.655	0.77	0.84	0.55
1435	0.76	0.74	0.685	0.805	0.615	0.575	0.615	0.69			1435	0.58	0.555	0.575	0.785	0.885	0.58	0.59	0.775			1435	0.77	0.875	0.52	0.535	0.62	0.795	0.885	0.645
1436	0.64	0.715	0.785	0.83	0.64	0.6	0.555	0.645			1436	0.65	0.615	0.585	0.835	0.875	0.46	0.595	0.76			1436	0.75	0.905	0.635	0.575	0.61	0.805	0.865	0.56
1437	0.78	0.74	0.74	0.795	0.555	0.615	0.525	0.63			1437	0.67	0.59	0.565	0.755	0.885	0.57	0.615	0.775			1437	0.795	0.895	0.645	0.57	0.73	0.845	0.855	0.54
1438	0.775	0.65	0.735	0.77	0.6	0.555	0.575	0.66			1438	0.695	0.66	0.565	0.82	0.88	0.53	0.52	0.755			1438	0.785	0.88	0.58	0.58	0.66	0.79	0.83	0.605
1439	0.695	0.775	0.785	0.745	0.54	0.555	0.595	0.585			1439	0.645	0.63	0.52	0.8	0.85	0.585	0.58	0.77			1439	0.735	0.84	0.63	0.555	0.585	0.85	0.855	0.525
1440	0.755	0.74	0.735	0.74	0.59	0.65	0.6	0.68			1440	0.69	0.615	0.555	0.805	0.87	0.56	0.55	0.74			1440	0.73	0.85	0.62	0.61	0.63	0.8	0.83	0.575
1441	0.725	0.725	0.8	0.82	0.6	0.595	0.575	0.645			1441	0.645	0.635	0.56	0.785	0.845	0.57	0.555	0.73			1441	0.775	0.9	0.615	0.56	0.63	0.82	0.87	0.52
1442	0.705	0.765	0.715	0.775	0.57	0.63	0.555	0.58			1442	0.66	0.585	0.51	0.775	0.83	0.51	0.61	0.79			1442	0.715	0.855	0.61	0.59	0.6	0.83	0.875	0.64
1443	0.725	0.715	0.675	0.78	0.615	0.595	0.48	0.63			1443	0.67	0.585	0.565	0.785	0.86	0.53	0.575	0.72			1443	0.755	0.86	0.56	0.565	0.71	0.81	0.88	0.565
1444	0.71	0.745	0.765	0.795	0.56	0.62	0.595	0.6			1444	0.65	0.6	0.575	0.85	0.88	0.515	0.6	0.755			1444	0.74	0.885	0.585	0.615	0.615	0.77	0.88	0.625
1445	0.725	0.71	0.75	0.785	0.615	0.63	0.58	0.625			1445	0.63	0.605	0.575	0.79	0.875	0.545	0.595	0.77			1445	0.76	0.885	0.64	0.57	0.635	0.835	0.85	0.58
1446	0.745	0.785	0.785	0.745	0.625	0.56	0.585	0.635			1446	0.695	0.585	0.58	0.73	0.87	0.49	0.615	0.765			1446	0.8	0.92	0.64	0.65	0.55	0.805	0.825	0.505
1447	0.765	0.705	0.74	0.795	0.58	0.645	0.575	0.65			1447	0.6	0.585	0.615	0.81	0.89	0.605	0.595	0.745			1447	0.75	0.865	0.56	0.565	0.675	0.845	0.78	0.55
1448	0.695	0.73	0.715	0.795	0.64	0.615	0.655	0.63			1448	0.675	0.635	0.5	0.81	0.855	0.55	0.565	0.77			1448	0.775	0.91	0.585	0.61	0.65	0.81	0.805	0.59
1449	0.765	0.78	0.705	0.795	0.54	0.595	0.56	0.65			1449	0.63	0.64	0.505	0.805	0.87	0.555	0.58	0.775			1449	0.775	0.87	0.61	0.5	0.665	0.805	0.895	0.545
1450	0.72	0.69	0.745	0.78	0.59	0.6	0.515	0.665			1450	0.7	0.59	0.575	0.775	0.89	0.625	0.565	0.73			1450	0.74	0.87	0.61	0.525	0.65	0.815	0.855	0.6
1451	0.715	0.715	0.77	0.785	0.595	0.62	0.605	0.66			1451	0.6	0.595	0.555	0.81	0.855	0.55	0.63	0.73			1451	0.775	0.845	0.565	0.595	0.66	0.83	0.855	0.52
1452	0.69	0.7	0.79	0.77	0.595	0.625	0.56	0.625			1452	0.715	0.575	0.57	0.865	0.87	0.455	0.58	0.78			1452	0.765	0.86	0.555	0.59	0.645	0.795	0.865	0.51
1453	0.695	0.695	0.755	0.765	0.58	0.64	0.54	0.63			1453	0.655	0.6	0.535	0.76	0.84	0.55	0.59	0.78			1453	0.76	0.91	0.655	0.565	0.655	0.845	0.815	0.575
1454	0.71	0.73	0.725	0.825	0.58	0.615	0.61	0.63			1454	0.66	0.62	0.51	0.785	0.865	0.53	0.52	0.795			1454	0.74	0.86	0.575	0.55	0.58	0.82	0.865	0.59
1455	0.725	0.715	0.765	0.82	0.595	0.525	0.525	0.635			1455	0.67	0.585	0.54	0.855	0.905	0.54	0.585	0.695			1455	0.7	0.905	0.63	0.525	0.65	0.81	0.855	0.585
1456	0.73	0.77	0.66	0.755	0.565	0.625	0.58	0.565			1456	0.605	0.665	0.525	0.765	0.875	0.585	0.635	0.765			1456	0.78	0.89	0.555	0.625	0.61	0.8	0.8	0.52
1457	0.715	0.71	0.79	0.81	0.585	0.585	0.59	0.65			1457	0.66	0.635	0.595	0.79	0.845	0.52	0.57	0.75			1457	0.785	0.845	0.62	0.56	0.61	0.855	0.88	0.64
1458	0.785	0.77	0.745	0.8	0.58	0.625	0.56	0.62			1458	0.65	0.58	0.56	0.81	0.865	0.605	0.57	0.785			1458	0.745	0.92	0.635	0.645	0.66	0.78	0.805	0.63
1459	0.755	0.75	0.685	0.76	0.645	0.63	0.605	0.68			1459	0.65	0.61	0.57	0.73	0.845	0.58	0.61	0.725			1459	0.78	0.905	0.6	0.59	0.655	0.83	0.885	0.555
1460	0.765	0.745	0.71	0.775	0.605	0.595	0.505	0.615			1460	0.685	0.555	0.555	0.765	0.895	0.58	0.565	0.745			1460	0.755	0.88	0.625	0.505	0.655	0.8	0.825	0.565
1461	0.755	0.735	0.75	0.785	0.585	0.645	0.56	0.655			1461	0.645	0.66	0.545	0.825	0.85	0.445	0.495	0.77			1461	0.73	0.87	0.645	0.555	0.685	0.79	0.835	0.52
1462	0.725	0.775	0.705	0.79	0.635	0.605	0.56	0.65			1462	0.695	0.54	0.57	0.83	0.855	0.575	0.55	0.77			1462	0.76	0.9	0.545	0.57	0.545	0.795	0.815	0.555
1463	0.7	0.73	0.75	0.75	0.575	0.635	0.58	0.55			1463	0.635	0.61	0.5	0.745	0.895	0.59	0.585	0.75			1463	0.795	0.85	0.6	0.63	0.65	0.82	0.805	0.585
1464	0.745	0.695	0.72	0.775	0.575	0.52	0.555	0.65			1464	0.725	0.56	0.57	0.835	0.9	0.555	0.605	0.755			1464	0.765	0.9	0.64	0.57	0.68	0.79	0.865	0.595
1465	0.705	0.675	0.73	0.78	0.545	0.655	0.575	0.625			1465	0.64	0.585	0.57	0.76	0.85	0.515	0.595	0.72			1465	0.78	0.89	0.625	0.63	0.64	0.82	0.855	0.53
1466	0.72	0.745	0.715	0.785	0.57	0.555	0.58	0.595			1466	0.63	0.61	0.545	0.765	0.845	0.565	0.605	0.79			1466	0.78	0.86	0.645	0.57	0.69	0.845	0.845	0.545
1467	0.74	0.735	0.775	0.82	0.65	0.6	0.585	0.645			1467	0.645	0.62	0.62	0.81	0.875	0.555	0.625	0.79			1467	0.76	0.885	0.57	0.53	0.565	0.81	0.88	0.57
1468	0.75	0.675	0.73	0.755	0.585	0.625	0.6	0.645			1468	0.645	0.605	0.525	0.805	0.85	0.515	0.58	0.73			1468	0.74	0.875	0.615	0.625	0.645	0.84	0.83	0.61
1469	0.735	0.785	0.755	0.835	0.64	0.645	0.585	0.67			1469	0.625	0.58	0.61	0.81	0.865	0.5	0.595	0.77			1469	0.765	0.9	0.56	0.505	0.63	0.84	0.905	0.575
1470	0.71	0.695	0.765	0.79	0.565	0.6	0.57	0.625			1470	0.665	0.615	0.535	0.76	0.88	0.615	0.59	0.705			1470	0.71	0.89	0.57	0.57	0.645	0.81	0.875	0.6
1471	0.715	0.71	0.755	0.79	0.62	0.585	0.57	0.645			1471	0.665	0.62	0.54	0.83	0.89	0.48	0.545	0.735			1471	0.755	0.91	0.56	0.54	0.61	0.79	0.875	0.58
1472	0.715	0.78	0.715	0.76	0.535	0.605	0.575	0.63			1472	0.605	0.61	0.535	0.79	0.87	0.52	0.615	0.78			1472	0.795	0.9	0.585	0.615	0.62	0.765	0.885	0.6
1473	0.7	0.78	0.69	0.8	0.595	0.585	0.61	0.575			1473	0.64	0.63	0.55	0.745	0.81	0.59	0.615	0.76			1473	0.745	0.885	0.58	0.55	0.64	0.85	0.85	0.59
1474	0.75	0.695	0.78	0.835	0.57	0.63	0.6	0.63			1474	0.705	0.61	0.565	0.815	0.88	0.545	0.59	0.735			1474	0.73	0.875	0.595	0.545	0.715	0.81	0.845	0.53
1475	0.725	0.695	0.77	0.78	0.605	0.62	0.545	0.64			1475	0.655	0.625	0.54	0.78	0.9	0.54	0.52	0.77			1475	0.745	0.885	0.62	0.55	0.645	0.83	0.815	0.595
1476	0.785	0.77	0.73	0.83	0.595	0.645	0.535	0.705			1476	0.7	0.505	0.58	0.835	0.89	0.525	0.63	0.76			1476	0.78	0.84	0.615	0.575	0.64	0.83	0.825	0.64
1477	0.725	0.68	0.775	0.775	0.575	0.615	0.53	0.615			1477	0.635	0.64	0.51	0.8	0.87	0.565	0.595	0.76			1477	0.725	0.87	0.62	0.555	0.595	0.8	0.855	0.59
1478	0.72	0.695	0.71	0.765	0.605	0.57	0.555	0.645			1478	0.61	0.59	0.61	0.76	0.86	0.565	0.57	0.745			1478	0.795	0.885	0.595	0.59	0.65	0.815	0.87	0.535
1479	0.75	0.74	0.695	0.755	0.655	0.6	0.605	0.635			1479	0.66	0.55	0.585	0.735	0.84	0.545	0.585	0.725			1479	0.775	0.92	0.61	0.625	0.64	0.775	0.805	0.57
1480	0.695	0.745	0.775	0.775	0.57	0.63	0.51	0.59			1480	0.67	0.595	0.565	0.745	0.855	0.55	0.585	0.78			1480	0.74	0.85	0.61	0.59	0.615	0.825	0.855	0.505
1481	0.715	0.71	0.785	0.8	0.605	0.595	0.59	0.655			1481	0.675	0.6	0.555	0.835	0.86	0.52	0.585	0.73			1481	0.785	0.895	0.65	0.61	0.635	0.795	0.835	0.575
1482	0.735	0.74	0.725	0.785	0.56	0.66	0.575	0.635			1482	0.685	0.62	0.575	0.83	0.855	0.51	0.55	0.745			1482	0.785	0.875	0.64	0.525	0.65	0.82	0.88	0.595
1483	0.735	0.66	0.765	0.79	0.65	0.59	0.53	0.64			1483	0.67	0.64	0.57	0.815	0.845	0.505	0.55	0.75			1483	0.755	0.89	0.625	0.525	0.655	0.835	0.825	0.55
1484	0.74	0.74	0.745	0.775	0.535	0.59	0.58	0.65			1484	0.65	0.625	0.525	0.785	0.835	0.54	0.605	0.7			1484	0.76	0.9	0.64	0.615	0.655	0.855	0.805	0.575
1485	0.665	0.715	0.735	0.745	0.6	0.62	0.59	0.62			1485	0.73	0.595	0.545	0.75	0.88	0.6	0.6	0.765			1485	0.815	0.87	0.61	0.61	0.645	0.79	0.855	0.575
1486	0.76	0.735	0.735	0.78	0.61	0.59	0.575	0.595			1486	0.615	0.575	0.545	0.785	0.895	0.555	0.65	0.77			1486	0.73	0.855	0.56	0.63	0.62	0.795	0.85	0.58
1487	0.755	0.725	0.735	0.795	0.605	0.635	0.555	0.645			1487	0.61	0.565	0.575	0.8	0.905	0.525	0.58	0.805			1487	0.735	0.925	0.565	0.59	0.585	0.805	0.825	0.62
1488	0.745	0.78	0.7	0.805	0.59	0.58	0.58	0.605			1488	0.645	0.58	0.58	0.77	0.845	0.54	0.59	0.74			1488	0.735	0.865	0.56	0.565	0.675	0.845	0.86	0.62
1489	0.705	0.725	0.77	0.81	0.605	0.575	0.61	0.605			1489	0.625	0.565	0.56	0.815	0.86	0.52	0.58	0.725			1489	0.8	0.855	0.605	0.555	0.595	0.79	0.855	0.505
1490	0.73	0.73	0.7	0.78	0.565	0.65	0.545	0.66			1490	0.645	0.6	0.54	0.805	0.885	0.63	0.565	0.82			1490	0.685	0.89	0.56	0.53	0.65	0.79	0.845	0.6
1491	0.69	0.695	0.715	0.825	0.595	0.58	0.545	0.695			1491	0.665	0.56	0.59	0.75	0.84	0.525	0.59	0.76			1491	0.735	0.91	0.535	0.545	0.66	0.815	0.875	0.6
1492	0.685	0.71	0.775	0.78	0.54	0.55	0.61	0.63			1492	0.66	0.555	0.595	0.825	0.855	0.525	0.595	0.74			1492	0.745	0.89	0.645	0.535	0.66	0.79	0.875	0.6
1493	0.72	0.725	0.75	0.795	0.615	0.615	0.575	0.65			1493	0.625	0.585	0.55	0.775	0.865	0.57	0.535	0.77			1493	0.77	0.885	0.57	0.63	0.62	0.81	0.845	0.61
1494	0.76	0.75	0.74	0.77	0.635	0.62	0.545	0.67			1494	0.62	0.64	0.57	0.78	0.885	0.57	0.55	0.765			1494	0.815	0.865	0.61	0.56	0.55	0.78	0.84	0.585
1495	0.69	0.76	0.75	0.795	0.57	0.625	0.56	0.59			1495	0.64	0.62	0.525	0.785	0.88	0.575	0.645	0.725			1495	0.755	0.9	0.6	0.56	0.655	0.845	0.835	0.515
1496	0.76	0.735	0.72	0.765	0.545	0.59	0.59	0.61			1496	0.65	0.595	0.52	0.81	0.895	0.535	0.585	0.765			1496	0.7	0.86	0.625	0.51	0.675	0.81	0.835	0.565
1497	0.79	0.675	0.735	0.765	0.645	0.655	0.555	0.6			1497	0.665	0.635	0.53	0.82	0.875	0.545	0.575	0.72			1497	0.785	0.845	0.575	0.555	0.69	0.825	0.825	0.54
1498	0.69	0.755	0.81	0.83	0.575	0.58	0.52	0.605			1498	0.695	0.605	0.545	0.785	0.85	0.535	0.61	0.74			1498	0.755	0.92	0.65	0.6	0.615	0.83	0.85	0.55
1499	0.725	0.715	0.715	0.76	0.625	0.63	0.6	0.64			1499	0.665	0.56	0.55	0.84	0.895	0.535	0.615	0.755			1499	0.72	0.855	0.665	0.605	0.65	0.81	0.87	0.545
1500	0.77	0.75	0.685	0.78	0.58	0.64	0.575	0.62			1500	0.66	0.59	0.595	0.82	0.825	0.535	0.55	0.81			1500	0.805	0.89	0.54	0.64	0.595	0.8	0.85	0.565
1501	0.755	0.71	0.745	0.815	0.61	0.645	0.58	0.625			1501	0.635	0.565	0.58	0.83	0.865	0.535	0.6	0.795			1501	0.78	0.865	0.59	0.53	0.615	0.82	0.86	0.58
1502	0.72	0.73	0.75	0.75	0.57	0.605	0.58	0.64			1502	0.59	0.625	0.56	0.79	0.885	0.515	0.61	0.77			1502	0.76	0.89	0.575	0.555	0.655	0.81	0.81	0.53
1503	0.705	0.715	0.68	0.79	0.615	0.59	0.605	0.65			1503	0.645	0.595	0.54	0.775	0.84	0.54	0.63	0.76			1503	0.78	0.88	0.56	0.61	0.62	0.81	0.835	0.52
1504	0.71	0.735	0.735	0.815	0.585	0.6	0.545	0.63			1504	0.655	0.575	0.5	0.8	0.84	0.495	0.565	0.7			1504	0.765	0.915	0.585	0.54	0.63	0.775	0.82	0.59
1505	0.755	0.76	0.735	0.79	0.625	0.58	0.54	0.625			1505	0.685	0.63	0.61	0.815	0.895	0.565	0.56	0.76			1505	0.765	0.875	0.64	0.565	0.665	0.81	0.845	0.66
1506	0.67	0.785	0.74	0.77	0.535	0.64	0.535	0.65			1506	0.675	0.63	0.53	0.79	0.855	0.585	0.605	0.77			1506	0.755	0.905	0.59	0.56	0.655	0.795	0.84	0.62
1507	0.67	0.735	0.735	0.765	0.615	0.625	0.545	0.61			1507	0.705	0.595	0.5	0.775	0.875	0.6	0.58	0.7			1507	0.705	0.875	0.58	0.57	0.695	0.81	0.88	0.525
1508	0.755	0.7	0.755	0.795	0.545	0.595	0.555	0.665			1508	0.67	0.61	0.555	0.775	0.86	0.57	0.535	0.77			1508	0.765	0.85	0.63	0.615	0.595	0.825	0.835	0.57
1509	0.775	0.675	0.775	0.78	0.595	0.58	0.59	0.63			1509	0.625	0.55	0.57	0.805	0.875	0.545	0.61	0.765			1509	0.785	0.91	0.62	0.63	0.63	0.805	0.855	0.565
1510	0.765	0.76	0.745	0.795	0.62	0.625	0.625	0.585			1510	0.675	0.575	0.615	0.835	0.87	0.54	0.53	0.76			1510	0.725	0.855	0.645	0.56	0.615	0.81	0.905	0.59
1511	0.665	0.73	0.74	0.755	0.625	0.63	0.62	0.62			1511	0.68	0.625	0.57	0.78	0.885	0.47	0.555	0.72			1511	0.795	0.885	0.635	0.55	0.665	0.8	0.865	0.57
1512	0.71	0.67	0.765	0.78	0.585	0.59	0.565	0.655			1512	0.635	0.595	0.58	0.8	0.825	0.52	0.595	0.83			1512	0.78	0.905	0.635	0.565	0.655	0.795	0.885	0.59
1513	0.74	0.745	0.76	0.815	0.58	0.585	0.565	0.635			1513	0.665	0.58	0.555	0.81	0.865	0.615	0.555	0.78			1513	0.76	0.885	0.615	0.54	0.615	0.84	0.87	0.535
1514	0.725	0.73	0.74	0.745	0.59	0.62	0.535	0.62			1514	0.64	0.59	0.555	0.82	0.89	0.535	0.61	0.725			1514	0.76	0.86	0.585	0.575	0.66	0.85	0.865	0.65
1515	0.78	0.8	0.765	0.825	0.595	0.605	0.59	0.66			1515	0.67	0.555	0.53	0.815	0.885	0.48	0.565	0.755			1515	0.69	0.89	0.535	0.615	0.68	0.825	0.815	0.555
1516	0.725	0.765	0.685	0.825	0.59	0.645	0.61	0.63			1516	0.62	0.61	0.535	0.805	0.86	0.57	0.59	0.755			1516	0.725	0.89	0.585	0.57	0.665	0.81	0.805	0.57
1517	0.68	0.77	0.705	0.75	0.595	0.605	0.545	0.65			1517	0.665	0.565	0.59	0.79	0.83	0.57	0.6	0.765			1517	0.75	0.9	0.6	0.55	0.585	0.82	0.86	0.545
1518	0.735	0.66	0.74	0.75	0.61	0.565	0.575	0.635			1518	0.65	0.625	0.565	0.795	0.91	0.545	0.59	0.745			1518	0.755	0.865	0.595	0.59	0.61	0.805	0.86	0.575
1519	0.785	0.72	0.73	0.805	0.59	0.625	0.545	0.59			1519	0.69	0.595	0.575	0.8	0.86	0.545	0.605	0.755			1519	0.775	0.89	0.59	0.6	0.645	0.81	0.8	0.475
1520	0.73	0.685	0.765	0.815	0.565	0.615	0.58	0.615			1520	0.64	0.62	0.525	0.775	0.855	0.56	0.59	0.72			1520	0.795	0.85	0.64	0.57	0.595	0.765	0.86	0.64
1521	0.765	0.79	0.745	0.75	0.625	0.49	0.59	0.65			1521	0.74	0.635	0.56	0.775	0.88	0.52	0.59	0.72			1521	0.78	0.895	0.58	0.6	0.655	0.81	0.84	0.5
1522	0.69	0.7	0.765	0.8	0.535	0.63	0.545	0.615			1522	0.69	0.59	0.535	0.72	0.855	0.525	0.59	0.71			1522	0.785	0.895	0.61	0.56	0.635	0.84	0.855	0.545
1523	0.73	0.71	0.81	0.79	0.57	0.625	0.56	0.6			1523	0.62	0.59	0.56	0.795	0.885	0.55	0.605	0.755			1523	0.76	0.895	0.625	0.585	0.625	0.76	0.8	0.555
1524	0.745	0.785	0.725	0.81	0.605	0.63	0.615	0.695			1524	0.65	0.555	0.565	0.81	0.855	0.565	0.6	0.77			1524	0.685	0.87	0.575	0.555	0.655	0.825	0.87	0.58
1525	0.685	0.76	0.75	0.775	0.65	0.625	0.555	0.63			1525	0.63	0.635	0.51	0.745	0.85	0.565	0.6	0.78			1525	0.755	0.845	0.605	0.56	0.625	0.82	0.88	0.57
1526	0.765	0.74	0.705	0.785	0.555	0.61	0.595	0.615			1526	0.67	0.605	0.61	0.84	0.9	0.515	0.58	0.74			1526	0.775	0.885	0.56	0.55	0.615	0.84	0.895	0.56
1527	0.715	0.68	0.7	0.8	0.595	0.605	0.57	0.67			1527	0.67	0.66	0.555	0.805	0.865	0.515	0.59	0.785			1527	0.73	0.905	0.59	0.62	0.645	0.81	0.865	0.545
1528	0.725	0.685	0.755	0.795	0.63	0.605	0.56	0.585			1528	0.645	0.57	0.57	0.805	0.88	0.6	0.57	0.77			1528	0.75	0.855	0.545	0.52	0.625	0.83	0.82	0.6
1529	0.71	0.695	0.73	0.76	0.575	0.615	0.54	0.62			1529	0.64	0.58	0.52	0.81	0.835	0.55	0.54	0.775			1529	0.77	0.895	0.665	0.565	0.665	0.795	0.865	0.62
1530	0.75	0.76	0.71	0.795	0.585	0.65	0.575	0.63			1530	0.61	0.58	0.59	0.83	0.855	0.545	0.59	0.745			1530	0.795	0.88	0.63	0.61	0.63	0.79	0.85	0.565
1531	0.755	0.76	0.78	0.76	0.545	0.605	0.575	0.67			1531	0.705	0.6	0.575	0.75	0.87	0.555	0.555	0.765			1531	0.74	0.87	0.635	0.555	0.635	0.84	0.85	0.6
1532	0.69	0.71	0.725	0.78	0.555	0.6	0.6	0.575			1532	0.655	0.61	0.485	0.825	0.88	0.63	0.585	0.75			1532	0.785	0.86	0.59	0.57	0.61	0.81	0.88	0.615
1533	0.745	0.745	0.745	0.765	0.615	0.57	0.59	0.64			1533	0.63	0.64	0.545	0.815	0.85	0.54	0.555	0.73			1533	0.745	0.87	0.58	0.58	0.605	0.755	0.815	0.555
1534	0.735	0.73	0.695	0.765	0.62	0.64	0.545	0.615			1534	0.67	0.605	0.62	0.82	0.865	0.595	0.59	0.795			1534	0.735	0.875	0.64	0.575	0.64	0.81	0.885	0.635
1535	0.715	0.765	0.755	0.8	0.635	0.6	0.595	0.63			1535	0.65	0.605	0.56	0.795	0.825	0.52	0.64	0.74			1535	0.745	0.89	0.61	0.585	0.63	0.795	0.78	0.55
1536	0.745	0.775	0.73	0.805	0.63	0.64	0.57	0.6			1536	0.63	0.61	0.505	0.75	0.86	0.545	0.65	0.735			1536	0.765	0.89	0.57	0.53	0.695	0.8	0.795	0.505
1537	0.725	0.7	0.73	0.805	0.59	0.64	0.57	0.63			1537	0.66	0.575	0.535	0.785	0.885	0.55	0.52	0.765			1537	0.775	0.92	0.61	0.63	0.64	0.82	0.88	0.55
1538	0.695	0.695	0.76	0.8	0.55	0.59	0.59	0.66			1538	0.67	0.575	0.58	0.77	0.87	0.485	0.59	0.76			1538	0.76	0.9	0.61	0.575	0.645	0.815	0.88	0.555
1539	0.725	0.74	0.76	0.815	0.6	0.615	0.585	0.635			1539	0.665	0.605	0.595	0.755	0.87	0.515	0.56	0.78			1539	0.79	0.88	0.59	0.565	0.625	0.835	0.875	0.58
1540	0.76	0.665	0.715	0.77	0.585	0.585	0.55	0.655			1540	0.625	0.58	0.58	0.835	0.89	0.525	0.61	0.73			1540	0.745	0.865	0.58	0.565	0.65	0.825	0.84	0.595
1541	0.69	0.735	0.735	0.77	0.59	0.56	0.51	0.605			1541	0.64	0.595	0.62	0.825	0.905	0.555	0.6	0.735			1541	0.705	0.905	0.615	0.49	0.65	0.815	0.835	0.52
1542	0.735	0.73	0.71	0.775	0.585	0.63	0.495	0.62			1542	0.675	0.605	0.51	0.845	0.87	0.57	0.59	0.76			1542	0.8	0.86	0.59	0.61	0.65	0.835	0.825	0.545
1543	0.75	0.76	0.77	0.79	0.58	0.6	0.555	0.65			1543	0.65	0.555	0.55	0.8	0.865	0.57	0.595	0.775			1543	0.79	0.885	0.595	0.555	0.655	0.83	0.875	0.575
1544	0.755	0.725	0.765	0.825	0.59	0.625	0.615	0.645			1544	0.635	0.59	0.6	0.785	0.855	0.57	0.58	0.745			1544	0.795	0.89	0.675	0.58	0.665	0.8	0.81	0.575
1545	0.72	0.715	0.745	0.81	0.625	0.615	0.585	0.655			1545	0.695	0.585	0.545	0.785	0.89	0.565	0.53	0.72			1545	0.785	0.87	0.575	0.57	0.675	0.82	0.86	0.58
1546	0.71	0.74	0.72	0.785	0.6	0.64	0.595	0.635			1546	0.59	0.635	0.52	0.825	0.86	0.485	0.61	0.725			1546	0.75	0.875	0.585	0.605	0.675	0.805	0.89	0.58
1547	0.73	0.75	0.75	0.795	0.6	0.585	0.61	0.69			1547	0.705	0.62	0.54	0.82	0.845	0.515	0.54	0.79			1547	0.69	0.92	0.58	0.57	0.56	0.765	0.835	0.57
1548	0.765	0.715	0.705	0.77	0.6	0.64	0.615	0.565			1548	0.64	0.625	0.59	0.775	0.88	0.565	0.645	0.775			1548	0.76	0.855	0.57	0.605	0.615	0.825	0.825	0.555
1549	0.72	0.73	0.75	0.775	0.595	0.6	0.545	0.575			1549	0.645	0.545	0.55	0.76	0.865	0.55	0.58	0.745			1549	0.775	0.88	0.635	0.57	0.64	0.835	0.85	0.64
1550	0.71	0.75	0.745	0.765	0.56	0.59	0.57	0.67			1550	0.68	0.655	0.55	0.68	0.825	0.49	0.585	0.78			1550	0.735	0.88	0.585	0.58	0.575	0.815	0.835	0.57
1551	0.67	0.8	0.795	0.815	0.61	0.58	0.58	0.565			1551	0.67	0.61	0.59	0.825	0.87	0.555	0.59	0.695			1551	0.76	0.905	0.62	0.535	0.645	0.775	0.88	0.485
1552	0.805	0.735	0.725	0.72	0.615	0.66	0.585	0.68			1552	0.6	0.595	0.615	0.81	0.895	0.545	0.61	0.785			1552	0.76	0.86	0.565	0.595	0.585	0.81	0.81	0.565
1553	0.72	0.715	0.77	0.825	0.58	0.6	0.54	0.65			1553	0.62	0.58	0.515	0.75	0.87	0.55	0.575	0.75			1553	0.755	0.865	0.615	0.545	0.67	0.815	0.835	0.55
1554	0.725	0.695	0.74	0.81	0.615	0.56	0.59	0.67			1554	0.725	0.61	0.635	0.88	0.875	0.545	0.58	0.74			1554	0.79	0.9	0.625	0.575	0.6	0.79	0.88	0.615
1555	0.685	0.685	0.75	0.795	0.575	0.67	0.6	0.61			1555	0.63	0.615	0.51	0.805	0.88	0.56	0.63	0.77			1555	0.745	0.855	0.58	0.56	0.645	0.765	0.84	0.565
1556	0.725	0.715	0.68	0.76	0.59	0.595	0.545	0.65			1556	0.715	0.6	0.535	0.79	0.845	0.525	0.54	0.75			1556	0.775	0.915	0.64	0.565	0.635	0.76	0.86	0.565
1557	0.735	0.735	0.73	0.79	0.585	0.61	0.525	0.685			1557	0.61	0.56	0.55	0.775	0.825	0.53	0.545	0.755			1557	0.765	0.915	0.605	0.65	0.635	0.81	0.815	0.665
1558	0.72	0.76	0.755	0.73	0.57	0.615	0.63	0.575			1558	0.635	0.57	0.555	0.785	0.865	0.49	0.565	0.78			1558	0.74	0.895	0.61	0.58	0.6	0.865	0.885	0.535
1559	0.76	0.75	0.72	0.785	0.605	0.59	0.53	0.65			1559	0.665	0.6	0.565	0.79	0.85	0.555	0.6	0.76			1559	0.74	0.88	0.605	0.6	0.71	0.83	0.82	0.57
1560	0.73	0.7	0.73	0.835	0.58	0.605	0.57	0.575			1560	0.685	0.6	0.515	0.78	0.885	0.605	0.62	0.765			1560	0.755	0.83	0.55	0.545	0.645	0.845	0.845	0.555
1561	0.81	0.72	0.73	0.78	0.59	0.63	0.555	0.635			1561	0.66	0.625	0.585	0.78	0.895	0.555	0.525	0.725			1561	0.77	0.89	0.65	0.56	0.655	0.815	0.835	0.61
1562	0.73	0.79	0.755	0.82	0.57	0.62	0.54	0.645			1562	0.655	0.585	0.56	0.76	0.825	0.505	0.615	0.725			1562	0.76	0.875	0.56	0.565	0.635	0.795	0.89	0.56
1563	0.755	0.74	0.74	0.79	0.625	0.625	0.62	0.635			1563	0.645	0.65	0.58	0.79	0.88	0.525	0.55	0.755			1563	0.76	0.91	0.57	0.555	0.585	0.855	0.87	0.53
1564	0.765	0.72	0.705	0.785	0.59	0.625	0.54	0.61			1564	0.64	0.565	0.605	0.765	0.895	0.57	0.585	0.75			1564	0.78	0.915	0.58	0.59	0.675	0.815	0.755	0.505
1565	0.735	0.715	0.725	0.805	0.56	0.595	0.55	0.61			1565	0.635	0.615	0.605	0.79	0.855	0.59	0.575	0.715			1565	0.78	0.85	0.645	0.535	0.665	0.8	0.865	0.595
1566	0.74	0.715	0.805	0.75	0.615	0.565	0.6	0.63			1566	0.705	0.62	0.495	0.76	0.87	0.525	0.575	0.78			1566	0.77	0.87	0.615	0.595	0.545	0.835	0.85	0.6
1567	0.69	0.71	0.695	0.77	0.605	0.63	0.605	0.6			1567	0.675	0.545	0.555	0.75	0.845	0.54	0.58	0.78			1567	0.765	0.9	0.615	0.58	0.665	0.82	0.87	0.59
1568	0.685	0.71	0.72	0.815	0.58	0.61	0.58	0.65			1568	0.61	0.585	0.54	0.79	0.855	0.52	0.655	0.81			1568	0.72	0.87	0.55	0.525	0.675	0.83	0.83	0.59
1569	0.67	0.745	0.745	0.755	0.585	0.57	0.54	0.635			1569	0.68	0.555	0.55	0.82	0.865	0.55	0.6	0.77			1569	0.725	0.88	0.63	0.57	0.65	0.805	0.845	0.565
1570	0.705	0.73	0.775	0.795	0.605	0.615	0.555	0.66			1570	0.65	0.62	0.495	0.82	0.88	0.505	0.595	0.74			1570	0.755	0.86	0.59	0.585	0.63	0.785	0.825	0.56
1571	0.705	0.78	0.72	0.79	0.57	0.66	0.61	0.615			1571	0.65	0.59	0.54	0.735	0.88	0.53	0.575	0.75			1571	0.755	0.885	0.595	0.58	0.66	0.835	0.825	0.59
1572	0.73	0.69	0.735	0.805	0.535	0.655	0.605	0.64			1572	0.71	0.61	0.555	0.715	0.865	0.535	0.595	0.775			1572	0.805	0.91	0.595	0.58	0.645	0.82	0.875	0.6
1573	0.73	0.745	0.795	0.795	0.605	0.56	0.63	0.645			1573	0.62	0.525	0.575	0.77	0.835	0.57	0.65	0.785			1573	0.795	0.905	0.585	0.54	0.71	0.81	0.84	0.655
1574	0.71	0.675	0.765	0.765	0.57	0.615	0.545	0.655			1574	0.625	0.59	0.58	0.8	0.87	0.56	0.56	0.76			1574	0.71	0.88	0.63	0.565	0.575	0.79	0.865	0.6
1575	0.795	0.75	0.755	0.78	0.63	0.6	0.555	0.61			1575	0.62	0.62	0.53	0.81	0.845	0.54	0.58	0.75			1575	0.79	0.875	0.62	0.6	0.62	0.805	0.81	0.57
1576	0.75	0.725	0.745	0.805	0.62	0.625	0.54	0.645			1576	0.64	0.605	0.555	0.805	0.895	0.515	0.595	0.75			1576	0.75	0.885	0.635	0.55	0.645	0.825	0.835	0.565
1577	0.7	0.72	0.735	0.79	0.6	0.56	0.6	0.65			1577	0.675	0.61	0.555	0.8	0.83	0.54	0.595	0.74			1577	0.74	0.84	0.595	0.565	0.65	0.835	0.86	0.525
1578	0.74	0.76	0.72	0.81	0.575	0.635	0.535	0.65			1578	0.62	0.535	0.63	0.87	0.87	0.59	0.545	0.74			1578	0.755	0.91	0.515	0.585	0.62	0.795	0.86	0.575
1579	0.735	0.735	0.71	0.775	0.595	0.63	0.58	0.62			1579	0.695	0.65	0.605	0.82	0.86	0.595	0.55	0.735			1579	0.74	0.87	0.64	0.585	0.615	0.81	0.86	0.525
1580	0.69	0.73	0.715	0.75	0.625	0.545	0.555	0.58			1580	0.69	0.595	0.455	0.79	0.91	0.525	0.61	0.765			1580	0.745	0.86	0.605	0.58	0.63	0.815	0.87	0.555
1581	0.675	0.71	0.735	0.78	0.6	0.6	0.565	0.625			1581	0.695	0.54	0.595	0.815	0.86	0.61	0.58	0.76			1581	0.735	0.895	0.63	0.605	0.63	0.775	0.87	0.54
1582	0.755	0.745	0.705	0.815	0.575	0.645	0.6	0.65			1582	0.675	0.6	0.575	0.805	0.85	0.49	0.6	0.76			1582	0.74	0.87	0.545	0.545	0.605	0.79	0.815	0.595
1583	0.73	0.755	0.68	0.84	0.61	0.605	0.555	0.605			1583	0.605	0.515	0.565	0.795	0.875	0.535	0.595	0.7			1583	0.775	0.89	0.585	0.63	0.65	0.79	0.855	0.595
1584	0.74	0.765	0.73	0.785	0.635	0.615	0.6	0.67			1584	0.61	0.625	0.57	0.8	0.875	0.53	0.57	0.695			1584	0.76	0.91	0.615	0.565	0.645	0.82	0.855	0.55
1585	0.775	0.755	0.76	0.815	0.625	0.57	0.59	0.605			1585	0.615	0.605	0.57	0.86	0.865	0.525	0.555	0.75			1585	0.735	0.845	0.645	0.63	0.635	0.805	0.85	0.515
1586	0.67	0.74	0.75	0.72	0.58	0.615	0.53	0.665			1586	0.66	0.595	0.535	0.74	0.865	0.605	0.6	0.755			1586	0.72	0.885	0.585	0.55	0.665	0.845	0.835	0.585
1587	0.745	0.725	0.78	0.765	0.64	0.615	0.52	0.595			1587	0.62	0.655	0.52	0.8	0.865	0.515	0.585	0.82			1587	0.785	0.86	0.67	0.48	0.665	0.845	0.865	0.53
1588	0.795	0.65	0.745	0.79	0.495	0.6	0.525	0.645			1588	0.705	0.61	0.525	0.8	0.895	0.55	0.595	0.805			1588	0.815	0.89	0.605	0.61	0.635	0.79	0.865	0.585
1589	0.72	0.655	0.74	0.745	0.595	0.61	0.565	0.615			1589	0.755	0.645	0.51	0.78	0.86	0.55	0.615	0.77			1589	0.745	0.875	0.59	0.55	0.555	0.84	0.85	0.62
1590	0.685	0.715	0.77	0.81	0.56	0.61	0.62	0.635			1590	0.61	0.535	0.62	0.795	0.855	0.545	0.56	0.735			1590	0.775	0.9	0.545	0.595	0.69	0.78	0.855	0.63
1591	0.745	0.74	0.715	0.755	0.6	0.665	0.55	0.63			1591	0.63	0.65	0.58	0.78	0.87	0.55	0.555	0.735			1591	0.735	0.875	0.64	0.64	0.71	0.795	0.8	0.575
1592	0.725	0.705	0.755	0.805	0.605	0.56	0.59	0.615			1592	0.695	0.585	0.545	0.8	0.85	0.57	0.605	0.75			1592	0.74	0.89	0.615	0.525	0.595	0.775	0.825	0.52
1593	0.755	0.735	0.795	0.745	0.615	0.61	0.54	0.645			1593	0.615	0.585	0.61	0.775	0.875	0.5	0.57	0.755			1593	0.735	0.845	0.61	0.56	0.66	0.79	0.885	0.595
1594	0.735	0.76	0.76	0.775	0.57	0.615	0.575	0.625			1594	0.675	0.57	0.58	0.795	0.795	0.5	0.595	0.77			1594	0.7	0.89	0.59	0.635	0.615	0.84	0.87	0.635
1595	0.74	0.73	0.71	0.885	0.62	0.62	0.54	0.62			1595	0.7	0.59	0.52	0.795	0.87	0.55	0.585	0.74			1595	0.755	0.86	0.545	0.53	0.635	0.875	0.875	0.555
1596	0.72	0.715	0.765	0.765	0.595	0.545	0.575	0.61			1596	0.66	0.665	0.535	0.78	0.875	0.54	0.58	0.76			1596	0.76	0.905	0.6	0.575	0.655	0.77	0.82	0.625
1597	0.73	0.77	0.71	0.77	0.58	0.61	0.56	0.675			1597	0.6	0.595	0.53	0.815	0.88	0.565	0.58	0.75			1597	0.805	0.925	0.625	0.525	0.65	0.78	0.86	0.58
1598	0.735	0.745	0.735	0.8	0.58	0.645	0.58	0.635			1598	0.67	0.535	0.565	0.845	0.835	0.535	0.585	0.775			1598	0.78	0.88	0.59	0.56	0.625	0.81	0.86	0.545
1599	0.68	0.7	0.745	0.785	0.58	0.62	0.595	0.675			1599	0.655	0.575	0.58	0.815	0.895	0.525	0.62	0.8			1599	0.78	0.875	0.6	0.585	0.64	0.805	0.8	0.55
1600	0.72	0.75	0.705	0.78	0.585	0.595	0.595	0.58			1600	0.645	0.625	0.54	0.785	0.915	0.57	0.58	0.715			1600	0.795	0.875	0.6	0.615	0.595	0.835	0.865	0.535
1601	0.695	0.72	0.745	0.825	0.56	0.565	0.54	0.56			1601	0.655	0.605	0.48	0.755	0.89	0.475	0.55	0.715			1601	0.795	0.855	0.635	0.595	0.64	0.87	0.8	0.615
1602	0.78	0.73	0.735	0.85	0.58	0.65	0.565	0.585			1602	0.615	0.585	0.595	0.795	0.87	0.525	0.575	0.775			1602	0.75	0.885	0.585	0.585	0.66	0.78	0.85	0.58
1603	0.7	0.685	0.745	0.765	0.585	0.625	0.59	0.65			1603	0.69	0.56	0.52	0.76	0.86	0.535	0.555	0.765			1603	0.745	0.89	0.64	0.595	0.645	0.775	0.875	0.585
1604	0.765	0.7	0.755	0.76	0.635	0.605	0.575	0.55			1604	0.74	0.6	0.52	0.84	0.855	0.53	0.655	0.725			1604	0.745	0.905	0.64	0.595	0.665	0.83	0.84	0.555
1605	0.765	0.73	0.715	0.8	0.63	0.585	0.625	0.645			1605	0.715	0.57	0.58	0.79	0.865	0.585	0.58	0.76			1605	0.76	0.87	0.57	0.62	0.615	0.775	0.87	0.56
1606	0.745	0.715	0.75	0.785	0.58	0.68	0.56	0.61			1606	0.595	0.58	0.625	0.83	0.895	0.495	0.585	0.71			1606	0.775	0.885	0.595	0.595	0.635	0.8	0.84	0.525
1607	0.705	0.78	0.745	0.8	0.575	0.615	0.56	0.685			1607	0.635	0.615	0.56	0.795	0.88	0.585	0.565	0.775			1607	0.795	0.855	0.58	0.55	0.605	0.815	0.81	0.61
1608	0.715	0.765	0.76	0.78	0.59	0.6	0.64	0.675			1608	0.66	0.585	0.62	0.835	0.875	0.535	0.62	0.8			1608	0.73	0.9	0.565	0.57	0.655	0.81	0.895	0.56
1609	0.71	0.75	0.72	0.715	0.615	0.59	0.54	0.68			1609	0.62	0.605	0.55	0.805	0.83	0.515	0.585	0.765			1609	0.72	0.88	0.6	0.54	0.63	0.815	0.835	0.615
1610	0.705	0.715	0.725	0.785	0.575	0.57	0.57	0.67			1610	0.63	0.605	0.53	0.78	0.84	0.545	0.58	0.76			1610	0.77	0.895	0.58	0.495	0.615	0.835	0.86	0.555
1611	0.75	0.675	0.775	0.83	0.58	0.61	0.555	0.645			1611	0.695	0.64	0.54	0.83	0.905	0.51	0.555	0.805			1611	0.735	0.845	0.675	0.555	0.645	0.82	0.865	0.625
1612	0.715	0.765	0.715	0.745	0.615	0.64	0.6	0.62			1612	0.585	0.615	0.545	0.855	0.86	0.54	0.575	0.71			1612	0.715	0.87	0.6	0.585	0.62	0.88	0.865	0.575
1613	0.72	0.745	0.77	0.785	0.56	0.615	0.55	0.665			1613	0.68	0.555	0.55	0.8	0.835	0.51	0.57	0.745			1613	0.75	0.895	0.58	0.55	0.66	0.815	0.87	0.59
1614	0.71	0.71	0.77	0.775	0.605	0.605	0.605	0.575			1614	0.675	0.595	0.555	0.835	0.81	0.53	0.585	0.725			1614	0.785	0.9	0.645	0.545	0.655	0.815	0.87	0.52
1615	0.715	0.725	0.77	0.735	0.61	0.55	0.555	0.67			1615	0.695	0.655	0.62	0.83	0.925	0.605	0.54	0.72			1615	0.8	0.89	0.6	0.6	0.665	0.8	0.835	0.565
1616	0.73	0.765	0.62	0.81	0.595	0.6	0.58	0.64			1616	0.635	0.56	0.545	0.765	0.85	0.57	0.635	0.785			1616	0.765	0.915	0.55	0.665	0.65	0.74	0.855	0.535
1617	0.74	0.71	0.785	0.8	0.56	0.62	0.575	0.625			1617	0.59	0.565	0.555	0.785	0.875	0.51	0.655	0.765			1617	0.76	0.88	0.545	0.61	0.64	0.83	0.82	0.63
1618	0.725	0.735	0.72	0.8	0.595	0.56	0.545	0.615			1618	0.66	0.64	0.52	0.775	0.87	0.585	0.58	0.765			1618	0.76	0.885	0.61	0.56	0.615	0.8	0.825	0.585
1619	0.705	0.7	0.73	0.78	0.55	0.625	0.535	0.62			1619	0.645	0.525	0.57	0.745	0.86	0.535	0.605	0.79			1619	0.765	0.87	0.55	0.58	0.595	0.83	0.89	0.58
1620	0.78	0.745	0.74	0.805	0.64	0.66	0.56	0.635			1620	0.69	0.615	0.58	0.77	0.875	0.555	0.555	0.74			1620	0.75	0.87	0.66	0.48	0.625	0.79	0.845	0.55
1621	0.755	0.71	0.75	0.78	0.565	0.64	0.585	0.66			1621	0.665	0.615	0.535	0.76	0.84	0.54	0.605	0.795			1621	0.775	0.91	0.66	0.595	0.66	0.825	0.825	0.58
1622	0.765	0.72	0.73	0.775	0.615	0.63	0.55	0.555			1622	0.615	0.61	0.505	0.775	0.855	0.495	0.61	0.775			1622	0.745	0.85	0.58	0.515	0.59	0.83	0.805	0.525
1623	0.645	0.77	0.75	0.755	0.565	0.605	0.55	0.63			1623	0.665	0.57	0.55	0.77	0.83	0.49	0.59	0.775			1623	0.755	0.895	0.52	0.585	0.655	0.82	0.85	0.565
1624	0.765	0.69	0.775	0.825	0.58	0.645	0.61	0.67			1624	0.705	0.615	0.58	0.8	0.9	0.55	0.52	0.75			1624	0.735	0.865	0.605	0.615	0.62	0.81	0.88	0.55
1625	0.72	0.705	0.715	0.78	0.55	0.58	0.535	0.63			1625	0.675	0.615	0.625	0.85	0.89	0.535	0.56	0.745			1625	0.77	0.875	0.64	0.57	0.635	0.835	0.86	0.56
1626	0.775	0.72	0.765	0.8	0.6	0.63	0.55	0.655			1626	0.595	0.6	0.505	0.8	0.9	0.565	0.57	0.79			1626	0.775	0.875	0.58	0.565	0.655	0.82	0.86	0.63
1627	0.73	0.74	0.725	0.765	0.575	0.6	0.55	0.64			1627	0.62	0.585	0.595	0.685	0.865	0.58	0.595	0.715			1627	0.725	0.915	0.605	0.555	0.6	0.83	0.89	0.515
1628	0.69	0.775	0.705	0.775	0.625	0.58	0.58	0.64			1628	0.645	0.58	0.52	0.785	0.875	0.6	0.595	0.795			1628	0.75	0.89	0.6	0.6	0.645	0.81	0.81	0.59
1629	0.73	0.745	0.745	0.82	0.605	0.6	0.54	0.645			1629	0.715	0.6	0.55	0.83	0.87	0.545	0.615	0.75			1629	0.79	0.87	0.605	0.575	0.64	0.795	0.87	0.59
1630	0.71	0.735	0.735	0.79	0.645	0.575	0.545	0.585			1630	0.655	0.585	0.625	0.77	0.84	0.555	0.59	0.66			1630	0.765	0.875	0.62	0.555	0.67	0.815	0.885	0.625
1631	0.665	0.73	0.735	0.805	0.565	0.615	0.52	0.61			1631	0.63	0.595	0.55	0.8	0.825	0.575	0.585	0.745			1631	0.73	0.895	0.585	0.61	0.635	0.85	0.835	0.59
1632	0.735	0.73	0.725	0.79	0.56	0.66	0.535	0.645			1632	0.61	0.55	0.565	0.78	0.89	0.515	0.59	0.775			1632	0.815	0.855	0.635	0.55	0.635	0.83	0.85	0.58
1633	0.785	0.74	0.715	0.835	0.565	0.58	0.57	0.68			1633	0.64	0.635	0.6	0.825	0.895	0.555	0.55	0.715			1633	0.73	0.905	0.56	0.58	0.64	0.775	0.87	0.57
1634	0.74	0.72	0.77	0.81	0.615	0.6	0.565	0.635			1634	0.715	0.61	0.505	0.79	0.86	0.555	0.61	0.75			1634	0.715	0.88	0.585	0.575	0.64	0.825	0.825	0.6
1635	0.67	0.705	0.745	0.755	0.6	0.56	0.59	0.605			1635	0.615	0.63	0.555	0.82	0.87	0.55	0.58	0.72			1635	0.785	0.91	0.585	0.585	0.65	0.835	0.81	0.585
1636	0.75	0.76	0.745	0.765	0.56	0.59	0.595	0.62			1636	0.665	0.53	0.555	0.82	0.885	0.53	0.61	0.775			1636	0.765	0.875	0.675	0.51	0.715	0.83	0.855	0.585
1637	0.695	0.69	0.805	0.795	0.65	0.645	0.525	0.61			1637	0.72	0.595	0.575	0.82	0.825	0.505	0.595	0.755			1637	0.725	0.86	0.58	0.575	0.615	0.85	0.85	0.565
1638	0.78	0.7	0.68	0.77	0.585	0.555	0.6	0.645			1638	0.655	0.585	0.55	0.785	0.89	0.465	0.58	0.765			1638	0.785	0.92	0.63	0.595	0.625	0.79	0.875	0.495
1639	0.755	0.775	0.695	0.76	0.615	0.61	0.575	0.635			1639	0.665	0.665	0.495	0.755	0.885	0.535	0.6	0.77			1639	0.78	0.865	0.555	0.575	0.61	0.77	0.845	0.59
1640	0.71	0.715	0.78	0.78	0.61	0.67	0.595	0.625			1640	0.625	0.575	0.62	0.795	0.84	0.56	0.555	0.78			1640	0.755	0.855	0.625	0.57	0.61	0.765	0.815	0.555
1641	0.76	0.735	0.785	0.785	0.52	0.615	0.52	0.595			1641	0.7	0.61	0.56	0.74	0.835	0.545	0.595	0.775			1641	0.715	0.85	0.59	0.535	0.595	0.775	0.82	0.535
1642	0.715	0.72	0.715	0.78	0.59	0.59	0.575	0.605			1642	0.635	0.6	0.54	0.775	0.845	0.515	0.595	0.735			1642	0.775	0.885	0.61	0.61	0.65	0.79	0.825	0.58
1643	0.745	0.76	0.675	0.795	0.595	0.565	0.605	0.68			1643	0.68	0.575	0.57	0.86	0.83	0.54	0.555	0.75			1643	0.755	0.89	0.6	0.555	0.67	0.83	0.865	0.59
1644	0.71	0.735	0.74	0.81	0.585	0.635	0.59	0.675			1644	0.62	0.61	0.575	0.815	0.86	0.55	0.565	0.81			1644	0.76	0.865	0.59	0.555	0.64	0.85	0.82	0.58
1645	0.71	0.715	0.77	0.745	0.635	0.57	0.565	0.555			1645	0.64	0.58	0.56	0.84	0.855	0.525	0.595	0.785			1645	0.795	0.905	0.54	0.61	0.635	0.75	0.89	0.535
1646	0.7	0.705	0.71	0.815	0.595	0.61	0.58	0.67			1646	0.6	0.56	0.49	0.76	0.855	0.55	0.635	0.745			1646	0.79	0.915	0.6	0.535	0.63	0.865	0.85	0.53
1647	0.7	0.755	0.735	0.76	0.605	0.645	0.575	0.61			1647	0.63	0.61	0.615	0.835	0.9	0.53	0.605	0.75			1647	0.76	0.875	0.635	0.565	0.62	0.77	0.89	0.6
1648	0.765	0.77	0.71	0.79	0.575	0.635	0.58	0.645			1648	0.685	0.615	0.565	0.78	0.905	0.55	0.58	0.785			1648	0.76	0.835	0.625	0.56	0.7	0.85	0.88	0.56
1649	0.71	0.74	0.8	0.785	0.61	0.605	0.55	0.61			1649	0.64	0.56	0.57	0.755	0.89	0.59	0.57	0.7			1649	0.725	0.89	0.6	0.58	0.615	0.845	0.865	0.525
1650	0.765	0.715	0.755	0.8	0.615	0.615	0.55	0.665			1650	0.72	0.61	0.545	0.83	0.885	0.56	0.56	0.715			1650	0.75	0.91	0.625	0.555	0.625	0.815	0.79	0.575
1651	0.73	0.8	0.755	0.815	0.59	0.655	0.595	0.625			1651	0.66	0.615	0.505	0.815	0.86	0.565	0.58	0.745			1651	0.79	0.85	0.56	0.565	0.66	0.825	0.805	0.55
1652	0.73	0.72	0.735	0.755	0.6	0.625	0.56	0.645			1652	0.65	0.58	0.545	0.775	0.855	0.54	0.585	0.765			1652	0.71	0.89	0.575	0.535	0.65	0.755	0.88	0.525
1653	0.735	0.77	0.78	0.74	0.575	0.6	0.59	0.595			1653	0.695	0.56	0.59	0.805	0.88	0.49	0.605	0.71			1653	0.79	0.905	0.61	0.62	0.64	0.83	0.86	0.585
1654	0.69	0.725	0.695	0.785	0.645	0.6	0.62	0.65			1654	0.63	0.63	0.545	0.77	0.85	0.565	0.615	0.77			1654	0.75	0.86	0.62	0.555	0.62	0.855	0.875	0.56
1655	0.78	0.75	0.72	0.81	0.635	0.54	0.555	0.61			1655	0.66	0.58	0.605	0.805	0.875	0.56	0.585	0.755			1655	0.76	0.905	0.57	0.58	0.625	0.785	0.865	0.565
1656	0.72	0.665	0.725	0.82	0.55	0.61	0.585	0.645			1656	0.69	0.635	0.565	0.79	0.855	0.53	0.56	0.755			1656	0.725	0.88	0.595	0.6	0.665	0.8	0.87	0.59
1657	0.735	0.75	0.705	0.755	0.6	0.64	0.59	0.63			1657	0.7	0.59	0.525	0.725	0.88	0.535	0.585	0.785			1657	0.78	0.9	0.605	0.575	0.6	0.825	0.805	0.625
1658	0.71	0.715	0.81	0.8	0.595	0.595	0.565	0.625			1658	0.64	0.615	0.54	0.775	0.86	0.585	0.57	0.755			1658	0.795	0.88	0.635	0.555	0.645	0.815	0.84	0.55
1659	0.735	0.74	0.7	0.78	0.56	0.615	0.535	0.62			1659	0.595	0.575	0.625	0.745	0.885	0.575	0.585	0.755			1659	0.76	0.87	0.64	0.595	0.65	0.81	0.82	0.545
1660	0.715	0.715	0.77	0.805	0.575	0.605	0.555	0.665			1660	0.635	0.575	0.53	0.805	0.865	0.545	0.58	0.755			1660	0.725	0.88	0.605	0.545	0.625	0.795	0.855	0.59
1661	0.69	0.705	0.77	0.775	0.58	0.625	0.575	0.635			1661	0.645	0.62	0.54	0.78	0.855	0.565	0.59	0.775			1661	0.77	0.865	0.64	0.585	0.655	0.77	0.855	0.56
1662	0.74	0.735	0.715	0.785	0.575	0.575	0.58	0.63			1662	0.635	0.595	0.59	0.815	0.875	0.52	0.6	0.76			1662	0.745	0.855	0.565	0.54	0.61	0.815	0.805	0.61
1663	0.765	0.74	0.725	0.77	0.59	0.6	0.565	0.635			1663	0.64	0.625	0.545	0.81	0.825	0.525	0.585	0.715			1663	0.76	0.885	0.61	0.575	0.645	0.84	0.88	0.595
1664	0.76	0.735	0.78	0.79	0.55	0.61	0.645	0.625			1664	0.635	0.615	0.58	0.755	0.885	0.585	0.595	0.73			1664	0.78	0.9	0.59	0.59	0.605	0.76	0.855	0.55
1665	0.76	0.735	0.695	0.825	0.575	0.59	0.565	0.725			1665	0.705	0.57	0.575	0.845	0.865	0.545	0.61	0.82			1665	0.785	0.89	0.595	0.515	0.685	0.83	0.855	0.63
1666	0.755	0.71	0.705	0.79	0.64	0.605	0.53	0.6			1666	0.625	0.54	0.535	0.795	0.895	0.51	0.575	0.755			1666	0.795	0.89	0.625	0.615	0.57	0.79	0.855	0.585
1667	0.705	0.745	0.735	0.75	0.565	0.68	0.55	0.615			1667	0.69	0.615	0.62	0.795	0.875	0.555	0.6	0.745			1667	0.735	0.89	0.61	0.61	0.665	0.82	0.86	0.565
1668	0.72	0.73	0.74	0.805	0.605	0.61	0.53	0.555			1668	0.62	0.605	0.53	0.78	0.89	0.52	0.55	0.695			1668	0.765	0.875	0.58	0.605	0.61	0.845	0.88	0.54
1669	0.73	0.73	0.77	0.775	0.6	0.595	0.565	0.635			1669	0.685	0.63	0.495	0.77	0.825	0.61	0.59	0.785			1669	0.705	0.87	0.64	0.54	0.65	0.835	0.855	0.52
1670	0.66	0.715	0.76	0.8	0.645	0.595	0.575	0.655			1670	0.68	0.58	0.55	0.835	0.87	0.56	0.56	0.77			1670	0.745	0.9	0.56	0.56	0.68	0.79	0.815	0.585
1671	0.735	0.73	0.775	0.775	0.595	0.635	0.55	0.595			1671	0.695	0.585	0.555	0.735	0.89	0.565	0.585	0.74			1671	0.765	0.91	0.605	0.575	0.66	0.83	0.86	0.54
1672	0.75	0.71	0.785	0.79	0.53	0.625	0.55	0.62			1672	0.64	0.585	0.535	0.795	0.85	0.545	0.635	0.785			1672	0.78	0.89	0.59	0.56	0.655	0.795	0.885	0.605
1673	0.76	0.765	0.71	0.83	0.61	0.545	0.56	0.65			1673	0.615	0.61	0.56	0.81	0.86	0.58	0.515	0.755			1673	0.725	0.875	0.6	0.555	0.64	0.79	0.85	0.565
1674	0.755	0.695	0.69	0.795	0.605	0.635	0.585	0.61			1674	0.625	0.665	0.575	0.75	0.875	0.59	0.55	0.725			1674	0.76	0.895	0.595	0.58	0.59	0.815	0.91	0.595
1675	0.725	0.7	0.73	0.775	0.555	0.63	0.57	0.665			1675	0.69	0.585	0.52	0.76	0.835	0.515	0.565	0.76			1675	0.715	0.85	0.545	0.605	0.605	0.79	0.83	0.56
1676	0.73	0.7	0.75	0.78	0.545	0.615	0.555	0.615			1676	0.59	0.58	0.555	0.845	0.88	0.56	0.62	0.75			1676	0.79	0.89	0.615	0.54	0.665	0.835	0.79	0.565
1677	0.7	0.795	0.73	0.775	0.605	0.635	0.615	0.68			1677	0.625	0.59	0.6	0.815	0.84	0.485	0.565	0.77			1677	0.815	0.88	0.675	0.57	0.705	0.82	0.87	0.645
1678	0.745	0.76	0.725	0.77	0.59	0.615	0.585	0.665			1678	0.685	0.585	0.575	0.78	0.895	0.55	0.595	0.795			1678	0.72	0.89	0.565	0.64	0.595	0.83	0.835	0.575
1679	0.68	0.74	0.74	0.78	0.645	0.605	0.595	0.58			1679	0.65	0.595	0.54	0.715	0.855	0.56	0.615	0.715			1679	0.785	0.895	0.595	0.6	0.62	0.825	0.845	0.57
1680	0.705	0.715	0.76	0.795	0.63	0.545	0.545	0.63			1680	0.725	0.55	0.535	0.77	0.885	0.525	0.61	0.755			1680	0.73	0.845	0.62	0.51	0.635	0.76	0.84	0.505
1681	0.705	0.705	0.77	0.78	0.655	0.605	0.62	0.67			1681	0.635	0.64	0.52	0.795	0.82	0.61	0.56	0.715			1681	0.76	0.875	0.595	0.57	0.69	0.81	0.875	0.58
1682	0.7	0.74	0.73	0.805	0.635	0.615	0.555	0.565			1682	0.635	0.55	0.53	0.815	0.85	0.53	0.61	0.755			1682	0.76	0.885	0.55	0.55	0.655	0.82	0.85	0.545
1683	0.725	0.75	0.735	0.795	0.585	0.57	0.59	0.645			1683	0.61	0.61	0.545	0.785	0.89	0.555	0.58	0.73			1683	0.75	0.84	0.55	0.56	0.605	0.825	0.865	0.525
1684	0.75	0.755	0.76	0.78	0.57	0.64	0.595	0.68			1684	0.7	0.575	0.58	0.775	0.82	0.605	0.615	0.735			1684	0.75	0.9	0.6	0.555	0.675	0.81	0.81	0.61
1685	0.695	0.715	0.75	0.75	0.555	0.615	0.54	0.64			1685	0.595	0.63	0.565	0.805	0.89	0.56	0.61	0.725			1685	0.77	0.88	0.605	0.595	0.545	0.825	0.845	0.635
1686	0.725	0.735	0.725	0.81	0.545	0.62	0.535	0.64			1686	0.695	0.585	0.6	0.815	0.885	0.51	0.535	0.785			1686	0.745	0.89	0.59	0.58	0.645	0.8	0.8	0.6
1687	0.735	0.73	0.745	0.795	0.53	0.615	0.585	0.59			1687	0.67	0.575	0.56	0.81	0.875	0.525	0.65	0.8			1687	0.77	0.89	0.645	0.59	0.64	0.79	0.855	0.575
1688	0.765	0.67	0.735	0.775	0.585	0.585	0.505	0.645			1688	0.705	0.575	0.565	0.76	0.87	0.5	0.565	0.82			1688	0.77	0.87	0.65	0.535	0.655	0.75	0.84	0.56
1689	0.75	0.725	0.69	0.775	0.65	0.585	0.605	0.615			1689	0.6	0.625	0.57	0.775	0.885	0.485	0.535	0.72			1689	0.78	0.895	0.59	0.55	0.66	0.835	0.88	0.535
1690	0.735	0.79	0.755	0.8	0.615	0.635	0.545	0.62			1690	0.71	0.61	0.525	0.78	0.875	0.53	0.595	0.765			1690	0.73	0.895	0.64	0.59	0.595	0.805	0.825	0.61
1691	0.76	0.745	0.725	0.775	0.6	0.6	0.555	0.6			1691	0.685	0.59	0.535	0.785	0.855	0.555	0.625	0.795			1691	0.755	0.935	0.61	0.61	0.65	0.82	0.875	0.545
1692	0.695	0.765	0.745	0.72	0.62	0.615	0.575	0.635			1692	0.625	0.655	0.495	0.81	0.91	0.52	0.605	0.72			1692	0.74	0.855	0.585	0.635	0.63	0.81	0.86	0.62
1693	0.705	0.71	0.715	0.77	0.61	0.595	0.6	0.695			1693	0.705	0.6	0.545	0.74	0.865	0.62	0.54	0.8			1693	0.775	0.855	0.625	0.59	0.635	0.785	0.77	0.55
1694	0.75	0.755	0.725	0.835	0.53	0.63	0.6	0.605			1694	0.62	0.57	0.58	0.815	0.86	0.57	0.64	0.74			1694	0.77	0.87	0.575	0.505	0.64	0.845	0.875	0.62
1695	0.72	0.725	0.72	0.805	0.6	0.64	0.575	0.605			1695	0.69	0.54	0.56	0.81	0.885	0.515	0.62	0.775			1695	0.78	0.89	0.57	0.545	0.62	0.77	0.84	0.53
1696	0.755	0.755	0.785	0.815	0.55	0.58	0.56	0.645			1696	0.605	0.6	0.61	0.805	0.88	0.515	0.605	0.785			1696	0.735	0.9	0.66	0.54	0.65	0.805	0.905	0.625
1697	0.765	0.7	0.68	0.77	0.61	0.61	0.56	0.635			1697	0.645	0.625	0.605	0.825	0.85	0.54	0.585	0.77			1697	0.74	0.87	0.57	0.585	0.64	0.83	0.87	0.555
1698	0.695	0.705	0.78	0.77	0.56	0.595	0.565	0.67			1698	0.69	0.605	0.57	0.78	0.83	0.535	0.555	0.765			1698	0.775	0.86	0.6	0.535	0.65	0.775	0.8	0.6
1699	0.695	0.705	0.775	0.78	0.655	0.61	0.555	0.58			1699	0.62	0.63	0.515	0.76	0.865	0.525	0.525	0.695			1699	0.725	0.865	0.6	0.525	0.61	0.815	0.83	0.515
1700	0.75	0.755	0.745	0.825	0.59	0.61	0.535	0.64			1700	0.67	0.585	0.58	0.855	0.86	0.55	0.55	0.705			1700	0.79	0.92	0.62	0.595	0.655	0.81	0.795	0.56
1701	0.79	0.795	0.69	0.765	0.6	0.65	0.565	0.63			1701	0.665	0.62	0.555	0.795	0.86	0.51	0.62	0.705			1701	0.78	0.9	0.625	0.61	0.65	0.82	0.81	0.5
1702	0.755	0.685	0.795	0.77	0.61	0.64	0.64	0.645			1702	0.635	0.61	0.535	0.775	0.92	0.59	0.615	0.78			1702	0.755	0.835	0.66	0.6	0.635	0.81	0.83	0.59
1703	0.705	0.76	0.805	0.8	0.58	0.58	0.595	0.62			1703	0.635	0.54	0.555	0.785	0.88	0.565	0.565	0.76			1703	0.75	0.905	0.595	0.54	0.72	0.835	0.85	0.53
1704	0.655	0.67	0.78	0.785	0.63	0.565	0.515	0.64			1704	0.6	0.6	0.57	0.82	0.87	0.525	0.565	0.775			1704	0.73	0.865	0.615	0.56	0.57	0.82	0.73	0.585
1705	0.705	0.695	0.71	0.82	0.55	0.625	0.58	0.66			1705	0.675	0.615	0.565	0.78	0.845	0.525	0.605	0.785			1705	0.735	0.895	0.585	0.61	0.62	0.845	0.88	0.54
1706	0.76	0.72	0.77	0.785	0.565	0.62	0.575	0.61			1706	0.685	0.58	0.545	0.83	0.84	0.535	0.605	0.77			1706	0.78	0.875	0.595	0.595	0.7	0.755	0.84	0.58
1707	0.7	0.75	0.69	0.795	0.585	0.595	0.575	0.66			1707	0.69	0.585	0.58	0.79	0.88	0.58	0.6	0.715			1707	0.75	0.9	0.61	0.55	0.605	0.79	0.84	0.58
1708	0.785	0.745	0.695	0.795	0.615	0.645	0.575	0.605			1708	0.63	0.6	0.51	0.8	0.85	0.545	0.55	0.69			1708	0.78	0.905	0.575	0.545	0.63	0.835	0.86	0.6
1709	0.705	0.75	0.72	0.79	0.56	0.61	0.56	0.575			1709	0.675	0.615	0.515	0.79	0.845	0.555	0.535	0.805			1709	0.78	0.855	0.56	0.585	0.585	0.83	0.85	0.6
1710	0.725	0.725	0.74	0.76	0.63	0.555	0.54	0.665			1710	0.665	0.595	0.585	0.815	0.875	0.565	0.59	0.765			1710	0.745	0.885	0.595	0.56	0.66	0.75	0.875	0.62
1711	0.655	0.725	0.77	0.795	0.58	0.655	0.54	0.61			1711	0.66	0.61	0.575	0.835	0.885	0.495	0.54	0.77			1711	0.745	0.895	0.585	0.575	0.655	0.82	0.895	0.57
1712	0.74	0.735	0.765	0.79	0.575	0.585	0.58	0.63			1712	0.65	0.545	0.565	0.805	0.905	0.595	0.605	0.73			1712	0.72	0.865	0.64	0.53	0.7	0.775	0.86	0.58
1713	0.745	0.715	0.725	0.81	0.585	0.58	0.615	0.615			1713	0.67	0.55	0.51	0.785	0.845	0.55	0.585	0.775			1713	0.79	0.86	0.585	0.515	0.65	0.815	0.815	0.535
1714	0.75	0.74	0.73	0.735	0.615	0.64	0.545	0.63			1714	0.685	0.645	0.55	0.78	0.835	0.555	0.61	0.8			1714	0.755	0.875	0.57	0.59	0.56	0.825	0.86	0.565
1715	0.77	0.735	0.695	0.78	0.545	0.57	0.605	0.635			1715	0.695	0.605	0.575	0.79	0.84	0.56	0.57	0.74			1715	0.725	0.915	0.635	0.58	0.7	0.795	0.875	0.61
1716	0.695	0.74	0.745	0.825	0.605	0.63	0.525	0.59			1716	0.64	0.65	0.585	0.835	0.875	0.52	0.545	0.725			1716	0.765	0.905	0.555	0.655	0.58	0.845	0.84	0.555
1717	0.705	0.725	0.75	0.785	0.6	0.625	0.58	0.61			1717	0.67	0.59	0.545	0.765	0.84	0.515	0.63	0.775			1717	0.81	0.89	0.615	0.545	0.655	0.78	0.85	0.615
1718	0.705	0.7	0.715	0.795	0.605	0.6	0.56	0.665			1718	0.645	0.59	0.52	0.77	0.89	0.595	0.545	0.725			1718	0.73	0.905	0.575	0.58	0.63	0.83	0.855	0.595
1719	0.695	0.7	0.79	0.785	0.65	0.58	0.545	0.655			1719	0.565	0.57	0.6	0.84	0.895	0.54	0.635	0.73			1719	0.755	0.84	0.64	0.6	0.575	0.805	0.815	0.585
1720	0.815	0.735	0.71	0.765	0.565	0.62	0.6	0.67			1720	0.68	0.615	0.58	0.78	0.855	0.55	0.59	0.78			1720	0.79	0.87	0.615	0.575	0.665	0.835	0.85	0.54
1721	0.71	0.715	0.685	0.775	0.61	0.62	0.595	0.685			1721	0.71	0.515	0.565	0.795	0.875	0.555	0.63	0.765			1721	0.785	0.895	0.615	0.57	0.62	0.835	0.9	0.58
1722	0.725	0.74	0.765	0.82	0.58	0.62	0.565	0.63			1722	0.66	0.625	0.575	0.815	0.83	0.555	0.565	0.735			1722	0.745	0.855	0.615	0.605	0.62	0.825	0.825	0.515
1723	0.695	0.69	0.81	0.8	0.605	0.59	0.505	0.605			1723	0.67	0.61	0.61	0.775	0.845	0.575	0.605	0.78			1723	0.735	0.89	0.575	0.56	0.625	0.8	0.865	0.62
1724	0.74	0.75	0.735	0.805	0.58	0.66	0.59	0.6			1724	0.635	0.55	0.515	0.77	0.865	0.45	0.605	0.795			1724	0.76	0.865	0.585	0.585	0.685	0.79	0.835	0.565
1725	0.75	0.735	0.745	0.785	0.625	0.575	0.6	0.605			1725	0.6	0.63	0.56	0.82	0.875	0.515	0.595	0.77			1725	0.785	0.865	0.63	0.545	0.65	0.845	0.805	0.55
1726	0.725	0.705	0.78	0.805	0.64	0.575	0.65	0.62			1726	0.58	0.605	0.59	0.825	0.885	0.515	0.57	0.77			1726	0.7	0.9	0.565	0.525	0.585	0.78	0.88	0.555
1727	0.745	0.71	0.715	0.81	0.575	0.61	0.515	0.59			1727	0.66	0.64	0.47	0.785	0.855	0.575	0.565	0.715			1727	0.79	0.87	0.62	0.545	0.62	0.795	0.855	0.585
1728	0.695	0.745	0.685	0.745	0.565	0.56	0.54	0.65			1728	0.705	0.6	0.595	0.79	0.875	0.51	0.52	0.74			1728	0.745	0.89	0.64	0.63	0.675	0.805	0.805	0.55
1729	0.745	0.7	0.735	0.8	0.56	0.655	0.56	0.66			1729	0.68	0.56	0.56	0.79	0.88	0.55	0.61	0.75			1729	0.74	0.89	0.585	0.56	0.665	0.79	0.815	0.56
1730	0.745	0.74	0.74	0.72	0.585	0.62	0.605	0.665			1730	0.66	0.63	0.545	0.755	0.875	0.57	0.59	0.73			1730	0.8	0.9	0.585	0.605	0.615	0.81	0.885	0.565
1731	0.69	0.775	0.735	0.82	0.555	0.645	0.57	0.62			1731	0.61	0.58	0.51	0.795	0.91	0.505	0.605	0.76			1731	0.71	0.885	0.545	0.585	0.69	0.81	0.815	0.6
1732	0.745	0.77	0.785	0.795	0.575	0.645	0.58	0.59			1732	0.645	0.58	0.535	0.83	0.825	0.525	0.62	0.735			1732	0.785	0.905	0.635	0.575	0.64	0.765	0.825	0.52
1733	0.73	0.69	0.79	0.775	0.555	0.64	0.51	0.635			1733	0.59	0.645	0.545	0.775	0.85	0.515	0.57	0.74			1733	0.775	0.855	0.585	0.53	0.67	0.82	0.8	0.63
1734	0.705	0.69	0.675	0.75	0.64	0.635	0.655	0.705			1734	0.66	0.62	0.58	0.825	0.87	0.55	0.525	0.74			1734	0.745	0.805	0.535	0.505	0.635	0.83	0.785	0.64
1735	0.73	0.725	0.75	0.795	0.615	0.625	0.545	0.635			1735	0.685	0.545	0.59	0.805	0.86	0.545	0.585	0.79			1735	0.715	0.895	0.665	0.59	0.565	0.835	0.88	0.51
1736	0.77	0.72	0.695	0.795	0.6	0.58	0.555	0.66			1736	0.695	0.575	0.575	0.73	0.85	0.54	0.55	0.79			1736	0.705	0.87	0.525	0.535	0.58	0.815	0.845	0.565
1737	0.735	0.765	0.76	0.765	0.6	0.55	0.64	0.645			1737	0.66	0.57	0.615	0.74	0.92	0.585	0.595	0.745			1737	0.81	0.92	0.635	0.675	0.595	0.815	0.875	0.57
1738	0.695	0.715	0.73	0.79	0.645	0.57	0.515	0.585			1738	0.675	0.59	0.535	0.76	0.855	0.54	0.605	0.775			1738	0.79	0.89	0.61	0.57	0.65	0.79	0.845	0.525
1739	0.735	0.725	0.79	0.77	0.545	0.58	0.605	0.59			1739	0.67	0.62	0.54	0.8	0.86	0.52	0.58	0.72			1739	0.795	0.89	0.61	0.58	0.715	0.84	0.84	0.56
1740	0.75	0.73	0.685	0.805	0.595	0.615	0.575	0.645			1740	0.66	0.545	0.555	0.825	0.86	0.59	0.62	0.755			1740	0.755	0.905	0.66	0.57	0.635	0.79	0.89	0.61
1741	0.725	0.72	0.695	0.79	0.595	0.615	0.56	0.67			1741	0.61	0.59	0.58	0.82	0.845	0.55	0.58	0.73			1741	0.74	0.9	0.58	0.56	0.64	0.82	0.89	0.55
1742	0.69	0.7	0.765	0.775	0.645	0.65	0.6	0.6			1742	0.695	0.625	0.605	0.805	0.84	0.575	0.6	0.76			1742	0.77	0.9	0.63	0.625	0.62	0.835	0.845	0.545
1743	0.74	0.715	0.76	0.78	0.56	0.64	0.605	0.65			1743	0.69	0.635	0.585	0.84	0.89	0.595	0.535	0.72			1743	0.74	0.885	0.61	0.53	0.635	0.795	0.89	0.53
1744	0.725	0.71	0.715	0.785	0.57	0.635	0.605	0.655			1744	0.615	0.605	0.515	0.78	0.845	0.52	0.57	0.735			1744	0.735	0.855	0.56	0.585	0.685	0.77	0.86	0.595
1745	0.715	0.77	0.685	0.815	0.605	0.6	0.615	0.62			1745	0.65	0.59	0.495	0.78	0.86	0.57	0.605	0.78			1745	0.765	0.87	0.65	0.58	0.69	0.84	0.85	0.61
1746	0.755	0.735	0.72	0.785	0.595	0.585	0.575	0.59			1746	0.655	0.62	0.58	0.79	0.85	0.515	0.595	0.73			1746	0.775	0.865	0.6	0.55	0.64	0.765	0.84	0.555
1747	0.745	0.75	0.745	0.795	0.625	0.58	0.555	0.665			1747	0.675	0.515	0.565	0.85	0.87	0.565	0.595	0.8			1747	0.755	0.89	0.56	0.55	0.605	0.805	0.8	0.555
1748	0.74	0.74	0.74	0.77	0.575	0.595	0.565	0.615			1748	0.675	0.605	0.535	0.74	0.87	0.52	0.62	0.745			1748	0.75	0.87	0.605	0.585	0.635	0.84	0.83	0.585
1749	0.73	0.73	0.785	0.775	0.55	0.585	0.53	0.625			1749	0.645	0.58	0.57	0.78	0.885	0.49	0.545	0.765			1749	0.8	0.91	0.645	0.57	0.605	0.79	0.87	0.55
1750	0.71	0.73	0.785	0.795	0.605	0.6	0.555	0.62			1750	0.645	0.585	0.575	0.79	0.91	0.545	0.61	0.785			1750	0.755	0.875	0.575	0.59	0.625	0.84	0.865	0.605
1751	0.725	0.745	0.73	0.79	0.57	0.59	0.55	0.65			1751	0.7	0.58	0.605	0.77	0.865	0.54	0.575	0.725			1751	0.765	0.88	0.605	0.565	0.65	0.845	0.885	0.51
1752	0.755	0.685	0.735	0.795	0.615	0.625	0.61	0.705			1752	0.63	0.58	0.54	0.84	0.88	0.565	0.59	0.715			1752	0.765	0.87	0.57	0.61	0.615	0.82	0.88	0.645
1753	0.72	0.75	0.685	0.785	0.62	0.6	0.56	0.595			1753	0.66	0.62	0.555	0.8	0.855	0.565	0.545	0.77			1753	0.79	0.885	0.535	0.585	0.655	0.79	0.825	0.56
1754	0.725	0.71	0.72	0.745	0.555	0.615	0.55	0.61			1754	0.66	0.55	0.565	0.805	0.885	0.505	0.62	0.75			1754	0.78	0.9	0.64	0.6	0.665	0.87	0.875	0.595
1755	0.78	0.76	0.7	0.78	0.59	0.67	0.55	0.6			1755	0.645	0.53	0.525	0.775	0.84	0.535	0.59	0.745			1755	0.765	0.885	0.555	0.59	0.575	0.8	0.85	0.62
1756	0.735	0.655	0.79	0.785	0.595	0.615	0.575	0.615			1756	0.7	0.58	0.63	0.75	0.85	0.575	0.62	0.795			1756	0.775	0.905	0.625	0.565	0.665	0.83	0.82	0.625
1757	0.695	0.705	0.765	0.78	0.63	0.595	0.6	0.625			1757	0.645	0.635	0.505	0.805	0.89	0.505	0.52	0.745			1757	0.715	0.845	0.615	0.52	0.595	0.805	0.845	0.6
1758	0.75	0.775	0.73	0.82	0.585	0.62	0.605	0.615			1758	0.63	0.635	0.58	0.77	0.865	0.52	0.6	0.73			1758	0.765	0.84	0.625	0.625	0.67	0.82	0.85	0.52
1759	0.715	0.785	0.74	0.79	0.53	0.56	0.52	0.62			1759	0.65	0.57	0.56	0.785	0.845	0.56	0.615	0.78			1759	0.77	0.915	0.645	0.535	0.655	0.75	0.84	0.535
1760	0.69	0.745	0.8	0.795	0.635	0.595	0.6	0.675			1760	0.63	0.65	0.5	0.785	0.885	0.57	0.58	0.795			1760	0.695	0.895	0.6	0.535	0.63	0.78	0.825	0.525
1761	0.715	0.695	0.755	0.785	0.6	0.595	0.62	0.63			1761	0.655	0.56	0.57	0.775	0.86	0.56	0.545	0.73			1761	0.765	0.875	0.625	0.66	0.605	0.785	0.84	0.585
1762	0.725	0.72	0.69	0.77	0.615	0.57	0.535	0.595			1762	0.675	0.575	0.545	0.795	0.84	0.535	0.595	0.69			1762	0.74	0.91	0.59	0.525	0.65	0.87	0.865	0.595
1763	0.76	0.725	0.715	0.785	0.63	0.585	0.55	0.68			1763	0.66	0.595	0.575	0.795	0.885	0.505	0.565	0.725			1763	0.79	0.885	0.595	0.57	0.68	0.81	0.865	0.59
1764	0.74	0.745	0.76	0.825	0.6	0.645	0.575	0.605			1764	0.61	0.6	0.525	0.815	0.89	0.54	0.59	0.82			1764	0.735	0.89	0.6	0.58	0.59	0.8	0.85	0.59
1765	0.745	0.76	0.71	0.755	0.585	0.62	0.575	0.635			1765	0.645	0.615	0.6	0.805	0.91	0.565	0.605	0.755			1765	0.735	0.885	0.56	0.535	0.585	0.78	0.83	0.52
1766	0.74	0.755	0.79	0.805	0.615	0.63	0.605	0.64			1766	0.695	0.585	0.575	0.79	0.85	0.565	0.59	0.82			1766	0.79	0.89	0.6	0.57	0.64	0.82	0.81	0.61
1767	0.73	0.75	0.745	0.77	0.575	0.605	0.58	0.595			1767	0.73	0.605	0.54	0.785	0.835	0.555	0.625	0.775			1767	0.755	0.86	0.615	0.615	0.615	0.845	0.895	0.605
1768	0.725	0.75	0.74	0.81	0.535	0.655	0.58	0.63			1768	0.62	0.56	0.57	0.79	0.89	0.505	0.6	0.775			1768	0.735	0.875	0.665	0.565	0.69	0.785	0.865	0.53
1769	0.73	0.705	0.735	0.78	0.565	0.555	0.53	0.655			1769	0.625	0.595	0.55	0.835	0.845	0.555	0.57	0.715			1769	0.76	0.915	0.57	0.575	0.69	0.805	0.805	0.59
1770	0.665	0.705	0.755	0.78	0.595	0.625	0.59	0.645			1770	0.64	0.67	0.54	0.805	0.86	0.525	0.57	0.745			1770	0.78	0.835	0.595	0.52	0.62	0.775	0.845	0.54
1771	0.67	0.745	0.75	0.775	0.56	0.62	0.565	0.635			1771	0.64	0.58	0.52	0.815	0.84	0.525	0.62	0.795			1771	0.765	0.915	0.6	0.625	0.63	0.81	0.88	0.62
1772	0.745	0.73	0.76	0.78	0.61	0.605	0.59	0.605			1772	0.64	0.575	0.58	0.845	0.92	0.585	0.66	0.77			1772	0.745	0.84	0.615	0.51	0.63	0.8	0.9	0.58
1773	0.685	0.71	0.735	0.795	0.555	0.665	0.455	0.645			1773	0.675	0.57	0.525	0.815	0.915	0.62	0.57	0.785			1773	0.77	0.915	0.605	0.535	0.63	0.805	0.835	0.55
1774	0.75	0.705	0.715	0.77	0.6	0.635	0.595	0.57			1774	0.625	0.58	0.58	0.78	0.895	0.575	0.615	0.75			1774	0.715	0.885	0.58	0.575	0.585	0.8	0.865	0.56
1775	0.745	0.725	0.765	0.815	0.58	0.595	0.585	0.65			1775	0.65	0.58	0.59	0.77	0.82	0.52	0.57	0.73			1775	0.765	0.865	0.605	0.59	0.63	0.795	0.83	0.605
1776	0.705	0.73	0.765	0.79	0.575	0.615	0.57	0.645			1776	0.69	0.575	0.565	0.835	0.885	0.445	0.62	0.745			1776	0.78	0.88	0.61	0.57	0.665	0.815	0.84	0.54
1777	0.77	0.71	0.715	0.76	0.62	0.6	0.535	0.675			1777	0.685	0.64	0.58	0.755	0.835	0.525	0.5	0.785			1777	0.78	0.845	0.585	0.595	0.61	0.795	0.845	0.555
1778	0.735	0.76	0.71	0.825	0.64	0.645	0.61	0.635			1778	0.66	0.54	0.525	0.82	0.845	0.545	0.565	0.705			1778	0.755	0.9	0.605	0.585	0.645	0.83	0.825	0.545
1779	0.725	0.79	0.725	0.795	0.585	0.565	0.58	0.645			1779	0.625	0.65	0.53	0.76	0.815	0.53	0.58	0.755			1779	0.74	0.885	0.59	0.555	0.67	0.83	0.85	0.63
1780	0.75	0.745	0.755	0.76	0.6	0.54	0.565	0.605			1780	0.66	0.62	0.595	0.795	0.89	0.525	0.555	0.73			1780	0.77	0.89	0.62	0.575	0.675	0.815	0.805	0.565
1781	0.66	0.735	0.75	0.785	0.62	0.555	0.555	0.65			1781	0.65	0.575	0.515	0.785	0.865	0.51	0.56	0.77			1781	0.765	0.9	0.61	0.58	0.6	0.785	0.86	0.61
1782	0.71	0.75	0.745	0.85	0.61	0.615	0.555	0.6			1782	0.645	0.635	0.57	0.8	0.885	0.565	0.6	0.755			1782	0.735	0.875	0.585	0.525	0.67	0.815	0.82	0.585
1783	0.735	0.675	0.77	0.79	0.59	0.59	0.565	0.61			1783	0.64	0.59	0.56	0.825	0.875	0.55	0.555	0.78			1783	0.75	0.875	0.625	0.595	0.695	0.815	0.845	0.59
1784	0.76	0.71	0.73	0.73	0.565	0.605	0.585	0.6			1784	0.67	0.575	0.575	0.77	0.86	0.555	0.635	0.77			1784	0.72	0.87	0.655	0.565	0.64	0.825	0.85	0.62
1785	0.71	0.71	0.78	0.795	0.605	0.635	0.545	0.625			1785	0.665	0.56	0.53	0.82	0.855	0.495	0.625	0.755			1785	0.775	0.915	0.61	0.57	0.61	0.77	0.87	0.575
1786	0.75	0.8	0.7	0.81	0.63	0.64	0.57	0.665			1786	0.645	0.59	0.635	0.75	0.865	0.515	0.575	0.745			1786	0.78	0.925	0.56	0.505	0.655	0.845	0.85	0.55
1787	0.785	0.7	0.745	0.75	0.56	0.595	0.59	0.625			1787	0.67	0.605	0.555	0.825	0.905	0.575	0.555	0.72			1787	0.73	0.84	0.575	0.57	0.63	0.79	0.825	0.565
1788	0.77	0.735	0.685	0.81	0.59	0.59	0.605	0.65			1788	0.68	0.57	0.575	0.79	0.88	0.565	0.615	0.755			1788	0.8	0.86	0.62	0.655	0.595	0.79	0.88	0.52
1789	0.69	0.71	0.765	0.78	0.555	0.59	0.58	0.65			1789	0.57	0.61	0.555	0.775	0.86	0.585	0.555	0.725			1789	0.77	0.87	0.565	0.58	0.61	0.795	0.83	0.57
1790	0.715	0.76	0.725	0.765	0.6	0.67	0.57	0.635			1790	0.715	0.62	0.51	0.775	0.815	0.525	0.58	0.775			1790	0.76	0.89	0.585	0.6	0.675	0.835	0.85	0.575
1791	0.71	0.715	0.755	0.755	0.555	0.63	0.565	0.63			1791	0.7	0.6	0.575	0.775	0.865	0.545	0.6	0.765			1791	0.76	0.905	0.62	0.53	0.595	0.845	0.855	0.545
1792	0.78	0.74	0.775	0.775	0.57	0.61	0.58	0.6			1792	0.64	0.6	0.55	0.8	0.855	0.57	0.63	0.71			1792	0.755	0.885	0.59	0.555	0.645	0.775	0.855	0.6
1793	0.725	0.675	0.715	0.735	0.605	0.63	0.6	0.64			1793	0.67	0.57	0.57	0.82	0.885	0.5	0.56	0.77			1793	0.77	0.895	0.595	0.555	0.62	0.845	0.88	0.595
1794	0.775	0.735	0.735	0.745	0.605	0.635	0.615	0.67			1794	0.63	0.57	0.58	0.8	0.875	0.515	0.61	0.74			1794	0.735	0.9	0.58	0.615	0.625	0.82	0.835	0.57
1795	0.705	0.74	0.745	0.81	0.575	0.56	0.625	0.725			1795	0.67	0.605	0.57	0.79	0.895	0.6	0.58	0.82			1795	0.745	0.895	0.605	0.59	0.64	0.75	0.92	0.61
1796	0.68	0.725	0.745	0.83	0.645	0.57	0.555	0.635			1796	0.69	0.6	0.515	0.775	0.88	0.51	0.56	0.745			1796	0.79	0.865	0.61	0.61	0.63	0.84	0.8	0.58
1797	0.76	0.72	0.73	0.765	0.58	0.645	0.525	0.595			1797	0.61	0.545	0.555	0.78	0.865	0.56	0.575	0.74			1797	0.765	0.825	0.565	0.535	0.635	0.795	0.845	0.555
1798	0.73	0.75	0.745	0.815	0.555	0.58	0.59	0.615			1798	0.66	0.635	0.565	0.825	0.835	0.51	0.6	0.75			1798	0.765	0.905	0.585	0.6	0.665	0.76	0.89	0.62
1799	0.725	0.725	0.72	0.82	0.61	0.615	0.56	0.635			1799	0.63	0.64	0.54	0.82	0.86	0.54	0.515	0.72			1799	0.75	0.865	0.63	0.585	0.635	0.825	0.81	0.595
1800	0.685	0.8	0.73	0.815	0.625	0.61	0.535	0.565			1800	0.655	0.585	0.555	0.8	0.845	0.595	0.625	0.79			1800	0.75	0.88	0.635	0.56	0.685	0.83	0.825	0.61
1801	0.715	0.685	0.78	0.8	0.585	0.58	0.52	0.645			1801	0.595	0.58	0.54	0.81	0.85	0.56	0.6	0.78			1801	0.81	0.875	0.59	0.55	0.62	0.745	0.86	0.55
1802	0.71	0.735	0.705	0.79	0.595	0.59	0.57	0.655			1802	0.66	0.615	0.525	0.81	0.875	0.51	0.545	0.755			1802	0.74	0.92	0.605	0.56	0.635	0.775	0.85	0.54
1803	0.7	0.725	0.74	0.78	0.62	0.62	0.58	0.625			1803	0.65	0.575	0.585	0.775	0.855	0.555	0.58	0.785			1803	0.73	0.89	0.575	0.575	0.65	0.795	0.77	0.575
1804	0.715	0.73	0.695	0.735	0.63	0.57	0.55	0.64			1804	0.685	0.585	0.575	0.83	0.875	0.54	0.575	0.715			1804	0.775	0.865	0.575	0.59	0.675	0.825	0.87	0.535
1805	0.72	0.765	0.71	0.8	0.585	0.665	0.56	0.615			1805	0.655	0.57	0.555	0.8	0.88	0.585	0.58	0.705			1805	0.79	0.88	0.59	0.535	0.6	0.83	0.86	0.6
1806	0.8	0.71	0.705	0.78	0.565	0.62	0.62	0.685			1806	0.635	0.56	0.615	0.775	0.86	0.53	0.605	0.8			1806	0.7	0.905	0.605	0.63	0.65	0.815	0.88	0.645
1807	0.76	0.72	0.77	0.8	0.575	0.685	0.595	0.64			1807	0.645	0.605	0.535	0.81	0.88	0.555	0.6	0.79			1807	0.755	0.86	0.655	0.5	0.695	0.805	0.865	0.57
1808	0.705	0.77	0.8	0.795	0.59	0.575	0.53	0.63			1808	0.665	0.63	0.555	0.775	0.875	0.56	0.57	0.715			1808	0.745	0.915	0.57	0.61	0.56	0.85	0.87	0.595
1809	0.72	0.75	0.755	0.785	0.625	0.585	0.585	0.585			1809	0.69	0.625	0.585	0.825	0.855	0.58	0.59	0.75			1809	0.765	0.88	0.58	0.625	0.615	0.765	0.78	0.545
1810	0.735	0.73	0.735	0.8	0.54	0.595	0.595	0.59			1810	0.675	0.6	0.52	0.765	0.855	0.52	0.61	0.755			1810	0.775	0.83	0.67	0.56	0.665	0.84	0.855	0.6
1811	0.75	0.76	0.775	0.81	0.605	0.64	0.53	0.6			1811	0.645	0.595	0.56	0.78	0.875	0.525	0.61	0.745			1811	0.745	0.895	0.59	0.5	0.63	0.775	0.82	0.62
1812	0.725	0.66	0.745	0.805	0.57	0.61	0.61	0.665			1812	0.625	0.575	0.555	0.805	0.885	0.585	0.545	0.77			1812	0.76	0.86	0.61	0.54	0.645	0.82	0.86	0.575
1813	0.75	0.73	0.75	0.825	0.605	0.615	0.515	0.62			1813	0.725	0.565	0.56	0.8	0.84	0.485	0.595	0.755			1813	0.73	0.875	0.605	0.585	0.63	0.795	0.85	0.585
1814	0.725	0.725	0.715	0.73	0.6	0.58	0.58	0.58			1814	0.6	0.615	0.53	0.83	0.895	0.55	0.59	0.805			1814	0.775	0.895	0.605	0.585	0.705	0.815	0.84	0.66
1815	0.67	0.75	0.715	0.78	0.59	0.56	0.62	0.66			1815	0.66	0.625	0.61	0.77	0.87	0.49	0.585	0.725			1815	0.755	0.87	0.575	0.585	0.59	0.82	0.885	0.54
1816	0.725	0.785	0.75	0.79	0.6	0.62	0.565	0.65			1816	0.665	0.615	0.55	0.795	0.835	0.56	0.58	0.75			1816	0.785	0.885	0.615	0.59	0.665	0.81	0.84	0.505
1817	0.76	0.74	0.735	0.79	0.62	0.6	0.57	0.62			1817	0.65	0.595	0.55	0.82	0.87	0.525	0.575	0.82			1817	0.745	0.89	0.62	0.555	0.67	0.835	0.86	0.53
1818	0.72	0.735	0.745	0.785	0.585	0.6	0.565	0.615			1818	0.625	0.54	0.525	0.82	0.86	0.525	0.575	0.695			1818	0.755	0.855	0.57	0.63	0.6	0.79	0.795	0.535
1819	0.74	0.715	0.72	0.795	0.55	0.615	0.615	0.64			1819	0.705	0.575	0.585	0.79	0.865	0.585	0.63	0.74			1819	0.835	0.895	0.605	0.53	0.59	0.795	0.84	0.575
1820	0.715	0.735	0.745	0.75	0.6	0.645	0.535	0.66			1820	0.655	0.615	0.575	0.775	0.87	0.54	0.57	0.745			1820	0.7	0.9	0.62	0.575	0.645	0.825	0.89	0.62
1821	0.78	0.765	0.705	0.79	0.635	0.635	0.545	0.58			1821	0.715	0.55	0.58	0.86	0.87	0.52	0.57	0.745			1821	0.76	0.89	0.605	0.585	0.59	0.825	0.875	0.575
1822	0.71	0.77	0.69	0.75	0.58	0.64	0.525	0.625			1822	0.665	0.57	0.57	0.82	0.85	0.55	0.555	0.775			1822	0.735	0.895	0.595	0.6	0.66	0.795	0.85	0.565
1823	0.735	0.69	0.755	0.82	0.615	0.605	0.565	0.645			1823	0.655	0.615	0.575	0.81	0.87	0.57	0.575	0.77			1823	0.78	0.875	0.59	0.555	0.695	0.81	0.855	0.54
1824	0.735	0.735	0.755	0.78	0.55	0.56	0.595	0.665			1824	0.65	0.64	0.555	0.8	0.875	0.58	0.555	0.745			1824	0.72	0.87	0.57	0.635	0.555	0.815	0.855	0.595
1825	0.715	0.7	0.725	0.815	0.57	0.59	0.55	0.62			1825	0.6	0.575	0.59	0.815	0.875	0.585	0.6	0.74			1825	0.75	0.9	0.62	0.595	0.63	0.805	0.785	0.57
1826	0.695	0.74	0.73	0.735	0.61	0.61	0.545	0.64			1826	0.615	0.575	0.535	0.785	0.845	0.555	0.615	0.745			1826	0.755	0.875	0.63	0.54	0.675	0.83	0.86	0.51
1827	0.705	0.785	0.71	0.83	0.605	0.61	0.59	0.665			1827	0.67	0.575	0.52	0.805	0.855	0.51	0.6	0.765			1827	0.75	0.875	0.615	0.54	0.675	0.815	0.835	0.615
1828	0.74	0.75	0.74	0.785	0.585	0.605	0.545	0.575			1828	0.635	0.655	0.55	0.755	0.875	0.565	0.59	0.735			1828	0.79	0.89	0.59	0.555	0.65	0.83	0.885	0.53
1829	0.71	0.705	0.755	0.78	0.56	0.63	0.605	0.655			1829	0.685	0.615	0.505	0.765	0.87	0.545	0.57	0.765			1829	0.78	0.865	0.58	0.585	0.615	0.795	0.83	0.575
1830	0.76	0.71	0.83	0.78	0.62	0.6	0.605	0.64			1830	0.67	0.59	0.59	0.765	0.875	0.505	0.59	0.765			1830	0.765	0.885	0.62	0.56	0.625	0.775	0.81	0.6
1831	0.77	0.76	0.75	0.78	0.59	0.59	0.5	0.57			1831	0.595	0.605	0.52	0.805	0.84	0.52	0.54	0.785			1831	0.745	0.89	0.61	0.565	0.67	0.82	0.83	0.61
1832	0.675	0.775	0.755	0.785	0.59	0.62	0.575	0.645			1832	0.69	0.565	0.575	0.75	0.865	0.62	0.6	0.765			1832	0.715	0.915	0.65	0.57	0.575	0.795	0.815	0.58
1833	0.785	0.76	0.685	0.75	0.6	0.59	0.535	0.605			1833	0.67	0.57	0.6	0.76	0.92	0.555	0.61	0.72			1833	0.825	0.88	0.58	0.585	0.65	0.815	0.89	0.57
1834	0.75	0.74	0.745	0.785	0.605	0.595	0.54	0.665			1834	0.67	0.62	0.585	0.78	0.855	0.5	0.605	0.75			1834	0.74	0.875	0.605	0.555	0.65	0.805	0.82	0.56
1835	0.74	0.695	0.765	0.745	0.54	0.62	0.63	0.6			1835	0.645	0.645	0.555	0.775	0.895	0.56	0.6	0.78			1835	0.735	0.885	0.63	0.545	0.63	0.82	0.875	0.54
1836	0.725	0.74	0.74	0.785	0.595	0.63	0.565	0.605			1836	0.705	0.56	0.545	0.755	0.84	0.51	0.59	0.695			1836	0.735	0.89	0.585	0.535	0.655	0.83	0.85	0.535
1837	0.73	0.72	0.765	0.83	0.6	0.6	0.57	0.67			1837	0.685	0.605	0.515	0.795	0.87	0.535	0.575	0.77			1837	0.8	0.875	0.665	0.615	0.645	0.785	0.895	0.555
1838	0.715	0.675	0.74	0.79	0.605	0.6	0.585	0.645			1838	0.62	0.615	0.555	0.765	0.85	0.51	0.57	0.715			1838	0.73	0.855	0.56	0.545	0.69	0.8	0.825	0.63
1839	0.73	0.725	0.71	0.805	0.585	0.605	0.585	0.665			1839	0.66	0.57	0.545	0.815	0.91	0.56	0.58	0.805			1839	0.77	0.895	0.565	0.575	0.595	0.775	0.875	0.53
1840	0.665	0.71	0.74	0.81	0.615	0.635	0.565	0.64			1840	0.62	0.595	0.59	0.77	0.815	0.495	0.585	0.765			1840	0.79	0.86	0.565	0.605	0.62	0.835	0.83	0.595
1841	0.755	0.765	0.76	0.785	0.62	0.585	0.555	0.6			1841	0.635	0.59	0.59	0.805	0.895	0.515	0.64	0.69			1841	0.795	0.87	0.605	0.585	0.63	0.785	0.83	0.545
1842	0.73	0.75	0.705	0.81	0.655	0.585	0.55	0.65			1842	0.625	0.615	0.555	0.805	0.89	0.575	0.58	0.775			1842	0.78	0.915	0.6	0.61	0.61	0.77	0.83	0.59
1843	0.745	0.72	0.745	0.77	0.58	0.6	0.55	0.62			1843	0.67	0.59	0.57	0.825	0.83	0.455	0.595	0.79			1843	0.75	0.875	0.56	0.545	0.655	0.77	0.835	0.57
1844	0.745	0.705	0.73	0.805	0.62	0.54	0.605	0.635			1844	0.65	0.6	0.49	0.815	0.915	0.535	0.6	0.76			1844	0.77	0.885	0.575	0.585	0.63	0.81	0.875	0.585
1845	0.675	0.8	0.72	0.79	0.615	0.665	0.54	0.67			1845	0.63	0.56	0.57	0.785	0.82	0.53	0.54	0.735			1845	0.725	0.87	0.6	0.555	0.635	0.82	0.855	0.595
1846	0.745	0.715	0.8	0.785	0.55	0.58	0.545	0.59			1846	0.685	0.62	0.545	0.78	0.845	0.56	0.555	0.75			1846	0.71	0.915	0.565	0.555	0.62	0.83	0.82	0.55
1847	0.77	0.735	0.765	0.75	0.625	0.645	0.55	0.68			1847	0.675	0.6	0.58	0.785	0.875	0.58	0.6	0.825			1847	0.785	0.89	0.615	0.58	0.655	0.84	0.865	0.56
1848	0.735	0.75	0.68	0.775	0.55	0.62	0.63	0.615			1848	0.63	0.615	0.605	0.81	0.875	0.55	0.57	0.72			1848	0.785	0.89	0.59	0.61	0.61	0.785	0.87	0.55
1849	0.645	0.695	0.745	0.805	0.57	0.635	0.555	0.63			1849	0.71	0.56	0.53	0.735	0.86	0.575	0.585	0.76			1849	0.73	0.83	0.675	0.54	0.665	0.83	0.855	0.595
1850	0.735	0.715	0.745	0.79	0.54	0.63	0.59	0.62			1850	0.635	0.63	0.515	0.79	0.855	0.54	0.59	0.745			1850	0.755	0.88	0.63	0.56	0.665	0.825	0.87	0.59
1851	0.7	0.755	0.735	0.79	0.615	0.63	0.555	0.605			1851	0.705	0.58	0.58	0.79	0.86	0.555	0.58	0.755			1851	0.745	0.885	0.61	0.555	0.67	0.8	0.85	0.615
1852	0.71	0.74	0.79	0.79	0.535	0.575	0.595	0.645			1852	0.6	0.6	0.545	0.815	0.895	0.555	0.59	0.735			1852	0.755	0.835	0.635	0.615	0.625	0.83	0.88	0.59
1853	0.765	0.76	0.745	0.765	0.615	0.59	0.56	0.63			1853	0.575	0.655	0.545	0.79	0.87	0.595	0.555	0.785			1853	0.765	0.89	0.605	0.595	0.68	0.785	0.87	0.55
1854	0.75	0.715	0.76	0.785	0.59	0.53	0.545	0.675			1854	0.625	0.595	0.57	0.77	0.855	0.51	0.645	0.785			1854	0.745	0.86	0.595	0.57	0.68	0.77	0.885	0.52
1855	0.69	0.72	0.715	0.795	0.655	0.605	0.555	0.625			1855	0.67	0.58	0.57	0.81	0.845	0.45	0.59	0.755			1855	0.745	0.9	0.58	0.585	0.645	0.855	0.835	0.565
1856	0.715	0.725	0.715	0.75	0.52	0.615	0.555	0.62			1856	0.71	0.56	0.575	0.795	0.885	0.625	0.575	0.765			1856	0.75	0.92	0.585	0.595	0.6	0.78	0.835	0.595
1857	0.73	0.725	0.745	0.79	0.58	0.645	0.565	0.59			1857	0.645	0.615	0.575	0.77	0.875	0.565	0.52	0.72			1857	0.785	0.865	0.62	0.545	0.615	0.795	0.88	0.555
1858	0.725	0.705	0.735	0.78	0.6	0.64	0.555	0.655			1858	0.68	0.555	0.565	0.8	0.845	0.55	0.55	0.76			1858	0.785	0.85	0.555	0.52	0.565	0.805	0.86	0.575
1859	0.77	0.755	0.695	0.81	0.63	0.59	0.59	0.61			1859	0.67	0.605	0.52	0.805	0.87	0.565	0.63	0.76			1859	0.74	0.91	0.64	0.56	0.62	0.78	0.79	0.58
1860	0.735	0.73	0.76	0.81	0.575	0.665	0.585	0.655			1860	0.685	0.615	0.535	0.79	0.86	0.525	0.59	0.73			1860	0.77	0.905	0.59	0.595	0.68	0.88	0.85	0.56
1861	0.7	0.725	0.7	0.79	0.55	0.64	0.57	0.625			1861	0.685	0.575	0.61	0.83	0.87	0.525	0.53	0.66			1861	0.735	0.89	0.47	0.53	0.585	0.79	0.865	0.61
1862	0.73	0.685	0.78	0.76	0.595	0.605	0.565	0.66			1862	0.66	0.585	0.56	0.745	0.845	0.5	0.565	0.77			1862	0.805	0.86	0.63	0.62	0.665	0.785	0.815	0.605
1863	0.69	0.745	0.77	0.78	0.615	0.625	0.495	0.605			1863	0.65	0.555	0.515	0.8	0.875	0.53	0.605	0.78			1863	0.71	0.895	0.57	0.52	0.65	0.82	0.865	0.575
1864	0.675	0.73	0.765	0.75	0.57	0.595	0.625	0.625			1864	0.655	0.65	0.555	0.795	0.9	0.535	0.63	0.77			1864	0.77	0.89	0.62	0.495	0.605	0.785	0.85	0.555
1865	0.765	0.72	0.69	0.78	0.59	0.61	0.645	0.665			1865	0.67	0.56	0.56	0.8	0.865	0.575	0.57	0.765			1865	0.745	0.905	0.57	0.62	0.7	0.785	0.845	0.625
1866	0.745	0.685	0.74	0.795	0.595	0.62	0.64	0.6			1866	0.63	0.65	0.535	0.77	0.87	0.55	0.62	0.725			1866	0.815	0.85	0.62	0.55	0.62	0.785	0.85	0.555
1867	0.72	0.74	0.725	0.78	0.625	0.6	0.565	0.66			1867	0.655	0.6	0.54	0.83	0.83	0.515	0.555	0.755			1867	0.74	0.87	0.61	0.635	0.67	0.835	0.82	0.53
1868	0.74	0.76	0.795	0.81	0.635	0.58	0.555	0.62			1868	0.63	0.59	0.545	0.79	0.845	0.53	0.585	0.785			1868	0.77	0.905	0.62	0.575	0.645	0.85	0.865	0.585
1869	0.765	0.73	0.705	0.815	0.605	0.61	0.5	0.625			1869	0.665	0.535	0.6	0.8	0.86	0.575	0.585	0.785			1869	0.775	0.875	0.62	0.59	0.66	0.785	0.85	0.56
1870	0.755	0.71	0.725	0.8	0.545	0.6	0.595	0.625			1870	0.655	0.605	0.55	0.83	0.9	0.595	0.61	0.755			1870	0.72	0.88	0.675	0.57	0.575	0.79	0.875	0.555
1871	0.745	0.71	0.78	0.81	0.615	0.64	0.61	0.695			1871	0.665	0.635	0.57	0.835	0.84	0.585	0.56	0.725			1871	0.76	0.89	0.575	0.615	0.635	0.82	0.85	0.595
1872	0.755	0.735	0.7	0.81	0.56	0.62	0.58	0.65			1872	0.705	0.56	0.59	0.805	0.895	0.545	0.555	0.775			1872	0.735	0.87	0.57	0.59	0.595	0.79	0.78	0.595
1873	0.775	0.77	0.73	0.795	0.595	0.63	0.57	0.635			1873	0.655	0.59	0.58	0.715	0.87	0.52	0.55	0.745			1873	0.755	0.875	0.59	0.55	0.63	0.795	0.82	0.58
1874	0.685	0.675	0.765	0.78	0.62	0.575	0.56	0.615			1874	0.62	0.65	0.555	0.785	0.875	0.555	0.575	0.78			1874	0.81	0.885	0.625	0.59	0.58	0.815	0.88	0.625
1875	0.71	0.725	0.715	0.795	0.575	0.62	0.61	0.605			1875	0.63	0.55	0.575	0.855	0.87	0.495	0.6	0.78			1875	0.715	0.885	0.595	0.545	0.58	0.795	0.845	0.56
1876	0.755	0.735	0.71	0.815	0.6	0.65	0.55	0.635			1876	0.645	0.595	0.515	0.855	0.87	0.555	0.61	0.785			1876	0.8	0.88	0.59	0.52	0.67	0.825	0.855	0.565
1877	0.715	0.785	0.755	0.775	0.565	0.565	0.59	0.615			1877	0.63	0.655	0.51	0.77	0.845	0.54	0.575	0.725			1877	0.74	0.9	0.66	0.575	0.655	0.82	0.86	0.55
1878	0.755	0.735	0.78	0.8	0.565	0.615	0.6	0.635			1878	0.63	0.56	0.56	0.77	0.905	0.54	0.615	0.74			1878	0.775	0.905	0.57	0.595	0.64	0.775	0.88	0.585
1879	0.73	0.735	0.73	0.74	0.625	0.59	0.53	0.63			1879	0.685	0.56	0.535	0.745	0.865	0.575	0.6	0.75			1879	0.75	0.895	0.59	0.6	0.675	0.815	0.86	0.515
1880	0.66	0.745	0.73	0.745	0.605	0.58	0.55	0.595			1880	0.68	0.56	0.595	0.77	0.825	0.54	0.61	0.745			1880	0.745	0.835	0.625	0.55	0.72	0.825	0.85	0.565
1881	0.705	0.74	0.73	0.815	0.585	0.58	0.605	0.69			1881	0.68	0.545	0.55	0.755	0.86	0.58	0.59	0.75			1881	0.715	0.885	0.59	0.575	0.675	0.82	0.865	0.595
1882	0.7	0.715	0.705	0.78	0.555	0.63	0.565	0.665			1882	0.68	0.575	0.485	0.815	0.86	0.52	0.52	0.745			1882	0.735	0.895	0.655	0.54	0.565	0.83	0.83	0.595
1883	0.685	0.685	0.79	0.765	0.575	0.505	0.515	0.565			1883	0.65	0.615	0.505	0.825	0.905	0.56	0.56	0.725			1883	0.765	0.895	0.58	0.59	0.61	0.805	0.84	0.52
1884	0.735	0.68	0.75	0.805	0.61	0.66	0.545	0.7			1884	0.6	0.625	0.625	0.8	0.865	0.515	0.605	0.835			1884	0.78	0.865	0.61	0.56	0.66	0.795	0.79	0.66
1885	0.755	0.755	0.75	0.765	0.58	0.61	0.575	0.645			1885	0.695	0.67	0.555	0.835	0.91	0.625	0.6	0.75			1885	0.775	0.86	0.53	0.565	0.62	0.815	0.85	0.59
1886	0.71	0.73	0.705	0.745	0.64	0.675	0.6	0.635			1886	0.675	0.595	0.565	0.72	0.855	0.46	0.61	0.69			1886	0.755	0.9	0.565	0.6	0.6	0.845	0.77	0.565
1887	0.73	0.77	0.745	0.8	0.565	0.555	0.605	0.57			1887	0.67	0.555	0.575	0.8	0.83	0.515	0.59	0.735			1887	0.75	0.895	0.6	0.59	0.72	0.77	0.89	0.54
1888	0.745	0.76	0.76	0.755	0.57	0.605	0.62	0.65			1888	0.63	0.615	0.595	0.765	0.875	0.57	0.625	0.755			1888	0.755	0.875	0.635	0.565	0.615	0.8	0.87	0.555
1889	0.705	0.725	0.705	0.79	0.665	0.665	0.585	0.6			1889	0.615	0.56	0.525	0.78	0.86	0.535	0.56	0.78			1889	0.76	0.87	0.63	0.545	0.625	0.845	0.84	0.545
1890	0.805	0.725	0.755	0.845	0.555	0.6	0.495	0.59			1890	0.665	0.6	0.595	0.79	0.84	0.52	0.595	0.785			1890	0.795	0.88	0.62	0.62	0.67	0.825	0.845	0.535
1891	0.72	0.74	0.69	0.76	0.55	0.57	0.555	0.665			1891	0.66	0.6	0.63	0.815	0.875	0.56	0.595	0.75			1891	0.78	0.91	0.61	0.55	0.625	0.75	0.885	0.6
1892	0.735	0.695	0.765	0.805	0.59	0.63	0.505	0.66			1892	0.63	0.56	0.555	0.795	0.845	0.53	0.585	0.765			1892	0.755	0.875	0.625	0.545	0.71	0.785	0.835	0.585
1893	0.74	0.685	0.72	0.79	0.605	0.595	0.62	0.62			1893	0.675	0.565	0.61	0.84	0.87	0.53	0.555	0.715			1893	0.75	0.845	0.62	0.615	0.6	0.795	0.815	0.56
1894	0.75	0.735	0.685	0.83	0.66	0.61	0.64	0.7			1894	0.685	0.64	0.57	0.825	0.91	0.525	0.62	0.765			1894	0.785	0.905	0.65	0.555	0.575	0.79	0.87	0.615
1895	0.765	0.73	0.77	0.76	0.61	0.59	0.56	0.635			1895	0.655	0.595	0.54	0.8	0.865	0.585	0.59	0.76			1895	0.765	0.9	0.58	0.625	0.65	0.755	0.82	0.565
1896	0.735	0.795	0.765	0.82	0.575	0.595	0.535	0.58			1896	0.675	0.59	0.485	0.785	0.855	0.5	0.635	0.775			1896	0.775	0.895	0.595	0.57	0.6	0.845	0.875	0.59
1897	0.71	0.695	0.74	0.75	0.55	0.63	0.535	0.575			1897	0.565	0.645	0.56	0.77	0.85	0.565	0.545	0.745			1897	0.71	0.87	0.6	0.5	0.625	0.835	0.87	0.575
1898	0.68	0.745	0.77	0.77	0.565	0.595	0.59	0.6			1898	0.66	0.625	0.53	0.77	0.86	0.545	0.565	0.745			1898	0.72	0.865	0.56	0.57	0.64	0.835	0.85	0.53
1899	0.7	0.735	0.75	0.75	0.61	0.615	0.57	0.645			1899	0.69	0.575	0.555	0.805	0.855	0.555	0.595	0.74			1899	0.775	0.895	0.585	0.605	0.69	0.84	0.885	0.605
1900	0.745	0.745	0.74	0.83	0.61	0.655	0.54	0.63			1900	0.665	0.59	0.545	0.78	0.88	0.555	0.57	0.79			1900	0.77	0.86	0.59	0.59	0.66	0.835	0.805	0.6
1901	0.705	0.77	0.725	0.76	0.57	0.605	0.565	0.685			1901	0.675	0.565	0.59	0.815	0.865	0.52	0.565	0.695			1901	0.81	0.88	0.61	0.545	0.57	0.82	0.84	0.61
1902	0.715	0.725	0.74	0.775	0.64	0.59	0.61	0.635			1902	0.665	0.6	0.56	0.8	0.905	0.54	0.57	0.75			1902	0.755	0.895	0.635	0.53	0.6	0.825	0.805	0.595
1903	0.72	0.765	0.75	0.765	0.6	0.615	0.615	0.655			1903	0.61	0.58	0.53	0.755	0.835	0.565	0.54	0.72			1903	0.69	0.855	0.63	0.585	0.635	0.85	0.87	0.6
1904	0.705	0.685	0.765	0.81	0.565	0.64	0.595	0.605			1904	0.575	0.57	0.53	0.82	0.9	0.49	0.62	0.755			1904	0.705	0.86	0.58	0.55	0.625	0.825	0.85	0.555
1905	0.7	0.755	0.73	0.81	0.59	0.59	0.545	0.585			1905	0.64	0.585	0.565	0.735	0.855	0.61	0.63	0.76			1905	0.77	0.9	0.58	0.565	0.67	0.8	0.82	0.575
1906	0.73	0.72	0.765	0.79	0.595	0.565	0.545	0.61			1906	0.695	0.6	0.57	0.82	0.885	0.55	0.62	0.805			1906	0.765	0.885	0.635	0.57	0.615	0.795	0.855	0.55
1907	0.76	0.695	0.78	0.8	0.605	0.57	0.55	0.65			1907	0.64	0.605	0.54	0.755	0.785	0.565	0.565	0.715			1907	0.795	0.85	0.64	0.615	0.665	0.84	0.84	0.555
1908	0.715	0.74	0.64	0.76	0.63	0.64	0.585	0.655			1908	0.67	0.62	0.54	0.825	0.875	0.55	0.545	0.815			1908	0.765	0.89	0.555	0.58	0.64	0.78	0.785	0.595
1909	0.795	0.705	0.785	0.815	0.54	0.665	0.585	0.595			1909	0.675	0.58	0.605	0.78	0.89	0.515	0.595	0.74			1909	0.76	0.9	0.555	0.6	0.685	0.795	0.885	0.63
1910	0.735	0.75	0.715	0.78	0.59	0.605	0.57	0.635			1910	0.715	0.605	0.55	0.835	0.87	0.515	0.605	0.795			1910	0.77	0.905	0.595	0.565	0.67	0.82	0.87	0.545
1911	0.76	0.715	0.755	0.805	0.545	0.575	0.615	0.635			1911	0.655	0.63	0.575	0.795	0.89	0.57	0.615	0.76			1911	0.805	0.84	0.57	0.555	0.635	0.81	0.885	0.595
1912	0.715	0.71	0.765	0.765	0.595	0.595	0.535	0.58			1912	0.6	0.585	0.53	0.76	0.875	0.5	0.595	0.76			1912	0.74	0.845	0.615	0.585	0.58	0.79	0.815	0.59
1913	0.705	0.725	0.775	0.8	0.605	0.675	0.635	0.705			1913	0.655	0.62	0.52	0.82	0.875	0.55	0.565	0.74			1913	0.715	0.88	0.615	0.575	0.675	0.82	0.855	0.555
1914	0.745	0.725	0.7	0.79	0.62	0.605	0.55	0.64			1914	0.655	0.53	0.595	0.805	0.85	0.555	0.585	0.78			1914	0.755	0.92	0.56	0.615	0.605	0.835	0.89	0.545
1915	0.74	0.675	0.76	0.775	0.655	0.63	0.55	0.625			1915	0.625	0.605	0.535	0.76	0.895	0.565	0.575	0.74			1915	0.79	0.87	0.605	0.49	0.645	0.75	0.815	0.595
1916	0.765	0.73	0.76	0.795	0.565	0.56	0.525	0.655			1916	0.605	0.6	0.575	0.785	0.845	0.5	0.545	0.71			1916	0.775	0.885	0.64	0.53	0.62	0.83	0.82	0.575
1917	0.665	0.75	0.685	0.78	0.57	0.575	0.635	0.63			1917	0.725	0.56	0.53	0.79	0.885	0.545	0.62	0.795			1917	0.765	0.89	0.605	0.585	0.65	0.83	0.835	0.52
1918	0.705	0.73	0.735	0.8	0.61	0.65	0.51	0.605			1918	0.675	0.61	0.615	0.825	0.855	0.53	0.58	0.735			1918	0.74	0.89	0.63	0.6	0.675	0.81	0.795	0.58
1919	0.755	0.75	0.725	0.79	0.615	0.595	0.54	0.605			1919	0.655	0.53	0.57	0.8	0.84	0.585	0.625	0.765			1919	0.735	0.885	0.61	0.55	0.62	0.795	0.895	0.6
1920	0.725	0.72	0.735	0.765	0.545	0.625	0.6	0.63			1920	0.71	0.65	0.545	0.775	0.85	0.595	0.55	0.765			1920	0.765	0.915	0.565	0.56	0.665	0.79	0.83	0.62
1921	0.725	0.66	0.735	0.815	0.595	0.575	0.555	0.615			1921	0.71	0.585	0.56	0.8	0.88	0.565	0.66	0.785			1921	0.765	0.86	0.605	0.575	0.67	0.785	0.82	0.57
1922	0.705	0.735	0.72	0.75	0.65	0.63	0.555	0.65			1922	0.665	0.625	0.525	0.795	0.875	0.585	0.545	0.815			1922	0.795	0.91	0.605	0.635	0.62	0.805	0.895	0.525
1923	0.755	0.675	0.77	0.835	0.555	0.645	0.54	0.62			1923	0.65	0.575	0.51	0.775	0.86	0.54	0.575	0.755			1923	0.75	0.89	0.595	0.6	0.65	0.82	0.81	0.545
1924	0.72	0.785	0.715	0.785	0.585	0.57	0.535	0.6			1924	0.66	0.645	0.545	0.81	0.845	0.52	0.595	0.76			1924	0.76	0.89	0.615	0.53	0.63	0.79	0.835	0.555
1925	0.665	0.755	0.765	0.81	0.595	0.6	0.57	0.665			1925	0.65	0.625	0.56	0.805	0.865	0.52	0.59	0.715			1925	0.735	0.88	0.63	0.585	0.645	0.795	0.865	0.635
1926	0.69	0.725	0.75	0.825	0.575	0.64	0.58	0.675			1926	0.62	0.615	0.61	0.825	0.885	0.525	0.535	0.755			1926	0.8	0.86	0.56	0.565	0.65	0.845	0.855	0.615
1927	0.765	0.73	0.775	0.76	0.63	0.61	0.565	0.66			1927	0.685	0.61	0.595	0.79	0.855	0.53	0.615	0.765			1927	0.775	0.895	0.59	0.57	0.6	0.82	0.885	0.6
1928	0.745	0.76	0.705	0.735	0.59	0.585	0.6	0.585			1928	0.615	0.54	0.56	0.815	0.875	0.58	0.57	0.685			1928	0.74	0.865	0.62	0.53	0.62	0.81	0.855	0.585
1929	0.76	0.735	0.775	0.795	0.56	0.62	0.575	0.655			1929	0.66	0.575	0.6	0.76	0.88	0.53	0.565	0.74			1929	0.715	0.885	0.585	0.61	0.625	0.795	0.8	0.53
1930	0.75	0.755	0.685	0.755	0.59	0.61	0.615	0.585			1930	0.635	0.58	0.515	0.705	0.84	0.515	0.605	0.775			1930	0.75	0.885	0.58	0.555	0.665	0.835	0.825	0.6
1931	0.75	0.75	0.685	0.745	0.655	0.615	0.525	0.635			1931	0.65	0.585	0.535	0.82	0.87	0.54	0.55	0.755			1931	0.765	0.905	0.645	0.62	0.62	0.8	0.825	0.605
1932	0.76	0.715	0.745	0.765	0.6	0.61	0.54	0.64			1932	0.665	0.605	0.575	0.83	0.875	0.57	0.585	0.745			1932	0.775	0.88	0.56	0.56	0.575	0.83	0.845	0.57
1933	0.69	0.7	0.755	0.795	0.6	0.615	0.595	0.6			1933	0.605	0.59	0.585	0.795	0.89	0.565	0.58	0.745			1933	0.76	0.84	0.625	0.585	0.625	0.775	0.87	0.5
1934	0.725	0.775	0.765	0.83	0.58	0.6	0.615	0.63			1934	0.71	0.56	0.545	0.82	0.895	0.595	0.635	0.71			1934	0.795	0.89	0.56	0.545	0.66	0.835	0.84	0.62
1935	0.715	0.75	0.715	0.81	0.515	0.64	0.56	0.645			1935	0.645	0.65	0.54	0.805	0.87	0.51	0.605	0.795			1935	0.75	0.87	0.615	0.595	0.64	0.81	0.89	0.58
1936	0.735	0.7	0.79	0.78	0.575	0.59	0.58	0.61			1936	0.605	0.55	0.56	0.79	0.835	0.565	0.565	0.765			1936	0.725	0.905	0.655	0.61	0.655	0.83	0.875	0.575
1937	0.73	0.745	0.74	0.77	0.585	0.6	0.565	0.685			1937	0.675	0.56	0.545	0.805	0.85	0.495	0.6	0.81			1937	0.72	0.88	0.585	0.54	0.65	0.795	0.87	0.61
1938	0.77	0.715	0.735	0.765	0.645	0.585	0.53	0.645			1938	0.68	0.63	0.54	0.775	0.895	0.555	0.595	0.775			1938	0.775	0.905	0.56	0.55	0.63	0.775	0.815	0.565
1939	0.71	0.71	0.755	0.8	0.565	0.595	0.59	0.635			1939	0.655	0.58	0.62	0.725	0.85	0.53	0.595	0.76			1939	0.78	0.89	0.605	0.57	0.67	0.83	0.815	0.595
1940	0.7	0.715	0.71	0.805	0.605	0.635	0.565	0.585			1940	0.67	0.66	0.515	0.815	0.83	0.575	0.54	0.69			1940	0.74	0.855	0.605	0.545	0.645	0.825	0.87	0.5
1941	0.745	0.735	0.755	0.815	0.605	0.625	0.595	0.59			1941	0.655	0.65	0.55	0.775	0.83	0.525	0.64	0.815			1941	0.73	0.87	0.62	0.54	0.605	0.83	0.855	0.585
1942	0.765	0.775	0.73	0.795	0.585	0.65	0.58	0.645			1942	0.69	0.605	0.605	0.795	0.845	0.55	0.665	0.735			1942	0.755	0.88	0.58	0.605	0.66	0.855	0.9	0.545
1943	0.77	0.745	0.73	0.78	0.595	0.595	0.54	0.65			1943	0.715	0.56	0.565	0.81	0.87	0.6	0.615	0.755			1943	0.74	0.91	0.56	0.51	0.63	0.83	0.82	0.56
1944	0.715	0.76	0.715	0.75	0.575	0.615	0.575	0.655			1944	0.615	0.615	0.53	0.795	0.84	0.45	0.555	0.725			1944	0.78	0.925	0.66	0.65	0.665	0.8	0.8	0.595
1945	0.73	0.705	0.775	0.79	0.545	0.565	0.585	0.645			1945	0.665	0.55	0.55	0.76	0.87	0.54	0.58	0.78			1945	0.795	0.89	0.595	0.55	0.655	0.785	0.84	0.535
1946	0.68	0.74	0.765	0.775	0.58	0.625	0.58	0.635			1946	0.68	0.62	0.55	0.78	0.85	0.49	0.595	0.735			1946	0.75	0.86	0.55	0.58	0.625	0.82	0.815	0.515
1947	0.735	0.65	0.685	0.765	0.655	0.625	0.555	0.645			1947	0.625	0.62	0.54	0.77	0.9	0.61	0.565	0.745			1947	0.72	0.865	0.605	0.55	0.635	0.85	0.85	0.615
1948	0.725	0.74	0.73	0.805	0.605	0.615	0.57	0.595			1948	0.635	0.61	0.57	0.86	0.895	0.6	0.53	0.735			1948	0.76	0.87	0.63	0.565	0.615	0.78	0.895	0.595
1949	0.695	0.74	0.755	0.8	0.6	0.58	0.53	0.575			1949	0.64	0.57	0.53	0.81	0.895	0.575	0.54	0.755			1949	0.725	0.86	0.64	0.59	0.68	0.77	0.805	0.58
1950	0.72	0.7	0.755	0.79	0.58	0.59	0.58	0.675			1950	0.635	0.59	0.575	0.835	0.865	0.56	0.57	0.77			1950	0.83	0.89	0.57	0.6	0.595	0.745	0.865	0.595
1951	0.725	0.745	0.77	0.78	0.635	0.565	0.565	0.655			1951	0.67	0.57	0.595	0.8	0.875	0.53	0.595	0.735			1951	0.74	0.875	0.605	0.52	0.62	0.83	0.84	0.615
1952	0.735	0.765	0.745	0.77	0.595	0.6	0.55	0.615			1952	0.625	0.58	0.515	0.8	0.9	0.555	0.58	0.775			1952	0.815	0.895	0.63	0.595	0.585	0.78	0.86	0.53
1953	0.785	0.74	0.715	0.735	0.595	0.67	0.555	0.67			1953	0.65	0.615	0.59	0.755	0.86	0.535	0.57	0.72			1953	0.765	0.855	0.675	0.625	0.645	0.855	0.835	0.605
1954	0.695	0.74	0.73	0.8	0.545	0.63	0.57	0.635			1954	0.625	0.55	0.51	0.795	0.87	0.54	0.605	0.775			1954	0.725	0.855	0.61	0.59	0.75	0.81	0.825	0.545
1955	0.76	0.755	0.725	0.815	0.61	0.62	0.575	0.615			1955	0.675	0.57	0.635	0.74	0.875	0.525	0.585	0.69			1955	0.735	0.915	0.56	0.61	0.6	0.77	0.8	0.575
1956	0.715	0.72	0.775	0.83	0.6	0.595	0.545	0.645			1956	0.68	0.565	0.515	0.83	0.815	0.58	0.6	0.78			1956	0.76	0.885	0.595	0.475	0.645	0.79	0.84	0.59
1957	0.73	0.705	0.76	0.775	0.575	0.59	0.545	0.575			1957	0.67	0.61	0.535	0.8	0.895	0.55	0.59	0.765			1957	0.73	0.91	0.575	0.535	0.64	0.81	0.79	0.62
1958	0.705	0.71	0.665	0.795	0.57	0.61	0.59	0.65			1958	0.59	0.6	0.485	0.805	0.875	0.565	0.63	0.785			1958	0.785	0.87	0.61	0.58	0.625	0.805	0.82	0.58
1959	0.695	0.655	0.75	0.78	0.605	0.62	0.585	0.64			1959	0.7	0.64	0.595	0.8	0.815	0.575	0.52	0.75			1959	0.735	0.875	0.515	0.66	0.64	0.815	0.875	0.52
1960	0.74	0.735	0.76	0.785	0.595	0.585	0.615	0.61			1960	0.665	0.61	0.6	0.78	0.88	0.54	0.58	0.775			1960	0.795	0.885	0.64	0.555	0.625	0.84	0.875	0.59
1961	0.735	0.805	0.76	0.735	0.56	0.605	0.58	0.645			1961	0.64	0.625	0.59	0.815	0.845	0.645	0.6	0.75			1961	0.73	0.895	0.595	0.625	0.64	0.755	0.85	0.575
1962	0.765	0.725	0.735	0.76	0.575	0.615	0.575	0.6			1962	0.665	0.59	0.515	0.775	0.855	0.58	0.59	0.745			1962	0.75	0.86	0.635	0.57	0.6	0.8	0.815	0.56
1963	0.72	0.7	0.76	0.77	0.6	0.615	0.6	0.725			1963	0.625	0.565	0.585	0.795	0.88	0.55	0.57	0.745			1963	0.75	0.915	0.595	0.545	0.595	0.78	0.82	0.585
1964	0.73	0.73	0.745	0.82	0.585	0.605	0.54	0.63			1964	0.68	0.58	0.61	0.83	0.895	0.53	0.61	0.78			1964	0.77	0.86	0.58	0.51	0.655	0.79	0.865	0.58
1965	0.71	0.765	0.77	0.805	0.55	0.645	0.535	0.64			1965	0.67	0.585	0.53	0.785	0.895	0.505	0.535	0.745			1965	0.735	0.875	0.585	0.555	0.675	0.8	0.85	0.59
1966	0.745	0.755	0.675	0.795	0.625	0.595	0.62	0.615			1966	0.65	0.575	0.545	0.755	0.85	0.495	0.625	0.805			1966	0.78	0.935	0.575	0.565	0.66	0.85	0.875	0.53
1967	0.685	0.735	0.75	0.8	0.625	0.62	0.56	0.61			1967	0.66	0.605	0.53	0.79	0.845	0.505	0.535	0.77			1967	0.785	0.91	0.585	0.62	0.625	0.825	0.875	0.59
1968	0.73	0.735	0.725	0.77	0.57	0.6	0.555	0.565			1968	0.645	0.59	0.535	0.725	0.865	0.55	0.59	0.705			1968	0.745	0.875	0.615	0.59	0.66	0.84	0.845	0.61
1969	0.71	0.685	0.75	0.805	0.59	0.585	0.56	0.635			1969	0.665	0.625	0.575	0.75	0.86	0.545	0.62	0.73			1969	0.755	0.83	0.665	0.545	0.64	0.81	0.875	0.575
1970	0.75	0.695	0.725	0.805	0.645	0.6	0.575	0.645			1970	0.66	0.555	0.565	0.805	0.875	0.55	0.58	0.775			1970	0.785	0.865	0.585	0.605	0.62	0.805	0.85	0.63
1971	0.76	0.7	0.78	0.745	0.64	0.61	0.56	0.63			1971	0.705	0.595	0.495	0.76	0.855	0.55	0.565	0.74			1971	0.78	0.885	0.59	0.535	0.655	0.8	0.875	0.575
1972	0.73	0.73	0.705	0.76	0.57	0.66	0.54	0.715			1972	0.645	0.63	0.605	0.8	0.885	0.56	0.595	0.805			1972	0.75	0.895	0.595	0.59	0.615	0.84	0.83	0.625
1973	0.735	0.775	0.71	0.79	0.56	0.59	0.595	0.62			1973	0.71	0.56	0.535	0.765	0.86	0.505	0.565	0.75			1973	0.735	0.91	0.605	0.575	0.605	0.795	0.81	0.58
1974	0.765	0.695	0.75	0.77	0.57	0.64	0.545	0.545			1974	0.62	0.525	0.62	0.85	0.87	0.56	0.62	0.715			1974	0.78	0.85	0.595	0.555	0.625	0.845	0.825	0.51
1975	0.68	0.75	0.73	0.79	0.625	0.585	0.55	0.605			1975	0.635	0.645	0.535	0.79	0.88	0.555	0.58	0.75			1975	0.785	0.89	0.62	0.55	0.635	0.775	0.845	0.52
1976	0.705	0.725	0.755	0.78	0.555	0.595	0.63	0.635			1976	0.655	0.615	0.565	0.8	0.88	0.51	0.565	0.72			1976	0.77	0.89	0.615	0.6	0.65	0.82	0.82	0.56
1977	0.745	0.725	0.745	0.8	0.575	0.615	0.585	0.63			1977	0.615	0.565	0.575	0.81	0.88	0.55	0.59	0.74			1977	0.765	0.885	0.59	0.6	0.635	0.8	0.8	0.585
1978	0.735	0.72	0.76	0.82	0.635	0.62	0.615	0.68			1978	0.635	0.625	0.505	0.835	0.855	0.515	0.57	0.8			1978	0.74	0.88	0.575	0.565	0.665	0.775	0.9	0.58
1979	0.715	0.785	0.715	0.785	0.58	0.585	0.605	0.64			1979	0.69	0.54	0.49	0.715	0.83	0.535	0.615	0.765			1979	0.755	0.87	0.595	0.545	0.635	0.805	0.835	0.585
1980	0.705	0.745	0.745	0.825	0.615	0.585	0.575	0.61			1980	0.64	0.64	0.64	0.775	0.865	0.575	0.585	0.765			1980	0.725	0.865	0.635	0.61	0.655	0.8	0.855	0.515
1981	0.73	0.72	0.75	0.775	0.53	0.63	0.525	0.61			1981	0.68	0.605	0.555	0.8	0.88	0.585	0.625	0.735			1981	0.77	0.875	0.545	0.575	0.65	0.795	0.815	0.535
1982	0.705	0.735	0.73	0.81	0.63	0.645	0.57	0.685			1982	0.6	0.59	0.585	0.78	0.875	0.575	0.505	0.725			1982	0.75	0.855	0.585	0.595	0.69	0.81	0.83	0.58
1983	0.71	0.765	0.73	0.805	0.56	0.61	0.545	0.65			1983	0.695	0.595	0.56	0.825	0.83	0.575	0.545	0.76			1983	0.79	0.92	0.62	0.53	0.66	0.81	0.85	0.605
1984	0.74	0.75	0.74	0.795	0.61	0.575	0.63	0.585			1984	0.655	0.635	0.52	0.715	0.89	0.5	0.645	0.745			1984	0.745	0.905	0.575	0.57	0.61	0.82	0.85	0.54
1985	0.78	0.75	0.755	0.75	0.61	0.59	0.56	0.615			1985	0.645	0.595	0.505	0.81	0.875	0.59	0.57	0.78			1985	0.72	0.91	0.625	0.625	0.615	0.845	0.875	0.595
1986	0.79	0.745	0.74	0.825	0.625	0.615	0.6	0.59			1986	0.61	0.59	0.545	0.76	0.84	0.535	0.615	0.745			1986	0.82	0.9	0.555	0.52	0.635	0.8	0.84	0.585
1987	0.695	0.72	0.715	0.755	0.54	0.6	0.58	0.665			1987	0.66	0.58	0.61	0.77	0.89	0.49	0.605	0.73			1987	0.755	0.875	0.615	0.58	0.675	0.78	0.84	0.545
1988	0.685	0.755	0.73	0.755	0.62	0.61	0.56	0.635			1988	0.635	0.56	0.575	0.845	0.845	0.535	0.58	0.75			1988	0.755	0.85	0.615	0.57	0.635	0.805	0.835	0.545
1989	0.71	0.705	0.76	0.785	0.6	0.605	0.61	0.62			1989	0.675	0.55	0.525	0.715	0.875	0.535	0.605	0.765			1989	0.75	0.875	0.615	0.605	0.61	0.81	0.87	0.58
1990	0.74	0.705	0.745	0.81	0.6	0.605	0.54	0.655			1990	0.7	0.635	0.565	0.81	0.865	0.575	0.55	0.815			1990	0.73	0.855	0.64	0.565	0.595	0.815	0.895	0.6
1991	0.74	0.72	0.765	0.79	0.545	0.605	0.62	0.625			1991	0.755	0.565	0.59	0.82	0.84	0.535	0.59	0.73			1991	0.735	0.89	0.6	0.56	0.63	0.815	0.86	0.605
1992	0.71	0.725	0.75	0.775	0.575	0.605	0.57	0.625			1992	0.635	0.59	0.575	0.805	0.875	0.55	0.545	0.745			1992	0.72	0.89	0.62	0.575	0.61	0.79	0.875	0.54
1993	0.775	0.735	0.745	0.78	0.6	0.615	0.6	0.66			1993	0.63	0.61	0.55	0.78	0.905	0.54	0.655	0.725			1993	0.79	0.9	0.61	0.555	0.61	0.8	0.845	0.62
1994	0.74	0.695	0.79	0.79	0.615	0.615	0.55	0.655			1994	0.63	0.555	0.56	0.765	0.885	0.565	0.56	0.76			1994	0.785	0.885	0.6	0.575	0.595	0.795	0.85	0.59
1995	0.72	0.675	0.77	0.795	0.58	0.585	0.58	0.655			1995	0.63	0.605	0.615	0.855	0.87	0.5	0.565	0.765			1995	0.76	0.89	0.57	0.605	0.59	0.845	0.84	0.545
1996	0.705	0.76	0.745	0.755	0.57	0.615	0.57	0.645			1996	0.655	0.585	0.52	0.805	0.815	0.535	0.55	0.73			1996	0.76	0.905	0.63	0.585	0.695	0.845	0.82	0.595
1997	0.715	0.735	0.71	0.805	0.555	0.625	0.54	0.62			1997	0.675	0.62	0.555	0.76	0.85	0.545	0.555	0.82			1997	0.77	0.825	0.59	0.575	0.615	0.815	0.875	0.565
1998	0.725	0.73	0.705	0.75	0.605	0.64	0.535	0.58			1998	0.64	0.59	0.565	0.78	0.835	0.545	0.61	0.705			1998	0.73	0.89	0.615	0.565	0.69	0.81	0.835	0.64
[truncated: 28,009 more rows]
[truncated: 11 more columns]

## Sheet: Ext.Fig. 4b
Transition to F - F phase signature			Bin centers are in degrees								Transition to F - S phase signature											Transition to F - E phase signature
cross-validations Bin	-72	-54	-36	-18	18	36	54	72			cross-validations Bin	-72	-54	-36	-18	18	36	54	72			cross-validations Bin	-72	-54	-36	-18	18	36	54	72
1	0.5225	0.4755	0.478	0.499	0.4895	0.484	0.499	0.497			1	0.522	0.509	0.4945	0.496	0.508	0.496	0.4645	0.4745			1	0.4765	0.5085	0.495	0.4955	0.484	0.5115	0.499	0.4955
2	0.508	0.504	0.504	0.4805	0.4975	0.487	0.4985	0.5095			2	0.494	0.475	0.4895	0.4905	0.4995	0.507	0.509	0.513			2	0.517	0.5115	0.492	0.507	0.5035	0.519	0.5375	0.5105
3	0.521	0.4985	0.482	0.4915	0.5235	0.485	0.4875	0.5255			3	0.522	0.5115	0.4865	0.475	0.507	0.5185	0.515	0.513			3	0.4565	0.5045	0.475	0.476	0.494	0.4825	0.497	0.507
4	0.4695	0.513	0.479	0.5075	0.501	0.49	0.4935	0.502			4	0.5025	0.456	0.4865	0.5095	0.523	0.5025	0.4945	0.503			4	0.4865	0.5035	0.4965	0.502	0.5105	0.486	0.492	0.504
5	0.501	0.4885	0.4875	0.491	0.4945	0.492	0.4995	0.508			5	0.5105	0.531	0.5175	0.506	0.507	0.5065	0.5005	0.5015			5	0.5005	0.495	0.484	0.4805	0.491	0.497	0.4925	0.4925
6	0.498	0.512	0.4805	0.509	0.5225	0.502	0.496	0.5225			6	0.5105	0.508	0.5225	0.51	0.4955	0.4985	0.5145	0.49			6	0.491	0.499	0.4935	0.49	0.474	0.522	0.492	0.5255
7	0.49	0.508	0.49	0.4895	0.505	0.5045	0.49	0.509			7	0.5115	0.51	0.4945	0.51	0.467	0.525	0.505	0.515			7	0.5045	0.5135	0.492	0.5025	0.484	0.4975	0.522	0.5135
8	0.5035	0.505	0.497	0.5055	0.5005	0.5005	0.5145	0.4975			8	0.508	0.512	0.493	0.5235	0.494	0.5085	0.4785	0.507			8	0.4845	0.502	0.505	0.519	0.5045	0.515	0.5015	0.507
9	0.484	0.517	0.519	0.5095	0.492	0.4925	0.479	0.494			9	0.5235	0.4895	0.5035	0.5225	0.513	0.521	0.4645	0.496			9	0.503	0.489	0.506	0.4785	0.4875	0.5295	0.5065	0.498
10	0.5065	0.4875	0.4985	0.497	0.5095	0.496	0.467	0.4725			10	0.502	0.514	0.515	0.5035	0.477	0.475	0.472	0.501			10	0.494	0.4885	0.467	0.4995	0.482	0.477	0.5195	0.5095
11	0.4935	0.4945	0.527	0.4965	0.5085	0.518	0.4905	0.489			11	0.5325	0.509	0.4935	0.52	0.4965	0.4795	0.4925	0.509			11	0.4995	0.508	0.5025	0.5225	0.4955	0.502	0.5175	0.477
12	0.51	0.5015	0.5215	0.5135	0.487	0.494	0.509	0.506			12	0.493	0.4855	0.5015	0.496	0.524	0.5155	0.4975	0.5105			12	0.481	0.5085	0.505	0.5105	0.492	0.523	0.491	0.5115
13	0.507	0.4975	0.509	0.4865	0.4955	0.4835	0.5015	0.517			13	0.505	0.503	0.497	0.4905	0.5	0.5005	0.4725	0.505			13	0.5115	0.502	0.4695	0.506	0.497	0.4855	0.4695	0.4895
14	0.495	0.505	0.4825	0.5145	0.516	0.491	0.491	0.4935			14	0.4885	0.4995	0.4985	0.5115	0.52	0.4875	0.4805	0.5085			14	0.5165	0.51	0.5195	0.4995	0.4815	0.4975	0.462	0.4905
15	0.5195	0.511	0.511	0.5035	0.517	0.485	0.472	0.4835			15	0.52	0.5375	0.5045	0.513	0.4905	0.517	0.5195	0.509			15	0.509	0.477	0.53	0.4985	0.5055	0.5135	0.4955	0.462
16	0.508	0.512	0.478	0.485	0.515	0.501	0.492	0.5045			16	0.5115	0.488	0.4705	0.4815	0.503	0.5115	0.538	0.4845			16	0.491	0.513	0.49	0.4985	0.496	0.5185	0.5145	0.492
17	0.497	0.485	0.4915	0.5075	0.505	0.499	0.5185	0.487			17	0.4905	0.528	0.496	0.498	0.4535	0.5045	0.516	0.504			17	0.503	0.504	0.476	0.48	0.5045	0.507	0.492	0.5225
18	0.528	0.5155	0.5125	0.4915	0.493	0.5245	0.508	0.4885			18	0.504	0.506	0.5005	0.4765	0.496	0.4785	0.4905	0.508			18	0.498	0.4895	0.4775	0.5145	0.4885	0.5025	0.5245	0.52
19	0.5035	0.492	0.509	0.504	0.4925	0.5045	0.5155	0.4875			19	0.5295	0.503	0.503	0.506	0.5215	0.479	0.4645	0.5025			19	0.505	0.502	0.477	0.4875	0.4855	0.5175	0.524	0.5055
20	0.517	0.504	0.472	0.516	0.512	0.5145	0.498	0.5085			20	0.4755	0.5155	0.504	0.5015	0.473	0.4995	0.4825	0.5			20	0.5025	0.4925	0.4715	0.5065	0.477	0.473	0.4785	0.518
21	0.5155	0.4845	0.5105	0.5	0.5165	0.5015	0.478	0.4745			21	0.5165	0.508	0.5135	0.5155	0.505	0.5005	0.508	0.4975			21	0.4945	0.473	0.5015	0.504	0.495	0.4695	0.493	0.4875
22	0.492	0.5155	0.4875	0.4815	0.505	0.538	0.5005	0.519			22	0.509	0.4855	0.496	0.487	0.498	0.494	0.491	0.503			22	0.5125	0.5095	0.4975	0.499	0.5145	0.4815	0.486	0.5195
23	0.5005	0.4795	0.5095	0.5095	0.4915	0.4745	0.499	0.5115			23	0.462	0.4765	0.4875	0.4835	0.5105	0.5175	0.4995	0.487			23	0.521	0.4935	0.4955	0.501	0.4945	0.4945	0.4955	0.5155
24	0.4965	0.508	0.5045	0.528	0.504	0.4755	0.528	0.495			24	0.509	0.519	0.503	0.5335	0.496	0.4985	0.5225	0.4855			24	0.502	0.517	0.475	0.5005	0.512	0.5095	0.5175	0.51
25	0.5	0.495	0.5295	0.5165	0.509	0.4955	0.5165	0.4565			25	0.5195	0.506	0.5025	0.5065	0.483	0.513	0.491	0.4965			25	0.516	0.5375	0.494	0.4995	0.504	0.507	0.4985	0.505
26	0.5005	0.4975	0.4975	0.504	0.4805	0.4795	0.481	0.486			26	0.4785	0.497	0.506	0.485	0.4865	0.505	0.5115	0.4755			26	0.4985	0.479	0.4935	0.4805	0.485	0.5065	0.5	0.517
27	0.51	0.4985	0.514	0.4885	0.4785	0.4945	0.4885	0.494			27	0.5085	0.503	0.5105	0.515	0.491	0.4845	0.479	0.478			27	0.487	0.47	0.483	0.4875	0.4835	0.5115	0.4615	0.4915
28	0.5	0.499	0.5145	0.503	0.495	0.5225	0.4965	0.5055			28	0.5095	0.4875	0.494	0.5065	0.4825	0.5085	0.5095	0.5095			28	0.506	0.53	0.4815	0.496	0.523	0.492	0.524	0.4855
29	0.491	0.4965	0.5185	0.508	0.522	0.489	0.506	0.49			29	0.505	0.468	0.5115	0.4995	0.521	0.5065	0.486	0.496			29	0.496	0.499	0.499	0.4825	0.485	0.513	0.515	0.4835
30	0.4945	0.4765	0.53	0.523	0.531	0.487	0.503	0.503			30	0.5025	0.489	0.4915	0.51	0.479	0.519	0.4975	0.5275			30	0.4705	0.517	0.482	0.505	0.4945	0.4905	0.504	0.496
31	0.4965	0.48	0.4915	0.476	0.499	0.508	0.496	0.4785			31	0.487	0.5235	0.5005	0.4895	0.5165	0.4825	0.514	0.5085			31	0.4945	0.5185	0.499	0.498	0.4895	0.508	0.4725	0.489
32	0.5115	0.4895	0.4835	0.508	0.486	0.4975	0.4955	0.494			32	0.4975	0.4985	0.488	0.4795	0.5	0.494	0.484	0.503			32	0.514	0.5045	0.4805	0.502	0.525	0.5165	0.5015	0.512
33	0.461	0.5115	0.524	0.4885	0.5075	0.4735	0.495	0.5045			33	0.5035	0.48	0.522	0.48	0.492	0.5075	0.487	0.4905			33	0.517	0.4835	0.457	0.4935	0.508	0.482	0.477	0.4975
34	0.493	0.509	0.5	0.522	0.5045	0.488	0.503	0.4985			34	0.4865	0.52	0.4945	0.5105	0.505	0.517	0.495	0.499			34	0.522	0.4865	0.5045	0.518	0.482	0.4695	0.517	0.4865
35	0.4835	0.5	0.484	0.4995	0.513	0.4875	0.4975	0.536			35	0.512	0.5045	0.4925	0.506	0.502	0.4945	0.5015	0.496			35	0.491	0.475	0.5025	0.491	0.4945	0.481	0.5205	0.536
36	0.505	0.4995	0.5015	0.4915	0.532	0.494	0.5035	0.499			36	0.5025	0.513	0.5005	0.499	0.507	0.483	0.4855	0.514			36	0.5055	0.4975	0.5015	0.505	0.484	0.4725	0.484	0.505
37	0.4875	0.4885	0.5075	0.487	0.4895	0.4855	0.5055	0.491			37	0.5215	0.4985	0.505	0.529	0.495	0.5005	0.503	0.5005			37	0.508	0.502	0.5215	0.5185	0.5195	0.4565	0.496	0.5105
38	0.4985	0.4965	0.487	0.4825	0.507	0.501	0.4985	0.4785			38	0.5155	0.464	0.495	0.494	0.4835	0.502	0.489	0.505			38	0.5145	0.512	0.504	0.503	0.5135	0.5115	0.5075	0.4915
39	0.494	0.49	0.4995	0.504	0.4915	0.508	0.513	0.4935			39	0.4885	0.512	0.512	0.504	0.52	0.508	0.509	0.483			39	0.5005	0.51	0.5045	0.496	0.469	0.4995	0.476	0.4905
40	0.5105	0.4855	0.506	0.484	0.4825	0.49	0.517	0.502			40	0.5255	0.4905	0.493	0.4805	0.517	0.5085	0.504	0.493			40	0.506	0.5015	0.5145	0.509	0.4915	0.4855	0.5135	0.535
41	0.4975	0.487	0.471	0.492	0.5155	0.4945	0.4965	0.497			41	0.516	0.4945	0.504	0.507	0.4995	0.5005	0.5245	0.499			41	0.5	0.498	0.5155	0.513	0.5055	0.4965	0.4895	0.5045
42	0.4985	0.503	0.51	0.5195	0.519	0.4835	0.497	0.502			42	0.4965	0.514	0.4925	0.482	0.5075	0.518	0.5085	0.479			42	0.483	0.5235	0.5025	0.5075	0.4825	0.505	0.5005	0.4855
43	0.492	0.5095	0.5035	0.5165	0.502	0.5195	0.4985	0.4905			43	0.5055	0.519	0.5185	0.509	0.499	0.49	0.53	0.508			43	0.5205	0.5195	0.489	0.4915	0.5185	0.4855	0.501	0.5015
44	0.508	0.497	0.531	0.467	0.5095	0.5365	0.4975	0.5015			44	0.5145	0.518	0.5155	0.502	0.484	0.5075	0.529	0.5205			44	0.4885	0.488	0.5075	0.513	0.502	0.4935	0.5225	0.482
45	0.5085	0.4765	0.5035	0.5195	0.5105	0.4875	0.519	0.504			45	0.518	0.51	0.487	0.458	0.5045	0.486	0.5285	0.5205			45	0.513	0.4945	0.504	0.4985	0.4755	0.469	0.521	0.51
46	0.506	0.5065	0.511	0.4925	0.4845	0.507	0.533	0.4885			46	0.518	0.4905	0.528	0.513	0.486	0.5095	0.4995	0.5045			46	0.487	0.495	0.526	0.4895	0.496	0.4975	0.507	0.5095
47	0.468	0.5125	0.4965	0.519	0.5105	0.509	0.4875	0.5135			47	0.4965	0.5105	0.485	0.5375	0.5155	0.4865	0.5	0.508			47	0.49	0.5065	0.5125	0.4935	0.4995	0.4885	0.499	0.5125
48	0.4905	0.503	0.4955	0.4935	0.48	0.5235	0.5005	0.498			48	0.5115	0.5035	0.48	0.504	0.5265	0.481	0.5005	0.483			48	0.491	0.496	0.4835	0.4945	0.5025	0.4925	0.5035	0.5165
49	0.4965	0.49	0.5085	0.462	0.498	0.489	0.491	0.4825			49	0.495	0.4885	0.49	0.5255	0.514	0.5015	0.5055	0.4945			49	0.4885	0.4945	0.4825	0.4965	0.504	0.4825	0.51	0.4845
50	0.5005	0.506	0.5045	0.499	0.486	0.4945	0.5085	0.4975			50	0.484	0.4725	0.495	0.4835	0.4765	0.4835	0.4985	0.5035			50	0.4745	0.5315	0.504	0.546	0.488	0.4955	0.495	0.4895
51	0.521	0.5035	0.4845	0.488	0.487	0.5075	0.525	0.476			51	0.506	0.4805	0.491	0.505	0.4805	0.5015	0.513	0.499			51	0.4875	0.504	0.5065	0.5125	0.493	0.516	0.4955	0.503
52	0.491	0.502	0.483	0.4845	0.492	0.5	0.51	0.494			52	0.528	0.504	0.508	0.5115	0.486	0.514	0.4725	0.5235			52	0.4905	0.512	0.5195	0.4765	0.4975	0.504	0.471	0.522
53	0.5045	0.4635	0.5055	0.494	0.4965	0.4875	0.506	0.505			53	0.4745	0.5195	0.5065	0.5335	0.513	0.4955	0.4965	0.479			53	0.508	0.512	0.4965	0.5065	0.491	0.475	0.515	0.4885
54	0.4905	0.496	0.508	0.5055	0.5055	0.5155	0.495	0.5165			54	0.511	0.487	0.4945	0.5165	0.5055	0.5015	0.4975	0.4975			54	0.495	0.517	0.5175	0.5065	0.518	0.523	0.503	0.515
55	0.5175	0.5035	0.503	0.495	0.489	0.505	0.4825	0.497			55	0.481	0.504	0.5125	0.488	0.5255	0.501	0.487	0.4915			55	0.498	0.516	0.5065	0.501	0.512	0.5025	0.5195	0.5025
56	0.4875	0.4975	0.504	0.4995	0.484	0.492	0.481	0.5165			56	0.5165	0.492	0.4975	0.5095	0.517	0.492	0.5185	0.5015			56	0.515	0.5015	0.4745	0.488	0.5055	0.4665	0.495	0.5025
57	0.508	0.513	0.4975	0.4985	0.498	0.513	0.5085	0.4825			57	0.499	0.5105	0.498	0.458	0.5145	0.518	0.494	0.4905			57	0.5065	0.4825	0.5075	0.5205	0.519	0.502	0.4625	0.5115
58	0.5165	0.4805	0.503	0.5045	0.505	0.536	0.4645	0.489			58	0.4985	0.4815	0.49	0.5115	0.503	0.5195	0.505	0.4905			58	0.508	0.472	0.4775	0.51	0.4955	0.4825	0.49	0.5125
59	0.508	0.492	0.505	0.5075	0.533	0.504	0.4805	0.503			59	0.5305	0.484	0.5005	0.529	0.472	0.5135	0.5025	0.508			59	0.52	0.5095	0.511	0.511	0.513	0.5015	0.496	0.487
60	0.511	0.5035	0.4745	0.499	0.498	0.484	0.4575	0.529			60	0.4945	0.495	0.519	0.5235	0.4695	0.494	0.4735	0.5105			60	0.53	0.5095	0.533	0.5055	0.499	0.517	0.494	0.4875
61	0.5005	0.4865	0.512	0.5145	0.523	0.5005	0.4995	0.501			61	0.5	0.509	0.4915	0.4815	0.4995	0.486	0.505	0.5115			61	0.51	0.5035	0.529	0.4845	0.488	0.5245	0.51	0.476
62	0.498	0.5195	0.498	0.4865	0.496	0.5045	0.484	0.486			62	0.504	0.4835	0.513	0.4915	0.5175	0.4835	0.498	0.4965			62	0.492	0.482	0.4875	0.507	0.4945	0.4615	0.4945	0.5
63	0.475	0.494	0.517	0.4945	0.496	0.4975	0.522	0.519			63	0.5115	0.498	0.488	0.519	0.5015	0.495	0.496	0.5105			63	0.493	0.5185	0.4965	0.5	0.496	0.5035	0.507	0.4955
64	0.477	0.5085	0.518	0.501	0.4955	0.504	0.519	0.5105			64	0.5095	0.507	0.4705	0.5175	0.494	0.5185	0.4795	0.5075			64	0.481	0.51	0.4995	0.492	0.516	0.4985	0.499	0.499
65	0.486	0.508	0.5175	0.5045	0.512	0.516	0.493	0.5295			65	0.503	0.5055	0.488	0.5085	0.491	0.504	0.515	0.5			65	0.5085	0.491	0.494	0.4725	0.5095	0.512	0.4905	0.5215
66	0.516	0.5195	0.5095	0.5095	0.507	0.4905	0.493	0.5065			66	0.4765	0.5065	0.4935	0.5095	0.4895	0.5135	0.514	0.4875			66	0.4475	0.47	0.482	0.498	0.51	0.4915	0.5095	0.4865
67	0.4835	0.502	0.4895	0.509	0.49	0.4995	0.504	0.5005			67	0.4975	0.4915	0.513	0.473	0.5015	0.495	0.504	0.5105			67	0.5	0.509	0.4905	0.513	0.4785	0.5405	0.518	0.5025
68	0.5125	0.4975	0.5075	0.5225	0.528	0.522	0.5235	0.505			68	0.501	0.484	0.5025	0.4995	0.5085	0.517	0.515	0.4875			68	0.4895	0.5095	0.5015	0.489	0.528	0.494	0.496	0.5025
69	0.4975	0.513	0.4955	0.49	0.4925	0.472	0.498	0.505			69	0.497	0.5025	0.5075	0.4715	0.49	0.507	0.508	0.5075			69	0.502	0.516	0.513	0.5085	0.5065	0.508	0.493	0.5005
70	0.496	0.5105	0.5145	0.495	0.494	0.5075	0.5105	0.4845			70	0.5005	0.5225	0.517	0.475	0.514	0.4995	0.501	0.5025			70	0.5145	0.4775	0.519	0.492	0.484	0.5205	0.481	0.503
71	0.513	0.5135	0.4955	0.525	0.535	0.5085	0.5015	0.4955			71	0.488	0.4885	0.511	0.499	0.482	0.522	0.508	0.4995			71	0.4945	0.4405	0.504	0.4905	0.4825	0.507	0.4855	0.517
72	0.5	0.5	0.4905	0.4965	0.496	0.509	0.4985	0.499			72	0.503	0.497	0.4935	0.5055	0.4705	0.4915	0.535	0.523			72	0.4725	0.513	0.5035	0.486	0.5065	0.4995	0.503	0.4935
73	0.4765	0.4815	0.489	0.5075	0.487	0.5135	0.521	0.493			73	0.487	0.4895	0.4935	0.494	0.505	0.5155	0.481	0.4755			73	0.4975	0.4925	0.5195	0.5225	0.526	0.519	0.4885	0.495
74	0.5085	0.4935	0.489	0.497	0.5175	0.5145	0.5065	0.4905			74	0.514	0.5	0.486	0.503	0.514	0.491	0.501	0.497			74	0.4905	0.5265	0.4995	0.496	0.52	0.491	0.4865	0.4865
75	0.5015	0.5115	0.491	0.5125	0.4895	0.5235	0.5015	0.484			75	0.493	0.4875	0.4875	0.5065	0.52	0.495	0.5015	0.499			75	0.503	0.47	0.5065	0.4735	0.527	0.4665	0.5325	0.487
76	0.503	0.4625	0.481	0.503	0.4965	0.5025	0.534	0.488			76	0.4995	0.511	0.494	0.504	0.5215	0.5005	0.529	0.488			76	0.5015	0.53	0.4955	0.503	0.4865	0.474	0.486	0.525
77	0.481	0.4885	0.454	0.5135	0.5045	0.5105	0.5	0.4695			77	0.521	0.4805	0.52	0.48	0.527	0.5135	0.497	0.498			77	0.4905	0.4955	0.527	0.491	0.494	0.503	0.507	0.504
78	0.497	0.487	0.4865	0.526	0.498	0.4795	0.4725	0.5065			78	0.509	0.5075	0.4725	0.503	0.4925	0.481	0.503	0.5195			78	0.502	0.5105	0.502	0.5385	0.526	0.4765	0.471	0.5185
79	0.491	0.479	0.484	0.495	0.493	0.499	0.502	0.495			79	0.5135	0.4675	0.495	0.4815	0.4995	0.509	0.502	0.484			79	0.512	0.498	0.493	0.4785	0.4985	0.49	0.478	0.506
80	0.495	0.485	0.5215	0.473	0.501	0.5035	0.511	0.5005			80	0.502	0.5005	0.502	0.4995	0.5005	0.495	0.5025	0.498			80	0.4705	0.5055	0.509	0.4925	0.531	0.521	0.5055	0.499
81	0.5135	0.4995	0.519	0.501	0.5	0.5125	0.493	0.522			81	0.5	0.508	0.5005	0.4955	0.4815	0.519	0.496	0.5015			81	0.511	0.495	0.513	0.5035	0.5215	0.4965	0.5165	0.502
82	0.4895	0.495	0.5065	0.5045	0.516	0.495	0.53	0.5175			82	0.497	0.4805	0.4855	0.5135	0.5155	0.48	0.508	0.503			82	0.4865	0.499	0.489	0.494	0.487	0.478	0.527	0.477
83	0.5	0.5095	0.4925	0.5115	0.501	0.4765	0.52	0.4955			83	0.5095	0.5065	0.5125	0.5215	0.521	0.525	0.5055	0.503			83	0.504	0.4715	0.5065	0.511	0.51	0.488	0.502	0.5185
84	0.495	0.516	0.4965	0.5015	0.511	0.5085	0.5215	0.5195			84	0.4815	0.509	0.508	0.4865	0.492	0.5115	0.507	0.5035			84	0.49	0.4835	0.497	0.522	0.5025	0.516	0.5025	0.4845
85	0.504	0.493	0.47	0.501	0.5085	0.5005	0.493	0.4845			85	0.4995	0.5155	0.4905	0.5005	0.496	0.507	0.499	0.5105			85	0.4945	0.521	0.508	0.504	0.4955	0.498	0.494	0.5195
86	0.511	0.508	0.479	0.472	0.5025	0.5035	0.489	0.503			86	0.487	0.479	0.502	0.519	0.505	0.5195	0.531	0.4965			86	0.476	0.489	0.4975	0.4975	0.501	0.482	0.5265	0.4855
87	0.499	0.486	0.508	0.489	0.5165	0.496	0.501	0.5145			87	0.4775	0.4975	0.4865	0.483	0.4725	0.5295	0.502	0.504			87	0.5065	0.4865	0.5075	0.5055	0.476	0.463	0.493	0.5115
88	0.4755	0.507	0.47	0.527	0.536	0.49	0.5055	0.4955			88	0.5135	0.523	0.5055	0.509	0.4995	0.516	0.5005	0.5165			88	0.508	0.484	0.5045	0.517	0.4875	0.5075	0.507	0.495
89	0.4695	0.5135	0.5095	0.5095	0.5335	0.5225	0.4905	0.5075			89	0.499	0.5005	0.5175	0.504	0.508	0.4945	0.5	0.532			89	0.515	0.4835	0.4545	0.515	0.492	0.525	0.482	0.477
90	0.508	0.5085	0.494	0.482	0.4845	0.506	0.508	0.4985			90	0.5065	0.5045	0.496	0.509	0.522	0.4805	0.507	0.5065			90	0.514	0.5145	0.515	0.5	0.4985	0.543	0.5195	0.4935
91	0.5	0.483	0.5025	0.464	0.501	0.4825	0.481	0.4925			91	0.503	0.499	0.525	0.501	0.4845	0.492	0.4905	0.5085			91	0.502	0.535	0.525	0.502	0.498	0.507	0.515	0.5025
92	0.492	0.507	0.4955	0.494	0.4735	0.487	0.497	0.5035			92	0.4895	0.492	0.5075	0.503	0.5	0.505	0.511	0.5115			92	0.5095	0.5235	0.495	0.505	0.5175	0.485	0.503	0.482
93	0.516	0.508	0.4815	0.52	0.528	0.53	0.5215	0.4815			93	0.522	0.5045	0.526	0.5225	0.4955	0.4905	0.467	0.4995			93	0.5015	0.5085	0.512	0.515	0.5045	0.487	0.5145	0.494
94	0.5095	0.495	0.5135	0.4895	0.5165	0.5185	0.487	0.5005			94	0.5035	0.48	0.5175	0.4885	0.4745	0.4745	0.5065	0.509			94	0.487	0.511	0.478	0.481	0.4875	0.5225	0.4925	0.503
95	0.4765	0.5145	0.4705	0.4725	0.495	0.4965	0.498	0.513			95	0.52	0.4935	0.507	0.5115	0.4995	0.4695	0.501	0.506			95	0.5125	0.49	0.4995	0.5095	0.4655	0.5025	0.4955	0.5015
96	0.486	0.496	0.499	0.4985	0.5055	0.5165	0.52	0.4685			96	0.505	0.506	0.5045	0.4885	0.501	0.504	0.4935	0.4795			96	0.485	0.5055	0.516	0.4895	0.481	0.464	0.504	0.5085
97	0.498	0.495	0.494	0.5105	0.499	0.4865	0.5065	0.523			97	0.508	0.5195	0.511	0.512	0.482	0.512	0.4905	0.4995			97	0.515	0.5125	0.508	0.536	0.514	0.519	0.516	0.527
98	0.5115	0.494	0.4945	0.492	0.5095	0.5045	0.517	0.4815			98	0.513	0.5195	0.4815	0.5165	0.4965	0.4885	0.4885	0.4935			98	0.467	0.526	0.5135	0.497	0.491	0.496	0.4995	0.493
99	0.5065	0.5265	0.4995	0.4845	0.5	0.4925	0.502	0.486			99	0.488	0.4655	0.5005	0.5015	0.503	0.5205	0.4975	0.495			99	0.4945	0.525	0.5305	0.4915	0.508	0.5235	0.511	0.5115
100	0.484	0.4915	0.4935	0.5315	0.493	0.513	0.5255	0.496			100	0.512	0.492	0.499	0.464	0.4985	0.489	0.518	0.5155			100	0.4945	0.496	0.4675	0.4955	0.511	0.5015	0.509	0.5075
101	0.532	0.5335	0.528	0.53	0.5075	0.486	0.478	0.5105			101	0.4965	0.4625	0.476	0.502	0.5165	0.5135	0.518	0.5045			101	0.526	0.5105	0.5115	0.5095	0.4955	0.4425	0.5315	0.5115
102	0.5055	0.4955	0.511	0.4815	0.5025	0.493	0.499	0.521			102	0.503	0.496	0.483	0.4955	0.484	0.5025	0.501	0.504			102	0.4805	0.515	0.492	0.513	0.528	0.502	0.4875	0.483
103	0.4735	0.4895	0.503	0.4665	0.5085	0.5	0.5075	0.5025			103	0.496	0.5115	0.5025	0.504	0.4995	0.4815	0.491	0.4715			103	0.476	0.4875	0.521	0.512	0.512	0.495	0.4975	0.5035
104	0.506	0.4835	0.496	0.516	0.4925	0.501	0.513	0.497			104	0.5025	0.489	0.518	0.523	0.5155	0.4835	0.521	0.498			104	0.5145	0.506	0.5255	0.5035	0.5045	0.5185	0.5045	0.5065
105	0.518	0.5035	0.5025	0.4975	0.5105	0.51	0.498	0.4705			105	0.514	0.519	0.4695	0.5195	0.51	0.498	0.5055	0.4915			105	0.5	0.511	0.5235	0.5095	0.487	0.493	0.508	0.4795
106	0.507	0.515	0.4885	0.502	0.499	0.49	0.528	0.507			106	0.517	0.501	0.513	0.494	0.4905	0.521	0.502	0.4915			106	0.498	0.51	0.507	0.508	0.506	0.506	0.4965	0.518
107	0.512	0.498	0.5005	0.5195	0.507	0.518	0.511	0.505			107	0.486	0.512	0.4955	0.5115	0.4995	0.489	0.48	0.514			107	0.4975	0.491	0.4885	0.502	0.498	0.486	0.498	0.496
108	0.5	0.532	0.5035	0.486	0.532	0.499	0.494	0.471			108	0.5025	0.4945	0.5155	0.495	0.485	0.499	0.479	0.487			108	0.506	0.5165	0.477	0.4525	0.4755	0.478	0.4875	0.496
109	0.5075	0.523	0.499	0.503	0.5115	0.5095	0.5015	0.489			109	0.519	0.506	0.5225	0.5065	0.4965	0.5115	0.4945	0.504			109	0.5245	0.495	0.487	0.514	0.5195	0.507	0.4985	0.507
110	0.486	0.503	0.494	0.521	0.4855	0.501	0.509	0.5255			110	0.4755	0.502	0.503	0.498	0.4955	0.515	0.476	0.5275			110	0.4675	0.4725	0.492	0.4975	0.4845	0.4875	0.511	0.5185
111	0.4875	0.5375	0.491	0.462	0.5135	0.4925	0.5075	0.4945			111	0.5075	0.507	0.5	0.493	0.511	0.495	0.491	0.505			111	0.5065	0.473	0.493	0.4895	0.5225	0.491	0.4935	0.482
112	0.4895	0.521	0.501	0.4705	0.5295	0.4725	0.488	0.488			112	0.5055	0.498	0.4975	0.5075	0.5125	0.508	0.5005	0.5065			112	0.4965	0.5145	0.512	0.498	0.5145	0.5065	0.497	0.4785
113	0.491	0.51	0.4825	0.515	0.4885	0.5005	0.5145	0.4635			113	0.5205	0.473	0.489	0.488	0.5075	0.508	0.5045	0.476			113	0.5155	0.5115	0.497	0.493	0.4965	0.513	0.483	0.5195
114	0.488	0.5055	0.506	0.5155	0.4885	0.4825	0.512	0.4665			114	0.4845	0.5095	0.482	0.5065	0.5135	0.4965	0.4975	0.507			114	0.5025	0.5165	0.486	0.506	0.4495	0.492	0.509	0.4925
115	0.4715	0.5105	0.504	0.4895	0.4845	0.51	0.489	0.4765			115	0.517	0.513	0.487	0.52	0.5005	0.5025	0.5175	0.479			115	0.5015	0.526	0.475	0.5045	0.507	0.5085	0.478	0.5145
116	0.5115	0.4975	0.514	0.4945	0.5195	0.5055	0.491	0.5075			116	0.517	0.5055	0.504	0.5145	0.479	0.514	0.518	0.4695			116	0.5205	0.533	0.5135	0.5095	0.526	0.4465	0.4945	0.486
117	0.4615	0.512	0.502	0.5145	0.524	0.4945	0.4945	0.5035			117	0.5135	0.504	0.4945	0.495	0.513	0.5	0.52	0.5115			117	0.486	0.502	0.513	0.5125	0.499	0.475	0.4845	0.498
118	0.502	0.5185	0.517	0.4915	0.512	0.5135	0.4975	0.508			118	0.5055	0.5055	0.5055	0.5045	0.4905	0.5	0.519	0.5105			118	0.504	0.5	0.49	0.499	0.5115	0.5015	0.507	0.513
119	0.5275	0.4945	0.5125	0.508	0.4965	0.4975	0.494	0.486			119	0.522	0.507	0.525	0.4765	0.506	0.499	0.4975	0.5105			119	0.4845	0.4905	0.4965	0.52	0.5175	0.5195	0.493	0.4815
120	0.5125	0.496	0.4985	0.4785	0.4925	0.51	0.4765	0.5125			120	0.5135	0.516	0.5165	0.5025	0.5065	0.4985	0.52	0.5185			120	0.4925	0.4945	0.4865	0.5115	0.49	0.5015	0.4935	0.489
121	0.498	0.471	0.501	0.5255	0.48	0.5135	0.512	0.5155			121	0.4935	0.5025	0.517	0.5125	0.493	0.518	0.5075	0.4855			121	0.511	0.5185	0.483	0.512	0.509	0.504	0.5135	0.477
122	0.487	0.5	0.468	0.498	0.5085	0.4995	0.5335	0.5055			122	0.492	0.527	0.498	0.5195	0.513	0.504	0.487	0.492			122	0.51	0.493	0.5245	0.5015	0.507	0.511	0.5025	0.493
123	0.517	0.4825	0.5	0.5285	0.498	0.538	0.4975	0.516			123	0.4985	0.507	0.497	0.5125	0.4975	0.488	0.506	0.516			123	0.504	0.493	0.495	0.4965	0.499	0.498	0.4805	0.525
124	0.4915	0.507	0.522	0.495	0.4985	0.514	0.4745	0.5265			124	0.512	0.485	0.502	0.502	0.485	0.5175	0.505	0.496			124	0.519	0.497	0.4945	0.5015	0.5395	0.4715	0.497	0.512
125	0.4795	0.4895	0.5235	0.509	0.521	0.5225	0.4985	0.5005			125	0.5235	0.515	0.513	0.51	0.522	0.501	0.532	0.4995			125	0.5045	0.499	0.488	0.5125	0.5125	0.4885	0.51	0.5195
126	0.4905	0.4945	0.5195	0.501	0.5315	0.48	0.496	0.4685			126	0.4905	0.493	0.5005	0.5275	0.473	0.496	0.528	0.4775			126	0.5225	0.5385	0.491	0.5	0.4885	0.5035	0.516	0.485
127	0.503	0.5005	0.51	0.503	0.5025	0.507	0.5005	0.512			127	0.5095	0.5085	0.486	0.4895	0.5085	0.4895	0.52	0.4595			127	0.4575	0.5195	0.5185	0.505	0.511	0.492	0.5235	0.5045
128	0.5055	0.491	0.487	0.489	0.5025	0.48	0.5105	0.504			128	0.5045	0.5215	0.5065	0.4805	0.524	0.4905	0.501	0.53			128	0.475	0.477	0.494	0.493	0.498	0.5145	0.487	0.484
129	0.525	0.507	0.4975	0.5055	0.5	0.473	0.491	0.533			129	0.513	0.4895	0.5	0.5045	0.4985	0.5005	0.458	0.527			129	0.489	0.4905	0.5085	0.5065	0.4905	0.506	0.5235	0.493
130	0.5035	0.5015	0.4865	0.4975	0.5065	0.4725	0.4965	0.5015			130	0.512	0.5275	0.5055	0.5155	0.519	0.5095	0.532	0.4885			130	0.524	0.5035	0.522	0.521	0.512	0.5195	0.5065	0.5175
131	0.5165	0.4965	0.4875	0.491	0.4805	0.5	0.5035	0.522			131	0.504	0.545	0.496	0.4925	0.5175	0.5095	0.496	0.508			131	0.4795	0.5225	0.479	0.508	0.4965	0.5005	0.488	0.511
132	0.5035	0.5035	0.503	0.5045	0.526	0.484	0.4775	0.51			132	0.5025	0.5065	0.511	0.503	0.516	0.489	0.5325	0.516			132	0.475	0.486	0.497	0.5275	0.5075	0.471	0.5035	0.5005
133	0.5005	0.5025	0.505	0.4935	0.5035	0.508	0.4995	0.503			133	0.5145	0.486	0.4965	0.524	0.489	0.519	0.5025	0.507			133	0.513	0.494	0.472	0.502	0.4885	0.4705	0.482	0.504
134	0.469	0.4895	0.518	0.499	0.497	0.522	0.4975	0.48			134	0.5025	0.4995	0.484	0.5185	0.475	0.511	0.492	0.489			134	0.491	0.519	0.4875	0.5115	0.497	0.495	0.5015	0.5005
135	0.511	0.5035	0.518	0.4975	0.4875	0.4845	0.506	0.506			135	0.4875	0.531	0.4765	0.4925	0.4985	0.4825	0.523	0.5005			135	0.542	0.5165	0.5035	0.4905	0.4865	0.515	0.517	0.515
136	0.501	0.513	0.5055	0.498	0.511	0.509	0.481	0.507			136	0.4765	0.493	0.495	0.5225	0.507	0.5085	0.4815	0.4875			136	0.513	0.494	0.493	0.511	0.504	0.475	0.5085	0.5055
137	0.4715	0.494	0.5165	0.5095	0.494	0.5045	0.498	0.517			137	0.5055	0.4665	0.5115	0.51	0.5315	0.5295	0.507	0.48			137	0.481	0.499	0.501	0.5085	0.4825	0.4945	0.5	0.497
138	0.498	0.477	0.488	0.4925	0.4975	0.493	0.5165	0.502			138	0.4925	0.512	0.5145	0.4825	0.4935	0.4815	0.5075	0.51			138	0.516	0.5085	0.4925	0.503	0.5075	0.5135	0.4845	0.514
139	0.5165	0.4925	0.4875	0.492	0.482	0.4995	0.5045	0.492			139	0.5175	0.4775	0.5205	0.4985	0.498	0.4955	0.5145	0.515			139	0.487	0.502	0.4915	0.508	0.504	0.477	0.505	0.494
140	0.52	0.4945	0.496	0.491	0.489	0.5	0.501	0.4725			140	0.497	0.5105	0.5355	0.5035	0.5225	0.5165	0.49	0.486			140	0.5225	0.515	0.521	0.4945	0.5	0.483	0.492	0.499
141	0.498	0.508	0.5005	0.462	0.47	0.4925	0.5015	0.5315			141	0.486	0.498	0.4915	0.5035	0.4975	0.496	0.489	0.505			141	0.4725	0.5085	0.5235	0.4985	0.503	0.504	0.5	0.503
142	0.486	0.49	0.5165	0.51	0.502	0.511	0.4945	0.4805			142	0.503	0.515	0.4755	0.494	0.5165	0.4855	0.506	0.494			142	0.4915	0.5215	0.5145	0.518	0.508	0.4815	0.4825	0.5025
143	0.474	0.4905	0.5045	0.5085	0.5225	0.4665	0.5015	0.484			143	0.5185	0.518	0.4885	0.493	0.513	0.4955	0.4945	0.4995			143	0.4935	0.512	0.509	0.4915	0.52	0.5235	0.4925	0.509
144	0.4705	0.4855	0.505	0.502	0.5055	0.49	0.482	0.5215			144	0.5015	0.4775	0.524	0.528	0.496	0.4995	0.519	0.498			144	0.5055	0.519	0.522	0.497	0.486	0.4865	0.4955	0.5
145	0.493	0.5135	0.472	0.4955	0.5	0.4905	0.5035	0.5245			145	0.5	0.466	0.506	0.487	0.529	0.493	0.5215	0.4975			145	0.517	0.512	0.4995	0.491	0.486	0.4955	0.5	0.523
146	0.483	0.534	0.4865	0.489	0.5195	0.4975	0.5195	0.4965			146	0.4965	0.472	0.509	0.509	0.5215	0.4885	0.502	0.507			146	0.49	0.5085	0.507	0.509	0.527	0.5045	0.4885	0.507
147	0.5225	0.508	0.476	0.492	0.492	0.5005	0.5095	0.4995			147	0.5095	0.502	0.529	0.508	0.4935	0.4965	0.494	0.52			147	0.498	0.481	0.4915	0.5045	0.4905	0.478	0.521	0.497
148	0.4985	0.5165	0.4785	0.497	0.501	0.512	0.489	0.515			148	0.503	0.4935	0.5125	0.465	0.496	0.5075	0.497	0.4805			148	0.5155	0.494	0.501	0.507	0.5035	0.495	0.512	0.5085
149	0.5035	0.486	0.5105	0.4975	0.487	0.5175	0.502	0.5025			149	0.4895	0.5205	0.5305	0.49	0.49	0.5095	0.4955	0.5015			149	0.5045	0.4955	0.509	0.4825	0.491	0.4925	0.4785	0.52
150	0.492	0.4785	0.501	0.5075	0.5085	0.4515	0.5215	0.529			150	0.486	0.512	0.5075	0.498	0.507	0.5035	0.51	0.5015			150	0.49	0.511	0.514	0.4865	0.5105	0.5035	0.477	0.519
151	0.5035	0.521	0.509	0.511	0.513	0.492	0.507	0.4955			151	0.4905	0.46	0.5105	0.515	0.501	0.4815	0.5115	0.4835			151	0.502	0.485	0.5155	0.512	0.518	0.4985	0.502	0.492
152	0.5045	0.49	0.5055	0.492	0.515	0.5155	0.516	0.5245			152	0.507	0.5175	0.534	0.507	0.4875	0.515	0.5235	0.504			152	0.5195	0.503	0.501	0.506	0.4715	0.501	0.508	0.506
153	0.514	0.528	0.507	0.5035	0.4665	0.4845	0.503	0.506			153	0.493	0.4755	0.4875	0.5045	0.4875	0.5035	0.5245	0.482			153	0.5025	0.4685	0.5075	0.4975	0.4905	0.4855	0.487	0.487
154	0.475	0.494	0.4895	0.5085	0.5205	0.528	0.498	0.4995			154	0.477	0.4805	0.4975	0.48	0.522	0.4715	0.4965	0.4765			154	0.515	0.507	0.518	0.4845	0.483	0.5155	0.493	0.512
155	0.514	0.477	0.506	0.4955	0.509	0.5035	0.515	0.5125			155	0.496	0.4785	0.486	0.4845	0.5005	0.493	0.499	0.5115			155	0.5025	0.4975	0.527	0.51	0.501	0.5195	0.517	0.502
156	0.4995	0.52	0.5045	0.488	0.519	0.4895	0.524	0.5055			156	0.503	0.489	0.487	0.4885	0.486	0.4885	0.507	0.518			156	0.506	0.476	0.506	0.4765	0.515	0.4985	0.4915	0.5015
157	0.492	0.509	0.518	0.4815	0.484	0.4955	0.515	0.5235			157	0.5025	0.502	0.5175	0.5085	0.507	0.5025	0.4875	0.4805			157	0.5085	0.516	0.509	0.521	0.5145	0.5125	0.501	0.501
158	0.5015	0.5105	0.5035	0.4975	0.5035	0.487	0.477	0.5125			158	0.534	0.5135	0.492	0.501	0.4855	0.4875	0.499	0.477			158	0.5055	0.4845	0.5015	0.486	0.489	0.51	0.5	0.498
159	0.4945	0.514	0.5005	0.4755	0.5065	0.503	0.48	0.487			159	0.4915	0.5005	0.511	0.487	0.495	0.504	0.5195	0.501			159	0.498	0.5005	0.499	0.481	0.5275	0.507	0.5105	0.464
160	0.5245	0.5265	0.483	0.492	0.529	0.4955	0.4945	0.4925			160	0.4975	0.4975	0.504	0.496	0.4575	0.48	0.5115	0.487			160	0.495	0.5015	0.53	0.5245	0.4995	0.5005	0.464	0.487
161	0.506	0.488	0.482	0.5095	0.5105	0.508	0.517	0.491			161	0.4895	0.484	0.507	0.483	0.4785	0.508	0.5005	0.487			161	0.512	0.5025	0.495	0.5065	0.5095	0.4955	0.5055	0.4935
162	0.4865	0.505	0.4895	0.4815	0.494	0.526	0.5115	0.5065			162	0.5315	0.506	0.512	0.49	0.505	0.5045	0.492	0.4905			162	0.502	0.4965	0.505	0.493	0.5035	0.4925	0.479	0.505
163	0.5005	0.481	0.516	0.49	0.505	0.4975	0.489	0.4995			163	0.5115	0.491	0.4595	0.521	0.4875	0.496	0.5065	0.466			163	0.4885	0.499	0.502	0.5075	0.4845	0.501	0.5085	0.5145
164	0.5065	0.5025	0.519	0.5015	0.5105	0.506	0.493	0.481			164	0.5095	0.4825	0.493	0.5015	0.4985	0.491	0.5045	0.4955			164	0.5215	0.5	0.4935	0.4945	0.5015	0.496	0.4865	0.5115
165	0.496	0.5085	0.4925	0.4975	0.4935	0.4825	0.5045	0.464			165	0.507	0.5075	0.5105	0.5105	0.498	0.5	0.4915	0.5045			165	0.4995	0.4825	0.467	0.511	0.497	0.495	0.507	0.531
166	0.4525	0.4885	0.489	0.4885	0.518	0.5055	0.52	0.5			166	0.5115	0.529	0.491	0.492	0.503	0.489	0.4885	0.504			166	0.512	0.508	0.502	0.508	0.488	0.5245	0.5255	0.499
167	0.495	0.4775	0.4995	0.522	0.5035	0.4925	0.498	0.5105			167	0.494	0.5075	0.48	0.5205	0.5075	0.5105	0.495	0.4855			167	0.4965	0.517	0.525	0.518	0.494	0.5145	0.4865	0.5155
168	0.4825	0.4945	0.467	0.505	0.484	0.5145	0.487	0.5115			168	0.53	0.521	0.4985	0.469	0.497	0.522	0.532	0.5235			168	0.5235	0.5155	0.517	0.535	0.5015	0.4755	0.4955	0.492
169	0.5185	0.5055	0.4895	0.486	0.4985	0.511	0.5105	0.509			169	0.474	0.507	0.506	0.486	0.4855	0.483	0.499	0.5095			169	0.5245	0.4735	0.4895	0.5285	0.512	0.5275	0.5245	0.4965
170	0.524	0.5115	0.517	0.5205	0.509	0.498	0.5045	0.507			170	0.515	0.5115	0.513	0.516	0.523	0.486	0.5035	0.52			170	0.489	0.5285	0.4855	0.5305	0.4985	0.5075	0.529	0.518
171	0.493	0.509	0.5195	0.521	0.509	0.5135	0.4765	0.5085			171	0.5085	0.4845	0.482	0.5015	0.499	0.5155	0.5135	0.4885			171	0.4665	0.484	0.488	0.4975	0.521	0.5065	0.5145	0.489
172	0.495	0.501	0.508	0.539	0.5045	0.5105	0.489	0.514			172	0.4945	0.4905	0.486	0.5055	0.509	0.5025	0.467	0.5095			172	0.5275	0.5225	0.4925	0.51	0.499	0.488	0.4885	0.52
173	0.4895	0.5205	0.5165	0.5055	0.4985	0.5025	0.515	0.51			173	0.5015	0.4825	0.505	0.4915	0.5085	0.4665	0.4945	0.506			173	0.5275	0.513	0.4885	0.5045	0.502	0.4905	0.471	0.496
174	0.489	0.533	0.4915	0.4985	0.491	0.5175	0.502	0.495			174	0.514	0.509	0.512	0.501	0.5115	0.4845	0.5235	0.5355			174	0.53	0.471	0.5015	0.4825	0.518	0.5005	0.5	0.511
175	0.5035	0.5125	0.524	0.5135	0.5295	0.4905	0.4935	0.498			175	0.497	0.512	0.497	0.51	0.49	0.5105	0.523	0.487			175	0.484	0.5115	0.508	0.4895	0.4965	0.513	0.5055	0.4955
176	0.5045	0.5165	0.512	0.5	0.4785	0.466	0.4945	0.5085			176	0.487	0.512	0.505	0.49	0.4965	0.508	0.5145	0.497			176	0.508	0.5235	0.501	0.529	0.483	0.5045	0.491	0.487
177	0.491	0.4985	0.4775	0.4965	0.464	0.4925	0.5085	0.5145			177	0.493	0.5	0.4715	0.5065	0.4985	0.479	0.5145	0.5265			177	0.525	0.5015	0.506	0.5045	0.4905	0.536	0.5065	0.4955
178	0.5	0.4735	0.5195	0.4945	0.5005	0.518	0.5065	0.4985			178	0.493	0.4975	0.5115	0.4955	0.524	0.496	0.5015	0.5025			178	0.507	0.513	0.5195	0.5	0.4915	0.503	0.511	0.5405
179	0.5025	0.5095	0.4945	0.5175	0.495	0.5005	0.5035	0.5			179	0.4845	0.513	0.4745	0.501	0.508	0.5135	0.508	0.4885			179	0.5045	0.4915	0.5115	0.494	0.5005	0.503	0.495	0.4865
180	0.5025	0.4985	0.4925	0.53	0.506	0.494	0.506	0.506			180	0.5045	0.5075	0.4835	0.5075	0.52	0.5155	0.482	0.5			180	0.5065	0.4745	0.496	0.5215	0.4985	0.5255	0.506	0.5225
181	0.52	0.491	0.5055	0.4845	0.517	0.517	0.4725	0.4945			181	0.497	0.502	0.493	0.4895	0.5105	0.4905	0.515	0.5035			181	0.505	0.5005	0.4895	0.508	0.504	0.5125	0.5055	0.4595
182	0.497	0.4865	0.479	0.4825	0.481	0.4805	0.493	0.504			182	0.534	0.5045	0.518	0.5055	0.518	0.505	0.514	0.487			182	0.4865	0.4925	0.5035	0.498	0.482	0.5045	0.49	0.521
183	0.479	0.4925	0.4955	0.51	0.5265	0.5115	0.507	0.487			183	0.4895	0.501	0.493	0.4915	0.5085	0.4935	0.53	0.517			183	0.4775	0.5275	0.5175	0.4815	0.5165	0.488	0.506	0.4935
184	0.4925	0.475	0.508	0.533	0.5125	0.4995	0.4895	0.514			184	0.505	0.502	0.51	0.5175	0.482	0.498	0.4975	0.4995			184	0.5075	0.469	0.496	0.4925	0.516	0.5155	0.5075	0.524
185	0.506	0.5105	0.5195	0.499	0.4925	0.5195	0.5105	0.496			185	0.511	0.492	0.5115	0.492	0.4965	0.4685	0.482	0.51			185	0.4985	0.4825	0.5135	0.502	0.5175	0.51	0.507	0.4865
186	0.516	0.5015	0.5005	0.4865	0.4635	0.485	0.4775	0.4835			186	0.51	0.4925	0.478	0.508	0.5105	0.4885	0.4835	0.503			186	0.5315	0.5125	0.49	0.515	0.4705	0.5305	0.469	0.4885
187	0.5145	0.488	0.5085	0.4975	0.5115	0.493	0.5125	0.5335			187	0.501	0.498	0.5085	0.5205	0.4995	0.5015	0.4865	0.503			187	0.4895	0.5005	0.5005	0.4905	0.507	0.494	0.4735	0.51
188	0.506	0.507	0.5235	0.486	0.475	0.4935	0.504	0.5235			188	0.5115	0.4845	0.5005	0.4805	0.5155	0.4865	0.494	0.4665			188	0.5035	0.497	0.5125	0.517	0.5065	0.4915	0.5175	0.4845
189	0.493	0.486	0.501	0.48	0.496	0.4765	0.5195	0.4915			189	0.5125	0.4865	0.495	0.4935	0.4975	0.5025	0.485	0.507			189	0.506	0.523	0.514	0.5	0.499	0.5075	0.5005	0.489
190	0.5005	0.531	0.523	0.4905	0.5025	0.5195	0.4605	0.5065			190	0.5325	0.4605	0.502	0.48	0.5035	0.501	0.521	0.4785			190	0.4865	0.501	0.491	0.52	0.515	0.487	0.4885	0.4905
191	0.4895	0.517	0.4975	0.485	0.4995	0.49	0.4935	0.496			191	0.4935	0.501	0.4975	0.501	0.487	0.5105	0.4765	0.5065			191	0.5005	0.503	0.484	0.51	0.4955	0.486	0.5095	0.532
192	0.486	0.4885	0.478	0.5075	0.5055	0.503	0.486	0.526			192	0.516	0.504	0.522	0.4865	0.497	0.507	0.4975	0.5165			192	0.5065	0.508	0.5175	0.481	0.4875	0.507	0.5115	0.5215
193	0.523	0.509	0.483	0.504	0.502	0.4965	0.5015	0.5295			193	0.4965	0.505	0.502	0.4785	0.491	0.4845	0.504	0.5005			193	0.493	0.5105	0.505	0.498	0.522	0.4965	0.5025	0.4995
194	0.5135	0.4775	0.499	0.5115	0.501	0.502	0.4885	0.4865			194	0.499	0.5065	0.51	0.4985	0.509	0.516	0.474	0.5195			194	0.5155	0.5105	0.4985	0.4985	0.4805	0.499	0.4935	0.5005
195	0.4795	0.485	0.5	0.497	0.504	0.5005	0.5075	0.4925			195	0.4805	0.5055	0.518	0.516	0.5225	0.4995	0.5145	0.4885			195	0.5005	0.498	0.484	0.496	0.485	0.503	0.512	0.512
196	0.513	0.51	0.513	0.4585	0.493	0.5125	0.5	0.4975			196	0.4955	0.486	0.505	0.5	0.5145	0.508	0.506	0.4895			196	0.508	0.5095	0.4755	0.4965	0.5215	0.487	0.5175	0.5255
197	0.4965	0.523	0.5155	0.4855	0.4975	0.516	0.485	0.497			197	0.5	0.5075	0.506	0.5075	0.5005	0.5255	0.5125	0.486			197	0.5285	0.489	0.5105	0.4845	0.517	0.5305	0.483	0.482
198	0.494	0.508	0.4775	0.517	0.515	0.514	0.517	0.5065			198	0.521	0.4825	0.527	0.502	0.532	0.5035	0.494	0.5165			198	0.482	0.497	0.515	0.4815	0.511	0.5085	0.506	0.4885
199	0.4985	0.5175	0.485	0.498	0.498	0.5035	0.5005	0.5085			199	0.52	0.5015	0.4795	0.5005	0.488	0.5155	0.5115	0.5315			199	0.506	0.53	0.509	0.4825	0.462	0.479	0.496	0.5035
200	0.474	0.5015	0.5025	0.49	0.501	0.49	0.513	0.497			200	0.5085	0.5135	0.5015	0.521	0.4955	0.493	0.4775	0.5035			200	0.5105	0.4965	0.5305	0.486	0.526	0.539	0.5225	0.4885
201	0.5125	0.5005	0.4945	0.494	0.5065	0.499	0.48	0.5015			201	0.5035	0.52	0.5065	0.4815	0.4805	0.5	0.5185	0.4755			201	0.4995	0.521	0.53	0.5035	0.522	0.4855	0.4915	0.5295
202	0.488	0.4955	0.496	0.4985	0.519	0.494	0.508	0.5015			202	0.4825	0.51	0.5025	0.4955	0.5155	0.5185	0.489	0.5165			202	0.507	0.4935	0.511	0.51	0.4915	0.489	0.4925	0.49
203	0.497	0.502	0.4885	0.4915	0.5065	0.4795	0.4625	0.456			203	0.5225	0.5015	0.509	0.4875	0.496	0.5055	0.4825	0.522			203	0.488	0.515	0.4965	0.5065	0.51	0.492	0.4865	0.503
204	0.505	0.495	0.47	0.486	0.504	0.513	0.502	0.5075			204	0.4975	0.525	0.5185	0.4985	0.5255	0.49	0.507	0.501			204	0.5045	0.52	0.485	0.495	0.5315	0.462	0.52	0.5145
205	0.5295	0.5055	0.5055	0.4695	0.489	0.4905	0.5105	0.517			205	0.5075	0.4905	0.469	0.4865	0.489	0.4815	0.52	0.509			205	0.5125	0.486	0.4905	0.4915	0.528	0.5205	0.4905	0.477
206	0.4955	0.4905	0.497	0.5035	0.5245	0.5155	0.4875	0.49			206	0.497	0.509	0.502	0.524	0.4925	0.495	0.4945	0.5115			206	0.5015	0.4885	0.4775	0.5045	0.5025	0.515	0.4905	0.5025
207	0.506	0.509	0.5005	0.497	0.4995	0.469	0.511	0.5035			207	0.5105	0.5075	0.493	0.4885	0.495	0.511	0.494	0.506			207	0.499	0.484	0.4825	0.5165	0.468	0.4915	0.502	0.491
208	0.497	0.498	0.5075	0.535	0.518	0.5165	0.4945	0.495			208	0.4785	0.4865	0.489	0.505	0.495	0.516	0.503	0.509			208	0.5345	0.5095	0.4795	0.506	0.508	0.4915	0.496	0.479
209	0.4875	0.5175	0.5155	0.49	0.4555	0.518	0.4995	0.4955			209	0.5285	0.5015	0.5145	0.5155	0.4925	0.493	0.4775	0.507			209	0.507	0.486	0.514	0.5	0.5025	0.499	0.496	0.4965
210	0.52	0.5265	0.4945	0.486	0.487	0.51	0.488	0.528			210	0.4875	0.5015	0.5035	0.464	0.5075	0.5105	0.4795	0.5095			210	0.5205	0.51	0.505	0.518	0.4805	0.5055	0.476	0.529
211	0.5105	0.506	0.5265	0.5245	0.5025	0.487	0.479	0.529			211	0.5105	0.522	0.511	0.4975	0.5135	0.47	0.508	0.5305			211	0.51	0.4955	0.475	0.509	0.4805	0.4865	0.5055	0.506
212	0.507	0.52	0.4975	0.5155	0.503	0.473	0.516	0.492			212	0.507	0.5045	0.4885	0.524	0.5025	0.514	0.473	0.5			212	0.5075	0.5025	0.5135	0.506	0.5045	0.516	0.476	0.5105
213	0.5005	0.486	0.5125	0.5	0.4905	0.472	0.4805	0.5185			213	0.504	0.5075	0.4825	0.5065	0.507	0.4945	0.4985	0.497			213	0.5135	0.487	0.4865	0.466	0.508	0.514	0.486	0.501
214	0.5065	0.516	0.5095	0.508	0.5155	0.506	0.4925	0.517			214	0.522	0.522	0.4965	0.4975	0.4745	0.521	0.514	0.5195			214	0.487	0.4885	0.486	0.4775	0.479	0.5055	0.507	0.4865
215	0.517	0.505	0.5085	0.4925	0.497	0.537	0.478	0.4755			215	0.507	0.5065	0.502	0.489	0.5005	0.5095	0.5045	0.485			215	0.504	0.497	0.52	0.486	0.496	0.4935	0.495	0.497
216	0.5095	0.509	0.509	0.4995	0.503	0.53	0.5225	0.4915			216	0.49	0.517	0.513	0.498	0.48	0.497	0.519	0.516			216	0.4975	0.4975	0.503	0.5055	0.5035	0.4965	0.4935	0.5085
217	0.4905	0.53	0.4915	0.517	0.4995	0.5195	0.4975	0.508			217	0.501	0.489	0.4885	0.5095	0.5215	0.512	0.4915	0.478			217	0.53	0.5015	0.494	0.497	0.52	0.5035	0.5215	0.487
218	0.4905	0.509	0.5205	0.5015	0.5005	0.471	0.5065	0.5035			218	0.512	0.499	0.506	0.496	0.4795	0.5065	0.4975	0.4985			218	0.502	0.515	0.505	0.5095	0.478	0.4635	0.5075	0.472
219	0.512	0.495	0.5135	0.496	0.5295	0.5305	0.494	0.4995			219	0.5	0.5095	0.5115	0.508	0.512	0.521	0.4685	0.5405			219	0.5085	0.492	0.472	0.494	0.484	0.5175	0.5	0.495
220	0.4975	0.4765	0.506	0.5155	0.502	0.4895	0.494	0.5095			220	0.489	0.5245	0.5085	0.499	0.4775	0.525	0.4985	0.5015			220	0.4925	0.4975	0.5195	0.4975	0.467	0.518	0.4745	0.484
221	0.491	0.5085	0.505	0.507	0.5215	0.5065	0.497	0.505			221	0.4895	0.51	0.4825	0.506	0.5025	0.483	0.5005	0.5005			221	0.476	0.499	0.4805	0.504	0.5415	0.5165	0.477	0.516
222	0.4805	0.521	0.484	0.51	0.524	0.4785	0.512	0.505			222	0.514	0.526	0.494	0.5095	0.465	0.495	0.501	0.5255			222	0.512	0.4855	0.5015	0.501	0.5095	0.4785	0.5245	0.4975
223	0.5165	0.5035	0.4925	0.4905	0.513	0.47	0.485	0.492			223	0.4895	0.482	0.5145	0.462	0.498	0.5005	0.498	0.5075			223	0.499	0.5185	0.466	0.506	0.489	0.508	0.4925	0.513
224	0.515	0.5125	0.49	0.5115	0.517	0.507	0.5145	0.5085			224	0.4905	0.491	0.4755	0.5045	0.5175	0.515	0.5255	0.502			224	0.5105	0.5215	0.496	0.5085	0.5005	0.515	0.527	0.5075
225	0.5135	0.505	0.509	0.5065	0.51	0.5075	0.5075	0.4905			225	0.516	0.5005	0.5095	0.4685	0.5165	0.504	0.511	0.5015			225	0.527	0.5085	0.5035	0.491	0.4975	0.4965	0.506	0.5335
226	0.523	0.5155	0.509	0.5005	0.5075	0.511	0.466	0.482			226	0.49	0.4875	0.483	0.5065	0.527	0.509	0.499	0.51			226	0.506	0.5065	0.5	0.507	0.504	0.5	0.52	0.485
227	0.503	0.506	0.5165	0.4705	0.5195	0.491	0.509	0.503			227	0.5175	0.5195	0.5105	0.524	0.5305	0.529	0.487	0.505			227	0.515	0.508	0.473	0.5155	0.486	0.514	0.5095	0.5105
228	0.485	0.5055	0.507	0.473	0.5095	0.4955	0.504	0.5055			228	0.498	0.4985	0.4935	0.4985	0.495	0.5115	0.5105	0.517			228	0.516	0.503	0.5075	0.499	0.5295	0.493	0.514	0.498
229	0.4995	0.478	0.5015	0.5095	0.4935	0.4905	0.4765	0.505			229	0.503	0.504	0.5095	0.4985	0.5	0.493	0.4925	0.505			229	0.489	0.4915	0.486	0.491	0.4925	0.523	0.522	0.5395
230	0.485	0.5185	0.5055	0.5025	0.529	0.493	0.5015	0.4895			230	0.5095	0.5045	0.5215	0.495	0.489	0.515	0.4875	0.481			230	0.513	0.485	0.513	0.5035	0.492	0.5155	0.499	0.5395
231	0.5155	0.4805	0.497	0.5015	0.485	0.509	0.5035	0.4725			231	0.5105	0.5145	0.496	0.497	0.4705	0.495	0.511	0.499			231	0.5125	0.507	0.487	0.506	0.517	0.547	0.53	0.5175
232	0.499	0.4725	0.51	0.5055	0.512	0.4985	0.49	0.497			232	0.511	0.5125	0.522	0.5115	0.505	0.502	0.4995	0.502			232	0.5195	0.508	0.5055	0.497	0.509	0.5155	0.5055	0.4985
233	0.5195	0.487	0.4875	0.512	0.514	0.5105	0.4955	0.481			233	0.494	0.486	0.4985	0.5055	0.4455	0.514	0.4975	0.496			233	0.507	0.508	0.5035	0.512	0.481	0.514	0.5055	0.51
234	0.4945	0.5135	0.5	0.489	0.493	0.5195	0.48	0.4805			234	0.484	0.4985	0.477	0.481	0.479	0.479	0.504	0.488			234	0.513	0.5145	0.498	0.486	0.51	0.4745	0.488	0.502
235	0.5085	0.526	0.5035	0.5045	0.5025	0.5005	0.5095	0.4965			235	0.5285	0.512	0.4795	0.518	0.4745	0.4925	0.5395	0.506			235	0.487	0.502	0.515	0.5125	0.525	0.5185	0.5075	0.507
236	0.496	0.506	0.5025	0.479	0.5035	0.4885	0.4835	0.504			236	0.516	0.4995	0.5155	0.512	0.486	0.4485	0.513	0.4785			236	0.5215	0.513	0.506	0.4815	0.487	0.5065	0.49	0.4925
237	0.454	0.5215	0.5095	0.4945	0.4815	0.4905	0.5015	0.4935			237	0.503	0.4855	0.5105	0.5055	0.503	0.5035	0.524	0.5005			237	0.5265	0.502	0.5035	0.5065	0.503	0.4955	0.5015	0.5045
238	0.4875	0.513	0.506	0.5025	0.519	0.4865	0.5025	0.5135			238	0.484	0.5095	0.506	0.476	0.5175	0.5	0.483	0.499			238	0.4765	0.517	0.509	0.499	0.4845	0.4835	0.4935	0.503
239	0.518	0.5015	0.4895	0.52	0.5115	0.4975	0.51	0.51			239	0.4795	0.4735	0.5085	0.4835	0.4755	0.5175	0.4765	0.495			239	0.4725	0.503	0.5005	0.486	0.488	0.5095	0.5015	0.4765
240	0.481	0.5095	0.539	0.5115	0.507	0.4985	0.5305	0.5105			240	0.507	0.499	0.507	0.4895	0.481	0.51	0.4995	0.4955			240	0.501	0.483	0.503	0.493	0.5015	0.4765	0.512	0.5095
241	0.507	0.495	0.493	0.4965	0.5085	0.4855	0.4955	0.5235			241	0.5065	0.4965	0.5135	0.4945	0.515	0.5135	0.498	0.4885			241	0.5025	0.5145	0.4995	0.507	0.5065	0.5365	0.522	0.508
242	0.49	0.524	0.503	0.48	0.5155	0.4835	0.4895	0.4905			242	0.519	0.5135	0.4925	0.516	0.488	0.4685	0.476	0.509			242	0.495	0.4985	0.491	0.5145	0.4975	0.512	0.4895	0.5235
243	0.505	0.5065	0.5055	0.489	0.4735	0.518	0.519	0.502			243	0.49	0.5055	0.4875	0.476	0.499	0.5065	0.5085	0.5035			243	0.4695	0.51	0.504	0.5155	0.49	0.499	0.477	0.483
244	0.4955	0.5035	0.4855	0.49	0.5115	0.4845	0.491	0.506			244	0.496	0.5125	0.48	0.4765	0.5065	0.509	0.5255	0.507			244	0.5125	0.466	0.5085	0.4865	0.5125	0.501	0.497	0.523
245	0.5005	0.5235	0.5145	0.5165	0.4945	0.489	0.512	0.498			245	0.5115	0.515	0.509	0.497	0.4835	0.506	0.53	0.505			245	0.49	0.5005	0.505	0.5035	0.5175	0.4995	0.469	0.4855
246	0.513	0.4915	0.498	0.493	0.52	0.491	0.489	0.5165			246	0.4845	0.4965	0.494	0.491	0.4875	0.4775	0.5115	0.485			246	0.5195	0.498	0.4685	0.4915	0.5125	0.5175	0.4845	0.4585
247	0.4975	0.517	0.497	0.4935	0.4795	0.4825	0.504	0.498			247	0.497	0.5005	0.5035	0.501	0.519	0.497	0.4965	0.509			247	0.478	0.5075	0.513	0.5045	0.5115	0.488	0.504	0.496
248	0.5175	0.51	0.519	0.4935	0.5145	0.502	0.483	0.493			248	0.517	0.4965	0.493	0.488	0.517	0.5125	0.516	0.505			248	0.5225	0.5085	0.506	0.4905	0.4945	0.485	0.496	0.4945
249	0.514	0.499	0.489	0.475	0.502	0.485	0.4785	0.5125			249	0.5035	0.5115	0.509	0.475	0.483	0.484	0.49	0.5015			249	0.499	0.505	0.493	0.4935	0.491	0.4615	0.517	0.4945
250	0.493	0.515	0.4765	0.489	0.498	0.5175	0.493	0.5045			250	0.4995	0.507	0.4705	0.492	0.497	0.5195	0.5325	0.5155			250	0.483	0.525	0.5155	0.4635	0.5005	0.5025	0.4915	0.504
251	0.4975	0.5215	0.468	0.498	0.5195	0.502	0.4935	0.495			251	0.493	0.516	0.5135	0.4965	0.505	0.4985	0.5015	0.5155			251	0.506	0.54	0.5035	0.5015	0.5165	0.5065	0.4745	0.491
252	0.5015	0.489	0.505	0.52	0.5165	0.4955	0.518	0.505			252	0.519	0.4965	0.51	0.5205	0.5075	0.499	0.526	0.523			252	0.504	0.4995	0.4925	0.516	0.5175	0.504	0.5	0.4865
253	0.504	0.498	0.501	0.4855	0.473	0.519	0.494	0.492			253	0.5125	0.5095	0.496	0.4925	0.526	0.504	0.4825	0.5055			253	0.504	0.5025	0.517	0.5115	0.504	0.5	0.4935	0.5115
254	0.474	0.5215	0.49	0.5165	0.5195	0.5275	0.4925	0.5315			254	0.4945	0.5005	0.4905	0.5075	0.4915	0.4835	0.484	0.5055			254	0.4935	0.4905	0.506	0.472	0.502	0.4985	0.5435	0.502
255	0.5295	0.516	0.4965	0.5015	0.5155	0.513	0.4975	0.4975			255	0.4915	0.4675	0.5015	0.4995	0.509	0.512	0.5085	0.483			255	0.5085	0.496	0.5095	0.4795	0.507	0.501	0.502	0.5195
256	0.5215	0.508	0.5105	0.5035	0.5155	0.514	0.502	0.5225			256	0.514	0.4885	0.501	0.4965	0.486	0.503	0.5115	0.493			256	0.4925	0.5055	0.5105	0.502	0.511	0.5045	0.5105	0.5035
257	0.4865	0.4905	0.499	0.5025	0.476	0.5095	0.5165	0.5115			257	0.5095	0.496	0.474	0.509	0.501	0.5105	0.4815	0.5145			257	0.504	0.515	0.5015	0.501	0.5075	0.4785	0.515	0.5115
258	0.482	0.5155	0.5165	0.498	0.4965	0.515	0.481	0.515			258	0.494	0.529	0.5115	0.516	0.497	0.519	0.48	0.515			258	0.5185	0.486	0.504	0.5145	0.496	0.528	0.511	0.519
259	0.507	0.528	0.5035	0.4945	0.5055	0.507	0.4895	0.51			259	0.514	0.4885	0.491	0.5035	0.4865	0.538	0.5045	0.5			259	0.4815	0.4965	0.505	0.48	0.474	0.5065	0.519	0.513
260	0.5165	0.5165	0.5045	0.4955	0.5015	0.489	0.5115	0.5005			260	0.486	0.48	0.5115	0.5075	0.5035	0.489	0.4825	0.5045			260	0.513	0.504	0.502	0.4815	0.506	0.509	0.479	0.494
261	0.512	0.486	0.4875	0.517	0.5005	0.514	0.4995	0.521			261	0.5125	0.4645	0.5155	0.499	0.503	0.5025	0.495	0.4895			261	0.511	0.5085	0.5155	0.502	0.4935	0.507	0.505	0.5195
262	0.5095	0.5045	0.512	0.513	0.493	0.476	0.4695	0.511			262	0.4995	0.5135	0.5275	0.506	0.5005	0.4925	0.503	0.4955			262	0.504	0.5215	0.501	0.5065	0.511	0.4945	0.473	0.4985
263	0.4775	0.5225	0.4815	0.4985	0.4915	0.4865	0.5085	0.5135			263	0.5035	0.5195	0.521	0.477	0.503	0.5055	0.4835	0.5025			263	0.5155	0.4655	0.5	0.491	0.4845	0.4985	0.4775	0.4835
264	0.4985	0.5155	0.5025	0.503	0.488	0.5195	0.493	0.4985			264	0.521	0.499	0.5185	0.4935	0.527	0.4915	0.4805	0.5			264	0.4875	0.495	0.4795	0.5035	0.518	0.488	0.523	0.509
265	0.525	0.5055	0.507	0.509	0.5165	0.4915	0.513	0.5095			265	0.516	0.4935	0.4855	0.473	0.4735	0.505	0.486	0.483			265	0.521	0.4945	0.49	0.5155	0.501	0.537	0.4865	0.5085
266	0.514	0.489	0.515	0.5185	0.4985	0.505	0.5145	0.494			266	0.483	0.5275	0.498	0.482	0.5015	0.459	0.5055	0.5065			266	0.4935	0.505	0.5015	0.524	0.484	0.5015	0.5	0.4925
267	0.49	0.5125	0.499	0.5115	0.479	0.48	0.499	0.505			267	0.4985	0.5105	0.4985	0.469	0.512	0.503	0.505	0.5175			267	0.4765	0.5015	0.5145	0.5125	0.5	0.495	0.5245	0.4995
268	0.531	0.485	0.532	0.5125	0.4815	0.487	0.506	0.4895			268	0.5095	0.5005	0.487	0.523	0.492	0.489	0.5375	0.5175			268	0.4965	0.4965	0.5155	0.4805	0.483	0.502	0.4985	0.5145
269	0.5105	0.494	0.5115	0.4865	0.5125	0.5	0.5035	0.498			269	0.5155	0.488	0.512	0.509	0.4975	0.5175	0.516	0.5015			269	0.4905	0.5135	0.504	0.5115	0.513	0.495	0.5205	0.462
270	0.4925	0.485	0.5045	0.4955	0.496	0.504	0.498	0.504			270	0.52	0.4975	0.496	0.488	0.4835	0.509	0.5035	0.482			270	0.513	0.496	0.496	0.5035	0.462	0.5055	0.505	0.468
271	0.526	0.4975	0.515	0.487	0.4725	0.5005	0.4955	0.516			271	0.5165	0.484	0.4875	0.5145	0.5025	0.4825	0.4955	0.513			271	0.5	0.512	0.5045	0.509	0.5135	0.516	0.508	0.484
272	0.505	0.454	0.511	0.483	0.486	0.4835	0.528	0.499			272	0.5095	0.531	0.4925	0.515	0.495	0.5095	0.507	0.4915			272	0.498	0.5005	0.5045	0.4855	0.5135	0.495	0.52	0.488
273	0.506	0.4875	0.5005	0.501	0.497	0.508	0.49	0.4835			273	0.505	0.531	0.474	0.497	0.5175	0.5035	0.513	0.484			273	0.4875	0.507	0.5035	0.4845	0.4755	0.4625	0.5215	0.5115
274	0.528	0.5075	0.5145	0.494	0.4995	0.502	0.51	0.4855			274	0.501	0.5085	0.524	0.506	0.522	0.5015	0.4945	0.507			274	0.478	0.4875	0.5115	0.4855	0.486	0.5	0.501	0.483
275	0.493	0.5	0.491	0.496	0.483	0.5135	0.5055	0.4795			275	0.4915	0.5065	0.504	0.464	0.5385	0.5065	0.4815	0.491			275	0.5125	0.5305	0.5255	0.496	0.515	0.5125	0.504	0.4985
276	0.4985	0.502	0.495	0.484	0.495	0.527	0.509	0.5095			276	0.5075	0.4905	0.492	0.511	0.5145	0.509	0.481	0.487			276	0.5135	0.522	0.486	0.5015	0.484	0.494	0.4985	0.49
277	0.495	0.517	0.4685	0.5045	0.503	0.5185	0.521	0.494			277	0.5115	0.487	0.527	0.4965	0.5025	0.506	0.4955	0.5155			277	0.4985	0.508	0.489	0.5205	0.527	0.48	0.4755	0.5045
278	0.4855	0.509	0.5095	0.5145	0.497	0.506	0.516	0.508			278	0.4925	0.5205	0.519	0.5125	0.487	0.5	0.4825	0.5185			278	0.4915	0.51	0.501	0.477	0.488	0.496	0.5175	0.4775
279	0.526	0.5135	0.507	0.4925	0.49	0.5195	0.486	0.516			279	0.477	0.515	0.499	0.479	0.4935	0.503	0.4985	0.518			279	0.5035	0.506	0.5025	0.499	0.534	0.504	0.4865	0.497
280	0.524	0.482	0.475	0.4805	0.4995	0.536	0.5025	0.4805			280	0.5045	0.513	0.516	0.524	0.4905	0.509	0.4925	0.5			280	0.512	0.485	0.5265	0.5025	0.4775	0.4985	0.524	0.5035
281	0.4935	0.4765	0.5245	0.4995	0.5085	0.4975	0.503	0.4805			281	0.5425	0.4895	0.5165	0.5205	0.5105	0.507	0.5185	0.4875			281	0.471	0.5325	0.5035	0.4865	0.4945	0.501	0.509	0.513
282	0.5045	0.4935	0.486	0.516	0.5095	0.496	0.5065	0.4605			282	0.509	0.5095	0.492	0.493	0.491	0.489	0.5015	0.495			282	0.4845	0.507	0.5085	0.513	0.5065	0.5	0.487	0.513
283	0.509	0.513	0.5155	0.4985	0.489	0.471	0.488	0.476			283	0.4925	0.4615	0.4935	0.495	0.498	0.513	0.4835	0.511			283	0.51	0.4925	0.47	0.4915	0.507	0.499	0.4885	0.534
284	0.5015	0.4705	0.4945	0.509	0.522	0.4885	0.4755	0.4975			284	0.488	0.507	0.5135	0.501	0.522	0.5045	0.4905	0.5025			284	0.48	0.514	0.5005	0.497	0.509	0.485	0.492	0.4655
285	0.496	0.5025	0.478	0.5095	0.527	0.5	0.476	0.467			285	0.504	0.5115	0.529	0.5145	0.4895	0.522	0.54	0.5165			285	0.515	0.497	0.5175	0.496	0.5005	0.4975	0.508	0.4975
286	0.5195	0.5115	0.4955	0.508	0.4945	0.5205	0.495	0.521			286	0.5165	0.5155	0.5075	0.501	0.5155	0.4825	0.496	0.5145			286	0.4905	0.48	0.478	0.5075	0.4875	0.5155	0.4795	0.504
287	0.499	0.519	0.4905	0.531	0.495	0.5045	0.5065	0.5205			287	0.5075	0.519	0.505	0.503	0.483	0.4875	0.5115	0.4925			287	0.479	0.501	0.5025	0.512	0.5155	0.4935	0.4935	0.4935
288	0.494	0.514	0.481	0.4805	0.5025	0.4855	0.498	0.474			288	0.491	0.489	0.518	0.494	0.5175	0.499	0.5045	0.4815			288	0.4645	0.5205	0.4955	0.4945	0.494	0.5	0.539	0.4935
289	0.494	0.474	0.5055	0.502	0.5025	0.4715	0.4865	0.5135			289	0.4665	0.4845	0.5105	0.496	0.512	0.4895	0.5105	0.496			289	0.485	0.49	0.503	0.4815	0.467	0.517	0.508	0.506
290	0.4895	0.5185	0.4785	0.5015	0.5125	0.507	0.5075	0.4975			290	0.4945	0.4955	0.516	0.5105	0.5015	0.5065	0.4945	0.4975			290	0.5045	0.514	0.522	0.518	0.503	0.488	0.5165	0.4915
291	0.5055	0.489	0.5055	0.5085	0.511	0.523	0.5045	0.486			291	0.506	0.492	0.503	0.5385	0.5195	0.477	0.4975	0.483			291	0.5055	0.515	0.491	0.49	0.5065	0.4895	0.5005	0.5195
292	0.5145	0.5125	0.48	0.4685	0.481	0.489	0.4815	0.526			292	0.4985	0.5165	0.5035	0.5185	0.5055	0.4935	0.5025	0.5075			292	0.486	0.5075	0.5045	0.516	0.4725	0.4995	0.492	0.5055
293	0.491	0.4825	0.475	0.5215	0.5115	0.513	0.4765	0.482			293	0.485	0.538	0.503	0.474	0.5025	0.5025	0.499	0.498			293	0.485	0.5085	0.509	0.5165	0.511	0.51	0.49	0.515
294	0.47	0.4855	0.5075	0.518	0.493	0.5085	0.516	0.5095			294	0.503	0.4905	0.5175	0.512	0.498	0.518	0.485	0.5015			294	0.522	0.5165	0.485	0.503	0.506	0.4775	0.527	0.476
295	0.4905	0.471	0.492	0.49	0.4815	0.5125	0.506	0.512			295	0.4865	0.4755	0.5205	0.49	0.5055	0.5185	0.5095	0.5065			295	0.499	0.503	0.499	0.479	0.506	0.4705	0.498	0.492
296	0.5155	0.4995	0.5335	0.5065	0.519	0.486	0.494	0.549			296	0.471	0.512	0.498	0.499	0.482	0.4975	0.502	0.4935			296	0.5345	0.4645	0.4645	0.5065	0.5035	0.47	0.502	0.49
297	0.516	0.4965	0.514	0.501	0.5055	0.522	0.497	0.5015			297	0.501	0.496	0.503	0.505	0.519	0.511	0.5145	0.4915			297	0.4805	0.4905	0.478	0.4845	0.509	0.4945	0.49	0.4905
298	0.528	0.498	0.5085	0.505	0.4815	0.511	0.511	0.4675			298	0.5275	0.509	0.5065	0.5235	0.501	0.5045	0.5025	0.5095			298	0.497	0.4925	0.514	0.514	0.506	0.521	0.5155	0.4825
299	0.4905	0.514	0.492	0.508	0.484	0.476	0.528	0.5025			299	0.509	0.518	0.4995	0.4735	0.49	0.4905	0.5225	0.5015			299	0.4845	0.497	0.489	0.494	0.5005	0.5295	0.502	0.5005
300	0.4905	0.4905	0.516	0.508	0.4755	0.5135	0.4945	0.509			300	0.473	0.5015	0.5195	0.479	0.48	0.4975	0.514	0.504			300	0.4965	0.456	0.483	0.4765	0.5045	0.4945	0.5265	0.5125
301	0.4785	0.533	0.5065	0.463	0.4905	0.516	0.492	0.4985			301	0.5175	0.505	0.5015	0.48	0.4655	0.517	0.491	0.518			301	0.5	0.5065	0.5225	0.5195	0.519	0.486	0.5215	0.4865
302	0.521	0.49	0.5085	0.497	0.5085	0.4915	0.5105	0.47			302	0.504	0.464	0.5185	0.5045	0.505	0.514	0.496	0.491			302	0.513	0.496	0.4755	0.496	0.5255	0.4715	0.4905	0.519
303	0.4905	0.486	0.512	0.5025	0.5065	0.506	0.521	0.495			303	0.526	0.494	0.5135	0.4915	0.4995	0.5135	0.5095	0.4925			303	0.5165	0.507	0.503	0.514	0.5065	0.482	0.513	0.481
304	0.4885	0.5005	0.483	0.5125	0.508	0.52	0.5045	0.4685			304	0.5045	0.5045	0.485	0.4845	0.495	0.5055	0.5005	0.502			304	0.48	0.5335	0.514	0.505	0.5225	0.4945	0.507	0.49
305	0.493	0.495	0.4865	0.492	0.4845	0.512	0.498	0.5105			305	0.4845	0.48	0.5215	0.5115	0.463	0.485	0.4975	0.508			305	0.494	0.5015	0.497	0.5085	0.4865	0.5005	0.4875	0.5135
306	0.478	0.5175	0.512	0.5105	0.492	0.5165	0.5155	0.495			306	0.502	0.5035	0.4975	0.472	0.5275	0.515	0.5115	0.488			306	0.506	0.4735	0.4725	0.5185	0.4985	0.515	0.499	0.483
307	0.494	0.4955	0.494	0.506	0.518	0.504	0.5045	0.5			307	0.5265	0.485	0.5065	0.512	0.484	0.476	0.4895	0.4985			307	0.483	0.4985	0.477	0.501	0.4775	0.534	0.501	0.4775
308	0.5065	0.506	0.489	0.4815	0.4945	0.513	0.5125	0.4755			308	0.488	0.493	0.5075	0.53	0.5105	0.512	0.5005	0.502			308	0.5055	0.487	0.4915	0.5305	0.4785	0.5085	0.5	0.514
309	0.5095	0.502	0.5195	0.498	0.5005	0.521	0.475	0.49			309	0.511	0.505	0.5015	0.509	0.5085	0.494	0.516	0.511			309	0.52	0.4895	0.474	0.4985	0.5105	0.518	0.5105	0.5145
310	0.503	0.501	0.5065	0.5075	0.486	0.496	0.511	0.4955			310	0.477	0.514	0.5155	0.5355	0.5075	0.5	0.508	0.4935			310	0.509	0.506	0.508	0.497	0.487	0.505	0.468	0.489
311	0.513	0.491	0.499	0.497	0.5025	0.4865	0.4795	0.505			311	0.53	0.5	0.494	0.4815	0.507	0.495	0.4945	0.515			311	0.498	0.4915	0.487	0.5065	0.504	0.492	0.528	0.4955
312	0.495	0.4745	0.5005	0.502	0.513	0.486	0.516	0.514			312	0.489	0.5025	0.484	0.504	0.4855	0.5085	0.5275	0.527			312	0.4955	0.503	0.5325	0.4965	0.4805	0.508	0.503	0.5105
313	0.5085	0.5105	0.5135	0.4845	0.5065	0.4875	0.4865	0.497			313	0.489	0.49	0.498	0.506	0.4925	0.495	0.5115	0.499			313	0.5275	0.4825	0.4785	0.507	0.492	0.4835	0.4895	0.519
314	0.4955	0.5095	0.4905	0.4895	0.503	0.5195	0.4945	0.492			314	0.5135	0.4835	0.4915	0.483	0.5055	0.4665	0.4705	0.5125			314	0.4825	0.509	0.4785	0.5055	0.518	0.49	0.4945	0.467
315	0.503	0.5235	0.505	0.5305	0.5145	0.497	0.4935	0.5215			315	0.5005	0.4895	0.4955	0.5035	0.507	0.518	0.5015	0.4805			315	0.5085	0.5115	0.5055	0.498	0.4895	0.4905	0.519	0.493
316	0.512	0.505	0.486	0.5235	0.5215	0.488	0.482	0.5305			316	0.4715	0.5185	0.511	0.4815	0.5165	0.498	0.511	0.5005			316	0.492	0.498	0.5005	0.5055	0.5105	0.517	0.5035	0.478
317	0.5315	0.4895	0.5075	0.498	0.4965	0.5055	0.522	0.5185			317	0.5055	0.509	0.483	0.5105	0.49	0.4885	0.4905	0.4965			317	0.5045	0.507	0.502	0.4975	0.51	0.483	0.498	0.4795
318	0.502	0.495	0.5135	0.5115	0.4935	0.512	0.488	0.5015			318	0.497	0.467	0.4965	0.483	0.511	0.493	0.515	0.5115			318	0.4935	0.4965	0.518	0.492	0.5115	0.484	0.477	0.487
319	0.4935	0.526	0.497	0.5125	0.515	0.5315	0.4985	0.508			319	0.506	0.516	0.47	0.502	0.5145	0.465	0.486	0.5275			319	0.475	0.498	0.522	0.5225	0.518	0.4995	0.4995	0.5025
320	0.5165	0.51	0.4975	0.494	0.4785	0.503	0.503	0.4835			320	0.513	0.495	0.493	0.4795	0.506	0.5045	0.492	0.4975			320	0.528	0.5085	0.5105	0.4815	0.4835	0.484	0.504	0.4965
321	0.4965	0.4865	0.494	0.5105	0.5185	0.5135	0.5005	0.4925			321	0.4995	0.4935	0.511	0.522	0.5115	0.5115	0.5075	0.487			321	0.487	0.528	0.511	0.515	0.5105	0.5095	0.497	0.4915
322	0.509	0.485	0.486	0.494	0.4975	0.494	0.4895	0.5105			322	0.4945	0.493	0.507	0.5065	0.5295	0.5055	0.5235	0.4865			322	0.513	0.4765	0.485	0.5045	0.51	0.4965	0.4925	0.531
323	0.4725	0.514	0.4875	0.52	0.512	0.4885	0.5245	0.4915			323	0.499	0.493	0.51	0.5205	0.49	0.514	0.5	0.523			323	0.5105	0.5015	0.5245	0.4775	0.503	0.485	0.5245	0.491
324	0.503	0.477	0.4965	0.496	0.4665	0.4885	0.493	0.4905			324	0.514	0.517	0.495	0.482	0.481	0.486	0.498	0.4905			324	0.467	0.5065	0.5235	0.533	0.5065	0.4935	0.517	0.504
325	0.499	0.4885	0.51	0.5145	0.5175	0.474	0.4875	0.498			325	0.501	0.503	0.504	0.505	0.4775	0.5375	0.5165	0.5205			325	0.5195	0.527	0.5125	0.4805	0.5115	0.472	0.507	0.513
326	0.472	0.492	0.5025	0.472	0.49	0.5205	0.473	0.505			326	0.5195	0.4995	0.5085	0.5055	0.5225	0.4885	0.4895	0.4885			326	0.5065	0.466	0.483	0.4925	0.4765	0.492	0.488	0.506
327	0.488	0.5065	0.5045	0.5275	0.5	0.494	0.471	0.497			327	0.494	0.4825	0.516	0.5055	0.479	0.4915	0.5265	0.488			327	0.529	0.515	0.501	0.501	0.493	0.512	0.477	0.5055
328	0.471	0.5	0.498	0.481	0.5115	0.4865	0.489	0.4835			328	0.4975	0.4915	0.483	0.493	0.5105	0.5165	0.5125	0.511			328	0.4785	0.5005	0.508	0.4945	0.5005	0.516	0.515	0.497
329	0.4935	0.474	0.513	0.5155	0.5195	0.479	0.5	0.52			329	0.502	0.515	0.5065	0.503	0.502	0.529	0.5205	0.4655			329	0.522	0.507	0.4855	0.498	0.4965	0.5	0.5045	0.524
330	0.4845	0.4865	0.5055	0.5155	0.5205	0.4995	0.4925	0.495			330	0.498	0.5085	0.494	0.5135	0.525	0.5135	0.513	0.507			330	0.4735	0.5055	0.4985	0.506	0.512	0.4685	0.507	0.505
331	0.4785	0.4895	0.503	0.5015	0.4995	0.511	0.496	0.5135			331	0.521	0.503	0.503	0.484	0.4965	0.4815	0.502	0.4965			331	0.4745	0.5175	0.4795	0.5285	0.5045	0.48	0.52	0.5175
332	0.496	0.4875	0.5025	0.502	0.4825	0.508	0.467	0.4785			332	0.49	0.512	0.4735	0.514	0.508	0.4945	0.5095	0.491			332	0.491	0.5015	0.5065	0.5055	0.462	0.48	0.4755	0.502
333	0.529	0.493	0.479	0.503	0.4775	0.5215	0.504	0.5175			333	0.4845	0.518	0.493	0.4905	0.486	0.495	0.519	0.4935			333	0.502	0.5205	0.4965	0.498	0.496	0.5045	0.5115	0.5085
334	0.5255	0.4935	0.5065	0.481	0.5065	0.5165	0.499	0.488			334	0.4865	0.48	0.523	0.489	0.507	0.4835	0.4965	0.5225			334	0.503	0.5065	0.511	0.4955	0.513	0.5215	0.492	0.492
335	0.491	0.473	0.5075	0.517	0.534	0.5025	0.482	0.4845			335	0.519	0.4915	0.486	0.5125	0.51	0.51	0.5105	0.482			335	0.4855	0.5015	0.513	0.484	0.5025	0.5175	0.5115	0.498
336	0.516	0.4975	0.491	0.5065	0.51	0.5295	0.5185	0.477			336	0.5055	0.496	0.487	0.5045	0.5095	0.5125	0.5075	0.5145			336	0.4855	0.503	0.498	0.502	0.5015	0.483	0.489	0.498
337	0.508	0.5005	0.5115	0.5175	0.5105	0.493	0.4855	0.5305			337	0.476	0.5135	0.5095	0.5215	0.5105	0.504	0.5045	0.5265			337	0.517	0.4975	0.495	0.5025	0.4925	0.4985	0.4825	0.5055
338	0.5235	0.519	0.492	0.5065	0.4945	0.4925	0.507	0.479			338	0.514	0.484	0.497	0.52	0.4755	0.516	0.4995	0.473			338	0.481	0.497	0.5135	0.504	0.503	0.502	0.512	0.5145
339	0.4815	0.494	0.528	0.4985	0.511	0.4755	0.502	0.4975			339	0.487	0.49	0.527	0.476	0.4925	0.521	0.5245	0.5265			339	0.512	0.4985	0.517	0.505	0.4745	0.5035	0.5085	0.4965
340	0.4815	0.5115	0.51	0.4965	0.482	0.494	0.4995	0.504			340	0.527	0.5125	0.4915	0.509	0.501	0.5085	0.5025	0.495			340	0.507	0.5175	0.506	0.5155	0.479	0.4745	0.4925	0.4985
341	0.4845	0.4965	0.48	0.4955	0.503	0.5085	0.4995	0.4855			341	0.4985	0.4885	0.515	0.5055	0.508	0.5075	0.521	0.4855			341	0.501	0.4795	0.503	0.488	0.4975	0.519	0.484	0.497
342	0.5075	0.4995	0.509	0.501	0.5115	0.5025	0.5105	0.491			342	0.4845	0.4835	0.498	0.496	0.5095	0.478	0.5225	0.495			342	0.513	0.4955	0.4985	0.5025	0.5055	0.524	0.4995	0.503
343	0.485	0.5105	0.5095	0.5	0.539	0.4735	0.5085	0.4915			343	0.514	0.477	0.515	0.5015	0.5265	0.489	0.507	0.487			343	0.487	0.4805	0.5205	0.482	0.4905	0.5175	0.5085	0.4835
344	0.5255	0.5	0.5365	0.488	0.518	0.514	0.4985	0.496			344	0.493	0.5175	0.51	0.5075	0.492	0.501	0.501	0.5065			344	0.5185	0.4855	0.5015	0.495	0.5065	0.513	0.5035	0.501
345	0.535	0.492	0.4865	0.4865	0.5045	0.4955	0.5085	0.4535			345	0.4995	0.488	0.464	0.5105	0.5055	0.5045	0.5015	0.489			345	0.4825	0.481	0.511	0.5105	0.511	0.4935	0.4995	0.494
346	0.4905	0.4565	0.5105	0.496	0.501	0.5005	0.4975	0.526			346	0.514	0.509	0.4925	0.515	0.487	0.4875	0.5035	0.5165			346	0.4935	0.505	0.4805	0.4955	0.519	0.506	0.4765	0.484
347	0.502	0.5035	0.505	0.4725	0.5	0.529	0.5005	0.4725			347	0.506	0.5045	0.501	0.5115	0.502	0.487	0.496	0.476			347	0.5035	0.5115	0.502	0.5115	0.5135	0.5	0.4995	0.5075
348	0.5095	0.485	0.503	0.503	0.4805	0.5135	0.485	0.5105			348	0.5275	0.5215	0.4975	0.5125	0.4675	0.509	0.4915	0.517			348	0.4945	0.4705	0.505	0.509	0.502	0.482	0.492	0.518
349	0.499	0.5005	0.5255	0.508	0.507	0.5155	0.511	0.524			349	0.4905	0.488	0.496	0.507	0.4975	0.497	0.495	0.449			349	0.4945	0.4845	0.522	0.512	0.491	0.481	0.484	0.48
350	0.515	0.495	0.502	0.517	0.5125	0.519	0.49	0.5205			350	0.499	0.5135	0.502	0.5135	0.4815	0.5105	0.4905	0.515			350	0.531	0.519	0.495	0.507	0.513	0.478	0.488	0.497
351	0.501	0.5085	0.5065	0.5305	0.488	0.481	0.493	0.487			351	0.5225	0.503	0.5065	0.491	0.49	0.519	0.5065	0.4805			351	0.5165	0.494	0.4975	0.517	0.5255	0.5115	0.5165	0.521
352	0.4775	0.5095	0.49	0.4885	0.5065	0.505	0.5275	0.514			352	0.5045	0.51	0.4765	0.5165	0.4895	0.512	0.506	0.502			352	0.519	0.501	0.494	0.4845	0.5245	0.501	0.5155	0.517
353	0.487	0.515	0.497	0.508	0.4875	0.495	0.515	0.5065			353	0.5055	0.5175	0.51	0.5125	0.5075	0.5305	0.5045	0.5135			353	0.514	0.503	0.513	0.497	0.4895	0.474	0.4885	0.5185
354	0.5105	0.4895	0.5125	0.5045	0.521	0.4975	0.493	0.482			354	0.513	0.4895	0.4725	0.4965	0.5155	0.532	0.4945	0.497			354	0.506	0.4875	0.505	0.479	0.4905	0.4985	0.494	0.51
355	0.4945	0.513	0.4895	0.4775	0.485	0.4915	0.509	0.478			355	0.4905	0.509	0.5005	0.4795	0.5115	0.507	0.4975	0.505			355	0.5225	0.493	0.526	0.5	0.494	0.501	0.4925	0.5145
356	0.4865	0.5085	0.5075	0.4915	0.4785	0.4925	0.5145	0.504			356	0.503	0.4995	0.4955	0.5255	0.4765	0.519	0.5095	0.5025			356	0.515	0.521	0.5125	0.505	0.511	0.4985	0.514	0.517
357	0.505	0.471	0.524	0.507	0.5035	0.5085	0.4975	0.497			357	0.4865	0.478	0.4985	0.487	0.5055	0.5055	0.494	0.5055			357	0.5125	0.492	0.504	0.4865	0.4965	0.518	0.5125	0.4875
358	0.49	0.5055	0.4975	0.4875	0.4985	0.505	0.5135	0.516			358	0.4985	0.513	0.495	0.5175	0.5225	0.4905	0.5175	0.5025			358	0.5125	0.511	0.489	0.4945	0.482	0.508	0.4935	0.4865
359	0.5195	0.481	0.4905	0.5085	0.5205	0.517	0.518	0.495			359	0.511	0.502	0.5045	0.49	0.491	0.4985	0.5185	0.494			359	0.4915	0.4715	0.4825	0.5045	0.5165	0.493	0.4935	0.491
360	0.5165	0.509	0.5255	0.495	0.506	0.5015	0.4955	0.5055			360	0.4935	0.5165	0.5225	0.5035	0.5225	0.482	0.488	0.523			360	0.5105	0.511	0.485	0.4905	0.5295	0.5095	0.498	0.4825
361	0.509	0.5025	0.51	0.5065	0.512	0.507	0.516	0.5135			361	0.4845	0.513	0.4845	0.5045	0.4845	0.494	0.508	0.4725			361	0.5155	0.5075	0.5055	0.521	0.5165	0.509	0.494	0.526
362	0.513	0.5125	0.4765	0.5	0.5005	0.521	0.49	0.5235			362	0.5005	0.5065	0.51	0.498	0.4455	0.497	0.48	0.5185			362	0.5155	0.4885	0.5105	0.5085	0.4975	0.507	0.5085	0.479
363	0.5095	0.505	0.505	0.504	0.4845	0.497	0.481	0.4825			363	0.4965	0.471	0.5225	0.489	0.5005	0.4945	0.498	0.5125			363	0.4895	0.4845	0.487	0.5005	0.4555	0.4915	0.4915	0.4915
364	0.4825	0.523	0.5005	0.4955	0.491	0.488	0.4995	0.4875			364	0.523	0.517	0.516	0.5155	0.492	0.493	0.51	0.518			364	0.5225	0.5225	0.5065	0.5015	0.512	0.484	0.487	0.494
365	0.5125	0.506	0.478	0.494	0.51	0.5045	0.5	0.4905			365	0.4925	0.4865	0.5195	0.5165	0.504	0.494	0.519	0.5085			365	0.5065	0.5285	0.4885	0.4885	0.458	0.5215	0.501	0.5265
366	0.501	0.5015	0.525	0.5095	0.4775	0.4855	0.509	0.5075			366	0.4925	0.51	0.49	0.516	0.5	0.497	0.5045	0.5055			366	0.5	0.4875	0.5125	0.497	0.492	0.4835	0.4835	0.5075
367	0.4985	0.5065	0.5005	0.5075	0.4975	0.5055	0.4695	0.512			367	0.496	0.492	0.4985	0.5305	0.5015	0.4975	0.4755	0.521			367	0.506	0.485	0.521	0.49	0.4995	0.484	0.4935	0.502
368	0.516	0.519	0.5155	0.503	0.504	0.516	0.4985	0.514			368	0.524	0.487	0.5135	0.5125	0.536	0.5345	0.535	0.4965			368	0.5045	0.505	0.484	0.5055	0.511	0.4925	0.518	0.492
369	0.484	0.4995	0.52	0.501	0.492	0.5135	0.4865	0.503			369	0.497	0.496	0.508	0.524	0.494	0.5125	0.4805	0.453			369	0.4975	0.5	0.4885	0.4985	0.508	0.5015	0.5065	0.489
370	0.502	0.5075	0.5025	0.4945	0.48	0.5045	0.5005	0.5005			370	0.4935	0.507	0.505	0.497	0.497	0.4915	0.5115	0.5065			370	0.499	0.509	0.494	0.487	0.49	0.5205	0.5005	0.5075
371	0.484	0.4815	0.4675	0.5115	0.504	0.4815	0.4975	0.5175			371	0.51	0.503	0.5025	0.538	0.4795	0.496	0.514	0.5005			371	0.5265	0.521	0.4785	0.5165	0.5015	0.5	0.4935	0.505
372	0.4985	0.477	0.469	0.506	0.5045	0.4715	0.494	0.5215			372	0.5105	0.4775	0.529	0.511	0.4915	0.4995	0.497	0.4925			372	0.4695	0.502	0.492	0.4865	0.491	0.504	0.505	0.476
373	0.493	0.465	0.509	0.496	0.4765	0.521	0.489	0.5035			373	0.498	0.51	0.5075	0.4835	0.492	0.49	0.487	0.48			373	0.5	0.4965	0.4935	0.4915	0.496	0.5055	0.508	0.476
374	0.5095	0.487	0.5035	0.487	0.489	0.489	0.4875	0.507			374	0.486	0.493	0.488	0.501	0.513	0.5015	0.4835	0.53			374	0.486	0.499	0.4905	0.4935	0.5055	0.4915	0.504	0.51
375	0.505	0.5025	0.506	0.482	0.4975	0.4945	0.535	0.511			375	0.472	0.5135	0.489	0.4775	0.5215	0.489	0.4805	0.4935			375	0.5225	0.5125	0.5125	0.518	0.488	0.515	0.4795	0.5085
376	0.4985	0.4905	0.502	0.4955	0.519	0.4655	0.4995	0.5065			376	0.494	0.5095	0.515	0.476	0.474	0.507	0.4845	0.51			376	0.5165	0.508	0.481	0.4855	0.5095	0.492	0.5015	0.4525
377	0.492	0.514	0.4905	0.52	0.4995	0.5065	0.5055	0.505			377	0.496	0.493	0.518	0.5195	0.4975	0.5275	0.4945	0.521			377	0.4715	0.4995	0.502	0.5095	0.511	0.5015	0.509	0.5195
378	0.5035	0.486	0.4795	0.4985	0.504	0.5115	0.4965	0.4965			378	0.479	0.507	0.4935	0.4435	0.4965	0.473	0.514	0.4955			378	0.484	0.5005	0.505	0.509	0.511	0.5115	0.507	0.525
379	0.492	0.49	0.4945	0.501	0.5275	0.5325	0.4955	0.4925			379	0.516	0.479	0.4745	0.4665	0.493	0.4955	0.496	0.5			379	0.508	0.47	0.4935	0.508	0.5175	0.5225	0.51	0.488
380	0.5255	0.48	0.48	0.504	0.5145	0.5005	0.5005	0.493			380	0.519	0.5115	0.497	0.5055	0.543	0.4975	0.4965	0.5165			380	0.496	0.502	0.4925	0.513	0.498	0.527	0.499	0.5305
381	0.5025	0.5105	0.521	0.506	0.511	0.504	0.5165	0.483			381	0.492	0.4895	0.499	0.476	0.499	0.5055	0.4945	0.4935			381	0.476	0.5065	0.4985	0.489	0.523	0.524	0.519	0.494
382	0.495	0.4995	0.5025	0.497	0.4925	0.489	0.5135	0.4855			382	0.5265	0.498	0.491	0.5175	0.488	0.505	0.4935	0.518			382	0.524	0.483	0.4925	0.5055	0.5205	0.5205	0.5225	0.496
383	0.487	0.506	0.4895	0.495	0.4935	0.507	0.4825	0.5245			383	0.5025	0.504	0.508	0.5005	0.5095	0.5	0.5185	0.503			383	0.4975	0.5105	0.5155	0.518	0.499	0.5075	0.494	0.4865
384	0.4825	0.493	0.5105	0.504	0.4875	0.5215	0.511	0.4795			384	0.518	0.5215	0.475	0.496	0.5135	0.5035	0.494	0.5005			384	0.4975	0.509	0.4715	0.5255	0.517	0.524	0.4835	0.4965
385	0.507	0.492	0.515	0.496	0.493	0.514	0.4885	0.474			385	0.5285	0.4835	0.4975	0.5	0.506	0.5005	0.502	0.4955			385	0.4965	0.5165	0.493	0.499	0.504	0.5155	0.509	0.478
386	0.514	0.5005	0.53	0.5145	0.518	0.5035	0.495	0.4795			386	0.491	0.506	0.5065	0.5225	0.4955	0.5065	0.5125	0.492			386	0.479	0.5105	0.523	0.5145	0.4785	0.5205	0.5255	0.491
387	0.5245	0.484	0.4875	0.4875	0.503	0.506	0.514	0.5125			387	0.487	0.473	0.5365	0.499	0.532	0.5265	0.502	0.4995			387	0.495	0.496	0.533	0.5015	0.5025	0.491	0.5025	0.5125
388	0.4965	0.4865	0.4945	0.491	0.5025	0.504	0.4815	0.522			388	0.5215	0.533	0.4955	0.504	0.5185	0.492	0.527	0.4855			388	0.519	0.4855	0.499	0.52	0.502	0.4995	0.5015	0.492
389	0.5205	0.4825	0.4675	0.484	0.502	0.5155	0.498	0.5005			389	0.523	0.5215	0.4835	0.4995	0.492	0.518	0.498	0.496			389	0.485	0.507	0.4855	0.502	0.4905	0.471	0.495	0.461
390	0.5215	0.5025	0.5035	0.515	0.527	0.5195	0.4885	0.49			390	0.505	0.509	0.47	0.504	0.505	0.507	0.486	0.487			390	0.491	0.4755	0.4905	0.5185	0.496	0.4905	0.4875	0.5065
391	0.497	0.4835	0.4925	0.5	0.4875	0.5175	0.521	0.4805			391	0.519	0.5115	0.507	0.4895	0.486	0.478	0.5135	0.496			391	0.493	0.4805	0.4985	0.5105	0.494	0.507	0.499	0.5145
392	0.52	0.516	0.4855	0.4985	0.5175	0.481	0.504	0.4765			392	0.505	0.5015	0.4785	0.491	0.5225	0.483	0.499	0.482			392	0.524	0.4705	0.4905	0.485	0.4855	0.5055	0.493	0.506
393	0.5035	0.4825	0.4985	0.5165	0.4945	0.492	0.497	0.503			393	0.5025	0.5165	0.5115	0.4955	0.459	0.4955	0.502	0.5135			393	0.494	0.4935	0.4905	0.476	0.4955	0.4955	0.4715	0.492
394	0.488	0.5115	0.516	0.4975	0.486	0.506	0.5025	0.5225			394	0.5115	0.4885	0.502	0.5165	0.496	0.495	0.4975	0.495			394	0.493	0.496	0.491	0.5085	0.509	0.5075	0.501	0.5325
395	0.5105	0.5015	0.4975	0.511	0.512	0.4855	0.512	0.515			395	0.517	0.4825	0.4805	0.4935	0.4785	0.5105	0.4725	0.5135			395	0.5	0.4905	0.5155	0.5285	0.532	0.527	0.5145	0.5205
396	0.486	0.4835	0.499	0.518	0.4935	0.503	0.505	0.498			396	0.4905	0.511	0.5205	0.4995	0.5205	0.4905	0.4835	0.5			396	0.5195	0.504	0.512	0.508	0.495	0.4885	0.509	0.487
397	0.5045	0.5045	0.5015	0.49	0.508	0.4855	0.532	0.494			397	0.5215	0.4805	0.508	0.499	0.5085	0.4965	0.5055	0.4985			397	0.486	0.4715	0.514	0.495	0.5085	0.51	0.5015	0.5135
398	0.5005	0.489	0.501	0.521	0.507	0.5045	0.5135	0.499			398	0.4975	0.504	0.5005	0.5045	0.529	0.5085	0.5165	0.4965			398	0.511	0.5185	0.5105	0.5035	0.518	0.5085	0.473	0.4715
399	0.5065	0.5175	0.5165	0.5	0.486	0.5275	0.4855	0.5015			399	0.4935	0.4745	0.4985	0.502	0.4805	0.5095	0.5065	0.507			399	0.504	0.5275	0.4875	0.525	0.4815	0.496	0.503	0.488
400	0.504	0.479	0.4735	0.5125	0.492	0.4905	0.494	0.5005			400	0.5145	0.4885	0.5145	0.514	0.521	0.4815	0.5185	0.4935			400	0.4895	0.5085	0.498	0.501	0.4985	0.5145	0.48	0.506
401	0.5295	0.5	0.504	0.4915	0.504	0.51	0.522	0.5035			401	0.4855	0.4975	0.5185	0.491	0.5025	0.5055	0.4855	0.5105			401	0.503	0.474	0.4725	0.501	0.508	0.486	0.4975	0.4965
402	0.5225	0.515	0.4995	0.513	0.4965	0.509	0.52	0.514			402	0.513	0.504	0.477	0.5015	0.518	0.5085	0.5195	0.4975			402	0.4725	0.5035	0.4945	0.5135	0.485	0.493	0.478	0.484
403	0.502	0.508	0.471	0.4795	0.4825	0.5215	0.5045	0.4995			403	0.4965	0.4965	0.4985	0.5295	0.5055	0.524	0.4975	0.517			403	0.501	0.5245	0.466	0.488	0.4765	0.5065	0.51	0.495
404	0.492	0.504	0.5095	0.5205	0.507	0.5045	0.4945	0.492			404	0.517	0.497	0.506	0.4835	0.495	0.502	0.4855	0.506			404	0.5255	0.51	0.517	0.505	0.5085	0.4975	0.4825	0.4915
405	0.4975	0.465	0.486	0.488	0.51	0.4985	0.516	0.476			405	0.4865	0.5265	0.504	0.4945	0.482	0.4995	0.5085	0.5115			405	0.4915	0.501	0.499	0.4835	0.4925	0.5005	0.5025	0.4965
406	0.512	0.5095	0.4945	0.502	0.49	0.5135	0.4915	0.5145			406	0.51	0.4955	0.473	0.5	0.51	0.5125	0.4665	0.511			406	0.512	0.4845	0.5115	0.4895	0.498	0.5035	0.498	0.469
407	0.4885	0.49	0.4915	0.5095	0.4935	0.5	0.503	0.4845			407	0.4925	0.5175	0.5175	0.4955	0.5195	0.517	0.5145	0.5265			407	0.5	0.473	0.5095	0.5075	0.5015	0.5055	0.493	0.5085
408	0.5235	0.5015	0.534	0.495	0.5155	0.4915	0.5045	0.4915			408	0.5145	0.514	0.508	0.505	0.484	0.534	0.491	0.512			408	0.5095	0.495	0.5095	0.4955	0.4935	0.494	0.4815	0.509
409	0.4885	0.5115	0.487	0.4965	0.5	0.5195	0.4895	0.497			409	0.494	0.5195	0.506	0.4865	0.5165	0.4785	0.522	0.5125			409	0.5015	0.497	0.4915	0.501	0.5245	0.4805	0.495	0.522
410	0.518	0.5095	0.5175	0.5125	0.498	0.4785	0.4735	0.497			410	0.479	0.5	0.49	0.504	0.517	0.513	0.516	0.48			410	0.4985	0.462	0.5155	0.511	0.496	0.5065	0.471	0.5105
411	0.5	0.488	0.4715	0.4925	0.499	0.4865	0.4875	0.4885			411	0.481	0.5125	0.488	0.479	0.493	0.498	0.512	0.5075			411	0.51	0.4815	0.4985	0.515	0.5215	0.5015	0.484	0.5055
412	0.4865	0.483	0.514	0.5095	0.513	0.486	0.512	0.483			412	0.5	0.4755	0.5015	0.519	0.5055	0.502	0.486	0.509			412	0.5165	0.5125	0.4825	0.5105	0.5085	0.524	0.521	0.489
413	0.502	0.5165	0.492	0.504	0.4925	0.5425	0.5025	0.4945			413	0.511	0.461	0.494	0.5045	0.504	0.5155	0.509	0.513			413	0.523	0.4875	0.5295	0.506	0.4965	0.512	0.506	0.514
414	0.4885	0.5105	0.5105	0.526	0.4825	0.497	0.5005	0.5035			414	0.504	0.495	0.5025	0.4895	0.502	0.5	0.4975	0.522			414	0.5175	0.508	0.501	0.5075	0.524	0.497	0.5	0.524
415	0.506	0.5115	0.502	0.5375	0.489	0.4955	0.487	0.4905			415	0.4825	0.505	0.485	0.516	0.4945	0.4895	0.476	0.481			415	0.503	0.513	0.495	0.4985	0.5325	0.5135	0.506	0.498
416	0.5045	0.5145	0.484	0.5265	0.5265	0.527	0.5085	0.51			416	0.506	0.5005	0.5095	0.505	0.5165	0.499	0.488	0.5155			416	0.499	0.523	0.4885	0.499	0.5035	0.516	0.507	0.5085
417	0.4895	0.5035	0.492	0.52	0.5055	0.5055	0.507	0.495			417	0.5255	0.494	0.483	0.4955	0.5245	0.493	0.525	0.499			417	0.482	0.499	0.4955	0.5025	0.4925	0.503	0.4985	0.502
418	0.5185	0.5175	0.4905	0.499	0.513	0.5015	0.5165	0.4845			418	0.49	0.502	0.4835	0.523	0.502	0.501	0.487	0.53			418	0.478	0.4755	0.5085	0.516	0.5135	0.5295	0.4955	0.484
419	0.5055	0.482	0.4975	0.503	0.5225	0.5125	0.4915	0.513			419	0.5075	0.534	0.4625	0.4815	0.5245	0.482	0.4895	0.5155			419	0.5165	0.486	0.517	0.4905	0.4815	0.484	0.502	0.517
420	0.4955	0.516	0.4845	0.4915	0.5135	0.5225	0.515	0.5135			420	0.506	0.504	0.4965	0.51	0.4975	0.4945	0.4815	0.5015			420	0.5075	0.496	0.5015	0.531	0.5025	0.513	0.493	0.525
421	0.505	0.48	0.502	0.5035	0.4935	0.5075	0.5005	0.5005			421	0.488	0.5165	0.488	0.504	0.481	0.4975	0.509	0.5115			421	0.5235	0.5015	0.4775	0.5035	0.508	0.5065	0.482	0.5145
422	0.5095	0.483	0.4925	0.513	0.508	0.504	0.4965	0.5085			422	0.5085	0.5175	0.495	0.521	0.488	0.515	0.4925	0.5045			422	0.5245	0.4995	0.4685	0.4965	0.5025	0.51	0.4945	0.501
423	0.488	0.489	0.54	0.4945	0.518	0.495	0.4855	0.495			423	0.5035	0.485	0.498	0.5145	0.4895	0.487	0.528	0.5055			423	0.5065	0.506	0.528	0.4955	0.4955	0.514	0.513	0.4965
424	0.4855	0.5015	0.5075	0.498	0.505	0.4725	0.48	0.526			424	0.5225	0.5005	0.5045	0.485	0.489	0.4985	0.509	0.501			424	0.5125	0.5075	0.51	0.4815	0.4915	0.494	0.5065	0.478
425	0.4995	0.5065	0.488	0.5055	0.518	0.506	0.5165	0.4985			425	0.5155	0.499	0.5265	0.454	0.4895	0.509	0.5005	0.4885			425	0.496	0.529	0.5235	0.479	0.516	0.509	0.5175	0.496
426	0.493	0.487	0.519	0.4745	0.5095	0.517	0.54	0.5065			426	0.502	0.504	0.5	0.4925	0.53	0.509	0.4955	0.5115			426	0.508	0.4625	0.515	0.4925	0.4985	0.52	0.4935	0.498
427	0.498	0.491	0.5015	0.516	0.4885	0.5245	0.515	0.4855			427	0.4985	0.4975	0.4705	0.5	0.5075	0.494	0.4785	0.49			427	0.4855	0.507	0.5045	0.5195	0.496	0.4955	0.492	0.5215
428	0.5175	0.4855	0.4975	0.5145	0.521	0.5155	0.4925	0.486			428	0.499	0.505	0.5015	0.507	0.483	0.4825	0.499	0.4915			428	0.4855	0.5005	0.512	0.4925	0.5025	0.5265	0.4795	0.5015
429	0.489	0.4575	0.508	0.5185	0.492	0.4945	0.4625	0.4985			429	0.4935	0.4675	0.507	0.5065	0.4885	0.4975	0.4975	0.5095			429	0.492	0.4995	0.5165	0.52	0.457	0.491	0.5135	0.499
430	0.48	0.511	0.4875	0.513	0.5005	0.4905	0.4765	0.501			430	0.4965	0.527	0.4775	0.502	0.484	0.517	0.5195	0.496			430	0.486	0.498	0.5115	0.4825	0.513	0.47	0.499	0.5055
431	0.5005	0.4905	0.5295	0.484	0.4865	0.5255	0.501	0.4875			431	0.4985	0.5125	0.5155	0.481	0.49	0.492	0.5175	0.5055			431	0.472	0.5145	0.4925	0.4795	0.4925	0.4945	0.4935	0.507
432	0.496	0.498	0.5205	0.5165	0.4825	0.501	0.5065	0.5215			432	0.498	0.4955	0.489	0.49	0.501	0.5305	0.5105	0.504			432	0.5015	0.498	0.51	0.4905	0.5055	0.505	0.511	0.4975
433	0.5035	0.4785	0.4865	0.5125	0.483	0.5025	0.4925	0.51			433	0.5045	0.523	0.509	0.4875	0.5125	0.4955	0.5155	0.5025			433	0.5225	0.4815	0.5325	0.503	0.5095	0.476	0.485	0.5115
434	0.5145	0.4965	0.5225	0.5075	0.495	0.4965	0.4895	0.5135			434	0.4835	0.4805	0.498	0.487	0.5035	0.504	0.478	0.486			434	0.5015	0.524	0.485	0.5015	0.502	0.5325	0.5255	0.505
435	0.5165	0.5185	0.4865	0.515	0.495	0.5435	0.497	0.4985			435	0.496	0.5105	0.4995	0.5015	0.474	0.4785	0.502	0.4955			435	0.5085	0.489	0.4805	0.5155	0.503	0.5215	0.514	0.4825
436	0.5105	0.5	0.502	0.468	0.4965	0.507	0.5005	0.521			436	0.507	0.5015	0.489	0.4895	0.509	0.498	0.4705	0.504			436	0.527	0.4985	0.5185	0.477	0.5045	0.5045	0.477	0.506
437	0.485	0.4985	0.498	0.4725	0.4985	0.4865	0.491	0.4905			437	0.512	0.5005	0.485	0.504	0.5085	0.502	0.5075	0.4905			437	0.496	0.506	0.4795	0.5255	0.4935	0.5305	0.478	0.5015
438	0.496	0.5055	0.4755	0.4995	0.499	0.524	0.497	0.509			438	0.478	0.504	0.486	0.47	0.509	0.4915	0.5095	0.5045			438	0.5285	0.493	0.5045	0.5235	0.49	0.4895	0.509	0.4745
439	0.473	0.4925	0.509	0.4975	0.4935	0.5085	0.527	0.478			439	0.497	0.4995	0.501	0.491	0.4965	0.4995	0.507	0.51			439	0.5155	0.4875	0.497	0.523	0.5085	0.5165	0.5165	0.5095
440	0.478	0.477	0.5	0.51	0.53	0.513	0.4825	0.508			440	0.5085	0.5005	0.4865	0.5275	0.527	0.502	0.4955	0.507			440	0.514	0.515	0.486	0.5155	0.495	0.507	0.5425	0.485
441	0.496	0.5045	0.501	0.5125	0.4895	0.503	0.4925	0.4715			441	0.515	0.494	0.493	0.4785	0.477	0.5	0.459	0.494			441	0.4805	0.4875	0.501	0.4625	0.5185	0.5085	0.5165	0.4915
442	0.522	0.525	0.4905	0.4925	0.5155	0.5005	0.5005	0.5025			442	0.507	0.5155	0.4885	0.5285	0.526	0.5055	0.5245	0.511			442	0.4945	0.511	0.4765	0.5015	0.521	0.495	0.5285	0.5035
443	0.4875	0.4775	0.4875	0.4945	0.503	0.471	0.49	0.502			443	0.4945	0.4835	0.521	0.483	0.505	0.4925	0.525	0.491			443	0.5175	0.5075	0.5095	0.496	0.5035	0.515	0.4765	0.52
444	0.4955	0.488	0.472	0.48	0.5085	0.5005	0.471	0.4785			444	0.5125	0.4975	0.4735	0.505	0.499	0.5235	0.5025	0.5155			444	0.5	0.49	0.52	0.477	0.5265	0.529	0.506	0.523
445	0.523	0.5155	0.5055	0.5	0.4925	0.502	0.536	0.5055			445	0.4925	0.4955	0.466	0.4815	0.5015	0.508	0.5055	0.485			445	0.5055	0.4795	0.508	0.4855	0.511	0.4775	0.512	0.505
446	0.473	0.5175	0.515	0.496	0.511	0.4835	0.5305	0.488			446	0.4985	0.4905	0.4885	0.477	0.467	0.4765	0.5115	0.495			446	0.5195	0.5075	0.503	0.4855	0.5045	0.502	0.475	0.5065
447	0.486	0.4925	0.502	0.501	0.4985	0.503	0.4915	0.495			447	0.4995	0.509	0.5165	0.497	0.522	0.514	0.497	0.5075			447	0.5	0.537	0.5	0.493	0.5005	0.5	0.519	0.498
448	0.5075	0.522	0.488	0.522	0.4805	0.5065	0.4785	0.4925			448	0.521	0.4955	0.509	0.502	0.4995	0.497	0.507	0.502			448	0.491	0.4775	0.4915	0.5145	0.514	0.492	0.476	0.5075
449	0.487	0.5225	0.498	0.4965	0.501	0.5045	0.502	0.5055			449	0.5115	0.53	0.5	0.478	0.51	0.512	0.534	0.484			449	0.533	0.505	0.4995	0.488	0.509	0.49	0.499	0.482
450	0.518	0.499	0.528	0.485	0.4945	0.5065	0.512	0.504			450	0.5205	0.491	0.5165	0.503	0.4915	0.5115	0.5065	0.508			450	0.5095	0.499	0.503	0.4845	0.496	0.503	0.4955	0.5095
451	0.536	0.522	0.5025	0.463	0.505	0.525	0.4965	0.5065			451	0.5035	0.5025	0.496	0.526	0.515	0.51	0.5355	0.5075			451	0.5035	0.5045	0.4955	0.4995	0.521	0.4945	0.4915	0.4795
452	0.507	0.5015	0.4875	0.512	0.5035	0.5135	0.5055	0.4955			452	0.527	0.487	0.485	0.501	0.5005	0.501	0.493	0.4995			452	0.5045	0.4925	0.5145	0.508	0.5	0.529	0.505	0.5115
453	0.474	0.51	0.4855	0.516	0.4805	0.5025	0.493	0.5175			453	0.4975	0.486	0.529	0.487	0.5	0.5115	0.5035	0.525			453	0.489	0.5085	0.5355	0.497	0.508	0.495	0.4815	0.5105
454	0.4915	0.5075	0.489	0.493	0.497	0.486	0.5055	0.5195			454	0.522	0.4945	0.4895	0.5035	0.4855	0.494	0.486	0.492			454	0.4745	0.506	0.516	0.4945	0.4865	0.497	0.499	0.5175
455	0.512	0.5105	0.4815	0.499	0.505	0.5015	0.4845	0.5195			455	0.529	0.497	0.5125	0.4965	0.5125	0.5	0.5075	0.4935			455	0.49	0.498	0.527	0.5	0.503	0.477	0.4865	0.4905
456	0.484	0.4885	0.501	0.4905	0.5	0.487	0.497	0.497			456	0.4995	0.489	0.501	0.4815	0.49	0.5125	0.521	0.5005			456	0.494	0.4965	0.5075	0.5245	0.512	0.475	0.5255	0.5105
457	0.5005	0.498	0.506	0.507	0.4825	0.524	0.4965	0.484			457	0.5125	0.503	0.5085	0.4795	0.5015	0.4995	0.507	0.4815			457	0.5015	0.519	0.5235	0.5025	0.521	0.509	0.4915	0.5055
458	0.49	0.466	0.4905	0.486	0.5015	0.5195	0.483	0.4625			458	0.5185	0.466	0.4695	0.5115	0.504	0.4865	0.506	0.49			458	0.522	0.4965	0.5215	0.4785	0.501	0.479	0.497	0.463
459	0.485	0.509	0.495	0.488	0.5155	0.496	0.499	0.5225			459	0.5015	0.492	0.476	0.519	0.5125	0.4955	0.5075	0.487			459	0.522	0.5075	0.4845	0.5075	0.5085	0.5	0.5085	0.5025
460	0.512	0.5015	0.4875	0.4905	0.506	0.515	0.4745	0.4985			460	0.503	0.478	0.4965	0.493	0.5295	0.499	0.509	0.501			460	0.502	0.4855	0.502	0.502	0.491	0.48	0.496	0.501
461	0.4955	0.477	0.4975	0.5315	0.533	0.5065	0.5105	0.489			461	0.509	0.5365	0.504	0.5	0.498	0.4985	0.5105	0.5085			461	0.525	0.4995	0.5135	0.496	0.4875	0.492	0.5155	0.51
462	0.5085	0.5095	0.4875	0.523	0.4935	0.4895	0.4965	0.482			462	0.5365	0.496	0.493	0.494	0.518	0.472	0.507	0.498			462	0.506	0.5135	0.5015	0.52	0.5045	0.533	0.4925	0.5125
463	0.4895	0.5355	0.4855	0.527	0.5125	0.505	0.518	0.488			463	0.4995	0.515	0.513	0.4885	0.5225	0.4985	0.5065	0.4905			463	0.475	0.5155	0.501	0.5365	0.502	0.4975	0.485	0.5215
464	0.506	0.5035	0.4905	0.5295	0.4955	0.5115	0.51	0.5025			464	0.521	0.475	0.507	0.4965	0.502	0.483	0.474	0.492			464	0.495	0.494	0.494	0.493	0.4925	0.4755	0.499	0.496
465	0.504	0.4825	0.5075	0.4935	0.504	0.494	0.5115	0.497			465	0.512	0.5055	0.5075	0.5225	0.521	0.508	0.5055	0.49			465	0.516	0.514	0.5035	0.4915	0.5205	0.4975	0.537	0.5095
466	0.522	0.5155	0.5145	0.5165	0.5095	0.505	0.5125	0.499			466	0.493	0.513	0.5	0.497	0.498	0.519	0.492	0.5135			466	0.5065	0.4915	0.5115	0.5115	0.48	0.4795	0.469	0.4995
467	0.5125	0.5105	0.5175	0.485	0.5085	0.4965	0.492	0.516			467	0.525	0.5305	0.5195	0.4975	0.5095	0.4815	0.504	0.501			467	0.4985	0.501	0.5145	0.5085	0.5125	0.5135	0.5065	0.48
468	0.507	0.4965	0.508	0.5105	0.4865	0.518	0.4915	0.4955			468	0.512	0.4955	0.4795	0.504	0.514	0.4885	0.513	0.5025			468	0.507	0.4975	0.5045	0.4775	0.468	0.517	0.516	0.485
469	0.487	0.51	0.513	0.4945	0.4965	0.5055	0.494	0.516			469	0.501	0.529	0.484	0.5065	0.507	0.5135	0.4995	0.5015			469	0.489	0.4825	0.528	0.4995	0.4825	0.5085	0.4965	0.5125
470	0.5035	0.509	0.508	0.475	0.522	0.4925	0.5035	0.5035			470	0.4855	0.5135	0.509	0.4725	0.518	0.5035	0.5055	0.4925			470	0.5065	0.506	0.4915	0.4785	0.504	0.508	0.494	0.492
471	0.518	0.4995	0.501	0.517	0.5	0.502	0.4835	0.501			471	0.5005	0.4895	0.4975	0.4825	0.493	0.5105	0.4875	0.4945			471	0.511	0.486	0.4845	0.5115	0.5055	0.4825	0.487	0.495
472	0.493	0.4845	0.5	0.479	0.484	0.4915	0.5315	0.503			472	0.5135	0.4745	0.522	0.5185	0.5155	0.473	0.46	0.498			472	0.4945	0.5	0.481	0.5115	0.5045	0.496	0.5015	0.4845
473	0.5155	0.4925	0.52	0.503	0.494	0.488	0.5115	0.486			473	0.5155	0.4905	0.488	0.501	0.5	0.509	0.4835	0.5205			473	0.4955	0.4995	0.517	0.5245	0.492	0.502	0.4985	0.51
474	0.513	0.499	0.4895	0.5075	0.506	0.497	0.5005	0.5045			474	0.5125	0.5065	0.522	0.5135	0.5005	0.494	0.493	0.4945			474	0.506	0.534	0.49	0.4925	0.4835	0.512	0.4935	0.495
475	0.4755	0.499	0.4745	0.4995	0.499	0.509	0.507	0.494			475	0.467	0.5005	0.4875	0.4855	0.503	0.5165	0.504	0.4925			475	0.5025	0.5065	0.5325	0.4975	0.49	0.494	0.49	0.5095
476	0.5215	0.5105	0.4835	0.5285	0.48	0.496	0.492	0.49			476	0.497	0.514	0.4835	0.4865	0.4705	0.498	0.5085	0.5085			476	0.508	0.486	0.5075	0.5005	0.5135	0.5015	0.4865	0.4965
477	0.508	0.503	0.508	0.514	0.5355	0.486	0.4705	0.4885			477	0.481	0.526	0.5105	0.509	0.5025	0.4865	0.4675	0.504			477	0.5045	0.5045	0.5175	0.5025	0.5345	0.5085	0.524	0.521
478	0.5	0.4925	0.4885	0.503	0.504	0.5095	0.515	0.4945			478	0.5075	0.4895	0.499	0.4805	0.4985	0.5075	0.503	0.5195			478	0.4925	0.49	0.5155	0.4855	0.513	0.491	0.47	0.499
479	0.4925	0.4805	0.4825	0.506	0.5115	0.5125	0.5035	0.5045			479	0.5115	0.491	0.495	0.48	0.508	0.5135	0.4785	0.5095			479	0.508	0.508	0.5225	0.513	0.4895	0.52	0.497	0.4935
480	0.476	0.5065	0.5165	0.5145	0.521	0.4935	0.5075	0.5165			480	0.5085	0.502	0.466	0.5035	0.4825	0.4795	0.4935	0.493			480	0.518	0.481	0.518	0.498	0.4975	0.5285	0.508	0.5085
481	0.512	0.519	0.503	0.5105	0.52	0.507	0.4775	0.48			481	0.5025	0.5	0.5225	0.5115	0.524	0.511	0.4755	0.516			481	0.5025	0.4945	0.4805	0.4975	0.4855	0.492	0.4985	0.4835
482	0.512	0.493	0.499	0.5115	0.5145	0.536	0.519	0.4745			482	0.464	0.5165	0.515	0.5255	0.5275	0.5135	0.501	0.472			482	0.5095	0.5095	0.4915	0.506	0.5135	0.504	0.492	0.517
483	0.514	0.4995	0.5145	0.5	0.4835	0.5115	0.475	0.506			483	0.499	0.5095	0.5035	0.5095	0.5035	0.509	0.4965	0.4645			483	0.497	0.511	0.504	0.5005	0.5035	0.5205	0.508	0.5035
484	0.509	0.471	0.509	0.507	0.4795	0.515	0.506	0.4845			484	0.518	0.5095	0.5195	0.5005	0.5105	0.4775	0.4885	0.505			484	0.5035	0.5175	0.498	0.492	0.469	0.478	0.5055	0.5
485	0.483	0.4925	0.4865	0.5075	0.511	0.515	0.472	0.5045			485	0.513	0.5105	0.517	0.5045	0.527	0.488	0.479	0.4955			485	0.529	0.5155	0.4765	0.493	0.514	0.4765	0.512	0.488
486	0.511	0.4945	0.5275	0.5235	0.5205	0.5095	0.509	0.5095			486	0.5085	0.4945	0.5205	0.5115	0.5105	0.4965	0.5065	0.474			486	0.498	0.5155	0.505	0.5215	0.5065	0.51	0.511	0.5125
487	0.5065	0.5085	0.5165	0.5145	0.4845	0.489	0.487	0.508			487	0.475	0.522	0.503	0.5035	0.4825	0.5005	0.523	0.517			487	0.513	0.5015	0.481	0.516	0.502	0.508	0.5005	0.4985
488	0.4955	0.4975	0.5005	0.497	0.506	0.518	0.495	0.522			488	0.489	0.468	0.4845	0.4825	0.493	0.508	0.5065	0.5195			488	0.508	0.4965	0.507	0.4945	0.5105	0.5085	0.5365	0.514
489	0.502	0.493	0.513	0.508	0.515	0.5055	0.477	0.5055			489	0.509	0.5165	0.5015	0.4805	0.49	0.49	0.502	0.5095			489	0.4895	0.501	0.535	0.483	0.501	0.5185	0.5135	0.5105
490	0.4895	0.499	0.4895	0.5155	0.4975	0.509	0.518	0.5235			490	0.5105	0.5355	0.497	0.513	0.4745	0.5155	0.4945	0.5			490	0.4695	0.5105	0.5015	0.502	0.4825	0.5	0.515	0.4825
491	0.49	0.471	0.495	0.4995	0.508	0.516	0.5055	0.5025			491	0.492	0.484	0.497	0.517	0.5245	0.4945	0.5005	0.5055			491	0.512	0.4975	0.5035	0.505	0.4815	0.5115	0.4945	0.515
492	0.4745	0.4765	0.511	0.5095	0.494	0.4815	0.517	0.479			492	0.511	0.537	0.506	0.509	0.5155	0.521	0.483	0.5165			492	0.498	0.5085	0.498	0.4875	0.5045	0.4985	0.4965	0.4935
493	0.5	0.5205	0.504	0.4995	0.5065	0.495	0.493	0.493			493	0.507	0.5015	0.5025	0.492	0.515	0.5085	0.5225	0.516			493	0.5135	0.4955	0.494	0.496	0.5165	0.4675	0.481	0.5195
494	0.497	0.4925	0.502	0.4905	0.518	0.503	0.491	0.5315			494	0.4885	0.495	0.492	0.479	0.5295	0.5035	0.508	0.4865			494	0.513	0.5015	0.518	0.483	0.5055	0.5025	0.4885	0.5055
495	0.513	0.493	0.504	0.516	0.5	0.47	0.4995	0.4965			495	0.4965	0.531	0.4885	0.5065	0.494	0.4975	0.5195	0.503			495	0.516	0.509	0.524	0.51	0.511	0.525	0.4965	0.5015
496	0.49	0.498	0.4945	0.4905	0.505	0.5045	0.5125	0.5055			496	0.5065	0.4965	0.4925	0.487	0.5085	0.5145	0.5235	0.49			496	0.5095	0.517	0.4995	0.488	0.511	0.5175	0.49	0.531
497	0.511	0.5025	0.511	0.506	0.5105	0.4985	0.4925	0.5155			497	0.509	0.5185	0.4925	0.5005	0.52	0.4955	0.516	0.509			497	0.487	0.496	0.499	0.5115	0.5155	0.519	0.514	0.5145
498	0.494	0.5155	0.495	0.52	0.503	0.497	0.51	0.5015			498	0.5005	0.474	0.4775	0.5115	0.5085	0.4865	0.508	0.5205			498	0.5245	0.518	0.512	0.5165	0.5055	0.483	0.5005	0.507
499	0.4935	0.505	0.4725	0.5215	0.483	0.494	0.489	0.5035			499	0.4775	0.5175	0.501	0.523	0.5025	0.476	0.5045	0.5065			499	0.506	0.484	0.505	0.472	0.51	0.504	0.494	0.495
500	0.4835	0.4845	0.4945	0.4895	0.5165	0.513	0.472	0.5155			500	0.501	0.514	0.502	0.479	0.467	0.488	0.5205	0.491			500	0.5155	0.4875	0.53	0.5095	0.485	0.4955	0.5225	0.5115
501	0.4955	0.515	0.5065	0.465	0.4905	0.4915	0.4885	0.525			501	0.523	0.5145	0.5135	0.5325	0.488	0.4875	0.5215	0.496			501	0.4845	0.511	0.501	0.495	0.5	0.495	0.4895	0.491
502	0.509	0.512	0.519	0.5185	0.516	0.5185	0.4985	0.479			502	0.495	0.509	0.5155	0.5175	0.4915	0.491	0.524	0.522			502	0.501	0.4895	0.4855	0.5035	0.512	0.5125	0.49	0.5005
503	0.513	0.491	0.521	0.511	0.493	0.4885	0.518	0.5065			503	0.4885	0.4995	0.4915	0.506	0.4915	0.5015	0.4935	0.4985			503	0.4935	0.483	0.523	0.495	0.5045	0.4965	0.5115	0.485
504	0.517	0.4975	0.5005	0.502	0.5135	0.5185	0.5225	0.499			504	0.509	0.4995	0.501	0.512	0.5095	0.501	0.491	0.502			504	0.4995	0.502	0.469	0.48	0.4925	0.5155	0.5105	0.5035
505	0.5165	0.502	0.5125	0.508	0.494	0.5085	0.4905	0.4805			505	0.458	0.493	0.519	0.5025	0.4995	0.518	0.481	0.4835			505	0.493	0.4855	0.5005	0.522	0.504	0.4845	0.477	0.4795
506	0.505	0.518	0.478	0.4595	0.4985	0.515	0.5225	0.5035			506	0.521	0.494	0.5	0.523	0.5145	0.4925	0.5	0.5035			506	0.478	0.4995	0.5005	0.53	0.5165	0.4995	0.488	0.494
507	0.5015	0.5065	0.4965	0.52	0.4805	0.506	0.516	0.5025			507	0.472	0.51	0.5075	0.487	0.5165	0.496	0.49	0.497			507	0.488	0.5235	0.505	0.5035	0.494	0.496	0.5055	0.4945
508	0.505	0.504	0.485	0.4865	0.472	0.494	0.4815	0.5005			508	0.504	0.5	0.4755	0.508	0.505	0.5135	0.505	0.504			508	0.4655	0.5145	0.498	0.51	0.517	0.5025	0.5365	0.506
509	0.5185	0.482	0.5075	0.517	0.4985	0.5305	0.53	0.457			509	0.501	0.5005	0.5405	0.5135	0.5175	0.4955	0.4875	0.485			509	0.482	0.521	0.5465	0.515	0.4905	0.512	0.493	0.511
510	0.515	0.477	0.4965	0.4865	0.5025	0.476	0.502	0.5015			510	0.5075	0.508	0.5195	0.4985	0.482	0.4815	0.499	0.509			510	0.493	0.5155	0.5185	0.5095	0.495	0.4895	0.504	0.4965
511	0.497	0.518	0.508	0.504	0.5125	0.506	0.502	0.493			511	0.4855	0.505	0.5205	0.496	0.4805	0.495	0.497	0.482			511	0.5025	0.5185	0.499	0.46	0.5055	0.521	0.508	0.52
512	0.477	0.5	0.503	0.5045	0.531	0.5115	0.5	0.5135			512	0.527	0.508	0.52	0.516	0.521	0.4905	0.496	0.512			512	0.494	0.5205	0.4935	0.486	0.4945	0.498	0.5295	0.484
513	0.4845	0.516	0.515	0.4985	0.518	0.5195	0.501	0.5155			513	0.521	0.519	0.508	0.5025	0.5125	0.5025	0.521	0.507			513	0.471	0.512	0.4975	0.515	0.4975	0.503	0.5275	0.503
514	0.4995	0.506	0.5095	0.5095	0.4795	0.49	0.5255	0.4925			514	0.515	0.495	0.4845	0.508	0.5085	0.505	0.465	0.515			514	0.499	0.529	0.498	0.53	0.535	0.501	0.504	0.519
515	0.5095	0.4845	0.4975	0.5125	0.5015	0.515	0.4785	0.5225			515	0.505	0.503	0.502	0.493	0.4875	0.4955	0.5095	0.472			515	0.4755	0.5125	0.4925	0.514	0.5215	0.5045	0.4785	0.505
516	0.506	0.505	0.486	0.492	0.5085	0.4885	0.508	0.493			516	0.4985	0.498	0.469	0.502	0.513	0.488	0.5105	0.515			516	0.5155	0.4965	0.511	0.515	0.523	0.4865	0.4945	0.512
517	0.4855	0.4935	0.5245	0.497	0.5045	0.5185	0.4955	0.5245			517	0.4885	0.5005	0.5085	0.506	0.52	0.5015	0.506	0.53			517	0.4955	0.489	0.521	0.5115	0.507	0.492	0.512	0.485
518	0.498	0.508	0.5135	0.5005	0.501	0.5055	0.4955	0.504			518	0.513	0.5025	0.4995	0.512	0.479	0.4825	0.496	0.4995			518	0.4945	0.5235	0.5135	0.504	0.509	0.494	0.4935	0.5185
519	0.497	0.5145	0.5105	0.476	0.5015	0.5055	0.5085	0.493			519	0.501	0.499	0.498	0.513	0.4995	0.495	0.496	0.5			519	0.486	0.4985	0.5195	0.492	0.5035	0.4915	0.514	0.4915
520	0.499	0.5155	0.4835	0.5145	0.5135	0.503	0.505	0.485			520	0.5265	0.4775	0.5065	0.5085	0.4895	0.4885	0.499	0.513			520	0.5035	0.495	0.5045	0.495	0.494	0.4985	0.511	0.5035
521	0.493	0.478	0.506	0.508	0.4915	0.5115	0.52	0.5155			521	0.5075	0.495	0.4875	0.485	0.5005	0.526	0.4535	0.4895			521	0.511	0.51	0.4945	0.483	0.4895	0.495	0.4985	0.498
522	0.488	0.4975	0.511	0.537	0.503	0.5065	0.481	0.5165			522	0.4895	0.5045	0.505	0.5105	0.4855	0.49	0.5235	0.517			522	0.4845	0.504	0.5055	0.494	0.5215	0.4795	0.5045	0.4865
523	0.516	0.49	0.502	0.4815	0.475	0.4955	0.4975	0.4905			523	0.4775	0.4945	0.5065	0.5065	0.497	0.5135	0.486	0.5115			523	0.4995	0.518	0.515	0.481	0.492	0.4895	0.4865	0.516
524	0.507	0.5165	0.5	0.481	0.5035	0.5	0.5145	0.4975			524	0.5115	0.506	0.512	0.4745	0.502	0.504	0.4775	0.506			524	0.5195	0.512	0.5085	0.477	0.5015	0.5075	0.513	0.505
525	0.5045	0.524	0.508	0.485	0.5105	0.494	0.4775	0.489			525	0.4955	0.5225	0.488	0.4815	0.4885	0.4685	0.4755	0.5055			525	0.491	0.485	0.5065	0.509	0.4815	0.505	0.5195	0.469
526	0.4915	0.48	0.4945	0.5065	0.502	0.5015	0.4985	0.5105			526	0.5215	0.5125	0.504	0.516	0.5	0.513	0.503	0.477			526	0.48	0.5125	0.486	0.481	0.4705	0.5075	0.4905	0.5225
527	0.479	0.493	0.501	0.514	0.5075	0.527	0.5075	0.5125			527	0.4795	0.5075	0.51	0.494	0.5025	0.495	0.492	0.506			527	0.5095	0.5355	0.493	0.4875	0.474	0.4905	0.509	0.4615
528	0.502	0.5095	0.5045	0.5045	0.5255	0.4825	0.504	0.505			528	0.513	0.489	0.511	0.504	0.51	0.514	0.517	0.512			528	0.4805	0.502	0.4965	0.514	0.514	0.5175	0.4875	0.492
529	0.49	0.49	0.484	0.5105	0.5155	0.516	0.5035	0.5055			529	0.4995	0.523	0.5035	0.5035	0.501	0.501	0.4815	0.502			529	0.512	0.4805	0.4935	0.506	0.4775	0.503	0.497	0.4955
530	0.4765	0.4925	0.516	0.5225	0.506	0.51	0.5035	0.5185			530	0.497	0.483	0.478	0.5025	0.4875	0.4975	0.498	0.522			530	0.504	0.5055	0.483	0.499	0.51	0.5155	0.48	0.5075
531	0.492	0.49	0.503	0.4875	0.5015	0.486	0.515	0.5005			531	0.5015	0.5165	0.5205	0.5	0.493	0.5335	0.4945	0.504			531	0.5045	0.5095	0.5245	0.507	0.5095	0.476	0.507	0.503
532	0.5295	0.5025	0.507	0.496	0.489	0.496	0.4765	0.506			532	0.513	0.4915	0.5205	0.4915	0.493	0.5085	0.515	0.501			532	0.493	0.5155	0.519	0.486	0.5195	0.514	0.4945	0.5275
533	0.5105	0.5025	0.49	0.4935	0.507	0.501	0.504	0.5015			533	0.5015	0.5095	0.5145	0.5075	0.4965	0.5295	0.487	0.5225			533	0.482	0.517	0.5215	0.5085	0.496	0.4845	0.5125	0.491
534	0.5025	0.492	0.5035	0.4905	0.486	0.4915	0.4955	0.484			534	0.5045	0.5215	0.5125	0.503	0.4915	0.4655	0.5075	0.5035			534	0.4665	0.495	0.494	0.488	0.4975	0.5255	0.504	0.4825
535	0.482	0.5235	0.478	0.511	0.4885	0.5085	0.503	0.4775			535	0.4845	0.507	0.523	0.523	0.4865	0.5115	0.511	0.511			535	0.516	0.484	0.4895	0.498	0.4665	0.5145	0.483	0.4975
536	0.5135	0.501	0.494	0.4825	0.507	0.5105	0.526	0.501			536	0.5025	0.507	0.4895	0.506	0.4855	0.5045	0.507	0.4915			536	0.5415	0.469	0.5135	0.5035	0.529	0.4945	0.495	0.5005
537	0.486	0.499	0.481	0.482	0.488	0.5105	0.4685	0.4925			537	0.5055	0.487	0.5145	0.485	0.5175	0.49	0.5	0.4925			537	0.5125	0.513	0.4725	0.4905	0.523	0.504	0.4715	0.5035
538	0.519	0.492	0.485	0.4905	0.485	0.477	0.4955	0.5235			538	0.488	0.4915	0.516	0.4865	0.522	0.514	0.5115	0.4685			538	0.5185	0.487	0.525	0.487	0.521	0.5015	0.512	0.504
539	0.5115	0.4995	0.4935	0.505	0.486	0.492	0.4955	0.4935			539	0.488	0.487	0.4935	0.5275	0.4905	0.5045	0.487	0.522			539	0.4705	0.484	0.5175	0.488	0.498	0.4935	0.508	0.4885
540	0.491	0.475	0.5005	0.499	0.4835	0.488	0.4855	0.512			540	0.49	0.483	0.5035	0.517	0.4965	0.488	0.4645	0.506			540	0.473	0.4925	0.5085	0.4985	0.5065	0.493	0.475	0.5
541	0.475	0.4895	0.502	0.4905	0.5015	0.5045	0.4805	0.5175			541	0.4965	0.4985	0.5235	0.502	0.5025	0.5135	0.5035	0.501			541	0.5015	0.514	0.505	0.512	0.5055	0.4955	0.49	0.4745
542	0.508	0.5425	0.503	0.5215	0.49	0.4875	0.5145	0.502			542	0.516	0.508	0.5045	0.497	0.512	0.5215	0.491	0.4925			542	0.5015	0.474	0.495	0.511	0.4855	0.4815	0.5105	0.4965
543	0.516	0.498	0.495	0.5025	0.518	0.529	0.514	0.52			543	0.4885	0.48	0.4915	0.4925	0.5115	0.52	0.4935	0.5195			543	0.483	0.4865	0.4915	0.5	0.5225	0.5165	0.495	0.5215
544	0.5235	0.4945	0.481	0.519	0.5015	0.5065	0.5075	0.508			544	0.5265	0.4985	0.487	0.519	0.505	0.499	0.4755	0.4895			544	0.4815	0.499	0.4965	0.502	0.4895	0.507	0.51	0.5225
545	0.489	0.513	0.489	0.4695	0.506	0.4905	0.5105	0.529			545	0.5015	0.5035	0.4975	0.5265	0.501	0.4975	0.506	0.5045			545	0.5175	0.5145	0.5115	0.5175	0.4905	0.5045	0.5165	0.5065
546	0.511	0.492	0.506	0.4885	0.507	0.49	0.454	0.481			546	0.5155	0.5055	0.4925	0.5155	0.514	0.4915	0.4825	0.5025			546	0.479	0.5095	0.4735	0.499	0.5055	0.489	0.4875	0.4735
547	0.532	0.5045	0.474	0.514	0.508	0.5035	0.493	0.511			547	0.5135	0.4765	0.4955	0.51	0.4795	0.51	0.502	0.521			547	0.485	0.4955	0.502	0.494	0.4985	0.487	0.485	0.5065
548	0.5125	0.492	0.498	0.503	0.518	0.5035	0.5145	0.5205			548	0.5085	0.488	0.505	0.5035	0.497	0.5105	0.4655	0.5165			548	0.5005	0.508	0.512	0.515	0.49	0.5115	0.501	0.5155
549	0.51	0.47	0.49	0.501	0.5045	0.5265	0.4915	0.511			549	0.512	0.4865	0.4945	0.4955	0.53	0.481	0.5075	0.5115			549	0.4965	0.5025	0.5175	0.4955	0.5195	0.516	0.488	0.478
550	0.5005	0.5115	0.5075	0.472	0.5055	0.497	0.502	0.502			550	0.5	0.5095	0.4765	0.493	0.5175	0.4995	0.4855	0.514			550	0.519	0.4965	0.4955	0.4645	0.508	0.519	0.525	0.479
551	0.5115	0.492	0.5035	0.503	0.5005	0.4805	0.506	0.486			551	0.511	0.509	0.4865	0.4965	0.489	0.5085	0.481	0.4795			551	0.4855	0.498	0.482	0.503	0.49	0.4725	0.4915	0.508
552	0.527	0.5095	0.498	0.5065	0.4995	0.505	0.4755	0.5105			552	0.494	0.497	0.458	0.49	0.501	0.4915	0.501	0.497			552	0.524	0.513	0.5085	0.5185	0.497	0.5065	0.5035	0.523
553	0.479	0.488	0.508	0.5075	0.5235	0.505	0.4795	0.513			553	0.489	0.4985	0.5055	0.495	0.4705	0.5025	0.509	0.5075			553	0.495	0.488	0.465	0.5135	0.4935	0.4805	0.498	0.5405
554	0.5225	0.485	0.504	0.4925	0.4915	0.504	0.5225	0.5135			554	0.488	0.5235	0.5035	0.515	0.4925	0.4925	0.481	0.4965			554	0.5215	0.5055	0.49	0.499	0.5165	0.512	0.4995	0.4965
555	0.503	0.4995	0.4935	0.49	0.4995	0.5085	0.502	0.503			555	0.506	0.512	0.5065	0.4935	0.525	0.5085	0.475	0.524			555	0.52	0.5295	0.4895	0.4785	0.502	0.484	0.511	0.508
556	0.505	0.4885	0.4965	0.485	0.4785	0.5075	0.4715	0.498			556	0.4885	0.5065	0.498	0.493	0.47	0.498	0.4815	0.4765			556	0.4975	0.4915	0.473	0.462	0.5045	0.512	0.493	0.4785
557	0.475	0.502	0.507	0.495	0.5	0.487	0.5385	0.486			557	0.5	0.495	0.509	0.5265	0.5	0.524	0.5085	0.5175			557	0.5135	0.502	0.485	0.512	0.519	0.495	0.4875	0.519
558	0.502	0.521	0.5025	0.503	0.501	0.501	0.4855	0.475			558	0.4915	0.501	0.514	0.5105	0.505	0.5045	0.525	0.483			558	0.503	0.5015	0.5075	0.5335	0.4855	0.5125	0.4965	0.496
559	0.509	0.4945	0.495	0.508	0.524	0.4675	0.515	0.5025			559	0.497	0.4855	0.4995	0.5055	0.476	0.5125	0.5185	0.5155			559	0.5135	0.513	0.5115	0.51	0.513	0.5245	0.4975	0.5175
560	0.4895	0.5195	0.5085	0.5055	0.499	0.5055	0.5	0.5			560	0.4925	0.475	0.505	0.5095	0.4885	0.484	0.495	0.506			560	0.4895	0.515	0.5135	0.476	0.496	0.512	0.489	0.4995
561	0.508	0.477	0.516	0.462	0.5145	0.504	0.4965	0.475			561	0.496	0.493	0.4895	0.495	0.491	0.518	0.5015	0.4965			561	0.478	0.525	0.5195	0.5035	0.4705	0.523	0.4925	0.4795
562	0.4595	0.4905	0.4905	0.4925	0.4965	0.503	0.4945	0.5075			562	0.497	0.4825	0.523	0.4975	0.5035	0.4965	0.5275	0.4975			562	0.508	0.512	0.5285	0.509	0.483	0.5155	0.498	0.4915
563	0.499	0.4745	0.523	0.502	0.51	0.507	0.504	0.4755			563	0.4765	0.4885	0.5145	0.5	0.4895	0.525	0.5355	0.4945			563	0.4845	0.498	0.4715	0.491	0.4955	0.4845	0.508	0.494
564	0.493	0.5275	0.4765	0.5175	0.521	0.4935	0.4985	0.4995			564	0.4955	0.475	0.539	0.5125	0.5025	0.5005	0.513	0.4805			564	0.502	0.504	0.5125	0.5085	0.5145	0.5085	0.4705	0.508
565	0.5005	0.5005	0.483	0.501	0.4985	0.5035	0.5	0.502			565	0.491	0.5115	0.52	0.5135	0.488	0.5275	0.483	0.49			565	0.5015	0.5205	0.499	0.502	0.4905	0.482	0.5245	0.4835
566	0.499	0.533	0.4975	0.495	0.4985	0.506	0.517	0.5155			566	0.5115	0.498	0.4865	0.497	0.5105	0.505	0.5135	0.505			566	0.4945	0.502	0.49	0.4825	0.4925	0.5205	0.4965	0.5145
567	0.4845	0.4845	0.499	0.483	0.4965	0.5125	0.518	0.488			567	0.505	0.492	0.5065	0.513	0.5155	0.4975	0.5125	0.48			567	0.4895	0.52	0.4995	0.486	0.529	0.5025	0.503	0.5025
568	0.501	0.4935	0.5075	0.4895	0.462	0.496	0.526	0.478			568	0.514	0.5075	0.5075	0.4895	0.505	0.5295	0.4795	0.5055			568	0.5075	0.505	0.4905	0.5075	0.4845	0.5125	0.5	0.5045
569	0.485	0.52	0.474	0.503	0.504	0.4935	0.5015	0.5245			569	0.491	0.514	0.5055	0.4915	0.492	0.472	0.503	0.4995			569	0.525	0.512	0.4845	0.5035	0.507	0.5205	0.5165	0.5005
570	0.4985	0.494	0.5045	0.514	0.5095	0.4995	0.4915	0.4845			570	0.4985	0.4975	0.5055	0.5015	0.5225	0.4975	0.469	0.506			570	0.519	0.507	0.4965	0.52	0.4995	0.5065	0.508	0.4775
571	0.5065	0.4995	0.5015	0.486	0.499	0.4925	0.465	0.492			571	0.5105	0.5015	0.503	0.513	0.5005	0.5	0.513	0.491			571	0.518	0.488	0.5025	0.499	0.495	0.476	0.467	0.4815
572	0.477	0.487	0.4915	0.525	0.485	0.511	0.512	0.506			572	0.5015	0.522	0.504	0.5125	0.5055	0.5015	0.5125	0.4975			572	0.516	0.5085	0.478	0.497	0.495	0.486	0.503	0.5195
573	0.5145	0.518	0.4835	0.51	0.4765	0.506	0.5055	0.514			573	0.4995	0.4615	0.513	0.49	0.4975	0.4985	0.5185	0.473			573	0.4965	0.5105	0.487	0.4965	0.5055	0.5145	0.4815	0.489
[truncated: 2,434 more rows]

## Sheet: Ext.Fig. 4c
				P values of permutation test for each phase bin
	Models	-72	-54	-36	-18	18	36	54	72
[truncated: 11 more rows]

## Sheet: Ext.Fig. 4d
Transition to Feeding, Social and Obj.expl. (Combined)
[truncated: 1,006 more rows]

[truncated: 6 more sheets: Ext.Fig. 4e, Ext.Fig. 4f, Ext.Fig. 4g, Ext.Fig. 4h, Ext.Fig. 4i, Ext.Fig. 4j]
