# Supplementary material for: The dynamic state of a prefrontal–hypothalamic–midbrain circuit commands behavioral transitions
Source: Nat Neurosci. 2024 Mar 18;27(5):952–63. doi: 10.1038/s41593-024-01598-3 (PMC11089001; doi:10.1038/s41593-024-01598-3)
Supplement: Supplementary file 20 — Statistical source data. [file 41593_2024_1598_MOESM20_ESM.xlsx]

## Sheet: Ext.Fig. 5a
Prior to transition	Bin centers are in degrees																									Transition	Bin centers are in degrees
Bootstrapping session Bin	9	27	45	63	81	99	117	135	153	171	189	207	225	243	261	279	297	315	333	351		Fitted	curve			Bootstrapping session Bin	9	27	45	63	81	99	117	135	153	171	189	207	225	243	261	279	297	315	333	351		Fitted	curve
1	0.209378	0.34386	0.408843	0.181686	0.271616	0.390118	0.262951	0.392042	0.282857	0.480753	0.390974	0.453111	0.57452	0.274359	0.473764	0.433665	0.461756	0.371908	0.498951	0.360358		x	y			1	0.380567	0.228809	0.334684	0.293149	0.272273	0.253108	0.40417	0.686639	0.359042	0.290348	0.469853	0.663265	0.805407	0.374963	0.489895	0.340696	0.233518	0.281326	0.364959	0.353592		x	y
2	0.154772	0.178987	0.176855	0.501253	0.270529	0.392051	0.205769	0.422623	0.70665	0.151921	0.30513	0.301826	0.26324	0.233394	0.369966	0.388174	0.310569	0.315688	0.0687168	0.465441		9	0.356684			2	0.299875	0.520463	0.149665	0.437268	0.383584	0.346779	0.284933	0.592038	0.726264	0.377673	0.438958	0.398193	0.693655	0.225768	0.511905	0.423107	0.217513	0.333972	0.451135	0.278208		9	0.334795
3	0.472236	0.31964	0.177506	0.16251	0.225134	0.337884	0.419713	0.419055	0.468856	0.681943	0.554589	0.274926	0.249191	0.316983	0.624793	0.458543	0.405367	0.495072	0.368176	0.354682		9.66928	0.340322			3	0.208233	0.434758	0.0908482	0.116165	0.123549	0.197198	0.23932	0.330122	0.366554	0.66142	0.342395	0.585748	0.185326	0.22226	0.417491	0.329402	0.41175	0.188589	0.302859	0.141502		9.66928	0.335392
4	0.364808	0.263145	0.40518	0.423519	0.514742	0.313157	0.218848	0.744932	0.647229	0.314295	0.322033	0.387024	0.341618	0.259039	0.477751	0.579288	0.4396	0.273151	0.531167	0.513214		10.3386	0.325376			4	0.341331	0.464368	0.226645	0.218659	0.213467	0.314288	0.176623	0.59116	0.507243	0.448096	0.668867	0.626247	0.426408	0.434915	0.523178	0.529889	0.272579	0.311305	0.295903	0.253442		10.3386	0.335835
5	0.209183	0.139408	0.112281	0.311416	0.392728	0.5696	0.545789	0.408087	0.549802	0.355759	0.458416	0.238441	0.298115	0.332001	0.438484	0.53467	0.59888	0.444785	0.41278	0.154845		11.0078	0.31177			5	0.384716	0.358413	0.241193	0.361699	0.0761467	0.235445	0.414995	0.369267	0.682025	0.570597	0.662585	0.684848	0.26142	0.269277	0.466843	0.275053	0.359759	0.432597	0.283847	0.276804		11.0078	0.33613
6	0.459485	0.190824	0.171028	0.125037	0.241119	0.380146	0.319056	0.229628	0.416849	0.205403	0.384933	0.380183	0.586441	0.182149	0.49285	0.369119	0.640069	0.268813	0.391469	0.521016		11.6771	0.29943			6	0.336306	0.505436	0.0807444	0.145023	0.207344	0.142179	0.201058	0.435967	0.557963	0.889579	0.622825	0.36173	0.231977	0.215585	0.211833	0.175665	0.156413	0.153193	0.45129	0.378287		11.6771	0.336283
7	0.372942	0.294779	0.241234	0.338073	0.314466	0.523444	0.238683	0.401139	0.800894	0.357397	0.422602	0.257564	0.709049	0.422463	0.582992	0.596211	0.353887	0.421277	0.393751	0.444676		12.3464	0.288285			7	0.247272	0.395924	0.275665	0.250773	0.325471	0.23088	0.207125	0.319674	0.722141	0.65535	0.384104	0.480348	0.631497	0.524881	0.368335	0.266314	0.521724	0.257202	0.590153	0.412597		12.3464	0.336299
8	0.536674	0.341978	0.300342	0.478097	0.183175	0.430728	0.455688	0.416249	0.61462	0.232101	0.345543	0.367362	0.39617	0.521554	0.677064	0.62963	0.421381	0.335826	0.361231	0.374408		13.0157	0.278269			8	0.243763	0.380407	0.151616	0.644709	0.41393	0.261808	0.330523	0.521145	0.525885	0.750794	0.47889	0.312784	0.537256	0.186574	0.521844	0.501595	0.542678	0.149652	0.280218	0.0703935		13.0157	0.336184
9	0.230278	0.217321	0.324453	0.611905	0.33236	0.24545	0.469296	0.407074	0.516982	0.298186	0.516976	0.243915	0.389266	0.181149	0.533	0.496429	0.353	0.648771	0.241564	0.288469		13.6849	0.269315			9	0.248704	0.596293	0.151508	0.231479	0.362394	0.317412	0.25177	0.609377	0.669433	0.63838	0.564812	0.604527	0.587497	0.10299	0.495548	0.407262	0.43901	0.281703	0.575721	0.389042		13.6849	0.335943
10	0.499703	0.466535	0.737778	0.282635	0.432965	0.322421	0.40362	0.427674	0.798386	0.142827	0.334274	0.219712	0.315825	0.58138	0.48827	0.347569	0.301323	0.612779	0.467043	0.222443		14.3542	0.261361			10	0.219664	0.273303	0.158721	0.247337	0.155596	0.301729	0.296906	0.515032	0.501622	0.808118	0.486932	0.546017	0.504883	0.40746	0.365698	0.219979	0.429504	0.182019	0.361033	0.345438		14.3542	0.335582
11	0.393442	0.270983	0.217335	0.356758	0.419187	0.3598	0.248687	0.49904	0.282361	0.376229	0.439834	0.164595	0.277875	0.301526	0.644866	0.25976	0.754523	0.300704	0.233188	0.362802		15.0235	0.254348			11	0.342314	0.362985	0	0.193073	0.164241	0.219873	0.266	0.411473	0.781062	0.607805	0.39191	0.488095	0.287641	0.534042	0.713319	0.401591	0.352122	0.250104	0.550063	0.219648		15.0235	0.335105
12	0.319951	0.378626	0.300226	0.346403	0.337197	0.27239	0.486239	0.560805	0.537599	0.398353	0.611665	0.207578	0.359113	0.436635	0.432829	0.356775	0.485635	0.415709	0.463216	0.290646		15.6928	0.248217			12	0.290286	0.421589	0.205092	0.357431	0.300018	0.338144	0.319637	0.309864	0.389181	0.829749	0.410758	0.856372	0.474371	0.357542	0.5446	0.374714	0.344915	0.284766	0.631892	0.27015		15.6928	0.334518
13	0.400251	0.206419	0.304948	0.398941	0.18179	0.523695	0.666667	0.31635	0.437306	0.467446	0.498088	0.307804	0.313246	0.574164	0.492431	0.268954	0.518148	0.453357	0.523168	0.412891		16.362	0.242913			13	0.351556	0.360903	0.309869	0.260592	0.245982	0.242997	0.231014	0.308295	0.44221	0.54995	0.863095	0.397493	0.466465	0.45056	0.469798	0.141955	0.561819	0.267501	0.341179	0.319642		16.362	0.333826
14	0.432147	0.0397206	0.4135	0.508139	0.34308	0.345683	0.352692	0.651972	0.334677	0.54961	0.320884	0.288369	0.560312	0.309545	0.611532	0.212808	0.383035	0.427972	0.465053	0.355371		17.0313	0.238384			14	0.396146	0.311696	0.0858522	0.121918	0.226301	0.192831	0.343563	0.446503	0.848589	0.630598	0.323652	0.478684	0.502708	0.352667	0.397467	0.507176	0.308627	0.209989	0.15327	0.346647		17.0313	0.333033
15	0.219879	0.257397	0.302166	0.254293	0.314696	0.410323	0.412937	0.934112	0.550408	0.174198	0.659121	0.358851	0.230162	0.304978	0.383822	0.470357	0.492898	0.502943	0.396527	0.36529		17.7006	0.234578			15	0.237823	0.357785	0.178324	0.186257	0.159359	0.23733	0.1479	0.430743	0.294504	0.714779	0.288327	0.436449	0.425068	0.325001	0.600527	0.324861	0.259138	0.0921951	0.348853	0.112874		17.7006	0.332145
16	0.254587	0.208046	0.208408	0.158032	0.214908	0.237047	0.209314	0.330306	0.492114	0.653889	0.419312	0.73545	0.384336	0.24238	0.415238	0.29642	0.412404	0.428571	0.261531	0.377522		18.3699	0.231448			16	0.437249	0.172123	0.145028	0.187146	0.190456	0.236182	0.200504	0.540991	0.570447	0.928939	0.241195	0.47654	0.250969	0.0453053	0.5783	0.254543	0.221557	0.279299	0.258091	0.437169		18.3699	0.331165
17	0.216037	0.261118	0.176166	0.203091	0.392879	0.365585	0.198759	0.457461	0.302981	0.259973	0.411206	0.35077	0.319457	0.26164	0.441605	0.426699	0.335979	0.244956	0.229113	0.0914544		19.0391	0.228946			17	0.288493	0.383077	0.117377	0.0924909	0.194659	0.125648	0.137447	0.342654	0.426443	0.457835	0.54756	0.61874	0.28964	0.186164	0.446123	0.229546	0.168611	0.173874	0.412747	0.234823		19.0391	0.3301
18	0.532488	0.211395	0.313925	0.574269	0.122024	0.356547	0.279424	0.406679	0.319387	0.26988	0.165817	0.200931	0.405128	0.257796	0.512673	0.421775	0.329577	0.499068	0.319658	0.257608		19.7084	0.227027			18	0.53407	0.478542	0.197037	0.285639	0.177623	0.249049	0.338832	0.5334	0.720114	0.601056	0.45034	0.360578	0.440872	0.0502165	0.301716	0.138681	0.262943	0.312719	0.321019	0.347688		19.7084	0.328953
19	0.279994	0.289082	0.213863	0.315656	0.133867	0.312454	0.257071	0.259526	0.373805	0.196872	0.52434	0.235004	0.385508	0.220409	0.398601	0.535437	0.352883	0.436147	0.239654	0.378861		20.3777	0.225651			19	0.452293	0.355358	0.281661	0.173146	0.0937945	0.266833	0.369596	0.370794	0.432027	0.302032	0.189285	0.425159	0.116812	0.183415	0.290577	0.202877	0.175069	0.161214	0.383208	0.176607		20.3777	0.327728
20	0.426101	0.190755	0.323141	0.385281	0.178761	0.147646	0.344464	0.408938	0.452662	0.113063	0.427972	0.257597	0.153891	0.197691	0.500795	0.568649	0.322386	0.337686	0.267177	0.104812		21.047	0.224776			20	0.235493	0.209127	0.13554	0.257443	0.264783	0.258726	0.209643	0.551177	0.275274	0.663052	0.413078	0.365325	0.374416	0.335449	0.446058	0.338179	0.147493	0.131649	0.261832	0.134822		21.047	0.326431
21	0.273895	0.387644	0.346258	0.608651	0.189669	0.296896	0.281503	0.402186	0.360703	0.119585	0.410002	0.271337	0.614626	0.449152	0.695932	0.327664	0.350472	0.370924	0.370734	0.226849		21.7162	0.224363			21	0.425522	0.207357	0.00944669	0.223054	0.14591	0.29133	0.263203	0.512441	0.60989	0.745415	0.541251	0.356539	0.526868	0.251127	0.627942	0.378364	0.408666	0.34235	0.169716	0.327886		21.7162	0.325064
22	0.397026	0.153058	0.455115	0.345362	0.15282	0.279621	0.240693	0.304171	0.717873	0.578842	0.653167	0.336965	0.324337	0.488905	0.490986	0.318293	0.40359	0.32674	0.415449	0.141844		22.3855	0.224376			22	0.12214	0.170595	0.160088	0.161267	0.0512321	0.17123	0.298395	0.330302	0.368098	0.642769	0.620189	0.588074	0.0546896	0.389295	0.324982	0.263048	0.17306	0.105037	0.115146	0.162798		22.3855	0.323634
23	0.367417	0.400684	0.568269	0.59876	0.469401	0.500752	0.359875	0.356873	0.71345	0.333739	0.406489	0.355888	0.517647	0.381118	0.554429	0.572683	0.681571	0.341948	0.384386	0.379435		23.0548	0.22478			23	0.436508	0.212202	0.14185	0.407738	0.178894	0.404285	0.507733	0.48162	0.451508	0.631506	0.349735	0.530702	0.278581	0.457362	0.525003	0.175076	0.308948	0.269345	0.462971	0.279157		23.0548	0.322142
24	0.366509	0.382916	0.29512	0.231602	0.321982	0.279041	0.473253	0.496414	0.41227	0.187838	0.466337	0.349928	0.298773	0.205766	0.636964	0.365146	0.434489	0.361452	0.4092	0.373802		23.7241	0.22554			24	0.158019	0.584534	0.440762	0.516667	0.329461	0.281635	0.253219	0.75964	0.621601	0.914835	0.324645	0.545925	0.782637	0.613639	0.396678	0.605831	0.608406	0.183101	0.576099	0.346021		23.7241	0.320595
25	0.308441	0.287775	0.307343	0.314728	0.437989	0.276933	0.138405	0.524756	0.504756	0.348022	0.66172	0.32007	0.444992	0.451632	0.489659	0.263284	0.265492	0.503646	0.426564	0.479532		24.3933	0.226626			25	0.280603	0.257426	0.103738	0.260544	0.214097	0.453741	0.299213	0.639288	0.345462	0.523428	0.703797	0.297972	0.284179	0.519274	0.374079	0.376418	0.258614	0.211875	0.432683	0.204196		24.3933	0.318994
26	0.248432	0.193534	0.107865	0.278152	0.274921	0.272279	0.228692	0.387088	0.231086	0.457642	0.400874	0.340732	0.302393	0.117482	0.537701	0.184189	0.282033	0.305572	0.212396	0.248968		25.0626	0.228006			26	0.210955	0.342926	0.276117	0.359365	0.0893973	0.361054	0.514115	0.511827	0.522959	0.639552	0.46305	0.371141	0.385644	0.261908	0.773957	0.157003	0.383556	0.333333	0.434292	0.336614		25.0626	0.317345
27	0.361719	0.101943	0.0827068	0.19703	0.340289	0.2707	0.182361	0.396053	0.335295	0.178737	0.519124	0.216426	0.400776	0.289303	0.57921	0.533934	0.568635	0.30231	0.204891	0.297596		25.7319	0.229653			27	0.340319	0.441508	0.172494	0.248457	0.292076	0.196887	0.25592	0.524008	0.755738	0.711448	0.499653	0.554021	0.52829	0.395711	0.430696	0.325865	0.360737	0.500116	0.435876	0.133073		25.7319	0.315651
28	0.295535	0.103569	0.596922	0.382716	0.319119	0.396173	0.38581	0.377966	0.422991	0.345649	0.530865	0.447516	0.436459	0.425193	0.306972	0.463466	0.504354	0.381481	0.353343	0.387535		26.4012	0.23154			28	0.411743	0.428921	0.314533	0.255059	0.228667	0.495518	0.126285	0.543046	0.775132	0.701065	0.408453	0.431426	0.370377	0.674729	0.389045	0.460151	0.298561	0.30424	0.342156	0.354941		26.4012	0.313916
29	0.337868	0.164057	0.276594	0.29443	0.401441	0.450154	0.284372	0.387589	0.453409	0.326564	0.635841	0.155038	0.661219	0.207899	0.322978	0.413367	0.411604	0.322978	0.294193	0.26128		27.0705	0.233639			29	0.195471	0.197193	0.301083	0.193131	0.281842	0.326316	0.218035	0.752424	0.522288	0.627293	0.460483	0.719421	0.624681	0.295745	0.564683	0.422799	0.291213	0.168143	0.242333	0.406614		27.0705	0.312142
30	0.188333	0.125	0.264056	0.268499	0.198629	0.126867	0.288131	0.452628	0.426471	0.220946	0.570495	0.11505	0.215568	0.506118	0.570335	0.271027	0.505177	0.292163	0.360534	0.575992		27.7397	0.235928			30	0.463157	0.273025	0.25321	0.443679	0.355089	0.299907	0.303772	0.424316	0.619994	0.424904	0.498462	0.42807	0.431878	0.312716	0.290993	0.170494	0.386825	0.166883	0.580519	0.24531		27.7397	0.310335
31	0.244796	0.223987	0.316228	0.362253	0.429374	0.655406	0.511862	0.445557	0.544725	0.476405	0.683253	0.524127	0.580574	0.461099	0.641414	0.524131	0.524929	0.541402	0.554113	0.211089		28.409	0.238382			31	0.456766	0.221039	0.307042	0.246887	0.118185	0.350576	0.351804	0.191154	0.727161	0.704622	0.275961	0.73251	0.40075	0.430679	0.331667	0.209989	0.257035	0.216342	0.382858	0.221605		28.409	0.308497
32	0.254752	0.304944	0.595543	0.510397	0.268105	0.369088	0.356253	0.447879	0.756291	0.54351	0.688242	0.211929	0.528772	0.285144	0.578067	0.371934	0.386193	0.351708	0.523426	0.324897		29.0783	0.240981			32	0.338176	0.410861	0.2059	0.403388	0.136443	0.347601	0.215443	0.532724	0.511898	0.414649	0.390594	0.468015	0.217152	0.241501	0.456891	0.27255	0.410898	0.14753	0.604156	0.251498		29.0783	0.306631
33	0.231242	0.0982282	0.288086	0.445213	0.283271	0.278847	0.566161	0.393597	0.321002	0.194709	0.282878	0.170224	0.395062	0.246245	0.511996	0.310252	0.440064	0.467679	0.29139	0.377376		29.7476	0.243703			33	0.38908	0.24112	0.443489	0.370853	0.254991	0.298557	0.260967	0.821023	0.526599	0.477492	0.509853	0.55794	0.391353	0.257762	0.344921	0.306684	0.58487	0.429534	0.59156	0.29904		29.7476	0.304741
34	0.261056	0.223478	0.238685	0.512178	0.22023	0.332639	0.341294	0.448934	0.734626	0.399857	0.609788	0.34586	0.369491	0.371291	0.605926	0.480101	0.386961	0.495828	0.436707	0.419885		30.4168	0.246529			34	0.130015	0.587463	0.0800905	0.235537	0.107143	0.125697	0.196563	0.410023	0.762878	0.795989	0.465463	0.652791	0.472313	0.305565	0.404018	0.460989	0.386052	0.183046	0.276706	0.258545		30.4168	0.302829
35	0.380547	0.187201	0.22798	0.587185	0.249094	0.238149	0.489212	0.422496	0.311975	0.323284	0.46739	0.395467	0.285069	0.414395	0.464167	0.531492	0.496101	0.328702	0.365582	0.180866		31.0861	0.249441			35	0.552624	0.348403	0.331961	0.340218	0.149392	0.445426	0.28022	0.621779	0.481404	0.402466	0.336627	0.560872	0.327004	0.210156	0.49284	0.275604	0.138259	0.252313	0.493424	0.162831		31.0861	0.3009
36	0.199396	0.172274	0.20924	0.431179	0.154799	0.23075	0.276679	0.444836	0.261442	0.31285	0.337704	0.396113	0.195254	0.217159	0.18226	0.312262	0.473669	0.357584	0.233359	0.325106		31.7554	0.252423			36	0.29179	0.520433	0.149288	0.279634	0.31699	0.264148	0.396824	0.651758	0.552499	0.424402	0.559448	0.537123	0.492062	0.564451	0.537068	0.412317	0.426103	0.308825	0.433428	0.260373		31.7554	0.298956
37	0.110444	0.347706	0.216635	0.463866	0.246287	0.291328	0.27132	0.284725	0.397773	0.375379	0.596559	0.130505	0.440387	0.404218	0.170881	0.136465	0.303744	0.369173	0.231952	0.177468		32.4247	0.255457			37	0.264204	0.262074	0.170018	0.16577	0.0900543	0.462793	0.178903	0.472349	0.500949	0.689614	0.415062	0.3402	0.398429	0.209621	0.439964	0.15566	0.291165	0.205601	0.41791	0.322268		32.4247	0.297
38	0.19132	0.226196	0.0203393	0.202656	0.375533	0.132827	0.180833	0.302159	0.444719	0.277099	0.167658	0.20313	0.220022	0.436149	0.809524	0.333984	0.289146	0.299905	0.295118	0.474873		33.0939	0.25853			38	0.602172	0.421482	0.117527	0.255147	0.268421	0.19001	0.389674	0.378125	0.619673	0.663564	0.893095	0.549676	0.375462	0.317825	0.729117	0.308373	0.182913	0.0484157	0.543965	0.200291		33.0939	0.295034
39	0.493939	0.175173	0.151457	0.364382	0.463648	0.481035	0.249913	0.256302	0.400666	0.419192	0.24499	0.411498	0.384062	0.436508	0.621212	0.386349	0.171313	0.354204	0.298065	0.418873		33.7632	0.261626			39	0.362259	0.375042	0.0830664	0.255327	0.0878527	0.451182	0.146178	0.4268	0.786634	0.48266	0.222986	0.652344	0.194212	0.363974	0.269497	0.245385	0.3507	0.100636	0.410703	0.2988		33.7632	0.293063
40	0.394151	0.0775797	0.195095	0.303056	0.231586	0.341825	0.270703	0.576537	0.514021	0.274917	0.502068	0.349752	0.392254	0.241216	0.850667	0.386463	0.433703	0.479837	0.323767	0.291364		34.4325	0.264734			40	0.399296	0.524878	0.339621	0.197134	0.247515	0.158558	0.370807	0.418962	0.666395	0.669553	0.433088	0.575916	0.390298	0.110892	0.566532	0.23677	0.217425	0.215109	0.475502	0.201429		34.4325	0.291087
41	0.404428	0.343082	0.326217	0.454035	0.0635672	0.265788	0.258135	0.478957	0.560892	0.256799	0.625305	0.202913	0.350858	0.399694	0.151326	0.22475	0.341441	0.277516	0.427135	0.294948		35.1018	0.267841			41	0.248905	0.228974	0.158871	0.0791499	0.124235	0.319102	0.21755	0.903998	0.416945	0.477196	0.547723	0.680427	0.492109	0.266091	0.363223	0.381292	0.319671	0.127396	0.495835	0.343111		35.1018	0.289111
42	0.389634	0.141234	0.430181	0.383325	0.449477	0.538549	0.385129	0.59925	0.482574	0.27907	0.541005	0.360923	0.215752	0.49813	0.84127	0.389666	0.432488	0.430181	0.519653	0.217058		35.771	0.270936			42	0.139997	0.212782	0.185581	0.157133	0.148161	0.184178	0.236029	0.483213	0.505928	0.536569	0.40298	0.258103	0.274248	0.322102	0.498333	0.181734	0.182378	0.0502195	0.269355	0.414302		35.771	0.287137
43	0.266862	0.118433	0.137071	0.152589	0.212008	0.317429	0.282941	0.706205	0.260396	0.286531	0.2961	0.125465	0.69861	0.224172	0.501033	0.365443	0.368088	0.322952	0.208214	0.212905		36.4403	0.274008			43	0.352258	0.30889	0.243452	0.528693	0.195294	0.400782	0.416534	0.236226	0.618515	0.65809	0.430084	0.689223	0.376168	0.516489	0.384597	0.222441	0.500671	0.0537281	0.561599	0.251825		36.4403	0.285167
44	0.321562	0.148545	0.161334	0.187265	0.135833	0.343268	0.246545	0.512972	0.260123	0.399523	0.457824	0.159905	0.222595	0.423019	0.416528	0.188794	0.225778	0.302227	0.296661	0.226876		37.1096	0.277049			44	0.213014	0.320002	0.0169312	0.308603	0.158233	0.119254	0.232403	0.326499	0.362185	0.52709	0.247863	1	0.479853	0.243482	0.382931	0.229803	0.477557	0.383395	0.440857	0.169824		37.1096	0.283203
45	0.607692	0.222611	0.354844	0.283492	0.523232	0.469858	0.441068	0.560028	0.658438	0.575344	0.816092	0.269731	0.432749	0.453889	0.607089	0.441435	0.533333	0.48805	0.35	0.563259		37.7789	0.280048			45	0.273376	0.358903	0.0117647	0.442808	0.265278	0.389578	0.349106	0.416503	0.460517	0.611256	0.579636	0.776311	0.838651	0.39711	0.519178	0.496998	0.485731	0.199217	0.5098	0.456958		37.7789	0.281249
46	0.496295	0.117564	0.299033	0.297488	0.264	0.177368	0.217267	0.443683	0.526066	0.317004	0.590778	0.357127	0.16731	0.413636	0.31971	0.69523	0.265108	0.415054	0.230447	0.309193		38.4481	0.282999			46	0.372234	0.416283	0.487872	0.446856	0.302288	0.308129	0.152958	0.444836	0.773413	0.526394	0.396623	0.592488	0.579361	0.119918	0.56484	0.268497	0.197082	0.0310458	0.394919	0.205199		38.4481	0.279305
47	0.467873	0.41153	0.318296	0.324173	0.420079	0.474486	0.457356	0.427445	0.449477	0.286745	0.350848	0.276633	0.38538	0.143103	0.776445	0.46089	0.338145	0.491216	0.547545	0.401455		39.1174	0.285894			47	0.271111	0.36922	0.211412	0.299435	0.123733	0.299595	0.135565	0.711445	0.509438	0.594842	0.346333	0.503241	0.344971	0.289239	0.474408	0.22451	0.413657	0.313592	0.460813	0.573012		39.1174	0.277376
48	0.238923	0.310606	0.274967	0.204133	0.185503	0.430704	0.166566	0.536744	0.318853	0.189394	0.371234	0.429267	0.485368	0.422568	0.270772	0.306969	0.428051	0.350784	0.313221	0.291701		39.7867	0.288726			48	0.682886	0.154558	0.0959064	0.179259	0.1575	0.349729	0.542946	0.269403	0.593214	0.438963	0.339161	0.357278	0.410414	0.366572	0.389933	0.386975	0.616239	0.061848	0.402593	0.311156		39.7867	0.275462
49	0.345086	0.3689	0.292263	0.428567	0.260423	0.242697	0.333463	0.412893	0.532638	0.472864	0.596029	0.217929	0.413369	0.217518	0.654396	0.438674	0.257268	0.361598	0.216034	0.27359		40.456	0.29149			49	0.36658	0.313154	0.234065	0.238964	0.168513	0.397436	0.311242	0.412954	0.471446	0.30262	0.453173	0.681923	0.285592	0.14097	0.386752	0.224251	0.406693	0.0750738	0.53241	0.122911		40.456	0.273566
50	0.213419	0.201626	0.16761	0.411583	0.125169	0.1226	0.390299	0.486063	0.333601	0.205774	0.197588	0.227201	0.193999	0.229253	0.441624	0.236534	0.160018	0.269007	0.233292	0.496482		41.1252	0.29418			50	0.441678	0.523516	0.277085	0.262738	0.340939	0.0484432	0.425194	0.55884	0.582603	0.526812	0.663109	0.546336	0.341921	0.557359	0.530445	0.421513	0.447463	0.175122	0.6619	0.2864		41.1252	0.271691
51	0.550493	0.183957	0.26906	0.574274	0.182708	0.315757	0.340981	0.430921	0.604897	0.387157	0.535169	0.241705	0.434159	0.439394	0.54449	0.51234	0.474563	0.483548	0.26856	0.280898		41.7945	0.296791			51	0.220926	0.450844	0.202252	0.265615	0.160477	0.110493	0.166155	0.61262	0.427071	0.864865	0.418801	0.327779	0.292446	0.452463	0.283656	0.414027	0.321092	0.167071	0.264231	0.187519		41.7945	0.269837
52	0.31646	0.222226	0.286873	0.305203	0.340112	0.351619	0.37465	0.242111	0.432492	0.271139	0.40136	0.296711	0.355964	0.340841	0.569188	0.511504	0.310344	0.188025	0.532092	0.242064		42.4638	0.29932			52	0.214637	0.31125	0.125778	0.179487	0.160297	0.313929	0.294221	0.514113	0.661245	0.246347	0.4531	0.278353	0.240032	0.122001	0.637386	0.149942	0.497959	0.0849358	0.219795	0.155856		42.4638	0.268007
53	0.197025	0.210749	0.527494	0.456843	0.234413	0.35613	0.248038	0.506742	0.43291	0.369479	0.684838	0.621773	0.22832	0.220046	0.580882	0.614748	0.459829	0.319064	0.443241	0.459626		43.1331	0.301762			53	0.32197	0.407802	0.0675619	0.350837	0.29522	0.51489	0.179311	0.561154	0.515432	0.477789	0.556497	0.529416	0.292511	0.258295	0.521019	0.27226	0.0940007	0.21004	0.332324	0.20008		43.1331	0.266203
54	0.441383	0.169008	0.206425	0.314217	0.18029	0.393443	0.313199	0.505329	0.656008	0.463372	0.143675	0.178012	0.612677	0.335152	0.296399	0.628586	0.373094	0.42373	0.367924	0.2456		43.8023	0.304115			54	0.228999	0.174991	0.123669	0.14198	0.0803301	0.169018	0.157517	0.737909	0.477108	0.350234	0.204181	0.315167	0.223709	0.185525	0.332663	0.176717	0.169764	0.214955	0.124326	0.0899873		43.8023	0.264426
55	0.314441	0.27284	0.514088	0.304983	0.293339	0.533588	0.373289	0.841215	0.611549	0.630327	0.459639	0.243438	0.209073	0.332402	0.585476	0.492872	0.518	0.464939	0.473916	0.478256		44.4716	0.306376			55	0.380519	0.408761	0.283056	0.236359	0.27764	0.290537	0.395815	0.558837	0.631372	0.826376	0.20332	0.449877	0.41711	0.369107	0.500975	0.223374	0.160868	0.272572	0.402042	0.312699		44.4716	0.262679
56	0.370804	0.213732	0.339657	0.445408	0.126556	0.389771	0.189599	0.378253	0.382668	0.473017	0.312393	0.247172	0.721282	0.476883	0.610973	0.469926	0.32315	0.429183	0.296215	0.325681		45.1409	0.308543			56	0.314258	0.381996	0.168545	0.246215	0.401861	0.328681	0.181079	0.230874	0.61187	0.676484	0.598967	0.576462	0.583636	0.0823054	0.397901	0.343484	0.381061	0.195388	0.573378	0.517118		45.1409	0.260963
57	0.22576	0.242239	0.255632	0.3926	0.208978	0.375009	0.45397	0.562411	0.279726	0.382844	0.317528	0.329147	0.478616	0.275867	0.421364	0.49398	0.434928	0.308111	0.273215	0.312569		45.8102	0.310614			57	0.301886	0.331634	0.188289	0.157686	0.161332	0.322467	0.226875	0.54489	0.490954	0.597211	0.336054	0.750711	0.459391	0.251766	0.658113	0.400835	0.36052	0.485431	0.457731	0.205822		45.8102	0.259279
58	0.261999	0.359299	0.222807	0.409756	0.16823	0.345541	0.416698	0.483792	0.32061	0.39634	0.617263	0.301352	0.239969	0.532915	0.679865	0.324098	0.548215	0.313534	0.431334	0.321674		46.4795	0.312588			58	0.333476	0.32105	0.277395	0.201606	0.224169	0.314114	0.348218	0.477537	0.707667	0.588112	0.588112	0.787152	0.404387	0.282181	0.474493	0.606544	0.393723	0.291463	0.51274	0.349282		46.4795	0.25763
59	0.478756	0.279077	0.266285	0.227385	0.485761	0.280206	0.407843	0.322646	0.623303	0.47639	0.377506	0.41318	0.136263	0.270422	0.457274	0.503711	0.450779	0.377908	0.395748	0.305691		47.1487	0.314464			59	0.190572	0.324292	0.240531	0.252775	0.1601	0.205876	0.180385	0.330601	0.598322	0.618649	0.26686	0.622303	0.336608	0.314228	0.706944	0.338602	0.299974	0.0763889	0.669513	0.264455		47.1487	0.256017
60	0.31513	0.149402	0.327822	0.328785	0.304321	0.23872	0.389135	0.411453	0.599596	0.276756	0.468476	0.144662	0.115773	0.136871	0.616906	0.363718	0.294366	0.332904	0.245917	0.66256		47.818	0.316241			60	0.348606	0.535223	0.129537	0.27923	0.200001	0.287666	0.351578	0.802342	0.664563	0.469497	0.511884	0.652207	0.369485	0.323642	0.387101	0.17269	0.298662	0.135539	0.441528	0.225942		47.818	0.25444
61	0.355816	0.292934	0.253871	0.239271	0.567793	0.35281	0.485146	0.269007	0.655674	0.320686	0.41514	0.326716	0.763568	0.266019	0.690605	0.40462	0.564282	0.374157	0.335881	0.460153		48.4873	0.31792			61	0.460813	0.370002	0.450363	0.159452	0.296473	0.324384	0.780334	0.38735	0.58655	0.767461	0.34145	0.71755	0.585364	0.54736	0.615394	0.698942	0.270376	0.333432	0.51156	0.24833		48.4873	0.252903
62	0.425561	0.165121	0.291044	0.210496	0.587996	0.29383	0.301141	0.644398	0.516364	0.0698353	0.331441	0.253785	0.200003	0.338977	0.413816	0.606198	0.412873	0.554002	0.289959	0.200834		49.1566	0.319501			62	0.315125	0.413471	0.108158	0.159454	0.0555762	0.204271	0.311657	0.290075	0.463471	0.796943	0.642771	0.648086	0.556986	0.309677	0.506069	0.211619	0.174965	0.203411	0.210275	0.421984		49.1566	0.251405
63	0.365054	0.356661	0.194489	0.171	0.322154	0.407315	0.518795	0.367984	0.562647	0.380099	0.702173	0.505119	0.174035	0.567357	0.430926	0.487806	0.291318	0.489949	0.331464	0.425996		49.8258	0.320984			63	0.261584	0.487961	0.186474	0.49175	0.123507	0.28207	0.670972	0.466629	0.35656	0.568745	0.419368	0.692909	0.574319	0.639901	0.419368	0.434706	0.300826	0.0400465	0.170618	0.473648		49.8258	0.249949
64	0.456966	0.496876	0.255198	0.34812	0.100467	0.314825	0.278707	0.562947	0.41844	0.343926	0.559887	0.177914	0.352266	0.257251	0.580301	0.398854	0.2815	0.346607	0.432145	0.362262		50.4951	0.32237			64	0.411798	0.512928	0.630312	0.22618	0.252975	0.24881	0.388428	0.562358	0.337772	0.745098	0.576235	0.604964	0.224144	0.34089	0.391467	0.437872	0.289412	0.145606	0.596387	0.22597		50.4951	0.248535
65	0.262077	0.0947791	0.389982	0.478138	0.21229	0.356997	0.342033	0.627692	0.374938	0.338595	0.636232	0.223158	0.392953	0.24852	0.643335	0.566302	0.449292	0.440313	0.288378	0.213032		51.1644	0.32366			65	0.264867	0.3748	0.29165	0.378998	0.431752	0.196386	0.337573	0.713586	0.5963	0.624428	0.563354	0.590802	0.556085	0.175291	0.700119	0.253893	0.260737	0.164033	0.349868	0.158048		51.1644	0.247165
66	0.597972	0.0892256	0.215268	0.367741	0.272239	0.375015	0.514287	0.442704	0.687821	0.470295	0.576141	0.220066	0.542781	0.385171	0.482069	0.317178	0.338725	0.305207	0.458532	0.132738		51.8337	0.324855			66	0.278507	0.618861	0.123084	0.265453	0.149935	0.448229	0.27976	0.734944	0.491193	0.436968	0.61045	0.663988	0.291521	0.38936	0.410291	0.429965	0.379988	0.295549	0.29941	0.389831		51.8337	0.24584
67	0.357895	0.137628	0.448741	0.131778	0.18149	0.281835	0.276466	0.262205	0.353184	0.179976	0.389318	0.0694558	0.11927	0.165049	0.284675	0.260258	0.451331	0.336414	0.245949	0.0537045		52.5029	0.325957			67	0.0522732	0.319999	0.23858	0.383823	0.154086	0.495903	0.331729	0.549719	0.600234	0.844532	0.490906	0.568636	0.489599	0.300621	0.472381	0.204626	0.613177	0.201922	0.362767	0.350825		52.5029	0.24456
68	0.268698	0.366265	0.409736	0.431252	0.232268	0.304133	0.749286	0.366305	0.520268	0.629606	0.458023	0.351622	0.435998	0.529349	0.624093	0.368793	0.443895	0.461062	0.517949	0.248372		53.1722	0.326967			68	0.335198	0.601361	0.163393	0.421481	0.386391	0.540281	0.146007	0.464973	0.407416	0.679461	0.392607	0.564682	0.554309	0.253012	0.230385	0.318558	0.211831	0.130998	0.397222	0.255919		53.1722	0.243328
69	0.404027	0.3397	0.170336	0.271179	0.0536732	0.593203	0.203353	0.347259	0.603459	0.185213	0.333333	0.199988	0.147099	0.213593	0.301816	0.421856	0.346193	0.372633	0.364011	0.433834		53.8415	0.327889			69	0.118863	0.259612	0.29858	0.170039	0.181717	0.282919	0.0987807	0.466221	0.730387	0.411427	0.548797	0.559212	0.275342	0.272562	0.484714	0.420502	0.345414	0.280675	0.413669	0.44147		53.8415	0.242143
70	0.336183	0.152416	0.179113	0.41369	0.353387	0.351372	0.42071	0.357893	0.524242	0.251662	0.415423	0.125564	0.181169	0.214083	0.606385	0.301122	0.652564	0.198196	0.274365	0.282788		54.5108	0.328723			70	0.47795	0.417115	0.0220516	0.574419	0.318144	0.517349	0.408222	0.674577	0.744026	0.200413	0.481246	0.763633	0.505644	0.45371	0.478357	0.405438	0.409416	0.319188	0.659549	0.423374		54.5108	0.241008
71	0.366742	0.108475	0.299557	0.41765	0.315353	0.39217	0.0853824	0.337139	0.556166	0.644323	0.385598	0.493771	0.341674	0.362778	0.29006	0.49949	0.402525	0.240311	0.26563	0.697235		55.18	0.329473			71	0.353712	0.269939	0.149715	0.432303	0.0863206	0.46386	0.39114	0.462295	0.664602	0.795727	0.522234	0.621238	0.445852	0.5453	0.45392	0.536543	0.417381	0.330916	0.555764	0.399953		55.18	0.239922
72	0.595563	0.254386	0.110956	0.401398	0.267573	0.37691	0.27199	0.455404	0.52193	0.33836	0.417351	0.221753	0.30943	0.232576	0.272989	0.19819	0.349769	0.43367	0.184398	0.196986		55.8493	0.33014			72	0.340215	0.329035	0.187668	0.263635	0.398939	0.258464	0.2698	0.462573	0.645498	0.629904	0.564396	0.231036	0.488978	0.530833	0.517703	0.463485	0.574151	0.469166	0.196914	0.498805		55.8493	0.238887
73	0.225912	0.528874	0.525829	0.388139	0.513192	0.361823	0.414617	0.520925	0.539378	0.310735	0.263531	0.558082	0.293319	0.711831	0.554976	0.393019	0.745614	0.344409	0.507749	0.263756		56.5186	0.330728			73	0.225782	0.430294	0.00616497	0.198807	0.165599	0.33196	0.286617	0.373138	0.8197	0.589494	0.581887	0.943871	0.369547	0.28631	0.495425	0.393374	0.200376	0.120486	0.779176	0.196013		56.5186	0.237903
74	0.495169	0.318663	0.41348	0.615639	0.282947	0.292106	0.258463	0.446655	0.394217	0.34243	0.451213	0.3181	0.364762	0.419608	0.507091	0.502925	0.410697	0.3822	0.3822	0.328285		57.1879	0.331239			74	0.213257	0.579492	0.343328	0.328347	0.197768	0.283197	0.468058	0.40457	0.816905	0.708186	0.150598	0.28716	0.631026	0.512598	0.731922	0.389016	0.253968	0.209175	0.551317	0.206854		57.1879	0.236972
75	0.382464	0.0978381	0.192946	0.240595	0.260306	0.212231	0.356555	0.289435	0.345481	0.487	0.374113	0.22141	0.294184	0.137614	0.692261	0.338604	0.329174	0.207551	0.542561	0.471127		57.8571	0.331677			75	0.235161	0.302798	0.156522	0.443862	0.124961	0.26073	0.364444	0.640085	0.672617	0.611174	0.646838	0.523077	0.51492	0.420106	0.360923	0.680171	0.42735	0.243442	0.408729	0.350491		57.8571	0.236093
76	0.246882	0.270338	0.305563	0.255256	0.427175	0.400821	0.260585	0.39677	0.227781	0.366539	0.276868	0.286032	0.493934	0.480119	0.482276	0.300458	0.224937	0.227781	0.231736	0.354708		58.5264	0.332043			76	0.297774	0.216753	0.179003	0.218657	0.181039	0.287861	0.253614	0.351357	0.532712	0.473774	0.469941	0.423031	0.18607	0.288298	0.503968	0.237247	0.369048	0.227734	0.404202	0.225399		58.5264	0.235268
77	0.393018	0.250181	0.186544	0.387316	0.395534	0.256954	0.292006	0.437155	0.374828	0.127905	0.527403	0.493016	0.622807	0.408767	0.537698	0.554654	0.2696	0.304246	0.39336	0.557284		59.1957	0.332342			77	0.234293	0.142156	0.195583	0.318185	0.0782023	0.164208	0.095195	0.174321	0.439383	0.520593	0.192206	0.505676	0.252796	0.0653935	0.257006	0.134297	0.178992	0.138134	0.559698	0.172841		59.1957	0.234497
78	0.269873	0.22847	0.40492	0.354402	0.310491	0.44176	0.236769	0.43892	0.520975	0.305857	0.472648	0.305737	0.451429	0.170582	0.547411	0.356579	0.175108	0.644228	0.289401	0.268621		59.865	0.332576			78	0.404207	0.373951	0.38082	0.185691	0.231484	0.269576	0.26587	0.379856	0.3909	0.718562	0.17144	0.445352	0.344261	0.35946	0.633028	0.312393	0.147756	0.409837	0.245853	0.294148		59.865	0.233781
79	0.292544	0.412583	0.135963	0.220304	0.161634	0.183614	0.206662	0.289895	0.38388	0.249687	0.188855	0.168707	0.226069	0.281325	0.393123	0.259476	0.267561	0.489507	0.424289	0.174518		60.5342	0.332749			79	0.160254	0.426774	0.364895	0.395309	0.119154	0.115329	0.32003	0.463961	0.501514	0.763493	0.382301	0.543818	0.40443	0.425549	0.399343	0.278632	0.190633	0.265841	0.325738	0.246976		60.5342	0.233119
80	0.360988	0.137374	0.400847	0.267677	0.3885	0.177462	0.535285	0.379465	0.523168	0.486799	0.432727	0.533658	0.238633	0.193182	0.577273	0.405051	0.23044	0.288889	0.541251	0.39123		61.2035	0.332865			80	0.65179	0.408352	0.0295139	0.184329	0.109114	0.260419	0.291894	0.48551	0.492421	0.54279	0.717617	0.203704	0.389169	0.379594	0.34797	0.504088	0.192713	0.230489	0.575398	0.262322		61.2035	0.232514
81	0.486334	0.168072	0.305203	0.423752	0.287451	0.207829	0.42102	0.410437	0.277723	0.281515	0.347197	0.159207	0.476227	0.157007	0.686489	0.385431	0.280308	0.658388	0.291588	0.489025		61.8728	0.332925			81	0.29615	0.203656	0.151853	0.282937	0.0769841	0.508755	0.222858	0.473993	0.626252	0.386748	0.557402	0.672772	0.229679	0.165763	0.54096	0.280861	0.548513	0.171664	0.15938	0.261146		61.8728	0.231965
82	0.314218	0.105023	0.267608	0.112357	0.285054	0.196044	0.414904	0.368084	0.573269	0.394885	0.549581	0.479475	0.201838	0.274762	0.486251	0.436989	0.412341	0.560185	0.269097	0.15062		62.5421	0.332935			82	0.276471	0.483139	0.154018	0.346284	0.12392	0.286126	0.234042	0.563446	0.393573	0.888008	0.370576	0.501163	0.266621	0.353694	0.373473	0.242988	0.199979	0.237479	0.321788	0.18878		62.5421	0.231473
83	0.693428	0.122688	0.314036	0.184722	0.393979	0.292847	0.487761	0.434718	0.564015	0.609764	0.660759	0.547608	0.622777	0.477595	0.62792	0.489917	0.711095	0.254682	0.55591	0.381516		63.2114	0.332897			83	0.245518	0.343585	0.217358	0.16963	0.10817	0.164104	0.218642	0.477057	0.24954	0.332019	0.123668	0.784672	0.426563	0.21732	0.582587	0.175223	0.312063	0.119233	0.409738	0.198463		63.2114	0.231037
84	0.109483	0.150245	0.152419	0.391081	0.347687	0.400758	0.094906	0.234421	0.324127	0.276523	0.226366	0.24529	0.256906	0.233958	0.573563	0.309976	0.234289	0.425462	0.313095	0.237954		63.8806	0.332814			84	0.3584	0.276648	0.21019	0.181559	0.256925	0.332373	0.184452	0.565188	0.553668	0.752765	0.268432	0.605965	0.335905	0.365199	0.292923	0.475601	0.290862	0.0311355	0.425054	0.184197		63.8806	0.230659
85	0.526379	0.179868	0.0863162	0.196658	0.143943	0.446791	0.191324	0.375798	0.444064	0.486503	0.475559	0.15898	0.261719	0.20568	0.576826	0.637052	0.201156	0.550501	0.216031	0.160367		64.5499	0.332691			85	0.427856	0.449064	0.230226	0.381462	0.372669	0.218081	0.382724	0.32102	0.419479	0.457746	0.734848	0.546416	0.392252	0.234217	0.920513	0.28182	0.379788	0.0698735	0.411768	0.396539		64.5499	0.230338
86	0.168081	0.146315	0.220387	0.295532	0.267191	0.465608	0.083865	0.672753	0.435983	0.415738	0.548707	0.332099	0.566474	0.317593	0.683154	0.234705	0.341774	0.394061	0.317823	0.541954		65.2192	0.332531			86	0.328227	0.419034	0.261886	0.274898	0.226078	0.279542	0.302402	0.433543	0.466255	0.716214	0.276792	0.611576	0.299748	0.425783	0.411597	0.131617	0.268777	0.089064	0.695546	0.0992325		65.2192	0.230075
87	0.39179	0.220228	0.160788	0.380291	0.106355	0.56141	0.291387	0.469847	0.328822	0.451246	0.571068	0.412991	0.373264	0.543469	0.442676	0.664754	0.460999	0.410483	0.43866	0.647473		65.8885	0.332337			87	0.594351	0.481411	0.274011	0.28627	0.115226	0.298438	0.282615	0.505026	0.323097	0.859944	0.245706	0.460579	0.391491	0.471767	0.404415	0.394485	0.511857	0.341568	0.406425	0.276365		65.8885	0.22987
88	0.245129	0.222922	0.31857	0.358257	0.295652	0.175685	0.279808	0.330729	0.485721	0.324855	0.46489	0.247524	0.502302	0.270196	0.715353	0.291016	0.316076	0.421904	0.210185	0.37451		66.5577	0.332113			88	0.313628	0.220524	0.304742	0.257371	0.0968396	0.415587	0.379819	0.682631	0.426448	0.531193	0.680245	0.724744	0.38583	0.617384	0.688753	0.344337	0.222235	0.342701	0.692941	0.211512		66.5577	0.229723
89	0.364765	0.104226	0.353452	0.278931	0.181767	0.259506	0.331671	0.200937	0.51583	0.152953	0.38074	0.33476	0.405946	0.409707	0.454956	0.535785	0.428106	0.407645	0.403511	0.554281		67.227	0.331862			89	0.495321	0.503935	0.278869	0.437006	0.246151	0.353702	0.358384	0.598208	0.752024	0.977358	0.194263	0.642147	0.380713	0.359574	0.551445	0.61237	0.382698	0.232525	0.472679	0.409516		67.227	0.229635
90	0.443539	0.397396	0.248668	0.471161	0.371389	0.171851	0.163301	0.407331	0.708783	0.472448	0.409877	0.199168	0.172856	0.549899	0.435061	0.362714	0.195943	0.409957	0.32708	0.234954		67.8963	0.331587			90	0.27456	0.30311	0.304229	0.140913	0.169118	0.376972	0.0905277	0.455212	0.493175	0.283928	0.257215	0.455184	0.224336	0.148057	0.379225	0.085357	0.652377	0.0776428	0.249653	0.113175		67.8963	0.229605
91	0.254456	0.208576	0.430066	0.728933	0.333972	0.803549	0.308825	0.472305	0.596334	0.432006	0.550118	0.43879	0.303337	0.573082	0.599687	0.321471	0.478005	0.536283	0.48564	0.248352		68.5656	0.331292			91	0.530256	0.383105	0.0814447	0.13024	0.399054	0.260843	0.3975	0.411338	0.669227	0.609378	0.410628	0.542612	0.471125	0.236782	0.714677	0.35442	0.284504	0.212186	0.336608	0.408481		68.5656	0.229634
92	0.468885	0.3629	0.0698034	0.526471	0.454043	0.557319	0.49697	0.402009	0.723944	0.408685	0.569154	0.419872	0.394651	0.248993	0.732911	0.639825	0.489334	0.548177	0.799479	0.337508		69.2348	0.330981			92	0.255274	0.428336	0.415166	0.204688	0.243105	0.520139	0.409001	0.40354	0.28336	0.927795	0.388104	0.82716	0.259084	0.151405	0.457676	0.392617	0.275893	0.309143	0.0867495	0.386508		69.2348	0.229721
93	0.57971	0.312815	0.21185	0.336964	0.173049	0.576034	0.534681	0.556426	0.559058	0.24941	0.368721	0.229732	0.415305	0.474452	0.296054	0.455369	0.791527	0.441418	0.466484	0.488046		69.9041	0.330656			93	0.290509	0.383124	0.217152	0.246843	0.185368	0.28907	0.385642	0.40948	0.682494	0.623239	0.557793	0.536699	0.407932	0.268098	0.374927	0.249804	0.317741	0.236218	0.403986	0.294403		69.9041	0.229866
94	0.213861	0.0788373	0.47403	0.224774	0.310667	0.215644	0.322646	0.396845	0.42388	0.271462	0.578239	0.41217	0.346429	0.41018	0.402839	0.334371	0.498363	0.515581	0.397299	0.3507		70.5734	0.330321			94	0.263307	0.421061	0.353557	0.35168	0.336688	0.453527	0.202094	0.567591	0.517974	0.588499	0.528267	0.74075	0.406449	0.293375	0.409271	0.385759	0.368186	0.2073	0.419378	0.127488		70.5734	0.230071
95	0.323744	0.34918	0.173809	0.316392	0.0616254	0.231167	0.451517	0.469319	0.473636	0.271056	0.323898	0.274632	0.303336	0.498851	0.536759	0.300557	0.525641	0.127502	0.335032	0.275781		71.2427	0.329979			95	0.319483	0.295098	0.287903	0.246876	0.0644318	0.28592	0.242875	0.6264	0.479182	0.711895	0.373797	0.530754	0.250788	0.316062	0.674631	0.32493	0.339367	0.140756	0.286703	0.263133		71.2427	0.230333
96	0.392682	0.418117	0.279325	0.262179	0.402355	0.320604	0.482332	0.350417	0.357467	0.235126	0.255335	0.0625389	0.226335	0.285623	0.361802	0.105479	0.544384	0.38007	0.443359	0.383007		71.9119	0.329634			96	0.341465	0.329655	0.0993561	0.28415	0.193386	0.371172	0.3426	0.514265	0.592429	0.343383	0.327917	0.601548	0.436616	0.266092	0.555348	0.380045	0.267541	0.441831	0.483091	0.28792		71.9119	0.230654
97	0.593038	0.198041	0.304664	0.22622	0.586152	0.438955	0.302035	0.39548	0.369737	0.404393	0.140815	0.440639	0.431119	0.288939	0.528506	0.315476	0.427144	0.417599	0.247237	0.144571		72.5812	0.329287			97	0.337419	0.448112	0.116674	0.604952	0.111899	0.391433	0.439481	0.546414	0.684229	0.838452	0.536425	0.48327	0.482557	0.203336	0.487162	0.34552	0.284369	0.230832	0.403242	0.476674		72.5812	0.231033
98	0.601136	0.148388	0.203338	0.18332	0.309388	0.304096	0.359555	0.431261	0.68185	0.314254	0.537155	0.344179	0.496903	0.2933	0.513309	0.316542	0.381034	0.422724	0.253592	0.289182		73.2505	0.328943			98	0.325312	0.479208	0.0679914	0.583228	0.0695133	0.309197	0.184746	0.499803	0.674714	0.382166	0.283261	0.661998	0.181587	0.362171	0.411765	0.32879	0.29943	0.117858	0.214952	0.118723		73.2505	0.231471
99	0.242509	0.19819	0.231008	0.229481	0.253196	0.213707	0.178964	0.562957	0.519179	0.28153	0.193774	0.394493	0.266588	0.201964	0.554266	0.205526	0.271583	0.441223	0.221148	0.272399		73.9198	0.328604			99	0.301227	0.180962	0.516262	0.130326	0.334519	0.394367	0.313858	0.446102	0.397238	0.466644	0.611418	0.720348	0.338008	0.322918	0.505178	0.313012	0.584954	0.412049	0.390405	0.283683		73.9198	0.231966
100	0.419707	0.279392	0.409047	0.187719	0.505973	0.336616	0.191255	0.197348	0.47807	0.272442	0.308159	0.264093	0.201453	0.292406	0.494144	0.511855	0.409336	0.35332	0.300166	0.43459		74.589	0.328273			100	0.327498	0.253878	0.187338	0.0881354	0.0405972	0.175725	0.15884	0.502993	0.362794	0.569866	0.723837	0.424772	0.684214	0.281604	0.414196	0.257564	0.176101	0.185095	0.327171	0.278814		74.589	0.232519
101	0.390304	0.199813	0.405752	0.52	0.253597	0.241436	0.263088	0.29868	0.253519	0.174173	0.486702	0.243454	0.226424	0.306176	0.417236	0.198049	0.259253	0.336759	0.183125	0.524735		75.2583	0.327953			101	0.460723	0.430914	0.374172	0.146478	0.171999	0.25153	0.200329	0.651359	0.649425	0.37093	0.417412	0.619272	0.5851	0.286894	0.452726	0.434602	0.232278	0.220216	0.493232	0.389233		75.2583	0.233129
102	0.237631	0.409606	0.242074	0.302812	0.237711	0.392647	0.358235	0.370567	0.279554	0.385845	0.488634	0.328689	0.402829	0.290327	0.5303	0.516943	0.409606	0.606713	0.572012	0.523079		75.9276	0.327646			102	0.317444	0.478046	0.191678	0.431386	0.115203	0.273409	0.26526	0.467282	0.953846	0.684522	0.601292	0.684348	0.655247	0.311511	0.258632	0.293331	0.314869	0.269801	0.608337	0.421774		75.9276	0.233796
103	0.575893	0.425	0.468544	0.618333	0.251873	0.376918	0.15947	0.446378	0.389051	0.25026	0.371094	0.357948	0.270707	0.361568	0.42709	0.540057	0.43727	0.304758	0.415466	0.356403		76.5969	0.327356			103	0.17402	0.26516	0.180328	0.199551	0.141004	0.286952	0.354721	0.667588	0.58848	0.852663	0.375855	0.641026	0.351634	0.309142	0.419872	0.377564	0.370657	0.186194	0.633916	0.211371		76.5969	0.23452
104	0.202767	0.252663	0.23947	0.293729	0.294872	0.632372	0.363208	0.573702	0.554557	0.209476	0.572873	0.295095	0.689696	0.405793	0.505207	0.464229	0.493118	0.460757	0.262643	0.357452		77.2661	0.327084			104	0.306768	0.573569	0.28643	0.372916	0.210597	0.285119	0.253875	0.282934	0.553658	0.380527	0.465114	0.61532	0.366101	0.403216	0.356721	0.308684	0.266377	0.148143	0.580958	0.424761		77.2661	0.235301
105	0.242955	0.222539	0.356985	0.659689	0.329933	0.139813	0.401627	0.539825	0.756022	0.521669	0.386601	0.845404	0.723033	0.403575	0.427364	0.725642	0.521104	0.533411	0.345899	0.368874		77.9354	0.326833			105	0.532054	0.506137	0.245101	0.388039	0.275032	0.175231	0.209299	0.415167	0.298307	0.756133	0.355029	0.326796	0.308476	0.328601	0.548323	0.374857	0.427255	0.301215	0.444431	0.318682		77.9354	0.236138
106	0.382504	0.362442	0.190458	0.282849	0.400464	0.230368	0.2906	0.130433	0.418965	0.0813814	0.353211	0.377746	0.482661	0.555431	0.541492	0.613725	0.394694	0.434088	0.274829	0.423903		78.6047	0.326605			106	0.329309	0.232975	0.239602	0.348205	0.236302	0.220047	0.257806	0.52416	0.537928	0.650445	0.440724	0.595822	0.400071	0.253929	0.560983	0.328911	0.225217	0.164214	0.420983	0.199939		78.6047	0.23703
107	0.159602	0.124742	0.269375	0.161906	0.0545809	0.369303	0.353404	0.439988	0.344633	0.192799	0.435114	0.108881	0.37234	0.38191	0.567331	0.37864	0.362685	0.342132	0.182486	0.380793		79.274	0.326403			107	0.407563	0.280841	0.310174	0.243301	0.152726	0.431396	0.347016	0.708947	0.68969	0.542035	0.337489	0.456556	0.308975	0.21546	0.447088	0.266601	0.325767	0.120002	0.456515	0.291309		79.274	0.237978
108	0.261894	0.173103	0.452799	0.144894	0.278049	0.172844	0.20166	0.527329	0.318653	0.272463	0.273596	0.517237	0.484954	0.178354	0.55424	0.398729	0.49537	0.333333	0.140569	0.50987		79.9432	0.326229			108	0.231782	0.367116	0.0941558	0.232343	0.199606	0.290106	0.315447	0.298368	0.573571	0.943122	0.328185	0.422736	0.497791	0.210941	0.54519	0.197888	0.291882	0.377734	0.499713	0.123761		79.9432	0.238981
109	0.396564	0.395864	0.171865	0.43362	0.26907	0.25393	0.115688	0.579585	0.466092	0.193626	0.417499	0.355689	0.596237	0.446538	0.549182	0.374045	0.502897	0.377697	0.423	0.451248		80.6125	0.326085			109	0.263728	0.372815	0.216646	0.257678	0.160282	0.459578	0.238748	0.672076	0.454072	0.39672	0.465642	0.58827	0.281227	0.439041	0.526316	0.327691	0.363663	0.175625	0.251326	0.210999		80.6125	0.240038
110	0.249068	0.421818	0.177288	0.492093	0.215334	0.347727	0.30007	0.437312	0.45254	0.548667	0.443742	0.50074	0.273223	0.313867	0.51098	0.458974	0.165949	0.490163	0.340277	0.38467		81.2818	0.325972			110	0.52321	0.276078	0.229433	0.42733	0.170495	0.346514	0.249456	0.369136	0.654118	0.768889	0.531465	0.444881	0.242222	0.539048	0.692444	0.409205	0.35037	0.213544	0.237048	0.31833		81.2818	0.24115
111	0.460995	0.442308	0.23264	0.412768	0.471762	0.354119	0.196398	0.267643	0.487554	0.471256	0.352413	0.528242	0.338288	0.760345	0.514245	0.473467	0.302006	0.454915	0.532088	0.364571		81.9511	0.325893			111	0.322075	0.34034	0.388317	0.225641	0.26897	0.203796	0.361779	0.481987	0.556161	0.677264	0.532684	0.416368	0.591095	0.378678	0.425904	0.427425	0.50564	0.229837	0.664721	0.780509		81.9511	0.242314
112	0.522879	0.248447	0.413581	0.399452	0.352775	0.287886	0.466893	0.457697	0.75891	0.334546	0.278287	0.619234	0.585091	0.2567	0.68029	0.352635	0.237728	0.4405	0.635032	0.231357		82.6204	0.325849			112	0.401956	0.269633	0.221898	0.295624	0.196466	0.341261	0.264735	0.401576	0.475886	0.699069	0.635941	0.408384	0.46371	0.325159	0.535993	0.105012	0.295365	0.379501	0.518937	0.25302		82.6204	0.243532
113	0.359247	0.177685	0.457218	0.172818	0.350456	0.368674	0.424471	0.45897	0.346223	0.313558	0.729166	0.297557	0.355249	0.21265	0.713002	0.282651	0.386977	0.32898	0.195842	0.325821		83.2896	0.325841			113	0.316563	0.534034	0.561892	0.0802083	0.192475	0.747499	0.23453	0.488728	0.804073	0.644333	0.671114	0.516786	0.538603	0.411183	0.439443	0.405878	0.574711	0.130701	0.665813	0.323856		83.2896	0.244803
114	0.172879	0.451659	0.242424	0.480457	0.175302	0.544049	0.573969	0.614033	0.574274	0.494679	0.456992	0.333893	0.304329	0.418293	0.620741	0.432332	0.521745	0.636991	0.507734	0.403752		83.9589	0.325873			114	0.186158	0.414776	0.217146	0.394158	0.329809	0.172038	0.365842	0.552774	0.286886	0.497999	0.65215	0.540242	0.363763	0.229065	0.605935	0.409688	0.0437092	0.348442	0.533149	0.27867		83.9589	0.246125
115	0.612949	0.306506	0.416765	0.369949	0.215462	0.467877	0.251827	0.265522	0.443995	0.351961	0.282435	0.414696	0.247512	0.490692	0.615724	0.594222	0.2336	0.552041	0.282231	0.45696		84.6282	0.325944			115	0.456409	0.372	0.291357	0.283813	0.0664286	0.304473	0.243451	0.56173	0.568806	0.716826	0.733387	0.784659	0.492252	0.354862	0.409203	0.196614	0.38483	0.230529	0.568948	0.501809		84.6282	0.247498
116	0.623743	0.598749	0.195253	0.718806	0.404089	0.352583	0.431554	0.60945	0.55613	0.279452	0.524039	0.504152	0.399595	0.464608	0.601569	0.757379	0.582345	0.446945	0.274252	0.388206		85.2975	0.326056			116	0.538556	0.351203	0.521851	0.560086	0.109817	0.320543	0.277585	0.589612	0.740728	0.795175	0.412166	0.532684	0.47198	0.40761	0.454198	0.420998	0.44037	0.361391	0.511752	0.349392		85.2975	0.248922
117	0.393054	0.272054	0.157298	0.418212	0.23646	0.278739	0.234402	0.305856	0.33049	0.392047	0.531431	0.61462	0.287575	0.532566	0.350126	0.427653	0.501022	0.428333	0.315637	0.380346		85.9667	0.326211			117	0.245583	0.255753	0.324403	0.106667	0.066966	0.20996	0.491125	0.271865	0.745455	0.528714	0.394393	0.437675	0.428438	0.2707	0.378643	0.349753	0.580237	0.146318	0.378081	0.454702		85.9667	0.250396
118	0.44297	0.121147	0.127928	0.2664	0.256013	0.292626	0.460749	0.3371	0.581746	0.302643	0.436263	0.252901	0.255099	0.712087	0.439497	0.252885	0.277407	0.356369	0.516304	0.22787		86.636	0.326409			118	0.289137	0.279582	0.276069	0.386553	0.160221	0.209489	0.312818	0.364131	0.53844	0.666667	0.647615	0.581786	0.426236	0.239843	0.678042	0.239843	0.551365	0.253226	0.495106	0.364101		86.636	0.25192
119	0.264015	0.170852	0.181285	0.287228	0.120468	0.328254	0.361736	0.34213	0.450615	0.327162	0.495338	0.181081	0.179287	0.212376	0.575606	0.354974	0.449275	0.271539	0.262028	0.16885		87.3053	0.326652			119	0.440218	0.45315	0.136035	0.280692	0.254249	0.269465	0.260208	0.385551	0.280334	0.902834	0.432962	0.76364	0.421545	0.244409	0.493451	0.367721	0.178441	0.376961	0.291397	0.332296		87.3053	0.253492
120	0.295638	0.242942	0.148923	0.276011	0.207036	0.349217	0.332642	0.542188	0.48377	0.445972	0.656908	0.217065	0.414351	0.227809	0.39098	0.253116	0.466846	0.198386	0.285373	0.32364		87.9746	0.32694			120	0.235902	0.264781	0.181481	0.287551	0.181563	0.371885	0.275621	0.628034	0.329291	0.614308	0.574686	0.721292	0.400093	0.622899	0.535103	0.235369	0.460976	0.285559	0.30376	0.201146		87.9746	0.255112
121	0.328817	0.323235	0.434999	0.457109	0.215516	0.253383	0.299176	0.443766	0.434519	0.470276	0.283057	0.367708	0.184699	0.261947	0.525728	0.31958	0.351966	0.290278	0.285714	0.243369		88.6438	0.327275			121	0.253968	0.281035	0.150938	0.316773	0.131386	0.498661	0.171531	0.649648	0.555095	0.805747	0.383398	0.409693	0.253243	0.248085	0.371652	0.291675	0.517892	0.320231	0.396402	0.564335		88.6438	0.25678
122	0.341525	0.142082	0.167128	0.32345	0.441537	0.140635	0.289004	0.516834	0.238372	0.209247	0.486776	0.219801	0.251922	0.450392	0.603487	0.429738	0.481496	0.413798	0.269013	0.468113		89.3131	0.327656			122	0.22341	0.441815	0.13573	0.0600994	0.093591	0.304416	0.199036	0.201358	0.664519	0.481513	0.50938	0.626611	0.16957	0.231854	0.390448	0.319565	0.356844	0.403922	0.339203	0.0694002		89.3131	0.258494
123	0.249237	0.0651578	0.167969	0.261017	0.477249	0.557159	0.471695	0.4024	0.494491	0.271917	0.388603	0.437815	0.492002	0.565359	0.647309	0.693533	0.334835	0.250641	0.298772	0.257326		89.9824	0.328085			123	0.344307	0.495288	0.282568	0.0893717	0.0850694	0.345644	0.356723	0.481641	0.678792	0.765111	0.292575	0.819444	0.480398	0.33525	0.431244	0.243987	0.320962	0.471182	0.234307	0.162675		89.9824	0.260254
124	0.171049	0.244136	0.407001	0.142292	0.251444	0.304666	0.205754	0.343824	0.297223	0.192263	0.510443	0.252528	0.214615	0.171049	0.294616	0.253303	0.372458	0.318058	0.315435	0.485881		90.6517	0.328561			124	0.458883	0.391719	0.324877	0.473079	0.189394	0.233296	0.58428	0.376719	0.570687	0.595893	0.873405	0.619508	0.649556	0.384662	0.461977	0.178417	0.279598	0.246567	0.406499	0.70925		90.6517	0.262059
125	0.539515	0.106357	0.298351	0.307862	0.305842	0.277941	0.61633	0.320631	0.675701	0.354125	0.43423	0.112188	0.269325	0.573565	0.687347	0.613125	0.46894	0.44523	0.366714	0.319209		91.3209	0.329087			125	0.210569	0.359944	0.316048	0.303375	0.187504	0.333095	0.208805	0.486577	0.626301	0.473964	0.285496	0.412554	0.480534	0.239258	0.484511	0.201545	0.382026	0.279967	0.484541	0.199589		91.3209	0.263909
126	0.329686	0.167056	0.149708	0.191734	0.107821	0.366922	0.220576	0.387018	0.377035	0.104788	0.416617	0.301903	0.260973	0.387659	0.393952	0.518431	0.457913	0.188333	0.357917	0.295428		91.9902	0.32966			126	0.250631	0.381861	0.151513	0.25511	0.140404	0.2704	0.295636	0.552487	0.373644	0.703941	0.49076	0.418098	0.458177	0.316075	0.603786	0.321007	0.52848	0.288095	0.311254	0.248585		91.9902	0.265802
127	0.410759	0.0647911	0.357316	0.266445	0.316968	0.394659	0.284544	0.464779	0.382944	0.29801	0.522118	0.349389	0.503917	0.31742	0.50636	0.490799	0.386267	0.429145	0.489527	0.537344		92.6595	0.330283			127	0.11772	0.476244	0.165654	0.290311	0.124272	0.127525	0.38744	0.477475	0.684013	0.721899	0.547864	0.681125	0.370428	0.299143	0.539524	0.351564	0.367853	0.2502	0.474968	0.036946		92.6595	0.267738
128	0.224799	0.112976	0.434226	0.488374	0.361072	0.197708	0.242053	0.475591	0.515025	0.178571	0.498969	0.289771	0.232596	0.211288	0.405431	0.43342	0.616066	0.179935	0.310712	0.201798		93.3288	0.330955			128	0.513581	0.374946	0.0529412	0.317012	0.206145	0.17593	0.331456	0.328341	0.648212	0.757237	0.325924	0.656765	0.643269	0.431558	0.5031	0.27724	0.206856	0.143671	0.24734	0.293749		93.3288	0.269716
129	0.396221	0.388761	0.256724	0.292208	0.311412	0.565471	0.361685	0.34328	0.508534	0.28362	0.521119	0.610355	0.337882	0.359635	0.794286	0.355829	0.351274	0.34263	0.648134	0.664134		93.998	0.331676			129	0.395906	0.397103	0.498488	0.311481	0.295089	0.289154	0.171426	0.510786	0.519322	0.392992	0.509306	0.471829	0.398655	0.242486	0.237335	0.468349	0.167	0.222843	0.314045	0.186197		93.998	0.271735
130	0.474207	0.382744	0.258612	0.476881	0.27865	0.282403	0.508796	0.221882	0.547683	0.341194	0.304992	0.354992	0.384451	0.215484	0.633056	0.486317	0.296957	0.545173	0.506722	0.328111		94.6673	0.332446			130	0.390586	0.172656	0.0981151	0.3171	0.318146	0.165101	0.272493	0.397191	0.381896	0.751046	0.45811	0.519204	0.42545	0.179896	0.585442	0.293908	0.397713	0.147173	0.326676	0.0598821		94.6673	0.273795
131	0.593792	0.155653	0.166677	0.236097	0.38688	0.480635	0.180283	0.120803	0.483121	0.503373	0.818143	0.314598	0.275921	0.521939	0.539474	0.408121	0.4196	0.571659	0.292725	0.0911859		95.3366	0.333264			131	0.125016	0.524332	0.280385	0.346023	0.369552	0.328497	0.457819	0.71645	0.411086	0.654497	0.258025	0.590214	0.639411	0.310397	0.743704	0.484298	0.423958	0.154066	0.417024	0.496374		95.3366	0.275894
132	0.195465	0.352346	0.359161	0.522917	0.472068	0.52165	0.418399	0.24048	0.445092	0.532186	0.437752	0.706426	0.3757	0.346881	0.290751	0.239232	0.445773	0.156086	0.327657	0.15965		96.0059	0.334131			132	0.135311	0.249907	0.0689828	0.317149	0.226886	0.458333	0.214591	0.302454	0.482953	0.551782	0.265143	0.562761	0.322762	0.256333	0.595455	0.168813	0.466667	0.171547	0.351385	0.127781		96.0059	0.278032
133	0.543325	0.16473	0.0464876	0.44949	0.164683	0.252506	0.291261	0.564653	0.360431	0.151002	0.384845	0.251879	0.321639	0.506894	0.827652	0.625988	0.607297	0.338078	0.341101	0.160898		96.6751	0.335047			133	0.343693	0.334345	0.268934	0.491228	0.121691	0.335145	0.351887	0.422637	0.438259	0.724206	0.436452	0.855645	0.197658	0.493685	0.49973	0.53069	0.3738	0.442469	0.62796	0.478525		96.6751	0.280207
134	0.324116	0.231334	0.406897	0.558033	0.188763	0.514817	0.258823	0.439238	0.454902	0.404389	0.443049	0.154779	0.454363	0.172559	0.671681	0.375318	0.416133	0.328272	0.286604	0.50648		97.3444	0.33601			134	0.41999	0.741129	0.187319	0.280093	0.149991	0.534505	0.305988	0.31825	0.364288	0.453824	0.538991	0.667593	0.451068	0.22002	0.321951	0.334025	0.504329	0.26532	0.358299	0.301423		97.3444	0.282419
135	0.482598	0.391044	0.227858	0.401272	0.607598	0.390873	0.564101	0.578349	0.646657	0.43348	0.464393	0.439345	0.605107	0.183776	0.730987	0.329934	0.45395	0.338976	0.346199	0.429397		98.0137	0.33702			135	0.451286	0.310574	0.14211	0.355032	0.056953	0.288399	0.236674	0.603192	0.753982	0.383073	0.519013	0.47392	0.390633	0.186243	0.319235	0.314601	0.239392	0.115657	0.280906	0.35655		98.0137	0.284667
136	0.327429	0.148531	0.203329	0.344049	0.299145	0.244933	0.271568	0.237768	0.563049	0.111016	0.404387	0.226065	0.230101	0.181867	0.927536	0.439358	0.349372	0.409319	0.346829	0.163538		98.683	0.338077			136	0.23347	0.436448	0.137989	0.257568	0.0572858	0.324949	0.318317	0.507792	0.308325	0.531227	0.335469	0.490677	0.401584	0.372366	0.555016	0.451422	0.442118	0.130093	0.268927	0.360521		98.683	0.28695
137	0.355949	0.279653	0.289845	0.272036	0.179961	0.375547	0.186131	0.388244	0.319989	0.407548	0.438365	0.436036	0.310929	0.100869	0.365557	0.296275	0.478427	0.471025	0.578884	0.239117		99.3523	0.33918			137	0.264633	0.216642	0.185028	0.217187	0.25761	0.105901	0.139651	0.428571	0.624744	0.761905	0.342464	0.206881	0.269703	0.358344	0.431862	0.264326	0.241043	0.0392157	0.241611	0.204867		99.3523	0.289268
138	0.248115	0.158229	0.378788	0.266653	0.308349	0.489441	0.495875	0.46581	0.58213	0.48349	0.307613	0.49817	0.516089	0.476737	0.539083	0.518998	0.3997	0.446249	0.361303	0.117321		100.022	0.340328			138	0.225591	0.599877	0.181739	0.197241	0.205994	0.34826	0.34405	0.616718	0.598311	0.632528	0.361576	0.451246	0.387364	0.305916	0.576943	0.280416	0.125735	0.208265	0.53321	0.397101		100.022	0.291618
139	0.20812	0.235771	0.424704	0.413867	0.313844	0.383345	0.629783	0.382085	0.433581	0.419608	0.558718	0.232694	0.604358	0.518027	0.776496	0.334489	0.271132	0.503721	0.277783	0.364503		100.691	0.34152			139	0.353767	0.400372	0.268004	0.357955	0.353516	0.457803	0.388837	0.351166	0.77995	0.606266	0.289416	0.753086	0.432454	0.535927	0.503431	0.513139	0.508667	0.229617	0.418702	0.401912		100.691	0.294001
140	0.535018	0.449219	0.591822	0.320671	0.382716	0.268166	0.608152	0.469706	0.452566	0.681849	0.398757	0.369326	0.362582	0.494607	0.710713	0.455649	0.530074	0.234356	0.203332	0.389961		101.36	0.342757			140	0.349881	0.295832	0.139155	0.20948	0.157058	0.227401	0.280034	0.806566	0.357513	0.59141	0.348238	0.658447	0.689933	0.509261	0.335474	0.457189	0.278488	0.205638	0.514559	0.202602		101.36	0.296415
141	0.450242	0.197624	0.112445	0.15825	0.164693	0.299657	0.283811	0.58123	0.647689	0.481916	0.289889	0.400263	0.232253	0.215656	0.43618	0.480335	0.383774	0.537516	0.233999	0.379217		102.029	0.344035			141	0.30267	0.425403	0.259142	0.384512	0.384102	0.26809	0.199132	0.439852	0.482009	0.81691	0.613387	0.564766	0.485991	0.307849	0.395282	0.418386	0.447813	0.295585	0.323522	0.301607		102.029	0.29886
142	0.12468	0.225168	0.304794	0.451944	0.198901	0.269599	0.299236	0.424657	0.369334	0.223739	0.428659	0.135333	0.354113	0.427027	0.257246	0.39701	0.257716	0.483013	0.312945	0.324541		102.699	0.345355			142	0.332865	0.209817	0.0287814	0.349884	0.224018	0.378263	0.203845	0.575619	0.677034	0.746147	0.302851	0.643906	0.564627	0.345468	0.556781	0.513499	0.468463	0.198257	0.414291	0.115737		102.699	0.301334
143	0.45694	0.324814	0.109193	0.575104	0.24975	0.567677	0.245785	0.423891	0.609253	0.09848	0.629381	0.493694	0.22029	0.296297	0.528797	0.267288	0.341991	0.359152	0.363606	0.36604		103.368	0.346716			143	0.305673	0.14717	0.0528698	0.325138	0.230991	0.207237	0.206171	0.515578	0.301324	0.356103	0.437205	0.54525	0.602697	0.31585	0.570976	0.285603	0.642675	0.423001	0.283809	0.367383		103.368	0.303837
144	0.0880154	0.262319	0.307617	0.351807	0.560378	0.462302	0.327357	0.65016	0.333191	0.354955	0.247611	0.352146	0.29348	0.268467	0.392486	0.503154	0.661015	0.385065	0.374073	0.322622		104.037	0.348115			144	0.258793	0.523972	0.240226	0.34234	0.215674	0.320623	0.164849	0.391151	0.508457	0.435532	0.583908	0.753682	0.303553	0.304214	0.432733	0.161915	0.154065	0.178571	0.417296	0.158032		104.037	0.306367
145	0.243647	0.283255	0.152308	0.386888	0.304355	0.464958	0.275217	0.390188	0.524635	0.441874	0.53891	0.460869	0.351863	0.449468	0.642671	0.320626	0.470136	0.445513	0.364887	0.202679		104.706	0.349553			145	0.246407	0.310524	0.0853216	0.396751	0.154318	0.1965	0.152378	0.457099	0.299975	0.275584	0.205257	0.338757	0.23921	0.155165	0.475737	0.134139	0.438696	0.280702	0.427728	0.174231		104.706	0.308923
146	0.239757	0.364475	0.228715	0.226995	0.280419	0.339792	0.300003	0.465572	0.328249	0.342426	0.561833	0.25869	0.508183	0.349798	0.455133	0.291907	0.399177	0.389949	0.428285	0.478718		105.376	0.351028			146	0.538705	0.493368	0.311366	0.27726	0.34601	0.314879	0.220249	0.754775	0.464019	0.549081	0.742634	0.623017	0.385578	0.236848	0.464577	0.231672	0.397193	0.471543	0.263539	0.489161		105.376	0.311505
147	0.388297	0.349001	0.189962	0.298619	0.189962	0.330966	0.209612	0.378432	0.437817	0.396219	0.517411	0.126689	0.265044	0.308145	0.507686	0.472301	0.398753	0.262165	0.393925	0.390353		106.045	0.352537			147	0.371631	0.186406	0.133268	0.14537	0.152376	0.208668	0.174603	0.257264	0.465615	0.392809	0.721524	0.401092	0.284605	0.232324	0.440959	0.361759	0.205545	0.327187	0.302808	0.300871		106.045	0.314112
148	0.336344	0.173378	0.12963	0.175282	0.157884	0.278937	0.236459	0.324733	0.525411	0.551236	0.351799	0.165292	0.344885	0.333804	0.501148	0.240557	0.329816	0.32513	0.368239	0.138169		106.714	0.354081			148	0.335154	0.261542	0.317072	0.0495703	0.213846	0.357727	0.192332	0.588197	0.519272	0.473468	0.32362	0.494343	0.425835	0.0984477	0.477299	0.161369	0.510039	0.113034	0.539644	0.343222		106.714	0.316742
149	0.332069	0.436596	0.147064	0.265617	0.0663641	0.329419	0.16893	0.251024	0.42539	0.173972	0.592768	0.167611	0.215798	0.253594	0.401558	0.498985	0.378937	0.270354	0.391736	0.273195		107.384	0.355658			149	0.162642	0.179432	0.124824	0.288118	0.13902	0.234728	0.233925	0.597484	0.410007	0.786506	0.328148	0.587276	0.542402	0.334059	0.363595	0.306043	0.305679	0.208514	0.466956	0.340047		107.384	0.319395
150	0.264285	0.23167	0.16249	0.318326	0.248037	0.263515	0.22614	0.539342	0.373171	0.182694	0.354282	0.288228	0.205295	0.138626	0.649506	0.198198	0.383754	0.556421	0.416567	0.58969		108.053	0.357265			150	0.402681	0.450905	0.170945	0.163309	0.179875	0.329305	0.326188	0.409583	0.474273	0.694686	0.383837	0.661928	0.745869	0.355412	0.576231	0.237617	0.41074	0.236933	0.424865	0.376016		108.053	0.322069
151	0.343588	0.29661	0.34547	0.366638	0.248427	0.267157	0.60148	0.399037	0.378548	0.525308	0.436178	0.400333	0.314792	0.551025	0.551166	0.681926	0.410901	0.316404	0.370029	0.452904		108.722	0.358902			151	0.333805	0.218708	0.4031	0.182957	0.463273	0.234585	0.3216	0.421141	0.471971	0.80652	0.467632	0.66204	0.471005	0.386107	0.45129	0.430658	0.315631	0.492281	0.187798	0.31546		108.722	0.324763
152	0.180361	0.255703	0.122727	0.539245	0.318526	0.450321	0.33806	0.261263	0.725275	0.329342	0.377561	0.215243	0.320362	0.291001	0.425408	0.53318	0.438968	0.251557	0.267177	0.436631		109.391	0.360568			152	0.307937	0.391343	0.299514	0.429237	0.255887	0.154695	0.336373	0.43282	0.764498	0.750648	0.802118	0.512769	0.399427	0.483	0.679179	0.443128	0.396833	0.488303	0.324283	0.371655		109.391	0.327478
153	0.410746	0.220971	0.135898	0.368946	0.345419	0.466461	0.478989	0.620261	0.732493	0.389104	0.503366	0.152076	0.36918	0.304134	0.549833	0.638987	0.500477	0.239476	0.252933	0.241828		110.061	0.362259			153	0.288383	0.548393	0.16409	0.123715	0.111694	0.152916	0.165594	0.402866	0.556295	0.97479	0.517877	0.517304	0.307986	0.475801	0.593417	0.253755	0.291727	0.20272	0.239995	0.294722		110.061	0.330211
154	0.229739	0.331311	0.267508	0.400178	0.713289	0.284869	0.311387	0.573833	0.51309	0.4375	0.694852	0.319374	0.394357	0.396809	0.343727	0.215248	0.288317	0.261239	0.24735	0.535982		110.73	0.363975			154	0.393598	0.353483	0.134331	0.330976	0.132824	0.232398	0.559264	0.472068	0.436996	0.908235	0.573755	0.480253	0.225009	0.425202	0.397546	0.291161	0.341222	0.0823845	0.565034	0.309056		110.73	0.332961
155	0.299391	0.282936	0.298034	0.586988	0.149417	0.361004	0.390552	0.358023	0.445021	0.306972	0.533002	0.485862	0.181139	0.280361	0.473992	0.50232	0.382869	0.401965	0.387709	0.246851		111.399	0.365714			155	0.406834	0.424933	0.148934	0.363416	0.325269	0.289369	0.439547	0.520294	0.480713	0.48682	0.697612	0.404308	0.365666	0.292237	0.376026	0.199456	0.604068	0.138823	0.843501	0.0999478		111.399	0.335728
156	0.287244	0.302983	0.252046	0.0902432	0.168392	0.432893	0.439455	0.390896	0.383258	0.491002	0.477513	0.172884	0.267792	0.334815	0.29892	0.388033	0.345498	0.400807	0.213799	0.175825		112.068	0.367475			156	0.438014	0.44551	0.203687	0.498266	0.0976834	0.413593	0.199041	0.438943	0.418712	0.774157	0.718165	0.452705	0.440625	0.29852	0.492443	0.311488	0.358918	0.285939	0.367559	0.26088		112.068	0.33851
157	0.305128	0.177443	0.295943	0.23891	0.253775	0.432051	0.245563	0.585458	0.585673	0.564619	0.418567	0.18226	0.234602	0.385319	0.415823	0.328576	0.489264	0.510053	0.465776	0.4236		112.738	0.369255			157	0.350557	0.53019	0.28029	0.282695	0.260333	0.310688	0.333333	0.492661	0.479791	0.571537	0.446791	0.831608	0.473589	0.47371	0.388219	0.648261	0.491446	0.385109	0.473589	0.568116		112.738	0.341306
158	0.364285	0.348395	0.350909	0.531464	0.476859	0.502422	0.362615	0.480821	0.50097	0.142241	0.493896	0.307789	0.314268	0.197668	0.60324	0.532325	0.326627	0.513366	0.323209	0.730604		113.407	0.371053			158	0.260186	0.291126	0.230827	0.210376	0.192603	0.224385	0.254418	0.413899	0.446878	0.286466	0.30726	0.882353	0.352113	0.612446	0.369402	0.427814	0.344101	0.235782	0.199819	0.386861		113.407	0.344116
159	0.329604	0.330496	0.484913	0.386446	0.5023	0.489064	0.67934	0.473967	0.549133	0.339911	0.410115	0.447834	0.487505	0.240624	0.822904	0.372384	0.671383	0.553999	0.642208	0.504167		114.076	0.372867			159	0.357511	0.235445	0.285595	0.133371	0.154043	0.178358	0.287447	0.526846	0.486019	0.643253	0.213226	0.61724	0.244176	0.171643	0.399544	0.303474	0.275011	0.26487	0.358668	0.253749		114.076	0.346939
160	0.172104	0.22631	0.385896	0.338897	0.171086	0.444664	0.371486	0.282349	0.484712	0.438134	0.483163	0.208768	0.29766	0.29059	0.68658	0.429785	0.368795	0.422931	0.653527	0.247627		114.746	0.374695			160	0.249833	0.347261	0.141889	0.417433	0.317678	0.294915	0.268234	0.598708	0.398942	0.470068	0.453269	0.796432	0.349528	0.181274	0.556825	0.315768	0.405045	0.240943	0.408007	0.195524		114.746	0.349773
161	0.22082	0.0857624	0.302921	0.394296	0.401647	0.266825	0.562397	0.472463	0.455776	0.245157	0.213573	0.199876	0.291396	0.320157	0.361069	0.459457	0.509208	0.218256	0.338654	0.448815		115.415	0.376535			161	0.340694	0.347326	0.199601	0.31066	0.13107	0.304031	0.25179	0.543441	0.509278	0.499889	0.464391	0.346564	0.449355	0.354556	0.484626	0.409297	0.166017	0.180158	0.763614	0.443341		115.415	0.352617
162	0.242676	0.145022	0.214374	0.0944996	0.138811	0.200852	0.231266	0.384141	0.572636	0.304595	0.211532	0.23105	0.430571	0.158618	0.241885	0.266316	0.373591	0.39105	0.282189	0.10033		116.084	0.378386			162	0.338077	0.422072	0.236495	0.3602	0.164459	0.286826	0.150476	0.62769	0.435039	0.84058	0.320125	0.526015	0.480742	0.225625	0.459026	0.114184	0.261538	0.176419	0.209112	0.168075		116.084	0.35547
163	0.310345	0.183032	0.271996	0.342975	0.496239	0.486764	0.224295	0.603892	0.472305	0.532899	0.80201	0.31528	0.621955	0.205025	0.455896	0.635779	0.466158	0.33211	0.362339	0.227229		116.753	0.380245			163	0.416013	0.311759	0.203638	0.331174	0.0374495	0.252921	0.346416	0.705151	0.176167	0.684464	0.704171	0.384686	0.358789	0.298865	0.511754	0.213267	0.211413	0.194448	0.635013	0.504284		116.753	0.358332
164	0.557559	0.149684	0.228969	0.55631	0.485585	0.431373	0.347069	0.419316	0.283607	0.325272	0.490444	0.147722	0.336271	0.29859	0.321922	0.214195	0.349857	0.452466	0.273239	0.652265		117.423	0.382111			164	0.530403	0.330782	0.145965	0.330291	0.106476	0.290201	0.4054	0.462903	0.54043	0.91498	0.483975	0.421718	0.372132	0.435689	0.522052	0.263831	0.520935	0.133089	0.438166	0.336222		117.423	0.361201
165	0.179796	0.22281	0.217732	0.302134	0.193751	0.407677	0.259821	0.356958	0.445529	0.456978	0.413032	0.214897	0.17183	0.487962	0.691622	0.56066	0.295745	0.55248	0.24034	0.30925		118.092	0.383982			165	0.224924	0.286677	0.0877855	0.279707	0.224783	0.207207	0.410884	0.356011	0.377553	0.604288	0.211306	0.382387	0.382829	0.411709	0.359305	0.235011	0.287701	0.303171	0.195313	0.191642		118.092	0.364076
166	0.417166	0.116892	0.187604	0.510578	0.260891	0.351232	0.188216	0.167354	0.335973	0.213643	0.404513	0.334752	0.45716	0.116277	0.326132	0.357526	0.356587	0.339536	0.180421	0.230178		118.761	0.385856			166	0.317031	0.441872	0.170073	0.414452	0.136984	0.311293	0.228956	0.46214	0.372265	0.742275	0.233076	0.497913	0.28715	0.345973	0.501785	0.314523	0.438752	0.158647	0.199762	0.29465		118.761	0.366956
167	0.673333	0.186337	0.231416	0.434341	0.352507	0.601353	0.175766	0.364196	0.467318	0.230199	0.362024	0.269119	0.26001	0.270339	0.593954	0.519928	0.337361	0.464544	0.411912	0.519375		119.431	0.387731			167	0.182777	0.0966055	0.140923	0.123039	0.173878	0.134178	0.509788	0.518815	0.23862	0.506688	0.629625	0.554464	0.436235	0.0706315	0.359886	0.188094	0.391219	0.156882	0.574062	0.408247		119.431	0.369841
168	0.343694	0.0948833	0.160234	0.349358	0.30619	0.272449	0.257773	0.370559	0.72063	0.20965	0.251215	0.218045	0.195185	0.544677	0.296511	0.294716	0.281707	0.322768	0.220681	0.175637		120.1	0.389605			168	0.359904	0.427391	0.237261	0.225422	0.179487	0.209365	0.215354	0.387328	0.36146	0.501302	0.511922	0.417835	0.210506	0.376105	0.451275	0.253588	0.299332	0.265186	0.715789	0.36039		120.1	0.372728
169	0.447954	0.115012	0.408004	0.192246	0.302405	0.432866	0.282655	0.402534	0.645299	0.455935	0.410881	0.353256	0.310995	0.271569	0.54887	0.441547	0.494199	0.406855	0.26835	0.539045		120.769	0.391477			169	0.170727	0.259866	0.346247	0.203087	0.165219	0.221464	0.36856	0.328966	0.257641	0.704672	0.317349	0.623252	0.301713	0.309148	0.472048	0.216327	0.260322	0.367658	0.308042	0.265133		120.769	0.375618
170	0.302222	0.20197	0.51339	0.374811	0.440805	0.501881	0.529687	0.438745	0.514339	0.377127	0.477791	0.30175	0.524717	0.245662	0.61924	0.323283	0.375431	0.487848	0.189848	0.617833		121.438	0.393343			170	0.143896	0.251775	0.229273	0.299234	0.0208734	0.206495	0.27755	0.497503	0.266097	0.369748	0.489195	0.491567	0.258872	0.15793	0.510456	0.220684	0.192873	0.0713717	0.337556	0.0605626		121.438	0.378509
171	0.214848	0.158454	0.299831	0.0834181	0.216438	0.283414	0.510909	0.446982	0.439685	0.537598	0.532829	0.42274	0.348275	0.25947	0.626169	0.413253	0.406385	0.38507	0.270497	0.289537		122.108	0.395204			171	0.397088	0.52355	0.361008	0.229748	0.318656	0.27898	0.278286	0.566145	0.594359	0.449579	0.697525	0.447234	0.413721	0.233936	0.521405	0.465508	0.537034	0.1661	0.424454	0.465893		122.108	0.381401
172	0.364218	0.318191	0.210466	0.629109	0.278799	0.449161	0.222012	0.401476	0.384227	0.326784	0.496137	0.429571	0.526043	0.382985	0.29468	0.579297	0.252724	0.410088	0.337245	0.499991		122.777	0.397055			172	0.321316	0.20951	0.235247	0.174185	0.0583333	0.202037	0.277083	0.669228	0.470996	0.7125	0.525347	0.570513	0.194097	0.148081	0.510417	0.334443	0.268501	0.397135	0.23415	0.207246		122.777	0.384291
173	0.454426	0.21004	0.289447	0.381444	0.224061	0.399535	0.568091	0.424561	0.406932	0.411512	0.481081	0.275761	0.234197	0.385059	0.665281	0.493952	0.511377	0.509035	0.246266	0.210464		123.446	0.398897			173	0.315318	0.138534	0.245938	0.304304	0.300882	0.253183	0.295818	0.536916	0.354902	0.255087	0.270011	0.533757	0.439242	0.276402	0.576634	0.156122	0.624387	0.426359	0.488004	0.236345		123.446	0.387179
174	0.428865	0.255569	0.184888	0.259402	0.172725	0.354458	0.255944	0.571325	0.283617	0.0646163	0.705076	0.400375	0.25244	0.500881	0.407731	0.267523	0.422138	0.282599	0.202193	0.312773		124.115	0.400726			174	0.312326	0.239682	0.226702	0.433257	0.301123	0.368048	0.342586	0.441662	0.713607	0.495801	0.474216	0.452538	0.211419	0.648213	0.438646	0.292782	0.39891	0.253387	0.361091	0.127261		124.115	0.390065
175	0.264537	0.170663	0.208117	0.205699	0.441345	0.216529	0.26871	0.497318	0.340675	0.21821	0.553312	0.245265	0.377904	0.190226	0.596272	0.244296	0.210246	0.530961	0.278637	0.238176		124.785	0.402541			175	0.286919	0.304606	0.197995	0.381259	0.22254	0.219948	0.313171	0.315854	0.477051	0.510622	0.411177	0.501343	0.377708	0.419048	0.625581	0.379611	0.0735857	0.273688	0.811048	0.270237		124.785	0.392946
176	0.174544	0.251304	0.200523	0.344448	0.179745	0.386332	0.258965	0.349113	0.554241	0.333925	0.528199	0.280364	0.226353	0.258541	0.589824	0.386926	0.432686	0.431856	0.274456	0.258621		125.454	0.404341			176	0.198767	0.273734	0.0516474	0.396037	0.114621	0.185979	0.214594	0.282272	0.577932	0.329016	0.334338	0.160659	0.288712	0.222804	0.621598	0.411867	0.461174	0.153265	0.449545	0.244526		125.454	0.395823
177	0.266943	0.111883	0.28463	0.437879	0.237037	0.399177	0.324324	0.492596	0.590068	0.321465	0.660884	0.332008	0.217149	0.314389	0.508473	0.368489	0.472943	0.489102	0.281648	0.251961		126.123	0.406122			177	0.446407	0.380786	0.164238	0.130096	0.219177	0.278558	0.371937	0.457523	0.404825	0.405325	0.271079	0.785714	0.36631	0.490012	0.486667	0.340658	0.411845	0.280247	0.579524	0.360561		126.123	0.398694
178	0.448001	0.260495	0.241122	0.445649	0.514328	0.339741	0.343683	0.470224	0.429912	0.49445	0.390342	0.455044	0.501518	0.509912	0.668909	0.286087	0.30772	0.561375	0.445402	0.487761		126.793	0.407885			178	0.239907	0.229319	0.28756	0.284085	0.244787	0.23346	0.328704	0.579305	0.475672	0.489516	0.275299	0.472624	0.18103	0.115753	0.407101	0.148203	0.574304	0.0199374	0.551836	0.446746		126.793	0.401559
179	0.623129	0.154042	0.468393	0.634544	0.26802	0.325239	0.218385	0.625672	0.689465	0.24971	0.44579	0.270588	0.294718	0.385376	0.765909	0.258329	0.327507	0.423259	0.411906	0.211641		127.462	0.409626			179	0.225668	0.277812	0.191103	0.3387	0.239696	0.575677	0.213921	0.48969	0.223104	0.32064	0.252722	0.52128	0.295542	0.283912	0.345143	0.328302	0.170968	0.267075	0.269763	0.315406		127.462	0.404415
180	0.358092	0.178195	0.359226	0.259392	0.428684	0.325804	0.475215	0.629847	0.209071	0.320007	0.332236	0.499401	0.440273	0.382284	0.604844	0.393613	0.26271	0.6348	0.39266	0.348333		128.131	0.411344			180	0.293496	0.385965	0.0848485	0.362631	0.154838	0.35578	0.390629	0.474227	0.337888	0.804172	0.362952	0.407354	0.159275	0.163992	0.470707	0.436847	0.238237	0.14052	0.292198	0.302886		128.131	0.407263
181	0.417734	0.135047	0.177733	0.219777	0.256359	0.333158	0.203254	0.348662	0.388948	0.0935064	0.486833	0.435032	0.501358	0.300795	0.410651	0.173731	0.331105	0.433369	0.186063	0.481946		128.8	0.413037			181	0.360583	0.379611	0.0475277	0.334598	0.122454	0.472057	0.218626	0.574076	0.331904	0.626354	0.138025	0.767928	0.227605	0.233623	0.201215	0.148221	0.477269	0.308759	0.404031	0.174619		128.8	0.410101
182	0.392401	0.170241	0.293947	0.32898	0.289578	0.351894	0.519092	0.374918	0.558923	0.235631	0.376812	0.284575	0.207738	0.358743	0.744444	0.469415	0.341792	0.290467	0.45847	0.23087		129.47	0.414704			182	0.339042	0.282162	0.221161	0.229961	0.126221	0.341826	0.264893	0.479392	0.549878	0.661513	0.411994	0.546592	0.256342	0.262279	0.31067	0.316069	0.391534	0.274937	0.544019	0.378864		129.47	0.412928
183	0.0810381	0.134606	0.25539	0.506806	0.349372	0.655413	0.617192	0.227189	0.674437	0.633182	0.365986	0.238147	0.378381	0.0840316	0.537602	0.229202	0.44098	0.580087	0.333872	0.21298		130.139	0.416343			183	0.666667	0.429781	0.159099	0.159262	0.136905	0.337218	0.246198	0.223422	0.480127	0.842051	0.259048	0.434305	0.263348	0.393543	0.355883	0.0723618	0.366197	0.195522	0.196348	0.17862		130.139	0.415744
184	0.240818	0.166568	0.33535	0.347954	0.205882	0.355949	0.164105	0.54018	0.585386	0.240236	0.540509	0.262858	0.420936	0.336693	0.796078	0.443004	0.439363	0.429106	0.418358	0.25405		130.808	0.417953			184	0.584471	0.414302	0.46226	0.230984	0.256834	0.370529	0.186373	0.449778	0.323165	0.754658	0.426452	0.539474	0.400526	0.374144	0.323463	0.415327	0.479363	0.333333	0.482901	0.168598		130.808	0.418547
185	0.399161	0.234037	0.18217	0.290822	0.303067	0.608279	0.243746	0.408071	0.545965	0.425113	0.671148	0.525462	0.235553	0.140613	0.634622	0.267183	0.435728	0.480714	0.220588	0.309361		131.477	0.419531			185	0.355601	0.34115	0.0926266	0.314056	0.115149	0.230811	0.562861	0.538724	0.537935	0.673519	0.2363	0.456171	0.200645	0.46653	0.561064	0.183237	0.265666	0.0738178	0.334851	0.204034		131.477	0.421337
186	0.208214	0.37888	0.0827878	0.233078	0.0625433	0.289316	0.16555	0.360039	0.552189	0.238841	0.324357	0.119033	0.301298	0.12578	0.473647	0.406231	0.28402	0.247186	0.415253	0.319973		132.147	0.421076			186	0.337042	0.249235	0.126651	0.213883	0.1125	0.301165	0.27829	0.491623	0.662892	0.360923	0.303986	0.500099	0.315732	0.147117	0.362696	0.396418	0.107852	0.14255	0.560885	0.246205		132.147	0.424112
187	0.538047	0.312127	0.310241	0.49287	0.554103	0.287636	0.278704	0.322868	0.614165	0.254395	0.415111	0.287371	0.337362	0.519928	0.383799	0.64443	0.470643	0.416122	0.396201	0.330424		132.816	0.422587			187	0.534512	0.279244	0.170136	0.261515	0.246555	0.16538	0.286686	0.560924	0.413581	0.758009	0.747612	0.785232	0.441384	0.360729	0.48322	0.282473	0.271719	0.259398	0.571403	0.205781		132.816	0.426872
188	0.303613	0.354913	0.151006	0.276491	0.169935	0.434558	0.387686	0.39319	0.517446	0.346235	0.489111	0.645813	0.207191	0.290747	0.532896	0.283696	0.435212	0.503142	0.349146	0.264657		133.485	0.424062			188	0.375413	0.368437	0.23907	0.246063	0.207039	0.18404	0.522237	0.464848	0.690038	0.468643	0.273934	0.438191	0.585428	0.304916	0.582403	0.0359477	0.702803	0.113777	0.512675	0.422726		133.485	0.429616
189	0.219753	0.327695	0.269678	0.414122	0.176806	0.35227	0.491731	0.429126	0.296901	0.353147	0.453648	0.280789	0.449697	0.413702	0.504629	0.498569	0.502815	0.228429	0.225397	0.252609		134.155	0.4255			189	0.428584	0.32483	0.375178	0.371201	0.223528	0.380801	0.179917	0.492315	0.537301	0.722467	0.474103	0.506384	0.5785	0.107797	0.532095	0.434236	0.591605	0.178058	0.572151	0.286141		134.155	0.432343
190	0.327948	0.177199	0.379093	0.238467	0.429785	0.403786	0.206358	0.466964	0.53183	0.588609	0.600502	0.26725	0.449846	0.355334	0.35997	0.402816	0.435427	0.258681	0.390589	0.279927		134.824	0.426899			190	0.545597	0.318448	0.138029	0.516484	0.101104	0.417924	0.434918	0.546385	0.694384	0.368516	0.227183	0.64892	0.331054	0.280503	0.31629	0.439355	0.384181	0.304143	0.546437	0.481571		134.824	0.435052
191	0.236766	0.234083	0.236293	0.148939	0.343137	0.60866	0.240322	0.353751	0.502283	0.368937	0.372963	0.285186	0.235527	0.238022	0.637528	0.629162	0.515782	0.307698	0.395173	0.118314		135.493	0.428258			191	0.675902	0.254235	0.113626	0.222361	0.0917567	0.611083	0.38418	0.51638	0.403351	0.750411	0.415964	0.573431	0.162999	0.146861	0.43703	0.259214	0.284606	0.124264	0.427969	0.223475		135.493	0.437742
192	0.280457	0.180302	0.159814	0.637807	0.393174	0.414005	0.456863	0.332596	0.43447	0.310499	0.460077	0.407576	0.284204	0.304481	0.308467	0.760092	0.299181	0.408662	0.490874	0.355041		136.162	0.429576			192	0.338579	0.156442	0.252589	0.471773	0.216856	0.345812	0.275039	0.575894	0.32815	0.666667	0.51077	0.418617	0.398145	0.31165	0.297257	0.248225	0.465793	0.170413	0.571955	0.240721		136.162	0.440412
193	0.377478	0.109371	0.207574	0.261453	0.376052	0.251063	0.241323	0.494565	0.463188	0.408209	0.272927	0.194959	0.142871	0.239521	0.244236	0.435025	0.514325	0.332509	0.480109	0.225981		136.832	0.430852			193	0.355147	0.275292	0.173666	0.406213	0.385428	0.187982	0.328442	0.620857	0.383501	0.56523	0.475812	0.703575	0.485053	0.433426	0.319403	0.411328	0.148217	0.22567	0.561455	0.291995		136.832	0.443062
194	0.539842	0.270987	0.399927	0.483453	0.0714286	0.225563	0.271396	0.500983	0.530134	0.433091	0.687588	0.387065	0.320038	0.271875	0.419571	0.420561	0.53713	0.60808	0.317459	0.286432		137.501	0.432083			194	0.577229	0.295341	0.336365	0.342938	0.101852	0.390998	0.268985	0.33078	0.574555	0.766489	0.418673	0.483225	0.583754	0.509325	0.436233	0.531931	0.456203	0.444727	0.394072	0.532358		137.501	0.44569
195	0.377236	0.289842	0.321917	0.464664	0.25165	0.46438	0.459788	0.387398	0.437495	0.356237	0.685692	0.268399	0.416045	0.228795	0.470733	0.437303	0.435054	0.525796	0.403257	0.381679		138.17	0.43327			195	0.36217	0.455346	0.242938	0.27674	0.165227	0.473016	0.235934	0.56745	0.198578	0.378255	0.511905	0.744629	0.390241	0.176257	0.42312	0.224959	0.371271	0.255425	0.468294	0.157482		138.17	0.448295
196	0.340148	0.371722	0.317119	0.397194	0.213977	0.488569	0.197275	0.334877	0.473031	0.290649	0.509659	0.348606	0.271074	0.274634	0.386698	0.234343	0.505527	0.529359	0.488494	0.337476		138.84	0.43441			196	0.479157	0.2378	0.220831	0.378318	0.081855	0.231629	0.418431	0.35183	0.26662	0.311455	0.431795	0.727677	0.328157	0.249387	0.2966	0.217158	0.346047	0.266185	0.381935	0.351325		138.84	0.450878
197	0.568978	0.252812	0.208549	0.27193	0.393859	0.233459	0.197465	0.43	0.378726	0.160029	0.493425	0.226568	0.548145	0.217477	0.557569	0.213313	0.396667	0.33745	0.240618	0.320593		139.509	0.435503			197	0.160419	0.176973	0.238503	0.20404	0.299664	0.186698	0.192508	0.530451	0.436765	0.801231	0.371934	0.455889	0.147427	0.179946	0.253424	0.19715	0.419146	0.300572	0.353987	0.237164		139.509	0.453437
198	0.447046	0.198902	0.0699137	0.433105	0.309647	0.397649	0.381855	0.392389	0.542384	0.554368	0.506037	0.196169	0.263923	0.164878	0.320796	0.618163	0.232725	0.623044	0.476021	0.404838		140.178	0.436548			198	0.415036	0.235695	0.133006	0.235647	0.184086	0.239498	0.293986	0.602707	0.385799	0.590496	0.175362	0.461281	0.315254	0.369306	0.30786	0.271174	0.239542	0.22192	0.457259	0.274703		140.178	0.45597
199	0.41596	0.0897846	0.345402	0.069246	0.211135	0.193929	0.0378249	0.14905	0.334655	0.320085	0.503599	0.183308	0.615516	0.306117	0.747585	0.168375	0.300502	0.388544	0.237118	0.382181		140.847	0.437544			199	0.441293	0.317244	0.445163	0.168405	0.134321	0.270466	0.338739	0.456566	0.729911	0.358896	0.308857	0.737353	0.321706	0.420298	0.472222	0.349147	0.31976	0.330304	0.173053	0.380844		140.847	0.458479
200	0.341522	0.284816	0.337032	0.299571	0.156851	0.397771	0.185682	0.434595	0.36	0.428071	0.61103	0.530667	0.313523	0.30578	0.429838	0.49583	0.489685	0.313618	0.515021	0.304576		141.517	0.43849			200	0.269038	0.354501	0.357424	0.215806	0.171319	0.286768	0.154862	0.408763	0.40075	0.833333	0.593032	0.330866	0.281591	0.509436	0.543776	0.300263	0.199695	0.229704	0.276538	0.256293		141.517	0.460961
201	0.236	0.256415	0.229129	0.435091	0.365527	0.141957	0.168777	0.227655	0.416188	0.610597	0.463807	0.163493	0.572909	0.341479	0.410414	0.209606	0.284095	0.206208	0.423696	0.187226		142.186	0.439384			201	0.472981	0.399461	0.329454	0.343655	0.10505	0.380591	0.0416234	0.581355	0.181005	0.546142	0.375017	0.780952	0.234021	0.250342	0.307941	0.402337	0.379634	0.153225	0.479494	0.18321		142.186	0.463415
202	0.306333	0.319378	0.421295	0.359222	0.246844	0.534811	0.558258	0.411684	0.478087	0.308474	0.199473	0.340346	0.313126	0.376725	0.665657	0.365768	0.422942	0.387192	0.66014	0.338757		142.855	0.440227			202	0.330669	0.35913	0.0707071	0.138368	0.15812	0.123909	0.289755	0.304511	0.34635	0.798557	0.154037	0.505892	0.23774	0.194645	0.50341	0.228513	0.385642	0.144715	0.407744	0.292123		142.855	0.465842
203	0.432329	0.131493	0.354227	0.327559	0.374008	0.288964	0.221204	0.434134	0.380471	0.193648	0.272745	0.171564	0.353661	0.124891	0.21124	0.519143	0.330448	0.304247	0.399308	0.319252		143.524	0.441018			203	0.423217	0.326578	0.173784	0.32889	0.186244	0.56168	0.373848	0.506328	0.510648	0.335374	0.420304	0.666667	0.397392	0.238765	0.489459	0.332619	0.304234	0.168115	0.337894	0.497077		143.524	0.46824
204	0.179361	0.144805	0.250554	0.105536	0.297155	0.598187	0.418307	0.444661	0.701005	0.382411	0.290083	0.342804	0.283316	0.362077	0.316809	0.490869	0.390639	0.37988	0.48893	0.375473		144.194	0.441755			204	0.321861	0.300241	0.207956	0.135275	0.328318	0.424079	0.269141	0.446049	0.70906	0.540891	0.608348	0.635569	0.331464	0.342234	0.498554	0.260749	0.182254	0.0984835	0.387085	0.469435		144.194	0.470609
205	0.291047	0.225933	0.257522	0.211291	0.167856	0.20671	0.273842	0.426103	0.35312	0.143531	0.448317	0.133887	0.144657	0.308176	0.556914	0.260249	0.374856	0.256705	0.297958	0.26674		144.863	0.442438			205	0.380242	0.258102	0.143731	0.370795	0.239502	0.364348	0.262418	0.72453	0.603598	0.854212	0.32367	0.56417	0.204283	0.411747	0.409203	0.318582	0.278858	0.12252	0.396354	0.259406		144.863	0.472948
206	0.245132	0.203464	0.464391	0.647572	0.324712	0.369404	0.726032	0.280114	0.430106	0.248955	0.658793	0.337998	0.612927	0.449056	0.558746	0.381832	0.349812	0.43407	0.519279	0.472701		145.532	0.443067			206	0.249432	0.441841	0.296482	0.433692	0.240901	0.457332	0.245381	0.619867	0.585308	0.954248	0.311286	0.505569	0.488082	0.308056	0.584596	0.465057	0.322456	0.226173	0.514506	0.279625		145.532	0.475255
207	0.319617	0.292625	0.165003	0.461685	0.310473	0.140537	0.211669	0.457868	0.44961	0.368511	0.34868	0.138219	0.355143	0.0641638	0.37454	0.333066	0.270763	0.239303	0.468862	0.725853		146.202	0.44364			207	0.3873	0.859284	0.263146	0.337255	0.42181	0.187869	0.343406	0.53374	0.306937	0.564484	0.377059	0.315236	0.25336	0.333214	0.455556	0.287069	0.32004	0.133405	0.594459	0.50276		146.202	0.477531
208	0.283784	0.143881	0.258077	0.513247	0.292802	0.232853	0.258796	0.466527	0.491743	0.382305	0.491906	0.284175	0.186242	0.309122	0.384232	0.264391	0.336735	0.271427	0.146711	0.178349		146.871	0.444158			208	0.384417	0.482244	0.184548	0.196526	0.22736	0.381558	0.0865801	0.406642	0.637307	0.571431	0.408628	0.630388	0.62116	0.120163	0.262869	0.363069	0.614035	0.263862	0.525489	0.387533		146.871	0.479775
209	0.236905	0.121965	0.245483	0.182682	0.198003	0.237167	0.316824	0.280417	0.392977	0.239165	0.638679	0.243724	0.180564	0.152145	0.477363	0.51891	0.421301	0.309056	0.300828	0.207848		147.54	0.444621			209	0.346687	0.231265	0.33541	0.470301	0.252677	0.175342	0.26568	0.506153	0.521659	0.382679	0.816385	0.587714	0.345766	0.228785	0.478936	0.27963	0.318962	0.180853	0.560081	0.330593		147.54	0.481986
210	0.577406	0.376207	0.293159	0.443739	0.533423	0.436721	0.533037	0.415017	0.511253	0.354509	0.506039	0.736958	0.318994	0.47294	0.520353	0.908235	0.425637	0.459225	0.582317	0.461606		148.209	0.445027			210	0.251079	0.227488	0.208446	0.353079	0.189869	0.147406	0.148915	0.423071	0.71068	0.767698	0.414045	0.652757	0.204421	0.202067	0.406965	0.148829	0.208903	0.227373	0.146895	0.309984		148.209	0.484163
211	0.45985	0.320353	0.240655	0.469388	0.582448	0.322317	0.396454	0.469326	0.567392	0.348664	0.738673	0.365444	0.318081	0.344943	0.601715	0.547322	0.471316	0.528419	0.40089	0.368357		148.879	0.445376			211	0.156609	0.423831	0.100372	0.208832	0.202374	0.179285	0.364069	0.474834	0.404258	0.479651	0.497708	0.324037	0.33397	0.144177	0.664664	0.380803	0.258093	0.26559	0.200254	0.221819		148.879	0.486306
212	0.40282	0.218842	0.155218	0.259781	0.502977	0.334705	0.227354	0.363556	0.758831	0.446659	0.655449	0.19745	0.36221	0.432412	0.830588	0.690851	0.37116	0.302004	0.27859	0.449467		149.548	0.445668			212	0.26626	0.211699	0.242092	0.334721	0.210091	0.33468	0.362082	0.413339	0.594161	0.766453	0.538601	0.756515	0.391927	0.255137	0.534846	0.538593	0.330234	0.420265	0.43308	0.42263		149.548	0.488414
213	0.19767	0.047619	0.2468	0.18741	0.170508	0.384419	0.272594	0.471625	0.557259	0.338568	0.620158	0.196104	0.273181	0.259431	0.506713	0.429353	0.47772	0.253709	0.377956	0.23196		150.217	0.445904			213	0.391988	0.301741	0.354609	0.465533	0.203818	0.377895	0.675214	0.474326	0.610527	0.561711	0.480772	0.617521	0.698462	0.387665	0.612301	0.225084	0.367357	0.469505	0.502864	0.384094		150.217	0.490487
214	0.40649	0.182053	0.0843265	0.297619	0.104797	0.25197	0.178891	0.491355	0.6828	0.245271	0.317769	0.192317	0.259903	0.314267	0.538006	0.217745	0.416589	0.281041	0.305653	0.355859		150.886	0.446082			214	0.226017	0.360388	0.276085	0.514825	0.275706	0.293616	0.255287	0.467648	0.604167	0.713054	0.344223	0.750085	0.55696	0.271289	0.618241	0.379335	0.301383	0.225383	0.325637	0.428776		150.886	0.492523
215	0.318251	0.155022	0.373685	0.235788	0.124783	0.287041	0.39204	0.260747	0.575924	0.445932	0.721986	0.340425	0.433705	0.364245	0.510176	0.719475	0.374469	0.599277	0.703891	0.405065		151.556	0.446203			215	0.356872	0.369011	0.112213	0.356675	0.179313	0.480999	0.287623	0.423062	0.697068	0.604771	0.486105	0.313727	0.683924	0.322872	0.356393	0.26351	0.37948	0.369841	0.331488	0.258534		151.556	0.494522
216	0.546508	0.397135	0.210802	0.113569	0.33158	0.299441	0.217285	0.264442	0.456777	0.607982	0.630078	0.0718852	0.209327	0.278433	0.450899	0.382444	0.397311	0.535398	0.332381	0.412985		152.225	0.446267			216	0.414721	0.159942	0.263178	0.441121	0.161672	0.129686	0.294694	0.526213	0.385825	0.854554	0.339839	0.693143	0.476326	0.297674	0.25478	0.378218	0.274227	0.125995	0.361583	0.365187		152.225	0.496484
217	0.380208	0.156098	0.0955451	0.331032	0.166933	0.166923	0.0860067	0.448295	0.382814	0.345814	0.443488	0.329281	0.141956	0.360946	0.213218	0.0673853	0.285867	0.298819	0.243601	0.386272		152.894	0.446274			217	0.395397	0.361007	0.304766	0.349414	0.182942	0.267998	0.23114	0.7569	0.678539	0.637684	0.213574	0.636	0.552265	0.392031	0.542702	0.469669	0.320923	0.13874	0.443694	0.157925		152.894	0.498408
218	0.545342	0.133068	0.165815	0.349053	0.218517	0.226413	0.22317	0.439266	0.280815	0.214081	0.617238	0.384831	0.261005	0.443871	0.375078	0.415652	0.359666	0.193593	0.341668	0.173409		153.564	0.446224			218	0.370807	0.200185	0.251639	0.13874	0.110983	0.266962	0.27007	0.36654	0.464599	0.661195	0.316935	0.643338	0.55785	0.14777	0.358431	0.293126	0.378652	0.328383	0.533988	0.224698		153.564	0.500293
219	0.241874	0.254877	0.287961	0.548229	0.445614	0.434142	0.304916	0.386078	0.466645	0.453485	0.587995	0.481698	0.403732	0.343597	0.84502	0.463113	0.439831	0.562097	0.303689	0.44838		154.233	0.446117			219	0.377969	0.383109	0.0735377	0.399532	0.15625	0.356629	0.500977	0.482734	0.510908	0.689227	0.49243	0.665402	0.324155	0.415418	0.384715	0.181404	0.354658	0.325105	0.365878	0.293715		154.233	0.50214
220	0.270378	0.115228	0.165603	0.602467	0.37312	0.368353	0.425662	0.345636	0.422965	0.476546	0.684722	0.587657	0.344902	0.51757	0.518022	0.457616	0.210216	0.388117	0.438844	0.372391		154.902	0.445953			220	0.229814	0.183149	0.140636	0.258497	0.198541	0.503184	0.204693	0.454378	0.547093	0.482254	0.221813	0.307389	0.596089	0.240309	0.50527	0.397841	0.322673	0.256607	0.305866	0.25536		154.902	0.503946
221	0.137403	0.319679	0.278547	0.394895	0.395319	0.544009	0.304533	0.232118	0.486377	0.200487	0.308356	0.19472	0.300629	0.240384	0.601495	0.568452	0.208423	0.379044	0.298977	0.454932		155.571	0.445732			221	0.525293	0.495972	0.0813026	0.284637	0.273905	0.286619	0.245685	0.360937	0.514176	0.536979	0.35928	0.718264	0.256376	0.373937	0.230334	0.276419	0.466496	0.230618	0.33146	0.296072		155.571	0.505713
222	0.299715	0.241253	0.0625919	0.215172	0.472513	0.431442	0.263864	0.407771	0.543855	0.476935	0.478728	0.329262	0.296563	0.249983	0.68915	0.337359	0.370867	0.337846	0.205945	0.43212		156.241	0.445456			222	0.31795	0.146457	0.311603	0.234794	0.152243	0.440523	0.147105	0.562771	0.756471	0.618663	0.282528	0.617922	0.590848	0.226626	0.316989	0.263113	0.375278	0.286458	0.290476	0.49865		156.241	0.507439
223	0.329707	0.154299	0.13777	0.461988	0.234727	0.252373	0.288225	0.386358	0.420307	0.343966	0.42154	0.132111	0.463014	0.268936	0.288184	0.549363	0.47561	0.267511	0.416319	0.237104		156.91	0.445124			223	0.0729299	0.161238	0.311908	0.199697	0.279729	0.433405	0.375395	0.562329	0.555056	0.792754	0.573254	0.570764	0.19652	0.389665	0.547624	0.31497	0.254928	0.198649	0.242829	0.249611		156.91	0.509124
224	0.279141	0.224422	0.234661	0.44946	0.395177	0.658678	0.272436	0.462394	0.70466	0.249561	0.355556	0.403587	0.31241	0.283301	0.547278	0.660741	0.352778	0.133971	0.437403	0.337047		157.579	0.444737			224	0.260622	0.406883	0.239472	0.542302	0.206937	0.149369	0.225742	0.56156	0.344553	0.590582	0.334682	0.675362	0.445137	0.159461	0.450728	0.311516	0.391695	0.073973	0.374691	0.102352		157.579	0.510767
225	0.237492	0.349015	0.122241	0.434359	0.45981	0.598854	0.293592	0.415751	0.538442	0.454572	0.622367	0.370043	0.336165	0.372988	0.617152	0.412982	0.372384	0.515566	0.535045	0.254835		158.249	0.444295			225	0.172052	0.542673	0.100155	0.334199	0.259717	0.24748	0.334612	0.488705	0.182605	0.349627	0.578484	0.386091	0.18785	0.0572478	0.447914	0.139811	0.426464	0.149015	0.367787	0.172195		158.249	0.512368
226	0.443299	0.0745629	0.484727	0.296126	0.317604	0.34062	0.423242	0.24618	0.407792	0.427805	0.521844	0.355671	0.403673	0.332024	0.470382	0.440516	0.595898	0.589384	0.406349	0.252334		158.918	0.443798			226	0.350164	0.443056	0.158738	0.354313	0.0363636	0.141015	0.627697	0.453695	0.515043	0.580135	0.225354	0.549769	0.561523	0.253766	0.458586	0.310667	0.313657	0.204544	0.466313	0.5361		158.918	0.513926
227	0.357631	0.263807	0.497466	0.664543	0.370416	0.353646	0.353263	0.710819	0.493292	0.383994	0.593105	0.389094	0.59419	0.438763	0.77618	0.488255	0.62599	0.472434	0.285974	0.3223		159.587	0.443249			227	0.426817	0.35092	0.26725	0.325321	0.0875171	0.37869	0.328223	0.827459	0.662964	0.507033	0.432002	0.400723	0.323301	0.27224	0.574839	0.380645	0.292623	0.191248	0.764502	0.220877		159.587	0.515442
228	0.362474	0.205293	0.087612	0.372745	0.130047	0.158559	0.188078	0.459594	0.431104	0.237992	0.476365	0.108241	0.324491	0.140892	0.421079	0.261149	0.445629	0.300101	0.371951	0.350041		160.256	0.442646			228	0.301946	0.449234	0.225061	0.251403	0.185698	0.213036	0.334815	0.619717	0.729408	0.76398	0.399854	0.35323	0.434721	0.287014	0.466631	0.323587	0.4503	0.0972854	0.154797	0.451723		160.256	0.516914
229	0.602526	0.487352	0.114394	0.637654	0.105404	0.617449	0.116018	0.586649	0.217711	0.46623	0.346553	0.277964	0.380698	0.24647	0.60036	0.359267	0.342781	0.474669	0.318301	0.313395		160.926	0.441991			229	0.240432	0.347272	0.206072	0.338524	0.252618	0.345745	0.372933	0.453605	0.475594	0.610447	0.28817	0.372789	0.553267	0.318435	0.360124	0.249703	0.225278	0.0819539	0.295623	0.22836		160.926	0.518343
230	0.504396	0.637029	0.283095	0.323014	0.531591	0.68981	0.39382	0.384425	0.826284	0.394136	0.59592	0.481672	0.418898	0.298118	0.619133	0.500301	0.579714	0.477219	0.489923	0.219986		161.595	0.441285			230	0.283621	0.111925	0.172936	0.157794	0.0129012	0.22585	0.289696	0.355499	0.41728	0.641825	0.539726	0.402711	0.204873	0.152156	0.658752	0.105161	0.496587	0.0887338	0.287472	0.23168		161.595	0.519727
231	0.414197	0.16526	0.327328	0.303362	0.176846	0.405623	0.439359	0.429204	0.403232	0.376054	0.392128	0.224319	0.477433	0.189814	0.544114	0.295128	0.437735	0.381513	0.482033	0.714272		162.264	0.440528			231	0.302247	0.39251	0.371786	0.125244	0.122222	0.464486	0.0804832	0.637707	0.875686	0.701269	0.304744	0.464679	0.537921	0.342536	0.443892	0.244019	0.200327	0.231293	0.59344	0.27617		162.264	0.521066
232	0.516058	0.181346	0.203018	0.475606	0.474638	0.609707	0.23211	0.428719	0.617572	0.387893	0.533322	0.40581	0.237313	0.46144	0.47306	0.420429	0.431848	0.596838	0.365939	0.20228		162.933	0.439722			232	0.318682	0.286919	0.320706	0.23487	0.288279	0.362368	0.227568	0.577601	0.614077	0.468049	0.174034	0.71645	0.343623	0.814027	0.563808	0.386378	0.396313	0.327443	0.459467	0.272664		162.933	0.522361
233	0.514787	0.365278	0.448946	0.223016	0.610364	0.389253	0.391698	0.46915	0.681387	0.482685	0.340608	0.672619	0.419529	0.370299	0.474318	0.592309	0.519363	0.472008	0.329899	0.393678		163.603	0.438866			233	0.22736	0.367373	0.187319	0.413814	0.240193	0.175757	0.10644	0.519271	0.444333	0.568229	0.514983	0.477928	0.515471	0.479525	0.677459	0.144142	0.19351	0.0780685	0.543985	0.200267		163.603	0.523611
234	0.244081	0.168625	0.152702	0.45614	0.230946	0.244081	0.512097	0.421999	0.360607	0.386161	0.247367	0.276382	0.507044	0.28615	0.579108	0.460886	0.484511	0.385215	0.318128	0.345913		164.272	0.437963			234	0.386804	0.455252	0.355543	0.155937	0.354828	0.18345	0.437995	0.343213	0.73876	0.681465	0.414224	0.565488	0.628718	0.350126	0.28696	0.503854	0.224639	0.182589	0.646452	0.485511		164.272	0.524815
235	0.400762	0.153516	0.322487	0.177734	0.208948	0.318779	0.397401	0.433313	0.324108	0.234065	0.365085	0.442455	0.254198	0.387224	0.640747	0.596566	0.224243	0.233814	0.497336	0.539753		164.941	0.437013			235	0.510039	0.101708	0.519809	0.143041	0.101708	0.139055	0.217872	0.571892	0.493496	0.707431	0.446133	0.297911	0.394295	0.358688	0.210368	0.238903	0.352091	0.429644	0.399258	0.133359		164.941	0.525973
236	0.486211	0.251836	0.128764	0.456071	0.393333	0.314256	0.226278	0.538828	0.280622	0.412579	0.405259	0.365342	0.512878	0.389473	0.462845	0.535133	0.30614	0.387341	0.313001	0.317586		165.611	0.436017			236	0.592693	0.469147	0.247571	0.451305	0.151218	0.602981	0.319136	0.609155	0.578903	0.782738	0.42561	0.574383	0.554378	0.716681	0.459306	0.259877	0.320273	0.42284	0.602736	0.513488		165.611	0.527084
237	0.437195	0.227499	0.158869	0.498109	0.453544	0.389097	0.220687	0.6434	0.524209	0.450207	0.228223	0.305744	0.224983	0.104951	0.535587	0.389968	0.48066	0.253418	0.418176	0.333033		166.28	0.434977			237	0.529604	0.358027	0.495008	0.520408	0.259452	0.283114	0.460023	0.445004	0.594983	0.706298	0.186439	0.462318	0.525198	0.477421	0.51429	0.348276	0.295897	0.197833	0.477981	0.321641		166.28	0.52815
238	0.397395	0.270111	0.0108249	0.543835	0.228758	0.239109	0.313837	0.366362	0.517948	0.176734	0.300616	0.327727	0.279861	0.210039	0.40436	0.784076	0.457992	0.570279	0.26763	0.199475		166.949	0.433893			238	0.284092	0.490196	0.173361	0.333333	0.28815	0.202898	0.428457	0.608018	0.791379	0.769796	0.463047	0.432996	0.282918	0.302472	0.272999	0.63053	0.382178	0.261688	0.239618	0.346485		166.949	0.529169
239	0.174177	0.212144	0.271546	0.324634	0.321145	0.419034	0.276035	0.48325	0.636549	0.320722	0.497354	0.431585	0.262407	0.319329	0.6931	0.813566	0.432222	0.401303	0.448579	0.228619		167.618	0.432767			239	0.452933	0.396342	0.190184	0.493333	0.0156863	0.286131	0.434045	0.452967	0.357705	0.408388	0.359804	0.580474	0.608333	0.346723	0.682353	0.261524	0.60566	0.133333	0.545709	0.463168		167.618	0.53014
240	0.372895	0.346894	0.380921	0.298875	0.288258	0.491902	0.599851	0.389672	0.494857	0.417942	0.325037	0.376614	0.127499	0.217948	0.967419	0.33332	0.625561	0.423187	0.529907	0.46873		168.288	0.4316			240	0.218429	0.189759	0.225548	0.329468	0.192808	0.174603	0.244169	0.529213	0.825591	0.445251	0.364198	0.514689	0.294114	0.134109	0.567623	0.222854	0.358448	0.148975	0.403449	0.316178		168.288	0.531065
241	0.48351	0.425588	0.334515	0.277815	0.203474	0.248314	0.300056	0.504556	0.535861	0.287535	0.53532	0.399565	0.426501	0.4443	0.432813	0.268205	0.374181	0.404715	0.422108	0.411084		168.957	0.430393			241	0.320016	0.282231	0.134681	0.651519	0.457913	0.566321	0.471151	0.713408	0.89127	0.463818	0.506136	0.617343	0.404386	0.205782	0.345187	0.339195	0.198481	0.423355	0.279825	0.252724		168.957	0.531942
242	0.26432	0.231861	0.396217	0.563493	0.191933	0.175862	0.246288	0.547905	0.446929	0.209188	0.299842	0.536079	0.29373	0.313357	0.465238	0.439279	0.422115	0.395141	0.455304	0.248291		169.626	0.429148			242	0.386658	0.285456	0.147381	0.14834	0.0673596	0.248558	0.315198	0.449769	0.410336	0.478744	0.280485	0.534269	0.399097	0.194959	0.403261	0.373083	0.590692	0.322172	0.480037	0.12962		169.626	0.532771
243	0.22254	0.172715	0.25736	0.560465	0.28904	0.3803	0.405052	0.410415	0.658618	0.330732	0.505903	0.26341	0.530341	0.264874	0.451199	0.472042	0.315003	0.353169	0.435698	0.342871		170.295	0.427865			243	0.452885	0.333964	0.235584	0.227879	0.0922817	0.305699	0.6474	0.615407	0.712243	0.530337	0.652484	0.590172	0.32079	0.270038	0.494129	0.315244	0.198864	0.2416	0.359188	0.271527		170.295	0.533553
244	0.297228	0.249653	0.193995	0.41321	0.32928	0.27929	0.445009	0.628047	0.322109	0.495348	0.530085	0.147102	0.314579	0.301656	0.403042	0.652163	0.505537	0.269859	0.363378	0.450621		170.965	0.426547			244	0.592438	0.316498	0.0402509	0.191618	0.15485	0.295278	0.105239	0.588873	0.498456	0.466938	0.452794	0.640765	0.384546	0.121831	0.284738	0.18847	0.236786	0.28635	0.450608	0.24642		170.965	0.534287
245	0.794899	0.577842	0.357143	0.316588	0.341309	0.304504	0.232971	0.550402	0.720887	0.231519	0.35045	0.272103	0.314169	0.363847	0.344387	0.265709	0.481955	0.451597	0.476542	0.323779		171.634	0.425194			245	0.302809	0.181557	0.120656	0.169363	0.221063	0.327968	0.167493	0.398528	0.620416	0.425858	0.367188	0.513568	0.0790598	0.239803	0.402792	0.148427	0.166547	0.140317	0.465833	0.222909		171.634	0.534973
246	0.301662	0.296609	0.0319149	0.211834	0.280477	0.249349	0.148967	0.445741	0.617317	0.379187	0.617124	0.407227	0.481217	0.501181	0.656656	0.328524	0.444804	0.524345	0.256705	0.292339		172.303	0.423809			246	0.306911	0.327273	0.107051	0.215752	0.25717	0.317131	0.320011	0.440596	0.482983	0.725154	0.635949	0.446523	0.706172	0.397063	0.514882	0.236115	0.208055	0.155875	0.212198	0.333122		172.303	0.53561
247	0.197931	0.312771	0.227097	0.287089	0.251996	0.260386	0.4968	0.468248	0.722463	0.582019	0.437473	0.336879	0.211473	0.290586	0.699298	0.499637	0.414896	0.42619	0.302257	0.279055		172.973	0.422392			247	0.420144	0.454856	0.101037	0.286515	0.128418	0.209263	0.141476	0.672087	0.420144	0.522711	0.445179	0.62901	0.285686	0.405628	0.363107	0.268029	0.445736	0.501414	0.385162	0.392741		172.973	0.536199
248	0.301542	0.239118	0.0971682	0.152567	0.201676	0.286354	0.422306	0.457178	0.554742	0.475041	0.315966	0.194372	0.458252	0.177366	0.533702	0.345758	0.571054	0.483805	0.415691	0.419323		173.642	0.420946			248	0.462887	0.35782	0.252151	0.32414	0.153682	0.34703	0.281209	0.377206	0.751717	0.406865	0.485338	0.441759	0.348837	0.50993	0.449215	0.211217	0.344444	0.138655	0.301283	0.26413		173.642	0.53674
249	0.764411	0.284549	0.315976	0.470094	0.339845	0.321779	0.306289	0.601011	0.415406	0.235152	0.270866	0.210108	0.28394	0.220677	0.69656	0.507619	0.426505	0.290823	0.237136	0.355676		174.311	0.419471			249	0.237396	0.214186	0.0658281	0.188518	0.260402	0.248512	0.177756	0.52989	0.422835	0.728159	0.557039	0.511668	0.329295	0.371695	0.269831	0.415859	0.260425	0.152158	0.427852	0.130605		174.311	0.537232
250	0.36181	0.0141497	0.419158	0.382074	0.450464	0.39548	0.272313	0.394612	0.296217	0.228237	0.193716	0.282839	0.320376	0.330741	0.498022	0.315939	0.210326	0.485827	0.252459	0.465151		174.98	0.417969			250	0.344342	0.217903	0.157405	0.453826	0.231203	0.27233	0.31015	0.51449	0.537236	0.219676	0.623998	0.606721	0.548478	0.529782	0.502978	0.214342	0.282466	0.277963	0.313351	0.217155		174.98	0.537675
251	0.64997	0.289763	0.162539	0.453877	0.215432	0.299372	0.229813	0.553336	0.50279	0.503528	0.515666	0.250331	0.208754	0.237259	0.613407	0.322026	0.400193	0.319532	0.613935	0.308138		175.65	0.416443			251	0.15987	0.387618	0.0706307	0.164856	0.170268	0.26565	0.367065	0.399057	0.516444	0.708991	0.414846	0.807453	0.412686	0.127577	0.483917	0.444748	0.448529	0.459776	0.495594	0.271785		175.65	0.53807
252	0.263788	0.290871	0.193149	0.333283	0.265511	0.248944	0.513981	0.397607	0.506199	0.302391	0.463714	0.271729	0.16962	0.335843	0.383037	0.386898	0.451693	0.403259	0.294357	0.231898		176.319	0.414893			252	0.274303	0.362389	0.0697588	0.157156	0.242424	0.372723	0.29356	0.371868	0.848485	0.751528	0.555777	0.327864	0.337645	0.434407	0.272135	0.259088	0.0464488	0.170583	0.368724	0.145678		176.319	0.538416
253	0.376133	0.349156	0.34702	0.190421	0.18756	0.157536	0.423033	0.629292	0.594573	0.285697	0.506747	0.278584	0.145745	0.331304	0.671122	0.363523	0.364119	0.204273	0.200565	0.296139		176.988	0.413321			253	0.169871	0.328681	0.208597	0.266524	0.266434	0.20664	0.0784272	0.481505	0.463773	0.668902	0.344766	0.490765	0.314857	0.167732	0.270251	0.334999	0.189401	0.25978	0.382752	0.298196		176.988	0.538714
254	0.543743	0.168538	0.277363	0.30202	0.251655	0.693246	0.482386	0.476342	0.771019	0.288357	0.557503	0.520053	0.38566	0.506998	0.768352	0.486465	0.299281	0.427497	0.383705	0.477235		177.658	0.411729			254	0.014966	0.308573	0.270131	0.253423	0.405934	0.2974	0.404053	0.469183	0.521724	0.502193	0.503554	0.832176	0.38784	0.141019	0.350346	0.245038	0.591481	0.413063	0.377965	0.31115		177.658	0.538962
255	0.25047	0.148922	0.165438	0.260541	0.100502	0.152359	0.117919	0.387979	0.261551	0.430613	0.566544	0.262616	0.16427	0.18276	0.264518	0.241735	0.27997	0.283431	0.128473	0.237769		178.327	0.410118			255	0.508815	0.518336	0.14703	0.40408	0.226386	0.320268	0.338866	0.652954	0.617413	0.644218	0.518662	0.527303	0.538954	0.293034	0.520242	0.576086	0.408503	0.130447	0.419888	0.507423		178.327	0.539162
256	0.276386	0.305954	0.408507	0.425088	0.18985	0.302062	0.340926	0.351732	0.383471	0.372245	0.246196	0.290882	0.387086	0.317299	0.768041	0.422872	0.209495	0.53713	0.363477	0.466396		178.996	0.408491			256	0.263176	0.408312	0.196997	0.417934	0.230535	0.444575	0.40434	0.471895	0.610081	0.779412	0.606542	0.607463	0.669271	0.338653	0.846785	0.380937	0.26461	0.338208	0.755577	0.243504		178.996	0.539313
257	0.348139	0.198211	0.23275	0.569522	0.41902	0.305218	0.244733	0.58769	0.452248	0.369377	0.575895	0.264206	0.389312	0.354208	0.348257	0.305218	0.531544	0.388326	0.165268	0.369865		179.665	0.406849			257	0.303475	0.202734	0.185991	0.282504	0.166108	0.231374	0.187843	0.588213	0.637337	0.382908	0.360779	0.539391	0.484658	0.240566	0.680788	0.230888	0.294512	0.135196	0.370789	0.0689612		179.665	0.539416
258	0.542179	0.192053	0.196609	0.402779	0.295899	0.295589	0.368611	0.406894	0.529179	0.115123	0.379521	0.372535	0.231575	0.212649	0.60437	0.492717	0.402859	0.374701	0.389651	0.264825		180.335	0.405193			258	0.133522	0.214905	0.0767982	0.344874	0.123052	0.252073	0.439945	0.618651	0.538525	0.646053	0.550267	0.485665	0.343813	0.470086	0.417936	0.175577	0.228449	0.149162	0.380088	0.17108		180.335	0.53947
259	0.329426	0.0633754	0.138141	0.471919	0.181827	0.297815	0.108035	0.426844	0.462342	0.253216	0.468127	0.188642	0.343344	0.585137	0.523241	0.280292	0.184476	0.386647	0.201779	0.446401		181.004	0.403526			259	0.359741	0.389291	0.197036	0.405383	0.208499	0.304695	0.25694	0.637446	0.620516	0.831679	0.378663	0.41346	0.583952	0.347203	0.691893	0.322289	0.548361	0.0948559	0.281438	0.417793		181.004	0.539476
260	0.526707	0.317279	0.278761	0.433972	0.191074	0.50785	0.454127	0.271435	0.597659	0.452753	0.574956	0.397306	0.371695	0.316934	0.603166	0.335187	0.468183	0.281864	0.261367	0.294079		181.673	0.40185			260	0.119183	0.400821	0.201624	0.197232	0.177947	0.14986	0.490177	0.481886	0.316375	0.524849	0.378018	0.53824	0.652767	0.163476	0.358041	0.465785	0.343257	0.23579	0.284915	0.304133		181.673	0.539433
261	0.261357	0.371933	0.402905	0.471484	0.466301	0.026813	0.426334	0.503794	0.506118	0.347996	0.440893	0.422972	0.278403	0.22503	0.554681	0.321085	0.372506	0.360243	0.213849	0.462152		182.342	0.400165			261	0.42366	0.460686	0.135422	0.271805	0.343206	0.325492	0.32972	0.529657	0.49963	0.839478	0.362014	0.528002	0.266753	0.391099	0.429955	0.568497	0.201842	0.16968	0.273042	0.143342		182.342	0.539342
262	0.237949	0.21713	0.206424	0.233377	0.302365	0.399846	0.464958	0.3609	0.551081	0.375491	0.304439	0.482955	0.326934	0.243155	0.439698	0.246761	0.280341	0.585396	0.189432	0.164357		183.012	0.398474			262	0.29695	0.318672	0.259914	0.151937	0.231182	0.284682	0.193781	0.598483	0.653913	0.434703	0.245105	0.485271	0.332174	0.330887	0.419099	0.139015	0.327063	0.13812	0.589713	0.355274		183.012	0.539203
263	0.188056	0.287308	0.160324	0.153851	0.329345	0.342902	0.457172	0.462941	0.624647	0.558253	0.51154	0.222655	0.246531	0.251831	0.570647	0.580706	0.456431	0.454592	0.457312	0.513351		183.681	0.396779			263	0.214739	0.247804	0.0712846	0.20897	0.0791812	0.296769	0.236005	0.61484	0.311476	0.440099	0.336414	0.418472	0.498042	0.213677	0.412729	0.341199	0.197029	0.113081	0.521932	0.256852		183.681	0.539015
264	0.345075	0.287255	0.369549	0.418323	0.309772	0.454699	0.394209	0.5063	0.581081	0.366633	0.418698	0.4171	0.305552	0.256045	0.697066	0.368414	0.589579	0.546329	0.242424	0.399184		184.35	0.395082			264	0.149952	0.316607	0.0808	0.303271	0.357896	0.262272	0.359675	0.446105	0.364143	0.395661	0.231414	0.677423	0.466432	0.153858	0.602968	0.101073	0.559354	0.103446	0.569736	0.139918		184.35	0.53878
265	0.377242	0.426194	0.400029	0.635562	0.349356	0.393362	0.391659	0.739305	0.600765	0.298525	0.427089	0.153082	0.295513	0.243239	0.516035	0.362461	0.561034	0.392806	0.248677	0.484746		185.02	0.393383			265	0.285229	0.400584	0.225458	0.333333	0.173175	0.328182	0.400224	0.721234	0.429688	0.39913	0.370767	0.402763	0.518402	0.355202	0.344026	0.36861	0.409174	0.414442	0.487527	0.466475		185.02	0.538497
266	0.339686	0.207155	0.369549	0.232271	0.31921	0.268229	0.47275	0.393767	0.807099	0.265618	0.467718	0.200419	0.327842	0.299152	0.551137	0.419939	0.290826	0.375858	0.295368	0.299283		185.689	0.391686			266	0.193374	0.290683	0.170996	0.318708	0.119936	0.265947	0.214003	0.475107	0.513559	0.689493	0.407103	0.534538	0.251801	0.346851	0.488011	0.454093	0.243764	0.390343	0.332647	0.167647		185.689	0.538167
267	0.254979	0.292114	0.202359	0.409952	0.105492	0.245627	0.336911	0.49341	0.838931	0.408013	0.364525	0.274523	0.379534	0.377817	0.698246	0.0842443	0.459655	0.464141	0.509966	0.197778		186.358	0.389991			267	0.472168	0.256985	0.206957	0.151885	0.0616727	0.152462	0.110497	0.280088	0.603791	0.381493	0.288732	0.523558	0.379517	0.186424	0.451593	0.208027	0.365513	0.243813	0.430452	0.191884		186.358	0.537789
268	0.264865	0.218615	0.334244	0.248812	0.407078	0.212281	0.32778	0.231153	0.301651	0.389573	0.402887	0.400638	0.133336	0.332008	0.674665	0.337102	0.465586	0.26232	0.315208	0.397623		187.027	0.388301			268	0.224653	0.554037	0.256872	0.450317	0.18652	0.289031	0.246023	0.51105	0.429998	0.621575	0.300599	0.749207	0.406912	0.383164	0.424623	0.217587	0.301404	0.182717	0.279323	0.405454		187.027	0.537365
269	0.337649	0.2463	0.304274	0.272242	0.284155	0.225728	0.292471	0.451923	0.545482	0.342899	0.594259	0.346149	0.396835	0.3999	0.452984	0.441369	0.437627	0.547885	0.348241	0.285676		187.697	0.386618			269	0.354693	0.447546	0.183515	0.323163	0.307835	0.231065	0.194066	0.394206	0.683581	0.693985	0.512944	0.31075	0.293555	0.308846	0.409395	0.297615	0.276599	0.327395	0.349719	0.220679		187.697	0.536893
270	0.605653	0.234799	0.15384	0.466793	0.523119	0.189741	0.399547	0.460805	0.538291	0.514247	0.636109	0.312319	0.318336	0.428112	0.67603	0.722185	0.700151	0.324317	0.310831	0.334243		188.366	0.384943			270	0.379413	0.326397	0.137424	0.217701	0.151853	0.32592	0.223854	0.643261	0.701895	0.796552	0.394296	0.439271	0.592996	0.32963	0.523041	0.214044	0.460215	0.144006	0.572498	0.338381		188.366	0.536375
271	0.423997	0.413354	0.180943	0.375329	0.398258	0.654759	0.267553	0.425723	0.522707	0.429924	0.395703	0.555207	0.279599	0.265479	0.474515	0.168329	0.608776	0.407141	0.570892	0.320614		189.035	0.383278			271	0.339331	0.167019	0.236754	0.099332	0.185351	0.25521	0.164903	0.453765	0.561248	0.925329	0.192262	0.322871	0.256608	0.233982	0.347259	0.234549	0.232376	0.168782	0.386239	0.162977		189.035	0.53581
272	0.628478	0.13509	0.298773	0.30568	0.185267	0.538634	0.288616	0.408945	0.243038	0.39503	0.439165	0.444274	0.312401	0.17805	0.566068	0.467139	0.438345	0.336202	0.342873	0.153708		189.705	0.381625			272	0.302593	0.272256	0.376148	0.260103	0.0292564	0.172012	0.273603	0.543532	0.438356	0.305528	0.567703	0.645098	0.369939	0.120884	0.372138	0.508111	0.16997	0.0903249	0.400156	0.188401		189.705	0.5352
273	0.616305	0.29861	0.481448	0.310484	0.392424	0.347113	0.484824	0.297665	0.62748	0.399121	0.646735	0.107499	0.371548	0.458528	0.686682	0.534859	0.308696	0.473968	0.484991	0.3098		190.374	0.379985			273	0.257138	0.51813	0.470594	0.291574	0.125403	0.360372	0.369215	0.505493	0.705134	0.770157	0.644048	0.677107	0.328022	0.203418	0.391638	0.324595	0.206114	0.203425	0.744722	0.350206		190.374	0.534544
274	0.246674	0.156742	0.216336	0.32199	0.336161	0.274609	0.392282	0.438378	0.305309	0.147434	0.566528	0.371225	0.583769	0.153175	0.540024	0.236382	0.44636	0.293851	0.38645	0.4983		191.043	0.378361			274	0.4163	0.337377	0.256425	0.419022	0.273297	0.475632	0.347184	0.473991	0.717113	0.606235	0.351605	0.637786	0.425749	0.238394	0.533627	0.338179	0.469278	0.398159	0.812555	0.501711		191.043	0.533842
275	0.486397	0.129403	0.237474	0.320934	0.241839	0.282529	0.304425	0.577072	0.577581	0.308615	0.408414	0.200556	0.465177	0.1286	0.468354	0.373407	0.303914	0.232194	0.244721	0.629178		191.712	0.376754			275	0.391602	0.5293	0.0726141	0.0886402	0.206045	0.400586	0.268222	0.527091	0.335329	0.856782	0.358795	0.663523	0.205994	0.231	0.475285	0.267061	0.224338	0.157272	0.49724	0.237691		191.712	0.533096
276	0.474286	0.15238	0.141939	0.42615	0.442908	0.144457	0.337356	0.328197	0.544461	0.359835	0.459525	0.41316	0.241371	0.383755	0.574354	0.44992	0.283364	0.50264	0.296614	0.178576		192.382	0.375165			276	0.419671	0.481418	0.132938	0.204815	0.0750415	0.289393	0.107676	0.447609	0.535477	0.598138	0.535031	0.669309	0.644203	0.243677	0.611022	0.34004	0.406964	0.306288	0.379464	0.309954		192.382	0.532304
277	0.403512	0.307318	0.212362	0.432841	0.476416	0.350452	0.367836	0.511327	0.645551	0.363117	0.67563	0.315469	0.295443	0.482571	0.58792	0.501526	0.628758	0.385143	0.374972	0.484397		193.051	0.373598			277	0.199039	0.474118	0.0775789	0.190759	0.274191	0.327373	0.237807	0.309512	0.350936	0.579839	0.654953	0.531366	0.389417	0.599383	0.660003	0.392908	0.509184	0.272494	0.320555	0.144646		193.051	0.531468
278	0.551266	0.164545	0.326853	0.423019	0.441418	0.408835	0.217622	0.730919	0.625258	0.520217	0.265056	0.346682	0.324214	0.301743	0.404051	0.561623	0.482987	0.45139	0.367219	0.336585		193.72	0.372052			278	0.22281	0.256495	0.215293	0.131161	0.0669742	0.175275	0.269586	0.392192	0.362425	0.753446	0.288408	0.59862	0.117931	0.314944	0.557285	0.285296	0.261918	0.242825	0.483666	0.198311		193.72	0.530589
279	0.590584	0.170343	0.387804	0.211967	0.272864	0.252611	0.436039	0.301273	0.386596	0.0954783	0.288936	0.417125	0.195462	0.466681	0.49419	0.337545	0.532762	0.257912	0.432818	0.566507		194.389	0.37053			279	0.348897	0.466643	0.328992	0.0352734	0.255792	0.243764	0.385288	0.546717	0.336225	0.645503	0.191533	0.32658	0.507822	0.497354	0.502082	0.311818	0.537914	0.338607	0.469259	0.261111		194.389	0.529665
280	0.410849	0.146103	0.177087	0.389221	0.264227	0.332335	0.400664	0.480775	0.352858	0.233884	0.48619	0.0675701	0.324881	0.228915	0.49598	0.406662	0.333333	0.297989	0.208834	0.313856		195.059	0.369034			280	0.48801	0.31662	0.395585	0.244612	0.158436	0.199023	0.285187	0.447998	0.499725	0.883162	0.348976	0.352516	0.495694	0.198471	0.380459	0.461257	0.455615	0.275583	0.624427	0.23809		195.059	0.528699
281	0.33605	0.266581	0.335044	0.455142	0.242694	0.402757	0.399093	0.538197	0.555939	0.293904	0.386877	0.417414	0.29999	0.171104	0.261664	0.365963	0.456786	0.343794	0.456185	0.261112		195.728	0.367565			281	0.36451	0.240485	0.19236	0.304093	0.249094	0.579753	0.458133	0.422471	0.666667	0.633333	0.592952	0.369575	0.499347	0.295058	0.54883	0.380674	0.342486	0.57029	0.523519	0.142023		195.728	0.527689
282	0.307846	0.186334	0.372667	0.372593	0.3407	0.406021	0.203574	0.231633	0.572464	0.324475	0.510615	0.238883	0.0680804	0.280336	0.279131	0.577518	0.517562	0.368733	0.397237	0.320281		196.397	0.366125			282	0.219001	0.43913	0.0988622	0.0173611	0.0945565	0.103467	0.33189	0.191199	0.221825	0.305319	0.682111	0.454926	0.34388	0.194162	0.310119	0.122577	0.193853	0.157956	0.354847	0.194804		196.397	0.526638
283	0.338073	0.255052	0.37283	0.374745	0.067583	0.359121	0.465342	0.383879	0.507938	0.308366	0.316709	0.367347	0.348834	0.367681	0.348394	0.575793	0.516014	0.353801	0.377742	0.495597		197.067	0.364715			283	0.297653	0.346839	0.300274	0.316752	0.216547	0.268102	0.496911	0.472577	0.296234	0.669769	0.453487	0.671514	0.476749	0.662628	0.351742	0.309524	0.417797	0.117441	0.73137	0.410531		197.067	0.525544
284	0.368408	0.254529	0.18721	0.56016	0.360376	0.418183	0.55878	0.226048	0.588315	0.169977	0.210956	0.251541	0.300738	0.192589	0.559334	0.294941	0.456004	0.253581	0.268285	0.62306		197.736	0.363337			284	0.353083	0.387164	0.222441	0.363922	0.257059	0.349982	0.264387	0.268495	0.61249	0.384728	0.409457	0.3078	0.577934	0.482219	0.588583	0.310318	0.529342	0.320118	0.335876	0.269808		197.736	0.524409
285	0.420906	0.346681	0.167843	0.467305	0.275852	0.150524	0.418881	0.685848	0.603768	0.405718	0.430108	0.38093	0.741667	0.353535	0.636869	0.685216	0.393579	0.30784	0.393744	0.166006		198.405	0.361993			285	0.231255	0.250741	0.0208653	0.172198	0.383436	0.275388	0.174937	0.585786	0.479146	0.654779	0.39363	0.271202	0.366524	0.126167	0.438054	0.284607	0.409739	0.291599	0.328469	0.351787		198.405	0.523233
286	0.477778	0.0914436	0.390065	0.545153	0.341934	0.374635	0.491331	0.32642	0.375513	0.415289	0.532475	0.350774	0.529511	0.305429	0.422642	0.337284	0.675454	0.503788	0.589804	0.329615		199.074	0.360683			286	0.239462	0.173144	0.116964	0.20577	0.080691	0.196199	0.117069	0.360633	0.757689	0.502997	0.0890264	0.469207	0.191383	0.233586	0.530717	0.236884	0.201078	0.258701	0.20822	0.284372		199.074	0.522017
287	0.504783	0.299991	0.216073	0.432826	0.339103	0.405959	0.416025	0.419274	0.500868	0.41505	0.626062	0.50899	0.406905	0.35813	0.510649	0.717741	0.462149	0.44768	0.266006	0.554429		199.744	0.35941			287	0.325921	0.297969	0.14652	0.287468	0.358742	0.175885	0.234564	0.355222	0.371755	0.671524	0.538058	0.39796	0.516495	0.108622	0.49824	0.261974	0.165514	0.293134	0.357703	0.168506		199.744	0.52076
288	0.228999	0.123383	0.461925	0.454204	0.337424	0.513178	0.268639	0.459172	0.501482	0.328689	0.44497	0.32351	0.37488	0.31043	0.355506	0.273251	0.40474	0.49186	0.262451	0.330135		200.413	0.358174			288	0.410038	0.716741	0.36664	0.44083	0.19619	0.362134	0.333347	0.713336	0.735653	0.438344	0.635611	0.61919	0.228817	0.416667	0.487395	0.274464	0.274463	0.256292	0.497781	0.415152		200.413	0.519464
289	0.370555	0.397342	0.246012	0.565608	0.679331	0.38989	0.509414	0.345552	0.752455	0.396878	0.430029	0.512775	0.350505	0.450587	0.579782	0.458769	0.420705	0.539244	0.453417	0.666667		201.082	0.356977			289	0.208619	0.314256	0.17265	0.427032	0.0869565	0.11445	0.168204	0.539528	0.524154	0.586765	0.572246	0.631628	0.216516	0.436506	0.356938	0.323408	0.148341	0.240221	0.394825	0.159771		201.082	0.51813
290	0.257289	0.272848	0.222106	0.261067	0.24595	0.509259	0.450111	0.324841	0.261458	0.205165	0.61635	0.221313	0.444444	0.425993	0.422253	0.358964	0.473064	0.417949	0.331091	0.350561		201.751	0.355821			290	0.265811	0.272908	0.213474	0.199878	0.0888218	0.281578	0.205527	0.545722	0.370455	0.575758	0.440235	0.601453	0.27094	0.286131	0.512738	0.224413	0.315257	0.24667	0.44146	0.283529		201.751	0.516757
291	0.557696	0.230123	0.35037	0.315493	0.336988	0.378571	0.1924	0.573069	0.390923	0.502248	0.502821	0.402054	0.322042	0.655856	0.628845	0.599915	0.322976	0.487932	0.468536	0.400803		202.421	0.354707			291	0.26501	0.415304	0.103176	0.174079	0.168521	0.281237	0.10267	0.393129	0.390626	0.736043	0.419863	0.780557	0.263388	0.227898	0.646052	0.243133	0.234492	0.182762	0.317653	0.409918		202.421	0.515346
292	0.422272	0.162665	0.236604	0.514697	0.373636	0.691226	0.210038	0.513209	0.23713	0.530048	0.375947	0.511459	0.240469	0.284944	0.514106	0.416345	0.264633	0.288624	0.3	0.517622		203.09	0.353636			292	0.365602	0.444428	0.0135747	0.252124	0.104278	0.307275	0.269216	0.35912	0.666117	0.761111	0.519282	0.593125	0.326559	0.46397	0.198446	0.27963	0.398495	0.349206	0.36658	0.274522		203.09	0.513898
293	0.294356	0.363726	0.132209	0.239785	0.145106	0.243999	0.390523	0.436264	0.43305	0.287542	0.524873	0.216346	0.530627	0.406551	0.434414	0.38397	0.258523	0.415432	0.47122	0.341894		203.759	0.352609			293	0.255466	0.372874	0.08701	0.356341	0.130146	0.120836	0.379634	0.137452	0.367215	0.642913	0.290294	0.426052	0.508908	0.243797	0.201266	0.159251	0.097619	0.269967	0.501783	0.504648		203.759	0.512413
294	0.397725	0.325968	0.304709	0.172362	0.413427	0.702151	0.214383	0.426117	0.458213	0.196075	0.347626	0.151373	0.164974	0.146902	0.441582	0.420684	0.422282	0.411574	0.309318	0.0852119		204.429	0.351627			294	0.322294	0.371166	0.101387	0.395299	0.113251	0.328378	0.267116	0.402933	0.57004	0.513521	0.358453	0.519102	0.443751	0.264544	0.329942	0.24174	0.43348	0.170993	0.363995	0.411367		204.429	0.510892
295	0.204183	0.167414	0.0959206	0.301669	0.162548	0.328986	0.331215	0.68194	0.257025	0.122742	0.476095	0.227679	0.222428	0.543159	0.598614	0.364906	0.349549	0.249843	0.320612	0.162171		205.098	0.350692			295	0.209304	0.608616	0.336793	0.142403	0.18788	0.196878	0.167884	0.196942	0.621715	0.65258	0.334401	0.379011	0.320304	0.196643	0.41469	0.582865	0.175416	0.171156	0.40618	0.339236		205.098	0.509336
296	0.432971	0.273605	0.154158	0.483711	0.358641	0.411072	0.50159	0.555081	0.819444	0.323161	0.428907	0.266406	0.356373	0.496455	0.439334	0.520984	0.48476	0.559847	0.550766	0.744368		205.767	0.349804			296	0.52249	0.17539	0.34747	0.187298	0.13468	0.117868	0.396135	0.394686	0.248035	0.821624	0.251853	0.403601	0.260521	0.201161	0.45506	0.212692	0.404632	0.27778	0.191109	0.39009		205.767	0.507745
297	0.335852	0.38041	0.214372	0.341495	0.377322	0.26833	0.23289	0.656269	0.566883	0.112283	0.436734	0.32764	0.397452	0.073207	0.683509	0.358302	0.42416	0.340712	0.312209	0.238287		206.436	0.348966			297	0.669773	0.596206	0.413304	0.219994	0.227596	0.474459	0.182338	0.573602	0.730666	0.783936	0.293598	0.591001	0.445383	0.423312	0.569219	0.355866	0.22171	0.237461	0.510064	0.55206		206.436	0.50612
298	0.405554	0.344811	0.201738	0.295477	0.30714	0.474044	0.450484	0.744507	0.263823	0.264121	0.363016	0.435614	0.70399	0.313445	0.548423	0.620639	0.42815	0.317494	0.277687	0.231981		207.106	0.348176			298	0.501134	0.41657	0.098966	0.298278	0.113302	0.578681	0.40319	0.500648	0.48893	0.65602	0.575273	0.587024	0.251529	0.287241	0.559624	0.234825	0.241476	0.426508	0.239223	0.484763		207.106	0.504462
299	0.114966	0.0404567	0.553873	0.503474	0.383006	0.234659	0.100971	0.435717	0.34713	0.50177	0.304665	0.244781	0.333694	0.472094	0.293559	0.356607	0.402686	0.341823	0.385064	0.227487		207.775	0.347438			299	0.305887	0.561058	0.0774514	0.225108	0.0796789	0.158388	0.092433	0.570773	0.497334	0.429278	0.247219	0.684202	0.479952	0.223447	0.366386	0.395812	0.220872	0.120093	0.513657	0.227724		207.775	0.50277
300	0.221064	0.357418	0.324804	0.235013	0.269402	0.0616311	0.38548	0.458838	0.365983	0.107378	0.410916	0.489506	0.530215	0.188602	0.49823	0.333053	0.260658	0.432559	0.267204	0.283797		208.444	0.346751			300	0.366851	0.272142	0.335338	0.237373	0.21449	0.391481	0.203642	0.595549	0.778555	0.468032	0.371059	0.758742	0.270967	0.142857	0.638764	0.425146	0.234392	0.335509	0.618973	0.281918		208.444	0.501047
301	0.275839	0.150797	0.227636	0.423175	0.563738	0.297371	0.252147	0.473468	0.472362	0.505844	0.431283	0.320731	0.459044	0.29303	0.499382	0.427813	0.323783	0.331169	0.607823	0.238225		209.114	0.346116			301	0.271784	0.389794	0.283105	0.244856	0.186182	0.352891	0.456228	0.766952	0.585528	0.588955	0.366304	0.392859	0.324108	0.617516	0.538514	0.418594	0.283402	0.0701754	0.67308	0.305724		209.114	0.499292
302	0.365296	0.233281	0.439977	0.261248	0.307646	0.264216	0.423109	0.466244	0.506579	0.287018	0.419572	0.264216	0.365296	0.156653	0.585502	0.432635	0.269425	0.336655	0.199468	0.615825		209.783	0.345535			302	0.348329	0.369733	0.10335	0.123281	0.0866856	0.217686	0.285287	0.577614	0.646868	0.363887	0.251458	0.471411	0.176101	0.294589	0.60658	0.235414	0.269921	0.173504	0.519156	0.195267		209.783	0.497506
303	0.325458	0.23039	0.377596	0.390315	0.222359	0.345849	0.336889	0.745328	0.762827	0.255823	0.45884	0.221202	0.240595	0.473737	0.349232	0.585996	0.521779	0.39028	0.37882	0.436197		210.452	0.345007			303	0.189163	0.482188	0.0607003	0.24112	0.206405	0.350409	0.368825	0.354934	0.611852	0.804607	0.377862	0.53857	0.476898	0.525631	0.447167	0.363911	0.529116	0.187343	0.476641	0.309553		210.452	0.49569
304	0.369246	0.302638	0.185049	0.421053	0.0825505	0.715549	0.206409	0.183009	0.248992	0.431306	0.243484	0.341722	0.385066	0.150595	0.467123	0.381838	0.392258	0.231962	0.408951	0.137499		211.121	0.344534			304	0.399556	0.350982	0.177421	0.267288	0.293514	0.370347	0.207897	0.719767	0.666058	0.745002	0.426145	0.315705	0.326879	0.487526	0.40176	0.351331	0.33981	0.244679	0.211671	0.37643		211.121	0.493845
305	0.471794	0.179572	0.191974	0.293324	0.312411	0.16902	0.343374	0.534997	0.80243	0.432066	0.574288	0.398416	0.311576	0.253117	0.493356	0.571731	0.470316	0.347126	0.175474	0.0538272		211.791	0.344117			305	0.171957	0.279322	0.165788	0.204561	0.161905	0.12408	0.332075	0.554781	0.509946	0.675184	0.336541	0.454314	0.239248	0.431461	0.477213	0.12206	0.393451	0.125642	0.288843	0.277802		211.791	0.491971
306	0.575986	0.220773	0.276215	0.362379	0.418878	0.342416	0.764467	0.478927	0.564918	0.321736	0.564884	0.394436	0.20967	0.417511	0.629291	0.338427	0.461286	0.327384	0.511627	0.212225		212.46	0.343755			306	0.217192	0.1485	0.20738	0.251288	0.0955586	0.198042	0.442663	0.518709	0.284097	0.800615	0.523279	0.49348	0.400223	0.298095	0.368427	0.138241	0.201965	0.150285	0.565793	0.215344		212.46	0.490069
307	0.301695	0.286888	0.469588	0.423831	0.401756	0.459521	0.327189	0.403277	0.628679	0.164632	0.358816	0.199757	0.284386	0.699497	0.679203	0.499408	0.459694	0.502513	0.383344	0.390998		213.129	0.343449			307	0.281736	0.396605	0.278978	0.330376	0.105156	0.252929	0.330864	0.390332	0.425696	0.593874	0.39642	0.573711	0.796017	0.283276	0.339168	0.301432	0.577722	0.125248	0.212376	0.371311		213.129	0.48814
308	0.198226	0.333604	0.548154	0.450558	0.546569	0.439823	0.319213	0.489813	0.345207	0.198	0.265098	0.180196	0.270091	0.337078	0.424548	0.218847	0.147245	0.487389	0.259242	0.423026		213.798	0.3432			308	0.566667	0.695625	0.327741	0.548614	0.203184	0.325808	0.393056	0.276397	0.409831	0.626959	0.701802	0.493763	0.641005	0.422095	0.595393	0.469312	0.319799	0.290473	0.663095	0.179681		213.798	0.486185
309	0.143372	0.162533	0.289399	0.628571	0.396953	0.171911	0.195754	0.338186	0.463554	0.37733	0.381565	0.108059	0.269819	0.415907	0.620158	0.115233	0.368637	0.374875	0.256125	0.0994458		214.468	0.343008			309	0.225657	0.251385	0.241328	0.189123	0.0292398	0.207421	0.496088	0.347185	0.464655	0.532268	0.379415	0.557347	0.407505	0.225355	0.763497	0.258806	0.168074	0.192311	0.24422	0.196278		214.468	0.484204
310	0.189361	0.222868	0.359316	0.359767	0.138246	0.263587	0.493583	0.678037	0.673626	0.442227	0.367831	0.408256	0.614438	0.339437	0.480414	0.666622	0.336137	0.347876	0.30007	0.241548		215.137	0.342874			310	0.315603	0.569149	0.23534	0.540909	0.32339	0.373974	0.466777	0.6361	0.426227	0.682095	0.449947	0.565668	0.731444	0.3205	0.669643	0.299265	0.19059	0.404762	0.459416	0.370791		215.137	0.482198
311	0.512723	0.311817	0.352145	0.370227	0.308894	0.30663	0.282652	0.367543	0.240432	0.291357	0.381905	0.40893	0.567381	0.200702	0.66144	0.28466	0.559848	0.281993	0.325551	0.436529		215.806	0.342798			311	0.266028	0.514773	0.135854	0.130432	0.263232	0.16998	0.293621	0.27041	0.552909	0.523166	0.419897	0.43667	0.292327	0.374587	0.474843	0.382861	0.356702	0.246011	0.296039	0.415179		215.806	0.480168
312	0.516291	0.281277	0.246029	0.539458	0.300124	0.576508	0.143089	0.20989	0.339197	0.331027	0.564593	0.420493	0.69482	0.430128	0.503658	0.470122	0.569959	0.328121	0.331901	0.415132		216.476	0.34278			312	0.384126	0.3369	0.164833	0.22626	0.117627	0.38379	0.506285	0.586888	0.447892	0.767072	0.554068	0.509334	0.396897	0.388692	0.606481	0.284639	0.46543	0.463206	0.430881	0.236699		216.476	0.478115
313	0.332263	0.480883	0.176678	0.383457	0.307989	0.300298	0.356895	0.440953	0.650186	0.248775	0.422074	0.332263	0.192888	0.141529	0.603414	0.424078	0.451717	0.470659	0.228719	0.222002		217.145	0.34282			313	0.2424	0.559903	0.103045	0.371249	0.365995	0.414446	0.501777	0.334705	0.415979	0.642628	0.658452	0.504722	0.527236	0.256502	0.646724	0.310483	0.371795	0.286471	0.381579	0.129398		217.145	0.47604
314	0.369913	0.204755	0.356565	0.1775	0.32343	0.542533	0.414815	0.445722	0.653475	0.190907	0.429565	0.343566	0.296602	0.459739	0.539667	0.195445	0.338374	0.682773	0.540123	0.23162		217.814	0.342918			314	0.311642	0.466531	0.0641946	0.637879	0.160606	0.207576	0.224671	0.274276	0.518693	0.577178	0.612246	0.58975	0.538203	0.35632	0.430682	0.447465	0.261594	0.205108	0.707314	0.350979		217.814	0.473943
315	0.295839	0.248556	0.326795	0.270758	0.408769	0.587448	0.481531	0.362804	0.384391	0.391401	0.355072	0.25591	0.335365	0.297959	0.536977	0.225788	0.307053	0.27961	0.412779	0.417919		218.483	0.343075			315	0.477837	0.620337	0.291911	0.432027	0.423068	0.434854	0.26733	0.415506	0.69209	0.7955	0.556775	0.788567	0.42277	0.308532	0.666093	0.324292	0.313305	0.242633	0.62763	0.439752		218.483	0.471825
316	0.662674	0.314368	0.264954	0.578438	0.158676	0.527827	0.660136	0.527417	0.590334	0.464034	0.467344	0.348351	0.621641	0.298682	0.683034	0.649327	0.643277	0.582457	0.40826	0.105618		219.153	0.34329			316	0.423557	0.297357	0.242302	0.267989	0.168173	0.131664	0.336863	0.463942	0.588507	0.570094	0.380208	0.408727	0.331043	0.197787	0.59241	0.323077	0.282757	0.207945	0.621856	0.364027		219.153	0.469688
317	0.490533	0.288029	0.284394	0.402124	0.28608	0.684271	0.664203	0.447924	0.631826	0.637463	0.370678	0.329857	0.376073	0.558916	0.519253	0.557029	0.453325	0.494316	0.515329	0.370909		219.822	0.343563			317	0.351655	0.251831	0.174491	0.381364	0.311414	0.329408	0.418651	0.265803	0.447377	0.748913	0.384298	0.674302	0.342513	0.285873	0.549055	0.409536	0.178465	0.149216	0.211886	0.49826		219.822	0.467531
318	0.251502	0.34519	0.241159	0.341864	0.358396	0.265707	0.345206	0.398895	0.403231	0.432065	0.294611	0.314388	0.514811	0.207026	0.618097	0.389296	0.313574	0.588418	0.242844	0.178588		220.491	0.343895			318	0.281962	0.126908	0.47206	0.27426	0.357692	0.372663	0.415283	0.783704	0.695324	0.552617	0.398206	0.624299	0.685541	0.225834	0.659951	0.305892	0.558509	0.579204	0.274059	0.198784		220.491	0.465356
319	0.260039	0.566365	0.409044	0.432817	0.431194	0.417354	0.378718	0.627095	0.600193	0.547329	0.531315	0.358984	0.458069	0.374976	0.618043	0.563417	0.267111	0.459308	0.407324	0.426813		221.16	0.344285			319	0.268479	0.363663	0.256111	0.217387	0.200322	0.285561	0.252505	0.657591	0.558975	0.902139	0.458466	0.587042	0.364562	0.295058	0.441901	0.325419	0.190919	0.243198	0.412594	0.266893		221.16	0.463164
320	0.314555	0.217962	0.232984	0.417201	0.435386	0.324351	0.420959	0.448504	0.547297	0.289768	0.3042	0.260373	0.39441	0.249568	0.740872	0.519493	0.47151	0.583715	0.484176	0.495254		221.83	0.344732			320	0.220126	0.314456	0.274458	0.234999	0.0531206	0.401032	0.25665	0.324888	0.56531	0.520593	0.3572	0.763158	0.353555	0.137901	0.664698	0.373536	0.594674	0.243207	0.456014	0.194863		221.83	0.460955
321	0.519075	0.184196	0.367168	0.446854	0.25701	0.395715	0.316079	0.751061	0.233155	0.466909	0.761223	0.291915	0.182135	0.224625	0.467848	0.475803	0.367315	0.519034	0.21338	0.282116		222.499	0.345237			321	0.286585	0.533267	0.273663	0.268318	0.0554078	0.419291	0.405332	0.547158	0.644836	0.633806	0.396715	0.853367	0.46895	0.346306	0.593818	0.388985	0.288216	0.238414	0.346257	0.381373		222.499	0.45873
322	0.271645	0.394826	0.0850631	0.406426	0.536575	0.381036	0.430337	0.354032	0.354455	0.450019	0.182274	0.511065	0.355821	0.351268	0.542838	0.270574	0.317413	0.449088	0.677686	0.338853		223.168	0.345798			322	0.351515	0.236429	0.107112	0.226378	0.154615	0.453521	0.187213	0.248348	0.518979	0.758632	0.598606	0.652248	0.355805	0.10668	0.415775	0.480326	0.223266	0.134459	0.511373	0.419474		223.168	0.456491
323	0.468165	0.0780437	0.356981	0.254402	0.290687	0.57469	0.533952	0.481656	0.726041	0.235529	0.455361	0.577637	0.261743	0.390775	0.475975	0.540561	0.317857	0.346243	0.302126	0.412381		223.838	0.346417			323	0.196877	0.251289	0.201382	0.242109	0.0643097	0.185951	0.175667	0.461479	0.629153	0.768977	0.486368	0.282467	0.422951	0.237557	0.504467	0.149153	0.150623	0.108188	0.262697	0.236258		223.838	0.454238
324	0.429442	0.361708	0.475175	0.358925	0.563969	0.535305	0.28125	0.341011	0.806743	0.409294	0.657502	0.644645	0.293025	0.359114	0.728666	0.532851	0.629033	0.397977	0.422943	0.431715		224.507	0.347091			324	0.541602	0.330133	0.21755	0.29006	0.184912	0.414329	0.342974	0.37371	0.383776	0.921875	0.214137	0.807692	0.406916	0.197279	0.368443	0.307713	0.218254	0.348087	0.338084	0.239268		224.507	0.451972
325	0.290408	0.388675	0.410328	0.579765	0.281936	0.51187	0.321141	0.292478	0.427623	0.20052	0.503215	0.276826	0.715107	0.281446	0.553663	0.515473	0.449645	0.175204	0.463524	0.453682		225.176	0.347822			325	0.27562	0.437165	0.228657	0.251879	0.100944	0.208911	0.318984	0.413226	0.449332	0.71939	0.46286	0.580748	0.345267	0.200868	0.322643	0.411873	0.303514	0.278043	0.458123	0.306106		225.176	0.449694
326	0.192723	0.192265	0.290564	0.249396	0.337098	0.182771	0.211499	0.490946	0.780439	0.399127	0.547507	0.235732	0.592007	0.251645	0.597891	0.550049	0.45594	0.526467	0.321842	0.423611		225.845	0.348607			326	0.257313	0.28099	0.0953693	0.177721	0.307485	0.149856	0.291989	0.485296	0.502974	0.620076	0.189728	0.395795	0.335867	0.393988	0.422677	0.210153	0.389356	0.185702	0.486976	0.153206		225.845	0.447404
327	0.33272	0.054655	0.260195	0.0454767	0.071555	0.29321	0.0977395	0.484232	0.551758	0.565418	0.22338	0.15738	0.354404	0.0681004	0.481631	0.239513	0.194609	0.193336	0.315971	0.137355		226.515	0.349446			327	0.24732	0.310935	0.270582	0.226764	0.118585	0.238313	0.170508	0.534829	0.277983	0.926729	0.406112	0.47264	0.522603	0.260823	0.213136	0.393196	0.225816	0.213669	0.327718	0.313089		226.515	0.445105
328	0.524028	0.360392	0.450028	0.147592	0.407898	0.274234	0.172647	0.300632	0.354711	0.185951	0.367369	0.410906	0.225955	0.131984	0.479079	0.439455	0.523854	0.271285	0.383469	0.322402		227.184	0.350339			328	0.248206	0.46744	0.162424	0.305404	0.0825017	0.492742	0.371788	0.626875	0.655508	0.675773	0.354527	0.685683	0.494177	0.0610456	0.502362	0.236682	0.406791	0.0799297	0.591721	0.398041		227.184	0.442796
329	0.485891	0.187954	0.365712	0.170587	0.354568	0.385135	0.400972	0.326918	0.415299	0.352337	0.655303	0.382331	0.496089	0.553029	0.75556	0.389334	0.383084	0.533463	0.45771	0.232943		227.853	0.351284			329	0.234408	0.260204	0.109094	0.241797	0.18542	0.198889	0.337504	0.416439	0.343758	0.541063	0.414447	0.327004	0.549246	0.461361	0.450007	0.336062	0.332104	0.179824	0.297982	0.243808		227.853	0.440479
330	0.235968	0.146344	0.290476	0.24002	0.273147	0.333435	0.37787	0.502478	0.341491	0.365924	0.511246	0.192908	0.324667	0.216991	0.479278	0.32504	0.634873	0.259515	0.433036	0.188176		228.523	0.352282			330	0.578421	0.44094	0.0503811	0.213001	0.0681077	0.294112	0.475386	0.619733	0.709968	0.696777	0.414478	0.426515	0.527708	0.351887	0.554697	0.441149	0.490125	0.12846	0.282126	0.371104		228.523	0.438154
331	0.293849	0.165729	0.475618	0.201428	0.406917	0.407392	0.108942	0.412517	0.68559	0.536162	0.114674	0.522487	0.412571	0.180411	0.257951	0.358696	0.395621	0.382728	0.3403	0.21409		229.192	0.35333			331	0.132899	0.224297	0.322206	0.134511	0.248981	0.286646	0.284429	0.392289	0.61466	0.504	0.347528	0.668297	0.221761	0.473016	0.38845	0.134623	0.173297	0.251147	0.318728	0.101056		229.192	0.435822
332	0.291539	0.320548	0.159627	0.0948383	0.557635	0.276786	0.332528	0.498127	0.447476	0.457704	0.691025	0.302368	0.198721	0.294239	0.364791	0.288862	0.572783	0.373816	0.459346	0.602532		229.861	0.354428			332	0.313984	0.326437	0.265522	0.194005	0.267014	0.273191	0.38645	0.384713	0.656244	0.700124	0.593149	0.470327	0.585521	0.140972	0.413766	0.209745	0.227774	0.458254	0.320409	0.369852		229.861	0.433485
333	0.325024	0.0437606	0.386403	0.159086	0.249821	0.38346	0.431593	0.458923	0.492947	0.317884	0.482082	0.21946	0.362147	0.272899	0.416914	0.450755	0.394933	0.540675	0.511403	0.59775		230.53	0.355575			333	0.262045	0.420549	0.267321	0.13946	0.0872681	0.548116	0.112444	0.398457	0.493032	0.648778	0.458539	0.452914	0.468268	0.391524	0.323834	0.279948	0.251665	0.0439016	0.448185	0.210568		230.53	0.431144
334	0.242021	0.185641	0.273358	0.497668	0.277943	0.225384	0.534471	0.553695	0.613421	0.206087	0.397221	0.217072	0.154908	0.332953	0.327234	0.24732	0.413602	0.289164	0.369204	0.250862		231.2	0.35677			334	0.309861	0.256616	0.112053	0.434863	0.137554	0.209613	0.368743	0.434093	0.594576	0.199835	0.360845	0.789276	0.287134	0.413476	0.511951	0.0998851	0.497407	0.21705	0.534224	0.310227		231.2	0.428798
335	0.57381	0.221899	0.167093	0.553586	0.352396	0.242586	0.363095	0.235002	0.501609	0.469841	0.243801	0.558357	0.463506	0.639098	0.515306	0.625025	0.394697	0.405332	0.493022	0.337128		231.869	0.358012			335	0.41213	0.492286	0.223742	0.320601	0.197098	0.216957	0.231385	0.796717	0.170902	0.567754	0.483608	0.801462	0.351103	0.190374	0.594985	0.37845	0.351647	0.353721	0.486475	0.39452		231.869	0.42645
336	0.223767	0.242481	0.27324	0.554285	0.219684	0.4927	0.172458	0.575667	0.404128	0.431911	0.326486	0.50347	0.588301	0.330182	0.261598	0.403105	0.383542	0.442009	0.377271	0.531544		232.538	0.359299			336	0.3969	0.40749	0.185736	0.127893	0.333941	0.317493	0.398586	0.610248	0.55457	0.629456	0.354532	0.762831	0.400338	0.140025	0.329433	0.450873	0.219934	0.274079	0.341165	0.399699		232.538	0.4241
337	0.302288	0.592803	0.57199	0.492165	0.330972	0.295576	0.312544	0.509795	0.543689	0.311807	0.702484	0.459394	0.296184	0.557333	0.728571	0.375091	0.458124	0.270875	0.505447	0.314551		233.207	0.360631			337	0.470874	0.3895	0.224217	0.523791	0.107257	0.191393	0.156531	0.464153	0.530892	0.720346	0.920039	0.599912	0.332568	0.285791	0.687457	0.412851	0.604202	0.399047	0.546488	0.306326		233.207	0.421749
338	0.323719	0.331521	0.312434	0.511518	0.462919	0.229673	0.0661269	0.405647	0.582498	0.36613	0.496369	0.309839	0.349906	0.392865	0.571594	0.50985	0.61672	0.390163	0.331847	0.207312		233.877	0.362005			338	0.342196	0.175481	0.194048	0.211615	0.245415	0.349349	0.237566	0.4944	0.506602	0.28062	0.440158	0.439025	0.347119	0.169983	0.593371	0.250005	0.396569	0.424224	0.268125	0.216		233.877	0.419398
339	0.482472	0.35695	0.663936	0.533879	0.4	0.470058	0.655809	0.562818	0.712701	0.38584	0.347228	0.535705	0.355537	0.34277	0.710058	0.407121	0.414953	0.322871	0.545916	0.41748		234.546	0.363421			339	0.306624	0.432257	0.17619	0.25161	0.211458	0.287711	0.315821	0.406964	0.590201	0.394536	0.220988	0.524143	0.399187	0.311127	0.527904	0.3108	0.394387	0.155513	0.417341	0.376679		234.546	0.417048
340	0.209324	0.208944	0.294453	0.224484	0.176173	0.208108	0.403533	0.479613	0.337332	0.192455	0.695486	0.357959	0.623905	0.441369	0.426754	0.248199	0.294633	0.369503	0.373004	0.308694		235.215	0.364877			340	0.174759	0.403362	0.120484	0.228065	0.30131	0.277934	0.242838	0.293452	0.554201	0.757326	0.608471	0.604769	0.46018	0.254469	0.339982	0.326168	0.557651	0.242159	0.22392	0.204805		235.215	0.414699
341	0.569201	0.205321	0.344227	0.315873	0.212142	0.528124	0.307314	0.429296	0.466264	0.251202	0.366127	0.533912	0.322054	0.306639	0.582745	0.418224	0.428472	0.340509	0.260648	0.226083		235.885	0.366371			341	0.226227	0.276527	0.43437	0.302068	0.383786	0.206251	0.371152	0.396933	0.371748	0.644329	0.518127	0.549596	0.368172	0.137694	0.465753	0.290022	0.459754	0.254178	0.462819	0.444758		235.885	0.412354
342	0.269374	0.311556	0.0416359	0.20722	0.097656	0.615279	0.181549	0.263379	0.406092	0.24949	0.44999	0.315575	0.245101	0.427886	0.520362	0.732653	0.349632	0.528227	0.409508	0.207638		236.554	0.367903			342	0.180676	0.233485	0.121705	0.0708625	0.267442	0.122449	0.295252	0.376206	0.333182	0.704875	0.19307	0.464879	0.374045	0.479431	0.346128	0.314536	0.171685	0.415161	0.462087	0.342637		236.554	0.410013
343	0.104991	0.276679	0.157026	0.515145	0.543896	0.39187	0.307328	0.556471	0.295196	0.556805	0.400219	0.332483	0.635281	0.320288	0.569414	0.325301	0.437287	0.475279	0.437553	0.283484		237.223	0.369471			343	0.375089	0.265069	0.29344	0.218087	0.275727	0.42874	0.418927	0.608806	0.390789	0.782946	0.407304	0.655592	0.134973	0.323885	0.517602	0.564691	0.17935	0.111111	0.349764	0.46456		237.223	0.407676
344	0.314535	0.440924	0.357713	0.489163	0.400873	0.8	0.253654	0.46686	0.453269	0.396649	0.218537	0.320459	0.621893	0.470746	0.691799	0.59041	0.24903	0.485151	0.356878	0.450162		237.892	0.371072			344	0.350287	0.329077	0.347722	0.399306	0.357471	0.299097	0.347201	0.4117	0.602957	0.694792	0.469742	0.665359	0.454576	0.192617	0.207554	0.354071	0.163035	0.265696	0.373235	0.222269		237.892	0.405346
345	0.18349	0.138129	0.287629	0.360557	0.257757	0.487331	0.309403	0.368866	0.627331	0.122159	0.39186	0.187838	0.284911	0.310645	0.232278	0.441934	0.188015	0.248298	0.370611	0.476863		238.562	0.372706			345	0.490067	0.691747	0.23122	0.212767	0.158467	0.378302	0.333333	0.450661	0.473943	0.796559	0.63738	0.588386	0.311314	0.213388	0.690275	0.323695	0.276808	0.152352	0.59555	0.242165		238.562	0.403021
346	0.325931	0.277332	0.412816	0.316579	0.556065	0.393808	0.409249	0.725075	0.31308	0.21557	0.581285	0.261407	0.367289	0.143678	0.338302	0.45321	0.475005	0.420399	0.32335	0.332856		239.231	0.374371			346	0.313503	0.262148	0.0436265	0.485299	0.128034	0.161874	0.36194	0.67185	0.632254	0.368293	0.688206	0.620207	0.419714	0.511921	0.52908	0.252778	0.261495	0.242421	0.12401	0.352142		239.231	0.400705
347	0.348622	0.13005	0.25509	0.430108	0.116827	0.368357	0.515631	0.407333	0.470617	0.27802	0.360099	0.109468	0.264674	0.317127	0.478772	0.542979	0.400444	0.379979	0.265636	0.373715		239.9	0.376064			347	0.19228	0.532828	0.101907	0.199397	0.185876	0.580241	0.225995	0.538487	0.604907	0.542655	0.316577	0.710719	0.318463	0.346338	0.331294	0.307698	0.204964	0.148909	0.510283	0.196199		239.9	0.398397
348	0.229313	0.345489	0.542705	0.363839	0.209091	0.54114	0.236286	0.222854	0.335232	0.465869	0.230383	0.149975	0.246193	0.191626	0.482542	0.514314	0.704971	0.392973	0.391371	0.688484		240.569	0.377785			348	0.514212	0.229865	0.289901	0.116139	0.194917	0.50312	0.164844	0.384701	0.41283	0.70382	0.438272	0.539741	0.297159	0.481565	0.263193	0.266158	0.234693	0.126286	0.620775	0.257615		240.569	0.396099
349	0.272787	0.115022	0.224711	0.193138	0.466757	0.415804	0.286935	0.518454	0.543721	0.338075	0.415202	0.200392	0.180857	0.511113	0.653016	0.287914	0.247526	0.379119	0.234926	0.290052		241.239	0.379531			349	0.289286	0.316396	0.303915	0.313835	0.0801675	0.362663	0.536941	0.504708	0.689976	0.509508	0.226469	0.54686	0.271932	0.200609	0.660171	0.420183	0.364506	0.157348	0.725275	0.324881		241.239	0.393811
350	0.389979	0.257998	0.369009	0.456465	0.227359	0.240465	0.241983	0.52855	0.255839	0.552365	0.830065	0.350811	0.442805	0.137282	0.350478	0.368933	0.438719	0.428962	0.381937	0.495144		241.908	0.3813			350	0.323343	0.522394	0.220369	0.188541	0.304577	0.281097	0.143673	0.649233	0.552476	0.728524	0.633561	0.320327	0.355038	0.310294	0.38669	0.285798	0.421601	0.13297	0.296954	0.139744		241.908	0.391535
351	0.379966	0.124615	0.160076	0.342959	0.24897	0.192499	0.576389	0.35233	0.531111	0.507307	0.352677	0.381792	0.401902	0.3736	0.379403	0.561239	0.40404	0.509032	0.485968	0.211297		242.577	0.383091			351	0.388784	0.224437	0.403353	0.126807	0.288414	0.341909	0.0992341	0.633802	0.654328	0.746583	0.606206	0.467363	0.252133	0.225092	0.595984	0.323719	0.352965	0.228463	0.587464	0.689789		242.577	0.389271
352	0.221967	0.0991882	0.199457	0.317356	0.336139	0.255905	0.220441	0.446315	0.404835	0.157407	0.389321	0.281373	0.339641	0.321178	0.434622	0.368788	0.490017	0.411039	0.285527	0.57201		243.247	0.384902			352	0.126924	0.150159	0.244365	0.190015	0.101144	0.411772	0.110787	0.404388	0.434793	0.534154	0.139884	0.586924	0.189524	0.0692424	0.27547	0.138556	0.212699	0.178693	0.236376	0.247783		243.247	0.387021
353	0.273801	0.263775	0.34659	0.327275	0.0990399	0.317401	0.300833	0.461536	0.457928	0.310406	0.637365	0.543009	0.432743	0.44845	0.431499	0.295482	0.412261	0.481481	0.355862	0.293017		243.916	0.386731			353	0.124003	0.318929	0.207958	0.184392	0.237968	0.325387	0.246953	0.423189	0.488479	0.426882	0.334567	0.558275	0.265266	0.173508	0.506085	0.255981	0.392061	0.210207	0.652575	0.238543		243.916	0.384785
354	0.10321	0.146985	0.285369	0.376247	0.119803	0.378503	0.253026	0.463975	0.327723	0.112818	0.359302	0.410454	0.220463	0.206235	0.603253	0.36777	0.49109	0.379018	0.307535	0.384454		244.585	0.388575			354	0.172021	0.280166	0.163996	0.132884	0.0272191	0.153429	0.179764	0.609224	0.703615	0.3315	0.377409	0.332137	0.320072	0.200786	0.409927	0.293499	0.128553	0.0866764	0.336628	0.105248		244.585	0.382564
355	0.279279	0.177322	0.28672	0.26	0.220786	0.367644	0.245313	0.213698	0.565305	0.374778	0.768684	0.464202	0.353669	0.2412	0.469776	0.60962	0.465836	0.312449	0.232185	0.203584		245.254	0.390433			355	0.209814	0.357446	0.10699	0.245876	0.170867	0.185958	0.156918	0.429436	0.627023	0.465616	0.543238	0.40703	0.264184	0.271152	0.471706	0.222197	0.135696	0.151017	0.467008	0.177302		245.254	0.380359
356	0.562143	0.164517	0.373135	0.391351	0.182596	0.42634	0.382569	0.548863	0.349571	0.558708	0.299505	0.262561	0.505801	0.362381	0.344419	0.606703	0.330524	0.45222	0.355474	0.557224		245.924	0.392303			356	0.226092	0.420918	0.207457	0.17587	0.218711	0.433262	0.20575	0.369227	0.418383	0.624914	0.284217	0.388253	0.446501	0.151157	0.401644	0.139272	0.308416	0.10253	0.425544	0.105484		245.924	0.378171
357	0.421671	0.225117	0.250837	0.155548	0.2287	0.308648	0.240129	0.481651	0.30563	0.254807	0.577104	0.388396	0.298642	0.280766	0.298491	0.359679	0.604396	0.334879	0.414137	0.245394		246.593	0.394182			357	0.525822	0.517111	0.081812	0.66796	0.304936	0.536325	0.295647	0.527488	0.505938	0.46185	0.31914	0.741259	0.761291	0.388659	0.539781	0.403326	0.539216	0.284016	0.443442	0.55673		246.593	0.376002
358	0.351743	0.0582765	0.422102	0.359317	0.151864	0.404811	0.309458	0.74153	0.260213	0.367397	0.461723	0.119057	0.151544	0.480213	0.664918	0.543222	0.545189	0.356654	0.439403	0.360412		247.262	0.396069			358	0.143738	0.392122	0.0357143	0.300769	0.139855	0.4501	0.18107	0.474403	0.348659	0.728657	0.462745	0.530241	0.368462	0.174958	0.240433	0.480708	0.37479	0.31873	0.515088	0.0944631		247.262	0.373851
359	0.365791	0.138697	0.353132	0.356048	0.542076	0.343623	0.380296	0.502796	0.387917	0.123669	0.256138	0.184536	0.324455	0.34782	0.431921	0.378021	0.340703	0.420763	0.241938	0.396634		247.932	0.397962			359	0.605014	0.30936	0.0722241	0.280546	0.349372	0.508469	0.502824	0.251806	0.582407	0.88934	0.442854	0.467403	0.462815	0.328038	0.36242	0.253561	0.383545	0.396121	0.515764	0.312948		247.932	0.37172
360	0.344658	0.22069	0.313675	0.503509	0.545925	0.352399	0.537905	0.521837	0.446457	0.409596	0.353909	0.528289	0.322849	0.140507	0.650554	0.505282	0.722428	0.466442	0.486955	0.312312		248.601	0.399857			360	0.414035	0.561767	0.14483	0.473079	0.325104	0.182371	0.279269	0.542551	0.685324	0.745807	0.221933	0.460317	0.481275	0.314546	0.350872	0.358171	0.183942	0.576798	0.323783	0.269889		248.601	0.36961
361	0.204095	0.0658331	0.0907139	0.255301	0.557578	0.249115	0.138314	0.265726	0.299776	0.175129	0.370836	0.21951	0.158387	0.18462	0.39057	0.163523	0.443035	0.446055	0.271903	0.212709		249.27	0.401755			361	0.522559	0.261175	0.140614	0.304558	0.0889957	0.305687	0.160767	0.562521	0.705676	0.495225	0.492669	0.558797	0.383891	0.363218	0.33532	0.331021	0.323098	0.234002	0.397536	0.354339		249.27	0.367521
362	0.418386	0.382696	0.492218	0.178681	0.392052	0.497063	0.418386	0.700339	0.507619	0.473007	0.360046	0.494513	0.412934	0.433399	0.603704	0.587473	0.370451	0.582377	0.344728	0.219829		249.939	0.403651			362	0.354673	0.457802	0.26433	0.270635	0.23098	0.298787	0.36145	0.648476	0.278356	0.316491	0.469697	0.47363	0.374398	0.316176	0.375386	0.200354	0.21894	0.220024	0.692468	0.175614		249.939	0.365455
363	0.410147	0.182156	0.414113	0.220639	0.227252	0.534893	0.309314	0.387589	0.63016	0.321455	0.325345	0.268282	0.384938	0.474454	0.342391	0.478458	0.42221	0.258312	0.490547	0.503004		250.609	0.405544			363	0.353645	0.173068	0.367852	0.275592	0.0833346	0.194531	0.115542	0.42716	0.389634	0.720531	0.25	0.450335	0.345323	0.162805	0.533017	0.319063	0.246707	0.0629828	0.408311	0.258741		250.609	0.363412
364	0.183333	0.222742	0.299336	0.414879	0.610181	0.60367	0.52628	0.449156	0.519763	0.420326	0.641457	0.310943	0.354779	0.339714	0.543857	0.309917	0.414269	0.468017	0.443137	0.589965		251.278	0.407432			364	0.503125	0.384029	0.110962	0.372762	0.364392	0.441265	0.274141	0.753257	0.758911	0.537716	0.31787	0.420919	0.327469	0.299555	0.539072	0.225958	0.226614	0.118974	0.614485	0.349865		251.278	0.361394
365	0.748511	0.310161	0.191279	0.294066	0.242787	0.327789	0.432941	0.419053	0.433642	0.156956	0.406164	0.209019	0.375504	0.451795	0.678974	0.493877	0.354977	0.507213	0.45764	0.320608		251.947	0.409312			365	0.38805	0.462746	0.206302	0.273628	0.175698	0.49873	0.336703	0.426105	0.557309	0.571447	0.347804	0.466795	0.52076	0.273035	0.666667	0.393052	0.533351	0.256358	0.387475	0.220733		251.947	0.3594
366	0.407408	0.188796	0.42015	0.398395	0.575086	0.328984	0.165213	0.457163	0.614279	0.440818	0.490896	0.171729	0.141775	0.238783	0.602179	0.21472	0.430173	0.651876	0.375519	0.402441		252.616	0.411183			366	0.42774	0.521374	0.380378	0.559212	0.1824	0.230755	0.203874	0.343226	0.568334	0.400118	0.77193	0.378195	0.216536	0.397746	0.523986	0.397667	0.298424	0.113535	0.458507	0.291678		252.616	0.357433
367	0.425408	0.221468	0.202599	0.176577	0.113895	0.471398	0.264466	0.341476	0.360348	0.326776	0.627295	0.485647	0.460944	0.352668	0.805219	0.475033	0.277354	0.470914	0.354627	0.579672		253.286	0.413042			367	0.247613	0.123935	0.156658	0.168856	0.135376	0.100222	0.47546	0.279397	0.412866	0.86631	0.633843	0.457859	0.220059	0.18386	0.29649	0.363179	0.18896	0.273085	0.538187	0.419159		253.286	0.355493
368	0.25357	0.526753	0.246305	0.666667	0.379916	0.364172	0.407674	0.261512	0.400129	0.152779	0.543651	0.191932	0.302119	0.368232	0.395656	0.497505	0.281926	0.363605	0.167417	0.274365		253.955	0.414887			368	0.431631	0.376	0.366815	0.153451	0.117205	0.322177	0.375032	0.58461	0.73064	0.332296	0.587117	0.570983	0.349367	0.347912	0.380792	0.386527	0.360395	0.0343249	0.688664	0.59613		253.955	0.35358
369	0.472124	0.385452	0.160617	0.503019	0.275069	0.552665	0.299008	0.674101	0.419252	0.473713	0.601463	0.409525	0.656805	0.289578	0.535514	0.487298	0.546069	0.582533	0.787107	0.427855		254.624	0.416716			369	0.221401	0.431442	0.181278	0.47135	0.107117	0.442525	0.161376	0.453299	0.713508	0.672138	0.233716	0.600566	0.290717	0.297839	0.528846	0.397016	0.39733	0.281297	0.309716	0.328042		254.624	0.351695
370	0.502265	0.296765	0.213199	0.583256	0.383585	0.383978	0.462251	0.186052	0.42898	0.309893	0.530279	0.372286	0.22494	0.444252	0.630545	0.355439	0.53047	0.604625	0.27332	0.331522		255.294	0.418527			370	0.218062	0.383565	0.218752	0.243932	0.0841922	0.310158	0.168289	0.376494	0.559768	0.590146	0.46069	0.391854	0.388793	0.312786	0.39669	0.568898	0.200418	0.186522	0.491709	0.0968438		255.294	0.34984
371	0.292134	0.207805	0.246098	0.496332	0.396825	0.29778	0.144965	0.507789	0.267505	0.181168	0.277813	0.342686	0.485551	0.19888	0.436692	0.279338	0.399971	0.288228	0.401042	0.460127		255.963	0.420317			371	0.23851	0.452285	0.335809	0.35164	0.227801	0.317273	0.243415	0.565442	0.399837	0.693044	0.408499	0.473186	0.360907	0.222117	0.587678	0.441557	0.503576	0.364751	0.683951	0.155475		255.963	0.348015
372	0.383862	0.0403594	0.149512	0.510131	0.292458	0.215957	0.0968236	0.539644	0.309143	0.168542	0.487553	0.180238	0.257284	0.244314	0.297343	0.389805	0.335286	0.342107	0.320776	0.608224		256.632	0.422085			372	0.407946	0.522942	0.315677	0.468006	0.309432	0.151191	0.36715	0.511188	0.650135	0.890388	0.686497	0.591972	0.46023	0.516012	0.575907	0.398289	0.544262	0.497535	0.53214	0.350648		256.632	0.346221
373	0.517084	0.181526	0.279579	0.479512	0.214319	0.382026	0.497878	0.458473	0.658801	0.186904	0.37323	0.205811	0.256896	0.242531	0.481651	0.137495	0.484205	0.377528	0.273089	0.435693		257.301	0.423828			373	0.282573	0.253	0.230723	0.312535	0.166167	0.440228	0.42414	0.749986	0.716269	0.564719	0.541806	0.616154	0.442407	0.419185	0.661156	0.478235	0.383998	0.326757	0.423833	0.332909		257.301	0.344459
374	0.282324	0.595195	0.285021	0.423513	0.697242	0.623255	0.513074	0.399476	0.409599	0.346199	0.482773	0.314694	0.508508	0.253176	0.710176	0.270387	0.460199	0.521803	0.22694	0.258844		257.971	0.425544			374	0.490896	0.441991	0.17129	0.352392	0.184616	0.498114	0.280345	0.60236	0.494579	0.66718	0.604301	0.67794	0.528714	0.200265	0.328594	0.337422	0.374211	0.246237	0.219058	0.329858		257.971	0.342729
375	0.316122	0.339095	0.254803	0.306001	0.270945	0.361359	0.226545	0.510614	0.688075	0.353727	0.606159	0.467492	0.620261	0.531015	0.600119	0.520309	0.305027	0.608211	0.288524	0.350626		258.64	0.427232			375	0.415816	0.208754	0.148908	0.16271	0.0456245	0.310802	0.291795	0.672092	0.601119	0.53603	0.262812	0.592037	0.376567	0.249795	0.748327	0.510317	0.22333	0.635393	0.398852	0.455341		258.64	0.341032
376	0.196084	0.263072	0.302131	0.233543	0.263672	0.310461	0.438764	0.490503	0.45101	0.51457	0.439837	0.243019	0.411731	0.198381	0.493587	0.591812	0.277391	0.464347	0.374166	0.506484		259.309	0.428888			376	0.213741	0.259829	0.153187	0.248382	0.0990803	0.101314	0.301765	0.431847	0.363293	0.853441	0.23535	0.363143	0.386828	0.283897	0.231629	0.186661	0.355501	0.252231	0.358937	0.470413		259.309	0.339369
377	0.17844	0.223469	0.184459	0.586836	0.197429	0.271005	0.416636	0.46742	0.429614	0.517839	0.53478	0.400113	0.281159	0.46409	0.559081	0.515967	0.397873	0.453892	0.368326	0.217878		259.978	0.430511			377	0.414361	0.205609	0.228056	0.212012	0.0345548	0.192963	0.340984	0.274784	0.521954	0.737835	0.312858	0.616702	0.288383	0.214855	0.42085	0.201859	0.419419	0.1342	0.554929	0.316811		259.978	0.337741
378	0.342067	0.361235	0.311975	0.526786	0.393147	0.388049	0.235623	0.280057	0.652529	0.349778	0.585235	0.568782	0.321351	0.406334	0.630516	0.596639	0.333333	0.583097	0.794061	0.177444		260.648	0.432099			378	0.356836	0.370022	0.129939	0.427997	0.21091	0.278839	0.279972	0.524992	0.499399	0.447701	0.55111	0.435787	0.45763	0.264691	0.504501	0.260731	0.36537	0.217156	0.506817	0.0407903		260.648	0.336148
379	0.332216	0.380578	0.329606	0.220327	0.310172	0.239071	0.350654	0.352742	0.497575	0.233409	0.514251	0.281035	0.375903	0.378219	0.438406	0.509034	0.4341	0.584534	0.238381	0.0979296		261.317	0.43365			379	0.211442	0.582697	0.46672	0.269459	0.172052	0.311382	0.26592	0.442671	0.525472	0.427784	0.355025	0.578763	0.471982	0.156137	0.40918	0.180477	0.227876	0.096629	0.457252	0.236433		261.317	0.334591
380	0.256379	0.22777	0.203811	0.24726	0.509655	0.246293	0.348654	0.413277	0.22689	0.323028	0.208303	0.320072	0.21983	0.315542	0.432179	0.276805	0.379839	0.472615	0.281679	0.419033		261.986	0.435162			380	0.155549	0.385078	0.487869	0.232478	0.131877	0.275821	0.34714	0.404538	0.787953	0.731908	0.355638	0.796121	0.278523	0.20464	0.440485	0.388549	0.342958	0.217552	0.163151	0.17369		261.986	0.333071
381	0.399329	0.262577	0.321164	0.193199	0.433372	0.500259	0.554653	0.383144	0.323529	0.394904	0.401333	0.159678	0.324316	0.426215	0.712804	0.402578	0.477941	0.323719	0.396552	0.532931		262.656	0.436633			381	0.466888	0.375049	0.202857	0.326492	0.289493	0.399389	0.456596	0.228294	0.462773	0.535033	0.610984	0.663762	0.410159	0.0908932	0.419744	0.371324	0.553342	0.158686	0.623841	0.160106		262.656	0.331589
382	0.315972	0.194178	0.23111	0.136605	0.454677	0.63823	0.18071	0.598729	0.420423	0.51215	0.296148	0.252281	0.294652	0.265854	0.178432	0.260216	0.585878	0.508739	0.461712	0.271632		263.325	0.438061			382	0.331744	0.239777	0.289472	0.170191	0.22238	0.399294	0.186436	0.339106	1	0.891304	0.686276	0.481855	0.281112	0.263822	0.372586	0.446382	0.139287	0.111951	0.32043	0.325955		263.325	0.330144
383	0.265506	0.295578	0.287851	0.371481	0.290125	0.571788	0.364515	0.433545	0.370895	0.290073	0.464598	0.45603	0.35275	0.139025	0.556695	0.43894	0.359445	0.569342	0.398017	0.27695		263.994	0.439444			383	0.233928	0.391638	0.463196	0.263933	0.0882287	0.22465	0.29879	0.673135	0.648704	0.501899	0.77779	0.562828	0.545505	0.586993	0.421461	0.29518	0.296709	0.17067	0.260289	0.191438		263.994	0.328739
384	0.203786	0.196695	0.343753	0.460647	0.3134	0.403526	0.339666	0.438338	0.313501	0.336833	0.455722	0.412556	0.30494	0.423841	0.679679	0.342812	0.491935	0.707602	0.392505	0.486928		264.663	0.440781			384	0.136123	0.219343	0.1612	0.250082	0.115027	0.30682	0.276179	0.72129	0.285014	0.571167	0.460695	0.501027	0.600848	0.360071	0.392321	0.180147	0.331118	0.202305	0.52125	0.396116		264.663	0.327372
385	0.360753	0.306765	0.254978	0.22937	0.454054	0.319722	0.177974	0.478492	0.569287	0.331828	0.587189	0.172944	0.316034	0.298707	0.775546	0.683316	0.522193	0.406887	0.463786	0.381543		265.333	0.442069			385	0.426037	0.17658	0.120008	0.309105	0.021021	0.586898	0.348145	0.430061	0.496784	0.523048	0.25375	0.670779	0.603667	0.183252	0.573253	0.460876	0.483663	0.664847	0.322017	0.274146		265.333	0.326046
386	0.203652	0.259604	0.471315	0.454215	0.131752	0.381843	0.426711	0.529098	0.399605	0.270976	0.351515	0.318924	0.208228	0.270664	0.548964	0.371116	0.483202	0.608916	0.391212	0.304851		266.002	0.443307			386	0.247294	0.336402	0.463435	0.308025	0.0267913	0.343534	0.320292	0.579907	0.49298	0.642141	0.495487	0.516313	0.331532	0.305691	0.379911	0.391441	0.246121	0.272072	0.381117	0.200547		266.002	0.32476
387	0.345732	0.399259	0.533333	0.577381	0.295726	0.528051	0.493489	0.514661	0.776577	0.164871	0.482956	0.625714	0.32516	0.507955	0.698214	0.36453	0.644065	0.558269	0.296554	0.189386		266.671	0.444494			387	0.322162	0.375681	0.0646862	0.295147	0.0448522	0.21216	0.343324	0.401408	0.279387	0.556382	0.479575	0.695477	0.376937	0.102193	0.632402	0.236361	0.434043	0.292824	0.484072	0.283408		266.671	0.323515
388	0.327993	0.205357	0.19681	0.325905	0.199854	0.487455	0.518421	0.359765	0.492198	0.290725	0.372411	0.406725	0.36303	0.416951	0.351143	0.271994	0.311461	0.2772	0.302355	0.488352		267.341	0.445627			388	0.344497	0.442209	0.140662	0.648148	0.330764	0.51526	0.171165	0.538431	0.601894	0.706848	0.505013	0.362322	0.500344	0.339683	0.615813	0.519815	0.358713	0.220989	0.175821	0.402738		267.341	0.322311
389	0.27589	0.283398	0.077289	0.0444444	0.265144	0.178651	0.473515	0.500937	0.440779	0.378094	0.39358	0.108181	0.494562	0.525961	0.445496	0.218405	0.413576	0.356009	0.296673	0.270276		268.01	0.446706			389	0.646706	0.406697	0.299869	0.264996	0.16377	0.329472	0.475919	0.452689	0.494035	0.704106	0.692157	0.539325	0.397403	0.495774	0.666648	0.288509	0.379724	0.29669	0.478995	0.54255		268.01	0.32115
390	0.409357	0.320424	0.345205	0.306618	0.176207	0.25252	0.244339	0.442978	0.5417	0.21692	0.475086	0.270917	0.388911	0.289071	0.416664	0.424632	0.482563	0.294102	0.350855	0.321645		268.679	0.447728			390	0.275811	0.245303	0.191795	0.192341	0.323989	0.246122	0.280798	0.391292	0.79752	0.67911	0.366177	0.320908	0.347821	0.115903	0.621037	0.443968	0.17709	0.284804	0.392868	0.249646		268.679	0.320031
391	0.350786	0.277814	0.165806	0.60173	0.521637	0.495662	0.340007	0.418029	0.604917	0.487112	0.461427	0.390177	0.208239	0.310857	0.406474	0.526786	0.513792	0.496009	0.356992	0.318007		269.348	0.448692			391	0.10273	0.394652	0.0496454	0.278084	0.16412	0.141336	0.346154	0.242714	0.314093	0.715854	0.539286	0.718595	0.635497	0.201377	0.447538	0.342542	0.299018	0.277424	0.432074	0.262805		269.348	0.318955
392	0.18102	0.136103	0.0727498	0.248808	0.267206	0.401832	0.162259	0.294972	0.404866	0.203466	0.352381	0.22422	0.231559	0.109079	0.422589	0.414334	0.538261	0.339731	0.347222	0.194858		270.018	0.449598			392	0.420298	0.507632	0.0346649	0.226972	0.191751	0.32862	0.164108	0.442982	0.419023	0.34063	0.608441	0.549662	0.667743	0.273008	0.49925	0.304189	0.289266	0.140779	0.536823	0.432352		270.018	0.317923
393	0.262514	0.221046	0.385913	0.389442	0.257649	0.42853	0.196712	0.49032	0.380639	0.482302	0.680497	0.365094	0.416087	0.301431	0.416087	0.318222	0.36739	0.167269	0.356327	0.666667		270.687	0.450443			393	0.0730586	0.412318	0.0745518	0.286139	0.158842	0.338941	0.191825	0.432996	0.260276	0.745337	0.314875	0.627314	0.450104	0.225898	0.543202	0.126837	0.300266	0.180743	0.605935	0.0738613		270.687	0.316935
394	0.286334	0.293928	0.190972	0.461965	0.289987	0.242492	0.630971	0.421319	0.539588	0.367217	0.450419	0.6003	0.376766	0.280374	0.595703	0.456162	0.801988	0.338574	0.466137	0.440452		271.356	0.451226			394	0.32198	0.440915	0.133506	0.326822	0.275637	0.537582	0.396182	0.455663	0.547468	0.76024	0.303663	0.745491	0.533724	0.497119	0.556489	0.29724	0.366637	0.324959	0.627355	0.258528		271.356	0.315991
395	0.257454	0.140949	0.286244	0.199718	0.219405	0.57094	0.159101	0.578468	0.46795	0.253884	0.454545	0.466389	0.567744	0.428382	0.334081	0.345582	0.537162	0.295621	0.373236	0.618433		272.025	0.451946			395	0.307237	0.412428	0.261096	0.301435	0.444015	0.199989	0.357026	0.736929	0.559205	0.701138	0.397287	0.78525	0.397317	0.189851	0.50278	0.394936	0.451711	0.156202	0.672411	0.27178		272.025	0.315092
396	0.512246	0.350486	0.270673	0.168738	0.330027	0.568899	0.259531	0.374314	0.448156	0.590406	0.675036	0.168284	0.392027	0.343025	0.700984	0.478449	0.336816	0.437195	0.333508	0.356062		272.695	0.452602			396	0.307042	0.216679	0.0840912	0.179363	0.157352	0.251105	0.500822	0.684153	0.669726	0.617394	0.228321	0.455382	0.371408	0.281541	0.434826	0.515621	0.355405	0.221462	0.472799	0.417497		272.695	0.314238
397	0.346537	0.307092	0.170426	0.316768	0.21216	0.318295	0.244715	0.390662	0.544865	0.307528	0.600839	0.167626	0.259075	0.344632	0.299324	0.340839	0.313764	0.364708	0.147499	0.322166		273.364	0.453194			397	0.257484	0.294444	0.143464	0.232254	0.224993	0.32875	0.181552	0.639449	0.635724	0.794982	0.286732	0.721157	0.417148	0.0839761	0.429649	0.292198	0.273761	0.105686	0.425927	0.420156		273.364	0.31343
398	0.437038	0.135728	0.228705	0.364268	0.391563	0.716362	0.397983	0.40325	0.457176	0.288941	0.769841	0.354477	0.391268	0.238368	0.521902	0.286784	0.447917	0.435464	0.314471	0.237684		274.033	0.453719			398	0.207363	0.593594	0.217302	0.0969345	0.16758	0.466893	0.295896	0.608188	0.465553	0.564821	0.35189	0.391534	0.446423	0.240693	0.195771	0.355969	0.480224	0.370541	0.663366	0.192265		274.033	0.312667
399	0.190731	0.0793327	0.314682	0.223699	0.0881006	0.261146	0.562309	0.408514	0.307314	0.349927	0.493817	0.189082	0.309676	0.290498	0.333485	0.468759	0.575497	0.556659	0.371917	0.573585		274.703	0.454178			399	0.184148	0.335904	0.152649	0.266197	0.301971	0.447206	0.356747	0.510435	0.583842	0.637704	0.577179	0.6428	0.490837	0.597828	0.482443	0.182634	0.320244	0.310119	0.441871	0.441617		274.703	0.311951
400	0.515062	0.184585	0.445106	0.424322	0.268421	0.45433	0.342362	0.33598	0.628287	0.489062	0.561214	0.43886	0.507937	0.359928	0.646776	0.52122	0.282609	0.391813	0.190935	0.494441		275.372	0.45457			400	0.425685	0.251255	0.0991945	0.370742	0.169022	0.408673	0.514153	0.688262	0.3854	0.508683	0.719279	0.705948	0.652163	0.290502	0.592921	0.441941	0.24248	0.19472	0.312537	0.109498		275.372	0.31128
401	0.251059	0.327171	0.172629	0.3412	0.245833	0.505431	0.764341	0.221554	0.403846	0.359868	0.453069	0.304303	0.219662	0.332906	0.700303	0.336302	0.236501	0.246032	0.360935	0.455627		276.041	0.454893			401	0.0641026	0.241854	0.0965251	0.135048	0.083612	0.153023	0.467643	0.548841	0.555361	0.500513	0.49159	0.389797	0.216304	0.164407	0.55547	0.412346	0.0994152	0.14251	0.35076	0.180361		276.041	0.310657
402	0.2923	0.271292	0.213816	0.231481	0.347918	0.57902	0.469333	0.431348	0.537809	0.404208	0.474996	0.464757	0.553996	0.195509	0.604483	0.537151	0.559272	0.334652	0.235066	0.192117		276.71	0.455147			402	0.468276	0.400732	0.268868	0.199903	0.0664421	0.340841	0.214032	0.619264	0.530577	0.394365	0.373863	0.555215	0.308862	0.22792	0.685163	0.214652	0.366952	0.444339	0.391626	0.114817		276.71	0.31008
403	0.525533	0.217607	0.262412	0.270349	0.156915	0.192089	0.160535	0.539979	0.391807	0.281528	0.649972	0.262089	0.192475	0.448237	0.711985	0.39315	0.269123	0.562316	0.290374	0.223034		277.38	0.455333			403	0.21504	0.298427	0.159199	0.301176	0.110822	0.446753	0.311257	0.561809	0.581509	0.701361	0.286523	0.42229	0.518464	0.141092	0.529717	0.387809	0.301798	0.37108	0.382866	0.265854		277.38	0.30955
404	0.277744	0.0151297	0.25219	0.392531	0.191473	0.204538	0.493998	0.588209	0.401014	0.394881	0.449135	0.162272	0.237886	0.100203	0.211245	0.209045	0.367911	0.353474	0.295097	0.532292		278.049	0.455448			404	0.528373	0.332912	0.269016	0.173136	0.200945	0.31623	0.391901	0.56764	0.749497	0.857999	0.562387	0.791598	0.61553	0.34274	0.395836	0.253335	0.177986	0.284469	0.531181	0.490419		278.049	0.309067
405	0.2474	0.35186	0.279368	0.528849	0.189755	0.183325	0.427147	0.339964	0.826059	0.726715	0.571736	0.0657532	0.211176	0.377374	0.426891	0.403851	0.455081	0.633559	0.327036	0.543589		278.718	0.455494			405	0.342222	0.636677	0.198678	0.317044	0.24099	0.250849	0.278717	0.402095	0.934046	0.346946	0.404027	0.370866	0.377612	0.353846	0.500124	0.548667	0.140702	0.16584	0.342954	0.410762		278.718	0.308631
406	0.245706	0.149071	0.0571133	0.401237	0.475254	0.386173	0.208648	0.385713	0.570708	0.243982	0.392774	0.335998	0.662149	0.588934	0.445356	0.426548	0.609558	0.409652	0.449134	0.330801		279.387	0.455469			406	0.339963	0.476272	0.210526	0.259646	0.236992	0.435696	0.44847	0.492641	0.28562	0.504984	0.270222	0.676312	0.130088	0.480098	0.44546	0.45388	0.445599	0.337977	0.262412	0.414115		279.387	0.308242
407	0.567633	0.0619391	0.258266	0.189531	0.370849	0.353931	0.301773	0.258984	0.50908	0.320234	0.110771	0.197493	0.33468	0.125205	0.386877	0.281698	0.203399	0.606811	0.45708	0.213024		280.057	0.455374			407	0.201813	0.236763	0.13183	0.265936	0.232368	0.0512726	0.270901	0.42804	0.359373	0.716755	0.40811	0.533685	0.180374	0.21342	0.463187	0.415944	0.249151	0.421244	0.368579	0.102592		280.057	0.307901
408	0.172923	0.116183	0.320155	0.248558	0.188256	0.213288	0.0918945	0.348969	0.172253	0.228621	0.463908	0.0839511	0.474857	0.150899	0.236362	0.195797	0.177806	0.243063	0.248928	0.166489		280.726	0.455209			408	0.306616	0.520763	0.179708	0.27572	0.215704	0.314198	0.191036	0.483616	0.462781	0.321699	0.423965	0.754386	0.639589	0.154321	0.159966	0.387059	0.426304	0.272727	0.312124	0.241373		280.726	0.307608
409	0.542959	0.148148	0.17816	0.469394	0.493236	0.216014	0.356887	0.502995	0.663607	0.501889	0.445444	0.419335	0.518316	0.397097	0.494535	0.577002	0.424469	0.424469	0.301286	0.465082		281.395	0.454973			409	0.394591	0.40751	0.17842	0.344482	0.119826	0.312985	0.277552	0.334896	0.722835	0.290913	0.534988	0.614738	0.34083	0.495868	0.675606	0.273628	0.271294	0.463247	0.636683	0.445407		281.395	0.307361
410	0.363587	0.383285	0.411809	0.366667	0.274528	0.24152	0.332199	0.492398	0.48652	0.302054	0.65692	0.115222	0.436795	0.197661	0.42458	0.35797	0.645326	0.304952	0.45614	0.314166		282.065	0.454667			410	0.485878	0.47619	0.487821	0.445068	0.200037	0.101027	0.349814	0.33073	0.440448	0.78125	0.415286	0.590833	0.69859	0.262973	0.47386	0.357828	0.39607	0.256859	0.356593	0.196624		282.065	0.307162
411	0.356398	0.205054	0.339188	0.467932	0.416508	0.27835	0.456307	0.596829	0.652634	0.367991	0.402818	0.587162	0.210933	0.405033	0.673535	0.381569	0.620108	0.402582	0.347123	0.236684		282.734	0.454291			411	0.254311	0.329851	0.114737	0.0758164	0.264633	0.328878	0.164406	0.53406	0.47412	0.490448	0.642522	0.87747	0.353049	0.280539	0.416365	0.307917	0.230634	0.324697	0.286758	0.246858		282.734	0.307011
412	0.393063	0.277778	0.0698828	0.208593	0.352723	0.665915	0.255679	0.620602	0.596605	0.256005	0.703094	0.37611	0.319796	0.375926	0.552173	0.337467	0.380624	0.393154	0.617697	0.316374		283.403	0.453846			412	0.331135	0.228052	0.0955578	0.280382	0.195513	0.316961	0.298579	0.415988	0.564323	0.739618	0.330646	0.649666	0.449413	0.146424	0.328087	0.245024	0.256432	0.19684	0.311282	0.292159		283.403	0.306906
413	0.193242	0.407407	0.325794	0.225833	0.188621	0.203931	0.283511	0.671204	0.55976	0.326961	0.212504	0.224503	0.319688	0.131251	0.673042	0.433401	0.301638	0.526954	0.259308	0.2964		284.072	0.453332			413	0.156577	0.0941103	0.187015	0.123826	0.167791	0.265833	0.243379	0.422389	0.312652	0.704198	0.465352	0.439916	0.441605	0.0907239	0.281317	0.197797	0.188733	0.187856	0.249058	0.117227		284.072	0.306849
414	0.280381	0.335683	0.193874	0.392334	0.249443	0.43844	0.233305	0.474451	0.521013	0.235475	0.604466	0.392678	0.296841	0.485614	0.588648	0.297238	0.556854	0.352513	0.413111	0.551528		284.742	0.45275			414	0.211451	0.646137	0.209782	0.373812	0.440077	0.331613	0.18939	0.428914	0.526941	0.408879	0.698343	0.416422	0.2154	0.496151	0.5816	0.327252	0.409193	0.0955756	0.413803	0.358589		284.742	0.306838
415	0.354743	0.303537	0.199721	0.188205	0.2749	0.304259	0.690643	0.311765	0.517691	0.341814	0.629147	0.397291	0.417533	0.243915	0.470334	0.733333	0.421432	0.385627	0.498937	0.471949		285.411	0.452099			415	0.162357	0.250631	0.153092	0.207354	0.108924	0.346438	0.190544	0.472877	0.408385	0.498563	0.221573	0.787798	0.396335	0.280401	0.451613	0.320421	0.436869	0.298053	0.469165	0.301291		285.411	0.306874
416	0.345157	0.215152	0.234121	0.318709	0.112157	0.286268	0.58777	0.246608	0.525015	0.4	0.574223	0.224208	0.254753	0.315152	0.696051	0.44107	0.277892	0.44666	0.458534	0.174632		286.08	0.451382			416	0.308504	0.417589	0.300069	0.461413	0.150822	0.291631	0.216895	0.438863	0.681152	0.72914	0.169286	0.377601	0.359988	0.35548	0.388548	0.610503	0.346303	0.114875	0.348191	0.186378		286.08	0.306956
417	0.384556	0.187258	0.225311	0.241847	0.484322	0.609212	0.262555	0.399442	0.456957	0.489827	0.385802	0.211874	0.287877	0.276455	0.566123	0.272488	0.416899	0.299669	0.430026	0.183141		286.75	0.450599			417	0.305764	0.14953	0.0454545	0.155138	0.146853	0.251897	0.285745	0.427887	0.425358	0.325733	0.608858	0.662373	0.625245	0.223617	0.366906	0.161412	0.299214	0.413113	0.511857	0.205473		286.75	0.307085
418	0.220563	0.129169	0.17358	0.266664	0.208082	0.415741	0.296561	0.459511	0.826311	0.286876	0.41294	0.527717	0.146984	0.26095	1	0.573724	0.319748	0.405931	0.589939	0.452411		287.419	0.449751			418	0.2879	0.336755	0.0971263	0.303865	0.367154	0.24282	0.289333	0.455086	0.502989	0.388212	0.322344	0.442652	0.27809	0.18189	0.576614	0.370385	0.331115	0.187486	0.292005	0.12392		287.419	0.307259
419	0.235638	0.16192	0.16132	0.419601	0.666667	0.551537	0.301035	0.417461	0.627451	0.507301	0.341306	0.224772	0.36395	0.299974	0.345916	0.32625	0.412654	0.511689	0.319164	0.28309		288.088	0.448839			419	0.339348	0.342872	0.206401	0.371208	0.157805	0.419818	0.282167	0.560496	0.455082	0.453657	0.322003	0.508821	0.578974	0.0962778	0.577918	0.353142	0.453226	0.461885	0.551677	0.443468		288.088	0.307479
420	0.36993	0.513918	0.386582	0.525626	0.314062	0.442152	0.503942	0.483121	0.674432	0.358684	0.715814	0.403407	0.394392	0.223957	0.495402	0.535866	0.501493	0.602773	0.554167	0.456933		288.757	0.447864			420	0.498278	0.454321	0.15617	0.44353	0.0787145	0.172437	0.175409	0.638717	0.694824	0.429742	0.429947	0.506281	0.271923	0.214176	0.648528	0.161894	0.339604	0.215018	0.603134	0.604536		288.757	0.307744
421	0.146125	0.184614	0.645195	0.460154	0.542402	0.431526	0.284797	0.329994	0.469463	0.329398	0.450091	0.38063	0.286619	0.281701	0.316701	0.366106	0.297405	0.497354	0.543589	0.491136		289.427	0.446829			421	0.519302	0.395587	0.126661	0.347403	0.150622	0.249814	0.456677	0.509746	0.378527	0.606309	0.493689	0.350488	0.335922	0.283596	0.374167	0.380474	0.466807	0.162393	0.291206	0.284932		289.427	0.308054
422	0.278222	0.341114	0.201908	0.578357	0.44861	0.633274	0.385953	0.402103	0.516142	0.192326	0.548291	0.604135	0.556137	0.51798	1	0.774194	0.301291	0.477087	0.474473	0.478729		290.096	0.445733			422	0.216237	0.528717	0.310756	0.527028	0.0979658	0.517019	0.435679	0.434105	0.660132	0.517172	0.438774	0.396111	0.177739	0.622265	0.469725	0.238234	0.27417	0.230764	0.546532	0.295127		290.096	0.308408
423	0.533048	0.404856	0.231131	0.502841	0.252986	0.335997	0.308804	0.209952	0.405085	0.521192	0.573345	0.273186	0.430327	0.576531	0.584648	0.63476	0.452444	0.486137	0.436025	0.427344		290.765	0.444579			423	0.396093	0.435838	0.35063	0.199116	0.232827	0.307994	0.169366	0.498838	0.681457	0.712936	0.521113	0.646565	0.454882	0.272915	0.520418	0.249236	0.21014	0.386032	0.301528	0.224717		290.765	0.308805
424	0.225339	0.228819	0.0995988	0.222935	0.304223	0.247559	0.137426	0.513179	0.356272	0.44003	0.374404	0.484167	0.123692	0.278583	0.413216	0.376869	0.403924	0.244998	0.327722	0.592958		291.434	0.443369			424	0.357966	0.369288	0.120904	0.32104	0.18897	0.476453	0.173427	0.715729	0.794405	0.746243	0.496732	0.613974	0.33649	0.338701	0.640275	0.510809	0.389507	0.170794	0.410437	0.519728		291.434	0.309246
425	0.200097	0.137312	0.2091	0.334006	0.574889	0.427294	0.207778	0.407069	0.552474	0.433863	0.340446	0.086505	0.295222	0.431656	0.489873	0.449449	0.317766	0.643744	0.298838	0.254948		292.104	0.442104			425	0.037803	0.221216	0.14901	0.131938	0.0812697	0.17507	0.0395903	0.316029	0.537879	0.351439	0.0946339	0.316266	0.279612	0.146382	0.312162	0.104895	0.625259	0.06549	0.461802	0.152364		292.104	0.309729
426	0.221854	0.283448	0.28382	0.328243	0.173705	0.499772	0.277798	0.471725	0.490976	0.608696	0.298393	0.265622	0.313104	0.476339	0.414379	0.509547	0.478627	0.321873	0.356086	0.29166		292.773	0.440785			426	0.212893	0.329039	0.0940067	0.384697	0.341465	0.227554	0.282442	0.717147	0.30438	0.613261	0.32357	0.682057	0.302881	0.251405	0.40105	0.296377	0.282457	0.10045	0.311661	0.311821		292.773	0.310254
427	0.139296	0.337983	0.259048	0.358333	0.428201	0.470028	0.336112	0.510207	0.407555	0.444072	0.347902	0.12512	0.26933	0.271221	0.467149	0.66123	0.44795	0.401609	0.328114	0.414386		293.442	0.439416			427	0.253778	0.35044	0.357401	0.356619	0.133633	0.42246	0.349263	0.340895	0.451355	0.661597	0.605788	0.583585	0.238926	0.603595	0.435803	0.361112	0.336679	0.111515	0.637488	0.369281		293.442	0.31082
428	0.542959	0.369074	0.278597	0.516326	0.351604	0.416681	0.262516	0.393766	0.358986	0.224086	0.322038	0.306207	0.315034	0.238169	0.481031	0.441014	0.382035	0.638168	0.362935	0.507195		294.112	0.437998			428	0.19966	0.357776	0.336577	0.292687	0.046293	0.196351	0.275482	0.46189	0.420227	0.583973	0.486734	0.440172	0.281732	0.502781	0.472222	0.280935	0.384637	0.175537	0.708814	0.308014		294.112	0.311426
429	0.615893	0.417375	0.213578	0.236196	0.306569	0.550867	0.303355	0.426933	0.460625	0.408945	0.509098	0.464712	0.375225	0.233745	0.749353	0.629961	0.405497	0.432799	0.309976	0.321777		294.781	0.436534			429	0.330716	0.427578	0.17659	0.352513	0.276686	0.404121	0.319696	0.593653	0.395833	0.581883	0.540448	0.389892	0.456261	0.243206	0.449925	0.346249	0.474618	0.213611	0.397968	0.195337		294.781	0.312073
430	0.486924	0.400789	0.54682	0.278054	0.344712	0.355867	0.238402	0.325649	0.544056	0.433851	0.775775	0.48411	0.20789	0.143314	0.371842	0.385977	0.627608	0.656107	0.542191	0.377552		295.45	0.435025			430	0.107709	0.185197	0.227552	0.265959	0.135229	0.125846	0.192736	0.520677	0.213525	0.574736	0.48184	0.298545	0.304827	0.298318	0.440005	0.301452	0.314924	0.126148	0.432717	0.102869		295.45	0.312758
431	0.542976	0.372166	0.585064	0.520277	0.454787	0.362762	0.531669	0.473458	0.630379	0.313949	0.424937	0.230568	0.308472	0.637274	0.635275	0.638773	0.595521	0.45722	0.504061	0.409301		296.119	0.433474			431	0.226761	0.313575	0.308973	0.216307	0.161891	0.251985	0.188964	0.4333	0.384154	0.690948	0.401235	0.472696	0.281873	0.44943	0.585255	0.338705	0.614583	0.164718	0.388644	0.196651		296.119	0.313481
432	0.30875	0.0881511	0.420529	0.428921	0.336257	0.310462	0.39506	0.394016	0.512286	0.292667	0.367122	0.425262	0.378369	0.123637	0.493405	0.528381	0.498006	0.294596	0.283924	0.194981		296.789	0.431884			432	0.209664	0.190979	0.228757	0.219533	0.0903768	0.214986	0.40101	0.59896	0.426805	0.53619	0.414948	0.420111	0.255828	0.297377	0.195992	0.254999	0.159771	0.0966014	0.273276	0.244589		296.789	0.314241
433	0.129107	0.206037	0.350002	0.203061	0.173302	0.38189	0.519446	0.345106	0.331982	0.420166	0.505134	0.124508	0.497125	0.251582	0.663574	0.17606	0.396498	0.448793	0.323498	0.214288		297.458	0.430256			433	0.168552	0.547619	0.338646	0.211101	0.260839	0.563388	0.18699	0.564412	0.594912	0.691258	0.258606	0.702573	0.260839	0.314062	0.519517	0.158429	0.398218	0.285881	0.411529	0.282057		297.458	0.315038
434	0.447032	0.223141	0.205694	0.435025	0.240955	0.26774	0.329654	0.59385	0.355596	0.332311	0.605033	0.339392	0.400417	0.365947	0.417516	0.696779	0.276271	0.467627	0.27394	0.393868		298.127	0.428595			434	0.263246	0.265816	0.189213	0.337323	0.149459	0.5414	0.38292	0.363876	0.548597	0.307897	0.416734	0.522342	0.396159	0.300115	0.467796	0.0878169	0.252324	0.140227	0.169682	0.566779		298.127	0.315869
435	0.370058	0.174548	0.357233	0.411304	0.233962	0.178931	0.669769	0.461365	0.652739	0.387837	0.564932	0.404608	0.547649	0.429602	0.386096	0.475453	0.375875	0.433489	0.376255	0.522503		298.796	0.426901			435	0.363061	0.196597	0.163744	0.300544	0.229412	0.299451	0.274752	0.42945	0.492597	0.821343	0.592522	0.615341	0.446988	0.322454	0.631987	0.577397	0.230593	0.335341	0.402649	0.193923		298.796	0.316735
436	0.257761	0.424242	0.139583	0.493906	0.257576	0.432489	0.30522	0.49038	0.64213	0.389462	0.634058	0.296339	0.401024	0.216751	0.658461	0.519164	0.408749	0.370724	0.450161	0.553202		299.466	0.42518			436	0.424908	0.323279	0.227089	0.229409	0.268985	0.223389	0.152266	0.516667	0.61222	0.732919	0.361476	0.26581	0.135554	0.477843	0.375337	0.301012	0.436591	0.131547	0.315029	0.341286		299.466	0.317634
437	0.349779	0.328581	0.30561	0.533724	0.509026	0.268987	0.448566	0.301043	0.515318	0.231623	0.634186	0.293448	0.348378	0.172529	0.659953	0.529408	0.440697	0.58412	0.263595	0.184002		300.135	0.423432			437	0.312994	0.339596	0.125937	0.569231	0.115133	0.357767	0.607774	0.515777	0.621283	0.681401	0.232467	0.44588	0.139163	0.503961	0.663569	0.357441	0.0515808	0.269098	0.480693	0.119054		300.135	0.318564
438	0.213291	0.267815	0.235697	0.244403	0.0970304	0.344192	0.440642	0.270081	0.285613	0.397714	0.283763	0.349496	0.348601	0.233684	0.330409	0.503911	0.656111	0.28289	0.433744	0.283926		300.804	0.421662			438	0.131007	0.329086	0.17997	0.369275	0.247991	0.30639	0.134526	0.382057	0.418864	0.566256	0.560593	0.393417	0.43883	0.426398	0.403346	0.302435	0.385375	0.0652718	0.350824	0.145955		300.804	0.319525
439	0.171279	0.174345	0.237955	0.331057	0.429952	0.508175	0.296264	0.434493	0.539178	0.171279	0.545526	0.173498	0.149016	0.351444	0.304587	0.250687	0.303912	0.291659	0.414695	0.498717		301.474	0.419871			439	0.481842	0.218307	0.672099	0.395914	0.130536	0.349242	0.334137	0.566207	0.493619	0.584658	0.500639	0.473554	0.357181	0.305009	0.645868	0.26056	0.383337	0.248554	0.490378	0.489071		301.474	0.320516
440	0.300581	0.34633	0.434125	0.594558	0.369473	0.250714	0.347536	0.459653	0.290393	0.313406	0.356461	0.406086	0.357803	0.451461	0.6075	0.485592	0.264466	0.541174	0.539269	0.423433		302.143	0.418065			440	0.346021	0.392428	0.025641	0.209856	0.238862	0.450223	0.320724	0.349502	0.595024	0.276873	0.299366	0.524825	0.264593	0.366493	0.133333	0.319642	0.388064	0.268509	0.427153	0.255555		302.143	0.321534
441	0.120794	0.185924	0.289073	0.228068	0.395813	0.238358	0.489653	0.406731	0.65098	0.245368	0.355905	0.235078	0.592747	0.136646	0.577264	0.458379	0.408549	0.369697	0.401588	0.394521		302.812	0.416245			441	0.506694	0.400845	0.120233	0.389129	0.0902456	0.221505	0.351743	0.598035	0.403911	0.51596	0.300085	0.590231	0.401446	0.199477	0.556111	0.28963	0.257807	0.442502	0.535132	0.315435		302.812	0.322579
442	0.289989	0.289847	0.284983	0.261951	0.362519	0.533937	0.38245	0.352752	0.42169	0.17648	0.406121	0.380685	0.289847	0.444067	0.528011	0.684745	0.326256	0.28622	0.327782	0.430194		303.481	0.414414			442	0.204834	0.286442	0.128947	0.23078	0.210616	0.463725	0.314567	0.447275	0.375355	0.823143	0.239903	0.428497	0.338042	0.281651	0.615019	0.361197	0.21322	0.260404	0.363655	0.174491		303.481	0.32365
443	0.264628	0.15826	0.174482	0.319528	0.200825	0.377446	0.221076	0.345869	0.335562	0.198594	0.615222	0.227165	0.288901	0.334917	0.483921	0.345112	0.221001	0.40065	0.41923	0.372383		304.151	0.412577			443	0.308404	0.394834	0.148872	0.311546	0.174849	0.138157	0.122312	0.527569	0.453927	0.463647	0.171878	0.542455	0.306902	0.0960175	0.444101	0.409835	0.286046	0.110311	0.575097	0.284891		304.151	0.324744
444	0.296437	0.188771	0.0807574	0.576369	0.242552	0.355045	0.260597	0.397243	0.234382	0.470866	0.394668	0.175397	0.346421	0.307916	0.540804	0.478168	0.440339	0.375075	0.458589	0.277072		304.82	0.410737			444	0.29496	0.306528	0.491676	0.227076	0.31328	0.433178	0.655543	0.570874	0.577242	0.72553	0.491661	0.939394	0.421948	0.175673	0.5321	0.26409	0.439383	0.2386	0.50674	0.345127		304.82	0.325861
445	0.111735	0.159384	0.054572	0.359589	0.212115	0.513094	0.522275	0.49594	0.394184	0.444255	0.620525	0.418286	0.511795	0.210505	0.504636	0.428004	0.136566	0.331292	0.189285	0.467626		305.489	0.408896			445	0.355335	0.365862	0.189771	0.342822	0.38783	0.309548	0.335797	0.433911	0.370746	0.698567	0.251761	0.485424	0.456598	0.395643	0.697533	0.167191	0.420611	0.139355	0.392863	0.121007		305.489	0.326998
446	0.424112	0.203271	0.291034	0.572311	0.422858	0.317956	0.409877	0.461778	0.52382	0.546625	0.618568	0.227275	0.459643	0.367918	0.754833	0.650577	0.336121	0.279481	0.404852	0.23174		306.159	0.407059			446	0.419405	0.382914	0.271004	0.219597	0.186222	0.484393	0.156432	0.534936	0.42508	0.599517	0.680715	0.723794	0.214346	0.482965	0.439052	0.253967	0.245628	0.173358	0.31009	0.23038		306.159	0.328155
447	0.325323	0.272567	0.167005	0.315878	0.373237	0.56664	0.401051	0.489538	0.606046	0.242155	0.749553	0.340557	0.354632	0.353475	0.489843	0.535632	0.415873	0.356159	0.241204	0.187287		306.828	0.405228			447	0.475669	0.40196	0.423734	0.250831	0.287341	0.121157	0.271837	0.36126	0.682271	0.51947	0.612087	0.368545	0.492535	0.30928	0.533681	0.401873	0.38985	0.437185	0.46351	0.431994		306.828	0.329328
448	0.724971	0.196963	0.474442	0.305864	0.350052	0.434332	0.317034	0.542308	0.373246	0.572053	0.315181	0.390457	0.348106	0.422107	0.535613	0.137931	0.507177	0.566667	0.346251	0.429002		307.497	0.403408			448	0.36176	0.451392	0.175841	0.385691	0.276056	0.359417	0.231748	0.313997	0.5533	0.515363	0.319057	0.523968	0.285668	0.224759	0.290385	0.486177	0.224321	0.115711	0.399191	0.22235		307.497	0.330518
449	0.346221	0.335975	0.485755	0.476543	0.438938	0.455425	0.593884	0.551939	0.713184	0.56937	0.502836	0.239265	0.432279	0.324618	0.433386	0.619939	0.469991	0.395608	0.3494	0.454888		308.166	0.401601			449	0.153131	0.201982	0.132984	0.221257	0.187504	0.605823	0.266375	0.517745	0.625142	0.573198	0.30717	0.437682	0.330253	0.246262	0.35286	0.164572	0.213988	0.209602	0.308379	0.240529		308.166	0.331721
450	0.443027	0.306572	0.445652	0.548022	0.417529	0.189503	0.309396	0.558103	0.598396	0.261591	0.258462	0.335794	0.295476	0.458206	0.534549	0.297721	0.286174	0.558211	0.340779	0.0950802		308.836	0.399812			450	0.350153	0.286101	0.420271	0.296833	0.40148	0.594263	0.32274	0.473702	0.586605	0.599204	0.576431	0.603285	0.547325	0.284952	0.523988	0.388034	0.291336	0.235862	0.511034	0.349188		308.836	0.332936
451	0.375496	0.213611	0.206485	0.322772	0.293429	0.256502	0.231511	0.366406	0.596935	0.283677	0.338802	0.229972	0.283341	0.461252	0.687059	0.466722	0.21147	0.258802	0.269526	0.168502		309.505	0.398044			451	0.285562	0.27558	0.0318054	0.39847	0.060172	0.22261	0.212555	0.461724	0.639351	0.733818	0.383713	0.442049	0.41961	0.412658	0.619444	0.260667	0.355208	0.390012	0.212139	0.245333		309.505	0.334161
452	0.197654	0.303525	0.10342	0.23907	0.105449	0.32567	0.389573	0.431353	0.420169	0.464673	0.13874	0.205246	0.369297	0.324172	0.785714	0.350933	0.366574	0.456149	0.377751	0.297845		310.174	0.396299			452	0.267687	0.23334	0.348665	0.353125	0.20396	0.417618	0.157464	0.343552	0.35751	0.589271	0.400081	0.568817	0.675855	0.363717	0.542774	0.664163	0.619163	0.309935	0.725632	0.355817		310.174	0.335394
453	0.372262	0.297602	0.263773	0.38938	0.333333	0.235654	0.331599	0.504173	0.491212	0.328502	0.585297	0.319635	0.271064	0.200186	0.756445	0.302372	0.326134	0.547504	0.424235	0.241328		310.843	0.394583			453	0.296778	0.39651	0.310843	0.197576	0.121951	0.289058	0.247765	0.611374	0.399222	0.681618	0.445833	0.744069	0.200478	0.365018	0.467202	0.344226	0.48219	0.199361	0.583333	0.265773		310.843	0.336633
454	0.724531	0.345988	0.149657	0.405133	0.668794	0.274389	0.616788	0.284643	0.471422	0.227434	0.681599	0.360662	0.44717	0.421065	0.66182	0.309475	0.311672	0.30841	0.320399	0.420891		311.513	0.392897			454	0.30213	0.42963	0.0562259	0.326317	0.0839576	0.135017	0.200756	0.325108	0.208881	0.428563	0.600717	0.504963	0.55573	0.222619	0.497292	0.210433	0.2308	0.181202	0.417093	0.144156		311.513	0.337876
455	0.275518	0.203343	0.491143	0.203374	0.302763	0.419568	0.457304	0.577258	0.456826	0.403282	0.373424	0.260101	0.198031	0.292794	0.541441	0.561343	0.677505	0.51363	0.331861	0.287565		312.182	0.391246			455	0.314635	0.17468	0.0954025	0.168518	0.264895	0.421278	0.171552	0.442043	0.328499	0.705825	0.248896	0.58282	0.415407	0.319567	0.324032	0.251161	0.21935	0.184375	0.490296	0.148216		312.182	0.339121
456	0.50368	0.0866845	0.336779	0.29203	0.273721	0.394231	0.472056	0.369115	0.306926	0.324273	0.448476	0.174729	0.168063	0.156744	0.367256	0.530235	0.448064	0.364384	0.242834	0.45796		312.851	0.389633			456	0.412746	0.717342	0.25546	0.248747	0.169495	0.286369	0.109388	0.219244	0.86067	0.368439	0.501389	0.638833	0.624183	0.238559	0.426132	0.204728	0.260769	0.100798	0.423373	0.274946		312.851	0.340364
457	0.354762	0.183627	0.404325	0.357757	0.265648	0.399976	0.236423	0.377235	0.639659	0.229593	0.529718	0.23655	0.237249	0.345339	0.588655	0.500885	0.233754	0.479608	0.432894	0.301966		313.521	0.388061			457	0.173492	0.223725	0.168841	0.223694	0.101385	0.194208	0.22138	0.375378	0.380168	0.927171	0.49487	0.219514	0.483516	0.208514	0.336621	0.201349	0.202391	0.0828695	0.392845	0.192754		313.521	0.341605
458	0.342381	0.421295	0.108552	0.33708	0.495906	0.540889	0.435251	0.541559	0.558328	0.331346	0.532794	0.357915	0.537842	0.549467	0.304794	0.584742	0.53891	0.417445	0.43181	0.413183		314.19	0.386534			458	0.26586	0.430593	0.191952	0.333333	0.213246	0.217744	0.476522	0.541488	0.68956	0.316739	0.645803	0.796992	0.372434	0.357946	0.499692	0.316176	0.324338	0.292234	0.36557	0.384907		314.19	0.342841
459	0.370961	0.234087	0.239493	0.299536	0.302134	0.598097	0.356574	0.543702	0.500215	0.250935	0.386803	0.260278	0.427835	0.280208	0.50359	0.579797	0.271355	0.56296	0.319133	0.36879		314.859	0.385053			459	0.235623	0.410889	0.168488	0.118695	0.235623	0.365537	0.262068	0.597275	0.546027	0.376785	0.821252	0.484204	0.571413	0.300603	0.547767	0.215326	0.151606	0.21429	0.352763	0.0538311		314.859	0.344068
460	0.174589	0.146994	0.516349	0.593398	0.429012	0.302193	0.225887	0.525762	0.213896	0.15126	0.540377	0.390606	0.392865	0.180812	0.513029	0.351389	0.445348	0.324911	0.376858	0.273979		315.528	0.383624			460	0.25355	0.252795	0.184594	0.368357	0.148154	0.444065	0.427284	0.448628	0.327728	0.413111	0.310539	0.617889	0.391111	0.269119	0.669433	0.29909	0.563549	0.150641	0.464435	0.296221		315.528	0.345286
461	0.465555	0.442025	0.25493	0.198837	0.259451	0.26711	0.556172	0.356686	0.378404	0.209231	0.612812	0.452313	0.645147	0.19612	0.753469	0.503309	0.449539	0.394555	0.349913	0.417865		316.198	0.382248			461	0.276059	0.309274	0.542857	0.284072	0.120372	0.305817	0.387099	0.638832	0.566878	0.459885	0.536758	0.433199	0.627046	0.295763	0.402234	0.360071	0.194272	0.0905751	0.194444	0.263555		316.198	0.34649
462	0.357733	0.324462	0.427164	0.380584	0.208905	0.342797	0.526577	0.478743	0.334885	0.491167	0.564336	0.331861	0.564666	0.376886	0.476043	0.462301	0.496655	0.553785	0.338402	0.391761		316.867	0.380928			462	0.163704	0.277968	0.115622	0.0694359	0.173229	0.163662	0.450558	0.315135	0.22055	0.297137	0.46374	0.777284	0.259726	0.24898	0.318808	0.297908	0.258666	0.130698	0.183719	0.318817		316.867	0.347679
463	0.221158	0.23064	0.292541	0.292062	0.253355	0.295041	0.170427	0.454873	0.595726	0.191889	0.456641	0.457786	0.606782	0.484848	0.667196	0.424078	0.38575	0.421201	0.475994	0.348804		317.536	0.379667			463	0.482152	0.293268	0.30185	0.392848	0.115556	0.331786	0.325302	0.447068	0.779406	0.682122	0.393938	0.382615	0.383786	0.271665	0.620316	0.745792	0.53928	0.331879	0.383786	0.59464		317.536	0.348849
464	0.169694	0.11579	0.11042	0.275373	0.214311	0.161198	0.249179	0.461895	0.511085	0.281102	0.387665	0.214379	0.167767	0.226224	0.327016	0.302885	0.224353	0.508236	0.13112	0.356952		318.205	0.378468			464	0.365056	0.402957	0.266098	0.580264	0.362927	0.332027	0.333202	0.453841	0.498181	0.713333	0.247458	0.733578	0.495837	0.142029	0.61164	0.384779	0.419753	0.502152	0.671035	0.305045		318.205	0.349999
465	0.453742	0.43621	0.302297	0.0492424	0.22225	0.395426	0.25043	0.453904	0.594319	0.361618	0.572287	0.123175	0.169976	0.255272	0.331239	0.167758	0.365169	0.520426	0.269112	0.220787		318.875	0.377332			465	0.457077	0.410106	0.136404	0.490372	0.087893	0.245699	0.339698	0.476642	0.490931	0.629719	0.329515	0.620711	0.507487	0.322707	0.507221	0.231978	0.235807	0.412471	0.391555	0.239711		318.875	0.351125
466	0.511288	0.15792	0.229569	0.713499	0.242406	0.5664	0.176275	0.662042	0.354912	0.307895	0.352824	0.329262	0.37667	0.51005	0.732917	0.414093	0.473488	0.422316	0.314505	0.357475		319.544	0.376263			466	0.343629	0.282574	0.0855479	0.136375	0.282912	0.028089	0.34027	0.719927	0.294505	0.820939	0.387541	0.612717	0.355308	0.434915	0.509968	0.244632	0.218236	0.407127	0.35236	0.156432		319.544	0.352223
467	0.182297	0.223393	0.177265	0.482284	0.138318	0.238803	0.406989	0.25181	0.578824	0.267446	0.319452	0.336212	0.379194	0.666667	0.574408	0.388752	0.499856	0.592355	0.37732	0.400958		320.213	0.375261			467	0.446921	0.196505	0.135862	0.109613	0.174118	0.184278	0.183459	0.429563	0.836123	0.528527	0.653176	0.469848	0.416772	0.289352	0.565934	0.235319	0.409059	0.450236	0.713751	0.225469		320.213	0.353292
468	0.320559	0.223855	0.413066	0.622286	0.347759	0.513006	0.207706	0.335712	0.623563	0.36007	0.36523	0.236822	0.276669	0.499642	0.252451	0.45162	0.545546	0.206494	0.311658	0.567777		320.883	0.37433			468	0.365895	0.218096	0.336699	0.24408	0.144399	0.283127	0.222703	0.524323	0.68973	0.498644	0.237431	0.549283	0.258172	0.323289	0.463795	0.211841	0.307675	0.312733	0.295931	0.295688		320.883	0.354328
469	0.228289	0.161277	0.176587	0.280943	0.259521	0.240434	0.153911	0.37872	0.499465	0.381528	0.515199	0.334411	0.141291	0.246394	0.349795	0.296794	0.435961	0.417647	0.220337	0.196521		321.552	0.37347			469	0.283404	0.47389	0.189887	0.121829	0.168247	0.376082	0.195348	0.423171	0.676159	0.905371	0.461712	0.712789	0.317694	0.204135	0.551426	0.320682	0.178699	0.108181	0.388826	0.484467		321.552	0.355327
470	0.464307	0.180668	0.1788	0.346013	0.521156	0.496021	0.210971	0.570716	0.541081	0.288371	0.427448	0.193292	0.240811	0.116959	0.518459	0.558308	0.466372	0.724647	0.285399	0.366966		322.221	0.372682			470	0.263517	0.361166	0.261786	0.333333	0.267616	0.339338	0.21119	0.488031	0.48736	0.541224	0.380749	0.768603	0.661207	0.371058	0.729208	0.279891	0.40604	0.301583	0.537963	0.208445		322.221	0.356287
471	0.200096	0.335643	0.246267	0.21904	0.472675	0.487661	0.36495	0.671671	0.535211	0.498257	0.351877	0.445419	0.439259	0.138262	0.623826	0.352123	0.252151	0.412296	0.324048	0.327927		322.89	0.371968			471	0.405487	0.276069	0.0946725	0.193064	0.069461	0.267774	0.189761	0.774731	0.411935	0.381451	0.365298	0.468728	0.50965	0.124198	0.399025	0.386985	0.341146	0.22716	0.468571	0.273922		322.89	0.357204
472	0.444325	0.104575	0.269632	0.290116	0.602113	0.580919	0.340872	0.673573	0.399838	0.283072	0.317257	0.368882	0.33017	0.238823	0.558716	0.298793	0.513543	0.330028	0.314513	0.434333		323.56	0.371329			472	0.495675	0.246826	0.237723	0.2546	0.318097	0.335772	0.371589	0.565036	0.617664	0.912166	0.301391	0.616701	0.610185	0.307948	0.352921	0.409335	0.421188	0.251891	0.57379	0.514385		323.56	0.358076
473	0.432709	0.300783	0.291884	0.585906	0.295917	0.712574	0.533058	0.41134	0.603382	0.388981	0.587308	0.38338	0.551647	0.480167	0.579394	0.428478	0.366105	0.362227	0.450572	0.369033		324.229	0.370765			473	0.539838	0.347299	0.308394	0.247735	0.154527	0.358256	0.252837	0.696433	0.733246	0.389741	0.361389	0.723954	0.245155	0.310923	0.528967	0.498366	0.561848	0.279295	0.644001	0.334485		324.229	0.358897
474	0.282737	0.209906	0.0988047	0.41296	0.401066	0.352787	0.591243	0.432247	0.374076	0.427529	0.569991	0.310285	0.551727	0.38822	0.369488	0.731835	0.638386	0.447256	0.40024	0.354056		324.898	0.370276			474	0.347483	0.327431	0.265958	0.113636	0.0892361	0.171594	0.289234	0.413268	0.537747	0.304888	0.729167	0.708459	0.434739	0.202678	0.311335	0.177609	0.291404	0.270639	0.215422	0.162647		324.898	0.359665
475	0.20585	0.101297	0.256174	0.22092	0.156962	0.314133	0.262529	0.381724	0.602116	0.262152	0.551717	0.281379	0.141337	0.106128	0.397275	0.341653	0.432829	0.41757	0.158399	0.260348		325.568	0.369862			475	0.541958	0.461281	0.0889577	0.222463	0.200539	0.362708	0.148046	0.613014	0.579329	0.576255	0.514328	0.603634	0.445874	0.301217	0.701852	0.378797	0.493618	0.233838	0.403082	0.340145		325.568	0.360377
476	0.519281	0.331525	0.329592	0.405874	0.35438	0.537579	0.220823	0.50124	0.714445	0.637356	0.709213	0.218357	0.308978	0.229768	0.577016	0.562525	0.543068	0.501725	0.339822	0.222202		326.237	0.369523			476	0.348792	0.337627	0.0876494	0.378205	0.335753	0.14619	0.209209	0.585699	0.523741	0.530285	0.439684	0.816593	0.529825	0.22903	0.574748	0.374171	0.296731	0.470269	0.311179	0.168602		326.237	0.361028
477	0.354187	0.461949	0.158574	0.252839	0.239915	0.248701	0.390649	0.479621	0.298221	0.483973	0.30281	0.390353	0.210767	0.186453	0.471032	0.468691	0.295022	0.301188	0.309201	0.460893		326.906	0.369257			477	0.215213	0.2996	0.209197	0.358098	0.320218	0.305878	0.254084	0.47723	0.625774	0.755955	0.604785	0.280024	0.251987	0.293309	0.790506	0.342465	0.37763	0.243899	0.550107	0.227571		326.906	0.361614
478	0.536936	0.0634921	0.346807	0.218421	0.255043	0.451182	0.249113	0.276479	0.540361	0.11638	0.396825	0.31169	0.185734	0.440269	0.634848	0.631746	0.385119	0.158224	0.310243	0.290458		327.575	0.369063			478	0.359359	0.225161	0.303978	0.163104	0.0514665	0.490267	0.438193	0.860531	0.646184	0.643776	0.587956	0.435185	0.531093	0.385703	0.549012	0.455972	0.528389	0.17932	0.348629	0.284377		327.575	0.362132
479	0.48386	0.375556	0.592578	0.554286	0.324876	0.586257	0.25608	0.473778	0.710833	0.313231	0.445243	0.326263	0.376226	0.372628	0.544231	0.448428	0.531909	0.449254	0.379539	0.300694		328.245	0.36894			479	0.300157	0.592301	0.386259	0.302083	0.315428	0.386305	0.398974	0.352041	0.426938	0.580712	0.484674	0.75	0.432227	0.186918	0.524454	0.164199	0.267476	0.278652	0.77331	0.199616		328.245	0.362579
480	0.284643	0.21669	0.256917	0.120918	0.110592	0.389422	0.352745	0.609245	0.485101	0.468762	0.340469	0.29962	0.455602	0.209807	0.679192	0.388279	0.550291	0.439507	0.420076	0.182484		328.914	0.368885			480	0.263304	0.438073	0.215212	0.184782	0.203963	0.250749	0.0727339	0.580823	0.39902	0.766928	0.338468	0.35242	0.389695	0.191975	0.454691	0.245109	0.171698	0.187966	0.233009	0.398891		328.914	0.362948
481	0.226694	0.263988	0.2725	0.369379	0.339429	0.527336	0.326451	0.364625	0.889695	0.377325	0.621909	0.129358	0.435011	0.407931	0.785644	0.449137	0.541301	0.549977	0.481751	0.332478		329.583	0.368896			481	0.198151	0.425065	0.302885	0.245523	0.154354	0.273895	0.381417	0.400113	0.590387	0.677103	0.654084	0.499635	0.276437	0.394711	0.325989	0.466639	0.478212	0.564277	0.481049	0.245726		329.583	0.363238
482	0.465912	0.179609	0.231543	0.227522	0.166543	0.362037	0.252042	0.191832	0.659508	0.424098	0.620043	0.325627	0.47927	0.262761	0.589304	0.600123	0.480179	0.37898	0.345807	0.260513		330.252	0.368969			482	0.256189	0.274797	0.238352	0.126961	0.456912	0.527217	0.160494	0.382831	0.301405	0.730556	0.318804	0.907308	0.533499	0.202486	0.428151	0.114684	0.38282	0.197584	0.500401	0.277052		330.252	0.363442
483	0.252952	0.132797	0.171632	0.311666	0.368224	0.351344	0.292039	0.374782	0.407307	0.529492	0.569613	0.359713	0.206429	0.359951	0.529854	0.365292	0.377755	0.344764	0.344215	0.234052		330.922	0.3691			483	0.18999	0.316931	0.232483	0.175772	0.131458	0.22515	0.0794444	0.5354	0.445533	0.659951	0.494794	0.677667	0.421936	0.373471	0.304976	0.233953	0.282993	0.222274	0.618484	0.282917		330.922	0.363558
484	0.312182	0.373372	0.498677	0.358132	0.384323	0.375524	0.360077	0.582457	0.408439	0.605071	0.606965	0.411546	0.442571	0.376681	0.653267	0.468545	0.351711	0.392672	0.319154	0.294031		331.591	0.369287			484	0.147063	0.365793	0.0596868	0.319567	0.157137	0.295208	0.26367	0.546863	0.588921	0.734691	0.594673	0.55158	0.415006	0.303654	0.37354	0.226793	0.524008	0.359366	0.618178	0.261385		331.591	0.36358
485	0.389673	0.228241	0.272335	0.492795	0.223616	0.224402	0.347277	0.521938	0.315127	0.203854	0.302972	0.275232	0.632558	0.275351	0.759025	0.496996	0.362475	0.320898	0.346432	0.249043		332.26	0.369522			485	0.150435	0.342242	0.137625	0.274466	0.142871	0.511333	0.260246	0.440819	0.390267	0.370439	0.198738	0.414385	0.258554	0.336233	0.436643	0.119692	0.3265	0.110974	0.155822	0.169185		332.26	0.363505
486	0.247129	0.232348	0.274599	0.400513	0.393071	0.225352	0.487705	0.541968	0.439538	0.337381	0.338998	0.131865	0.32139	0.131822	0.649131	0.310923	0.582264	0.362256	0.189314	0.485001		332.93	0.369802			486	0.189442	0.308307	0.0967634	0.222371	0.105754	0.394981	0.178602	0.185303	0.254274	0.527784	0.195357	0.49756	0.0897643	0.194816	0.300364	0.0322256	0.410008	0.0220807	0.581483	0.150805		332.93	0.363327
487	0.581001	0.36445	0.537705	0.413889	0.228793	0.783743	0.439283	0.51878	0.83337	0.471596	0.431805	0.292995	0.560684	0.344964	0.491511	0.68098	0.366108	0.449831	0.380537	0.321081		333.599	0.37012			487	0.382414	0.215284	0.236045	0.048484	0.286861	0.259406	0.33979	0.52492	0.535191	0.477011	0.440707	0.449579	0.639003	0.60175	0.565168	0.353679	0.429343	0.343571	0.224551	0.239848		333.599	0.363042
488	0.277842	0.292267	0.0712335	0.300879	0.373212	0.347687	0.30848	0.47043	0.490801	0.350728	0.536553	0.103642	0.336156	0.320036	0.161923	0.371596	0.110518	0.182597	0.421063	0.305467		334.268	0.37047			488	0.275903	0.282071	0.0648125	0.0518289	0.112394	0.163216	0.213384	0.351273	0.168445	0.454181	0.477079	0.55655	0.333287	0.139141	0.256997	0.263977	0.3032	0.357225	0.577449	0.173976		334.268	0.362645
489	0.353593	0.0811672	0.111639	0.196639	0.262946	0.352824	0.25824	0.47595	0.427193	0.163201	0.785803	0.246778	0.241611	0.348712	0.516019	0.344004	0.379462	0.111111	0.34125	0.404255		334.937	0.370843			489	0.328329	0.165442	0.177485	0.227782	0.0427978	0.567918	0.187936	0.460635	0.468069	0.713418	0.452163	0.6665	0.504218	0.299364	0.775815	0.394172	0.253113	0.221516	0.352582	0.371257		334.937	0.362131
490	0.401389	0.107235	0.515452	0.450216	0.264252	0.273079	0.276744	0.298854	0.295534	0.311114	0.341669	0.326767	0.468114	0.278998	0.301169	0.558059	0.308396	0.271785	0.509426	0.479726		335.607	0.371231			490	0.285414	0.504344	0.195272	0.386404	0.154881	0.303539	0.405005	0.555746	0.64951	0.746115	0.404047	0.478467	0.12624	0.366488	0.56588	0.439314	0.266703	0.244986	0.663144	0.408245		335.607	0.361495
491	0.186667	0.324299	0.238125	0.33261	0.511504	0.212847	0.410683	0.43811	0.442521	0.485219	0.385943	0.312353	0.470791	0.16995	0.622582	0.448813	0.241224	0.446151	0.369954	0.330586		336.276	0.371627			491	0.15438	0.211734	0.144955	0.171257	0.0840558	0.169833	0.245385	0.26603	0.852941	0.37591	0.261522	0.382501	0.437725	0.156649	0.399304	0.444222	0.46576	0.128483	0.526803	0.154903		336.276	0.360733
492	0.548819	0.224792	0.00378788	0.499384	0.208674	0.307541	0.216278	0.43171	0.334907	0.326138	0.5725	0.189868	0.251125	0.367746	0.415728	0.387627	0.599976	0.467578	0.239166	0.261851		336.945	0.37202			492	0.169361	0.282536	0.0295022	0.310051	0.163871	0.481698	0.323064	0.516186	0.458483	0.568669	0.294571	0.48087	0.395315	0.181652	0.620936	0.335325	0.466262	0.0950389	0.442942	0.205884		336.945	0.359839
493	0.100843	0.160714	0.2123	0.376904	0.435204	0.254444	0.372504	0.363855	0.483824	0.241868	0.494669	0.402454	0.157019	0.231332	0.263501	0.188513	0.424621	0.595156	0.460714	0.548329		337.614	0.372398			493	0.587137	0.496857	0.138175	0.320088	0.243347	0.323481	0.136705	0.498137	0.582186	0.545178	0.56946	0.511503	0.30617	0.253803	0.36087	0.385748	0.313822	0.431979	0.318686	0.322103		337.614	0.358807
494	0.390755	0.256644	0.443451	0.267761	0.368357	0.739582	0.156731	0.434202	0.43492	0.434471	0.492048	0.220401	0.282863	0.453075	0.539071	0.56732	0.510157	0.407221	0.363756	0.298038		338.284	0.372752			494	0.357688	0.447158	0.386312	0.133897	0.221378	0.250441	0.514734	0.406794	0.503792	0.744048	0.479181	0.56971	0.187127	0.125186	0.287788	0.235436	0.310922	0.128227	0.496525	0.226612		338.284	0.357634
495	0.350514	0.254522	0.383923	0.562066	0.356275	0.20147	0.294795	0.351786	0.376891	0.346324	0.64096	0.294771	0.317167	0.339032	0.28403	0.487734	0.566399	0.504349	0.43396	0.464822		338.953	0.373069			495	0.297525	0.603444	0.0519418	0.215991	0.0659681	0.365432	0.270484	0.442707	0.774892	0.743028	0.488588	0.758942	0.533522	0.258349	0.596928	0.476601	0.553938	0.187221	0.603444	0.227812		338.953	0.356312
496	0.466689	0.527475	0.394844	0.432441	0.385384	0.386407	0.334935	0.382952	0.503585	0.0691971	0.50011	0.39647	0.298427	0.441056	0.52372	0.390937	0.29687	0.268192	0.371259	0.51392		339.622	0.373334			496	0.241664	0.167874	0.11373	0.293273	0.157474	0.186668	0.238727	0.406414	0.324075	0.68378	0.180124	0.673188	0.250693	0.273591	0.43959	0.391764	0.335204	0.350575	0.561892	0.345313		339.622	0.354836
497	0.492239	0.188013	0.177117	0.185812	0.199811	0.387832	0.133227	0.304459	0.481673	0.215021	0.418703	0.268349	0.326515	0.472742	0.502442	0.349521	0.374901	0.464609	0.421	0.215148		340.292	0.373535			497	0.241355	0.378749	0.222287	0.417762	0.092024	0.30891	0.207729	0.509131	0.711145	0.723814	0.350832	0.477122	0.375984	0.0850862	0.451465	0.24327	0.266226	0.209559	0.275128	0.215695		340.292	0.353202
498	0.640115	0.273681	0.413398	0.483034	0.465072	0.609043	0.547543	0.492343	0.528404	0.553026	0.566186	0.616499	0.192692	0.216167	0.433965	0.644609	0.464275	0.446237	0.463681	0.421873		340.961	0.373656			498	0.351835	0.455735	0.126165	0.413173	0.168532	0.394586	0.160603	0.488003	0.479574	0.494773	0.611331	0.695761	0.339711	0.335923	0.502346	0.394912	0.413926	0.237261	0.316201	0.459498		340.961	0.351403
499	0.335067	0.318746	0.367866	0.259429	0.250499	0.532758	0.476566	0.618079	0.420722	0.38448	0.66468	0.242954	0.31597	0.197492	0.596854	0.435822	0.472349	0.495225	0.342388	0.183051		341.63	0.37368			499	0.346027	0.459199	0.309498	0.190654	0.136892	0.166123	0.262022	0.670869	0.484457	0.578425	0.701481	0.870533	0.408535	0.212293	0.319898	0.359697	0.534307	0.123351	0.532619	0.242718		341.63	0.349432
500	0.33689	0.375201	0.366515	0.368456	0.37785	0.63062	0.1969	0.599687	0.353768	0.385402	0.398566	0.260094	0.240084	0.189569	0.384326	0.503155	0.402319	0.289487	0.368606	0.258196		342.299	0.37359			500	0.224335	0.170703	0.240088	0.311735	0.243498	0.229509	0.1528	0.312736	0.397406	0.781746	0.62827	0.672608	0.447227	0.499915	0.354746	0.252618	0.248766	0.125314	0.591175	0.217375		342.299	0.347286
501	0.198978	0.167751	0.24623	0.317174	0.0627451	0.173837	0.171838	0.440277	0.384917	0.262197	0.484612	0.235383	0.2486	0.237681	0.51208	0.36574	0.487371	0.373626	0.386886	0.183009		342.969	0.373368			501	0.19704	0.339876	0.0759163	0.162711	0.0443791	0.195137	0.0147059	0.371642	0.307317	0.514279	0.242828	0.316693	0.216289	0.10364	0.414767	0.122439	0.492286	0.162251	0.301302	0.271612		342.969	0.344956
502	0.506924	0.0970792	0.284568	0.32819	0.161481	0.166366	0.203258	0.425568	0.299272	0.350439	0.461575	0.251983	0.412594	0.376661	0.459497	0.332146	0.641965	0.442383	0.328361	0.375308		343.638	0.372993			502	0.546132	0.310847	0.202421	0.382672	0.228359	0.487793	0.172232	0.300205	0.360666	0.485219	0.439346	0.605164	0.40902	0.282712	0.591479	0.43223	0.288553	0.378476	0.365632	0.584957		343.638	0.342438
503	0.267247	0.261168	0.155417	0.366952	0.160898	0.376718	0.535932	0.435381	0.490831	0.180201	0.702032	0.307355	0.357992	0.259678	0.415606	0.441498	0.31247	0.332469	0.401992	0.273734		344.307	0.372446			503	0.109871	0.230764	0.294671	0.446969	0.116096	0.332793	0.458176	0.377721	0.345102	0.742832	0.263376	0.372758	0.167161	0.389369	0.422864	0.273732	0.246298	0.180054	0.335433	0.239177		344.307	0.339724
504	0.402481	0.0629704	0.29984	0.177439	0.184003	0.111507	0.130698	0.456923	0.322313	0.151278	0.297984	0.0876315	0.262964	0.137299	0.518423	0.172824	0.22357	0.511872	0.379902	0.282141		344.977	0.371703			504	0.273467	0.398373	0.131135	0.168151	0.0828807	0.24524	0.327219	0.524802	0.8357	0.633207	0.340967	0.76	0.199123	0.150729	0.390411	0.209413	0.353071	0.17744	0.341553	0.239918		344.977	0.336809
505	0.240185	0.194424	0.21856	0.332555	0.110929	0.349388	0.416372	0.592749	0.600902	0.363654	0.288111	0.47225	0.331769	0.222352	0.418464	0.206683	0.191104	0.138523	0.350428	0.435228		345.646	0.370741			505	0.265532	0.343431	0.385626	0.34329	0.194404	0.271883	0.492266	0.52131	0.427901	0.718959	0.631173	0.537928	0.51762	0.422499	0.594753	0.495121	0.201548	0.419024	0.41218	0.222138		345.646	0.333686
506	0.159555	0.361444	0.202566	0.290206	0.348166	0.399619	0.261023	0.414255	0.324202	0.275424	0.518693	0.418234	0.198633	0.328815	0.491685	0.336413	0.460206	0.196485	0.193962	0.179468		346.315	0.369535			506	0.462248	0.371264	0.42909	0.188598	0.280716	0.219669	0.262906	0.485799	0.720004	0.543844	0.289349	0.717381	0.316303	0.174766	0.559447	0.243366	0.221253	0.392856	0.525689	0.214354		346.315	0.330348
507	0.405434	0.361065	0.136619	0.363744	0.369245	0.160426	0.384612	0.515009	0.666782	0.380769	0.499856	0.534722	0.570777	0.60517	0.65765	0.675222	0.333333	0.385389	0.511291	0.391101		346.984	0.368059			507	0.334802	0.376203	0.273664	0.304283	0.185375	0.365096	0.177319	0.497511	0.598572	0.694046	0.419688	0.647542	0.525779	0.14916	0.437384	0.411607	0.447336	0.314438	0.435722	0.332724		346.984	0.326789
508	0.460559	0.155597	0.103175	0.311287	0.166667	0.477954	0.237148	0.592012	0.84	0.22254	0.496151	0.474288	0.342305	0.220513	0.433065	0.403656	0.493575	0.504041	0.463973	0.229667		347.654	0.366285			508	0.28731	0.385111	0.0853709	0.25396	0.123303	0.212554	0.275626	0.480406	0.42259	0.390669	0.458368	0.595841	0.515493	0.289215	0.379521	0.249672	0.117222	0.245371	0.777188	0.529442		347.654	0.323002
509	0.429618	0.47449	0.297905	0.627731	0.207058	0.595238	0.54401	0.461718	0.466211	0.394608	0.435813	0.564026	0.549532	0.369467	0.489801	0.51654	0.234738	0.50672	0.457186	0.341659		348.323	0.364184			509	0.423629	0.445983	0.245242	0.2	0.14197	0.333211	0.42457	0.54766	0.512024	0.720001	0.529412	0.505476	0.304241	0.315325	0.453221	0.318939	0.251161	0.22908	0.255736	0.483629		348.323	0.318979
510	0.361538	0.267859	0.3764	0.391435	0.240705	0.515616	0.261921	0.434914	0.532738	0.217163	0.451872	0.297969	0.192984	0.469988	0.699517	0.394309	0.495778	0.540386	0.411972	0.535612		348.992	0.361725			510	0.313704	0.551847	0.321576	0.443147	0.271173	0.447634	0.0370087	0.600284	0.600625	0.641334	0.321228	0.466562	0.533115	0.168088	0.299328	0.212157	0.381145	0.084303	0.282804	0.28013		348.992	0.314715
511	0.400075	0.100157	0.301464	0.336182	0.198186	0.583913	0.235308	0.396878	0.767812	0.425181	0.542482	0.526689	0.511405	0.0866607	0.456656	0.569941	0.642256	0.309103	0.387361	0.615837		349.661	0.358876			511	0.351982	0.388808	0.363149	0.29722	0.201468	0.43038	0.284866	0.52025	0.640029	0.546055	0.556987	0.636441	0.298701	0.285096	0.616888	0.46623	0.473777	0.401772	0.499255	0.263523		349.661	0.310201
512	0.527368	0.102453	0.47009	0.417489	0.454389	0.329388	0.464194	0.468781	0.568191	0.445578	0.404859	0.402536	0.298376	0.250962	0.575002	0.346518	0.40528	0.634023	0.331015	0.451234		350.331	0.355602			512	0.118328	0.462899	0.1357	0.234055	0.324487	0.328487	0.119724	0.590942	0.483283	0.663145	0.362573	0.393911	0.42872	0.236103	0.332627	0.277088	0.391336	0.202	0.73982	0.338583		350.331	0.305431
513	0.441583	0.305279	0.469514	0.253379	0.29256	0.432983	0.220039	0.393263	0.49923	0.315565	0.408974	0.325327	0.723293	0.440732	0.437151	0.393902	0.475159	0.504102	0.36384	0.421124		351	0.351868			513	0.421953	0.295868	0.275083	0.318794	0.108317	0.364102	0.301242	0.456134	0.532669	0.658152	0.429308	0.592176	0.383134	0.300264	0.479346	0.256472	0.434641	0.244854	0.560414	0.450957		351	0.300397
514	0.52885	0.378973	0.169595	0.333282	0.261103	0.400747	0.432941	0.204476	0.628976	0.465427	0.543258	0.352724	0.454942	0.129446	0.472514	0.336865	0.457162	0.369956	0.490714	0.239138						514	0.156442	0.448214	0.109444	0.324211	0.139766	0.375651	0.409174	0.676374	0.642507	0.69714	0.478524	0.380952	0.309994	0.368171	0.451685	0.236334	0.269432	0.159019	0.754948	0.317647
515	0.309451	0.225708	0.499099	0.333524	0.435972	0.264066	0.343188	0.425042	0.291588	0.203095	0.51841	0.0747055	0.113095	0.302642	0.356135	0.27206	0.284774	0.306342	0.429874	0.324057						515	0.216387	0.283701	0.403666	0.243401	0.430834	0.295123	0.320453	0.542581	0.609159	0.703807	0.304009	0.567968	0.464234	0.418852	0.445761	0.43972	0.382686	0.17845	0.336023	0.182427
516	0.462106	0.186552	0.130099	0.433135	0.285982	0.423574	0.555624	0.697148	0.631828	0.449421	0.411319	0.466704	0.506422	0.420406	0.647589	0.694986	0.450664	0.394256	0.352439	0.485513						516	0.409498	0.234285	0.0447117	0.274844	0.270629	0.542572	0.29512	0.421626	0.284945	0.427705	0.621457	0.577229	0.43091	0.638763	0.752791	0.314907	0.306548	0.160827	0.502553	0.211845
517	0.402699	0.318114	0.233333	0.572222	0.410307	0.384633	0.796316	0.325268	0.705532	0.299252	0.351266	0.306873	0.415414	0.378571	0.705263	0.500738	0.694334	0.469352	0.408012	0.315454						517	0.224039	0.530303	0.0211161	0.327219	0.20449	0.294931	0.329078	0.460564	0.300343	0.861111	0.447438	0.497922	0.357767	0.276901	0.514957	0.463899	0.459276	0.0871795	0.61485	0.3731
518	0.282687	0.109892	0.10458	0.231532	0.288361	0.262845	0.352201	0.479941	0.433504	0.18895	0.550725	0.23115	0.193952	0.360909	0.601164	0.292772	0.258059	0.448548	0.248192	0.197536						518	0.285563	0.462894	0.21578	0.471092	0.3288	0.269859	0.305818	0.522127	0.819048	0.736335	0.849928	0.498307	0.342099	0.263531	0.327786	0.274393	0.296749	0.213046	0.346164	0.236125
519	0.205739	0.192648	0.360141	0.530864	0.383529	0.291207	0.150439	0.350799	0.335053	0.384152	0.387576	0.245009	0.476434	0.280518	0.472457	0.552622	0.609031	0.37528	0.377879	0.273963						519	0.140705	0.193098	0.239311	0.239052	0.242417	0.270759	0.185935	0.496185	0.415428	0.522205	0.251366	0.417197	0.240359	0.126016	0.267332	0.13436	0.309713	0.286103	0.40678	0.266448
520	0.369926	0.206293	0.285673	0.306853	0.268948	0.412976	0.471885	0.263955	0.465148	0.347873	0.252154	0.167476	0.37621	0.168312	0.582567	0.261566	0.396765	0.340179	0.372579	0.404371						520	0.402061	0.187919	0.244937	0.271969	0.13089	0.128864	0.318558	0.391527	0.684952	0.730675	0.575416	0.42937	0.506114	0.199902	0.369663	0.275073	0.281871	0.242843	0.511116	0.135368
521	0.502017	0.167109	0.146052	0.282801	0.558859	0.273402	0.385008	0.589707	0.380398	0.393294	0.46888	0.365794	0.353412	0.163755	0.495001	0.429405	0.370597	0.286564	0.368227	0.431849						521	0.169408	0.114395	0.159613	0.337452	0.146955	0.224553	0.298642	0.493214	0.189371	0.757393	0.630082	0.42816	0.138699	0.253691	0.323562	0.12915	0.412106	0.235496	0.216456	0.117933
522	0.30587	0.29636	0.397309	0.211701	0.349754	0.543949	0.490705	0.761571	0.455819	0.359564	0.34892	0.346841	0.585715	0.622311	0.441197	0.286503	0.414329	0.42415	0.262564	0.369218						522	0.30328	0.333767	0.324491	0.269651	0.172657	0.404282	0.0843223	0.434374	0.359017	0.458986	0.422733	0.728524	0.592119	0.377459	0.31448	0.415161	0.244594	0.208702	0.268035	0.187486
523	0.175939	0.126953	0.289919	0.179969	0.468266	0.209351	0.223678	0.376908	0.300405	0.205028	0.418332	0.196587	0.219992	0.396135	0.402131	0.366159	0.324161	0.201295	0.269813	0.185879						523	0.336745	0.205086	0.344375	0.175865	0.373096	0.193141	0.384158	0.501352	0.696658	0.51016	0.210671	0.701208	0.369841	0.384168	0.529138	0.283652	0.279893	0.207568	0.391143	0.305909
524	0.476454	0.26924	0.328592	0.111353	0.342866	0.40833	0.467851	0.48509	0.330347	0.124937	0.444122	0.665438	0.225616	0.166833	0.831321	0.288437	0.333333	0.4546	0.297121	0.511991						524	0.233951	0.227923	0.11022	0.177273	0.225903	0.17247	0.350613	0.463307	0.645606	0.444917	0.324532	0.351186	0.520231	0.221385	0.58139	0.123398	0.115879	0.280194	0.483253	0.354826
525	0.224702	0.214641	0.241605	0.27549	0.302726	0.257643	0.236506	0.279466	1	0.396543	0.175381	0.163197	0.351479	0.236872	0.435099	0.408539	0.235007	0.625486	0.347655	0.372129						525	0.250381	0.24774	0.192272	0.211184	0.057423	0.189969	0.299533	0.669509	0.276104	0.780386	0.264598	0.382161	0.306591	0.274985	0.198386	0.332105	0.369663	0.333771	0.576628	0.247843
526	0.194364	0.190783	0.170521	0.265499	0.405731	0.290397	0.201082	0.14663	0.545497	0.256239	0.179801	0.226119	0.18941	0.2619	0.444521	0.140571	0.247018	0.28066	0.228301	0.0881743						526	0.443504	0.106667	0.239573	0.454226	0.176835	0.19649	0.199599	0.447215	0.541234	0.661461	0.583768	0.513784	0.49062	0.449807	0.539137	0.218442	0.140913	0.146861	0.576835	0.19541
527	0.437741	0.356378	0.234586	0.545104	0.0848593	0.513891	0.431248	0.582933	0.385095	0.331418	0.744964	0.234354	0.344971	0.277276	0.44688	0.327777	0.319079	0.370435	0.244467	0.202948						527	0.487762	0.378667	0.373475	0.163705	0.179533	0.661738	0.246642	0.6494	0.430735	0.510632	0.600559	0.575349	0.487897	0.250767	0.385016	0.110213	0.493856	0.174042	0.596528	0.309772
528	0.24375	0.067987	0.361744	0.471125	0.172723	0.195239	0.269688	0.146701	0.312792	0.381133	0.298587	0.199463	0.248355	0.395291	0.430288	0.350075	0.486441	0.359085	0.294052	0.378146						528	0.200618	0.482767	0.0924595	0.231068	0.035731	0.103055	0.27838	0.273071	0.293426	0.435232	0.300355	0.75641	0.572947	0.233462	0.308511	0.101644	0.119387	0.216627	0.31761	0.209612
529	0.238869	0.323951	0.241289	0.23752	0.34617	0.401658	0.312328	0.275772	0.466826	0.108756	0.571084	0.150328	0.248811	0.385642	0.450915	0.300996	0.570042	0.4293	0.446266	0.185019						529	0.391047	0.233568	0.150058	0.246626	0.309484	0.320984	0.570606	0.401167	0.447678	0.656243	0.467742	0.602163	0.498478	0.419668	0.478477	0.258404	0.166695	0.300614	0.723203	0.247281
530	0.424837	0.398455	0.351019	0.342678	0.515988	0.523147	0.242967	0.343962	0.559109	0.208627	0.330091	0.375033	0.424593	0.200823	0.527533	0.392124	0.522779	0.5476	0.299891	0.553034						530	0.318928	0.265882	0.140842	0.12212	0.0931677	0.383063	0.298384	0.442478	0.707233	0.285504	0.294375	0.553914	0.298001	0.15282	0.265411	0.103093	0.414907	0.220455	0.380584	0.190192
531	0.135727	0.277466	0.244834	0.380808	0.184748	0.346327	0.305967	0.628509	0.383222	0.43764	0.486108	0.588134	0.481833	0.334368	0.399083	0.317414	0.434637	0.398899	0.340913	0.435272						531	0.309488	0.476608	0.328313	0.464905	0.243299	0.379657	0.303446	0.585009	0.730141	0.413465	0.47573	0.567896	0.392358	0.388583	0.640748	0.379373	0.413543	0.316073	0.557388	0.266962
532	0.261483	0.2549	0.220676	0.106857	0.217887	0.279353	0.400372	0.351611	0.325101	0.297611	0.450792	0.218815	0.215833	0.397294	0.782805	0.28891	0.448572	0.299827	0.273371	0.287746						532	0.239033	0.479993	0.501865	0.670492	0.131884	0.293274	0.313126	0.592013	0.510156	0.332781	0.475145	0.87619	0.292846	0.0701035	0.194077	0.274074	0.440856	0.34693	0.327094	0.23259
533	0.455549	0.169175	0.259655	0.489279	0.104489	0.487072	0.264127	0.360597	0.54434	0.476503	0.688045	0.366543	0.393424	0.362619	0.61049	0.463775	0.427507	0.436223	0.410514	0.224615						533	0.526891	0.544584	0.324452	0.241528	0.163757	0.535337	0.35684	0.807586	0.487849	0.318159	0.541549	0.661459	0.414144	0.29574	0.353712	0.27862	0.41596	0.0937291	0.513206	0.315896
534	0.174141	0.281297	0.0599437	0.494416	0.179851	0.412742	0.256356	0.499708	0.376271	0.183316	0.275131	0.210122	0.227662	0.432472	0.543884	0.360637	0.467782	0.290574	0.367143	0.387805						534	0.465639	0.269132	0.140942	0.110556	0.237174	0.294638	0.352506	0.651575	0.298225	0.682857	0.388007	0.557753	0.288272	0.265254	0.46207	0.308494	0.378056	0.160209	0.396356	0.247464
535	0.322748	0.353416	0.203029	0.437921	0.321569	0.329655	0.345831	0.647105	0.393981	0.488464	0.503524	0.438222	0.595971	0.273707	0.636133	0.449217	0.270554	0.232593	0.332979	0.288203						535	0.224436	0.207988	0.0434734	0.156109	0.168137	0.0830166	0.353557	0.343372	0.254336	0.460682	0.237532	0.769231	0.263594	0.355094	0.180013	0.190047	0.183228	0.15971	0.227552	0.34969
536	0.378607	0.18446	0.216902	0.49652	0.375271	0.453923	0.307918	0.473459	0.642962	0.289689	0.315433	0.49714	0.144496	0.232214	0.23902	0.254491	0.533731	0.531674	0.409526	0.363384						536	0.295664	0.335065	0.188073	0.388566	0.34146	0.304702	0.19281	0.358897	0.722656	0.388736	0.518393	0.572432	0.468463	0.247091	0.617626	0.386922	0.464391	0.207386	0.40662	0.412336
537	0.346996	0.263145	0.255744	0.5875	0.133332	0.469567	0.339866	0.360446	0.522318	0.480993	0.267045	0.286266	0.207055	0.388473	0.615263	0.383966	0.566987	0.364226	0.314796	0.328298						537	0.248702	0.511689	0.226102	0.455556	0.139364	0.248617	0.278786	0.53949	0.389826	0.430942	0.587457	0.671352	0.545301	0.398245	0.354132	0.331757	0.336882	0.204291	0.299626	0.324897
538	0.43845	0.247348	0.2628	0.307115	0.276196	0.332131	0.48053	0.408678	0.4545	0.439644	0.504758	0.465773	0.46242	0.605372	0.545127	0.410651	0.669732	0.429053	0.260002	0.380734						538	0.339783	0.361416	0.180942	0.0708389	0.0315841	0.336117	0.276922	0.509139	0.199745	0.552081	0.38508	0.537715	0.521683	0.190402	0.230285	0.291419	0.153035	0.0224938	0.418135	0.309817
539	0.190886	0.237073	0.380412	0.292955	0.161199	0.476671	0.297405	0.384411	0.621021	0.371745	0.425439	0.100692	0.29892	0.303425	0.574193	0.565566	0.581233	0.45085	0.188289	0.332377						539	0.295032	0.264757	0.0622863	0.316947	0.145411	0.296153	0.415353	0.428548	0.641751	0.608253	0.498527	0.783951	0.302447	0.251228	0.465632	0.333041	0.413498	0.103796	0.412316	0.176754
540	0.376965	0.0482872	0.196416	0.0667812	0.167831	0.288002	0.223832	0.394565	0.332902	0.0863716	0.4876	0.245658	0.447557	0.275131	0.108468	0.374026	0.39218	0.357641	0.250722	0.181799						540	0.220982	0.371537	0.209979	0.345059	0.157049	0.31746	0.262878	0.618177	0.477213	0.780234	0.507687	0.583838	0.394846	0.350851	0.50116	0.40096	0.238127	0.231254	0.357536	0.522019
541	0.270755	0.197747	0.387934	0.370372	0.398569	0.467808	0.42264	0.526055	0.531531	0.414467	0.674241	0.259272	0.632502	0.213707	0.678126	0.499029	0.231347	0.740253	0.452681	0.232007						541	0.292328	0.504344	0.418956	0.37244	0.29927	0.518631	0.28843	0.576893	0.60101	0.593688	0.430814	0.619155	0.436813	0.432087	0.279885	0.3153	0.281399	0.291375	0.612134	0.270842
542	0.668944	0.204353	0.273844	0.338396	0.161368	0.293117	0.439348	0.574366	0.597847	0.566096	0.294242	0.154287	0.448865	0.539525	0.526713	0.386785	0.666637	0.28862	0.218272	0.347501						542	0.388199	0.394418	0.0968477	0.184584	0.214064	0.243698	0.185141	0.595836	0.607412	0.706732	0.478781	0.541063	0.682073	0.269371	0.570063	0.397639	0.19169	0.133425	0.313894	0.289138
543	0.389836	0.155045	0.297494	0.492141	0.277405	0.290572	0.528412	0.541406	0.615744	0.308948	0.392277	0.425205	0.249469	0.395597	0.523019	0.27901	0.45322	0.36891	0.240655	0.29288						543	0.48343	0.399877	0.120833	0.416381	0.0607607	0.439827	0.418252	0.272184	0.247276	0.240682	0.460489	0.501571	0.149767	0.184012	0.291806	0.141892	0.404418	0.252941	0.349334	0.217731
544	0.565886	0.453737	0.342202	0.430499	0.181423	0.254128	0.306814	0.403037	0.637672	0.486299	0.487891	0.496365	0.51692	0.33079	0.456486	0.473727	0.548513	0.530842	0.294465	0.29061						544	0.470535	0.393978	0.212717	0.494785	0.271766	0.560768	0.23102	0.509638	0.658758	0.639143	0.503064	0.60196	0.330999	0.466143	0.449059	0.416433	0.360373	0.200811	0.549846	0.350682
545	0.20964	0.223949	0.385289	0.177083	0.289053	0.455768	0.566145	0.374449	0.422676	0.584476	0.654705	0.617197	0.21701	0.38396	0.485449	0.449975	0.323384	0.450139	0.489384	0.362457						545	0.211562	0.344039	0.282298	0.3936	0.222937	0.271088	0.142198	0.753752	0.575124	0.662073	0.443663	0.328935	0.352678	0.180978	0.266477	0.0957875	0.42552	0.11925	0.36877	0.227199
546	0.147459	0.142677	0.462011	0.311675	0.536446	0.242535	0.377112	0.384842	0.433968	0.185295	0.326557	0.392026	0.442867	0.237392	0.339958	0.205669	0.501369	0.588468	0.192415	0.149296						546	0.148179	0.331294	0.255656	0.289246	0.0327862	0.257392	0.176839	0.353096	0.696667	0.362573	0.259518	0.514581	0.331925	0.260214	0.370857	0.178896	0.101651	0.347641	0.298129	0.213479
547	0.207698	0.468577	0.51402	0.169491	0.382188	0.33142	0.548971	0.40515	0.639235	0.564824	0.377659	0.178304	0.585949	0.235905	0.788142	0.410895	0.469013	0.404777	0.363938	0.359165						547	0.397164	0.388915	0.202899	0.382196	0.397845	0.331924	0.198969	0.521887	0.387774	0.520011	0.508994	0.689615	0.28375	0.484099	0.52823	0.552207	0.259519	0.450814	0.402899	0.240448
548	0.470341	0.304924	0.157921	0.291274	0.23697	0.496594	0.234839	0.530627	0.468265	0.310397	0.597562	0.27104	0.409325	0.309778	0.632723	0.370614	0.426549	0.379375	0.294598	0.384074						548	0.356623	0.404134	0.231218	0.218148	0.120186	0.269359	0.110626	0.505135	0.392866	0.84265	0.309063	0.293373	0.309143	0.361733	0.319995	0.173036	0.223602	0.250671	0.651178	0.263184
549	0.238441	0.199193	0.375362	0.40838	0.125714	0.420404	0.36743	0.512881	0.533572	0.468585	0.630429	0.17658	0.52028	0.143337	0.349638	0.26196	0.31985	0.370355	0.420718	0.219885						549	0.297208	0.236632	0.168365	0.294067	0.0534934	0.116578	0.191853	0.491763	0.696151	0.50434	0.619542	0.437895	0.314412	0.216382	0.485951	0.149384	0.0925317	0.252818	0.379374	0.282295
550	0.369013	0.424645	0.231809	0.339799	0.175511	0.41609	0.298117	0.263282	0.281663	0.406465	0.623467	0.266428	0.26199	0.323246	0.421527	0.398953	0.37524	0.539855	0.288535	0.489316						550	0.529264	0.713598	0.504447	0.401623	0.177407	0.371169	0.414509	0.595084	0.647343	0.452341	0.452736	0.57233	0.519558	0.130089	0.566466	0.63267	0.425488	0.0802083	0.46624	0.61533
551	0.394454	0.133644	0.0623116	0.290669	0.260541	0.387548	0.220731	0.384583	0.316365	0.220387	0.397145	0.286141	0.451089	0.285388	0.34329	0.419627	0.361623	0.54026	0.345883	0.218454						551	0.260211	0.357874	0.211088	0.164469	0.208631	0.525568	0.273029	0.425539	0.658603	0.630717	0.659564	0.518287	0.283564	0.29163	0.553768	0.311101	0.338408	0.137019	0.396932	0.361725
552	0.16226	0.182198	0.304822	0.316923	0.449489	0.325186	0.279262	0.557567	0.529989	0.328045	0.391474	0.185343	0.316026	0.253878	0.514918	0.347921	0.22514	0.302795	0.223485	0.341575						552	0.647998	0.312195	0.112879	0.188703	0.0959951	0.118584	0.161345	0.395348	0.675558	0.644037	0.334068	0.558282	0.238744	0.311086	0.433591	0.31793	0.233604	0.363235	0.265913	0.408488
553	0.441854	0.234633	0.14341	0.441457	0.359566	0.261462	0.175244	0.528804	0.316425	0.322762	0.403125	0.227038	0.115978	0.735574	0.624799	0.313582	0.234563	0.311097	0.208576	0.357815						553	0.36248	0.352308	0.44865	0.279389	0.181354	0.422744	0.179613	0.59514	0.41865	0.669931	0.794975	0.59695	0.484581	0.212567	0.667128	0.405808	0.482633	0.187786	0.425847	0.169137
554	0.481117	0.109732	0.247718	0.13282	0.37263	0.249734	0.151908	0.671464	0.8746	0.274981	0.527026	0.349249	0.466381	0.539003	0.526147	0.507805	0.410547	0.399261	0.409039	0.405694						554	0.163613	0.531857	0.149084	0.258493	0.191946	0.264883	0.222474	0.203323	0.411927	0.603784	0.349845	0.362784	0.490241	0.440489	0.346981	0.205062	0.329537	0.501669	0.358783	0.498321
555	0.509258	0.235729	0.284398	0.29152	0.235622	0.672882	0.170688	0.392984	0.499843	0.417363	0.729329	0.389228	0.384986	0.301787	0.716744	0.345413	0.427535	0.535637	0.334948	0.38906						555	0.204679	0.389395	0.20084	0.13689	0.258673	0.307162	0.191614	0.428241	0.623122	0.664735	0.305236	0.739583	0.457454	0.453024	0.333922	0.195589	0.241381	0.172703	0.395849	0.317297
556	0.275968	0.347954	0.260498	0.230792	0.353983	0.486499	0.356945	0.414353	0.330209	0.328648	0.701903	0.312055	0.511756	0.35727	0.47822	0.328498	0.346952	0.569318	0.369403	0.34542						556	0.459091	0.655092	0.211538	0.405845	0.297614	0.402498	0.228637	0.607711	0.367415	0.500931	0.37586	0.527779	0.519231	0.19537	0.464178	0.550214	0.380956	0.545985	0.373794	0.272635
557	0.373525	0.505882	0.309159	0.451768	0.386905	0.349622	0.355391	0.41454	0.524349	0.332989	0.41269	0.385015	0.606849	0.0758259	0.902564	0.622515	0.542323	0.408325	0.533881	0.214949						557	0.243213	0.252686	0.270534	0.378316	0.231183	0.275672	0.411119	0.676701	0.319224	0.408605	0.560158	0.498013	0.27338	0.256617	0.411798	0.324982	0.314853	0.116265	0.357309	0.341287
558	0.292118	0.266428	0.242542	0.246089	0.200315	0.346449	0.0773836	0.229281	0.459145	0.466631	0.729642	0.381823	0.49053	0.380462	0.377835	0.749373	0.208142	0.33307	0.218416	0.612401						558	0.275805	0.126151	0.0777469	0.0903527	0.223776	0.164256	0.205619	0.427176	0.424038	0.779828	0.256661	0.253088	0.239403	0.112565	0.336577	0.238006	0.278585	0.0643972	0.110599	0.12016
559	0.218908	0.210943	0.134421	0.227798	0.201818	0.378315	0.471014	0.216906	0.309011	0.238205	0.325256	0.223313	0.485399	0.497778	0.407454	0.531043	0.45934	0.451636	0.312538	0.255212						559	0.367055	0.562393	0.184028	0.422462	0.12283	0.363718	0.241278	0.455055	0.727694	0.689859	0.518094	0.407031	0.241437	0.227053	0.442455	0.304881	0.222464	0.0992847	0.716548	0.407126
560	0.659321	0.257835	0.290446	0.249592	0.473365	0.319002	0.238636	0.422118	0.614668	0.321415	0.35813	0.327787	0.372074	0.485047	0.637126	0.385763	0.361935	0.429334	0.514099	0.361028						560	0.573995	0.20284	0.0952004	0.244385	0.146755	0.336507	0.297678	0.446406	0.528925	0.572003	0.556622	0.656306	0.659583	0.530439	0.737553	0.155868	0.607959	0.0655863	0.627382	0.173637
561	0.29685	0.181232	0.200471	0.51476	0.2625	0.29443	0.235802	0.69071	0.559206	0.358271	0.434585	0.188949	0.229141	0.269981	0.560306	0.363786	0.349638	0.439617	0.475365	0.291001						561	0.301225	0.208665	0.0661852	0.238455	0.197729	0.311388	0.23658	0.528062	0.842868	0.194649	0.321908	0.432249	0.234696	0.26782	0.311044	0.436287	0.362961	0.231943	0.171463	0.17664
562	0.386291	0.109131	0.271766	0.326335	0.180819	0.326985	0.22559	0.291699	0.548368	0.450977	0.496193	0.251629	0.28023	0.407476	0.626396	0.283823	0.300416	0.402743	0.381612	0.362923						562	0.172752	0.510571	0.127718	0.300788	0.147041	0.30049	0.137279	0.487975	0.686831	0.525285	0.509194	0.911364	0.272923	0.472102	0.413947	0.164006	0.465148	0.175862	0.421273	0.291978
563	0.38352	0.231326	0.392563	0.402205	0.335297	0.261317	0.422814	0.492243	0.720231	0.517936	0.442502	0.334954	0.309371	0.147678	0.565966	0.32934	0.296199	0.515268	0.471635	0.330968						563	0.178702	0.454559	0.266237	0.466019	0.312993	0.346605	0.256173	0.70109	0.727778	0.41438	0.574137	0.404606	0.345963	0.365246	0.734414	0.204568	0.221407	0.316104	0.500807	0.227904
564	0.422216	0.196792	0.15759	0.229785	0.118804	0.433544	0.235841	0.632601	0.498457	0.348299	0.476931	0.321557	0.248753	0.44333	0.59491	0.318191	0.35949	0.509701	0.209545	0.359701						564	0.0810659	0.353741	0.264421	0.243585	0.0592266	0.282054	0.392662	0.220588	0.337839	0.503483	0.295614	0.296722	0.590864	0.263822	0.531309	0.30481	0.297692	0.193307	0.755112	0.198634
565	0.423609	0.312273	0.179648	0.224866	0.281935	0.420224	0.206478	0.494669	0.441585	0.256732	0.396068	0.406043	0.373842	0.25725	0.564615	0.249047	0.629899	0.387838	0.500627	0.438987						565	0.493812	0.41375	0.229093	0.381811	0.141828	0.44598	0.250764	0.613777	0.807264	0.376214	0.33766	0.517151	0.306218	0.318688	0.488799	0.472107	0.211089	0.283673	0.204917	0.489459
566	0.205056	0.11604	0.246384	0.254159	0.413165	0.345065	0.303175	0.256867	0.419429	0.501871	0.530943	0.61901	0.223403	0.221401	0.627633	0.223295	0.416597	0.506667	0.346429	0.375454						566	0.269209	0.295224	0.0944954	0.154435	0.154284	0.123845	0.21496	0.506007	0.774892	0.75835	0.36564	0.630871	0.505599	0.344219	0.187805	0.307396	0.360448	0.297621	0.422253	0.349988
567	0.36	0.0660977	0.457159	0.594021	0.341654	0.530673	0.292981	0.553475	0.569147	0.391854	0.643076	0.418999	0.816663	0.399156	0.594338	0.476112	0.29417	0.685238	0.192853	0.517267						567	0.536668	0.544859	0.306435	0.314321	0.230159	0.462671	0.293084	0.700101	0.531802	0.870431	0.433346	0.563816	0.425091	0.346892	0.691406	0.480091	0.402366	0.180361	0.587572	0.392905
568	0.215619	0.259819	0.34746	0.440096	0.18624	0.548116	0.226106	0.420735	0.650514	0.588235	0.540908	0.276196	0.222624	0.380952	0.552092	0.480663	0.439995	0.412943	0.481126	0.450432						568	0.319407	0.460011	0.249029	0.307451	0.387797	0.302955	0.435049	0.432729	0.395737	0.742817	0.339261	0.621886	0.286027	0.429785	0.459253	0.136752	0.310309	0.390109	0.597252	0.400754
569	0.481188	0.129307	0.230844	0.306135	0.350918	0.323262	0.313435	0.435956	0.440964	0.479697	0.313649	0.300296	0.385686	0.328751	0.376199	0.52673	0.711911	0.456146	0.501538	0.369163						569	0.372029	0.367498	0.232034	0.436367	0.0938038	0.230849	0.259898	0.369086	0.511105	0.520704	0.263898	0.911647	0.562539	0.292582	0.307995	0.293879	0.401504	0.215837	0.434731	0.233383
570	0.304503	0.187969	0.285552	0.386617	0.089686	0.699019	0.343963	0.690378	0.555489	0.281921	0.471725	0.333315	0.59191	0.148975	0.408673	0.394475	0.712252	0.379021	0.469174	0.640301						570	0.347333	0.320281	0.181704	0.169231	0.270034	0.147163	0.288141	0.348505	0.751515	0.525303	0.317471	0.679466	0.333716	0.278936	0.369561	0.459596	0.440456	0.217075	0.503048	0.385986
571	0.301771	0.0846926	0.112807	0.395734	0.14629	0.145285	0.305778	0.521268	0.504031	0.422877	0.665994	0.342809	0.446353	0.421666	0.503359	0.435961	0.465452	0.482462	0.242839	0.307259						571	0.212143	0.270382	0.304993	0.317326	0.249753	0.300128	0.323011	0.612081	0.61564	0.589648	0.340089	0.838234	0.407505	0.263029	0.589622	0.437886	0.126962	0.244171	0.401905	0.497484
572	0.345496	0.265578	0.193659	0.311585	0.333333	0.583908	0.372086	0.473374	0.539994	0.370897	0.657381	0.390796	0.366842	0.147881	0.477641	0.592835	0.202234	0.206984	0.0969594	0.232126						572	0.461754	0.280724	0.155097	0.326616	0.114352	0.408673	0.275665	0.375247	0.646902	0.675558	0.458822	0.683271	0.211846	0.282713	0.347057	0.312377	0.367582	0.273945	0.29719	0.177869
573	0.40232	0.41048	0.189107	0.331551	0.348474	0.321022	0.33316	0.614878	0.315692	0.472328	0.706219	0.307742	0.476082	0.186543	0.313689	0.389193	0.374775	0.281806	0.210332	0.307856						573	0.477641	0.365006	0.230056	0.209036	0.214308	0.338093	0.410631	0.498975	0.246016	0.557055	0.394829	0.78528	0.261889	0.11981	0.359333	0.395814	0.288377	0.183438	0.467726	0.0349281
574	0.59049	0.294497	0.267072	0.440823	0.482604	0.243054	0.589495	0.586513	0.756734	0.386598	0.196183	0.372589	0.478727	0.248311	0.613697	0.493797	0.581901	0.512562	0.542244	0.438819						574	0.278837	0.403469	0.106369	0.206876	0.116405	0.47778	0.374909	0.463433	0.658381	0.482809	0.575586	0.801471	0.357791	0.146864	0.441822	0.445427	0.422069	0.242881	0.421398	0.369687
575	0.29699	0.401929	0.218667	0.464296	0.415115	0.479613	0.257627	0.539773	0.367257	0.537361	0.580007	0.267027	0.26615	0.342986	0.447863	0.516416	0.486704	0.389222	0.224061	0.414143						575	0.309974	0.076148	0.311652	0.350631	0.144244	0.364895	0.18665	0.692053	0.595779	0.514511	0.496315	0.458805	0.422641	0.477025	0.381849	0.337775	0.241313	0.166391	0.452274	0.108352
576	0.554755	0.188493	0.31811	0.247436	0.295566	0.378372	0.258025	0.517754	0.469712	0.244589	0.669048	0.22773	0.396136	0.307629	0.421644	0.402954	0.424505	0.332858	0.332415	0.371953						576	0.14738	0.473313	0.402634	0.151487	0.087857	0.131105	0.311235	0.450411	0.648104	0.316279	0.449788	0.334925	0.387846	0.299698	0.30786	0.260741	0.492201	0.364917	0.369082	0.197185
577	0.278588	0.356482	0.211184	0.323604	0.213088	0.488889	0.473756	0.467084	0.397763	0.321963	0.472693	0.351928	0.454016	0.275001	0.502785	0.242042	0.40836	0.463494	0.332943	0.277172						577	0.449866	0.477078	0.28013	0.267072	0.370005	0.341467	0.107496	0.5088	0.521303	0.680901	0.394727	0.546954	0.390208	0.33547	0.551134	0.551543	0.294474	0.418559	0.430206	0.523423
578	0.436792	0.372903	0.175226	0.396041	0.26035	0.314357	0.283605	0.511343	0.71809	0.232832	0.220607	0.164379	0.229175	0.249578	0.651631	0.38598	0.507215	0.242722	0.428848	0.374185						578	0.307165	0.344965	0.109553	0.26191	0.194906	0.365187	0.323645	0.532009	0.461198	0.74741	0.805764	0.669137	0.19284	0.210678	0.473238	0.479005	0.603587	0.562823	0.641501	0.338656
579	0.341487	0.474643	0.225123	0.568076	0.434839	0.518752	0.165191	0.782883	0.436968	0.324315	0.357577	0.411315	0.406619	0.572258	0.444909	0.856989	0.452902	0.252837	0.313603	0.395709						579	0.253698	0.461974	0.204082	0.314087	0.254476	0.594783	0.293677	0.554001	0.617937	0.695181	0.708319	0.533472	0.431856	0.371762	0.373686	0.390021	0.19593	0.452209	0.157224	0.472045
580	0.237738	0.231923	0.286714	0.521942	0.490941	0.243821	0.449916	0.35664	0.494405	0.252633	0.263116	0.177346	0.418248	0.518118	0.429263	0.316446	0.386908	0.410814	0.371236	0.410882						580	0.334198	0.349626	0.0808081	0.501781	0.202066	0.28071	0.479854	0.609248	0.669533	0.512488	0.767926	0.510638	0.487961	0.302492	0.508784	0.276456	0.347339	0.293014	0.326675	0.272488
581	0.524522	0.145888	0.218071	0.228317	0.264865	0.341499	0.50059	0.431615	0.649677	0.268969	0.511925	0.386214	0.558	0.476727	0.624732	0.462566	0.418152	0.368256	0.2913	0.488886						581	0.158968	0.0941316	0.0691703	0.172823	0.0477341	0.104314	0.111394	0.480877	0.330034	0.557524	0.129903	0.422795	0.149689	0.133462	0.2455	0.141764	0.21993	0.0525576	0.118313	0.130144
582	0.189841	0.254336	0.0944635	0.374674	0.236258	0.370303	0.235894	0.570981	0.37321	0.319801	0.530766	0.192239	0.60212	0.441953	0.747495	0.525851	0.409927	0.310635	0.387423	0.405896						582	0.243237	0.413841	0.189589	0.446031	0.00540123	0.419371	0.179296	0.520967	0.371667	0.538514	0.322804	0.406115	0.457122	0.507487	0.421204	0.27699	0.328773	0.131176	0.379119	0.317847
583	0.451466	0.253982	0.133307	0.378525	0.133885	0.235902	0.128406	0.453	0.277758	0.230713	0.343279	0.22406	0.315678	0.153658	0.323315	0.235721	0.443109	0.16278	0.215113	0.143569						583	0.348247	0.12406	0.179066	0.233479	0.220896	0.612843	0.242522	0.602098	0.370436	0.270112	0.622571	0.663063	0.530149	0.228363	0.399385	0.233169	0.3243	0.159352	0.212462	0.356822
584	0.237725	0.162127	0.170515	0.219344	0.122862	0.476456	0.330546	0.410757	0.593579	0.372886	0.238404	0.222006	0.317647	0.407175	0.318311	0.301708	0.302023	0.321222	0.254513	0.396553						584	0.400224	0.391932	0.107918	0.159556	0.282598	0.352427	0.346568	0.469794	0.745302	0.464764	0.482267	0.708963	0.368052	0.446511	0.549087	0.429673	0.312396	0.1225	0.650537	0.300508
585	0.243596	0.127299	0.374098	0.349095	0.347494	0.394954	0.213783	0.486876	0.677332	0.289062	0.583724	0.431122	0.377969	0.221495	0.459608	0.549399	0.268157	0.426721	0.271956	0.239762						585	0.158979	0.52585	0.243202	0.517806	0.229333	0.378179	0.372694	0.568935	0.580979	0.41678	0.592241	0.599771	0.359716	0.462086	0.477414	0.366862	0.382072	0.222692	0.63236	0.278062
586	0.3892	0.137147	0.437068	0.544195	0.141987	0.265153	0.349724	0.360763	0.589685	0.386066	0.403437	0.13281	0.411767	0.13193	0.442625	0.346755	0.37102	0.445174	0.348528	0.523569						586	0.378581	0.432237	0.150535	0.0686275	0.179578	0.226199	0.331325	0.353777	0.422393	0.514608	0.472108	0.494066	0.292738	0.286868	0.35943	0.528439	0.24996	0.29718	0.388846	0.182466
587	0.363144	0.261521	0.395975	0.271179	0.369769	0.197432	0.416698	0.372533	0.575927	0.365339	0.359759	0.239204	0.214919	0.162964	0.339351	0.444591	0.411178	0.298581	0.332428	0.175236						587	0.164615	0.236789	0.261077	0.298375	0.319279	0.372746	0.209643	0.523374	0.445145	0.835122	0.27528	0.75	0.274465	0.175668	0.507166	0.194311	0.284395	0.372755	0.677093	0.210061
588	0.184142	0.161794	0.318318	0.22663	0.168931	0.172195	0.341935	0.434474	0.415691	0.426187	0.503371	0.217964	0.248397	0.405137	0.306599	0.244167	0.528499	0.207562	0.305259	0.142823						588	0.329639	0.25609	0.16335	0.342342	0.167664	0.156349	0.218559	0.402871	0.499524	0.525439	0.245833	0.628846	0.330779	0.366667	0.254881	0.302301	0.109347	0.163535	0.345971	0.167713
589	0.253373	0.30591	0.145683	0.334398	0.241496	0.291003	0.169104	0.330991	0.308682	0.286608	0.760952	0.474956	0.468155	0.519766	0.63577	0.348282	0.350894	0.417656	0.286562	0.204355						589	0.482172	0.504355	0.234471	0.35355	0.264218	0.206118	0.16414	0.5387	0.507887	0.473341	0.395062	0.67299	0.331206	0.412791	0.566833	0.253049	0.211685	0.551359	0.31931	0.311459
590	0.100059	0.0678598	0.229878	0.240279	0.183882	0.460493	0.125164	0.203518	0.479052	0.346153	0.531692	0.229229	0.410073	0.24621	0.397496	0.17827	0.494138	0.270403	0.400562	0.156032						590	0.363868	0.564258	0.208588	0.573529	0.386594	0.195032	0.202634	0.58079	0.432102	0.425716	0.362794	0.701772	0.35604	0.299228	0.452977	0.384921	0.242917	0.25921	0.414643	0.425617
591	0.232912	0.167432	0.297866	0.118132	0.280712	0.240746	0.320727	0.576221	0.364595	0.288852	0.179491	0.493529	0.40079	0.0984375	0.613207	0.223723	0.495743	0.340798	0.43144	0.638811						591	0.17472	0.243471	0.0817119	0.222012	0.105908	0.179803	0.28159	0.472709	0.651007	0.698413	0.338615	0.489132	0.606451	0.212215	0.337688	0.253118	0.452381	0.227149	0.479045	0.138141
592	0.411318	0.336633	0.165029	0.483106	0.240938	0.563223	0.281709	0.571344	0.539824	0.449122	0.642972	0.36601	0.578444	0.418239	0.63501	0.420229	0.700819	0.45608	0.440745	0.464702						592	0.281848	0.250424	0.321137	0.346258	0.178758	0.355603	0.170418	0.26492	0.35205	0.450479	0.571432	0.632755	0.320611	0.186763	0.679083	0.249626	0.212613	0.345298	0.247714	0.271456
593	0.561356	0.374364	0.300973	0.305627	0.265303	0.45146	0.678458	0.672936	0.843311	0.331922	0.417697	0.347173	0.279514	0.347409	0.490458	0.590325	0.547524	0.497131	0.354804	0.52841						593	0.114373	0.306692	0.136129	0.210029	0.184131	0.21306	0.214664	0.445293	0.628613	0.652019	0.47566	0.28806	0.606275	0.182711	0.232432	0.321561	0.429246	0.210594	0.273873	0.189503
594	0.462515	0.168607	0.171954	0.386368	0.62955	0.174241	0.274713	0.296694	0.387805	0.197201	0.342175	0.337997	0.285133	0.294596	0.555169	0.298252	0.44641	0.434514	0.302321	0.233221						594	0.599515	0.202214	0.124026	0.327778	0.438635	0.434421	0.261104	0.564679	0.515232	0.344984	0.450998	0.490329	0.34218	0.323991	0.546265	0.428223	0.073167	0.230416	0.426073	0.459271
595	0.421704	0.211562	0.392889	0.326585	0.414832	0.242406	0.25146	0.378653	1	0.374111	0.552498	0.306857	0.28947	0.292454	0.553294	0.294936	0.518509	0.460657	0.289475	0.192552						595	0.263956	0.205387	0.136887	0.389583	0.152178	0.376201	0.198702	0.393216	0.410751	0.647525	0.258448	0.729323	0.533968	0.223233	0.498222	0.270399	0.465992	0.137542	0.346203	0.177334
596	0.310676	0.114567	0.22689	0.52381	0.522559	0.152867	0.364744	0.381487	0.353111	0.54898	0.438543	0.312143	0.361761	0.23397	0.387895	0.48358	0.321952	0.562468	0.259105	0.559798						596	0.351187	0.242398	0.181551	0.422101	0.181122	0.278935	0.540746	0.511608	0.257806	0.560033	0.542865	0.492063	0.475621	0.149269	0.248869	0.203962	0.283503	0.213872	0.560015	0.277361
597	0.334594	0.168911	0.276199	0.306423	0.41994	0.334536	0.377209	0.513527	0.228338	0.283228	0.311711	0.424637	0.183823	0.413451	0.538838	0.488264	0.663965	0.331786	0.431726	0.588568						597	0.279184	0.364452	0.273862	0.328488	0.23092	0.453368	0.438724	0.255922	0.661975	0.887517	0.64449	0.497966	0.593105	0.266179	0.451912	0.455989	0.226151	0.144631	0.378691	0.487346
598	0.45114	0.169806	0.310686	0.290965	0.206881	0.267677	0.363619	0.521528	0.496713	0.345412	0.471965	0.232594	0.210424	0.332138	0.324921	0.28617	0.374167	0.270563	0.0896953	0.550952						598	0.638746	0.338333	0.197497	0.286083	0.250953	0.375765	0.342906	0.374868	0.704129	0.478274	0.527945	0.697412	0.688112	0.504751	0.674679	0.346199	0.648723	0.465909	0.4916	0.319336
599	0.452877	0.316082	0.354278	0.501798	0.238596	0.433606	0.705601	0.355948	0.437159	0.539523	0.332828	0.479137	0.281697	0.360583	0.630702	0.458574	0.562856	0.612077	0.434384	0.340588						599	0.29528	0.323706	0.208021	0.415068	0.170235	0.312045	0.389398	0.402566	0.465396	0.866797	0.512286	0.339208	0.47452	0.231917	0.480518	0.397156	0.173611	0.292554	0.375375	0.216289
600	0.587792	0.328449	0.464026	0.457483	0.15949	0.170779	0.299513	0.443266	0.469799	0.400794	0.475014	0.203919	0.525544	0.199688	0.509895	0.422244	0.531561	0.27449	0.191425	0.444436						600	0.272374	0.374065	0.285824	0.318169	0.282555	0.156803	0.340326	0.467738	0.713787	0.679727	0.373569	0.365584	0.300441	0.438477	0.459882	0.337959	0.31474	0.180046	0.285839	0.459468
601	0.35274	0.259576	0.181786	0.29997	0.502849	0.323181	0.405673	0.545744	0.609076	0.218687	0.432091	0.273024	0.348734	0.142918	0.289546	0.428084	0.415267	0.200368	0.257794	0.318723						601	0.406166	0.354857	0.135524	0.262121	0.451527	0.217835	0.242289	0.547531	0.47282	0.782926	0.454353	0.336405	0.587505	0.380501	0.527443	0.307026	0.174728	0.187146	0.52039	0.721329
602	0.482214	0.332487	0.153229	0.464285	0.192276	0.342911	0.425417	0.440119	0.530811	0.453551	0.33916	0.446405	0.323239	0.205969	0.387239	0.341129	0.329528	0.335082	0.454114	0.442043						602	0.171752	0.278784	0.257865	0.32651	0.106353	0.155842	0.208073	0.508714	0.564411	0.284871	0.318277	0.494391	0.28889	0.280825	0.446178	0.163892	0.27528	0.242793	0.299244	0.114093
603	0.386859	0.085232	0.220709	0.54108	0.191637	0.532714	0.579869	0.382699	0.230651	0.527711	0.46032	0.418478	0.476942	0.302796	0.389475	0.429471	0.465573	0.502051	0.393859	0.252965						603	0.19792	0.432966	0.39636	0.423967	0.258231	0.386689	0.339013	0.666369	0.720416	0.64402	0.557136	0.419498	0.746377	0.53351	0.266494	0.412824	0.482536	0.396771	0.632521	0.336044
604	0.472884	0.0850694	0.285273	0.566683	0.242261	0.512179	0.314312	0.316842	0.483553	0.326521	0.746667	0.618276	0.360742	0.315457	0.494003	0.522465	0.470073	0.437753	0.558549	0.457807						604	0.287733	0.326681	0.301286	0.310432	0.24895	0.465667	0.220378	0.626961	0.438307	0.637154	0.325268	0.571312	0.464336	0.265139	0.435497	0.206134	0.316096	0.279825	0.539668	0.208836
605	0.190768	0.254627	0.198743	0.264832	0.264013	0.187346	0.356058	0.387554	0.434715	0.474145	0.375415	0.16614	0.169732	0.0380596	0.246066	0.330495	0.338922	0.496994	0.286314	0.433618						605	0.15719	0.351177	0.123617	0.179825	0.15814	0.438596	0.377537	0.463118	0.715563	0.447232	0.533021	0.555745	0.275468	0.228735	0.301339	0.352196	0.311907	0.214784	0.36653	0.0949629
606	0.500563	0.338818	0.419451	0.306602	0.314853	0.309204	0.153303	0.389037	0.770252	0.394022	0.385961	0.210891	0.244842	0.335469	0.383884	0.32635	0.368146	0.316026	0.432686	0.476942						606	0.421544	0.223595	0.243124	0.371678	0.208189	0.319021	0.279219	0.442929	0.619105	0.60491	0.531108	0.653917	0.421354	0.389396	0.35076	0.193171	0.486005	0.158764	0.427742	0.165265
607	0.16935	0.164923	0.261373	0.174627	0.213033	0.369392	0.219199	0.415335	0.483125	0.15431	0.327021	0.352841	0.236601	0.443497	0.345082	0.245274	0.35573	0.416865	0.287495	0.473975						607	0.257797	0.219853	0.138014	0.402057	0.0612876	0.336183	0.0948482	0.536418	0.514168	0.433418	0.229442	0.50723	0.302014	0.256066	0.461753	0.225347	0.286655	0.135917	0.34292	0.248263
608	0.544234	0.413228	0.212888	0.412157	0.281823	0.343542	0.296372	0.540444	0.532137	0.600058	0.326063	0.402865	0.378657	0.315804	0.656649	0.630852	0.47879	0.48477	0.38206	0.511042						608	0.203424	0.126366	0.132892	0.139075	0.183886	0.273461	0.135168	0.482476	0.312268	0.84157	0.413389	0.43615	0.338832	0.382506	0.279292	0.333516	0.151348	0.184083	0.265404	0.398344
609	0.24432	0.168757	0.320926	0.395848	0.438129	0.402581	0.232908	0.382381	0.722661	0.550724	0.646832	0.369982	0.278783	0.352179	0.436858	0.385665	0.273572	0.401681	0.578488	0.314942						609	0.221748	0.343707	0.172348	0.302915	0.358938	0.403146	0.417567	0.501674	0.608121	0.642543	0.415628	0.590564	0.247821	0.251945	0.713777	0.245144	0.435675	0.380376	0.280761	0.366666
610	0.234936	0.501641	0.314191	0.674766	0.260257	0.396326	0.630192	0.257569	0.313996	0.342142	0.496473	0.334158	0.461072	0.334026	0.364045	0.536147	0.369453	0.614694	0.507856	0.279491						610	0.275152	0.298373	0.294786	0.312866	0.214371	0.428588	0.17386	0.38445	0.743674	0.608316	0.30095	0.713188	0.394129	0.401909	0.507374	0.238177	0.271399	0.0959278	0.347375	0.369259
611	0.506732	0.254356	0.178742	0.25619	0.304756	0.492835	0.328546	0.386934	0.444831	0.409527	0.571015	0.503541	0.44678	0.445476	0.599868	0.518123	0.307068	0.586835	0.541264	0.38064						611	0.360337	0.642735	0.0883824	0.332217	0.180428	0.409488	0.342167	0.532393	0.562757	0.876845	0.67328	0.650196	0.500104	0.499433	0.428637	0.488797	0.350804	0.290692	0.439076	0.401158
612	0.494231	0.30558	0.357466	0.445578	0.339358	0.224371	0.584041	0.446059	0.650803	0.557285	0.535412	0.25391	0.36832	0.197295	0.572052	0.51391	0.978039	0.37935	0.357469	0.437918						612	0.175584	0.423993	0.307345	0.255348	0.136777	0.190676	0.111982	0.420409	0.450394	0.546915	0.473483	0.732496	0.237236	0.264528	0.530679	0.516185	0.152788	0.199303	0.357051	0.473954
613	0.608436	0.36695	0.282697	0.311357	0.33529	0.550012	0.363582	0.424082	0.725609	0.456861	0.478445	0.435719	0.500822	0.405228	0.534063	0.4301	0.540489	0.448412	0.568985	0.479537						613	0.321837	0.373938	0.324332	0.394737	0.237372	0.33028	0.248318	0.501078	0.377045	0.462275	0.452465	0.659709	0.617375	0.179612	0.616599	0.360523	0.344666	0.336674	0.83305	0.196842
614	0.187594	0.138628	0.15744	0.238135	0.420784	0.168189	0.0817016	0.270583	0.282169	0.293981	0.134573	0.327629	0.243344	0.205329	0.676923	0.212111	0.313638	0.368622	0.452999	0.132276						614	0.463076	0.585906	0.163655	0.315885	0.163041	0.277514	0.238168	0.578201	0.277416	0.678488	0.5251	0.547461	0.209216	0.252085	0.357951	0.335468	0.238168	0.247657	0.47088	0.409172
615	0.384821	0.361111	0.125397	0.361105	0.42432	0.281149	0.567744	0.574409	0.67534	0.323299	0.41055	0.28373	0.318056	0.237738	0.618827	0.500718	0.387623	0.471032	0.547379	0.214024						615	0.324074	0.587388	0.0886752	0.414281	0.288151	0.505328	0.455088	0.521621	0.427778	0.748737	0.521545	0.541391	0.482543	0.558479	0.428571	0.312293	0.509259	0.214602	0.355225	0.359554
616	0.183699	0.228248	0.075416	0.281211	0.327406	0.444095	0.394832	0.27938	0.334613	0.211605	0.699074	0.374255	0.247995	0.217826	0.326297	0.238202	0.152476	0.412695	0.529376	0.288409						616	0.209127	0.333987	0.227127	0.200487	0.142124	0.298768	0.429492	0.559983	0.385225	0.820739	0.538986	0.598612	0.394336	0.354165	0.379998	0.280873	0.353606	0.279459	0.368791	0.42227
617	0.221792	0.253195	0.214457	0.455733	0.0949834	0.146563	0.476461	0.380659	0.372194	0.532213	0.443604	0.174496	0.299138	0.177449	0.748228	0.348677	0.395025	0.50823	0.318888	0.315332						617	0.240862	0.312789	0.18857	0.209752	0.220098	0.249488	0.154675	0.485527	0.339582	0.45981	0.598677	0.440647	0.52468	0.31536	0.539381	0.343753	0.425148	0.152195	0.415655	0.24791
618	0.422593	0.204263	0.329989	0.202669	0.262116	0.346783	0.30489	0.585169	0.467736	0.459753	0.41031	0.202124	0.379557	0.222121	0.638833	0.272413	0.336181	0.437092	0.228231	0.223291						618	0.417319	0.365892	0.176127	0.484594	0.194748	0.397894	0.300099	0.624495	0.713443	0.622141	0.43417	0.684492	0.641903	0.53916	0.250389	0.476858	0.382885	0.431404	0.646307	0.318629
619	0.269583	0.157271	0.301484	0.489583	0.276103	0.399861	0.327156	0.396741	0.576122	0.286794	0.268126	0.148031	0.292822	0.125047	0.376844	0.286829	0.427249	0.573323	0.495897	0.453173						619	0.472905	0.491992	0.342449	0.189527	0.21302	0.0878945	0.365106	0.568856	0.454496	0.585677	0.556976	0.460486	0.67228	0.585578	0.383525	0.266161	0.524381	0.162228	0.429071	0.155612
620	0.276505	0.306659	0.190561	0.206603	0.22202	0.362761	0.226	0.178088	0.446297	0.496676	0.519563	0.349125	0.385845	0.275651	0.460079	0.560196	0.295519	0.3	0.390368	0.362542						620	0.438216	0.361553	0.16049	0.373508	0.0744048	0.198721	0.393194	0.47923	0.286195	0.645308	0.504853	0.723308	0.589163	0.392381	0.405769	0.163564	0.261264	0.431058	0.534435	0.341664
621	0.0913575	0.0906157	0.177597	0.353744	0.155913	0.329748	0.201001	0.523957	0.200195	0.658506	0.453333	0.0724662	0.216005	0.394806	0.25297	0.434681	0.160365	0.320772	0.279407	0.565355						621	0.450665	0.319613	0.256437	0.399802	0.143822	0.399808	0.285661	0.513938	0.21713	0.686275	0.384504	0.371181	0.43293	0.278263	0.49087	0.0563988	0.0861111	0.149949	0.499533	0.612082
622	0.395989	0.303611	0.261029	0.393939	0.563609	0.249026	0.439099	0.410423	0.440016	0.282207	0.206061	0.26541	0.430272	0.370642	0.62473	0.636521	0.339049	0.535369	0.628283	0.297097						622	0.225065	0.30746	0.118611	0.262519	0.152381	0.333484	0.397003	0.328702	0.395734	0.720133	0.581134	0.496134	0.537156	0.163712	0.521168	0.502573	0.236065	0.123842	0.798585	0.312717
623	0.220763	0.122319	0.160044	0.236487	0.237407	0.300242	0.245226	0.20043	0.376216	0.465276	0.719245	0.279538	0.265031	0.159481	0.502875	0.67239	0.38733	0.322094	0.308127	0.254418						623	0.262285	0.509959	0.228178	0.0668338	0.182976	0.312563	0.419641	0.408832	0.405729	0.778157	0.530402	0.614285	0.437305	0.221979	0.506078	0.38527	0.300951	0.1346	0.642829	0.363818
624	0.466038	0.218692	0.337912	0.197433	0.166383	0.149604	0.227359	0.466729	0.516662	0.301915	0.477795	0.190356	0.354785	0.20809	0.541111	0.258531	0.456901	0.34069	0.152281	0.292265						624	0.499173	0.347283	0.0162474	0.293201	0.284764	0.555928	0.325123	0.579514	0.453995	0.704634	0.446173	0.629101	0.450845	0.49407	0.806579	0.358745	0.554709	0.269136	0.495538	0.372323
625	0.341808	0.239286	0.37177	0.165212	0.673201	0.341017	0.361683	0.565348	0.633006	0.254567	0.344023	0.274714	0.32993	0.298765	0.625297	0.430968	0.417337	0.54604	0.317316	0.461893						625	0.352854	0.632826	0.179789	0.274551	0.202862	0.393787	0.309069	0.685205	0.643704	0.905841	0.328731	0.654945	0.539399	0.44141	0.79472	0.490639	0.40013	0.253505	0.543908	0.251497
626	0.304947	0.13176	0.172724	0.306186	0.252719	0.221804	0.451076	0.547881	0.451441	0.381745	0.403234	0.152307	0.225397	0.184286	0.836305	0.431682	0.476135	0.539019	0.284861	0.563314						626	0.126634	0.169045	0.113229	0.290958	0.109321	0.0757213	0.119315	0.244984	0.522377	0.703775	0.21107	0.463847	0.350919	0.194765	0.6917	0.202884	0.239703	0.0434783	0.186257	0.133864
627	0.281763	0.373715	0.204103	0.196473	0.296244	0.444292	0.352132	0.346015	0.458881	0.34903	0.645067	0.119029	0.363456	0.248576	0.543517	0.335852	0.642438	0.41964	0.328344	0.421843						627	0.305715	0.376642	0.10649	0.20382	0.236146	0.241694	0.495234	0.5634	0.27603	0.921875	0.2492	0.513206	0.28572	0.160294	0.54639	0.187674	0.242229	0.171363	0.322975	0.0131752
628	0.582612	0.443987	0.374987	0.307638	0.0868887	0.396746	0.22809	0.517991	0.490241	0.198458	0.533535	0.323475	0.166536	0.282256	0.20539	0.591248	0.179541	0.406215	0.338887	0.259556						628	0.319278	0.353231	0.166605	0.464923	0.3155	0.295319	0.125525	0.415303	0.657141	0.533239	0.427003	0.466258	0.32826	0.439136	0.569837	0.197977	0.540245	0.269762	0.589236	0.0913879
629	0.277967	0.27822	0.0993789	0.317609	0.291075	0.321072	0.408009	0.410051	0.563194	0.622313	0.427942	0.363264	0.441389	0.564784	0.695489	0.321652	0.488093	0.489279	0.491165	0.251911						629	0.621378	0.178028	0.0319149	0.187993	0.153874	0.242003	0.229346	0.464354	0.203994	0.60643	0.234058	0.365421	0.381733	0.269966	0.538055	0.101623	0.37523	0.263894	0.272812	0.0865587
630	0.379521	0.152272	0.185143	0.680194	0.330539	0.247355	0.301056	0.432567	0.503068	0.369146	0.563535	0.608259	0.52057	0.566334	0.381535	0.555126	0.510062	0.478552	0.335969	0.595526						630	0.410411	0.157523	0.0694444	0.295973	0.143317	0.167877	0.377714	0.400439	0.515075	0.612944	0.341555	0.822955	0.569409	0.198778	0.403373	0.31432	0.172596	0.389515	0.29545	0.334982
631	0.284492	0.327625	0.32199	0.406024	0.266504	0.13699	0.276851	0.374602	0.452694	0.46597	0.596232	0.297143	0.160031	0.181309	0.549614	0.326038	0.0973707	0.244665	0.415481	0.447669						631	0.310582	0.27232	0.331415	0.315749	0.31763	0.274382	0.297493	0.472442	0.574311	0.155228	0.299115	0.594516	0.2777	0.168606	0.225273	0.456105	0.416305	0.12763	0.350832	0.358898
632	0.191045	0.331566	0.217545	0.353349	0.1844	0.5728	0.391816	0.334227	0.391554	0.41962	0.623401	0.243064	0.244877	0.440153	0.70277	0.474293	0.249479	0.367242	0.539466	0.139853						632	0.197631	0.156392	0.312923	0.474854	0.111757	0.282092	0.246878	0.456042	0.613833	0.494477	0.596697	0.608981	0.329509	0.306092	0.437378	0.250878	0.226773	0.254868	0.410382	0.55987
633	0.222656	0.211828	0.481312	0.586952	0.305263	0.370102	0.399043	0.314981	0.429087	0.418112	0.599858	0.243308	0.68865	0.277691	0.415751	0.473018	0.402211	0.402191	0.173151	0.596219						633	0.166829	0.40668	0.205553	0.231475	0.186932	0.382762	0.18437	0.49828	0.432367	0.627141	0.461914	0.520576	0.247625	0.138528	0.468732	0.224853	0.499214	0.232051	0.484106	0.274369
634	0.309984	0.280876	0.281135	0.315292	0.234614	0.209448	0.259944	0.503456	0.631785	0.292802	0.756298	0.195073	0.375239	0.175993	0.396034	0.37524	0.372489	0.552713	0.356547	0.320215						634	0.376884	0.408469	0.443989	0.133669	0.240286	0.222019	0.618849	0.51336	0.525605	0.444985	0.288272	0.829167	0.332791	0.316526	0.420381	0.302244	0.397877	0.270567	0.220078	0.340414
635	0.370017	0.449289	0.384161	0.281969	0.423358	0.0673308	0.310288	0.469362	0.520926	0.466654	0.497732	0.281758	0.270538	0.258078	0.642361	0.570063	0.339113	0.318388	0.370581	0.392562						635	0.207736	0.243312	0.0962018	0.260935	0.150086	0.306696	0.272904	0.484464	0.486328	0.711123	0.5323	0.575186	0.593206	0.170525	0.537499	0.18632	0.259751	0.196919	0.393757	0.287655
636	0.310261	0.174705	0.161174	0.33336	0.404306	0.503893	0.338013	0.492857	0.473748	0.422574	0.722093	0.2259	0.43667	0.2375	0.551931	0.42604	0.232562	0.387157	0.591145	0.314571						636	0.294326	0.409692	0.0476822	0.387569	0.197831	0.53901	0.107625	0.478008	0.47308	0.720797	0.600456	0.65151	0.732059	0.412443	0.245081	0.302206	0.243202	0.156134	0.500545	0.323523
637	0.503846	0.276395	0.364608	0.440151	0.124241	0.363376	0.510784	0.350519	0.560933	0.277696	0.635212	0.269151	0.451555	0.480584	0.308307	0.351286	0.336386	0.371157	0.306488	0.477625						637	0.372612	0.526752	0.473291	0.40392	0.127646	0.562181	0.293056	0.65816	0.459629	0.464252	0.342829	0.564655	0.372182	0.322627	0.62169	0.317516	0.484637	0.31353	0.439755	0.275902
638	0.274877	0.117725	0.175244	0.390295	0.27771	0.233191	0.383001	0.39455	0.425991	0.30152	0.217601	0.151522	0.274368	0.320425	0.430411	0.337927	0.337996	0.160882	0.174426	0.345329						638	0.174286	0.0571429	0.127215	0.280086	0.268246	0.373711	0.172595	0.347592	0.432148	0.493095	0.755556	0.391068	0.426969	0.0505051	0.456859	0.4452	0.28179	0.152087	0.4069	0.136951
639	0.120911	0.275483	0.262196	0.316922	0.448217	0.519559	0.312041	0.30268	0.575424	0.630456	0.551357	0.428986	0.219419	0.217669	0.321801	0.435269	0.2603	0.513696	0.178577	0.0964371						639	0.223956	0.435795	0.255198	0.503793	0.173166	0.481967	0.284938	0.753675	0.549894	0.507139	0.509956	0.379948	0.279196	0.423288	0.392821	0.234436	0.337486	0.317654	0.753592	0.34199
640	0.535488	0.248749	0.341633	0.421057	0.340753	0.63679	0.0554461	0.724265	0.5786	0.182424	0.491889	0.51271	0.209707	0.336574	0.329261	0.508408	0.474033	0.439635	0.491336	0.383726						640	0.212922	0.195034	0.171111	0.35527	0.125778	0.202838	0.0369048	0.367322	0.767703	0.564839	0.614473	0.528953	0.362639	0.290292	0.376115	0.262086	0.343056	0.41314	0.177778	0.180307
641	0.276937	0.245596	0.293366	0.465865	0.306717	0.425608	0.406285	0.401956	0.212636	0.490619	0.479046	0.370825	0.343342	0.256076	0.433953	0.363623	0.5077	0.55711	0.45247	0.352501						641	0.187413	0.265594	0.177568	0.360445	0.0680907	0.268165	0.216572	0.546833	0.350687	0.544143	0.590594	0.60522	0.229745	0.203411	0.329539	0.313545	0.27505	0.222829	0.371963	0.117329
642	0.317705	0.327661	0.133547	0.518736	0.43562	0.35729	0.492027	0.331613	0.820783	0.343163	0.462167	0.386927	0.33244	0.328338	0.699933	0.360953	0.390305	0.609424	0.299059	0.410816						642	0.344047	0.447048	0.253133	0.116304	0.273339	0.237477	0.544932	0.497988	0.460849	0.610297	0.363419	0.497003	0.360623	0.193608	0.497489	0.255691	0.141525	0.261666	0.30972	0.13037
643	0.465069	0.278375	0.278712	0.326076	0.234654	0.247456	0.434077	0.44861	0.45669	0.247795	0.439971	0.400705	0.448187	0.398314	0.646007	0.489128	0.577689	0.569715	0.369362	0.436508						643	0.378275	0.469337	0.245398	0.370274	0.278628	0.20696	0.218117	0.615435	0.622176	0.590814	0.610125	0.879788	0.62372	0.19046	0.39688	0.314139	0.255114	0.153834	0.511876	0.163194
644	0.155664	0.230562	0.333243	0.477788	0.360327	0.454521	0.243111	0.229954	0.299856	0.234456	0.497801	0.167532	0.295646	0.332099	0.360782	0.489171	0.35277	0.569365	0.53355	0.289807						644	0.194999	0.445411	0.183665	0.393144	0.105501	0.203784	0.232913	0.548178	0.340598	0.485778	0.369685	0.496612	0.206559	0.146629	0.407202	0.272623	0.429917	0.156379	0.378693	0.297819
645	0.144562	0.550247	0.228415	0.432519	0.171438	0.342809	0.303747	0.324341	0.432697	0.334578	0.39812	0.351414	0.504408	0.338789	0.643598	0.538671	0.200142	0.268504	0.33654	0.170748						645	0.386378	0.488794	0.130767	0.498618	0.16202	0.272438	0.336844	0.195407	0.554739	0.45886	0.303832	0.89542	0.282593	0.192567	0.520633	0.490019	0.26265	0.171492	0.532176	0.24516
646	0.512291	0.221888	0.332514	0.686196	0.321877	0.460439	0.302695	0.249509	0.312022	0.248262	0.415536	0.282882	0.213984	0.474323	0.645361	0.487679	0.317181	0.575555	0.3687	0.559154						646	0.245381	0.334113	0.114161	0.231878	0.363975	0.377358	0.355089	0.458542	0.39415	0.679206	0.221036	0.772727	0.540534	0.241031	0.405927	0.167427	0.348931	0.140339	0.443221	0.328183
647	0.385887	0.150735	0.37861	0.353694	0.41867	0.610722	0.349993	0.405078	0.619889	0.407741	0.565361	0.383025	0.283084	0.319368	0.726623	0.565116	0.308249	0.580752	0.21808	0.441309						647	0.187392	0.40613	0.15401	0.147213	0.141286	0.188396	0.393964	0.568054	0.570263	0.557801	0.23486	0.43198	0.253379	0.181467	0.502405	0.0793514	0.155604	0.110621	0.171519	0.178229
648	0.287254	0.259183	0.103744	0.380696	0.198772	0.412914	0.350764	0.4029	0.381261	0.477671	0.785429	0.183053	0.283032	0.287253	0.338651	0.281647	0.311018	0.204766	0.452697	0.339622						648	0.155131	0.233653	0.205839	0.297975	0.259407	0.195465	0.229792	0.501597	0.526669	0.603458	0.415052	0.594101	0.391913	0.139613	0.374248	0.216593	0.380954	0.132907	0.738668	0.424261
649	0.370427	0.112331	0.256298	0.301901	0.334685	0.30932	0.0878479	0.530054	0.589485	0.114178	0.436309	0.249302	0.256298	0.304744	0.437564	0.261686	0.201154	0.422591	0.205199	0.482446						649	0.209183	0.339901	0.216936	0.278704	0.346721	0.121349	0.233925	0.603052	0.552211	0.720934	0.452502	0.709094	0.476716	0.244562	0.562848	0.231871	0.389656	0.23817	0.359274	0.0950576
650	0.207572	0.147084	0.430155	0.46406	0.142821	0.309087	0.300807	0.546214	0.262371	0.548395	0.422762	0.201981	0.402258	0.42322	0.54597	0.395986	0.37818	0.52652	0.520583	0.683847						650	0.65493	0.230471	0.352635	0.294186	0.275562	0.521515	0.202328	0.503409	1	0.544339	0.51576	0.556292	0.636446	0.447731	0.687135	0.198912	0.68686	0.348148	0.43972	0.260154
651	0.321563	0.477617	0.202244	0.23816	0.428473	0.225951	0.16629	0.476771	0.375465	0.276589	0.352726	0.191489	0.236339	0.266449	0.319893	0.433998	0.380006	0.404328	0.284594	0.231788						651	0.361253	0.518646	0.111387	0.21978	0.136901	0.23726	0.530998	0.291173	0.403355	0.448763	0.503365	0.360653	0.533389	0.173806	0.535667	0.41988	0.34735	0.494504	0.637888	0.264223
652	0.401022	0.228562	0.303007	0.413655	0.219898	0.303828	0.192826	0.531757	0.80971	0.423678	0.344148	0.375457	0.160186	0.176248	0.68107	0.376293	0.306254	0.264898	0.275743	0.184057						652	0.160686	0.501133	0.198771	0.174623	0.116341	0.454949	0.151913	0.171077	0.253574	0.341561	0.166461	0.252639	0.422607	0.115019	0.329345	0.169414	0.280932	0.122969	0.164549	0.235498
653	0.268337	0.191168	0.189047	0.413937	0.244364	0.699699	0.14593	0.55363	0.532069	0.176182	0.630209	0.458038	0.305176	0.463868	0.525862	0.227058	0.28851	0.292997	0.376359	0.155844						653	0.282401	0.322099	0.153029	0.343017	0.142636	0.138003	0.268264	0.721582	0.33122	0.616993	0.355124	0.572344	0.191459	0.233183	0.349242	0.150715	0.322099	0.138002	0.265544	0.227393
654	0.278776	0.142303	0.305067	0.332599	0.244991	0.244183	0.117034	0.423807	0.422411	0.136922	0.2131	0.625062	0.394718	0.198957	0.427133	0.325797	0.363793	0.199195	0.194928	0.285111						654	0.208525	0.340934	0.490853	0.424113	0.334585	0.0790708	0.361383	0.641102	0.427302	0.471057	0.318788	0.449941	0.322279	0.445148	0.356701	0.606042	0.250808	0.322976	0.416504	0.299454
655	0.399999	0.327489	0.229779	0.409622	0.291867	0.383212	0.35235	0.37845	0.454012	0.699908	0.616316	0.172153	0.315641	0.263387	0.315917	0.510118	0.52035	0.285729	0.266842	0.186404						655	0.48701	0.583226	0.241661	0.279591	0.253597	0.257717	0.292035	0.30688	0.447667	0.845785	0.447374	0.389738	0.562538	0.283955	0.393697	0.347846	0.324893	0.129823	0.476432	0.210657
656	0.206762	0.272953	0.310784	0.429525	0.307248	0.25249	0.527364	0.307405	0.758207	0.113594	0.408809	0.340108	0.433	0.405705	0.299369	0.180613	0.483083	0.467286	0.351299	0.398472						656	0.321313	0.354704	0.386479	0.255903	0.112179	0.277547	0.35813	0.340161	0.831502	0.73247	0.481927	0.484583	0.281274	0.362407	0.201666	0.190463	0.109245	0.23394	0.453836	0.657809
657	0.290367	0.300786	0.402192	0.644429	0.199685	0.38682	0.554768	0.462593	0.25314	0.312328	0.44328	0.220358	0.334871	0.310028	0.726429	0.400807	0.241118	0.40663	0.390969	0.402285						657	0.196392	0.276255	0.185376	0.387679	0.569924	0.160952	0.508802	0.527282	0.487397	0.939076	0.321291	0.686733	0.505213	0.355732	0.290767	0.219293	0.472222	0.293303	0.377762	0.362623
658	0.356634	0.353861	0.410208	0.500282	0.199484	0.372727	0.321383	0.378922	0.445105	0.230078	0.473611	0.123167	0.4868	0.579012	0.919653	0.33215	0.408039	0.371423	0.482619	0.541622						658	0.0874987	0.312248	0.158039	0.320862	0.131446	0.309096	0.356966	0.523773	0.468387	0.638377	0.586626	0.684793	0.200843	0.265588	0.180968	0.356395	0.213603	0.223642	0.252122	0.225968
659	0.390369	0.132926	0.25438	0.521607	0.0625456	0.331243	0.158114	0.43965	0.232118	0.465345	0.379487	0.297496	0.478221	0.545288	0.418976	0.297847	0.537169	0.411974	0.351639	0.194323						659	0.274117	0.248968	0.238198	0.0940391	0.206235	0.287521	0.379508	0.316901	0.651147	0.463172	0.170473	0.553771	0.493142	0.236842	0.50309	0.144681	0.266025	0.193291	0.737879	0.244973
660	0.171149	0.231962	0.30033	0.361345	0.315021	0.166762	0.351981	0.445279	0.684999	0.325424	0.516992	0.258983	0.350707	0.207803	0.565667	0.3512	0.464699	0.363863	0.441355	0.407512						660	0.289181	0.170694	0.188011	0.296141	0.14156	0.218241	0.175661	0.63697	0.578585	0.385024	0.64575	0.25548	0.270398	0.318398	0.411614	0.216177	0.540809	0.327349	0.483862	0.257922
661	0.243659	0.2881	0.330192	0.354367	0.119658	0.36551	0.354798	0.546917	0.469097	0.66378	0.555341	0.350946	0.22865	0.478983	0.372826	0.701292	0.288938	0.376033	0.404228	0.387712						661	0.351028	0.229726	0.622947	0.203663	0.225588	0.240337	0.458567	0.548039	0.575197	0.676934	0.484857	0.635231	0.516633	0.398615	0.631586	0.326192	0.273942	0.362015	0.261507	0.25258
662	0.248164	0.0871367	0.187946	0.144775	0.168754	0.443717	0.199927	0.566802	0.449026	0.34843	0.572126	0.290192	0.235519	0.242662	0.571965	0.546006	0.443342	0.119559	0.340445	0.266939						662	0.298262	0.355709	0.113275	0.288415	0.107555	0.0883579	0.134226	0.407303	0.308981	0.565156	0.281163	0.285133	0.148336	0.121008	0.509271	0.174433	0.149032	0.0860743	0.400324	0.164946
663	0.328223	0.0878069	0.260315	0.289388	0.324295	0.454943	0.511905	0.482783	0.256783	0.289978	0.617991	0.1808	0.179676	0.395452	0.239037	0.26688	0.353285	0.21506	0.53096	0.298978						663	0.311596	0.509706	0.163804	0.356643	0.137702	0.283101	0.372747	0.543088	0.578982	0.525649	0.476694	0.57063	0.321529	0.281145	0.467992	0.576121	0.36104	0.277731	0.551596	0.285812
664	0.402624	0.406297	0.295485	0.545936	0.45081	0.572599	0.20771	0.312701	0.500187	0.421354	0.55276	0.206297	0.620919	0.167648	0.229959	0.337475	0.465852	0.344713	0.298792	0.396097						664	0.250323	0.146245	0.0873879	0.113197	0.16003	0.302654	0.139426	0.606237	0.822222	0.313662	0.712121	0.468001	0.304915	0.239906	0.432698	0.27053	0.162689	0.062537	0.391205	0.11123
665	0.357425	0.33044	0.149333	0.275961	0.109323	0.184294	0.449577	0.28382	0.289583	0.257401	0.468817	0.20814	0.604545	0.376316	0.295003	0.355674	0.526712	0.473287	0.469194	0.41656						665	0.30622	0.337267	0.0924896	0.150502	0.169178	0.27344	0.214686	0.498502	0.531395	0.569124	0.222151	0.424292	0.219048	0.206686	0.546237	0.172819	0.44906	0.158416	0.312385	0.144581
666	0.311634	0.332864	0.434772	0.310392	0.381269	0.180476	0.49085	0.460356	0.697162	0.472517	0.514887	0.274647	0.464412	0.511942	0.777819	0.334283	0.496132	0.635758	0.365202	0.504054						666	0.311493	0.319827	0.36298	0.23116	0.289819	0.135976	0.254084	0.613378	0.439031	0.549012	0.740066	0.6422	0.355679	0.0921805	0.504309	0.240208	0.140759	0.155698	0.481936	0.159113
667	0.338009	0.12796	0.389735	0.720007	0.214675	0.383427	0.351259	0.428723	0.297883	0.307284	0.627476	0.282479	0.406325	0.299755	0.335268	0.553028	0.334306	0.402624	0.390521	0.611019						667	0.290428	0.481083	0.416417	0.343217	0.277344	0.318798	0.170625	0.626601	0.687966	0.435448	0.219345	0.506806	0.277331	0.231461	0.352045	0.285747	0.404048	0.145912	0.421411	0.375064
668	0.21853	0.200676	0.290105	0.257875	0.328405	0.371802	0.432784	0.331478	0.489343	0.25884	0.439903	0.203597	0.364472	0.409802	0.591114	0.630572	0.588718	0.384347	0.325285	0.207393						668	0.58131	0.614734	0.196643	0.493355	0.163116	0.501896	0.32371	0.570349	0.39779	0.537416	0.492158	0.549708	0.371478	0.304094	0.467828	0.358654	0.282306	0.311932	0.600459	0.0869565
669	0.390162	0.258627	0.104475	0.235568	0.435624	0.253717	0.326428	0.50774	0.427366	0.314024	0.562944	0.536486	0.245705	0.513634	0.586802	0.457764	0.537474	0.432635	0.421055	0.351451						669	0.423898	0.442538	0.110027	0.281889	0.340888	0.402603	0.247799	0.686723	0.532849	0.784257	0.616872	0.529207	0.40206	0.279267	0.435392	0.262588	0.408646	0.0606916	0.543795	0.448732
670	0.497252	0.355017	0.227552	0.222059	0.459146	0.43041	0.382126	0.567515	0.391743	0.301321	0.381881	0.18142	0.515771	0.27566	0.471205	0.319829	0.420412	0.411864	0.420655	0.204728						670	0.272831	0.202159	0.279947	0.274308	0.19886	0.540989	0.130489	0.535958	0.448039	0.532051	0.389453	0.819667	0.193722	0.205577	0.385164	0.336446	0.314591	0.161238	0.333626	0.160379
671	0.633978	0.260523	0.264075	0.546426	0.49183	0.27709	0.398295	0.514462	0.50514	0.235056	0.485584	0.634602	0.476451	0.320429	0.827089	0.380115	0.410088	0.350694	0.400633	0.299169						671	0.326857	0.270474	0.161719	0.185715	0.202015	0.180914	0.275457	0.471595	0.386838	0.528888	0.177489	0.750356	0.338351	0.369231	0.303387	0.357432	0.285315	0.0910598	0.240443	0.300161
672	0.402491	0.228545	0.473036	0.329837	0.384409	0.546409	0.414417	0.37572	0.512284	0.354447	0.646775	0.202214	0.543327	0.441302	0.880061	0.722074	0.633981	0.666667	0.566746	0.313462						672	0.377198	0.274701	0.218291	0.347906	0.427966	0.471411	0.261644	0.437064	0.55146	0.642772	0.39512	0.500293	0.455658	0.197938	0.354141	0.420046	0.265269	0.366347	0.512316	0.203872
673	0.4299	0.294554	0.240184	0.376722	0.170068	0.186058	0.336774	0.523162	0.671574	0.504958	0.611698	0.381482	0.342118	0.0816143	0.493761	0.621373	0.463302	0.418137	0.426804	0.21815						673	0.320239	0.438967	0.228836	0.486286	0.359657	0.315065	0.27668	0.464036	0.583398	0.744379	0.763085	0.520583	0.395153	0.425421	0.564188	0.3505	0.199524	0.576063	0.67365	0.41642
674	0.547429	0.281568	0.297989	0.670506	0.225103	0.464382	0.25513	0.49353	0.460266	0.27118	0.412799	0.235954	0.193057	0.465587	0.744368	0.293717	0.60012	0.521453	0.142675	0.337436						674	0.213396	0.227838	0.032634	0.196109	0.273944	0.243019	0.141354	0.576798	0.285707	0.638612	0.237181	0.449701	0.205206	0.296584	0.440375	0.210065	0.270285	0.09874	0.36285	0.312055
675	0.790676	0.322839	0.427247	0.277597	0.372917	0.220486	0.620305	0.307693	0.390496	0.314577	0.537933	0.292862	0.376794	0.325443	0.753379	0.484385	0.449815	0.546288	0.331781	0.658522						675	0.297528	0.289364	0.0679365	0.406073	0.195715	0.320433	0.475593	0.28952	0.748148	0.62245	0.46404	0.310094	0.416897	0.281131	0.278534	0.241992	0.42675	0.133088	0.345296	0.30933
676	0.165211	0.456527	0.403823	0.273172	0.157715	0.338737	0.205971	0.42285	0.375231	0.408256	0.80449	0.44893	0.275306	0.33457	0.563279	0.223593	0.484591	0.358645	0.437967	0.434844						676	0.350495	0.565306	0.0762689	0.321511	0.3706	0.385471	0.370445	0.620619	0.566785	0.743355	0.466468	0.450814	0.334888	0.309338	0.743513	0.549757	0.345094	0.167842	0.721719	0.248202
677	0.570503	0.488889	0.37573	0.333246	0.244772	0.473449	0.338053	0.595882	0.527356	0.360122	0.612338	0.32794	0.379041	0.245201	0.558733	0.548346	0.468456	0.348294	0.337128	0.233712						677	0.166231	0.278565	0.200708	0.0789987	0.176801	0.317027	0.566519	0.361167	0.457687	0.581989	0.272814	0.343009	0.513311	0.181629	0.447519	0.281747	0.191527	0.0581631	0.257217	0.164685
678	0.485745	0.321396	0.603258	0.313484	0.141351	0.429225	0.230457	0.54235	0.44372	0.468887	0.590983	0.397916	0.43236	0.506936	0.634647	0.443239	0.260128	0.48675	0.560787	0.561293						678	0.250595	0.469806	0.166874	0.196683	0.11454	0.130564	0.342514	0.423055	0.454371	0.692496	0.329843	0.577292	0.334469	0.500307	0.546139	0.371332	0.112509	0.398763	0.239681	0.263715
679	0.39737	0.233581	0.36396	0.362191	0.152812	0.345221	0.54475	0.41747	0.422416	0.220326	0.75442	0.314951	0.310651	0.395553	0.683598	0.30944	0.326326	0.533822	0.308747	0.527093						679	0.170883	0.274959	0.100355	0.0895774	0.134859	0.21078	0.17688	0.433069	0.572805	0.350992	0.374704	0.79763	0.329309	0.281898	0.206215	0.49196	0.697581	0.209067	0.340137	0.31883
680	0.464825	0.103886	0.253998	0.271838	0.147717	0.216623	0.177357	0.263263	0.290424	0.257927	0.425404	0.204652	0.631101	0.612193	0.736195	0.42131	0.612943	0.343666	0.542178	0.352017						680	0.572509	0.427275	0.0770428	0.183672	0.292312	0.120573	0.373565	0.612678	0.5954	0.830616	0.344678	0.578752	0.22113	0.227325	0.562619	0.184122	0.39729	0.145948	0.632744	0.306294
681	0.269722	0.361036	0.514181	0.440153	0.303722	0.586702	0.477326	0.554095	0.449442	0.172375	0.226231	0.202683	0.274715	0.585847	0.554055	0.537973	0.576013	0.304388	0.530618	0.577847						681	0.316901	0.507687	0.274239	0.337257	0.152415	0.158489	0.109804	0.40221	0.7913	0.650563	0.422574	0.541617	0.435723	0.317651	0.421153	0.313036	0.502487	0.201349	0.303722	0.353013
682	0.133577	0.312505	0.135565	0.345987	0.207889	0.269893	0.253558	0.407874	0.339201	0.376305	0.745544	0.204713	0.365343	0.168122	0.430361	0.30473	0.527761	0.303244	0.389358	0.420773						682	0.367001	0.401656	0.157428	0.454455	0.138488	0.280534	0.24245	0.330973	0.635489	0.773195	0.421596	0.245404	0.561232	0.291163	0.4888	0.395346	0.136002	0.201345	0.556481	0.30422
683	0.0859366	0.118793	0.27374	0.348403	0.0942946	0.247808	0.325258	0.527494	0.604726	0.29356	0.269666	0.231008	0.315921	0.220459	0.370322	0.445424	0.519136	0.120199	0.306925	0.375646						683	0.272445	0.170335	0.0667649	0.152827	0.150053	0.183049	0.190999	0.482794	0.730433	0.473004	0.639118	0.631473	0.155969	0.195164	0.473779	0.160402	0.11537	0.0934414	0.198114	0.128334
684	0.449214	0.169599	0.354544	0.233285	0.485432	0.452187	0.34025	0.336846	0.411479	0.200094	0.14423	0.114956	0.282076	0.261607	0.605284	0.530559	0.336831	0.615346	0.271198	0.289814						684	0.379048	0.527015	0.232204	0.300755	0.229365	0.550931	0.217327	0.567123	0.524772	0.791108	0.731111	0.40858	0.317206	0.30092	0.623524	0.210606	0.312778	0.229228	0.284892	0.482468
685	0.371221	0.247062	0.54291	0.703693	0.346882	0.345652	0.248437	0.309559	0.880808	0.51416	0.534109	0.468379	0.404089	0.362125	0.729947	0.456169	0.56891	0.408322	0.252742	0.525214						685	0.346915	0.225151	0.102296	0.157895	0.22489	0.392722	0.298738	0.54171	0.496175	0.531341	0.526896	0.538406	0.378236	0.222503	0.402611	0.209956	0.291697	0.241029	0.258626	0.156145
686	0.365025	0.436625	0.338979	0.406911	0.21062	0.232858	0.29717	0.551196	0.475333	0.254994	0.58313	0.336943	0.277938	0.211961	0.514188	0.312636	0.402043	0.289941	0.439711	0.254782						686	0.15412	0.719298	0.208272	0.451293	0.156779	0.373638	0.338051	0.417313	0.562652	0.825894	0.564332	0.396437	0.393219	0.265682	0.671805	0.302067	0.472286	0.129293	0.272376	0.150287
687	0.399985	0.336373	0.286913	0.376715	0.311182	0.480868	0.354413	0.568529	0.590598	0.370096	0.426486	0.234171	0.327376	0.329095	0.463783	0.189928	0.461493	0.211963	0.471186	0.43739						687	0.527501	0.296534	0.199962	0.256735	0.241647	0.301323	0.22588	0.594221	0.578876	0.427718	0.702557	0.35573	0.239343	0.312745	0.485143	0.542503	0.475975	0.262418	0.514591	0.34559
688	0.415564	0.161467	0.226112	0.460596	0.258109	0.307671	0.292676	0.314239	0.569051	0.106947	0.681083	0.204215	0.185631	0.474629	0.716908	0.533075	0.409317	0.732143	0.409955	0.319089						688	0.310604	0.516746	0.0694014	0.282462	0.212508	0.428878	0.185185	0.429798	0.530989	0.610066	0.486674	0.75	0.363661	0.132211	0.485992	0.199383	0.448905	0.292685	0.326428	0.358943
689	0.456015	0.31867	0.14172	0.310055	0.545533	0.290438	0.439246	0.562591	0.539347	0.304531	0.737203	0.357024	0.381598	0.520212	0.394543	0.379599	0.319836	0.545533	0.546266	0.570176						689	0.233285	0.25798	0.464638	0.133207	0.198144	0.18072	0.350155	0.575813	0.605472	0.75249	0.521557	0.597641	0.322031	0.336561	0.53915	0.328493	0.29874	0.195882	0.585476	0.448276
690	0.350963	0.183883	0.197757	0.270385	0.487984	0.328785	0.299048	0.369296	0.451082	0.347546	0.415548	0.370715	0.36752	0.364843	0.59928	0.387116	0.366005	0.392051	0.489939	0.398333						690	0.395411	0.439967	0.363724	0.226077	0.227063	0.492326	0.638967	0.672668	0.868132	0.587204	0.528327	0.784809	0.645117	0.337308	0.496144	0.526441	0.567046	0.201661	0.663177	0.401765
691	0.501775	0.141456	0.196159	0.367473	0.287919	0.336681	0.313806	0.500604	0.305204	0.563523	0.440396	0.511411	0.511822	0.353118	0.454183	0.607483	0.450878	0.389289	0.27061	0.56141						691	0.405578	0.541768	0.205928	0.389335	0.110118	0.371859	0.279067	0.421898	0.543646	0.609219	0.459943	0.563085	0.558239	0.278182	0.5911	0.405057	0.264033	0.0934533	0.496276	0.400308
692	0.22316	0.146359	0.181758	0.340495	0.152793	0.353244	0.200666	0.519788	0.524545	0.22863	0.696587	0.248116	0.374507	0.303673	0.650762	0.431224	0.503361	0.57828	0.360068	0.247928						692	0.231071	0.460665	0.153097	0.0846165	0.13242	0.385624	0.0886698	0.474587	0.349985	0.809942	0.156198	0.729469	0.30458	0.157901	0.40734	0.159207	0.173485	0.0655257	0.279632	0.207164
693	0.498724	0.267907	0.284631	0.370693	0.165106	0.214462	0.493398	0.620298	0.471569	0.324217	0.23487	0.355049	0.22517	0.324483	0.754367	0.373566	0.297844	0.498285	0.350629	0.324735						693	0.503172	0.650427	0.386731	0.363114	0.149376	0.0716011	0.296007	0.58849	0.641297	0.602929	0.429392	0.499269	0.352808	0.386731	0.629411	0.372105	0.260955	0.21853	0.60263	0.323098
694	0.235865	0.153132	0.206319	0.268436	0.328773	0.466068	0.284564	0.324533	0.592034	0.45137	0.610513	0.242236	0.414216	0.56983	0.795914	0.463705	0.338719	0.316571	0.332296	0.117085						694	0.417622	0.463243	0.0895661	0.208487	0.247614	0.338856	0.450047	0.520117	0.4458	0.454321	0.60291	0.697376	0.374966	0.281923	0.352881	0.40927	0.344314	0.269018	0.371062	0.544382
695	0.46241	0.218832	0.362028	0.523778	0.307304	0.489674	0.312571	0.584657	0.551661	0.367935	0.551626	0.285426	0.338292	0.220553	0.405788	0.358163	0.241374	0.356051	0.376123	0.247182						695	0.173879	0.42555	0.373367	0.574186	0.134922	0.304037	0.345642	0.49276	0.44789	0.787563	0.250798	0.661123	0.44572	0.472789	0.506308	0.240237	0.234711	0.0874186	0.541901	0.327666
696	0.3196	0.291337	0.146103	0.414376	0.517645	0.418697	0.539233	0.50135	0.668232	0.438327	0.545237	0.452044	0.445633	0.0333208	0.656698	0.396167	0.67747	0.466451	0.43574	0.494391						696	0.594166	0.283017	0.0455729	0.521076	0.176077	0.292156	0.425213	0.605705	0.455191	0.629041	0.667811	0.422341	0.184714	0.205012	0.349646	0.397198	0.134714	0.275217	0.447864	0.220148
697	0.358494	0.244235	0.294901	0.477097	0.152698	0.318515	0.401312	0.427388	0.456676	0.337181	0.42397	0.260729	0.494777	0.479746	0.69326	0.331047	0.528596	0.359485	0.375004	0.208349						697	0.387097	0.585631	0.34313	0.241628	0.424453	0.317661	0.20144	0.484549	0.641882	0.719653	0.230449	0.635315	0.732127	0.469852	0.547583	0.450304	0.498606	0.277939	0.320898	0.325252
698	0.352667	0.421816	0.366495	0.399553	0.328817	0.451435	0.655395	0.456681	0.476182	0.439683	0.299375	0.342404	0.339778	0.258959	0.66807	0.297919	0.249699	0.265621	0.431662	0.512948						698	0.424487	0.190733	0.252072	0.387366	0.292155	0.417596	0.404431	0.457471	0.378921	0.467759	0.368866	0.365203	0.311089	0.32063	0.45881	0.196602	0.379502	0.095677	0.60906	0.179437
699	0.268829	0.421795	0.448276	0.477479	0.274573	0.645832	0.429239	0.608846	0.499494	0.282643	0.558485	0.312067	0.509202	0.345689	0.526971	0.32353	0.269516	0.384927	0.229194	0.386063						699	0.276347	0.397969	0.0907801	0.231418	0.14819	0.25883	0.347985	0.37418	0.334041	0.585784	0.444034	0.470851	0.369096	0.417505	0.327929	0.360276	0.30638	0.248576	0.285773	0.380449
700	0.586425	0.252404	0.343379	0.415458	0.314013	0.473932	0.33654	0.75431	0.418029	0.325627	0.651569	0.448005	0.285224	0.228445	0.396482	0.300272	0.592814	0.188852	0.408649	0.363372						700	0.215845	0.327048	0.154215	0.437333	0.110243	0.392135	0.362416	0.68003	0.438265	0.404707	0.55065	0.726878	0.272606	0.321517	0.491493	0.334888	0.523447	0.303232	0.66853	0.182775
701	0.23898	0.142392	0.197534	0.121239	0.221225	0.168439	0.227204	0.30587	0.368598	0.516995	0.349512	0.232234	0.296081	0.301126	0.53784	0.349894	0.488493	0.322224	0.415054	0.517086						701	0.277002	0.21806	0.364552	0.309118	0.280709	0.424622	0.200185	0.446619	0.601292	0.436099	0.487666	0.452381	0.59181	0.336574	0.625088	0.375279	0.296508	0.0752688	0.234783	0.617063
702	0.260894	0.283377	0.173578	0.201967	0.520264	0.39699	0.399066	0.363384	0.620721	0.237011	0.323514	0.365792	0.170368	0.37885	0.227392	0.452077	0.44758	0.693556	0.434664	0.112292						702	0.400504	0.222725	0.197345	0.588649	0.196402	0.466534	0.493687	0.369311	0.70877	0.854902	0.738164	0.522026	0.44802	0.275418	0.350664	0.444339	0.62332	0.157934	0.405869	0.260067
703	0.193646	0.0827567	0.159179	0.425075	0.124311	0.261603	0.0710973	0.245959	0.327982	0.322286	0.663045	0.206979	0.221384	0.380709	0.300285	0.352111	0.326159	0.602291	0.282331	0.169304						703	0.110372	0.253021	0.148368	0.174295	0.118633	0.177277	0.256122	0.720658	0.291129	0.722422	0.264409	0.330496	0.328172	0.408847	0.476695	0.316676	0.217777	0.295968	0.583224	0.174226
704	0.482102	0.259186	0.335571	0.499338	0.611307	0.494309	0.304848	0.44036	0.41325	0.328489	0.427476	0.525401	0.320876	0.52321	0.417177	0.411338	0.59077	0.369593	0.322597	0.177785						704	0.293176	0.305724	0.0768974	0.342246	0.143948	0.276244	0.221394	0.545857	0.16142	0.6954	0.464274	0.417062	0.235631	0.588246	0.441378	0.441378	0.567201	0.154951	0.29482	0.296036
705	0.483891	0.249411	0.142291	0.330029	0.376886	0.393847	0.349566	0.493506	0.346659	0.281059	0.233872	0.337654	0.279191	0.541639	0.499391	0.286728	0.433067	0.489422	0.58062	0.25304						705	0.272821	0.499075	0.223376	0.347618	0.112363	0.320004	0.415116	0.420322	0.262493	0.760775	0.470758	0.568525	0.363244	0.174649	0.351547	0.251905	0.373222	0.464015	0.306235	0.298045
706	0.44186	0.186094	0.316459	0.26364	0.358622	0.545107	0.166418	0.327564	0.393711	0.220022	0.236441	0.223812	0.345384	0.255016	0.496676	0.241794	0.559821	0.242384	0.314665	0.385802						706	0.172061	0.330718	0.158683	0.271872	0.111757	0.488981	0.455862	0.369693	0.635699	0.969825	0.47068	0.248538	0.385808	0.359214	0.510959	0.514756	0.531311	0.416179	0.448582	0.207237
707	0.413376	0.253451	0.252181	0.332992	0.454977	0.156134	0.191622	0.399051	0.245493	0.471671	0.378833	0.245662	0.621212	0.377441	0.649353	0.311394	0.488121	0.388968	0.580174	0.271296						707	0.603929	0.748954	0.254838	0.304939	0.109921	0.514742	0.188838	0.793803	0.489704	0.658176	0.642387	0.629458	0.542816	0.53132	0.492712	0.353511	0.236368	0.140994	0.683522	0.186216
708	0.22256	0.21466	0.192454	0.335523	0.156107	0.292346	0.297549	0.303775	0.47837	0.398303	0.427021	0.375661	0.477992	0.377866	0.441099	0.40411	0.553462	0.421029	0.41554	0.216806						708	0.277842	0.23833	0.116153	0.411111	0.15187	0.150202	0.362942	0.231043	0.316457	0.549348	0.364601	0.522829	0.145189	0.197028	0.393229	0.219433	0.502245	0.198312	0.344302	0.281409
709	0.33238	0.246886	0.204592	0.237056	0.271992	0.253922	0.428829	0.346952	0.620446	0.299965	0.407496	0.566233	0.329189	0.274887	0.544834	0.366749	0.564343	0.507228	0.356017	0.41676						709	0.533059	0.528352	0.148585	0.423695	0.382997	0.12577	0.347536	0.554016	0.443619	0.625345	0.587925	0.639989	0.282385	0.327455	0.579469	0.443152	0.482061	0.280198	0.413217	0.444142
710	0.36525	0.263403	0.100682	0.291034	0.0482655	0.166548	0.270977	0.51738	0.300085	0.325953	0.675625	0.267994	0.466606	0.76067	0.489535	0.465391	0.668668	0.290233	0.490194	0.424674						710	0.368325	0.390812	0.077631	0.433327	0.17591	0.141989	0.335646	0.27054	0.456309	0.386048	0.411749	0.502679	0.275691	0.354932	0.234277	0.42809	0.221826	0.166856	0.641416	0.168084
711	0.196217	0.233452	0.109542	0.384349	0.15268	0.258858	0.398635	0.423669	0.445561	0.418649	0.568788	0.21342	0.10734	0.429562	0.460149	0.467547	0.27207	0.275851	0.478579	0.349627						711	0.516687	0.473953	0.19847	0.197463	0.293275	0.413601	0.302382	0.4261	0.602667	0.439135	0.372646	0.838636	0.775449	0.582406	0.812321	0.440613	0.584315	0.394961	0.563709	0.498346
712	0.303648	0.176786	0.359394	0.400997	0.145985	0.457413	0.318504	0.306867	0.79057	0.314682	0.608671	0.210102	0.288683	0.0962459	0.682354	0.303212	0.155347	0.688057	0.279366	0.0919841						712	0.298566	0.666667	0.101613	0.348827	0.081025	0.369422	0.320317	0.423464	0.342113	0.490986	0.369527	0.692483	0.435289	0.390308	0.452496	0.249207	0.163947	0.17439	0.664842	0.224371
713	0.4519	0.319178	0.137202	0.249296	0.289533	0.42704	0.169653	0.455889	0.712775	0.464057	0.663788	0.39603	0.436127	0.381425	0.77825	0.39599	0.532209	0.6874	0.392135	0.311745						713	0.356451	0.156449	0.191549	0.203241	0.118769	0.281686	0.335054	0.441282	0.536904	0.525714	0.588713	0.833623	0.289042	0.309756	0.293742	0.400923	0.311485	0.248606	0.249589	0.636545
714	0.489403	0.437752	0.134818	0.455798	0.368784	0.463585	0.367299	0.30458	0.462537	0.205414	0.474651	0.481425	0.647993	0.231077	0.468737	0.636845	0.366809	0.251396	0.355112	0.438602						714	0.164776	0.170161	0.198227	0.129001	0.112189	0.157023	0.1452	0.158924	0.210159	0.675088	0.171285	0.504204	0.278255	0.0775247	0.174197	0.130824	0.0857308	0.13318	0.409268	0.082722
715	0.336582	0.0981044	0.100438	0.461012	0.18442	0.46482	0.262984	0.455865	0.53886	0.555932	0.310389	0.55217	0.339899	0.263042	0.185387	0.463354	0.313011	0.308643	0.297268	0.308115						715	0.491458	0.338346	0.174682	0.286336	0.0621866	0.438494	0.204931	0.433933	0.568296	0.388202	0.288894	0.25718	0.32286	0.253738	0.569312	0.333546	0.317878	0.119198	0.581246	0.263081
716	0.336136	0.270077	0.186024	0.536458	0.181966	0.525169	0.245802	0.304641	0.375624	0.140944	0.528493	0.21558	0.328905	0.264409	0.525804	0.427371	0.417751	0.511835	0.374631	0.260669						716	0.413795	0.32828	0.324783	0.274284	0.129463	0.588224	0.387907	0.426134	0.464345	0.773071	0.753268	0.565185	0.449005	0.237092	0.484478	0.364979	0.486417	0.375302	0.468146	0.535677
717	0.2041	0.175135	0.138375	0.460803	0.322646	0.208278	0.36829	0.321729	0.323728	0.253099	0.518012	0.442784	0.306576	0.105484	0.565247	0.387823	0.429581	0.358911	0.477604	0.221964						717	0.340549	0.428056	0.230585	0.163312	0.164894	0.18571	0.395304	0.48332	0.710238	0.772436	0.226458	0.538133	0.361886	0.167925	0.518194	0.251412	0.494167	0.103009	0.372815	0.38798
718	0.401407	0.34925	0.438218	0.647686	0.317637	0.325641	0.20502	0.473603	0.415792	0.244193	0.351169	0.329374	0.178851	0.175432	0.76129	0.568321	0.78125	0.328301	0.192706	0.251982						718	0.597738	0.431562	0.474186	0.518287	0.240701	0.5186	0.465759	0.630765	0.645293	0.520225	0.615494	0.682942	0.641669	0.196563	0.536558	0.38487	0.429611	0.251355	0.818215	0.50018
719	0.243926	0.433407	0.424804	0.33551	0.339477	0.406469	0.533118	0.622481	0.585733	0.203551	0.446524	0.509643	0.422076	0.166062	0.424168	0.508125	0.321991	0.69697	0.54229	0.464094						719	0.30631	0.460503	0.10752	0.349699	0.147851	0.488719	0.302259	0.506056	0.407879	0.679626	0.170208	0.475872	0.409627	0.252988	0.250997	0.288371	0.348951	0.131417	0.688256	0.166915
720	0.299684	0.242462	0.278361	0.453611	0.253575	0.294446	0.380487	0.560483	0.56808	0.258244	0.638329	0.282062	0.297792	0.340799	0.627038	0.645928	0.417765	0.342083	0.41382	0.4477						720	0.510216	0.549573	0.110007	0.223842	0.246922	0.430712	0.232125	0.400396	0.53438	0.782908	0.760815	0.421189	0.381593	0.345318	0.526508	0.370207	0.283002	0.440278	0.391323	0.380271
721	0.133092	0.0874339	0.0938119	0.237455	0.183451	0.17752	0.270025	0.363356	0.239559	0.120899	0.454493	0.169068	0.16204	0.151348	0.757164	0.347475	0.279475	0.217903	0.438526	0.156466						721	0.195428	0.32856	0.287312	0.292271	0.226399	0.108256	0.424358	0.380731	0.793468	0.535853	0.609784	0.374801	0.248652	0.341816	0.434783	0.287475	0.278584	0.314431	0.311851	0.268087
722	0.548293	0.243908	0.180274	0.349638	0.174343	0.651981	0.244284	0.546697	0.485821	0.347759	0.522167	0.609714	0.289294	0.217498	0.491994	0.56918	0.488086	0.538224	0.510553	0.307763						722	0.420026	0.37518	0.247164	0.580531	0.10779	0.162853	0.102604	0.478515	0.397943	0.505587	0.625226	0.593967	0.119614	0.38263	0.477186	0.252046	0.232105	0.183467	0.585504	0.230146
723	0.586305	0.194324	0.390962	0.46706	0.252209	0.425993	0.46793	0.499643	0.620086	0.577081	0.615216	0.478027	0.692133	0.461358	0.312774	0.372234	0.490604	0.384802	0.429752	0.350869						723	0.505736	0.215829	0.19487	0.295	0.31842	0.264164	0.1	0.413844	0.939394	0.642094	0.574315	0.724	0.494501	0.307422	0.38563	0.516068	0.356944	0.21093	0.540305	0.401131
724	0.392333	0.253698	0.23299	0.218794	0.337987	0.126736	0.337287	0.477892	0.456328	0.194439	0.283664	0.552941	0.437138	0.328799	0.605484	0.434414	0.258481	0.372711	0.224209	0.220131						724	0.288014	0.0826126	0.160288	0.309526	0.437022	0.708808	0.454514	0.682648	0.436496	0.666335	0.435865	0.679302	0.509854	0.355205	0.507619	0.391804	0.510515	0.145089	0.368255	0.194491
725	0.486219	0.147392	0.269312	0.467678	0.426405	0.511606	0.264362	0.600795	0.518935	0.318627	0.616484	0.586722	0.666667	0.433408	0.642866	0.628742	0.551634	0.409232	0.420726	0.275645						725	0.204661	0.265613	0.254346	0.272508	0.0929924	0.416219	0.159883	0.525212	0.686917	0.570699	0.278146	0.787247	0.435876	0.166259	0.414114	0.403157	0.476326	0.111412	0.314298	0.194264
726	0.258874	0.241663	0.072034	0.670104	0.308944	0.351544	0.437418	0.34973	0.288549	0.130878	0.333305	0.433404	0.284614	0.40332	0.527935	0.381724	0.415598	0.213212	0.370175	0.426663						726	0.144485	0.119088	0.25945	0.027668	0.15208	0.483586	0.347576	0.544188	0.276488	0.628784	0.458526	0.466266	0.49378	0.159128	0.375629	0.384975	0.181228	0.101241	0.36371	0.127157
727	0.282602	0.365509	0.224628	0.203352	0.236364	0.270712	0.14111	0.516936	0.291838	0.283186	0.505773	0.189704	0.085531	0.152764	0.477726	0.320316	0.284664	0.299094	0.238372	0.483389						727	0.101885	0.134161	0.252524	0.0804304	0.109998	0.278221	0.208661	0.496124	0.57097	0.898504	0.386251	0.427149	0.408451	0.285093	0.667495	0.353266	0.355058	0.14491	0.171838	0.280421
728	0.432805	0.204671	0.215554	0.504401	0.458622	0.535134	0.526975	0.322712	0.632101	0.273043	0.520344	0.151883	0.489545	0.422568	0.474827	0.642127	0.547543	0.558187	0.387774	0.335929						728	0.213792	0.380801	0.143628	0.16023	0.272712	0.666667	0.225105	0.517353	0.363134	0.616387	0.402298	0.452296	0.211293	0.277809	0.379678	0.321969	0.243434	0.271198	0.466621	0.253036
729	0.440646	0.255543	0.168059	0.530413	0.534171	0.370897	0.18321	0.483286	0.700558	0.138043	0.334452	0.214907	0.40031	0.233949	0.654374	0.627721	0.230045	0.437502	0.472417	0.530506						729	0.212335	0.243848	0.189293	0.316377	0.165015	0.194802	0.355639	0.502299	0.459958	0.4042	0.269829	0.36473	0.385276	0.317751	0.553758	0.20006	0.39798	0.145433	0.597262	0.379801
730	0.306962	0.0782603	0.389211	0.297136	0.17476	0.200614	0.336862	0.286372	0.687452	0.248579	0.556769	0.306069	0.597957	0.250356	0.286036	0.240692	0.402402	0.190108	0.241482	0.298505						730	0.312127	0.222319	0.144727	0.345953	0.282739	0.330478	0.339459	0.540256	0.380312	0.417468	0.662382	0.607388	0.265662	0.18573	0.285752	0.370375	0.382207	0.195952	0.42337	0.241284
731	0.23585	0.209541	0.40148	0.493546	0.283234	0.317016	0.237947	0.431871	0.43699	0.295246	0.191373	0.497378	0.38127	0.203654	0.465048	0.364819	0.574143	0.428313	0.180059	0.458196						731	0.495798	0.288066	0.228132	0.195841	0.125133	0.28556	0.13604	0.568566	0.364731	0.916306	0.59079	0.495465	0.204324	0.138312	0.545658	0.230519	0.113902	0.222703	0.172506	0.206283
732	0.23824	0.256712	0.375011	0.182114	0.554785	0.472558	0.592757	0.594557	0.53316	0.44242	0.573058	0.589196	0.109391	0.310491	0.697402	0.332592	0.57506	0.468038	0.458514	0.595332						732	0.403387	0.545224	0.144517	0.422267	0.175973	0.467116	0.338842	0.320987	0.565192	0.524601	0.394666	0.724423	0.273268	0.260196	0.458436	0.593855	0.572864	0.158436	0.4225	0.149184
733	0.507751	0.201617	0.335417	0.309254	0.319505	0.493999	0.190925	0.344589	0.451915	0.169736	0.402129	0.26564	0.407176	0.286221	0.470588	0.387973	0.455229	0.350504	0.494974	0.57562						733	0.514951	0.458689	0.101379	0.0608803	0.218226	0.209408	0.610237	0.342586	0.569286	0.423138	0.30444	0.539932	0.250535	0.401914	0.671756	0.148541	0.336683	0.207487	0.389348	0.259708
734	0.661081	0.311244	0.213345	0.454893	0.271633	0.414708	0.515031	0.159566	0.797447	0.555733	0.523676	0.285688	0.579879	0.424628	0.729154	0.406791	0.262506	0.273929	0.704609	0.206775						734	0.630451	0.259161	0.231237	0.343554	0.402417	0.411043	0.705585	0.499356	0.737911	0.871789	0.191104	0.418647	0.348612	0.158695	0.305727	0.400966	0.445107	0.300054	0.421055	0.543232
735	0.457725	0.21156	0.262346	0.15417	0.223131	0.335043	0.22007	0.520399	0.324914	0.263236	0.615314	0.178142	0.163043	0.382859	0.50937	0.504732	0.375842	0.282593	0.560009	0.23666						735	0.31212	0.196325	0.178806	0.32311	0.101133	0.16647	0.15093	0.390644	0.627616	0.575115	0.410468	0.403524	0.312133	0.184127	0.444932	0.225235	0.414857	0.0405421	0.326617	0.353661
736	0.353245	0.339881	0.25098	0.113917	0.305289	0.410395	0.209343	0.362522	0.628562	0.623905	0.437952	0.370217	0.350422	0.39671	0.502852	0.234453	0.567971	0.435636	0.366645	0.194129						736	0.387744	0.216347	0.0747692	0.217696	0.129951	0.237909	0.377577	0.520599	0.599368	0.575371	0.55139	0.538101	0.458487	0.298821	0.418624	0.379702	0.172186	0.179003	0.348799	0.128513
737	0.274745	0.461088	0.19483	0.591386	0.50456	0.197533	0.22626	0.376271	0.288266	0.2497	0.424334	0.187534	0.250692	0.194331	0.320499	0.28552	0.545524	0.326083	0.313684	0.494178						737	0.413956	0.340827	0.223192	0.177609	0.309401	0.245206	0.352938	0.582216	0.320925	0.260578	0.500613	0.399619	0.615427	0.423264	0.515579	0.362407	0.225044	0.16446	0.327485	0.231726
738	0.314264	0.352032	0.237062	0.498956	0.389488	0.464255	0.366473	0.402023	0.420859	0.18439	0.669473	0.381587	0.405012	0.463544	0.435705	0.737246	0.205082	0.406746	0.51935	0.518791						738	0.402815	0.296271	0.23593	0.227456	0.242309	0.331584	0.360194	0.690723	0.670822	0.673941	0.369079	0.699761	0.390438	0.316218	0.551761	0.204405	0.538399	0.292021	0.50842	0.290039
739	0.459855	0.142272	0.396776	0.395672	0.158313	0.536044	0.209635	0.510007	0.64355	0.390195	0.471014	0.270384	0.503778	0.330594	0.571014	0.223104	0.490195	0.437549	0.286206	0.346193						739	0.323839	0.370051	0.170076	0.186955	0.186432	0.251968	0.218883	0.482975	0.696876	0.451595	0.454244	0.611781	0.494546	0.32549	0.473507	0.269601	0.376083	0.363692	0.42107	0.63178
740	0.327466	0.186654	0.140007	0.514116	0.214208	0.406825	0.385077	0.549108	0.544927	0.563714	0.345727	0.331955	0.217123	0.24465	0.88165	0.301981	0.595746	0.356463	0.435496	0.340975						740	0.422022	0.18129	0.0528094	0.137965	0.197534	0.168265	0.200908	0.290835	0.455724	0.555107	0.63644	0.533458	0.607341	0.238614	0.427734	0.131304	0.192692	0.205853	0.537006	0.233738
741	0.320342	0.403796	0.441384	0.464104	0.511592	0.580263	0.354585	0.531285	0.492566	0.474124	0.631802	0.656629	0.19922	0.288942	0.559607	0.19754	0.123637	0.433291	0.308074	0.251875						741	0.333235	0.36726	0.188684	0.294735	0.309099	0.350148	0.119965	0.875021	0.721844	0.614713	0.393865	0.575589	0.463681	0.41186	0.442045	0.238491	0.303795	0.162621	0.464289	0.35764
742	0.254745	0.30859	0.480957	0.537683	0.228768	0.540506	0.429644	0.5192	0.846154	0.387058	0.530581	0.373126	0.376328	0.587892	0.62236	0.470871	0.574153	0.485846	0.431373	0.337218						742	0.216251	0.30864	0.168816	0.239045	0.216525	0.406751	0.27843	0.590879	0.419009	0.564471	0.367392	0.617765	0.261107	0.464659	0.626372	0.202279	0.402895	0.156985	0.31949	0.10354
743	0.15703	0.332579	0.227573	0.30387	0.177155	0.219463	0.293257	0.377756	0.300931	0.361304	0.514788	0.222237	0.389531	0.433624	0.387018	0.205153	0.34863	0.30905	0.232895	0.138545						743	0.185225	0.409873	0.230795	0.500007	0.0463768	0.421334	0.242013	0.384025	0.631062	0.544283	0.420721	0.492722	0.306508	0.356528	0.49318	0.375467	0.296156	0.299424	0.643255	0.282977
744	0.257072	0.168776	0.286583	0.134253	0.136423	0.354541	0.21016	0.474068	0.434532	0.405383	0.493464	0.19628	0.516667	0.266031	0.356686	0.52	0.403972	0.294396	0.301658	0.137411						744	0.286076	0.372705	0.131019	0.156907	0.275411	0.193261	0.488491	0.422268	0.225583	0.584889	0.150198	0.754206	0.518397	0.30195	0.259336	0.198398	0.347641	0.0926824	0.527127	0.379394
745	0.578858	0.09798	0.215542	0.283222	0.209756	0.603269	0.675643	0.537675	0.437395	0.648821	0.428369	0.408575	0.539489	0.540209	0.680953	0.527831	0.545825	0.558815	0.339554	0.498341						745	0.231311	0.308768	0.239522	0.171316	0.178345	0.187883	0.0864363	0.330273	0.234218	0.684355	0.561366	0.793004	0.267103	0.116638	0.312038	0.181188	0.146601	0.186697	0.166354	0.10043
746	0.286327	0.432722	0.253624	0.499078	0.32023	0.162246	0.313609	0.800527	0.483085	0.435678	0.661855	0.298799	0.328255	0.105217	0.597152	0.396224	0.479515	0.371492	0.454422	0.167208						746	0.446401	0.505351	0.210601	0.477664	0.317691	0.524171	0.398065	0.495833	0.499879	0.73971	0.394708	0.578486	0.283862	0.51636	0.469666	0.611596	0.243119	0.414711	0.830583	0.24515
747	0.37451	0.362234	0.439548	0.530525	0.463279	0.300519	0.213628	0.289408	0.663362	0.261835	0.480748	0.428983	0.39474	0.332836	0.609768	0.383855	0.71834	0.475464	0.409872	0.360164						747	0.294718	0.486478	0.149115	0.377762	0.322671	0.0942061	0.16754	0.831322	0.657896	0.390512	0.342419	0.667508	0.540953	0.267098	0.495742	0.289409	0.28178	0.157998	0.443438	0.285842
748	0.482978	0.129099	0.117585	0.29511	0.553472	0.291988	0.281707	0.383254	0.349803	0.467739	0.330799	0.0464245	0.302652	0.582069	0.649949	0.285614	0.366988	0.238443	0.258842	0.187372						748	0.337881	0.346063	0.265955	0.256669	0.120599	0.564813	0.250882	0.627491	0.256082	0.486016	0.312191	0.471815	0.415002	0.38306	0.48037	0.327357	0.296711	0.139331	0.352029	0.419283
749	0.256343	0.207533	0.359351	0.287141	0.194712	0.717922	0.421497	0.245794	0.510856	0.272663	0.51592	0.103733	0.237021	0.406358	0.654603	0.322106	0.408935	0.483003	0.521798	0.342552						749	0.319791	0.243468	0.0445633	0.221438	0.128127	0.210076	0.319326	0.580592	0.492997	0.562768	0.241989	0.809496	0.232194	0.269179	0.309711	0.323023	0.530187	0.0927316	0.178563	0.26976
750	0.305955	0.349329	0.270582	0.516218	0.0831303	0.333215	0.388962	0.367565	0.260271	0.413831	0.30955	0.366399	0.261153	0.268639	0.759633	0.324349	0.283997	0.458458	0.322871	0.187374						750	0.335853	0.097882	0.348244	0.360847	0.260887	0.274185	0.259856	0.482257	0.301301	0.716587	0.313808	0.498054	0.395434	0.258127	0.545429	0.1763	0.208602	0.155496	0.408549	0.198655
751	0.392945	0.252056	0.307641	0.10047	0.746947	0.365122	0.297061	0.687692	0.600695	0.505387	0.245649	0.180514	0.242207	0.254428	0.417285	0.24948	0.462464	0.574404	0.341869	0.307969						751	0.425213	0.293856	0.259606	0.496618	0.0947353	0.292528	0.409536	0.500009	0.469815	0.254305	0.464576	0.526794	0.310439	0.217463	0.493911	0.373764	0.300885	0.227845	0.466347	0.305087
752	0.279909	0.328339	0.272123	0.323031	0.164577	0.414662	0.259894	0.528801	0.340882	0.278213	0.389356	0.268856	0.343619	0.261736	0.271079	0.334488	0.350126	0.253218	0.214207	0.3676						752	0.470259	0.428793	0.241368	0.328862	0.0519497	0.283189	0.347094	0.406955	0.559433	0.574527	0.648588	0.637368	0.381582	0.276533	0.574524	0.448545	0.333066	0.290759	0.337812	0.549889
753	0.460071	0.303857	0.360573	0.301526	0.377534	0.40779	0.429569	0.493889	0.473313	0.37489	0.20842	0.114331	0.342612	0.443323	0.408759	0.498743	0.549501	0.406148	0.241966	0.666667						753	0.505888	0.402188	0.0579183	0.217661	0.276713	0.478841	0.341832	0.674128	0.7358	0.564643	0.569317	0.526801	0.588064	0.463665	0.619833	0.537146	0.558537	0.387183	0.404181	0.452267
754	0.46143	0.356164	0.483274	0.732741	0.248606	0.43093	0.297383	0.639521	0.876032	0.463423	0.515904	0.351291	0.344953	0.505661	0.555571	0.263034	0.358076	0.495323	0.430679	0.452371						754	0.111002	0.178141	0.170441	0.442461	0.186674	0.0780766	0.210475	0.658362	0.617919	0.73229	0.358981	0.620417	0.575318	0.308715	0.352196	0.381236	0.37449	0.423506	0.352849	0.177588
755	0.23073	0.12977	0.287675	0.202281	0.468982	0.440572	0.309002	0.437059	0.376898	0.235708	0.372194	0.280785	0.295008	0.29901	0.39685	0.333949	0.483094	0.327054	0.223196	0.375399						755	0.351351	0.093784	0.266533	0.329491	0.103394	0.312854	0.174672	0.413482	0.465245	0.75584	0.240578	0.447106	0.237508	0.308968	0.516646	0.336322	0.183313	0.170739	0.642378	0.309658
756	0.302525	0.261651	0.0999711	0.422503	0.254234	0.227273	0.177811	0.28866	0.553872	0.396887	0.495846	0.194152	0.281793	0.344332	0.39564	0.266647	0.518561	0.341761	0.311448	0.433937						756	0.370238	0.389363	0.213764	0.319719	0.279185	0.294028	0.365142	0.449529	0.817294	0.424405	0.454917	0.715103	0.215663	0.0952281	0.492063	0.382964	0.325397	0.25463	0.542393	0.471538
757	0.329549	0.316889	0.460364	0.317145	0.324906	0.488038	0.309037	0.655058	0.496509	0.156266	0.537636	0.40018	0.370193	0.343627	0.609763	0.315998	0.412281	0.26019	0.372584	0.419656						757	0.40308	0.422058	0.119048	0.229707	0.258174	0.384457	0.146193	0.450619	0.668831	0.452533	0.522329	0.836735	0.39651	0.238518	0.415584	0.428316	0.37092	0.336804	0.481936	0.105216
758	0.223422	0.0665382	0.153617	0.31975	0.245264	0.282809	0.340388	0.376516	0.36838	0.400621	0.304891	0.385297	0.616662	0.466404	0.419794	0.485299	0.250845	0.336265	0.180163	0.210734						758	0.519954	0.672323	0.211319	0.374331	0.358616	0.365303	0.425861	0.535652	0.647965	0.564568	0.869013	0.537673	0.439791	0.49629	0.547129	0.601118	0.329667	0.306892	0.597944	0.236837
759	0.333838	0.155494	0.292462	0.267707	0.250574	0.259909	0.310036	0.456167	0.445765	0.401961	0.496704	0.277211	0.426922	0.546391	0.340104	0.355218	0.161765	0.320846	0.311464	0.328623						759	0.339497	0.550961	0.263012	0.264606	0.274797	0.386669	0.168897	0.423923	0.664096	0.604711	0.449755	0.742793	0.45477	0.389181	0.388947	0.353616	0.750331	0.236271	0.386573	0.117102
760	0.390294	0.735209	0.497416	0.20853	0.395202	0.665805	0.292824	0.353041	0.558611	0.65692	0.40957	0.431675	0.270111	0.573358	0.773397	0.394077	0.539075	0.427333	0.603831	0.618505						760	0.201728	0.341927	0.240199	0.34604	0.555323	0.197193	0.193165	0.435763	0.446307	0.659245	0.154293	0.443322	0.0951744	0.145396	0.550985	0.312015	0.318499	0.193032	0.564109	0.14935
761	0.286957	0.173669	0.171527	0.226172	0.231363	0.36034	0.298646	0.422243	0.228063	0.318344	0.331078	0.255487	0.154825	0.428198	0.629261	0.44049	0.231209	0.563585	0.353623	0.497417						761	0.382981	0.308718	0.081876	0.36285	0.243464	0.231831	0.276781	0.556916	0.291071	0.623835	0.443577	0.597702	0.350973	0.295008	0.374602	0.437369	0.596027	0.324273	0.544733	0.44106
762	0.245892	0.26468	0.0952394	0.429567	0.164302	0.570057	0.517454	0.519692	0.298203	0.240863	0.438981	0.307022	0.262805	0.159421	0.599653	0.304144	0.416171	0.232691	0.230821	0.214562						762	0.437821	0.223796	0.0932194	0.257596	0.203462	0.37811	0.178532	0.363654	0.588827	0.496197	0.474421	0.682651	0.504765	0.515211	0.520937	0.41878	0.429127	0.211341	0.671344	0.307612
763	0.263456	0.209224	0.28654	0.693499	0.312356	0.518847	0.316128	0.552677	0.469911	0.217539	0.10461	0.267498	0.260729	0.128378	0.532326	0.424897	0.376751	0.223302	0.329114	0.65141						763	0.241472	0.239114	0.334774	0.245961	0.249358	0.215541	0.582737	0.468979	0.461457	0.69499	0.404667	0.383334	0.552309	0.316614	0.418067	0.262881	0.379413	0.31229	0.160644	0.0512821
764	0.50942	0.19458	0.213607	0.126237	0.320285	0.485795	0.254662	0.465689	0.361319	0.266807	0.529563	0.383762	0.43178	0.159887	0.36426	0.421164	0.34707	0.456505	0.31915	0.282704						764	0.25443	0.342758	0.167403	0.61804	0.120944	0.523854	0.317229	0.409459	0.816355	0.607952	0.460352	0.698609	0.297055	0.468188	0.494098	0.534826	0.30098	0.472299	0.420346	0.226185
765	0.441542	0.25705	0.229374	0.500506	0.342737	0.314879	0.385304	0.475734	0.59569	0.329678	0.399953	0.39179	0.289283	0.35172	0.361853	0.452389	0.445398	0.353755	0.391162	0.532757						765	0.221087	0.505659	0.108175	0.165016	0.185669	0.322689	0.199684	0.383707	0.577336	0.379993	0.484029	0.348485	0.262795	0.322193	0.176145	0.25004	0.500735	0.266315	0.216274	0.103221
766	0.324285	0.253487	0.331472	0.498944	0.195013	0.151637	0.473246	0.702676	0.86043	0.400801	0.59275	0.232889	0.28981	0.272891	0.559917	0.507617	0.342275	0.364127	0.372613	0.471525						766	0.249752	0.731941	0.241758	0.466608	0.134369	0.480141	0.342589	0.454685	0.446242	0.549768	0.21196	0.927515	0.5457	0.327723	0.581757	0.280487	0.425067	0.317017	0.687106	0.309804
767	0.0835586	0.0444444	0.158657	0.440508	0.247044	0.405797	0.289121	0.285579	0.801242	0.309085	0.263908	0.254791	0.222792	0.110852	0.412731	0.441052	0.40065	0.220782	0.228098	0.29869						767	0.128063	0.377025	0.110945	0.218444	0.0286025	0.230742	0.222157	0.472533	0.591351	0.341429	0.364992	0.629085	0.387237	0.198389	0.444649	0.323257	0.316953	0.45171	0.289528	0.279144
768	0.373701	0.186687	0.216089	0.321904	0.17703	0.427115	0.315636	0.566261	0.50738	0.304022	0.477866	0.282765	0.395369	0.177476	0.0939387	0.250658	0.440459	0.246772	0.266839	0.117912						768	0.217078	0.219932	0.195484	0.204184	0.124282	0.375042	0.194126	0.909561	0.375622	0.671709	0.583834	0.474323	0.382437	0.382224	0.599216	0.292486	0.144825	0.147072	0.270985	0.263046
769	0.576667	0.173611	0.3533	0.27037	0.383411	0.404458	0.343375	0.395763	0.410661	0.47393	0.252579	0.432659	0.549565	0.112199	0.401503	0.40005	0.626304	0.383704	0.302803	0.190396						769	0.0227451	0.363807	0.263571	0.334638	0.119735	0.181149	0.0708584	0.622714	0.54162	0.593922	0.453146	0.316039	0.638131	0.146108	0.275555	0.409209	0.293835	0.229109	0.441224	0.267616
770	0.181686	0.0946071	0.160908	0.375373	0.462168	0.399967	0.601335	0.389957	0.577701	0.261709	0.618874	0.386252	0.292903	0.417486	0.703762	0.377262	0.495156	0.382165	0.626173	0.353728						770	0.256382	0.329518	0.310368	0.445846	0.279737	0.211376	0.369575	0.575763	0.604271	0.543123	0.518345	0.430638	0.2938	0.282771	0.390684	0.392335	0.531052	0.257442	0.521961	0.176219
771	0.290194	0.224728	0.223251	0.543577	0.338978	0.50793	0.166692	0.380282	0.367143	0.304051	0.366027	0.278841	0.52392	0.35792	0.526356	0.575882	0.464675	0.279826	0.398557	0.228434						771	0.255959	0.286426	0.281062	0.32872	0.457081	0.179222	0.355193	0.707522	0.655986	0.768737	0.515873	0.452568	0.488298	0.199289	0.433889	0.522134	0.406143	0.330131	0.561426	0.433178
772	0.224172	0.262383	0.12941	0.150164	0.162389	0.211879	0.153481	0.338458	0.346483	0.267031	0.503824	0.174585	0.337205	0.251441	0.345058	0.161345	0.395661	0.421168	0.190011	0.353309						772	0.378241	0.263895	0.306749	0.239496	0.0732993	0.215536	0.416616	0.499714	0.306222	0.526721	0.311854	0.753913	0.529827	0.359527	0.521171	0.229886	0.357143	0.167005	0.378656	0.166503
773	0.235502	0.173643	0.268402	0.33314	0.125	0.426352	0.228789	0.320542	0.265823	0.187639	0.586717	0.216696	0.347573	0.195484	0.74359	0.330442	0.414392	0.362682	0.449202	0.498206						773	0.625851	0.413335	0.253531	0.396	0.0759436	0.239804	0.242722	0.41274	0.508962	0.794456	0.339736	0.765411	0.292329	0.164729	0.654227	0.391306	0.260349	0.405782	0.581005	0.362182
774	0.267253	0.146446	0.528943	0.144201	0.344685	0.436717	0.523175	0.478812	0.373235	0.373784	0.313514	0.44334	0.224908	0.412728	0.696789	0.311177	0.292898	0.37593	0.611402	0.21016						774	0.273187	0.448754	0.373056	0.187834	0.285301	0.268303	0.292178	0.639862	0.493394	0.692283	0.408156	0.833844	0.516018	0.387167	0.53898	0.402808	0.566205	0.330399	0.672858	0.314152
775	0.582514	0.428307	0.601767	0.467738	0.357706	0.4175	0.35525	0.328838	0.602248	0.317603	0.527461	0.283024	0.619608	0.287654	0.408191	0.586546	0.389744	0.320757	0.277978	0.420759						775	0.180287	0.503102	0.343502	0.373085	0.030303	0.370262	0.100207	0.275127	0.60923	0.766029	0.435611	0.529216	0.28464	0.207268	0.411142	0.453623	0.231067	0.348698	0.708602	0.257557
776	0.261506	0.2608	0.0660699	0.39881	0.258918	0.141567	0.29022	0.306647	0.547947	0.146135	0.696674	0.28126	0.161843	0.231968	0.360658	0.141567	0.510475	0.291206	0.326909	0.0981391						776	0.174284	0.307978	0.27717	0.266284	0.032229	0.303326	0.412546	0.541741	0.510603	0.610714	0.604547	0.575768	0.468512	0.259079	0.321313	0.163458	0.534114	0.199755	0.331696	0.224405
777	0.185425	0.213403	0.248827	0.363791	0.156388	0.196314	0.230273	0.456532	0.63728	0.266237	0.325579	0.11446	0.655271	0.284909	0.661805	0.318955	0.591773	0.362061	0.20968	0.366902						777	0.194447	0.319736	0.197771	0.209798	0.172074	0.158314	0.200486	0.253627	0.678279	0.829573	0.481012	0.44814	0.447277	0.0984644	0.575945	0.361935	0.37316	0.217042	0.40645	0.186541
778	0.257899	0.220198	0.401439	0.391202	0.319936	0.493333	0.309189	0.481867	0.577726	0.292012	0.43755	0.0937864	0.425219	0.487168	0.515462	0.386819	0.549145	0.415108	0.399177	0.315316						778	0.207002	0.461745	0.110965	0.348148	0.0128205	0.154003	0.153685	0.502385	0.676786	0.619559	0.428379	0.556771	0.54494	0.330217	0.420362	0.249808	0.593939	0.249815	0.491078	0.556939
779	0.5008	0.20636	0.470609	0.242424	0.245338	0.127084	0.498934	0.565507	0.680502	0.345952	0.571683	0.213506	0.224108	0.410852	0.459875	0.474639	0.574244	0.397969	0.317554	0.247665						779	0.161854	0.454681	0.18527	0.417969	0.12708	0.281047	0.278984	0.576679	0.499155	0.599334	0.740804	0.625614	0.549454	0.36716	0.71123	0.56155	0.311708	0.280412	0.559053	0.178242
780	0.225375	0.213759	0.444411	0.371702	0.341267	0.617679	0.0756303	0.283676	0.668281	0.346217	0.370421	0.281683	0.438575	0.352617	0.654989	0.272198	0.800554	0.432407	0.219763	0.511977						780	0.333333	0.251762	0.20452	0.246135	0.201391	0.215056	0.22206	0.207714	0.490728	0.292308	0.215412	0.489397	0.479791	0.358786	0.576567	0.259919	0.203918	0.17651	0.264787	0.0671457
781	0.474629	0.170811	0.295465	0.369846	0.216144	0.557806	0.232062	0.49563	0.586503	0.358897	0.333333	0.217686	0.499661	0.135294	0.376245	0.399382	0.486358	0.446071	0.444356	0.491835						781	0.584319	0.424494	0.341969	0.216723	0.026428	0.348087	0.420766	0.491143	0.868811	0.753691	0.681743	0.635572	0.663109	0.369901	0.552392	0.312797	0.428185	0.208522	0.398436	0.332664
782	0.256959	0.0113519	0.174045	0.2506	0.27301	0.310563	0.265645	0.585619	0.355633	0.34902	0.451927	0.439426	0.187397	0.420824	0.518082	0.714056	0.318829	0.451694	0.520656	0.561506						782	0.643118	0.447331	0.331257	0.387417	0.268736	0.326658	0.219371	0.39682	0.830578	0.470092	0.406441	0.716501	0.517309	0.302486	0.419465	0.399304	0.464441	0.339357	0.681471	0.375734
783	0.647838	0.160863	0.288618	0.23662	0.119293	0.376875	0.304812	0.397078	0.305649	0.38076	0.530766	0.29757	0.491247	0.404461	0.402316	0.440988	0.158497	0.640277	0.473183	0.482039						783	0.375738	0.372478	0.349676	0.436803	0.43304	0.369616	0.70441	0.632306	0.692203	0.540682	0.616017	0.619757	0.675382	0.687373	0.744037	0.316688	0.434402	0.367641	0.434194	0.323227
784	0.417416	0.116498	0.167549	0.511188	0.407895	0.421443	0.296419	0.637447	0.185089	0.320924	0.537738	0.430654	0.249261	0.380893	0.60128	0.534327	0.435393	0.330161	0.192158	0.418788						784	0.389934	0.404678	0.150154	0.232508	0.476997	0.282662	0.200256	0.571817	0.416461	0.574119	0.277249	1	0.340678	0.390921	0.530522	0.281299	0.297836	0.1743	0.251363	0.450482
785	0.506432	0.353673	0.162069	0.262917	0.32945	0.377924	0.205558	0.772525	0.366409	0.308632	0.37532	0.303139	0.229527	0.280066	0.406208	0.264995	0.198337	0.445213	0.28026	0.383002						785	0.220012	0.489464	0.0630381	0.127842	0.268092	0.186994	0.379267	0.316033	0.491448	0.869167	0.149982	0.373464	0.35464	0.193749	0.330544	0.192145	0.404152	0.179711	0.371048	0.321897
786	0.554091	0.16947	0.204209	0.376662	0.144675	0.351962	0.323897	0.441424	0.622132	0.469162	0.42663	0.251521	0.285064	0.154213	0.492878	0.308718	0.546011	0.321354	0.260434	0.394262						786	0.283899	0.316516	0.222982	0.322292	0.0951319	0.402018	0.311143	0.320662	0.323205	0.57444	0.365014	0.795853	0.722051	0.229934	0.905263	0.384046	0.21587	0.238536	0.399971	0.379178
787	0.448344	0.252092	0.329806	0.434373	0.252137	0.481226	0.267691	0.389013	0.300643	0.304382	0.533318	0.180783	0.386056	0.102646	0.407899	0.544974	0.357488	0.447619	0.353508	0.394815						787	0.285465	0.655793	0.19538	0.130237	0.141099	0.280683	0.329132	0.537391	0.359002	0.442569	0.338386	0.477364	0.339448	0.524449	0.470962	0.355205	0.472827	0.100875	0.30731	0.18141
788	0.442254	0.335188	0.448717	0.32616	0.166667	0.255862	0.324243	0.36887	0.75	0.247487	0.464169	0.236804	0.376888	0.294737	0.385609	0.2171	0.472783	0.664889	0.441915	0.245725						788	0.170388	0.350603	0.120627	0.425546	0.199873	0.131907	0.337115	0.225504	0.352999	0.48012	0.523105	0.526891	0.371644	0.360697	0.496508	0.28458	0.36103	0.225414	0.562884	0.20837
789	0.359478	0.322902	0.107509	0.253383	0.315667	0.240286	0.215395	0.425974	0.618394	0.242723	0.470412	0.219791	0.228258	0.285051	0.269039	0.357194	0.458592	0.377193	0.383447	0.352003						789	0.454424	0.158869	0.158066	0.205257	0.0933188	0.271743	0.234859	0.420686	0.560961	0.66631	0.454071	0.424413	0.338148	0.518975	0.549082	0.368356	0.0981529	0.279383	0.426713	0.242419
790	0.468511	0.232096	0.253672	0.29515	0.354576	0.339539	0.41805	0.139752	0.394428	0.307654	0.565274	0.340375	0.250348	0.176755	0.729807	0.623268	0.427686	0.505132	0.363848	0.196307						790	0.275498	0.44248	0.189565	0.173997	0.148834	0.297466	0.508193	0.568204	0.529775	0.515856	0.583417	0.685499	0.459453	0.367852	0.362453	0.464968	0.505886	0.238485	0.54082	0.139717
791	0.505671	0.547504	0.623219	0.560555	0.446643	0.462678	0.242721	0.495868	0.473436	0.580375	0.546335	0.143166	0.448994	0.385964	0.655213	0.524628	0.360764	0.391584	0.450256	0.366702						791	0.234212	0.391476	0.21069	0.126444	0.125603	0.157146	0.288177	0.476833	0.292081	0.550565	0.456952	0.63474	0.256123	0.374767	0.336391	0.162507	0.123832	0.157061	0.525096	0.215078
792	0.355567	0.180375	0.357753	0.239478	0.328654	0.268451	0.260745	0.502029	0.417204	0.480466	0.458177	0.150809	0.313832	0.325402	0.688587	0.281806	0.55813	0.297349	0.172704	0.374346						792	0.248948	0.263737	0.0822845	0.0970921	0.18109	0.26248	0.293996	0.578861	0.384993	0.719225	0.545283	0.599645	0.252947	0.281471	0.423771	0.275351	0.154039	0.146046	0.466258	0.124662
793	0.356962	0.386777	0.0691122	0.666667	0.4834	0.472461	0.379743	0.423198	0.671616	0.183953	0.498016	0.474326	0.195996	0.239194	0.63111	0.555938	0.414729	0.489784	0.563172	0.34969						793	0.491049	0.310139	0.231932	0.117005	0.0692772	0.411338	0.27641	0.487465	0.632198	0.458058	0.444419	0.481666	0.268272	0.199884	0.382052	0.260223	0.172173	0.231881	0.251213	0.334425
794	0.326697	0.157749	0.488823	0.552028	0.423302	0.463735	0.351599	0.367698	0.521888	0.412276	0.282262	0.227364	0.382071	0.407338	0.536299	0.381932	0.249666	0.504214	0.415995	0.316111						794	0.20885	0.379396	0.179184	0.285806	0.197037	0.46651	0.546764	0.555446	0.442307	0.495918	0.420198	0.507358	0.397369	0.313593	0.472693	0.357323	0.338936	0.349589	0.584533	0.51335
795	0.315601	0.158064	0.302985	0.427102	0.298384	0.480019	0.354541	0.502907	0.40578	0.411953	0.431229	0.209602	0.294416	0.34588	0.553672	0.617777	0.478031	0.616149	0.240363	0.368402						795	0.604688	0.315183	0.275206	0.296405	0.176411	0.39084	0.0937621	0.364154	0.496299	0.230487	0.481708	0.709153	0.326427	0.346644	0.364763	0.34724	0.371376	0.394197	0.364447	0.359291
796	0.368477	0.232935	0.330254	0.395421	0.438894	0.670307	0.237524	0.414429	0.382991	0.440523	0.625984	0.439255	0.550238	0.459508	0.667405	0.528101	0.446504	0.325049	0.509311	0.620964						796	0.15274	0.357495	0.129806	0.180455	0.146231	0.230662	0.397246	0.196997	0.586102	0.502956	0.658666	0.455207	0.243188	0.467857	0.239983	0.262066	0.42269	0.00448718	0.400375	0.304457
797	0.152787	0.155506	0.258965	0.371322	0.577859	0.106833	0.169306	0.471477	0.418643	0.269981	0.182279	0.240675	0.244044	0.251433	0.217167	0.334047	0.0764438	0.314722	0.422928	0.393753						797	0.342611	0.273312	0.0744048	0.371212	0.156938	0.299679	0.392705	0.533468	0.450356	0.664021	0.456258	0.620246	0.283293	0.132228	0.242199	0.18709	0.231348	0.136905	0.393282	0.255544
798	0.467737	0.263687	0.386238	0.308175	0.410912	0.464781	0.348544	0.646999	0.461138	0.360258	0.389238	0.346426	0.374048	0.375109	0.43688	0.44296	0.452428	0.302061	0.441267	0.391329						798	0.180463	0.208435	0.256455	0.456324	0.214359	0.344236	0.269937	0.496788	0.511629	0.408104	0.56692	0.44447	0.447101	0.301967	0.323851	0.301759	0.129013	0.229524	0.201588	0.252314
799	0.27295	0.265639	0.399574	0.261105	0.35843	0.476803	0.580952	0.463943	0.492225	0.406394	0.545396	0.219186	0.569414	0.41191	0.594438	0.352633	0.343482	0.281466	0.503951	0.371266						799	0.380111	0.308062	0.516031	0.217288	0.267349	0.557853	0.210337	0.512446	0.340613	0.697856	0.540733	0.616733	0.521931	0.339162	0.501851	0.298721	0.22785	0.304342	0.721306	0.52033
800	0.507534	0.255267	0.55262	0.365844	0.242974	0.35524	0.238009	0.323221	0.719946	0.312547	0.420413	0.172694	0.293866	0.148437	0.821222	0.380629	0.412526	0.34732	0.71736	0.318402						800	0.333813	0.267229	0.205904	0.437629	0.137134	0.259371	0.27182	0.472811	0.630858	0.571692	0.54817	0.792593	0.320752	0.205204	0.616008	0.339133	0.272613	0.16685	0.388191	0.344016
801	0.427815	0.173845	0.350877	0.60187	0.192557	0.404725	0.558414	0.292875	0.380659	0.454839	0.387822	0.579834	0.349422	0.357891	0.625859	0.33672	0.430629	0.461893	0.510426	0.255397						801	0.145402	0.457579	0.198895	0.231722	0.23839	0.123561	0.228301	0.441359	0.553492	0.643446	0.36335	0.425589	0.309649	0.194114	0.411458	0.385641	0.727519	0.262957	0.544269	0.227665
802	0.135546	0.320447	0.21024	0.286121	0.247169	0.285956	0.269378	0.330731	0.414659	0.14568	0.580158	0.129763	0.702921	0.193338	0.453188	0.685281	0.397619	0.375815	0.544906	0.344467						802	0.310462	0.262155	0.404252	0.243545	0.160329	0.365644	0.136529	0.434319	0.544985	0.479011	0.458858	0.401781	0.444516	0.254606	0.861111	0.151412	0.327971	0.1557	0.379867	0.21094
803	0.34229	0.245549	0.245776	0.26612	0.206625	0.373359	0.454062	0.286884	0.509692	0.329026	0.128304	0.546717	0.497229	0.217346	0.494519	0.156263	0.191095	0.47619	0.227294	0.263741						803	0.299756	0.233433	0.238946	0.368421	0.104593	0.221842	0.275275	0.244858	0.817408	0.302853	0.227932	0.434631	0.341181	0.179469	0.492077	0.255955	0.525544	0.208917	0.419534	0.403766
804	0.248406	0.151665	0.192175	0.428524	0.322144	0.334465	0.559903	0.39272	0.462476	0.27186	0.431972	0.256878	0.383346	0.153785	0.653629	0.473557	0.426526	0.410245	0.250233	0.426858						804	0.291021	0.596714	0.211399	0.224238	0.426357	0.426018	0.309537	0.437664	0.526546	0.59392	0.382107	0.744919	0.719424	0.460312	0.563714	0.576314	0.409347	0.428089	0.427993	0.429949
805	0.196707	0.275495	0.217765	0.398269	0.0544516	0.303159	0.150442	0.706571	0.310663	0.35244	0.450225	0.358129	0.211492	0.191188	0.371419	0.523819	0.403744	0.318956	0.336447	0.175097						805	0.199022	0.514013	0.0785752	0.110001	0.285148	0.521838	0.272602	0.254745	0.269462	0.701152	0.16836	0.436705	0.558963	0.342272	0.597317	0.292594	0.383129	0.227073	0.320391	0.501217
806	0.278163	0.235498	0.586842	0.217992	0.34465	0.59881	0.288522	0.494519	0.654867	0.296071	0.490915	0.376604	0.415141	0.199005	0.55142	0.420577	0.491103	0.223216	0.352929	0.470789						806	0.350376	0.559	0.180659	0.369219	0.400465	0.35226	0.232295	0.394389	0.286251	0.483405	0.635862	0.557598	0.536685	0.227451	0.537155	0.228422	0.595991	0.410445	0.369934	0.192371
807	0.231517	0.157005	0.198558	0.207502	0.238587	0.328026	0.197032	0.660397	0.404511	0.415556	0.340024	0.242729	0.410343	0.231517	0.609249	0.205186	0.229485	0.438976	0.220411	0.217793						807	0.112509	0.487435	0.255025	0.39413	0.0787879	0.307524	0.0850694	0.568518	0.423823	0.469296	0.43355	0.587552	0.377584	0.401973	0.22966	0.27053	0.514839	0.510857	0.393038	0.271014
808	0.166308	0.243245	0.217962	0.315074	0.270513	0.528105	0.356264	0.551163	0.613058	0.428741	0.298938	0.429264	0.601983	0.314919	0.708931	0.322702	0.496114	0.36141	0.261677	0.340991						808	0.12263	0.506457	0.348278	0.312413	0.471387	0.350292	0.124405	0.44747	0.326585	0.511741	0.713235	0.540771	0.341222	0.14987	0.530865	0.231131	0.455338	0.209608	0.298248	0.392359
809	0.230419	0.217125	0.203231	0.206699	0.169488	0.401408	0.380702	0.540923	0.375511	0.311124	0.424317	0.211499	0.646102	0.155829	0.52733	0.293939	0.392337	0.328741	0.36343	0.296323						809	0.344078	0.196248	0.16219	0.188667	0.226936	0.119925	0.172439	0.43808	0.364143	0.835249	0.552975	0.519282	0.396049	0.349779	0.47722	0.30479	0.551419	0.259055	0.479757	0.169377
810	0.553802	0.240429	0.160917	0.17871	0.382519	0.531146	0.163109	0.346394	0.368123	0.474017	0.498043	0.400256	0.28032	0.291754	0.462643	0.329042	0.43143	0.428207	0.362457	0.542128						810	0.208035	0.458333	0.0681952	0.229234	0.276277	0.366922	0.221022	0.419505	0.457955	0.638538	0.238916	0.498032	0.577629	0.206754	0.313123	0.30806	0.223328	0.137399	0.567946	0.288241
811	0.51179	0.182751	0.245557	0.325597	0.402283	0.565641	0.195939	0.504573	0.332048	0.372697	0.463437	0.352392	0.31244	0.239371	0.712285	0.34972	0.513191	0.646172	0.476889	0.627746						811	0.259675	0.361258	0.278714	0.195598	0.0384468	0.140855	0.187662	0.632392	0.606953	0.530981	0.252443	0.556811	0.208551	0.238636	0.370019	0.176935	0.120905	0.246582	0.207852	0.215769
812	0.224885	0.0993642	0.264003	0.229993	0.224118	0.16202	0.208943	0.581235	0.715741	0.322656	0.270763	0.269411	0.128146	0.375623	0.233255	0.411611	0.466733	0.304019	0.392031	0.211783						812	0.490878	0.325321	0.0517241	0.26057	0.270348	0.360017	0.508307	0.495402	0.42528	0.450705	0.563929	0.33413	0.258604	0.283041	0.607017	0.128188	0.407206	0.147002	0.294769	0.161349
813	0.212768	0.317072	0.33221	0.151821	0.30695	0.250823	0.216427	0.377167	0.466618	0.515566	0.530543	0.296476	0.344345	0.219022	0.448196	0.580902	0.485154	0.241353	0.245385	0.380349						813	0.312142	0.308838	0.194249	0.526935	0.126013	0.0925926	0.23382	0.418525	0.380956	0.564652	0.538067	0.814728	0.550017	0.422796	0.77422	0.214746	0.346746	0.253665	0.404135	0.354267
814	0.428724	0.239999	0.320723	0.417195	0.22573	0.214657	0.27807	0.303439	0.691959	0.421202	0.584173	0.118046	0.523193	0.298555	0.520861	0.289096	0.428653	0.369223	0.407462	0.241931						814	0.278366	0.562539	0.169354	0.378872	0.34965	0.459719	0.227786	0.438921	0.661905	0.330011	0.477126	0.865185	0.424813	0.370746	0.583388	0.277346	0.257017	0.185965	0.582417	0.365998
815	0.571058	0.0351854	0.294134	0.278564	0.635823	0.39226	0.476804	0.39338	0.537321	0.616243	0.632835	0.636428	0.394053	0.340826	0.214304	0.247913	0.176486	0.592234	0.684219	0.428075						815	0.380309	0.236233	0.224597	0.120485	0.329705	0.458332	0.385698	0.427353	0.580374	0.613162	0.339665	0.660795	0.967843	0.273649	0.618914	0.542617	0.347495	0.118345	0.550629	0.247447
816	0.633573	0.291297	0.376733	0.280686	0.309995	0.39107	0.286447	0.493484	0.536854	0.372873	0.432633	0.50443	0.406518	0.398576	0.615424	0.300239	0.608082	0.392092	0.442151	0.142902						816	0.188626	0.40599	0.157049	0.48015	0.169863	0.378492	0.0907874	0.596414	0.436094	0.489468	0.587217	0.41283	0.596615	0.195015	0.50876	0.157836	0.60238	0.136608	0.377722	0.216002
817	0.1488	0.210665	0.224711	0.242746	0.250156	0.125981	0.171976	0.471089	0.734393	0.279353	0.417711	0.24717	0.0898513	0.243936	0.361683	0.256259	0.219031	0.348133	0.309821	0.498338						817	0.370744	0.179067	0.263146	0.441714	0.300847	0.321729	0.231431	0.397839	0.492561	0.627458	0.423208	0.503912	0.314818	0.138347	0.561146	0.302401	0.291421	0.210246	0.199254	0.30101
818	0.298098	0.0703951	0.2825	0.211753	0.365196	0.449812	0.418322	0.440892	0.837471	0.352066	0.36939	0.217665	0.192404	0.207263	0.543714	0.180085	0.32669	0.217665	0.29825	0.410431						818	0.277807	0.419855	0.323003	0.25828	0.137839	0.201452	0.253492	0.397162	0.524276	0.575725	0.312542	0.467258	0.645741	0.433126	0.529492	0.42094	0.531328	0.213446	0.463324	0.134284
819	0.526078	0.669933	0.269908	0.501943	0.202851	0.526474	0.340995	0.823018	0.623004	0.356596	0.47899	0.461974	0.406012	0.497924	0.469905	0.631969	0.519161	0.527383	0.60207	0.304476						819	0.333769	0.186856	0.231951	0.135209	0.341721	0.448183	0.234113	0.40076	0.499008	0.629224	0.197773	0.464063	0.445578	0.263221	0.368215	0.193889	0.398065	0.248212	0.414853	0.345378
820	0.617264	0.368421	0.2512	0.427281	0.370112	0.670707	0.396775	0.535946	0.790478	0.253606	0.555794	0.410329	0.533598	0.55245	0.829645	0.547637	0.508346	0.395287	0.465147	0.445858						820	0.582271	0.480024	0.103773	0.334496	0.348682	0.429094	0.585082	0.604635	0.59648	0.663386	0.470592	0.549819	0.29466	0.328259	0.598115	0.478015	0.700884	0.236386	0.290715	0.240335
821	0.186666	0.136759	0.296758	0.29357	0.234942	0.27181	0.464476	0.435258	0.394196	0.301435	0.401591	0.394113	0.270386	0.42369	0.646577	0.386383	0.292306	0.546562	0.366603	0.353373						821	0.35808	0.744271	0.28954	0.264037	0.2234	0.23842	0.332477	0.335324	0.667369	0.617542	0.691058	0.557125	0.323725	0.483733	0.446958	0.205258	0.259308	0.0630383	0.423595	0.31997
822	0.253223	0.16763	0.421925	0.699145	0.449244	0.573447	0.310886	0.424292	0.518538	0.409826	0.586444	0.184882	0.237544	0.387098	0.555462	0.251166	0.547616	0.248108	0.293272	0.386282						822	0.278371	0.278076	0.275612	0.404715	0.25298	0.31342	0.540109	0.449096	0.688112	0.643957	0.408303	0.941259	0.502065	0.529228	0.619672	0.629616	0.33042	0.191721	0.534799	0.604582
823	0.3385	0.213889	0.255787	0.450184	0.316899	0.791368	0.339372	0.469643	0.464864	0.276599	0.64179	0.29592	0.245415	0.400693	0.611881	0.444357	0.574599	0.349599	0.439687	0.583621						823	0.422619	0.538324	0.115253	0.24738	0.127593	0.397376	0.117138	0.610367	0.617486	0.340748	0.433767	0.448979	0.686836	0.293867	0.448954	0.193618	0.33536	0.257231	0.560775	0.303362
824	0.19073	0.228635	0.270183	0.156078	0.470805	0.334103	0.190663	0.507567	0.417298	0.193005	0.145969	0.223612	0.230152	0.123922	0.288884	0.5759	0.461633	0.295068	0.293224	0.196922						824	0.479884	0.315799	0.203627	0.78844	0.20259	0.352383	0.333941	0.459994	0.51675	0.373174	0.395789	0.389971	0.468775	0.387777	0.492814	0.446481	0.455335	0.147002	0.377133	0.220857
825	0.4125	0.288773	0.382762	0.447504	0.279327	0.311069	0.251226	0.340196	0.542166	0.286594	0.5888	0.299519	0.174916	0.162454	0.559135	0.401893	0.383629	0.487201	0.394866	0.509299						825	0.169546	0.249521	0.263033	0.170433	0.209301	0.155576	0.351206	0.677591	0.299099	0.570563	0.361785	0.469967	0.525454	0.0991362	0.359586	0.202438	0.137756	0.244634	0.456094	0.200501
826	0.257907	0.263289	0.165142	0.27672	0.424691	0.231633	0.170949	0.497194	0.35189	0.311472	0.38583	0.230685	0.456989	0.231537	0.507898	0.343354	0.473909	0.466764	0.467968	0.525891						826	0.393021	0.441097	0.181906	0.227963	0.0764626	0.348859	0.170754	0.646694	0.421431	0.815327	0.314678	0.429227	0.516113	0.268016	0.523204	0.63787	0.405303	0.0807376	0.464956	0.262983
827	0.3787	0.105567	0.0280999	0.244598	0.464304	0.28349	0.163527	0.460519	0.401049	0.294906	0.283801	0.438083	0.44981	0.451914	0.404189	0.294909	0.404106	0.223839	0.304978	0.130652						827	0.37418	0.471392	0.222185	0.388095	0.210835	0.428515	0.213407	0.302628	0.810834	0.493801	0.518289	0.57776	0.323631	0.545434	0.397675	0.517261	0.431895	0.496744	0.979408	0.580389
828	0.491706	0.270404	0.13169	0.321759	0.421556	0.226169	0.348583	0.72177	0.567611	0.439313	0.436652	0.210443	0.246634	0.22915	0.77543	0.355413	0.389103	0.302771	0.211531	0.460828						828	0.169913	0.254453	0.0828941	0.35123	0.205215	0.2378	0.276722	0.367047	0.403688	0.686447	0.655556	0.382825	0.319537	0.300251	0.128585	0.330086	0.276552	0.302646	0.65749	0.229303
829	0.343264	0.295458	0.206454	0.282245	0.346629	0.581977	0.364044	0.521384	0.331654	0.355832	0.601633	0.36258	0.462037	0.44909	0.607475	0.404889	0.359391	0.494997	0.362452	0.524123						829	0.31319	0.268403	0.192925	0.189312	0.227744	0.196581	0.220786	0.564598	0.39148	0.289127	0.419657	0.750184	0.439539	0.252436	0.414938	0.288392	0.152413	0.109605	0.240941	0.274416
830	0.467876	0.322699	0.5877	0.255138	0.303293	0.403003	0.395478	0.314826	0.292618	0.570781	0.735729	0.243127	0.438651	0.306907	0.417397	0.500845	0.451687	0.632955	0.368714	0.269185						830	0.329696	0.315766	0.47619	0.245157	0.2665	0.612698	0.21976	0.532311	0.299199	0.339441	0.372304	0.448413	0.635263	0.31396	0.581081	0.485043	0.359837	0.298854	0.319376	0.29905
831	0.270169	0.113483	0.204016	0.698491	0.241952	0.405201	0.475902	0.476992	0.428092	0.333582	0.638846	0.241381	0.361574	0.450481	0.507055	0.54655	0.286794	0.429749	0.34596	0.325454						831	0.162298	0.229097	0.0519365	0.367624	0.235358	0.433485	0.417095	0.715634	0.620644	0.702679	0.542917	0.421032	0.490495	0.360878	0.518914	0.423785	0.226569	0.208664	0.464801	0.28342
832	0.438223	0.221038	0.426975	0.362597	0.469298	0.231666	0.318828	0.266264	0.524291	0.172326	0.422252	0.359893	0.546986	0.207933	0.57694	0.47621	0.482178	0.424045	0.401993	0.236665						832	0.327328	0.20034	0.13899	0.226662	0.185105	0.445196	0.280135	0.363703	0.380706	0.729201	0.511768	0.669932	0.34427	0.216403	0.401427	0.252443	0.464997	0.145743	0.586558	0.262221
833	0.253177	0.396078	0.159041	0.184853	0.434944	0.2588	0.336922	0.441806	0.502855	0.459636	0.497262	0.264824	0.482022	0.209824	0.494349	0.323541	0.349008	0.427369	0.455527	0.420227						833	0.287369	0.263583	0.0992939	0.308486	0.112469	0.349023	0.203063	0.822259	0.484328	0.500144	0.487105	0.591283	0.51036	0.401378	0.428572	0.469841	0.553992	0.255992	0.31002	0.140334
834	0.575483	0.331516	0.225854	0.262674	0.0746936	0.315938	0.165011	0.348176	0.429662	0.296892	0.534767	0.131285	0.442636	0.363667	0.543635	0.398021	0.391412	0.280177	0.292314	0.363073						834	0.501275	0.315669	0.282139	0.412324	0.251073	0.20046	0.428301	0.63266	0.492898	0.533498	0.571214	0.695439	0.454531	0.330971	0.519699	0.314644	0.162374	0.531617	0.330911	0.268606
835	0.23601	0.38652	0.253404	0.290131	0.257997	0.408876	0.266331	0.332626	0.420456	0.559655	0.42219	0.213909	0.437908	0.512542	0.69143	0.286973	0.512172	0.314636	0.311995	0.563217						835	0.523126	0.360134	0.231765	0.309886	0.103887	0.176813	0.234158	0.641249	0.589668	0.720108	0.227159	0.588476	0.306516	0.151915	0.543545	0.430741	0.344974	0.167234	0.272968	0.172427
836	0.237367	0.191732	0.185236	0.422	0.244882	0.305655	0.168438	0.474548	0.285995	0.321387	0.48332	0.312063	0.45905	0.208964	0.319639	0.402807	0.412856	0.264063	0.425511	0.222074						836	0.153905	0.290807	0.215784	0.129845	0.201655	0.300396	0.283457	0.591628	0.372746	0.521803	0.52286	0.586529	0.306375	0.358346	0.338223	0.111479	0.559311	0.272843	0.61747	0.314963
837	0.339763	0.421198	0.303841	0.570269	0.431953	0.376068	0.354971	0.519285	0.744841	0.263332	0.49539	0.0427674	0.392213	0.138062	0.456401	0.410256	0.329339	0.338932	0.664052	0.192799						837	0.212447	0.215615	0.201417	0.225832	0.301285	0.48419	0.252361	0.535591	0.26382	0.443094	0.717281	0.567564	0.610033	0.338933	0.285787	0.294368	0.385499	0.26101	0.701077	0.18191
838	0.254293	0.112761	0.224522	0.234985	0.255437	0.159436	0.210882	0.392437	0.270736	0.609579	0.443259	0.317237	0.296515	0.0820635	0.476375	0.480059	0.357205	0.578062	0.355666	0.141665						838	0.414617	0.257278	0.195416	0.234934	0.268978	0.272683	0.359322	0.626903	0.585124	0.543571	0.419284	0.474917	0.375777	0.18246	0.483742	0.244198	0.242744	0.227349	0.211424	0.160468
839	0.377911	0.249659	0.102082	0.449308	0.313451	0.229362	0.252417	0.450509	0.5332	0.329853	0.628326	0.210808	0.376034	0.319516	0.51991	0.504319	0.490747	0.420361	0.512941	0.423034						839	0.416561	0.544385	0.190639	0.264123	0.143626	0.350237	0.270792	0.21937	0.337963	0.399565	0.413137	0.537167	0.605642	0.266635	0.254248	0.184581	0.159931	0.294113	0.662756	0.28339
840	0.274626	0.271384	0.374574	0.569453	0.16562	0.582199	0.152502	0.334878	0.421828	0.257617	0.376035	0.228809	0.426398	0.409624	0.347114	0.741571	0.411473	0.357742	0.321551	0.318179						840	0.475711	0.454878	0.0974705	0.484943	0.104296	0.17041	0.303303	0.502831	0.546942	0.729832	0.47959	0.605496	0.515725	0.237615	0.789916	0.29582	0.433511	0.263144	0.461876	0.275299
841	0.348526	0.291221	0.135918	0.402151	0.381051	0.480334	0.483909	0.687085	0.566193	0.288348	0.594303	0.432019	0.532272	0.494048	0.527095	0.369899	0.503475	0.340783	0.209183	0.464414						841	0.266276	0.430507	0.399846	0.355337	0.0940372	0.43511	0.278035	0.809794	0.61411	0.728623	0.528752	0.484262	0.421115	0.37126	0.676275	0.321697	0.323367	0.221508	0.53086	0.262858
842	0.406258	0.226797	0.12666	0.318148	0.501974	0.553488	0.181986	0.444798	0.322011	0.522116	0.394455	0.330559	0.11551	0.448437	0.477741	0.57404	0.425337	0.394467	0.374143	0.38662						842	0.277198	0.251582	0.248642	0.188375	0.374858	0.235166	0.271918	0.502564	0.655329	0.755789	0.437661	0.487109	0.731183	0.82906	0.658411	0.461129	0.346114	0.293556	0.670335	0.370351
843	0.338676	0.398583	0.219298	0.524276	0.537343	0.423441	0.277068	0.438557	0.446208	0.409066	0.502646	0.564611	0.360494	0.459078	0.713664	0.627318	0.357143	0.43062	0.345975	0.384583						843	0.290325	0.351491	0.116677	0.203759	0.28296	0.182104	0.130819	0.492743	0.699599	0.453832	0.374505	0.53334	0.344158	0.239124	0.66296	0.416271	0.488384	0.0813789	0.571562	0.361757
844	0.260723	0.480232	0.30397	0.428187	0.387724	0.887956	0.353876	0.508669	0.531077	0.702664	0.343347	0.378597	0.354765	0.321814	0.646803	0.662162	0.509714	0.416403	0.445026	0.278892						844	0.358861	0.347931	0.101494	0.417336	0.113359	0.188615	0.226977	0.618095	0.624246	0.768116	0.183649	0.591943	0.330803	0.260608	0.383529	0.211918	0.342351	0.175959	0.42184	0.415531
845	0.213742	0.284962	0.363641	0.526252	0.106682	0.332816	0.455756	0.448306	0.637483	0.476819	0.661111	0.408056	0.557282	0.170135	0.431016	0.251319	0.329724	0.508547	0.27488	0.48236						845	0.109242	0.276793	0.00572344	0.326961	0.117609	0.222743	0.376903	0.305622	0.211129	0.726317	0.28323	0.202531	0.210103	0.135067	0.54631	0.305402	0.280183	0.232727	0.473408	0.292278
846	0.495925	0.303275	0.32235	0.470614	0.229262	0.386416	0.233922	0.40793	0.94902	0.513401	0.33955	0.5159	0.221443	0.333224	0.652767	0.537749	0.231631	0.431145	0.460018	0.403222						846	0.305595	0.4496	0.321759	0.299731	0.0785256	0.422579	0.365781	0.403032	0.681134	0.45788	0.272934	0.496095	0.410985	0.301863	0.625949	0.262838	0.520623	0.147932	0.718908	0.551949
847	0.456068	0.227783	0.385342	0.48456	0.34415	0.234394	0.448774	0.430367	0.4387	0.562231	0.505044	0.296711	0.299371	0.164763	0.495473	0.32949	0.442425	0.373179	0.198546	0.425408						847	0.243675	0.40406	0.189169	0.41523	0.0790613	0.459389	0.433128	0.719115	0.356696	0.630928	0.43443	0.541139	0.360307	0.285584	0.54275	0.462487	0.485378	0.329981	0.557681	0.361606
848	0.241271	0.254665	0.228097	0.237049	0.116784	0.257902	0.190635	0.136072	0.440332	0.224375	0.555981	0.375819	0.36308	0.414213	0.454114	0.308982	0.37393	0.337725	0.320288	0.164643						848	0.252289	0.315185	0.137689	0.296991	0.172836	0.363421	0.217713	0.498198	0.41132	0.528973	0.377638	0.692121	0.41221	0.324228	0.499973	0.248367	0.425488	0.0984454	0.335227	0.0903039
849	0.346708	0.18095	0.115062	0.242748	0.241866	0.499895	0.238306	0.382494	0.606456	0.540315	0.389565	0.244803	0.209236	0.172149	0.576186	0.438446	0.357956	0.332	0.154077	0.222776						849	0.332048	0.529058	0.13927	0.15632	0.365161	0.280841	0.11759	0.398442	0.68979	0.72293	0.360721	0.516831	0.20893	0.279367	0.45904	0.139453	0.0677504	0.180474	0.564276	0.242114
850	0.321277	0.16429	0.172042	0.481411	0.22531	0.321181	0.22531	0.275499	0.335232	0.340392	0.443937	0.236536	0.455232	0.443627	0.587026	0.32546	0.246068	0.267825	0.568627	0.404694						850	0.301784	0.412589	0.170998	0.341086	0.153616	0.142857	0.327514	0.500881	0.45119	0.557395	0.299254	0.716049	0.492544	0.176862	0.288351	0.411767	0.29611	0.0973256	0.226243	0.252355
851	0.341519	0.409632	0.224772	0.483364	0.279911	0.343059	0.315086	0.588321	0.366307	0.483614	0.232972	0.761432	0.4655	0.402349	0.725543	0.518418	0.445242	0.649912	0.383026	0.288507						851	0.148737	0.512113	0.150936	0.249385	0.0619501	0.302588	0.243413	0.408566	0.429914	0.563229	0.401993	0.542001	0.454883	0.163687	0.223369	0.393232	0.262353	0.220404	0.230438	0.113825
852	0.444212	0.308001	0.159527	0.30266	0.292885	0.274905	0.291997	0.239878	0.560185	0.351803	0.467148	0.205454	0.316486	0.115873	0.301955	0.450999	0.480572	0.207819	0.211705	0.243998						852	0.49528	0.248591	0.242251	0.418278	0.187457	0.356802	0.232659	0.576358	0.368566	0.50183	0.220836	0.292374	0.382421	0.2945	0.458525	0.271566	0.157184	0.257421	0.211089	0.226912
853	0.414358	0.446226	0.375331	0.383193	0.512591	0.482403	0.320624	0.393271	0.478427	0.665263	0.523802	0.217458	0.474095	0.568737	0.477886	0.646983	0.363748	0.589495	0.382736	0.586963						853	0.318383	0.32311	0.220175	0.179265	0.0782609	0.202813	0.124418	0.250666	0.44755	0.965741	0.131608	0.445931	0.265962	0.129259	0.438593	0.292858	0.515137	0.141341	0.309783	0.143975
854	0.220513	0.173348	0.358158	0.493731	0.219476	0.185942	0.545163	0.532191	0.343727	0.400765	0.415957	0.308159	0.240856	0.336855	0.43814	0.443397	0.451754	0.282888	0.523327	0.277755						854	0.256342	0.384118	0.249964	0.257111	0.120227	0.299499	0.413436	0.341033	0.499986	0.432202	0.37073	0.587318	0.54306	0.333061	0.380665	0.215462	0.423629	0.268245	0.592473	0.348664
855	0.242027	0.249212	0.283748	0.203297	0.116439	0.431959	0.412385	0.375845	0.421707	0.398356	0.607391	0.281588	0.414945	0.280149	0.610205	0.368856	0.517353	0.303427	0.466147	0.309129						855	0.439361	0.299451	0.170429	0.341183	0.0555556	0.227537	0.337958	0.62149	0.540559	0.563592	0.371101	0.510363	0.307665	0.330198	0.278178	0.311443	0.371069	0.111111	0.409556	0.0742895
856	0.427982	0.268652	0.580222	0.420243	0.351097	0.342523	0.562912	0.298755	0.361282	0.280912	0.299267	0.576243	0.38729	0.32454	0.797255	0.411065	0.483169	0.431218	0.493596	0.266341						856	0.236343	0.293724	0.112403	0.433009	0.270595	0.369164	0.379435	0.581975	0.580719	0.636869	0.54905	0.596998	0.576162	0.322273	0.430807	0.37219	0.583132	0.427997	0.431352	0.240929
857	0.186487	0.219351	0.236522	0.228861	0.272712	0.177662	0.301251	0.538031	0.430792	0.30392	0.544973	0.547873	0.173556	0.26708	0.64429	0.31641	0.22769	0.320829	0.351495	0.203143						857	0.225998	0.448154	0.437582	0.493097	0.254532	0.423325	0.46111	0.452477	0.60012	0.842051	0.398761	0.709948	0.395359	0.653803	0.809768	0.348984	0.324549	0.23269	0.500502	0.28947
858	0.308941	0.260553	0.447246	0.438042	0.302861	0.631902	0.599457	0.542796	0.748195	0.374425	0.327877	0.382066	0.247306	0.552838	0.430563	0.685044	0.409864	0.495614	0.231574	0.30374						858	0.160254	0.314125	0.269535	0.430578	0.308123	0.505051	0.248235	0.422383	0.274431	0.493938	0.734127	0.468728	0.39315	0.410403	0.543301	0.385941	0.0969048	0.274351	0.175266	0.266799
859	0.388679	0.277089	0.177415	0.554113	0.513668	0.191168	0.418564	0.70196	0.532982	0.557416	0.619845	0.363517	0.297258	0.368022	0.448013	0.532396	0.535595	0.309933	0.261598	0.345466						859	0.610208	0.51765	0.506185	0.501705	0.253524	0.338768	0.155098	0.320915	0.299444	0.480079	0.609863	0.596615	0.214777	0.294246	0.354522	0.267021	0.352991	0.340317	0.548273	0.303373
860	0.178507	0.223803	0.279879	0.268362	0.604665	0.261618	0.20533	0.264354	0.425356	0.359339	0.409147	0.254964	0.341693	0.196221	0.527763	0.414923	0.285979	0.558298	0.471967	0.4794						860	0.348441	0.341865	0.127457	0.29486	0.151217	0.454319	0.406363	0.517141	0.49112	0.610516	0.302066	0.275633	0.482864	0.208207	0.281149	0.178243	0.538887	0.209876	0.170836	0.139479
861	0.456793	0.171848	0.140291	0.317828	0.255556	0.358753	0.401916	0.800979	0.511372	0.502932	0.678188	0.455305	0.471808	0.303031	0.44629	0.295362	0.626763	0.327869	0.17899	0.445349						861	0.205274	0.184331	0.159	0.333333	0.110975	0.248695	0.16758	0.584501	0.245	0.65044	0.347664	0.416013	0.204348	0.218244	0.476662	0.147319	0.203757	0.248636	0.337517	0.217087
862	0.412928	0.213958	0.348542	0.468137	0.412336	0.26406	0.48035	0.349445	0.479674	0.360728	0.373264	0.592141	0.314591	0.490019	0.332235	0.409801	0.370286	0.250601	0.230003	0.280488						862	0.352812	0.376801	0.223899	0.50641	0.203872	0.301228	0.219324	0.629654	0.552925	0.730959	0.626935	0.473187	0.174574	0.249073	0.474008	0.131288	0.150377	0.379297	0.530352	0.244925
863	0.285235	0.0909193	0.359756	0.028142	0.158052	0.298956	0.0814996	0.272568	0.20612	0.511303	0.371014	0.36429	0.315026	0.177345	0.21377	0.293494	0.268771	0.29254	0.154876	0.168874						863	0.222005	0.561194	0.205271	0.336618	0.182705	0.199643	0.595328	0.562773	0.637065	0.657725	0.39863	0.371203	0.460701	0.268889	0.432597	0.1724	0.184913	0.329228	0.482436	0.269194
864	0.404435	0.131532	0.148023	0.32387	0.216873	0.348973	0.138779	0.456074	0.38281	0.128661	0.471241	0.198135	0.295168	0.10255	0.398772	0.280069	0.53773	0.52905	0.152583	0.142736						864	0.546953	0.555337	0.501386	0.244045	0.209827	0.528127	0.373229	0.492018	0.809565	0.772707	0.614906	0.730747	0.487578	0.371195	0.38831	0.426693	0.558257	0.21963	0.503663	0.346759
865	0.373539	0.265521	0.305053	0.428864	0.292826	0.352385	0.480292	0.300652	0.552786	0.287855	0.53362	0.268643	0.346946	0.32978	0.433655	0.554691	0.349359	0.176448	0.321056	0.315456						865	0.332521	0.351206	0.31104	0.165627	0.0801709	0.111698	0.0186404	0.422792	0.346844	0.675436	0.313746	0.475463	0.206359	0.192884	0.362405	0.337332	0.201139	0.165505	0.37398	0.144894
866	0.548703	0.379099	0.200823	0.54497	0.434565	0.407059	0.33103	0.3732	0.669558	0.323548	0.425064	0.600625	0.457047	0.336134	0.627703	0.394814	0.427443	0.586277	0.314314	0.283314						866	0.388892	0.146747	0.16165	0.355692	0.17948	0.219226	0.20095	0.502496	0.668735	0.73753	0.340783	0.297559	0.628359	0.227601	0.418047	0.250271	0.474074	0.291471	0.835897	0.142941
867	0.375451	0.348428	0.441409	0.394691	0.40881	0.28836	0.247899	0.346746	0.569201	0.349671	0.493294	0.352947	0.224287	0.25374	0.532516	0.5669	0.498075	0.529801	0.27102	0.356241						867	0.466127	0.372092	0.244728	0.304339	0.697491	0.333151	0.121048	0.859575	0.66084	0.742428	0.578173	0.472877	0.433044	0.235799	0.377696	0.197248	0.358544	0.243903	0.614436	0.244924
868	0.492038	0.28125	0.211325	0.265009	0.0743468	0.505558	0.357824	0.322905	0.499434	0.142747	0.610055	0.28839	0.33787	0.448153	0.558813	0.211708	0.412741	0.436993	0.434171	0.44513						868	0.30721	0.19602	0.159654	0.452313	0.156222	0.222383	0.201746	0.686627	0.593941	0.629278	0.542178	0.550983	0.381963	0.180503	0.442058	0.234773	0.162462	0.251214	0.545987	0.235253
869	0.330688	0.241716	0.481527	0.464306	0.311156	0.568376	0.303404	0.360726	0.434433	0.491588	0.465419	0.116276	0.57918	0.289121	0.786819	0.752805	0.532457	0.303353	0.307522	0.323009						869	0.309437	0.39492	0.1822	0.449803	0.246784	0.37525	0.305071	0.596524	0.510679	0.371827	0.422303	0.446393	0.67338	0.337442	0.537067	0.279441	0.241014	0.274001	0.474976	0.129411
870	0.290551	0.319591	0.146032	0.340062	0.430644	0.318369	0.305419	0.45015	0.718001	0.220732	0.43828	0.486289	0.435258	0.302468	0.468188	0.327508	0.409936	0.439548	0.271394	0.295598						870	0.14899	0.327213	0.0964512	0.359663	0.131067	0.39218	0.28732	0.771959	0.456646	0.559992	0.530498	0.691439	0.467885	0.302255	0.510874	0.479339	0.194629	0.243858	0.347177	0.144178
871	0.402095	0.236088	0.261351	0.350045	0.282023	0.147348	0.16755	0.283016	0.509553	0.23143	0.45861	0.295804	0.624239	0.250992	0.539056	0.344734	0.400951	0.274934	0.469789	0.213472						871	0.430328	0.302579	0.321578	0.420943	0.129412	0.382633	0.279882	0.397088	0.386834	0.625207	0.203391	0.539601	0.472577	0.331654	0.419661	0.140874	0.477413	0.104647	0.26192	0.590515
872	0.242172	0.225923	0.0601732	0.507681	0.172727	0.213162	0.230194	0.506334	0.493346	0.23195	0.704508	0.2743	0.222823	0.337453	0.59774	0.296902	0.34995	0.367701	0.0504894	0.428185						872	0.231292	0.197193	0.118793	0.250417	0.494215	0.203184	0.434996	0.479955	0.517255	0.46939	0.624898	0.832126	0.506313	0.202931	0.373379	0.271069	0.196272	0.122383	0.300683	0.217712
873	0.300538	0.481501	0.431328	0.279963	0.328819	0.537795	0.303788	0.369587	0.434192	0.526269	0.500315	0.458081	0.503278	0.251184	0.585437	0.523758	0.241308	0.2839	0.40231	0.6089						873	0.226471	0.72681	0.088848	0.282813	0.468867	0.28748	0.417397	0.514029	0.57328	0.611528	0.152692	0.589267	0.434379	0.401749	0.497086	0.33442	0.417798	0.338679	0.221691	0.470868
874	0.347372	0.236303	0.311658	0.594769	0.393359	0.573779	0.476224	0.356181	0.551127	0.25324	0.442268	0.311402	0.255056	0.410088	0.497602	0.505502	0.577262	0.360662	0.557913	0.491322						874	0.128048	0.509817	0.220549	0.182862	0.0772947	0.178485	0.157606	0.657873	0.3087	0.563014	0.321329	0.604861	0.249381	0.203768	0.503968	0.166785	0.0975673	0.291263	0.473423	0.137067
875	0.178779	0.198043	0.108268	0.132781	0.393591	0.308307	0.235261	0.398865	0.596833	0.493641	0.248812	0.3257	0.153394	0.512567	0.338997	0.267694	0.421982	0.386364	0.323016	0.166407						875	0.426367	0.301648	0.253782	0.12999	0.0770814	0.230511	0.110977	0.223923	0.651394	0.214327	0.204353	0.469602	0.324859	0.277948	0.282906	0.170311	0.143784	0.167167	0.233605	0.0510757
876	0.330776	0.350189	0.210519	0.351151	0.361043	0.258971	0.493786	0.553882	0.337381	0.379395	0.431585	0.210982	0.278111	0.342182	0.655577	0.295819	0.545397	0.285356	0.282193	0.310878						876	0.328033	0.555923	0.0931034	0.139839	0.0519524	0.147242	0.243078	0.377923	0.547151	0.438402	0.392381	0.641839	0.310825	0.322166	0.465965	0.254405	0.335613	0.103847	0.523506	0.201693
877	0.356033	0.239515	0.381614	0.525096	0.306125	0.459843	0.42358	0.251546	0.608498	0.115927	0.673146	0.251857	0.627145	0.401192	0.533787	0.504088	0.457627	0.436668	0.402544	0.289314						877	0.160726	0.270222	0.152321	0.298276	0.138548	0.192443	0.173216	0.436042	0.392411	0.690828	0.369422	0.660213	0.523333	0.211632	0.308466	0.263258	0.432713	0.289364	0.457495	0.360794
878	0.151897	0.328951	0.133514	0.198445	0.216277	0.400365	0.218561	0.13582	0.802377	0.38473	0.357042	0.35892	0.489183	0.203745	0.287114	0.431638	0.453095	0.231614	0.45303	0.304664						878	0.179729	0.312869	0.267293	0.334533	0.125005	0.401693	0.30548	0.363974	0.590586	0.635952	0.44743	0.575603	0.318304	0.26771	0.45959	0.300458	0.31325	0.106222	0.7209	0.129386
879	0.286097	0.130087	0.12	0.461574	0.132958	0.246283	0.247702	0.315954	0.224552	0.251894	0.205842	0.218543	0.184717	0.32458	0.351161	0.573976	0.31349	0.356706	0.296462	0.498172						879	0.367072	0.391767	0.302899	0.214035	0.30988	0.165834	0.231155	0.392285	0.716279	0.488187	0.75008	0.603651	0.484363	0.146187	0.6787	0.440391	0.338311	0.559532	0.300216	0.255564
880	0.230554	0.310252	0.317629	0.410388	0.175	0.490604	0.483547	0.375409	0.536951	0.215745	0.221301	0.255945	0.163293	0.304096	0.565105	0.377381	0.506153	0.274849	0.182561	0.130221						880	0.15	0.171745	0.090577	0.276196	0.263658	0.494261	0.408179	0.424308	0.526373	0.442364	0.291729	0.330119	0.245428	0.402405	0.472281	0.331884	0.216133	0.119863	0.201554	0.235891
881	0.26852	0.337258	0.192151	0.27604	0.421404	0.266778	0.0329338	0.452366	0.480704	0.199782	0.675659	0.272588	0.233539	0.377102	0.576574	0.37037	0.231149	0.395491	0.392869	0.521162						881	0.290797	0.420999	0.175638	0.134869	0.199477	0.39752	0.154365	0.417102	0.452436	0.47629	0.496613	0.605546	0.179318	0.219209	0.236086	0.203831	0.240313	0.222023	0.226345	0.22552
882	0.183849	0.217779	0.140015	0.11164	0.211116	0.313639	0.125892	0.565598	0.308347	0.240986	0.488094	0.35695	0.11381	0.159067	0.285305	0.0786344	0.226316	0.375285	0.124156	0.143984						882	0.252249	0.269825	0.286599	0.330469	0.24417	0.617117	0.159826	0.626341	0.759711	0.500921	0.458443	0.409872	0.281744	0.473881	0.48277	0.368259	0.167614	0.154833	0.632149	0.490914
883	0.553218	0.334711	0.30565	0.497412	0.35188	0.417781	0.324022	0.404192	0.408704	0.363205	0.282984	0.278196	0.222176	0.448958	0.530245	0.420686	0.42268	0.496244	0.258658	0.38808						883	0.295224	0.415725	0.254411	0.298673	0.135649	0.122734	0.25595	0.477627	0.359212	0.714065	0.391836	0.393156	0.36168	0.284325	0.288529	0.345797	0.284345	0.227126	0.35097	0.242
884	0.364676	0.230174	0.190713	0.216009	0.114544	0.329925	0.380526	0.281464	0.244072	0.0948448	0.33155	0.665028	0.246801	0.557724	0.522002	0.276546	0.287656	0.536099	0.140978	0.231427						884	0.260627	0.446025	0.233632	0.244547	0.249742	0.160241	0.293744	0.718161	0.41578	0.719955	0.324021	0.483116	0.466882	0.192068	0.505626	0.319387	0.359308	0.159831	0.430763	0.391147
885	0.318968	0.118042	0.15756	0.215116	0.204723	0.21875	0.339392	0.348332	0.634549	0.226015	0.40041	0.342485	0.259647	0.394562	0.623075	0.262728	0.366574	0.472205	0.57309	0.22447						885	0.259627	0.30003	0.143916	0.0715983	0.129563	0.249439	0.405542	0.487243	0.519961	0.637409	0.688505	0.330667	0.44112	0.352755	0.395524	0.438234	0.461807	0.307566	0.446682	0.254395
886	0.368475	0.126156	0.206661	0.229475	0.442078	0.601251	0.343819	0.176249	0.301639	0.245079	0.742809	0.285364	0.120174	0.392204	0.604324	0.273885	0.298958	0.347442	0.38081	0.362012						886	0.427115	0.299454	0.238942	0.183073	0.149999	0.198898	0.186891	0.289622	0.403906	0.63084	0.400821	0.526412	0.29675	0.361727	0.342487	0.162671	0.29839	0.140853	0.218925	0.311508
887	0.393428	0.336128	0.320226	0.488495	0.165416	0.321581	0.321078	0.631759	0.556888	0.448718	0.5258	0.219556	0.544937	0.234509	0.539846	0.434572	0.515509	0.548339	0.505125	0.444291						887	0.259902	0.541614	0.149364	0.452675	0.109542	0.303065	0.587479	0.555519	0.405856	0.513393	0.264969	0.605099	0.378242	0.241901	0.496119	0.24716	0.515463	0.192533	0.23828	0.480381
888	0.229677	0.261829	0.10907	0.221232	0.289576	0.324742	0.428299	0.49423	0.233239	0.312549	0.456911	0.196344	0.339366	0.388533	0.576371	0.377043	0.219902	0.486574	0.306669	0.311835						888	0.342749	0.239997	0.189509	0.608571	0.260726	0.316543	0.334068	0.521335	0.570486	0.786613	0.676893	0.844902	0.639288	0.300404	0.515679	0.446614	0.528258	0.193136	0.403539	0.413544
889	0.206324	0.23861	0.19288	0.246806	0.113062	0.273644	0.114931	0.408175	0.573786	0.291263	0.490962	0.275744	0.397706	0.243207	0.549267	0.418503	0.272987	0.529412	0.440441	0.194885						889	0.323259	0.537421	0.293875	0.362613	0.203719	0.152531	0.27991	0.74846	0.444617	0.477755	0.86718	0.423297	0.580658	0.365501	0.407567	0.510047	0.359029	0.264172	0.65911	0.369713
890	0.264807	0.338867	0.34884	0.173953	0.246128	0.218211	0.246368	0.496182	0.397511	0.327545	0.428346	0.244323	0.462904	0.4941	0.656049	0.467329	0.345421	0.203549	0.414327	0.363164						890	0.183564	0.402719	0.160922	0.452381	0.261709	0.288332	0.14935	0.520908	0.360419	0.555771	0.363351	0.529196	0.482186	0.412895	0.339767	0.331968	0.312552	0.360881	0.51453	0.272096
891	0.373422	0.187755	0.401981	0.396984	0.459881	0.366282	0.197389	0.456576	0.464762	0.36954	0.628823	0.240168	0.616769	0.600484	0.395938	0.505273	0.308612	0.224258	0.459015	0.394981						891	0.280248	0.162049	0.283057	0.202277	0.29308	0.166231	0.308393	0.530643	0.551838	0.481196	0.344363	0.569118	0.288882	0.298886	0.461852	0.270435	0.282597	0.144469	0.423012	0.231473
892	0.561667	0.425534	0.236794	0.331124	0.447028	0.782007	0.38279	0.343543	0.355518	0.580827	0.428258	0.324007	0.334785	0.444369	0.730286	0.36997	0.512459	0.47593	0.353453	0.471079						892	0.312105	0.310905	0.185227	0.18676	0.117199	0.295391	0.276036	0.428235	0.58018	0.561951	0.226541	0.367579	0.360818	0.396113	0.403826	0.188844	0.184098	0.0853646	0.441983	0.144558
893	0.449005	0.1317	0.161157	0.316907	0.375878	0.325215	0.377049	0.4354	0.599103	0.292466	0.254036	0.327746	0.465065	0.190409	0.736111	0.295982	0.434178	0.584668	0.284326	0.334521						893	0.184861	0.294668	0.158678	0.352932	0.124647	0.264023	0.468778	0.419163	0.327492	0.570506	0.263084	0.585172	0.272259	0.550616	0.427108	0.274545	0.180654	0.161944	0.470414	0.19268
894	0.305933	0.163245	0.387116	0.36681	0.507762	0.311616	0.67644	0.25599	0.50334	0.314961	0.578429	0.274028	0.306701	0.312505	0.621886	0.343135	0.466127	0.221154	0.241026	0.299918						894	0.446377	0.603411	0.0692798	0.0303715	0.345289	0.326285	0.216945	0.560887	0.587505	0.687325	0.484987	0.460472	0.28077	0.600146	0.599751	0.246048	0.371042	0.236348	0.720345	0.170748
895	0.322732	0.0977756	0.351254	0.102512	0.168769	0.456441	0.112777	0.363143	0.464806	0.166168	0.418883	0.434769	0.314028	0.161185	0.274964	0.445352	0.199765	0.596529	0.344384	0.23716						895	0.120961	0.394714	0.221091	0.254883	0.235966	0.308134	0.337869	0.359039	0.291724	0.443717	0.134369	0.759834	0.729972	0.192738	0.347763	0.0874686	0.440562	0.196676	0.416294	0.34654
896	0.607973	0.251134	0.442392	0.530572	0.507342	0.387149	0.396869	0.304295	0.481098	0.387732	0.641301	0.310129	0.437938	0.369019	0.353825	0.430149	0.540815	0.27883	0.311133	0.351373						896	0.311066	0.2057	0.192244	0.182063	0.102471	0.336172	0.302908	0.311668	0.535859	0.377445	0.765145	0.592862	0.260907	0.251904	0.370384	0.208352	0.410581	0.145243	0.3672	0.177711
897	0.457801	0.153822	0.192728	0.302886	0.205424	0.315717	0.327285	0.582843	0.375913	0.322826	0.526907	0.227277	0.466759	0.15905	0.58477	0.731415	0.509569	0.495917	0.224674	0.197994						897	0.39432	0.457819	0.410508	0.340998	0.104841	0.522936	0.35627	0.570043	0.526001	0.749167	0.58942	0.649566	0.529204	0.593999	0.658227	0.42904	0.300437	0.302411	0.528264	0.412532
898	0.35826	0.142458	0.200889	0.220283	0.149024	0.368914	0.145082	0.43407	0.557118	0.51051	0.39274	0.479427	0.392966	0.386122	0.718772	0.561834	0.302615	0.387173	0.353177	0.560461						898	0.708785	0.304489	0.268861	0.245362	0.17718	0.365611	0.293779	0.311881	0.516666	0.454693	0.352472	0.674913	0.347587	0.415599	0.361748	0.212486	0.165039	0.137799	0.271358	0.591993
899	0.295275	0.170572	0.213664	0.374507	0.135845	0.393446	0.381127	0.386832	0.461331	0.628603	0.588712	0.303611	0.329882	0.178281	0.573244	0.415208	0.463996	0.370003	0.44029	0.423487						899	0.198469	0.276841	0.0948063	0.270071	0.262988	0.106829	0.216679	0.609464	0.464701	0.616417	0.501707	0.336457	0.228561	0.292584	0.308738	0.229195	0.407605	0.315223	0.341641	0.228076
900	0.531618	0.371748	0.24903	0.339057	0.335499	0.360526	0.447271	0.253613	0.639911	0.26797	0.415228	0.356384	0.231639	0.550537	0.521642	0.65191	0.553123	0.350671	0.590973	0.538729						900	0.256749	0.280386	0.384385	0.30039	0.401858	0.25881	0.206479	0.244629	0.467073	0.735712	0.354467	0.425178	0.620473	0.730889	0.464826	0.298128	0.118568	0.275664	0.248082	0.160407
901	0.531677	0.107815	0.34674	0.370535	0.456869	0.391189	0.412088	0.240643	0.584525	0.409929	0.556481	0.287629	0.173427	0.184384	0.663228	0.523867	0.395185	0.476535	0.414241	0.131573						901	0.388663	0.544841	0.248266	0.224735	0.163147	0.18365	0.237245	0.380602	0.301862	0.597826	0.652438	0.507026	0.484351	0.140152	0.416797	0.328956	0.142496	0.199989	0.592342	0.278508
902	0.459195	0.0856769	0.304705	0.200602	0.45614	0.470597	0.568987	0.372051	0.644612	0.304305	0.459463	0.343579	0.400044	0.515556	0.567871	0.334289	0.546202	0.438745	0.361111	0.324891						902	0.217953	0.59458	0.115891	0.204631	0	0.154744	0.0585721	0.305422	0.467206	0.395615	0.369756	0.329225	0.463737	0.283497	0.255524	0.254213	0.20859	0.191693	0.139155	0.287955
903	0.489282	0.398638	0.468233	0.473438	0.441621	0.483538	0.35974	0.90811	0.337572	0.502284	0.418642	0.218567	0.646011	0.558904	0.688705	0.459092	0.819635	0.558625	0.40117	0.41519						903	0.268022	0.0859507	0.16973	0.112179	0.0877428	0.266515	0.242097	0.501142	0.489187	0.638095	0.599359	0.430602	0.277583	0.272144	0.275412	0.181663	0.400205	0.475644	0.372701	0.369819
904	0.39282	0.269907	0.42643	0.563355	0.241685	0.358411	0.512588	0.398634	0.212855	0.273526	0.761183	0.471994	0.389354	0.27147	0.486677	0.943347	0.507858	0.440038	0.448711	0.314626						904	0.185584	0.371546	0.165313	0.174889	0.0854887	0.291603	0.448359	0.362946	0.619978	0.681751	0.47227	0.510931	0.404707	0.367691	0.542922	0.303044	0.196075	0.36192	0.293192	0.36848
905	0.419528	0.518116	0.123819	0.282657	0.246666	0.513008	0.47378	0.549333	0.760041	0.200842	0.402858	0.40044	0.264423	0.419198	0.468348	0.236816	0.427083	0.342797	0.300856	0.414905						905	0.246923	0.248066	0.0987654	0.264793	0.248624	0.570362	0.271744	0.829372	0.477011	0.793556	0.475744	0.445025	0.407559	0.316365	0.365664	0.108079	0.301727	0.243773	0.398495	0.190147
906	0.354257	0.145259	0.252127	0.304928	0.208618	0.277114	0.379439	0.465572	0.673503	0.19552	0.3212	0.289839	0.253772	0.478238	0.557067	0.383783	0.305156	0.364299	0.307239	0.39254						906	0.365826	0.421555	0.198168	0.362145	0.206299	0.227451	0.192022	0.495956	0.441063	0.542661	0.444991	0.715607	0.508253	0.297588	0.239737	0.242781	0.500904	0.153805	0.417126	0.207894
907	0.124652	0.344361	0.276534	0.157356	0.161431	0.380315	0.152753	0.460894	0.292754	0.161708	0.238969	0.249869	0.43193	0.25878	0.402887	0.295433	0.18561	0.315618	0.345133	0.552926						907	0.230754	0.334104	0.175951	0.194433	0.0816993	0.134312	0.303705	0.362083	0.468254	0.55072	0.392659	0.578582	0.175167	0.343731	0.221047	0.437517	0.445736	0.144762	0.416035	0.365807
908	0.577425	0.275798	0.56683	0.418781	0.560127	0.544441	0.553591	0.499647	0.637893	0.522844	0.685939	0.393334	0.430478	0.361077	0.670266	0.458284	0.522621	0.431157	0.533852	0.284366						908	0.343449	0.623984	0.206962	0.177139	0.37596	0.42556	0.25813	0.57286	0.582418	0.545579	0.489377	0.597622	0.625806	0.399818	0.409798	0.269094	0.437738	0.362022	0.347777	0.352769
909	0.476478	0.283668	0.108119	0.233423	0.443807	0.349132	0.404536	0.616801	0.398759	0.287349	0.427071	0.161689	0.433234	0.240916	0.451597	0.319001	0.410684	0.309877	0.397338	0.1864						909	0.25542	0.61872	0.166784	0.118132	0.201974	0.201181	0.328477	0.425382	0.52512	0.482772	0.546521	0.329	0.327881	0.324454	0.349332	0.206981	0.372701	0.0886634	0.391719	0.342126
910	0.337142	0.336219	0.274522	0.334797	0.338862	0.350001	0.183236	0.224119	0.736756	0.302502	0.29762	0.344853	0.383318	0.490463	0.444679	0.437989	0.569242	0.393229	0.567346	0.274998						910	0.44037	0.42306	0.344503	0.504494	0.33055	0.313032	0.452991	0.412985	0.651339	0.465264	0.573973	0.578442	0.598516	0.251378	0.499203	0.443125	0.452991	0.311743	0.575636	0.235543
911	0.310145	0.278013	0.295067	0.666667	0.542457	0.363999	0.458273	0.328656	0.666161	0.498988	0.325276	0.353132	0.342682	0.182619	0.56483	0.520868	0.414213	0.372925	0.501716	0.218636						911	0.294815	0.34724	0.0161476	0.188461	0.023896	0.240436	0.147551	0.454608	0.455178	0.48418	0.334118	0.640491	0.150809	0.248712	0.314655	0.318017	0.234972	0.268514	0.31293	0.247362
912	0.330041	0.178438	0.2516	0.253026	0.277982	0.497487	0.192026	0.488703	0.596552	0.408206	0.608811	0.227232	0.233184	0.306375	0.412828	0.567032	0.354363	0.315268	0.413241	0.441844						912	0.0799373	0.207664	0.17867	0.235007	0.224426	0.273738	0.384886	0.407276	0.426996	0.386442	0.470767	0.915709	0.277211	0.0952888	0.608213	0.137633	0.388889	0.191858	0.42568	0.25651
913	0.488095	0.319113	0.364567	0.416125	0.339583	0.498425	0.288966	0.410965	0.432476	0.414788	0.744134	0.189437	0.43257	0.47702	0.523833	0.636692	0.431217	0.31359	0.42577	0.525743						913	0.41069	0.245026	0.225691	0.156087	0.212649	0.228268	0.242218	0.564685	0.418918	0.539713	0.170377	0.915382	0.461376	0.263083	0.368444	0.340412	0.139512	0.103674	0.316474	0.427663
914	0.400576	0.346898	0.257933	0.427294	0.297732	0.212614	0.281773	0.634066	0.694066	0.430525	0.681693	0.207015	0.552686	0.178041	0.539851	0.512805	0.41633	0.303805	0.304548	0.500307						914	0.310704	0.655488	0.354594	0.254926	0.161616	0.152539	0.200611	0.429859	0.455039	0.796047	0.422792	0.789223	0.357355	0.221261	0.287215	0.227606	0.520626	0.226902	0.8332	0.112184
915	0.486207	0.177669	0.332732	0.266794	0.32164	0.224412	0.314946	0.424705	0.351196	0.343137	0.380389	0.205987	0.19237	0.273453	0.585811	0.231397	0.497267	0.236502	0.47738	0.186646						915	0.414079	0.404138	0.0736992	0.270644	0.135801	0.378163	0.279871	0.448739	0.659838	0.454768	0.473904	0.711381	0.399129	0.424656	0.404601	0.157669	0.489944	0.339285	0.388913	0.173573
916	0.462098	0.334198	0.216124	0.484621	0.402565	0.259276	0.364089	0.397955	0.374356	0.21852	0.139813	0.421327	0.425543	0.277709	0.490805	0.420892	0.497319	0.244138	0.414332	0.504231						916	0.187747	0.575687	0.268625	0.458613	0.108768	0.28667	0.205333	0.449072	0.77931	0.723743	0.487013	0.473426	0.247548	0.523242	0.457928	0.502918	0.193346	0.336854	0.667746	0.185832
917	0.251808	0.147713	0.448043	0.313023	0.258413	0.42651	0.372278	0.25398	0.247313	0.251808	0.506645	0.380398	0.512764	0.229341	0.597941	0.554739	0.178304	0.222915	0.511962	0.301032						917	0.303616	0.368467	0.130744	0.126918	0.174496	0.305375	0.48761	0.550599	0.285021	0.742122	0.478292	0.432001	0.365743	0.383357	0.56633	0.261407	0.340161	0.207217	0.404403	0.249587
918	0.182352	0.333528	0.277523	0.64448	0.317353	0.402187	0.407956	0.359271	0.814894	0.199799	0.461599	0.380596	0.602386	0.144957	0.562075	0.434169	0.138681	0.218642	0.596578	0.439455						918	0.278485	0.221387	0.306406	0.453282	0.125409	0.217562	0.495985	0.328096	0.527774	0.712121	0.426924	0.510092	0.274331	0.273641	0.40934	0.263539	0.168494	0.152387	0.519653	0.223199
919	0.685434	0.390148	0.199109	0.329891	0.462824	0.420966	0.247919	0.268268	0.393019	0.569277	0.405291	0.23433	0.233754	0.21978	0.420053	0.277644	0.4112	0.132353	0.143342	0.337044						919	0.195268	0.465371	0.0385116	0.270346	0.178409	0.439427	0.207869	0.354941	0.280273	0.614697	0.0997228	0.474845	0.363017	0.120833	0.491122	0.466868	0.276736	0.391919	0.386299	0.110324
920	0.452219	0.545469	0.253374	0.581144	0.383026	0.276712	0.575	0.517487	0.540925	0.240647	0.464628	0.26427	0.524193	0.478882	0.642996	0.274119	0.405524	0.572898	0.516543	0.092835						920	0.120716	0.313778	0.0666797	0.333333	0.0806845	0.348958	0.166195	0.636898	0.556469	0.580823	0.62505	0.438808	0.30819	0.477776	0.339849	0.318756	0.195411	0.204659	0.295248	0.358237
921	0.280651	0.138793	0.254248	0.482792	0.458971	0.439245	0.340322	0.467618	0.337215	0.372824	0.385673	0.132043	0.408609	0.23747	0.589238	0.336059	0.472845	0.282218	0.354309	0.380753						921	0.316235	0.278612	0.104051	0.434535	0.125876	0.18131	0.433541	0.504338	0.46681	0.522296	0.395688	0.473542	0.424985	0.349968	0.400176	0.266942	0.297964	0.29279	0.563548	0.330136
922	0.584031	0.350713	0.298232	0.629015	0.440659	0.41974	0.411406	0.629532	0.555314	0.350557	0.579689	0.404681	0.35884	0.340294	0.42709	0.385714	0.357666	0.45944	0.386132	0.383459						922	0.502152	0.570406	0.233544	0.163844	0.18315	0.339126	0.180522	0.461082	0.36772	0.385375	0.349732	0.670501	0.438754	0.326193	0.381715	0.180664	0.499145	0.237781	0.315719	0.371101
923	0.374277	0.126913	0.298465	0.426178	0.387559	0.444578	0.258749	0.404751	0.412982	0.55158	0.288235	0.381508	0.248988	0.3488	0.531258	0.489614	0.599346	0.645169	0.395429	0.335804						923	0.402698	0.180428	0.164708	0.206061	0.178386	0.169905	0.664352	0.539051	0.391293	0.343726	0.345407	0.459186	0.399088	0.260142	0.477502	0.46464	0.171393	0.324525	0.712121	0.175403
924	0.197104	0.323189	0.38689	0.436404	0.233123	0.240775	0.27876	0.477292	0.433226	0.171814	0.456892	0.286434	0.21511	0.136723	0.571171	0.411394	0.366057	0.374051	0.260384	0.244763						924	0.346583	0.442774	0.404205	0.412363	0.289878	0.328957	0.214608	0.485382	0.591883	0.778924	0.369687	0.617989	0.223491	0.209817	0.475242	0.269483	0.414737	0.361413	0.507295	0.384201
925	0.36794	0.405871	0.293282	0.426914	0.561413	0.516815	0.437079	0.524066	0.401855	0.119059	0.271773	0.410982	0.259124	0.465374	0.570195	0.47376	0.429825	0.429916	0.43053	0.479026						925	0.308956	0.297492	0.20391	0.355073	0.138053	0.464961	0.233855	0.622333	0.517763	0.552645	0.665337	0.591957	0.386201	0.402957	0.532527	0.415182	0.39425	0.502244	0.263979	0.269282
926	0.238041	0.240071	0.229762	0.548491	0.290905	0.294189	0.383893	0.536167	0.736591	0.496177	0.590709	0.272339	0.145833	0.346134	0.418274	0.514369	0.382355	0.402066	0.4294	0.339193						926	0.160663	0.378577	0.283415	0.324938	0.131277	0.359133	0.120355	0.609177	0.609087	0.468447	0.578898	0.928262	0.380323	0.225339	0.556667	0.386655	0.281142	0.452648	0.299164	0.309144
927	0.425818	0.24253	0.328364	0.293027	0.306213	0.174491	0.215778	0.399732	0.394439	0.255923	0.253891	0.403579	0.149854	0.240613	0.29835	0.195742	0.522496	0.429882	0.260765	0.517735						927	0.324561	0.32961	0.253248	0.631714	0.460285	0.301503	0.160287	0.495515	0.379098	0.669883	0.399573	0.56181	0.498349	0.258772	0.294094	0.35512	0.589869	0.156373	0.297466	0.313122
928	0.351949	0.398685	0.297224	0.22678	0.451882	0.465495	0.280572	0.377755	0.367025	0.476629	0.416012	0.372741	0.514704	0.209896	0.289129	0.55062	0.607589	0.502292	0.451337	0.208144						928	0.2733	0.434513	0.108636	0.22657	0.195802	0.209579	0.387914	0.398131	0.346602	0.842105	0.492633	0.621883	0.127872	0.269645	0.314579	0.298438	0.101516	0.290622	0.340679	0.186498
929	0.260815	0.164241	0.478617	0.21484	0.320183	0.320289	0.160532	0.322492	0.56448	0.252289	0.764133	0.194869	0.269849	0.223414	0.29323	0.469956	0.785968	0.433785	0.272512	0.415221						929	0.119847	0.361136	0.0498492	0.368515	0.149471	0.224219	0.209449	0.526923	0.801536	0.69697	0.478534	0.473497	0.284929	0.276179	0.616437	0.323578	0.382308	0.283087	0.644483	0.297877
930	0.41588	0.3495	0.24996	0.409053	0.448065	0.2499	0.262163	0.563278	0.51937	0.242888	0.381484	0.312784	0.287145	0.474769	0.524554	0.365262	0.465695	0.49361	0.260326	0.474912						930	0.285532	0.188965	0.0947746	0.179278	0.0207692	0.224745	0.249437	0.352338	0.876496	0.754662	0.263843	0.644943	0.415272	0.348359	0.449574	0.277928	0.382246	0.182435	0.423484	0.292041
931	0.240391	0.121638	0.34246	0.467209	0.52646	0.545097	0.354623	0.465843	0.446535	0.538889	0.448339	0.218852	0.403666	0.200469	0.396832	0.604205	0.43803	0.262243	0.303047	0.421197						931	0.527389	0.195118	0.124585	0.212689	0.301625	0.398931	0.305561	0.770209	0.611032	0.34105	0.238023	0.538792	0.565878	0.451692	0.588759	0.557605	0.286555	0.272248	0.554429	0.363602
932	0.514987	0.189762	0.334016	0.305702	0.42369	0.478933	0.356471	0.264119	0.572569	0.467529	0.31344	0.243646	0.588318	0.226953	0.514162	0.287862	0.461539	0.325469	0.246245	0.577109						932	0.408404	0.31789	0.263032	0.328374	0.266523	0.371364	0.204559	0.607134	0.869742	0.829551	0.634859	0.575294	0.368582	0.272381	0.537953	0.286756	0.451491	0.0815454	0.298883	0.338331
933	0.163202	0.162716	0.230664	0.199447	0.283096	0.296217	0.420755	0.332779	0.315652	0.264058	0.354477	0.356034	0.138506	0.299801	0.520878	0.48073	0.1289	0.700992	0.235207	0.289987						933	0.178347	0.231095	0.133399	0.392816	0.158287	0.560579	0.204635	0.479357	0.276168	0.548718	0.390584	0.573442	0.177776	0.162982	0.398916	0.32609	0.29208	0.207865	0.358135	0.4105
934	0.445706	0.177164	0.340187	0.452381	0.275375	0.196635	0.269329	0.353731	0.58304	0.280799	0.546378	0.22246	0.410014	0.484919	0.62976	0.511098	0.370464	0.522884	0.387931	0.534627						934	0.260168	0.343936	0.265841	0.412558	0.19574	0.359901	0.236896	0.61404	0.22327	0.641437	0.468966	0.415941	0.377677	0.1439	0.376976	0.42772	0.135531	0.389049	0.378916	0.315794
935	0.400866	0.207621	0.371382	0.417478	0.283928	0.262037	0.516733	0.608939	0.609063	0.411066	0.641733	0.249063	0.505588	0.305212	0.763333	0.544841	0.647257	0.565242	0.380642	0.344777						935	0.176566	0.348921	0.219355	0.415546	0.109672	0.165509	0.402066	0.471992	0.615881	0.557525	0.327141	0.713652	0.592066	0.566974	0.48566	0.440007	0.264331	0.371683	0.376839	0.223606
936	0.421972	0.175229	0.298385	0.559188	0.17037	0.53055	0.468095	0.339613	0.485559	0.268498	0.311998	0.315471	0.416036	0.287708	0.576826	0.503724	0.228686	0.445156	0.255436	0.344422						936	0.18355	0.246945	0.102901	0.173905	0.0831539	0.211152	0.287851	0.288003	0.217507	0.723248	0.301898	0.748252	0.211788	0.109782	0.235302	0.13357	0.294813	0.182291	0.233652	0.0488889
937	0.382493	0.333333	0.229751	0.250631	0.269181	0.33413	0.361651	0.544464	0.205164	0.234906	0.402433	0.275452	0.353883	0.379084	0.476945	0.536682	0.535486	0.319115	0.390398	0.347316						937	0.296746	0.371179	0.314788	0.238535	0.339626	0.235729	0.127143	0.613207	0.465117	0.40426	0.765407	0.507926	0.107251	0.415834	0.44132	0.221156	0.10505	0.113109	0.279088	0.142159
938	0.262332	0.235638	0.131987	0.509896	0.280626	0.218964	0.266749	0.522325	0.657333	0.342976	0.629805	0.229419	0.399867	0.560516	0.479296	0.356855	0.449551	0.344318	0.499983	0.367224						938	0.381644	0.534499	0.271097	0.216368	0.197917	0.268486	0.199376	0.475821	0.435758	0.428693	0.647666	0.569091	0.466804	0.374408	0.55042	0.317387	0.266818	0.371914	0.565309	0.324994
939	0.371352	0.178043	0.210815	0.29327	0.297711	0.385193	0.172094	0.429282	0.463856	0.145927	0.35126	0.143428	0.218284	0.170606	0.331851	0.366552	0.26271	0.373099	0.364154	0.402904						939	0.400773	0.483253	0.159451	0.294645	0.125699	0.267556	0.281897	0.551395	0.499429	0.63262	0.230569	0.424244	0.507563	0.262412	0.334379	0.213064	0.310194	0.210778	0.545795	0.242661
940	0.36718	0.21347	0.323971	0.294914	0.45431	0.347508	0.5466	0.474148	0.747417	0.550714	0.281137	0.214358	0.270229	0.20845	0.630592	0.485543	0.423188	0.505265	0.384184	0.301227						940	0.385939	0.548802	0.240303	0.14965	0.140827	0.395326	0.305369	0.666667	0.540599	0.443623	0.328376	0.550537	0.292398	0.346924	0.548363	0.158037	0.513996	0.285305	0.491775	0.262262
941	0.397546	0.228369	0.316607	0.378753	0.286588	0.63387	0.339559	0.551849	0.532815	0.365563	0.480726	0.465787	0.120597	0.278047	0.411464	0.293829	0.28771	0.535715	0.268525	0.213748						941	0.223935	0.45503	0.0925381	0.292979	0.270633	0.256737	0.33267	0.545204	0.588712	0.6109	0.55834	0.750742	0.532165	0.264731	0.51354	0.674445	0.250942	0.257139	0.675705	0.0929459
942	0.28938	0.163457	0.298495	0.25735	0.556004	0.516034	0.564046	0.603575	0.579366	0.493062	0.68826	0.177849	0.339779	0.173455	0.635237	0.495125	0.379661	0.485785	0.466338	0.289409						942	0.18302	0.464952	0.13438	0.356422	0.229274	0.399007	0.233532	0.517385	0.503193	0.677211	0.348184	0.61673	0.524591	0.347846	0.272577	0.247884	0.480892	0.287995	0.602758	0.301994
943	0.568918	0.237718	0.26176	0.394452	0.285785	0.421494	0.489254	0.44801	0.462286	0.256464	0.560774	0.231566	0.128359	0.249988	0.401866	0.253517	0.504494	0.410072	0.423108	0.259998						943	0.437317	0.389781	0.268041	0.247891	0.155836	0.127849	0.258556	0.740575	0.624546	0.776129	0.666515	0.365815	0.360745	0.35017	0.387777	0.343657	0.253433	0.290957	0.487196	0.463752
944	0.208276	0.157822	0.0849179	0.484541	0.450559	0.408532	0.495874	0.657597	0.386748	0.271155	0.639242	0.210941	0.261979	0.122415	0.560663	0.402615	0.426012	0.258032	0.342236	0.198428						944	0.235885	0.567549	0.304896	0.464985	0.0622222	0.587866	0.333649	0.544262	0.500297	0.517848	0.575563	0.58371	0.441898	0.360654	0.473333	0.279518	0.31966	0.364022	0.346641	0.49451
945	0.261296	0.367986	0.364247	0.300125	0.609116	0.717749	0.320707	0.215574	0.498595	0.368079	0.548174	0.259042	0.223102	0.454647	0.674028	0.627341	0.583498	0.496031	0.479441	0.295455						945	0.2225	0.447795	0.0795302	0.193132	0.265397	0.237111	0.236605	0.501545	0.534147	0.724722	0.242281	0.653352	0.269694	0.157919	0.339189	0.557729	0.239533	0.20868	0.270139	0.314367
946	0.21633	0.256801	0.382915	0.48947	0.363679	0.322504	0.42088	0.313658	0.32551	0.206621	0.48391	0.386614	0.284208	0.365429	0.594635	0.467158	0.500871	0.535771	0.27032	0.532834						946	0.309615	0.367236	0.315858	0.341695	0.205285	0.29971	0.544141	0.406708	0.579712	0.823407	0.708732	0.625456	0.405192	0.308396	0.560543	0.193353	0.356335	0.185366	0.27567	0.341505
947	0.31131	0.210317	0.292142	0.292355	0.146327	0.461433	0.0970951	0.340129	0.237844	0.206475	0.576323	0.513427	0.339182	0.37085	0.491862	0.498598	0.314178	0.51145	0.192029	0.456544						947	0.151264	0.510109	0.0630631	0.265581	0.407652	0.410018	0.21886	0.442144	0.482317	0.516036	0.664202	0.427714	0.0873986	0.328747	0.706173	0.302089	0.628325	0.318062	0.277937	0.333417
948	0.552945	0.368165	0.452237	0.655969	0.434708	0.556957	0.381981	0.450979	0.517244	0.435542	0.851029	0.498583	0.486016	0.247778	0.792432	0.558529	0.803647	0.582716	0.406729	0.214528						948	0.219965	0.331777	0.177883	0.299172	0.204242	0.207272	0.0933333	0.436371	0.74393	0.543881	0.65888	0.304558	0.49233	0.277777	0.412868	0.265687	0.233452	0.476924	0.559771	0.347805
949	0.401307	0.4	0.292725	0.31162	0.450005	0.402123	0.112165	0.610909	0.356544	0.376966	0.349936	0.506969	0.308594	0.392912	0.420455	0.738892	0.390341	0.322492	0.351274	0.337566						949	0.225774	0.443811	0.106124	0.318517	0.236486	0.374788	0.222665	0.255476	0.233085	0.630928	0.197399	0.546667	0.315797	0.234899	0.484272	0.210793	0.185232	0.174571	0.265999	0.290457
950	0.405021	0.354026	0.140426	0.103368	0.221639	0.190576	0.564261	0.169919	0.362704	0.365419	0.270455	0.1832	0.149382	0.190266	0.277659	0.270012	0.333333	0.280594	0.435809	0.179614						950	0.267168	0.267239	0.0745273	0.195536	0.299309	0.301895	0.32329	0.586091	0.45681	0.566159	0.686516	0.691924	0.480199	0.464211	0.442637	0.185684	0.449184	0.20334	0.453903	0.462437
951	0.234825	0.604808	0.212414	0.426171	0.624999	0.26992	0.464276	0.634615	0.574812	0.570779	0.489473	0.311499	0.473313	0.596889	0.70137	0.576402	0.530728	0.432214	0.572588	0.532345						951	0.340545	0.411148	0.0266667	0.193087	0.117646	0.213	0.178242	0.570699	0.265923	0.641898	0.471222	0.357494	0.215551	0.464892	0.256761	0.184781	0.296681	0.11181	0.270057	0.340145
952	0.347028	0.156239	0.536218	0.185881	0.529915	0.347534	0.136677	0.708334	0.458879	0.467498	0.468576	0.272648	0.296367	0.349162	0.541114	0.399356	0.269867	0.564812	0.534799	0.501098						952	0.408851	0.479456	0.1175	0.208011	0.190735	0.289953	0.269424	0.478176	0.507639	0.559606	0.34042	0.579818	0.272569	0.32368	0.243989	0.140005	0.358717	0.326404	0.573534	0.400124
953	0.0834247	0.280421	0.435093	0.139375	0.223961	0.577903	0.183877	0.33648	0.544266	0.33809	0.388139	0.323393	0.125299	0.170139	0.319115	0.28484	0.437835	0.305469	0.360545	0.221039						953	0.325486	0.274863	0.0738941	0.305732	0.38761	0.453476	0.244467	0.50778	0.196317	0.825411	0.377801	0.480272	0.271373	0.475084	0.459006	0.222175	0.474175	0.0481041	0.530535	0.185965
954	0.317297	0.234973	0.302376	0.23593	0.223636	0.199847	0.29227	0.346674	0.296585	0.321199	0.413851	0.190077	0.402363	0.332918	0.34286	0.399588	0.314184	0.412152	0.249211	0.379257						954	0.313422	0.228269	0.24567	0.365334	0.251908	0.156581	0.421371	0.529994	0.429924	0.681315	0.46047	0.796861	0.423097	0.566332	0.335069	0.37158	0.327424	0.191472	0.274497	0.401329
955	0.507595	0.12963	0.231281	0.399792	0.51468	0.460723	0.3003	0.414814	0.494617	0.440845	0.600518	0.369899	0.343273	0.172631	0.496864	0.796296	0.506001	0.39039	0.304506	0.266596						955	0.307503	0.202093	0.13872	0.172889	0.135834	0.348349	0.317299	0.412509	0.575828	0.747539	0.463838	0.54076	0.393509	0.436206	0.29708	0.258787	0.209003	0.176552	0.229569	0.40003
956	0.351169	0.169508	0.252665	0.463492	0.267085	0.585895	0.354999	0.540725	0.703953	0.378103	0.406195	0.293389	0.401609	0.400383	0.382755	0.546223	0.354006	0.363462	0.42039	0.37197						956	0.191312	0.392675	0.0614247	0.352564	0.162802	0.619137	0.230312	0.475663	0.590283	0.801139	0.410857	0.621315	0.424961	0.267753	0.301713	0.473292	0.429427	0.0944239	0.507866	0.276629
957	0.294794	0.245012	0.158685	0.685484	0.275319	0.325392	0.538873	0.331259	0.394454	0.171478	0.458048	0.223045	0.383249	0.444079	0.572094	0.322963	0.349742	0.336751	0.562012	0.508251						957	0.516698	0.480922	0.37359	0.202317	0.122732	0.365675	0.382353	0.589886	0.512446	0.611111	0.47305	0.759608	0.258378	0.18648	0.546536	0.130349	0.158069	0.339906	0.348607	0.38244
958	0.120045	0.302255	0.33985	0.30325	0.374848	0.593246	0.137121	0.459482	0.347331	0.279404	0.554909	0.188472	0.270657	0.410667	0.422355	0.448333	0.444362	0.490205	0.416667	0.202231						958	0.14672	0.402516	0.188059	0.229812	0.220382	0.169164	0.315978	0.531127	0.499037	0.659974	0.182716	0.694593	0.388903	0.499706	0.338516	0.224621	0.513492	0.394891	0.435364	0.141716
959	0.454708	0.148466	0.506685	0.550591	0.354034	0.246259	0.722804	0.467197	0.517489	0.370166	0.272676	0.208508	0.477926	0.193963	0.746615	0.516337	0.519261	0.240994	0.442606	0.363655						959	0.181768	0.324167	0.0304505	0.202899	0.0452017	0.577232	0.242266	0.566543	0.709548	0.522754	0.506105	0.564358	0.397757	0.29813	0.575862	0.30752	0.36358	0.240441	0.342625	0.165328
960	0.547334	0.339768	0.378916	0.318124	0.245992	0.389009	0.239823	0.447518	0.556534	0.481317	0.681543	0.479027	0.625212	0.278251	0.286466	0.533854	0.606183	0.537037	0.544999	0.596862						960	0.454478	0.24196	0.350264	0.12583	0.148886	0.31182	0.428151	0.502211	0.511906	0.686085	0.523355	0.522537	0.364275	0.462337	0.477022	0.480769	0.461863	0.181075	0.281588	0.217863
961	0.674437	0.406445	0.358902	0.5994	0.501935	0.356399	0.168644	0.647985	0.579861	0.501318	0.186275	0.560406	0.442739	0.463574	0.502525	0.285112	0.605615	0.549786	0.405605	0.566381						961	0.420157	0.377949	0.269409	0.301714	0.218203	0.2626	0.411795	0.507591	0.409354	0.646777	0.332955	0.353944	0.616578	0.416881	0.640552	0.429053	0.519774	0.325041	0.43464	0.343848
962	0.424208	0.129075	0.132894	0.22904	0.507285	0.318527	0.190157	0.330854	0.319543	0.352409	0.422409	0.0655233	0.358313	0.27523	0.138891	0.300132	0.629321	0.311519	0.336183	0.42048						962	0.456295	0.370704	0.289814	0.226667	0.204054	0.427222	0.295844	0.716545	0.784346	0.589748	0.418397	0.555056	0.515779	0.372007	0.498222	0.356872	0.42042	0.33919	0.609967	0.451966
963	0.337538	0.0813129	0.0373959	0.415192	0.264015	0.0902873	0.288299	0.486754	0.56282	0.379634	0.430041	0.15258	0.265406	0.299854	0.326235	0.41893	0.491791	0.351054	0.13834	0.312754						963	0.505782	0.481335	0.157836	0.218847	0.178346	0.284796	0.282801	0.480831	0.420151	0.506115	0.708556	0.598022	0.354243	0.322578	0.41467	0.359448	0.284676	0.0878885	0.554118	0.391224
964	0.264455	0.233516	0.47732	0.5931	0.25683	0.517367	0.751504	0.462272	0.47732	0.426248	0.325615	0.363137	0.423617	0.263753	0.589475	0.374125	0.447037	0.410222	0.434149	0.431956						964	0.182938	0.220278	0.13929	0.102183	0.151515	0.398636	0.119864	0.626997	0.38047	0.378775	0.62124	0.563166	0.171316	0.210714	0.494709	0.181104	0.121331	0.165779	0.225027	0.306448
965	0.189078	0.436297	0.149863	0.343045	0.458708	0.643504	0.440931	0.384845	0.337947	0.427509	0.273112	0.181029	0.265862	0.197268	0.41181	0.518426	0.239837	0.53265	0.405385	0.226577						965	0.238253	0.216967	0.14773	0.404466	0.19972	0.255338	0.172876	0.541411	0.334498	0.378764	0.376596	0.515144	0.498218	0.240021	0.579829	0.17908	0.255122	0.223985	0.220015	0.136677
966	0.2951	0.174505	0.231967	0.408046	0.17361	0.287232	0.13555	0.324231	0.330407	0.314292	0.423148	0.261354	0.241211	0.188432	0.499437	0.342454	0.449776	0.353299	0.301514	0.303845						966	0.405209	0.38084	0.099209	0.186461	0.100008	0.409662	0.413636	0.584992	0.40454	0.341691	0.70527	0.730975	0.152992	0.281106	0.616469	0.323467	0.380307	0.179128	0.407019	0.313254
967	0.431371	0.352922	0.0882353	0.37126	0.198507	0.379586	0.467045	0.103706	0.348266	0.283256	0.506691	0.225025	0.285077	0.374709	0.437184	0.379351	0.725877	0.473592	0.332272	0.357925						967	0.567239	0.431631	0.128205	0.417674	0.481357	0.340756	0.366475	0.703486	0.65567	0.725158	0.651522	0.581777	0.366475	0.557323	0.61593	0.400585	0.463129	0.248988	0.716262	0.378376
968	0.0771146	0.115398	0.280002	0.334034	0.200215	0.206244	0.111062	0.630084	0.547764	0.433583	0.454772	0.205887	0.237355	0.350198	0.328362	0.310401	0.382869	0.348573	0.228927	0.186649						968	0.325393	0.5438	0.0871825	0.1956	0.194251	0.197071	0.152417	0.549228	0.429397	0.799983	0.568472	0.435149	0.268152	0.171224	0.434268	0.371864	0.422973	0.275601	0.534999	0.212112
969	0.570934	0.32967	0.437591	0.504087	0.44185	0.256075	0.223144	0.393239	0.528629	0.468583	0.664397	0.347931	0.281858	0.392235	0.482444	0.464474	0.388512	0.313086	0.299205	0.463129						969	0.349927	0.201777	0.176369	0.21385	0.114858	0.255893	0.401758	0.373264	0.504439	0.83631	0.225518	0.241247	0.533526	0.320126	0.288947	0.578395	0.239482	0.238561	0.41928	0.215633
970	0.348492	0.418962	0.231372	0.714741	0.437258	0.457618	0.388975	0.311319	0.465472	0.37371	0.504969	0.26483	0.539335	0.383702	0.456197	0.63824	0.579246	0.411736	0.478727	0.512638						970	0.222051	0.231008	0.377574	0.251808	0.183275	0.364247	0.300799	0.508383	0.551434	0.404541	0.496278	0.378957	0.462841	0.229481	0.463753	0.160848	0.225234	0.159533	0.182886	0.346731
971	0.657433	0.117306	0.336298	0.334834	0.471031	0.141891	0.51219	0.517261	0.392758	0.168204	0.460457	0.31355	0.337286	0.347165	0.586878	0.29755	0.397524	0.263074	0.203116	0.372074						971	0.312997	0.270353	0.183359	0.381907	0.208498	0.3597	0.244517	0.260935	0.563394	0.902151	0.203364	0.517899	0.33147	0.449629	0.579383	0.242374	0.324557	0.330979	0.305785	0.291993
972	0.498834	0.205155	0.307215	0.279545	0.0637255	0.298104	0.521037	0.326279	0.611073	0.434421	0.458929	0.420759	0.368866	0.335104	0.810606	0.429461	0.47484	0.496285	0.398805	0.466612						972	0.318995	0.304405	0.172771	0.100028	0	0.17404	0.268453	0.492224	0.463261	0.751383	0.220796	0.572657	0.396649	0.175262	0.298543	0.40829	0.47424	0.138377	0.168503	0.155404
973	0.310173	0.289699	0.44655	0.150441	0.519041	0.351456	0.162541	0.401942	0.484383	0.227065	0.222468	0.331415	0.167831	0.229296	0.345398	0.238523	0.488374	0.225066	0.179172	0.209413						973	0.43903	0.293785	0.268199	0.354419	0.305383	0.482082	0.239371	0.382841	0.32865	0.499245	0.297255	0.911111	0.242159	0.315942	0.588699	0.511307	0.42567	0.109349	0.279874	0.361709
974	0.324834	0.248211	0.434674	0.396001	0.311451	0.321667	0.331675	0.561352	0.555844	0.598398	0.65393	0.451971	0.475705	0.391348	0.380415	0.711308	0.352047	0.469584	0.26233	0.331713						974	0.562414	0.323255	0.148747	0.210076	0.174648	0.258701	0.454451	0.517343	0.451179	0.791931	0.745937	0.32466	0.372946	0.307073	0.52503	0.273929	0.547249	0.3037	0.420598	0.190264
975	0.490119	0.0923153	0.186622	0.326619	0.149306	0.283063	0.622411	0.471254	0.431412	0.307775	0.529706	0.221724	0.469807	0.363074	0.698598	0.528346	0.345014	0.726672	0.420475	0.530044						975	0.449457	0.294966	0.375198	0.326403	0.174587	0.633558	0.339529	0.474975	0.47001	0.407759	0.425629	0.563206	0.584782	0.54589	0.502569	0.587239	0.555163	0.361798	0.428042	0.174777
976	0.384078	0.227614	0.29483	0.431143	0.276486	0.225052	0.471059	0.465642	0.390711	0.434229	0.316415	0.361238	0.445035	0.397567	0.920297	0.353729	0.225671	0.332412	0.258147	0.519561						976	0.28345	0.330634	0.160431	0.179646	0.346202	0.344418	0.170516	0.438162	0.434421	0.858961	0.294876	0.699781	0.386405	0.62649	0.622885	0.464749	0.25396	0.303018	0.333992	0.462877
977	0.257393	0.32258	0.1118	0.409419	0.202573	0.45471	0.48188	0.435223	0.360578	0.366571	0.405944	0.314078	0.379367	0.19481	0.608226	0.435351	0.363129	0.517215	0.249247	0.332664						977	0.422939	0.305941	0.109229	0.173379	0.155056	0.693566	0.371491	0.514269	0.665155	0.741963	0.350744	0.691993	0.283036	0.382055	0.398662	0.285028	0.392904	0.036566	0.271405	0.313456
978	0.415582	0.293256	0.241339	0.598075	0.440078	0.104059	0.546607	0.68419	0.303046	0.418662	0.354968	0.484557	0.494221	0.369048	0.509203	0.633018	0.266496	0.660337	0.655839	0.44272						978	0.175495	0.117361	0.0391744	0.263111	0.172822	0.268085	0.0728221	0.364876	0.401755	0.632192	0.420836	0.511568	0.296308	0.235888	0.396917	0.152171	0.21576	0.183783	0.610033	0.179303
979	0.25604	0.160753	0.202823	0.281569	0.375905	0.184386	0.391995	0.405669	0.406204	0.22002	0.581656	0.256496	0.493281	0.457205	0.547352	0.357137	0.285868	0.468489	0.417439	0.462851						979	0.231746	0.624468	0.415866	0.422619	0.327723	0.356495	0.417598	0.527382	0.596497	0.403453	0.449788	0.644073	0.459764	0.253779	0.715995	0.310341	0.371724	0.19503	0.557407	0.295693
980	0.408719	0.517807	0.301089	0.575586	0.333333	0.272302	0.543478	0.53821	0.400168	0.454521	0.419878	0.316219	0.409138	0.416346	0.840104	0.722676	0.377823	0.291263	0.396043	0.409886						980	0.321536	0.2695	0.176345	0.16774	0.0897016	0.210818	0.263576	0.460714	0.858336	0.584978	0.36315	0.560471	0.415863	0.397432	0.504967	0.36709	0.368009	0.210846	0.336067	0.168275
981	0.27996	0.228773	0.160752	0.169109	0.216076	0.323549	0.0818792	0.482896	0.538414	0.229637	0.527778	0.214886	0.445308	0.405334	0.422838	0.45029	0.357043	0.464881	0.309446	0.399754						981	0.334168	0.450298	0.330452	0.256296	0.193399	0.519187	0.392222	0.914733	0.508348	0.782526	0.364865	0.834767	0.26154	0.278052	0.563912	0.575433	0.491817	0.183946	0.643688	0.292302
982	0.4583	0.228038	0.228279	0.356239	0.191274	0.483011	0.409921	0.464974	0.289998	0.487649	0.516835	0.311763	0.248211	0.271186	0.683474	0.333674	0.342674	0.405728	0.222391	0.290079						982	0.360047	0.465013	0.052763	0.172476	0.1922	0.344097	0.246467	0.706378	0.623439	0.737545	0.489504	0.597514	0.302504	0.19175	0.538728	0.402111	0.284035	0.163842	0.410227	0.490962
983	0.251414	0.0937169	0.513889	0.524425	0.476067	0.433836	0.362633	0.374828	0.446311	0.104074	0.46566	0.243566	0.244337	0.321713	0.606165	0.509783	0.587074	0.320392	0.360356	0.491368						983	0.284696	0.524681	0.177213	0.256574	0.320789	0.388943	0.490791	0.622118	0.53149	0.560376	0.68835	0.67596	0.381708	0.323079	0.566742	0.173021	0.24185	0.244181	0.32735	0.356599
984	0.473769	0.300219	0.394141	0.186323	0.422677	0.474339	0.152347	0.414262	0.534127	0.55291	0.614211	0.27117	0.22392	0.37573	0.660619	0.558432	0.599408	0.310605	0.415697	0.307043						984	0.117017	0.241669	0.231402	0.307499	0.209245	0.311427	0.350203	0.455478	0.616678	0.559926	0.490028	0.439753	0.651693	0.335	0.353774	0.445112	0.246086	0.177317	0.761588	0.511513
985	0.278836	0.0947125	0.189305	0.344618	0.242437	0.271662	0.277159	0.320418	0.515219	0.358405	0.583319	0.0855643	0.170114	0.233826	0.734091	0.476918	0.180768	0.36946	0.315034	0.261827						985	0.307243	0.284378	0.21124	0.325138	0.355972	0.314146	0.165905	0.533429	0.275685	0.790085	0.436156	0.438764	0.278163	0.336038	0.331192	0.555616	0.234538	0.182865	0.342352	0.253971
986	0.342973	0.32488	0.154735	0.55151	0.00297287	0.393847	0.453833	0.536291	0.575974	0.361056	0.305789	0.523925	0.397696	0.288027	0.515159	0.279747	0.549304	0.367181	0.377396	0.240299						986	0.575837	0.403498	0.313023	0.352625	0.244663	0.464932	0.116848	0.466569	0.389743	0.577668	0.246717	0.720384	0.44376	0.336026	0.395833	0.179439	0.497152	0.196705	0.978448	0.433606
987	0.536162	0.275171	0.162859	0.826124	0.406418	0.532367	0.356765	0.378898	0.494063	0.203455	0.430534	0.446367	0.264694	0.44398	0.556821	0.586236	0.547433	0.310289	0.3596	0.513634						987	0.274367	0.188875	0.274544	0.152144	0.0519913	0.348444	0.364318	0.563584	0.586249	0.540752	0.458087	0.50073	0.283932	0.298999	0.461257	0.332869	0.219131	0.116921	0.17578	0.359893
988	0.29444	0.114369	0.377941	0.254961	0.522406	0.440106	0.437234	0.309779	0.687394	0.380043	0.471357	0.640109	0.293266	0.328001	0.506039	0.709828	0.289811	0.375939	0.342329	0.508674						988	0.363941	0.233343	0.223582	0.172138	0.0316831	0.333624	0.22624	0.460325	0.374635	0.666832	0.258199	0.562954	0.458681	0.188815	0.466164	0.174573	0.317096	0.348539	0.81565	0.550387
989	0.640837	0.136453	0.15	0.260043	0.593056	0.438421	0.235721	0.476802	0.60812	0.39587	0.434321	0.200681	0.294272	0.198678	0.563217	0.564694	0.501418	0.289214	0.382818	0.50867						989	0.23956	0.382356	0.359405	0.366168	0.281246	0.238401	0.302037	0.296291	0.43143	0.435047	0.643768	0.810076	0.488274	0.342663	0.556005	0.286471	0.452767	0.238401	0.462684	0.452381
990	0.388251	0.355441	0.209037	0.659005	0.204443	0.684303	0.208823	0.310348	0.476376	0.180417	0.360289	0.189918	0.213525	0.172811	0.285624	0.366729	0.406761	0.336814	0.163592	0.295956						990	0.296102	0.639376	0.158427	0.365196	0.086471	0.258322	0.230039	0.294492	0.635634	0.448533	0.203957	0.495412	0.354938	0.410836	0.37686	0.360335	0.488146	0.246902	0.240432	0.259237
991	0.184963	0.205816	0.639871	0.178779	0.374376	0.343114	0.218309	0.363099	0.690305	0.150035	0.453654	0.426293	0.220238	0.173813	0.311908	0.255117	0.443141	0.556786	0.393191	0.503453						991	0.543713	0.518686	0.303031	0.305118	0.369874	0.368048	0.129048	0.296977	0.694671	0.972588	0.497137	0.425997	0.450385	0.147816	0.402771	0.369436	0.326097	0.147358	0.63273	0.560175
992	0.166691	0.206934	0.23902	0.0647653	0.246462	0.26767	0.371937	0.408953	0.591888	0.410257	0.373894	0.431226	0.303476	0.499036	0.258153	0.448377	0.264555	0.2876	0.25574	0.181084						992	0.170997	0.290016	0.114634	0.248461	0.432737	0.338274	0.219646	0.513491	0.434319	0.56703	0.45435	0.634667	0.357442	0.386275	0.35764	0.0382745	0.139104	0.357309	0.222114	0.283816
993	0.490017	0.123593	0.122387	0.333226	0.255401	0.375162	0.406504	0.506451	0.573594	0.286561	0.344625	0.238095	0.314484	0.386061	0.457647	0.320002	0.579268	0.595556	0.354717	0.414146						993	0.25755	0.34313	0.230067	0.145233	0.0912793	0.177669	0.252009	0.503012	0.598666	0.692382	0.243149	0.590488	0.130303	0.211692	0.472506	0.269036	0.113539	0.0709285	0.313441	0.160699
994	0.785293	0.146525	0.329983	0.615806	0.320961	0.447191	0.368173	0.554461	0.451681	0.352802	0.225381	0.32031	0.668659	0.451709	0.459681	0.417016	0.605317	0.425018	0.357719	0.334407						994	0.153807	0.536793	0.0775247	0.17244	0.0912749	0.188966	0.233364	0.291965	0.578656	0.702979	0.455064	0.458574	0.323226	0.197359	0.250891	0.225665	0.231548	0.0377873	0.468334	0.325304
995	0.369263	0.264138	0.329109	0.353531	0.25066	0.372362	0.550188	0.585079	0.506905	0.14159	0.435748	0.190363	0.344842	0.421188	0.295493	0.306095	0.235738	0.268984	0.273336	0.493857						995	0.427172	0.306651	0.17209	0.224837	0.290943	0.315014	0.490646	0.497235	0.763993	0.607612	0.716158	0.614136	0.313881	0.302448	0.370665	0.537586	0.253739	0.148587	0.51278	0.284644
996	0.327439	0.248113	0.192168	0.200512	0.367795	0.214555	0.305882	0.182823	0.661626	0.242155	0.552123	0.351675	0.337321	0.400423	0.31585	0.493956	0.1625	0.396057	0.272447	0.386708						996	0.240781	0.417496	0.18223	0.442879	0.198628	0.401069	0.380063	0.783222	0.458854	0.687365	0.589851	0.564349	0.344601	0.367293	0.500437	0.340584	0.134752	0.266091	0.37541	0.302414
997	0.298028	0.175165	0.218231	0.25037	0.195361	0.403885	0.516361	0.463661	0.365622	0.337488	0.541497	0.297473	0.490606	0.25832	0.364324	0.532804	0.378246	0.320874	0.27488	0.0935842						997	0.414886	0.365402	0.0355893	0.252469	0.180079	0.386555	0.243131	0.35288	0.374076	0.388172	0.333754	0.653611	0.414609	0.163428	0.527153	0.249341	0.346974	0.0840014	0.173476	0.48542
998	0.27958	0.331587	0.460783	0.246871	0.316601	0.313144	0.23884	0.375326	0.252239	0.153172	0.298934	0.142472	0.136925	0.25689	0.716173	0.300572	0.354906	0.260999	0.390188	0.184806						998	0.312317	0.562159	0.432915	0.24886	0.142157	0.461924	0.503148	0.671928	0.460965	0.710525	0.725121	0.857253	0.398924	0.38465	0.375982	0.663457	0.424372	0.252787	0.349934	0.452325
999	0.22075	0.225177	0.547237	0.129435	0.297544	0.464342	0.129584	0.180255	0.82906	0.268732	0.215519	0.231755	0.242033	0.138483	0.439043	0.292825	0.478022	0.310798	0.201004	0.240728						999	0.287186	0.303257	0.249711	0.276169	0.302923	0.416645	0.576007	0.313813	0.78581	0.853632	0.66294	0.51	0.658602	0.261568	0.597048	0.500794	0.493873	0.112644	0.616331	0.24401
1000	0.383911	0.419245	0.317177	0.296321	0.158908	0.293321	0.271828	0.311644	0.376845	0.353254	0.405101	0.383012	0.327774	0.209657	0.389989	0.519479	0.484104	0.349838	0.369094	0.298505						1000	0.31026	0.337445	0.0610809	0.494863	0.0956574	0.138549	0.142014	0.228855	0.381801	0.685497	0.518897	0.439418	0.519	0.514259	0.581133	0.359256	0.36701	0.141501	0.58172	0.278077
Mean	0.35415	0.247953	0.277002	0.362474	0.307671	0.370548	0.336899	0.438012	0.486962	0.349089	0.462428	0.316503	0.356583	0.324571	0.519714	0.419963	0.416233	0.403171	0.364036	0.352442						Mean	0.319447	0.358357	0.207187	0.287096	0.196535	0.307919	0.288547	0.490901	0.518654	0.599948	0.440705	0.554361	0.397568	0.305856	0.461408	0.317009	0.336549	0.234131	0.429137	0.29021
Confidence value	0.0079705	0.00663143	0.00723954	0.0083397	0.00780941	0.00822027	0.00811452	0.00753983	0.00880229	0.00768696	0.00846414	0.00773922	0.00816822	0.00771084	0.00899798	0.00830179	0.00760242	0.00709969	0.0068954	0.0079637						Confidence value	0.00739253	0.00775248	0.00660919	0.00713647	0.00603411	0.00733286	0.00710531	0.00789248	0.00935998	0.00962341	0.00930097	0.00888517	0.00846974	0.00755152	0.00783222	0.00726182	0.00795023	0.00670831	0.00913789	0.00740435

## Sheet: Ext.Fig. 5b
Obj.expl. phase signature
	Transition to Feeding		Transition to Social		Transition to Obj.expl.					Feeding behaviour		Social behaviour		Obj.expl. behaviour
Bootstrapping session	LD1	LD2	LD1	LD2	LD1	LD2			Shuffling session	LD1	LD2	LD1	LD2	LD1	LD2
1	0.368367	-0.262482	-0.545702	-0.601814	-0.393515	1.5992			1	1.12696	-3.21285	1.22325	0.710103	-0.528736	0.25345
2	0.620452	0.704151	-1.41789	0.168622	-0.934483	1.59144			2	-1.48011	0.956764	2.77341	-3.92882	0.407951	-1.33836
3	-0.371459	0.754846	-0.984962	-0.765398	-1.34334	2.37044			3	0.893809	3.01056	0.28404	1.70943	0.464048	0.873887
4	0.0378897	-3.84222	-1.1349	-2.26416	-0.387232	1.82424			4	-1.15637	-1.76058	-0.263546	-0.991427	-1.37474	0.428846
5	0.714653	0.636973	-0.683387	0.596754	0.0512678	1.85537			5	0.128083	-1.74456	1.55627	-0.299474	0.568326	3.01358
6	1.12539	1.02812	1.5403	-3.86526	-0.160016	1.07004			6	1.4716	-1.71073	-2.32834	0.997528	-0.0165384	1.32741
7	-1.25363	-1.41243	-0.112138	-1.08257	-0.646892	3.06553			7	0.400325	-1.74775	-0.870631	0.676192	0.639462	0.118793
8	0.978465	0.574365	-0.357186	-1.51862	2.19094	2.38118			8	-0.565536	-0.207529	-0.115593	-0.0937632	-0.916016	0.858006
9	1.3458	-2.11712	-2.18594	-0.0181818	1.98322	0.471259			9	0.24536	-5.51772	-0.144959	-4.54915	-0.875698	-2.90299
10	1.2139	0.979388	-0.602725	0.662682	0.222024	1.72545			10	0.594929	1.13369	-0.386557	2.66335	2.14776	-0.0514344
11	2.58341	-1.75073	-0.942493	1.17809	-1.16696	1.9616			11	3.2937	-0.924761	0.177921	-0.221546	-0.86934	-0.671246
12	1.83785	-1.77563	-1.69827	-3.55452	-1.52007	0.433163			12	0.941608	-1.04533	0.578386	-0.289445	-2.70591	-0.487965
13	3.22132	-0.48382	-1.12619	-0.766441	2.49497	-0.310902			13	-0.905574	-1.10886	-0.0200025	0.000439247	0.922867	0.518174
14	2.59576	-0.161463	-1.72103	-1.38473	0.371364	1.99483			14	0.867706	0.32935	-1.69022	2.22052	-0.0647229	2.50744
15	0.917791	0.949888	-0.912701	-0.584361	0.778562	1.44268			15	1.97543	1.10152	-0.586142	-1.38817	1.11156	0.110162
16	0.688986	0.509991	-2.82127	-1.09231	-1.02629	-0.0467991			16	-0.388649	-0.230146	0.56141	-1.52186	0.393084	0.761566
17	1.65358	-0.194654	-2.74519	0.0693663	-2.82568	1.80632			17	0.54831	-1.05267	2.48937	0.413515	0.511633	1.63608
18	2.54075	-3.21483	0.818511	-4.65248	-0.717903	-0.994873			18	-0.292843	-0.325579	0.0496492	0.778494	-0.712408	-0.623837
19	1.69687	-1.08309	-1.3924	-1.49838	0.451514	1.69917			19	0.0190372	-0.646163	-0.79808	2.1508	-1.65058	-0.788618
20	2.04479	-4.51674	-0.790976	-0.678602	2.7245	-0.452199			20	-0.00782055	-0.16854	0.0642383	0.479631	1.55761	-4.30494
21	2.33745	0.806502	-0.949988	-0.29455	-0.67002	2.75023			21	0.437621	0.0949616	-1.54647	1.12087	-0.781447	0.318295
22	3.0956	-0.222251	2.69533	-0.637644	-0.273251	1.46431			22	1.65901	-1.37908	-0.368187	-0.0679945	0.962634	1.58351
23	1.67412	0.583282	-0.15189	0.451606	0.550229	1.65604			23	-0.962183	0.164529	-0.0110782	-2.40921	-0.0848383	-1.12019
24	1.43665	0.051107	-0.652893	-3.63499	0.225179	1.0566			24	-1.07509	-1.17913	-0.463625	-0.226377	0.727568	0.296502
25	2.96115	-1.24699	-1.40575	-0.374656	-1.10373	2.44838			25	-0.206614	-1.15408	0.891056	-0.904933	-2.11197	-1.04732
26	1.96462	-2.24341	-1.70315	-1.84392	-0.646653	0.417832			26	0.115195	1.03017	-0.758703	0.146051	-2.35534	-1.73543
27	2.61129	-1.44518	-1.6311	-1.80427	-0.00276389	0.254697			27	-0.509685	1.1442	0.0993649	-0.937829	-3.14586	1.84393
28	2.21349	-3.01646	-1.98145	-2.08607	-0.120324	2.20085			28	-0.855604	0.0858016	-0.582886	1.29735	-2.42377	-0.229194
29	2.33195	-2.27088	-1.10188	0.432611	0.964124	3.31124			29	1.7128	-3.34718	2.96582	2.16773	2.58484	-0.44766
30	0.90409	0.598553	-1.88461	0.165942	-0.299056	1.62082			30	3.01923	0.825641	1.04085	-0.50707	-0.257381	-0.984766
31	1.75348	-1.15167	1.00215	0.879643	0.780622	1.32966			31	1.4552	-0.324287	-1.83381	0.352561	-1.09693	1.01071
32	2.72938	-0.78325	-1.0159	-3.08766	-0.429104	1.47427			32	0.73408	-4.0044	-1.72046	0.20012	-0.802695	-0.0793175
33	-0.668637	1.21386	-1.56877	-1.13764	-0.610862	1.28301			33	-0.908766	-2.22805	2.27034	-0.385625	-1.45272	-0.224707
34	-2.25813	-1.28126	-0.645601	-0.641799	-0.133383	1.2918			34	-1.60633	-0.338643	-0.673502	0.16918	-0.898921	0.455309
35	-0.821227	-3.33273	-1.44204	0.946703	-1.0386	1.58313			35	0.707078	-1.86799	-1.07805	0.609461	-0.116413	2.36054
36	3.6216	2.00875	-1.39861	-0.482937	0.114611	0.525438			36	-2.01899	-1.18758	1.23325	0.995827	-0.622802	-0.625791
37	0.889915	0.371924	-2.01451	-0.522348	1.69168	2.45991			37	-0.689699	-1.78307	-0.348004	-0.844806	-1.30675	-0.400361
38	-0.292232	-1.6914	0.029448	-1.77307	-1.34806	-0.704452			38	-2.32277	-0.110725	0.878663	0.0135336	1.27629	0.760006
39	2.66718	-0.920571	-2.22394	-1.84066	-0.821099	0.550724			39	-1.94474	-0.806225	-0.0618216	0.722366	2.20934	5.23752
40	0.859728	-0.27942	-1.48284	-2.33026	0.0887597	-0.509558			40	2.08741	-0.607719	-0.728186	-1.41122	-1.17979	-0.729759
41	1.28789	-0.365692	-1.42965	-2.74698	-0.208095	0.609758			41	-1.87561	-0.290007	-1.21424	-0.724616	-3.08279	0.641724
42	1.62794	-2.45765	-3.26425	-2.62213	0.706534	0.937279			42	-0.252523	0.171624	0.604539	1.19942	-2.28881	-0.13015
43	1.52788	-2.97173	-1.97961	-2.31697	-0.0923886	2.89774			43	-0.269225	1.15908	-0.78011	-1.71247	-1.30565	-0.582786
44	1.54379	-0.151699	-1.21844	-0.686448	0.0610613	3.8925			44	1.58961	0.953567	-0.80854	3.10655	-1.05076	1.04474
45	2.82765	-3.1423	-0.906752	-0.955343	1.02917	2.90486			45	-0.688886	0.167351	-0.558446	0.108147	-1.55212	0.146612
46	1.59072	0.00888328	-0.718732	-0.129621	0.382496	1.7523			46	-1.45076	-1.42634	2.40718	1.17676	-0.158032	-1.70271
47	1.91663	0.37965	-2.07238	0.084266	-1.16127	3.4184			47	-4.34513	-0.701572	-1.18151	-1.00848	-4.20551	-0.538268
48	1.39493	0.992664	-2.05678	1.34421	0.496523	0.527179			48	0.269917	-0.122244	1.99543	0.698949	0.25705	-0.997853
49	0.208239	-0.740159	-0.515806	-1.34592	-0.193273	2.12486			49	-0.948562	-0.449224	0.0453743	-1.35559	-0.61453	-0.975139
50	0.450335	-2.33328	1.25997	-3.16203	0.00466924	1.62159			50	0.815297	1.29679	5.15822	-3.59811	-3.5172	1.19317
51	1.02538	-0.988847	-0.666624	0.0370678	-2.11762	1.7506			51	-0.349077	0.189626	-1.06769	0.225212	-0.464921	-0.412897
52	0.274199	-0.0486776	-0.74662	-0.65869	-1.25234	-0.506705			52	-0.228171	-0.454294	2.17552	1.42572	-0.927279	2.42583
53	0.807705	1.17206	-2.56753	-1.35926	0.50825	1.98646			53	-0.665072	0.539386	1.15292	-0.19621	1.31969	-0.748626
54	1.24484	1.44691	-1.27914	-2.12421	-0.326154	1.51993			54	-0.221631	-1.19654	0.487826	0.0354547	1.6567	0.486587
55	3.14356	-0.213959	-0.928397	0.829929	0.413393	1.51804			55	-0.673969	-0.23503	3.22483	1.57619	0.238178	-1.62179
56	2.55242	-0.621654	0.151293	-0.130207	0.314711	1.07819			56	0.834958	-1.17607	-0.0998893	-1.4623	-0.341688	-0.551378
57	2.2787	0.0924107	-0.113865	-3.03533	0.210677	0.501462			57	-1.54677	0.0759855	2.48064	-4.36258	-1.18641	0.900454
58	1.43182	1.36409	0.0263081	-0.289786	0.0425127	2.50905			58	-0.238109	0.0075224	0.23735	-0.517237	0.111934	-0.376749
59	2.87965	-0.90988	-1.21694	-2.55485	0.222246	1.7617			59	-2.07783	-0.827354	-0.63294	3.22554	-0.351165	-0.771407
60	0.815784	0.284047	0.685496	-1.72649	-0.170768	-1.07332			60	2.84779	0.524631	-0.337953	-0.752655	-0.753557	0.0635108
61	0.680244	-0.234731	-1.26052	-1.6573	-1.00304	2.00136			61	-1.38477	-0.449455	-1.33656	-0.391761	1.2283	-0.0580123
62	2.26101	-0.77175	0.55415	1.69736	1.0334	0.996165			62	-1.02602	-0.89953	2.80066	-0.171755	1.55192	-3.78604
63	1.28823	0.213729	-1.92357	-3.77432	0.0656328	-0.0642978			63	0.180579	-1.05087	-0.0739565	1.53552	0.361995	-0.978446
64	2.77319	-0.0324108	-1.47156	-1.94834	0.691071	1.08782			64	-1.22862	-0.562232	0.74817	0.0346093	1.8823	-3.20321
65	1.3786	0.104693	1.10471	-0.760165	-0.475659	0.572852			65	-0.668014	1.6452	0.224855	-0.400269	-2.41075	-3.23629
66	1.09728	-0.496095	-2.13872	-3.32329	-0.931623	0.506542			66	0.24342	-4.02925	-0.90092	1.74362	-1.42226	-0.549846
67	2.73493	-0.387805	-1.84415	-2.53888	-0.433223	1.95114			67	0.287893	0.406058	-0.63064	0.667646	-0.102495	3.61153
68	2.49674	0.691873	-0.724918	-0.64037	-0.770963	1.29606			68	0.131849	-1.29245	3.32565	1.58454	2.90658	-1.67705
69	1.58657	-1.51019	-0.853516	-1.52934	0.107239	1.80067			69	-0.492575	-2.48851	0.181685	1.2896	-0.869549	-1.84225
70	2.82317	-1.80493	0.615124	-3.61542	2.71885	0.362868			70	0.49662	-0.625037	-0.112061	-0.197564	3.7648	1.80365
71	1.4872	0.261343	-1.35563	-4.1503	-0.588386	2.50398			71	-0.889097	1.85278	-0.613505	-1.7614	-0.912289	-0.139025
72	1.10796	0.819733	-1.27708	-1.91553	-3.35836	-1.27126			72	-1.29115	-3.94915	-0.889368	1.99892	-2.10212	-0.739154
73	1.60669	3.16578	0.703711	-0.816503	-0.048202	2.41947			73	-0.207697	-1.07664	-1.46452	-0.699327	-1.19682	-1.23566
74	2.93306	-0.38634	-1.34548	1.59824	-1.17231	1.09985			74	-3.37919	0.365952	0.557375	-1.05443	-0.304415	0.452417
75	1.24896	-2.50375	-1.86461	0.428709	-1.01009	1.35459			75	-0.239837	0.271182	-0.119091	0.853559	-0.77264	0.760077
76	0.331037	-3.91556	-1.27542	-1.37844	0.0850925	-0.0203775			76	-0.362583	-1.85803	-0.255892	-0.580079	1.09894	-1.22417
[truncated: 924 more rows]

## Sheet: Ext.Fig. 5c
Confusion matrices
		-72				-54				-36				-18				18				36				54				72
[truncated: 4 more rows]

## Sheet: Ext.Fig. 5d
Decoding current behaviours (F,S,E) - Using All phase signature
[truncated: 10,007 more rows]
