# Supplementary material for: The dynamic state of a prefrontal–hypothalamic–midbrain circuit commands behavioral transitions
Source: Nat Neurosci. 2024 Mar 18;27(5):952–63. doi: 10.1038/s41593-024-01598-3 (PMC11089001; doi:10.1038/s41593-024-01598-3)
Supplement: Supplementary file 21 — Statistical source data. [file 41593_2024_1598_MOESM21_ESM.xlsx]

## Sheet: Ext.Fig. 6f
		Baseline (in-phase)	In-phase
		LH	LH
		0.3	1.3
		4.36667	3.4
		0.7	2.06667
		2.6	2.66667
		2.13333	2.46667
		1.53333	1.33333
		4.86667	7.26667
		2.63333	2.53333
		1.73333	1.06667
		5.73333	5.6
		15.6333	16
		31.0667	33.3333
		17.9	24.6667
		56.9667	60.4
		18.5667	29.5333
		9.33333	4.43333
		2.2	1.13333
		5.46667	6
		6.56667	6.76667
		1.83333	3.43333
		1.06667	1.13333
		2.2	3.7
		1	2
		0.333333	1.03333
		5.23333	2.06667
		1.33333	2.86667
		4.86667	4.9
		0.333333	1.03333
		0.333333	0.333333
		1.1	2.4
		5	5.56667
		11	10.0667
		1.5	2.16667
		3.36667	6.16667
		9.6	9.8
		34.8667	19.8667
		25.8667	10.9333
		2.13333	1.13333
		0.266667	0.366667
		0.266667	0.166667
		0.3	0.466667
		0.0333333	0.2
		0.4	0.766667
		1.06667	1.1
	Mean	6.94545	6.94621
	SEM	1.7002	1.6994
	Median	2.2	2.6
	First quartile	1.05	1.13333
	Third quartile	5.94167	6.31667

## Sheet: Ext.Fig. 6g
		Baseline			Con.			Stim.
		LH	LPO		LH	LPO		LH	LPO
		0.166667	0.4		0.25	3.38333		0.266667	1.38333
		0.0166667	0.416667		1.43333	1.33333		3.26667	0.733333
		0.983333	0.833333		1.71667	3.86667		0.633333	2.66667
		0.116667	0.65		0.666667	1.18333		0.35	0.35
		4.83333	16.65		3.76667	5.68333		3.86667	9.08333
		0.966667	0		0.95	0.766667		1.16667	1.25
		1.43333	1.03333		0.566667	1.26667		1.48333	1.55
		9.85	0.45		4.38333			2.91667	0.716667
		1	1.05		4.76667	0.283333		5.31667	0.85
		0.683333	4.15		2.96667	0.883333		1.76667	1.01667
		0.6	0.116667		0.75	6.28333		2.03333	1.76667
		1.41667	0.05		2.1	5.96667		2.86667	2.03333
		0.666667	11		1.26667	7.41667		1	4.2
		0.133333	1.73333			0.566667		7.95	0.183333
		0.0333333	0.466667			0.15		3.83333	0.383333
		3.83333	0.7		4.08333	0.95		7.4	0.35
		1.45	0.483333		0.766667	0.483333		1.28333	0.216667
		4.8	1.68333		0.516667	1.93333		0.633333	0.933333
		0.45	0.8		1.55	1.08333		1.43333	0.816667
		5.15	3.61667		2.1	0		4.31667	0
		4.83333	0		3.21667	0.533333		4.85	0.566667
		9.5	0.0166667		4.48333	1.6		6.98333	8.93333
		4.26667	3.96667		3.56667	0.683333		3.9	0
		1.61667	0.05		0.283333	0		0.216667	0.0166667
		9.88333	1.73333		0	2.48333		0	1.96667
		4.3	1.2		0	0.416667		0	0.716667
		0.8	0.3		0.266667	0.416667		0.35	0.766667
		0.0166667	0.6		1.78333	2.1		2.23333	1.31667
		0.0333333	7.31667		0.133333	1.76667		0.0166667	1
		0	0.233333		4.16667	0.0833333		1.91667	0.0333333
		0	0.233333		1.96667	1.21667		1.38333	0.683333
		0	1.15		5.46667	4.91667		0.516667	3.71667
		0	0.0333333		0.883333	0.166667		0.333333	0.1
		0	0.25		0.883333	0.616667		0.533333	0.85
		0.283333	0.0166667		0.85	1.35		0.35	1.36667
		0.5	1.68333		0	0.05		0	0.133333
		0.633333	1.35		1	0.75		0.75	0.75
		0.733333	0.966667		4.81667	0.95		3.63333	1.8
		0.6	2.18333		0.833333	3.38333		0.666667	2.61667
		0.466667	0.15		1.36667	0		1.23333	0
		6.33333	0		0.983333	2.55		1.76667	7.85
		4.01667	0		3.81667	0.0833333		4.28333	0.283333
		0.183333	0		0.75	0.15		0.533333	0.483333
		0.816667	0.116667		0.533333	0.983333		0.733333	0.166667
		2.98333	0.166667		0.266667	0.266667		0.533333	0.133333
		0.0166667	0.216667		0.633333	4.6		0.266667	4.41667
		0.8	7.88333		1.5	0		2.45	0
		1.53333	4.83333		1.83333	0		1.68333	0
		2.45	0.05		0.883333	0		0.516667	0
		0	0		1.33333	19		0.783333	16.9333
		0.0666667	0.0166667		1.38333	1.7		1.13333	1.21667
		2.65	0.3		3.61667	0.0166667		2.98333	0
		1.8	1.61667		0.466667	0.55		0.3	0.416667
		1.93333	0		1.65	8.76667		0.55	3.91667
		1.5	3.95		3.55	0		2.58333	0
		10.45	0.0166667		0.666667	1.78333		0.3	3.01667
		2.1	11.6833		15.0333	10.9333		20.4	11.8833
		0.75	0.0166667		0.416667	0.15		0.166667	0.0333333
		1.96667	7.13333		0.0833333	0		0.0166667	0
		1.9	0.316667		2.46667	0		2.21667	0.1
		1.23333	5.18333		0.05	0		0	0
		0.616667	0.166667		0.483333	40.1333		1.43333	22.1333
		0.416667	1.25		4.15	1.05		4.16667	0.633333
		4.13333	1.68333		35.7833	6.93333		25.9167	4.31667
		0.8	1.7		3.75	0.55		7.36667	0.483333
		2.1	0		0	5.98333		0	5.95
		1.36667	7.91667		0.133333	6.55		0.0166667	5.88333
		1.9	2.7		9.5	5.21667		8.91667	9.06667
		0.466667	0.3		0.266667	0.883333		0.25	0.283333
		0.366667	0.233333		2.41667	11.95		2.6	1
		0	2.11667		5.3	0.566667		2.43333	0.783333
		0	0.0166667		1.1	0.433333		5.1	0.116667
		1.18333	0.0666667		3.11667	2.23333		3.03333	0.616667
		0	27.2167		3.38333	19.65		1.1	14.1
		0	1.71667		5.83333	1.76667		0	1.9
		0.516667	0.15		0.35	0.566667		1.01667	3.2
		0.466667	0.683333		10.2333	1.76667		4.73333	2.26667
		1.2	0.883333		64.3	0.816667		19.9833	1.25
		3.86667	0.733333		0.166667	2.1		0.15	0.366667
		0.366667	1.18333		0.666667	11.1167		0.633333	12.3333
		0	0.0666667		0.75	0.233333		2.36667	0.3
		0	0		4.66667			1.23333	10.8667
		1.48333	0.333333		1.98333			1.83333	0.783333
		1.16667	0.233333		0.3			0.0666667	0.483333
		0.633333	0.0833333		1.13333			0.983333	0.333333
		0	1.03333		3.6			1.58333	0.766667
		2.96667	0.366667		5.4			2.01667	1.95
		0.25	0.0333333		0.583333			1.55	2.41667
		0.516667	0.966667		0.65			0.683333	3.55
		0.816667	18.7167		1.06667			1.71667	6.23333
		4.68333	0.916667		2.23333			3.25	0.433333
		0.266667	0.05		0.3			0.116667	0.716667
		0.45	0.783333		1.36667			1.71667	2.96667
		35.2	4.56667		31.3333			26.0833	0.766667
		1.31667	0.633333		8.25			3.01667	0.0666667
		12.2	0.7		0.4			0.9	0.0833333
		0.383333	2.66667		0.9			0.4	0.8
		1.46667	0		0.333333			0.55	1.68333
		0.733333	5.98333		1.13333			0.466667	1.03333
		0	0.65		0.516667			0.166667	0.15
		1.45	0.0166667		3.33333			3.85	1.95
		0.05	12.3333		3.51667			11.25	7.71667
		0.633333	0.0333333		3.91667			3.71667	1.46667
		0.2	0.133333		2.85			6.23333	0
		9.71667	0.7		16.9667			35.7667	10.3
		1.83333	0.283333		3.96667			5.1	0.35
		0.733333			0.2			0.233333
		0.966667			1.78333			3.1
		2.08333			3.28333			6.28333
		1.03333			2.23333			2.13333
		1.4			2.75			0.966667
		0.3			1.06667			0.4
		0			5.55			3.4
		0.0333333			0.983333			0.916667
		0.966667			1.03333			0.85
		0.0166667			1.23333			1.13333
		0			0.6			0.9
		0.2			1.78333			1.73333
		2.16667			4.11667			1.9
		0.0666667			1.11667			1.88333
		1.63333			6.58333			9.33333
		0.5			26.1667			33.1333
		3.2			4.75			4.83333
		0.983333			0.266667			0
		3.36667			3.08333			4.13333
		0.466667			4.91667			5.95
		25.3			0.05			0
		71.6167			10.5			3.55
		0.35			100.8			115.433
		0			0.583333			1.35
		1.38333			1.65			2.36667
		0.0666667			0.666667			0.133333
		7.06667			4.78333			2.75
		0.383333			5.35			0.933333
		0			5.81667			8.43333
		0.416667			1.65			1.23333
		10.65			1.55			0.0166667
		0.316667			0.466667			0.566667
		0			1.58333			7.81667
		1.18333			2.51667			1.9
		1.03333			0.983333			0.716667
		1.33333			4.28333			9.48333
		0.166667			0.35			0.0833333
		3.58333			0.733333			0.75
		0.8			20.7333			9.76667
		0.533333			4.18333			2.05
		3.35			3.65			3.61667
		32.8			3.48333			0.0333333
		0.216667			0.483333			0.35
		0			1.71667			4.23333
		0.316667			2.43333			2.55
		3.25			6.03333			2.98333
		0.133333			0.983333			0.633333
		3.03333			1.45			0.983333
		1.18333			6.83333			5.38333
		24.5833			1.56667			1.61667
		1.68333			2.6			1.2
		0.0166667			1.75			0.9
		0.4			1.95			0.75
		0.183333			0.65			0.416667
		0.1			0.766667			0.516667
		3.2			0.883333			0.8
		0.733333			2.15			1.85
		0			15.1333			16.55
		1.28333			2.9			2.23333
		3.96667			7.13333			4.96667
		70.45			24.6833			26.1833
		0.266667			0			0
		0.05			0.483333			0.25
		0.533333			0.183333			0.0166667
		13.6667			5.16667			4.38333
		0.65			0.566667			0.35
		0.116667			1.56667			0.666667
		1.16667			1.71667			1.31667
		4.06667			2.86667			2.9
		31.9333			0			0
		4.91667			29.5833			24.5667
		0			0			0
		0			1.7			0.716667
		0			0			0
		0.0166667			12.6			7.75
		0			9.08333			15.9
		0.116667			0			0
		14.2333			0			0
		0			123.733			104.683
		0			6.18333			1.43333
		0.0166667			21.4167			23.0333
		77.35			0			0
		43.6			0			0
		0			0			0
		0			0			0
		0.666667			2.43333			1.78333
		3.08333			0.0166667			0.1
		0.683333			0.533333			0.416667
		23.5167			17.4833			18.1
		2.35			2.78333			1.55
		1.6			2.48333			2.35
		3.08333			0.5			0.283333
		44.95			3.75			3.06667
		0.75			6.18333			10.4333
		0.616667			0.7			0.616667
		1.01667			1.01667			0.8
		1.66667			119.667			140.533
		0.383333			0.75			0.75
		0.966667			0.7			1.21667
		1.71667			2.26667			3.38333
		0.516667			0.666667			0.9
		3.31667			3.95			3.13333
		0.1			3.81667			1.75
		3.45			5.96667			6.41667
		0.383333			2.71667			2.2
		0			1.43333			2.2
		90.95			100.617			100.833
		0.216667			0.883333			0.383333
		0.183333			0.766667			0.683333
		1.9			1.76667			2.21667
		3.28333						0
		1.56667						0.833333
		0.3						0.133333
		4.58333						1.75
		0.5						1.58333
		28.6833						8.2
		2.21667						0.8
		0.633333						0.25
		1.61667						0.5
		0.416667						0.15
		0.35						0.5
		0						2
		0.5						3.18333
		0						0.816667
		0.1						4.45
		64.4333						23.5333
		0.416667						89.8667
		0						3.65
		0						2.25
		0.616667						0.45
		0.233333						5.01667
		0.15						0.666667
		0.166667						0.916667
		0.95						0.516667
		0.45						1.98333
		2.51667						1.9
		2.33333						1.61667
		18.6667						5.71667
		0						5.76667
		0.0166667						1.6
		2.98333						5.61667
		0.9						2.7
		21.5333						32.3833
		15.1						58.0167
		0.05						1.96667
		0.133333						4.31667
		1.03333						0.483333
		0.6						0.516667
		0.483333						1.23333
	Mean	4.22425	2.03978		5.59595	2.9875		5.6334	2.39167
	SEM	0.752906	0.402566		1.10501	0.638262		1.02909	0.375828
	Median	0.733333	0.616667		1.65	0.966667		1.55	0.791667
	First quartile	0.166667	0.0916667		0.654167	0.279167		0.516667	0.2875
	Third quartile	2.19167	1.68333		3.89167	2.75833		3.64167	2.37917

## Sheet: Ext.Fig. 6h
Decoding transition from behaviours (F,S,E) - Using All phase signature
Bin centers are in degrees
cross-validations Bin	-72	-54	-36	-18	18	36	54	72
1	﻿0.825	0.805	0.72	0.92	0.8	0.66	0.74	0.83
2	0.85	0.705	0.67	0.915	0.75	0.71	0.795	0.815
3	0.85	0.71	0.67	0.9	0.82	0.715	0.71	0.83
4	0.84	0.76	0.735	0.865	0.815	0.735	0.765	0.805
5	0.86	0.76	0.73	0.885	0.77	0.7	0.78	0.82
6	0.83	0.765	0.69	0.93	0.765	0.74	0.765	0.845
7	0.875	0.7	0.705	0.87	0.775	0.75	0.765	0.83
8	0.83	0.74	0.685	0.915	0.755	0.78	0.835	0.825
9	0.835	0.77	0.68	0.9	0.785	0.75	0.785	0.83
10	0.865	0.74	0.72	0.925	0.795	0.74	0.78	0.825
11	0.83	0.72	0.745	0.88	0.8	0.71	0.755	0.82
12	0.84	0.785	0.74	0.88	0.75	0.665	0.78	0.86
13	0.85	0.695	0.66	0.895	0.745	0.755	0.77	0.875
14	0.85	0.79	0.74	0.93	0.79	0.765	0.785	0.77
15	0.835	0.73	0.64	0.895	0.77	0.685	0.75	0.84
16	0.835	0.725	0.7	0.93	0.815	0.72	0.795	0.83
17	0.895	0.74	0.755	0.93	0.83	0.76	0.795	0.81
18	0.88	0.73	0.71	0.905	0.775	0.74	0.75	0.825
19	0.8	0.79	0.645	0.89	0.77	0.71	0.805	0.83
20	0.835	0.735	0.67	0.88	0.815	0.77	0.78	0.8
21	0.84	0.75	0.665	0.855	0.785	0.755	0.79	0.85
22	0.83	0.77	0.69	0.9	0.74	0.725	0.795	0.795
23	0.85	0.78	0.76	0.845	0.77	0.715	0.72	0.79
24	0.82	0.72	0.72	0.895	0.74	0.73	0.805	0.825
25	0.85	0.71	0.68	0.925	0.82	0.665	0.775	0.865
26	0.9	0.765	0.74	0.885	0.805	0.75	0.78	0.825
27	0.835	0.705	0.675	0.925	0.81	0.745	0.76	0.79
28	0.865	0.745	0.715	0.915	0.815	0.665	0.77	0.82
29	0.83	0.795	0.71	0.92	0.73	0.79	0.765	0.815
30	0.835	0.74	0.705	0.915	0.8	0.745	0.81	0.855
31	0.815	0.735	0.71	0.835	0.815	0.72	0.74	0.775
32	0.855	0.72	0.67	0.9	0.795	0.735	0.79	0.845
33	0.83	0.76	0.675	0.905	0.795	0.775	0.775	0.775
34	0.89	0.76	0.69	0.92	0.805	0.73	0.81	0.845
35	0.9	0.775	0.71	0.895	0.695	0.76	0.78	0.845
36	0.84	0.775	0.75	0.925	0.77	0.72	0.775	0.825
37	0.84	0.69	0.705	0.89	0.755	0.69	0.76	0.855
38	0.84	0.72	0.745	0.91	0.8	0.69	0.76	0.81
39	0.84	0.745	0.695	0.905	0.79	0.725	0.785	0.865
40	0.85	0.745	0.68	0.915	0.81	0.75	0.775	0.82
41	0.885	0.69	0.68	0.87	0.76	0.71	0.815	0.835
42	0.83	0.745	0.715	0.885	0.755	0.725	0.74	0.845
43	0.855	0.76	0.72	0.885	0.805	0.745	0.755	0.79
44	0.9	0.725	0.755	0.94	0.805	0.71	0.795	0.835
45	0.81	0.77	0.65	0.915	0.775	0.77	0.745	0.855
46	0.855	0.76	0.715	0.87	0.785	0.75	0.785	0.815
47	0.84	0.76	0.68	0.935	0.785	0.73	0.81	0.815
48	0.84	0.775	0.72	0.905	0.79	0.665	0.765	0.83
49	0.82	0.73	0.7	0.895	0.78	0.725	0.76	0.84
50	0.845	0.75	0.695	0.895	0.785	0.745	0.805	0.785
51	0.81	0.71	0.66	0.925	0.735	0.75	0.765	0.81
52	0.83	0.745	0.685	0.895	0.81	0.675	0.75	0.86
53	0.83	0.795	0.69	0.94	0.79	0.675	0.795	0.815
54	0.86	0.695	0.7	0.89	0.815	0.75	0.805	0.785
55	0.855	0.77	0.74	0.895	0.755	0.745	0.805	0.83
56	0.88	0.715	0.735	0.87	0.755	0.7	0.815	0.825
57	0.87	0.715	0.66	0.935	0.78	0.725	0.755	0.86
58	0.835	0.765	0.725	0.915	0.8	0.72	0.77	0.805
59	0.85	0.8	0.7	0.88	0.81	0.785	0.72	0.8
60	0.825	0.73	0.7	0.89	0.775	0.76	0.76	0.85
61	0.875	0.705	0.735	0.905	0.76	0.67	0.815	0.775
62	0.86	0.79	0.74	0.9	0.78	0.725	0.745	0.815
63	0.795	0.765	0.635	0.885	0.79	0.725	0.8	0.845
64	0.855	0.77	0.7	0.905	0.775	0.76	0.79	0.82
65	0.825	0.715	0.68	0.9	0.795	0.725	0.76	0.835
66	0.845	0.77	0.675	0.88	0.805	0.73	0.76	0.81
67	0.825	0.705	0.715	0.895	0.75	0.715	0.77	0.785
68	0.875	0.73	0.7	0.9	0.785	0.72	0.74	0.825
69	0.855	0.735	0.76	0.92	0.82	0.735	0.8	0.86
70	0.85	0.745	0.71	0.935	0.79	0.735	0.775	0.87
71	0.845	0.76	0.665	0.905	0.78	0.68	0.79	0.815
72	0.88	0.76	0.76	0.94	0.77	0.72	0.71	0.865
73	0.83	0.72	0.72	0.905	0.735	0.75	0.77	0.825
74	0.85	0.755	0.69	0.9	0.775	0.715	0.77	0.82
75	0.87	0.76	0.735	0.91	0.78	0.715	0.775	0.815
76	0.825	0.75	0.68	0.925	0.77	0.755	0.805	0.82
77	0.835	0.795	0.735	0.875	0.765	0.705	0.81	0.83
78	0.82	0.7	0.685	0.88	0.815	0.76	0.785	0.795
79	0.865	0.73	0.675	0.895	0.805	0.745	0.8	0.85
80	0.835	0.695	0.695	0.875	0.825	0.735	0.735	0.82
81	0.86	0.735	0.7	0.92	0.745	0.74	0.815	0.84
82	0.86	0.71	0.73	0.9	0.78	0.71	0.805	0.805
83	0.81	0.775	0.73	0.87	0.82	0.73	0.745	0.845
84	0.88	0.77	0.68	0.945	0.805	0.755	0.745	0.845
85	0.89	0.75	0.675	0.9	0.825	0.76	0.77	0.785
86	0.845	0.71	0.665	0.89	0.83	0.71	0.815	0.805
87	0.81	0.73	0.705	0.895	0.78	0.7	0.78	0.84
88	0.84	0.755	0.8	0.885	0.76	0.76	0.74	0.845
89	0.845	0.755	0.67	0.925	0.74	0.73	0.745	0.825
90	0.835	0.785	0.66	0.9	0.77	0.75	0.765	0.815
91	0.855	0.755	0.765	0.89	0.755	0.72	0.8	0.82
92	0.835	0.71	0.675	0.92	0.785	0.685	0.76	0.82
93	0.845	0.76	0.705	0.91	0.815	0.71	0.78	0.84
94	0.845	0.755	0.715	0.9	0.75	0.725	0.725	0.865
95	0.815	0.75	0.73	0.89	0.835	0.79	0.77	0.8
96	0.855	0.755	0.645	0.92	0.785	0.655	0.8	0.77
97	0.86	0.755	0.675	0.9	0.815	0.78	0.81	0.81
98	0.865	0.7	0.71	0.895	0.785	0.73	0.78	0.875
99	0.86	0.785	0.735	0.895	0.75	0.755	0.735	0.83
100	0.87	0.73	0.67	0.915	0.795	0.735	0.765	0.81
101	0.855	0.73	0.695	0.9	0.825	0.755	0.805	0.785
102	0.805	0.735	0.71	0.895	0.73	0.71	0.795	0.825
103	0.875	0.73	0.665	0.885	0.77	0.75	0.785	0.855
104	0.83	0.76	0.665	0.85	0.835	0.735	0.755	0.775
105	0.835	0.715	0.695	0.93	0.8	0.745	0.835	0.84
106	0.845	0.785	0.72	0.91	0.73	0.795	0.785	0.83
107	0.845	0.71	0.71	0.925	0.795	0.72	0.78	0.86
108	0.86	0.765	0.72	0.895	0.8	0.67	0.685	0.82
109	0.84	0.785	0.715	0.905	0.795	0.71	0.805	0.83
110	0.855	0.755	0.71	0.925	0.745	0.725	0.74	0.8
111	0.865	0.78	0.725	0.92	0.785	0.74	0.8	0.84
112	0.805	0.705	0.72	0.89	0.815	0.75	0.76	0.755
113	0.885	0.76	0.72	0.88	0.775	0.775	0.775	0.86
114	0.84	0.7	0.675	0.895	0.75	0.755	0.795	0.84
115	0.87	0.775	0.68	0.885	0.825	0.73	0.77	0.79
116	0.86	0.745	0.68	0.92	0.78	0.715	0.79	0.83
117	0.82	0.77	0.695	0.905	0.79	0.675	0.75	0.85
118	0.87	0.765	0.735	0.905	0.79	0.765	0.775	0.815
119	0.83	0.71	0.725	0.92	0.78	0.715	0.74	0.8
120	0.82	0.745	0.66	0.9	0.75	0.71	0.78	0.85
121	0.805	0.745	0.725	0.925	0.775	0.66	0.755	0.845
122	0.87	0.76	0.685	0.89	0.77	0.72	0.76	0.82
123	0.875	0.78	0.725	0.93	0.79	0.765	0.81	0.8
124	0.835	0.7	0.68	0.925	0.785	0.72	0.775	0.835
125	0.84	0.745	0.73	0.9	0.805	0.695	0.78	0.86
126	0.82	0.71	0.69	0.885	0.76	0.695	0.8	0.84
127	0.835	0.725	0.67	0.875	0.78	0.725	0.785	0.805
128	0.875	0.75	0.71	0.945	0.83	0.77	0.795	0.8
129	0.835	0.805	0.7	0.87	0.745	0.81	0.705	0.8
130	0.895	0.755	0.705	0.895	0.78	0.7	0.75	0.825
131	0.8	0.68	0.655	0.915	0.77	0.765	0.77	0.83
132	0.88	0.78	0.715	0.9	0.78	0.735	0.775	0.83
133	0.86	0.74	0.74	0.88	0.825	0.685	0.78	0.8
134	0.84	0.72	0.685	0.88	0.75	0.73	0.72	0.82
135	0.835	0.755	0.705	0.905	0.785	0.765	0.795	0.86
136	0.83	0.72	0.71	0.93	0.825	0.76	0.73	0.85
137	0.84	0.73	0.68	0.89	0.78	0.67	0.775	0.815
138	0.855	0.75	0.725	0.87	0.82	0.69	0.82	0.81
139	0.835	0.81	0.69	0.93	0.74	0.735	0.74	0.815
140	0.885	0.755	0.7	0.905	0.74	0.745	0.85	0.82
141	0.82	0.725	0.71	0.885	0.8	0.735	0.795	0.84
142	0.855	0.79	0.7	0.915	0.755	0.73	0.81	0.79
143	0.83	0.695	0.685	0.895	0.775	0.7	0.775	0.815
144	0.87	0.74	0.755	0.92	0.8	0.685	0.795	0.83
145	0.86	0.785	0.74	0.895	0.775	0.78	0.755	0.81
146	0.85	0.735	0.715	0.93	0.76	0.69	0.81	0.805
147	0.92	0.735	0.675	0.91	0.825	0.75	0.715	0.85
148	0.805	0.765	0.675	0.885	0.77	0.74	0.765	0.825
149	0.855	0.74	0.69	0.92	0.785	0.735	0.76	0.85
150	0.79	0.75	0.705	0.885	0.79	0.735	0.75	0.835
151	0.835	0.72	0.685	0.89	0.81	0.73	0.785	0.885
152	0.86	0.76	0.72	0.91	0.8	0.68	0.78	0.795
153	0.855	0.795	0.72	0.88	0.815	0.76	0.755	0.8
154	0.825	0.735	0.705	0.865	0.76	0.76	0.78	0.81
155	0.795	0.725	0.72	0.91	0.73	0.715	0.755	0.835
156	0.895	0.76	0.66	0.895	0.76	0.7	0.785	0.86
157	0.83	0.73	0.75	0.94	0.75	0.74	0.77	0.83
158	0.85	0.775	0.655	0.91	0.785	0.705	0.81	0.795
159	0.845	0.78	0.715	0.91	0.82	0.685	0.795	0.815
160	0.88	0.695	0.665	0.93	0.795	0.765	0.755	0.83
161	0.855	0.76	0.67	0.895	0.795	0.71	0.79	0.825
162	0.885	0.765	0.74	0.91	0.835	0.7	0.76	0.835
163	0.81	0.745	0.69	0.895	0.755	0.755	0.795	0.83
164	0.84	0.735	0.68	0.89	0.775	0.755	0.805	0.85
165	0.87	0.725	0.665	0.885	0.79	0.715	0.785	0.81
166	0.83	0.76	0.735	0.875	0.81	0.785	0.815	0.795
167	0.875	0.735	0.745	0.905	0.785	0.765	0.75	0.845
168	0.815	0.705	0.735	0.915	0.76	0.72	0.73	0.825
169	0.865	0.765	0.68	0.92	0.785	0.71	0.805	0.81
170	0.815	0.745	0.66	0.925	0.775	0.695	0.755	0.8
171	0.81	0.775	0.69	0.875	0.75	0.735	0.82	0.835
172	0.83	0.73	0.695	0.915	0.83	0.705	0.725	0.83
173	0.87	0.78	0.735	0.885	0.8	0.735	0.77	0.825
174	0.84	0.785	0.71	0.905	0.775	0.77	0.755	0.805
175	0.785	0.705	0.7	0.935	0.795	0.725	0.755	0.81
176	0.84	0.7	0.755	0.905	0.815	0.705	0.82	0.805
177	0.88	0.735	0.71	0.915	0.76	0.74	0.775	0.855
178	0.865	0.735	0.7	0.865	0.8	0.74	0.81	0.815
179	0.88	0.735	0.64	0.92	0.77	0.715	0.735	0.83
180	0.885	0.765	0.72	0.89	0.76	0.725	0.78	0.86
181	0.855	0.74	0.735	0.915	0.71	0.71	0.77	0.81
182	0.87	0.765	0.755	0.93	0.805	0.74	0.775	0.8
183	0.855	0.81	0.65	0.92	0.77	0.67	0.745	0.85
184	0.82	0.715	0.69	0.895	0.78	0.75	0.745	0.835
185	0.865	0.705	0.71	0.91	0.77	0.715	0.785	0.85
186	0.835	0.755	0.66	0.91	0.76	0.76	0.85	0.865
187	0.84	0.8	0.7	0.92	0.795	0.735	0.775	0.79
188	0.855	0.735	0.675	0.865	0.805	0.785	0.75	0.82
189	0.84	0.73	0.7	0.89	0.825	0.7	0.76	0.83
190	0.805	0.715	0.75	0.88	0.815	0.715	0.78	0.76
191	0.86	0.79	0.725	0.93	0.74	0.735	0.78	0.83
192	0.81	0.765	0.735	0.895	0.795	0.725	0.79	0.835
193	0.87	0.775	0.72	0.91	0.795	0.69	0.825	0.81
194	0.845	0.735	0.68	0.9	0.76	0.685	0.765	0.825
195	0.865	0.77	0.695	0.905	0.815	0.725	0.79	0.835
196	0.86	0.695	0.7	0.9	0.715	0.695	0.78	0.835
197	0.8	0.78	0.685	0.875	0.815	0.74	0.805	0.82
198	0.85	0.67	0.71	0.885	0.84	0.77	0.74	0.825
199	0.84	0.715	0.725	0.89	0.8	0.73	0.685	0.83
200	0.865	0.785	0.7	0.91	0.765	0.83	0.815	0.81
201	0.855	0.765	0.65	0.89	0.805	0.715	0.785	0.8
202	0.83	0.715	0.725	0.915	0.745	0.66	0.765	0.82
203	0.825	0.745	0.69	0.935	0.78	0.71	0.78	0.85
204	0.865	0.695	0.69	0.89	0.735	0.77	0.77	0.83
205	0.89	0.74	0.74	0.91	0.775	0.715	0.83	0.805
206	0.835	0.76	0.7	0.895	0.84	0.73	0.755	0.83
207	0.82	0.755	0.645	0.875	0.76	0.69	0.755	0.8
208	0.865	0.74	0.735	0.895	0.79	0.76	0.785	0.815
209	0.855	0.775	0.705	0.87	0.8	0.705	0.76	0.83
210	0.835	0.75	0.695	0.94	0.81	0.835	0.77	0.84
211	0.855	0.74	0.72	0.895	0.835	0.715	0.77	0.885
212	0.83	0.76	0.715	0.925	0.725	0.67	0.805	0.815
213	0.85	0.785	0.715	0.885	0.71	0.705	0.74	0.845
214	0.825	0.74	0.705	0.935	0.765	0.74	0.805	0.825
215	0.835	0.76	0.75	0.895	0.8	0.73	0.69	0.83
216	0.865	0.735	0.65	0.905	0.765	0.7	0.76	0.82
217	0.84	0.74	0.72	0.87	0.83	0.745	0.795	0.84
218	0.885	0.705	0.715	0.9	0.835	0.765	0.78	0.8
219	0.86	0.725	0.7	0.93	0.78	0.795	0.805	0.79
220	0.835	0.765	0.655	0.87	0.8	0.725	0.795	0.815
221	0.845	0.82	0.765	0.895	0.765	0.72	0.78	0.795
222	0.82	0.71	0.7	0.925	0.74	0.775	0.785	0.805
223	0.86	0.76	0.705	0.895	0.785	0.755	0.75	0.845
224	0.865	0.755	0.77	0.865	0.77	0.7	0.825	0.8
225	0.81	0.77	0.675	0.9	0.785	0.73	0.77	0.835
226	0.88	0.705	0.68	0.89	0.79	0.685	0.765	0.84
227	0.83	0.805	0.65	0.905	0.83	0.74	0.735	0.84
228	0.85	0.71	0.655	0.91	0.79	0.72	0.795	0.81
229	0.865	0.665	0.7	0.895	0.79	0.81	0.785	0.835
230	0.845	0.78	0.715	0.925	0.795	0.685	0.79	0.845
231	0.87	0.735	0.715	0.89	0.82	0.7	0.78	0.825
232	0.825	0.74	0.695	0.9	0.78	0.64	0.77	0.83
233	0.88	0.715	0.665	0.915	0.78	0.815	0.785	0.825
234	0.81	0.775	0.69	0.91	0.795	0.685	0.73	0.815
235	0.88	0.755	0.73	0.88	0.77	0.74	0.765	0.815
236	0.78	0.765	0.695	0.905	0.785	0.695	0.79	0.82
237	0.86	0.76	0.695	0.88	0.78	0.76	0.805	0.825
238	0.815	0.735	0.705	0.9	0.795	0.735	0.775	0.81
239	0.895	0.72	0.695	0.93	0.74	0.755	0.72	0.83
240	0.88	0.76	0.74	0.915	0.805	0.785	0.835	0.835
241	0.85	0.745	0.735	0.88	0.8	0.71	0.755	0.755
242	0.85	0.735	0.74	0.94	0.75	0.685	0.83	0.81
243	0.88	0.76	0.69	0.87	0.775	0.78	0.765	0.86
244	0.865	0.74	0.67	0.92	0.775	0.755	0.735	0.83
245	0.835	0.795	0.665	0.885	0.78	0.73	0.76	0.865
246	0.85	0.71	0.655	0.895	0.83	0.74	0.77	0.785
247	0.85	0.755	0.74	0.93	0.76	0.695	0.805	0.845
248	0.895	0.745	0.705	0.925	0.785	0.77	0.775	0.86
249	0.81	0.755	0.7	0.905	0.815	0.73	0.75	0.805
250	0.795	0.71	0.73	0.89	0.78	0.7	0.785	0.82
251	0.87	0.795	0.695	0.875	0.795	0.705	0.735	0.81
252	0.86	0.705	0.705	0.89	0.755	0.77	0.815	0.805
253	0.865	0.77	0.71	0.925	0.79	0.745	0.82	0.86
254	0.85	0.79	0.74	0.925	0.77	0.7	0.765	0.81
255	0.855	0.725	0.67	0.87	0.83	0.75	0.74	0.83
256	0.845	0.71	0.715	0.915	0.78	0.71	0.775	0.785
257	0.83	0.745	0.695	0.9	0.75	0.735	0.755	0.87
258	0.83	0.715	0.745	0.915	0.775	0.695	0.8	0.8
259	0.84	0.745	0.71	0.9	0.815	0.725	0.78	0.815
260	0.825	0.765	0.675	0.87	0.765	0.765	0.775	0.835
261	0.83	0.77	0.72	0.875	0.77	0.725	0.785	0.83
262	0.845	0.735	0.66	0.9	0.795	0.695	0.795	0.835
263	0.86	0.725	0.755	0.88	0.745	0.725	0.745	0.86
264	0.845	0.76	0.71	0.915	0.76	0.755	0.78	0.805
265	0.86	0.72	0.72	0.915	0.815	0.715	0.79	0.785
266	0.89	0.78	0.675	0.915	0.79	0.755	0.8	0.815
267	0.84	0.745	0.69	0.915	0.8	0.77	0.77	0.8
268	0.88	0.75	0.685	0.89	0.795	0.72	0.82	0.835
269	0.835	0.745	0.73	0.915	0.77	0.67	0.695	0.83
270	0.795	0.74	0.68	0.895	0.775	0.755	0.77	0.855
271	0.835	0.75	0.685	0.88	0.74	0.735	0.79	0.825
272	0.87	0.785	0.7	0.895	0.785	0.65	0.765	0.765
273	0.855	0.78	0.73	0.925	0.79	0.715	0.76	0.81
274	0.865	0.735	0.715	0.89	0.755	0.705	0.775	0.805
275	0.87	0.68	0.695	0.89	0.77	0.79	0.785	0.825
276	0.825	0.71	0.71	0.93	0.785	0.715	0.74	0.85
277	0.835	0.74	0.705	0.905	0.805	0.715	0.765	0.86
278	0.84	0.78	0.67	0.87	0.8	0.77	0.775	0.865
279	0.85	0.735	0.715	0.89	0.81	0.755	0.79	0.79
280	0.84	0.77	0.71	0.93	0.78	0.73	0.795	0.885
281	0.84	0.745	0.705	0.915	0.755	0.735	0.805	0.815
282	0.86	0.765	0.69	0.895	0.78	0.76	0.73	0.86
283	0.855	0.805	0.67	0.915	0.795	0.755	0.805	0.845
284	0.8	0.745	0.73	0.91	0.785	0.695	0.74	0.85
285	0.87	0.695	0.72	0.885	0.775	0.72	0.775	0.83
286	0.84	0.755	0.67	0.9	0.795	0.74	0.75	0.82
287	0.885	0.73	0.755	0.915	0.785	0.79	0.82	0.8
288	0.875	0.77	0.735	0.92	0.81	0.75	0.79	0.825
289	0.845	0.69	0.665	0.885	0.78	0.64	0.77	0.81
290	0.795	0.77	0.715	0.875	0.775	0.695	0.795	0.835
291	0.85	0.745	0.695	0.86	0.715	0.725	0.735	0.85
292	0.845	0.735	0.76	0.905	0.755	0.685	0.78	0.835
293	0.825	0.725	0.69	0.895	0.8	0.71	0.805	0.84
294	0.84	0.77	0.68	0.925	0.805	0.715	0.755	0.81
295	0.83	0.76	0.71	0.895	0.79	0.68	0.8	0.815
296	0.85	0.75	0.71	0.91	0.8	0.725	0.735	0.815
297	0.875	0.725	0.73	0.895	0.795	0.785	0.775	0.83
298	0.83	0.715	0.73	0.915	0.71	0.76	0.8	0.835
299	0.84	0.765	0.65	0.9	0.82	0.725	0.795	0.835
300	0.855	0.74	0.74	0.9	0.83	0.75	0.755	0.76
301	0.85	0.755	0.665	0.89	0.77	0.72	0.785	0.8
302	0.89	0.815	0.7	0.88	0.78	0.81	0.795	0.865
303	0.86	0.745	0.715	0.89	0.785	0.745	0.775	0.84
304	0.845	0.745	0.71	0.945	0.78	0.695	0.77	0.795
305	0.86	0.77	0.745	0.885	0.79	0.76	0.78	0.83
306	0.79	0.725	0.7	0.905	0.775	0.655	0.75	0.79
307	0.87	0.765	0.745	0.92	0.79	0.74	0.785	0.815
308	0.82	0.735	0.71	0.905	0.79	0.695	0.81	0.845
309	0.875	0.715	0.67	0.89	0.78	0.775	0.75	0.845
310	0.845	0.675	0.695	0.91	0.8	0.69	0.755	0.84
311	0.855	0.74	0.755	0.895	0.8	0.735	0.73	0.845
312	0.86	0.75	0.67	0.91	0.765	0.755	0.805	0.865
313	0.805	0.725	0.65	0.895	0.755	0.695	0.795	0.83
314	0.865	0.745	0.71	0.91	0.795	0.775	0.78	0.82
315	0.825	0.715	0.72	0.905	0.77	0.71	0.77	0.85
316	0.855	0.76	0.71	0.9	0.78	0.695	0.76	0.855
317	0.85	0.755	0.685	0.915	0.74	0.76	0.775	0.78
318	0.855	0.77	0.7	0.88	0.81	0.74	0.76	0.81
319	0.86	0.745	0.695	0.925	0.81	0.685	0.77	0.795
320	0.835	0.76	0.72	0.875	0.79	0.72	0.775	0.785
321	0.87	0.715	0.695	0.89	0.815	0.765	0.765	0.805
322	0.88	0.72	0.685	0.885	0.77	0.705	0.79	0.88
323	0.84	0.75	0.73	0.855	0.805	0.735	0.74	0.83
324	0.865	0.69	0.65	0.925	0.775	0.75	0.78	0.81
325	0.835	0.75	0.7	0.92	0.78	0.76	0.765	0.835
326	0.835	0.775	0.74	0.9	0.78	0.745	0.77	0.835
327	0.815	0.715	0.71	0.895	0.73	0.735	0.785	0.8
328	0.85	0.81	0.65	0.9	0.785	0.705	0.775	0.825
329	0.81	0.785	0.775	0.905	0.79	0.66	0.765	0.825
330	0.85	0.745	0.705	0.925	0.805	0.715	0.825	0.805
331	0.835	0.77	0.725	0.9	0.795	0.73	0.765	0.875
332	0.84	0.765	0.73	0.905	0.815	0.71	0.735	0.815
333	0.86	0.77	0.69	0.925	0.805	0.735	0.77	0.8
334	0.87	0.685	0.69	0.915	0.805	0.725	0.775	0.825
335	0.87	0.77	0.68	0.925	0.795	0.675	0.785	0.83
336	0.84	0.73	0.72	0.89	0.76	0.755	0.775	0.8
337	0.855	0.78	0.73	0.855	0.75	0.775	0.8	0.84
338	0.86	0.705	0.68	0.93	0.8	0.725	0.785	0.86
339	0.815	0.73	0.725	0.87	0.795	0.755	0.805	0.785
340	0.815	0.755	0.64	0.915	0.74	0.685	0.745	0.82
341	0.815	0.775	0.68	0.905	0.785	0.77	0.77	0.795
342	0.905	0.695	0.725	0.86	0.785	0.7	0.815	0.79
343	0.83	0.78	0.735	0.895	0.84	0.725	0.825	0.825
344	0.84	0.78	0.695	0.905	0.73	0.735	0.78	0.835
345	0.86	0.765	0.68	0.945	0.775	0.695	0.82	0.825
346	0.805	0.705	0.72	0.9	0.76	0.72	0.715	0.805
347	0.83	0.74	0.7	0.92	0.785	0.76	0.735	0.82
348	0.84	0.78	0.66	0.925	0.79	0.76	0.75	0.815
349	0.86	0.69	0.72	0.87	0.83	0.72	0.785	0.855
350	0.86	0.735	0.7	0.9	0.76	0.72	0.77	0.865
351	0.875	0.725	0.69	0.93	0.77	0.7	0.835	0.79
352	0.87	0.745	0.665	0.9	0.81	0.74	0.795	0.855
353	0.845	0.75	0.72	0.925	0.745	0.755	0.74	0.785
354	0.84	0.735	0.695	0.925	0.8	0.72	0.74	0.855
355	0.83	0.745	0.695	0.88	0.77	0.675	0.75	0.845
356	0.82	0.74	0.665	0.86	0.785	0.725	0.795	0.86
357	0.85	0.715	0.7	0.885	0.73	0.72	0.755	0.82
358	0.835	0.725	0.7	0.885	0.795	0.805	0.775	0.83
359	0.81	0.79	0.72	0.905	0.79	0.71	0.775	0.805
360	0.87	0.75	0.75	0.895	0.84	0.765	0.8	0.8
361	0.85	0.72	0.705	0.895	0.775	0.725	0.78	0.83
362	0.87	0.775	0.68	0.905	0.785	0.76	0.785	0.805
363	0.89	0.72	0.735	0.895	0.815	0.67	0.785	0.825
364	0.835	0.74	0.725	0.9	0.77	0.78	0.765	0.825
365	0.82	0.795	0.645	0.905	0.81	0.74	0.815	0.84
366	0.865	0.725	0.68	0.87	0.74	0.7	0.68	0.8
367	0.825	0.735	0.665	0.9	0.815	0.725	0.795	0.855
368	0.8	0.74	0.7	0.925	0.745	0.71	0.79	0.79
369	0.87	0.74	0.735	0.88	0.825	0.765	0.78	0.825
370	0.85	0.745	0.745	0.92	0.745	0.695	0.785	0.86
371	0.79	0.74	0.71	0.9	0.78	0.71	0.82	0.82
372	0.845	0.71	0.745	0.87	0.755	0.715	0.745	0.83
373	0.845	0.77	0.695	0.915	0.785	0.745	0.8	0.805
374	0.88	0.745	0.725	0.935	0.795	0.73	0.765	0.815
375	0.865	0.725	0.77	0.91	0.78	0.725	0.765	0.835
376	0.825	0.75	0.675	0.915	0.79	0.73	0.8	0.815
377	0.86	0.775	0.655	0.94	0.79	0.775	0.785	0.835
378	0.87	0.745	0.68	0.875	0.775	0.755	0.785	0.85
379	0.835	0.735	0.67	0.87	0.765	0.695	0.72	0.835
380	0.87	0.765	0.725	0.905	0.795	0.72	0.785	0.805
381	0.89	0.775	0.695	0.92	0.785	0.715	0.775	0.84
382	0.87	0.73	0.715	0.89	0.78	0.755	0.795	0.875
383	0.84	0.76	0.7	0.885	0.75	0.745	0.755	0.845
384	0.85	0.755	0.7	0.88	0.785	0.73	0.76	0.775
385	0.81	0.745	0.665	0.895	0.8	0.71	0.795	0.785
386	0.785	0.725	0.71	0.9	0.805	0.72	0.785	0.84
387	0.86	0.735	0.72	0.915	0.81	0.745	0.785	0.81
388	0.86	0.735	0.68	0.915	0.78	0.74	0.785	0.805
389	0.82	0.77	0.73	0.885	0.785	0.72	0.735	0.875
390	0.9	0.73	0.685	0.915	0.77	0.72	0.82	0.805
391	0.81	0.72	0.665	0.89	0.78	0.74	0.815	0.86
392	0.86	0.765	0.745	0.905	0.79	0.77	0.775	0.81
393	0.82	0.725	0.645	0.895	0.785	0.725	0.765	0.81
394	0.87	0.78	0.665	0.935	0.79	0.77	0.745	0.83
395	0.855	0.77	0.695	0.9	0.825	0.72	0.765	0.835
396	0.835	0.765	0.72	0.9	0.75	0.715	0.775	0.81
397	0.845	0.69	0.765	0.89	0.77	0.69	0.775	0.87
398	0.83	0.745	0.685	0.9	0.765	0.7	0.77	0.845
399	0.87	0.765	0.74	0.92	0.775	0.765	0.83	0.79
400	0.835	0.755	0.695	0.9	0.82	0.695	0.775	0.78
401	0.805	0.7	0.69	0.875	0.815	0.71	0.75	0.82
402	0.835	0.77	0.695	0.93	0.83	0.745	0.775	0.87
403	0.86	0.785	0.75	0.915	0.72	0.75	0.75	0.795
404	0.81	0.73	0.69	0.94	0.78	0.685	0.765	0.86
405	0.89	0.745	0.695	0.88	0.77	0.705	0.78	0.795
406	0.87	0.72	0.7	0.945	0.78	0.745	0.83	0.85
407	0.845	0.705	0.73	0.89	0.725	0.77	0.83	0.765
408	0.85	0.81	0.69	0.905	0.79	0.68	0.75	0.84
409	0.875	0.755	0.695	0.85	0.845	0.755	0.75	0.89
410	0.85	0.74	0.675	0.885	0.775	0.75	0.8	0.775
411	0.86	0.75	0.73	0.905	0.78	0.755	0.75	0.84
412	0.88	0.71	0.69	0.91	0.795	0.73	0.825	0.825
413	0.88	0.76	0.71	0.905	0.805	0.68	0.785	0.845
414	0.805	0.735	0.69	0.9	0.82	0.66	0.77	0.83
415	0.86	0.76	0.69	0.925	0.83	0.75	0.775	0.83
416	0.815	0.755	0.695	0.9	0.785	0.76	0.79	0.815
417	0.865	0.795	0.665	0.875	0.78	0.745	0.74	0.81
418	0.81	0.73	0.69	0.925	0.71	0.715	0.79	0.815
419	0.85	0.745	0.735	0.89	0.76	0.785	0.785	0.835
420	0.85	0.725	0.69	0.885	0.79	0.71	0.735	0.795
421	0.885	0.745	0.65	0.925	0.8	0.745	0.775	0.83
422	0.835	0.7	0.685	0.885	0.795	0.765	0.765	0.82
423	0.815	0.75	0.715	0.905	0.83	0.735	0.805	0.825
424	0.85	0.75	0.71	0.925	0.755	0.685	0.76	0.815
425	0.805	0.765	0.71	0.89	0.755	0.745	0.745	0.825
426	0.9	0.765	0.725	0.9	0.75	0.71	0.735	0.8
427	0.885	0.675	0.78	0.915	0.775	0.71	0.755	0.795
428	0.83	0.765	0.635	0.905	0.785	0.74	0.825	0.88
429	0.84	0.805	0.705	0.86	0.79	0.745	0.77	0.83
430	0.845	0.725	0.735	0.9	0.765	0.71	0.82	0.8
431	0.86	0.75	0.67	0.86	0.775	0.725	0.825	0.825
432	0.825	0.795	0.695	0.935	0.785	0.675	0.79	0.825
433	0.845	0.76	0.695	0.925	0.735	0.755	0.755	0.82
434	0.805	0.755	0.64	0.89	0.795	0.755	0.79	0.83
435	0.815	0.7	0.78	0.89	0.78	0.715	0.78	0.82
436	0.83	0.73	0.695	0.905	0.8	0.79	0.745	0.835
437	0.86	0.76	0.725	0.92	0.775	0.735	0.755	0.815
438	0.865	0.72	0.725	0.895	0.795	0.77	0.775	0.81
439	0.885	0.74	0.685	0.895	0.82	0.685	0.73	0.86
440	0.835	0.765	0.725	0.93	0.805	0.7	0.825	0.795
441	0.855	0.725	0.72	0.895	0.77	0.735	0.815	0.8
442	0.82	0.69	0.69	0.885	0.8	0.7	0.775	0.835
443	0.845	0.765	0.7	0.87	0.735	0.765	0.785	0.82
444	0.81	0.71	0.7	0.94	0.765	0.74	0.755	0.775
445	0.84	0.77	0.74	0.88	0.785	0.745	0.795	0.835
446	0.86	0.795	0.64	0.925	0.77	0.72	0.77	0.82
447	0.8	0.765	0.725	0.89	0.79	0.695	0.755	0.815
448	0.865	0.75	0.69	0.925	0.82	0.715	0.765	0.82
449	0.86	0.73	0.72	0.925	0.78	0.78	0.765	0.845
450	0.895	0.75	0.7	0.875	0.82	0.71	0.79	0.87
451	0.84	0.755	0.68	0.91	0.785	0.755	0.785	0.785
452	0.865	0.765	0.74	0.9	0.775	0.675	0.73	0.855
453	0.84	0.72	0.71	0.905	0.75	0.725	0.79	0.865
454	0.835	0.745	0.73	0.905	0.85	0.745	0.8	0.795
455	0.86	0.72	0.725	0.935	0.765	0.775	0.78	0.82
456	0.845	0.715	0.71	0.895	0.79	0.735	0.81	0.835
457	0.83	0.75	0.765	0.865	0.75	0.685	0.78	0.785
458	0.81	0.745	0.665	0.92	0.75	0.74	0.78	0.855
459	0.88	0.755	0.665	0.915	0.79	0.73	0.785	0.81
460	0.875	0.77	0.645	0.9	0.82	0.76	0.735	0.83
461	0.835	0.745	0.66	0.895	0.81	0.74	0.78	0.855
462	0.91	0.76	0.685	0.915	0.8	0.7	0.77	0.845
463	0.855	0.715	0.675	0.93	0.74	0.74	0.75	0.83
464	0.86	0.725	0.74	0.91	0.835	0.735	0.78	0.82
465	0.82	0.74	0.735	0.91	0.805	0.75	0.8	0.8
466	0.83	0.755	0.685	0.89	0.765	0.735	0.775	0.825
467	0.86	0.735	0.695	0.865	0.775	0.66	0.73	0.805
468	0.865	0.755	0.745	0.89	0.785	0.735	0.78	0.82
469	0.825	0.775	0.73	0.89	0.765	0.77	0.815	0.805
470	0.81	0.74	0.71	0.89	0.76	0.725	0.775	0.86
471	0.855	0.76	0.755	0.905	0.76	0.765	0.73	0.815
472	0.845	0.76	0.725	0.895	0.8	0.715	0.79	0.815
473	0.885	0.73	0.73	0.91	0.825	0.685	0.865	0.82
474	0.84	0.76	0.685	0.91	0.755	0.745	0.78	0.795
475	0.835	0.775	0.695	0.875	0.7	0.78	0.79	0.825
476	0.85	0.745	0.705	0.925	0.78	0.7	0.795	0.79
477	0.835	0.705	0.715	0.9	0.815	0.68	0.755	0.86
478	0.855	0.73	0.655	0.89	0.75	0.76	0.735	0.805
479	0.88	0.785	0.67	0.915	0.85	0.69	0.77	0.84
480	0.815	0.73	0.695	0.905	0.785	0.745	0.735	0.875
481	0.86	0.775	0.7	0.88	0.74	0.745	0.78	0.795
482	0.835	0.69	0.72	0.93	0.835	0.715	0.765	0.84
483	0.845	0.77	0.675	0.895	0.755	0.73	0.73	0.835
484	0.88	0.735	0.695	0.885	0.84	0.76	0.82	0.83
485	0.865	0.73	0.71	0.905	0.8	0.73	0.755	0.805
486	0.89	0.755	0.73	0.925	0.82	0.71	0.775	0.825
487	0.815	0.725	0.72	0.915	0.79	0.75	0.845	0.865
488	0.86	0.745	0.63	0.905	0.71	0.75	0.765	0.825
489	0.795	0.78	0.69	0.895	0.76	0.7	0.78	0.785
490	0.835	0.76	0.7	0.89	0.76	0.705	0.755	0.83
491	0.88	0.795	0.685	0.91	0.765	0.72	0.79	0.835
492	0.825	0.745	0.705	0.89	0.76	0.67	0.815	0.845
493	0.87	0.755	0.655	0.925	0.755	0.765	0.775	0.82
494	0.85	0.795	0.745	0.88	0.755	0.69	0.8	0.83
495	0.865	0.74	0.66	0.905	0.815	0.74	0.75	0.825
496	0.88	0.77	0.71	0.905	0.82	0.705	0.79	0.86
497	0.83	0.72	0.72	0.935	0.805	0.755	0.76	0.85
498	0.83	0.72	0.69	0.895	0.8	0.745	0.73	0.86
499	0.865	0.695	0.715	0.9	0.78	0.74	0.765	0.76
500	0.785	0.73	0.7	0.885	0.78	0.73	0.795	0.815
501	0.91	0.755	0.675	0.9	0.775	0.7	0.755	0.78
502	0.81	0.725	0.7	0.895	0.77	0.72	0.795	0.83
503	0.85	0.77	0.645	0.91	0.775	0.715	0.78	0.835
504	0.875	0.755	0.75	0.865	0.755	0.74	0.755	0.87
505	0.815	0.755	0.725	0.895	0.81	0.735	0.75	0.795
506	0.855	0.73	0.7	0.895	0.835	0.74	0.81	0.825
507	0.845	0.76	0.695	0.875	0.78	0.73	0.78	0.86
508	0.865	0.74	0.685	0.92	0.79	0.705	0.77	0.795
509	0.855	0.69	0.69	0.925	0.765	0.76	0.815	0.815
510	0.83	0.775	0.735	0.915	0.785	0.785	0.795	0.845
511	0.82	0.77	0.67	0.95	0.8	0.795	0.795	0.82
512	0.815	0.755	0.75	0.9	0.75	0.715	0.775	0.835
513	0.85	0.775	0.73	0.885	0.845	0.735	0.795	0.835
514	0.855	0.72	0.665	0.9	0.75	0.71	0.715	0.82
515	0.855	0.765	0.69	0.88	0.79	0.71	0.8	0.77
516	0.825	0.77	0.71	0.9	0.76	0.755	0.77	0.82
517	0.87	0.755	0.715	0.9	0.73	0.685	0.735	0.835
518	0.855	0.715	0.69	0.87	0.83	0.755	0.805	0.85
519	0.86	0.755	0.68	0.9	0.795	0.74	0.785	0.855
520	0.84	0.72	0.725	0.905	0.77	0.7	0.755	0.815
521	0.84	0.775	0.71	0.92	0.825	0.735	0.755	0.83
522	0.85	0.79	0.67	0.885	0.81	0.75	0.815	0.795
523	0.875	0.74	0.74	0.895	0.775	0.7	0.755	0.84
524	0.825	0.795	0.71	0.88	0.755	0.77	0.75	0.805
525	0.845	0.72	0.705	0.91	0.79	0.75	0.75	0.835
526	0.845	0.74	0.72	0.935	0.775	0.71	0.8	0.815
527	0.82	0.665	0.65	0.865	0.8	0.695	0.78	0.845
528	0.895	0.835	0.71	0.905	0.785	0.71	0.785	0.825
529	0.855	0.67	0.695	0.915	0.75	0.8	0.82	0.835
530	0.825	0.735	0.705	0.895	0.77	0.68	0.755	0.81
531	0.825	0.73	0.69	0.915	0.785	0.745	0.785	0.815
532	0.83	0.74	0.74	0.89	0.76	0.69	0.8	0.845
533	0.8	0.74	0.665	0.905	0.79	0.73	0.76	0.82
534	0.84	0.73	0.705	0.935	0.785	0.675	0.76	0.8
535	0.905	0.71	0.695	0.865	0.79	0.775	0.78	0.815
536	0.88	0.81	0.71	0.91	0.775	0.725	0.78	0.805
537	0.86	0.74	0.7	0.94	0.745	0.725	0.78	0.84
538	0.895	0.72	0.765	0.875	0.79	0.795	0.775	0.825
539	0.85	0.74	0.675	0.86	0.79	0.69	0.75	0.83
540	0.79	0.78	0.66	0.92	0.825	0.725	0.755	0.83
541	0.89	0.725	0.705	0.925	0.82	0.715	0.76	0.82
542	0.89	0.735	0.75	0.87	0.81	0.74	0.76	0.815
543	0.87	0.765	0.655	0.885	0.775	0.755	0.75	0.82
544	0.84	0.755	0.665	0.905	0.81	0.725	0.76	0.835
545	0.79	0.73	0.675	0.885	0.785	0.655	0.77	0.8
546	0.83	0.735	0.7	0.905	0.75	0.775	0.81	0.845
547	0.85	0.75	0.685	0.915	0.75	0.735	0.79	0.8
548	0.83	0.715	0.72	0.91	0.785	0.76	0.77	0.85
549	0.835	0.745	0.745	0.895	0.79	0.725	0.8	0.73
550	0.855	0.805	0.715	0.91	0.75	0.715	0.795	0.885
551	0.795	0.73	0.72	0.885	0.77	0.745	0.805	0.81
552	0.855	0.755	0.755	0.9	0.8	0.7	0.755	0.86
553	0.84	0.7	0.68	0.895	0.755	0.765	0.755	0.8
554	0.84	0.765	0.695	0.885	0.83	0.675	0.76	0.795
555	0.89	0.735	0.73	0.9	0.76	0.72	0.76	0.805
556	0.875	0.73	0.705	0.925	0.755	0.715	0.76	0.845
557	0.855	0.8	0.67	0.93	0.815	0.73	0.82	0.865
558	0.84	0.72	0.7	0.885	0.725	0.765	0.75	0.815
559	0.83	0.79	0.665	0.9	0.81	0.725	0.75	0.83
560	0.87	0.705	0.735	0.93	0.825	0.76	0.795	0.825
561	0.875	0.755	0.68	0.915	0.74	0.715	0.805	0.835
562	0.825	0.775	0.695	0.88	0.82	0.755	0.75	0.81
563	0.83	0.73	0.75	0.905	0.78	0.71	0.76	0.82
564	0.835	0.715	0.68	0.86	0.745	0.76	0.79	0.835
565	0.83	0.765	0.7	0.925	0.76	0.73	0.76	0.82
566	0.855	0.785	0.795	0.895	0.765	0.77	0.775	0.83
567	0.895	0.685	0.665	0.92	0.81	0.7	0.74	0.845
568	0.825	0.77	0.68	0.915	0.81	0.76	0.78	0.825
569	0.82	0.75	0.69	0.88	0.805	0.705	0.795	0.8
570	0.875	0.735	0.72	0.935	0.79	0.7	0.77	0.82
571	0.85	0.77	0.665	0.84	0.76	0.665	0.785	0.785
572	0.845	0.765	0.655	0.915	0.775	0.725	0.765	0.81
573	0.85	0.695	0.775	0.875	0.78	0.705	0.825	0.865
574	0.88	0.76	0.695	0.905	0.805	0.785	0.785	0.82
575	0.815	0.78	0.69	0.915	0.765	0.735	0.77	0.84
576	0.8	0.725	0.685	0.915	0.785	0.66	0.75	0.795
577	0.835	0.72	0.73	0.905	0.81	0.715	0.77	0.805
578	0.88	0.785	0.68	0.925	0.8	0.745	0.795	0.845
579	0.85	0.74	0.735	0.92	0.79	0.765	0.78	0.84
580	0.84	0.72	0.695	0.905	0.765	0.775	0.74	0.83
581	0.85	0.745	0.72	0.905	0.78	0.755	0.795	0.885
582	0.84	0.755	0.73	0.89	0.78	0.68	0.76	0.83
583	0.825	0.73	0.68	0.89	0.76	0.655	0.81	0.86
584	0.85	0.72	0.7	0.88	0.775	0.71	0.775	0.845
585	0.875	0.745	0.73	0.885	0.785	0.705	0.775	0.805
586	0.855	0.745	0.685	0.92	0.745	0.82	0.78	0.765
587	0.845	0.775	0.73	0.89	0.82	0.715	0.795	0.82
588	0.85	0.725	0.68	0.915	0.775	0.74	0.77	0.79
589	0.86	0.795	0.655	0.915	0.835	0.785	0.76	0.83
590	0.83	0.725	0.7	0.915	0.79	0.735	0.75	0.8
591	0.81	0.705	0.675	0.875	0.755	0.72	0.75	0.815
592	0.865	0.74	0.75	0.905	0.81	0.76	0.775	0.865
593	0.9	0.775	0.665	0.91	0.785	0.675	0.785	0.87
594	0.82	0.77	0.68	0.875	0.835	0.73	0.79	0.83
595	0.85	0.705	0.745	0.925	0.805	0.76	0.775	0.795
596	0.81	0.74	0.715	0.91	0.78	0.685	0.76	0.765
597	0.86	0.745	0.71	0.9	0.75	0.77	0.77	0.86
598	0.885	0.73	0.72	0.93	0.745	0.74	0.77	0.84
599	0.865	0.765	0.715	0.89	0.81	0.72	0.8	0.79
600	0.83	0.785	0.67	0.89	0.775	0.72	0.8	0.82
601	0.88	0.73	0.725	0.915	0.78	0.705	0.78	0.875
602	0.86	0.76	0.68	0.885	0.8	0.68	0.79	0.825
603	0.85	0.735	0.705	0.91	0.77	0.72	0.81	0.82
604	0.825	0.755	0.73	0.875	0.765	0.75	0.765	0.82
605	0.865	0.735	0.625	0.94	0.81	0.775	0.815	0.84
606	0.865	0.75	0.715	0.91	0.78	0.725	0.735	0.795
607	0.85	0.72	0.725	0.905	0.78	0.755	0.72	0.82
608	0.855	0.755	0.72	0.89	0.815	0.765	0.765	0.8
609	0.79	0.725	0.655	0.9	0.755	0.685	0.77	0.84
610	0.835	0.77	0.735	0.875	0.775	0.75	0.81	0.84
611	0.835	0.755	0.74	0.91	0.775	0.69	0.825	0.825
612	0.85	0.73	0.705	0.9	0.815	0.76	0.83	0.83
613	0.84	0.755	0.75	0.875	0.805	0.75	0.74	0.835
614	0.87	0.745	0.685	0.915	0.83	0.765	0.805	0.795
615	0.805	0.765	0.69	0.89	0.78	0.795	0.79	0.805
616	0.855	0.745	0.66	0.88	0.8	0.72	0.735	0.845
617	0.86	0.75	0.69	0.895	0.785	0.725	0.765	0.835
618	0.805	0.715	0.725	0.92	0.765	0.665	0.775	0.835
619	0.865	0.745	0.7	0.93	0.725	0.74	0.785	0.77
620	0.875	0.76	0.645	0.9	0.77	0.72	0.73	0.815
621	0.87	0.76	0.71	0.865	0.82	0.71	0.745	0.84
622	0.87	0.725	0.73	0.915	0.755	0.72	0.745	0.805
623	0.84	0.715	0.705	0.91	0.76	0.715	0.8	0.785
624	0.825	0.765	0.7	0.875	0.78	0.785	0.8	0.845
625	0.845	0.76	0.745	0.93	0.785	0.69	0.805	0.845
626	0.86	0.685	0.7	0.915	0.79	0.705	0.77	0.855
627	0.84	0.73	0.65	0.88	0.76	0.745	0.765	0.835
628	0.845	0.755	0.645	0.905	0.785	0.725	0.745	0.825
629	0.835	0.775	0.675	0.885	0.785	0.76	0.835	0.79
630	0.835	0.77	0.755	0.925	0.78	0.725	0.755	0.835
631	0.815	0.74	0.69	0.915	0.715	0.755	0.735	0.82
632	0.84	0.745	0.715	0.91	0.79	0.655	0.8	0.795
633	0.835	0.775	0.68	0.905	0.805	0.74	0.785	0.805
634	0.88	0.75	0.7	0.87	0.81	0.77	0.79	0.815
635	0.86	0.775	0.685	0.895	0.795	0.74	0.78	0.86
636	0.835	0.75	0.765	0.935	0.79	0.73	0.75	0.835
637	0.86	0.76	0.7	0.885	0.815	0.75	0.8	0.87
638	0.865	0.685	0.74	0.89	0.765	0.755	0.745	0.865
639	0.815	0.735	0.72	0.885	0.8	0.74	0.79	0.805
640	0.865	0.73	0.64	0.93	0.76	0.66	0.745	0.8
641	0.875	0.725	0.635	0.885	0.8	0.705	0.755	0.855
642	0.85	0.755	0.71	0.88	0.77	0.695	0.78	0.825
643	0.845	0.775	0.7	0.905	0.815	0.725	0.79	0.86
644	0.835	0.8	0.685	0.9	0.78	0.73	0.73	0.855
645	0.905	0.73	0.71	0.93	0.78	0.77	0.77	0.795
646	0.865	0.745	0.74	0.9	0.755	0.76	0.765	0.84
647	0.84	0.695	0.665	0.905	0.785	0.725	0.765	0.825
648	0.83	0.71	0.715	0.895	0.785	0.715	0.82	0.755
649	0.83	0.77	0.73	0.89	0.76	0.745	0.78	0.84
650	0.815	0.73	0.7	0.92	0.775	0.72	0.8	0.795
651	0.81	0.73	0.74	0.945	0.8	0.72	0.82	0.805
652	0.855	0.72	0.69	0.915	0.78	0.755	0.765	0.825
653	0.87	0.745	0.71	0.93	0.815	0.68	0.775	0.84
654	0.865	0.79	0.66	0.88	0.79	0.765	0.795	0.815
655	0.87	0.725	0.73	0.895	0.795	0.745	0.82	0.87
656	0.835	0.735	0.725	0.915	0.775	0.72	0.795	0.81
657	0.84	0.74	0.73	0.895	0.72	0.755	0.73	0.82
658	0.845	0.785	0.64	0.87	0.76	0.775	0.765	0.87
659	0.855	0.77	0.72	0.89	0.795	0.695	0.725	0.785
660	0.815	0.715	0.685	0.91	0.795	0.7	0.785	0.805
661	0.9	0.7	0.735	0.92	0.8	0.715	0.745	0.745
662	0.875	0.77	0.67	0.895	0.82	0.75	0.745	0.85
663	0.835	0.725	0.67	0.915	0.775	0.735	0.735	0.865
664	0.875	0.775	0.665	0.895	0.8	0.695	0.75	0.835
665	0.84	0.75	0.715	0.9	0.775	0.73	0.795	0.82
666	0.845	0.81	0.675	0.92	0.775	0.74	0.825	0.825
667	0.78	0.77	0.715	0.875	0.795	0.78	0.775	0.835
668	0.815	0.7	0.735	0.91	0.74	0.745	0.835	0.84
669	0.845	0.75	0.735	0.885	0.76	0.765	0.72	0.85
670	0.87	0.73	0.685	0.91	0.815	0.67	0.82	0.79
671	0.825	0.77	0.69	0.93	0.74	0.72	0.73	0.845
672	0.865	0.775	0.65	0.905	0.8	0.705	0.815	0.835
673	0.885	0.77	0.705	0.88	0.795	0.735	0.765	0.79
674	0.85	0.735	0.76	0.905	0.79	0.725	0.72	0.835
675	0.83	0.73	0.74	0.935	0.815	0.705	0.795	0.86
676	0.845	0.725	0.645	0.915	0.775	0.725	0.83	0.845
677	0.845	0.765	0.71	0.91	0.79	0.695	0.77	0.78
678	0.835	0.73	0.665	0.9	0.79	0.72	0.79	0.815
679	0.87	0.74	0.745	0.905	0.775	0.735	0.775	0.82
680	0.845	0.73	0.715	0.84	0.76	0.77	0.75	0.82
681	0.885	0.765	0.685	0.925	0.78	0.745	0.775	0.835
682	0.84	0.745	0.685	0.89	0.85	0.67	0.735	0.79
683	0.86	0.72	0.685	0.895	0.78	0.755	0.785	0.85
684	0.845	0.725	0.71	0.915	0.745	0.705	0.745	0.82
685	0.8	0.72	0.68	0.9	0.785	0.745	0.805	0.855
686	0.89	0.715	0.695	0.94	0.78	0.745	0.815	0.835
687	0.81	0.765	0.78	0.92	0.8	0.755	0.76	0.855
688	0.855	0.72	0.765	0.88	0.83	0.725	0.785	0.74
689	0.825	0.805	0.665	0.88	0.775	0.7	0.78	0.84
690	0.87	0.785	0.695	0.88	0.705	0.755	0.78	0.8
691	0.85	0.695	0.635	0.875	0.76	0.72	0.77	0.78
692	0.845	0.77	0.675	0.895	0.795	0.695	0.785	0.785
693	0.86	0.715	0.71	0.89	0.815	0.7	0.815	0.84
694	0.85	0.785	0.71	0.9	0.77	0.7	0.765	0.805
695	0.835	0.725	0.715	0.925	0.745	0.75	0.75	0.815
696	0.845	0.775	0.71	0.915	0.775	0.73	0.76	0.82
697	0.82	0.785	0.725	0.9	0.755	0.705	0.75	0.86
698	0.85	0.715	0.735	0.905	0.78	0.77	0.79	0.845
699	0.83	0.69	0.695	0.89	0.835	0.75	0.805	0.84
700	0.85	0.765	0.74	0.9	0.795	0.745	0.775	0.81
701	0.845	0.745	0.71	0.88	0.745	0.81	0.84	0.815
702	0.85	0.73	0.715	0.91	0.79	0.75	0.72	0.82
703	0.835	0.74	0.675	0.925	0.76	0.705	0.835	0.82
704	0.835	0.775	0.735	0.9	0.77	0.735	0.78	0.84
705	0.84	0.755	0.68	0.895	0.78	0.73	0.73	0.815
706	0.86	0.735	0.7	0.875	0.81	0.75	0.745	0.81
707	0.845	0.74	0.66	0.9	0.795	0.68	0.785	0.835
708	0.875	0.72	0.725	0.92	0.81	0.71	0.78	0.77
709	0.825	0.73	0.765	0.925	0.78	0.75	0.745	0.87
710	0.85	0.77	0.665	0.885	0.78	0.71	0.79	0.825
711	0.875	0.685	0.7	0.885	0.785	0.73	0.775	0.835
712	0.87	0.795	0.685	0.92	0.795	0.75	0.83	0.785
713	0.84	0.72	0.695	0.925	0.81	0.7	0.805	0.825
714	0.865	0.755	0.66	0.895	0.75	0.75	0.8	0.8
715	0.83	0.77	0.755	0.89	0.75	0.685	0.715	0.825
716	0.825	0.755	0.685	0.94	0.83	0.7	0.785	0.84
717	0.84	0.76	0.79	0.9	0.81	0.76	0.76	0.835
718	0.81	0.75	0.63	0.87	0.785	0.695	0.77	0.835
719	0.87	0.75	0.73	0.905	0.765	0.735	0.76	0.815
720	0.85	0.715	0.705	0.9	0.76	0.76	0.765	0.825
721	0.875	0.75	0.715	0.89	0.76	0.725	0.75	0.78
722	0.845	0.745	0.685	0.875	0.79	0.72	0.77	0.84
723	0.84	0.765	0.735	0.885	0.77	0.755	0.76	0.825
724	0.87	0.745	0.74	0.875	0.79	0.775	0.775	0.835
725	0.825	0.75	0.705	0.945	0.8	0.68	0.795	0.81
726	0.815	0.705	0.675	0.94	0.78	0.725	0.76	0.85
727	0.895	0.75	0.71	0.9	0.8	0.72	0.745	0.815
728	0.83	0.74	0.705	0.89	0.74	0.7	0.805	0.83
729	0.83	0.725	0.68	0.925	0.765	0.73	0.805	0.855
730	0.855	0.785	0.675	0.9	0.82	0.775	0.82	0.815
731	0.84	0.73	0.705	0.905	0.8	0.735	0.78	0.83
732	0.845	0.735	0.73	0.885	0.765	0.74	0.795	0.84
733	0.855	0.77	0.735	0.86	0.795	0.69	0.77	0.83
734	0.88	0.785	0.735	0.95	0.785	0.67	0.745	0.805
735	0.865	0.695	0.685	0.92	0.765	0.77	0.77	0.79
736	0.825	0.75	0.655	0.91	0.805	0.715	0.77	0.84
737	0.845	0.78	0.7	0.9	0.755	0.7	0.79	0.81
738	0.8	0.69	0.685	0.885	0.795	0.745	0.775	0.825
739	0.865	0.7	0.71	0.89	0.795	0.8	0.775	0.84
740	0.865	0.835	0.72	0.905	0.76	0.73	0.76	0.84
741	0.8	0.79	0.695	0.915	0.805	0.735	0.75	0.84
742	0.91	0.735	0.745	0.885	0.745	0.735	0.755	0.845
743	0.83	0.71	0.69	0.91	0.765	0.765	0.77	0.8
744	0.835	0.74	0.705	0.87	0.785	0.73	0.795	0.86
745	0.885	0.73	0.695	0.89	0.815	0.69	0.735	0.81
746	0.815	0.8	0.705	0.92	0.8	0.73	0.805	0.805
747	0.89	0.725	0.705	0.895	0.79	0.755	0.78	0.825
748	0.855	0.745	0.695	0.955	0.815	0.685	0.8	0.815
749	0.84	0.75	0.735	0.92	0.755	0.725	0.765	0.83
750	0.815	0.75	0.695	0.88	0.765	0.78	0.82	0.82
751	0.86	0.79	0.71	0.905	0.75	0.755	0.825	0.88
752	0.85	0.685	0.7	0.915	0.74	0.66	0.795	0.825
753	0.855	0.725	0.715	0.93	0.785	0.74	0.78	0.855
754	0.84	0.755	0.705	0.92	0.81	0.74	0.785	0.85
755	0.83	0.74	0.725	0.88	0.805	0.67	0.805	0.84
756	0.86	0.765	0.685	0.895	0.77	0.72	0.77	0.79
757	0.875	0.775	0.69	0.885	0.775	0.74	0.77	0.79
758	0.795	0.78	0.69	0.905	0.785	0.74	0.74	0.825
759	0.85	0.705	0.715	0.91	0.8	0.77	0.735	0.785
760	0.835	0.73	0.675	0.865	0.815	0.76	0.735	0.805
761	0.805	0.76	0.675	0.91	0.805	0.765	0.825	0.83
762	0.85	0.71	0.665	0.905	0.78	0.75	0.775	0.795
763	0.875	0.715	0.685	0.88	0.75	0.71	0.76	0.81
764	0.815	0.755	0.71	0.91	0.765	0.715	0.735	0.82
765	0.865	0.73	0.68	0.91	0.755	0.785	0.73	0.835
766	0.825	0.72	0.765	0.89	0.78	0.695	0.76	0.81
767	0.85	0.735	0.685	0.915	0.76	0.7	0.855	0.86
768	0.91	0.745	0.745	0.89	0.775	0.695	0.745	0.84
769	0.865	0.775	0.715	0.895	0.83	0.72	0.76	0.8
770	0.855	0.785	0.695	0.92	0.835	0.725	0.79	0.845
771	0.835	0.735	0.68	0.885	0.735	0.71	0.755	0.825
772	0.84	0.695	0.65	0.89	0.785	0.74	0.765	0.765
773	0.83	0.78	0.675	0.895	0.815	0.775	0.77	0.84
774	0.85	0.735	0.68	0.92	0.81	0.725	0.77	0.855
775	0.815	0.73	0.66	0.905	0.725	0.7	0.785	0.835
776	0.855	0.77	0.755	0.905	0.765	0.705	0.775	0.875
777	0.885	0.79	0.71	0.9	0.785	0.695	0.74	0.835
778	0.84	0.77	0.715	0.9	0.83	0.765	0.81	0.795
779	0.845	0.725	0.7	0.9	0.77	0.735	0.805	0.79
780	0.86	0.755	0.78	0.91	0.785	0.7	0.765	0.815
781	0.795	0.75	0.685	0.925	0.795	0.72	0.73	0.795
782	0.835	0.745	0.785	0.88	0.77	0.715	0.795	0.85
783	0.84	0.735	0.725	0.895	0.71	0.735	0.775	0.855
784	0.87	0.705	0.745	0.9	0.785	0.73	0.755	0.79
785	0.84	0.74	0.69	0.895	0.8	0.685	0.75	0.79
786	0.87	0.75	0.65	0.93	0.77	0.675	0.785	0.81
787	0.82	0.785	0.695	0.89	0.83	0.82	0.79	0.83
788	0.84	0.72	0.69	0.9	0.81	0.76	0.815	0.835
789	0.905	0.795	0.71	0.895	0.81	0.77	0.755	0.815
790	0.835	0.745	0.645	0.9	0.78	0.69	0.815	0.86
791	0.83	0.73	0.675	0.905	0.775	0.755	0.76	0.855
792	0.81	0.71	0.69	0.915	0.795	0.765	0.83	0.815
793	0.9	0.775	0.74	0.925	0.765	0.735	0.79	0.795
794	0.85	0.78	0.67	0.9	0.81	0.72	0.74	0.845
795	0.825	0.765	0.65	0.905	0.815	0.83	0.78	0.815
796	0.835	0.74	0.745	0.895	0.795	0.77	0.775	0.84
797	0.865	0.78	0.735	0.875	0.73	0.67	0.735	0.87
798	0.84	0.745	0.72	0.895	0.795	0.73	0.78	0.79
799	0.865	0.725	0.7	0.915	0.8	0.715	0.81	0.825
800	0.875	0.735	0.705	0.895	0.73	0.635	0.745	0.82
801	0.83	0.79	0.705	0.905	0.78	0.76	0.795	0.855
802	0.84	0.805	0.7	0.91	0.735	0.725	0.755	0.855
803	0.85	0.74	0.7	0.905	0.78	0.72	0.785	0.84
804	0.825	0.79	0.695	0.89	0.795	0.705	0.78	0.83
805	0.865	0.67	0.745	0.915	0.81	0.735	0.81	0.79
806	0.855	0.745	0.72	0.9	0.815	0.745	0.79	0.83
807	0.86	0.765	0.63	0.89	0.75	0.725	0.77	0.81
808	0.835	0.695	0.695	0.915	0.785	0.715	0.795	0.82
809	0.865	0.705	0.735	0.905	0.765	0.715	0.76	0.815
810	0.85	0.755	0.735	0.875	0.81	0.755	0.75	0.82
811	0.83	0.75	0.665	0.9	0.8	0.8	0.755	0.815
812	0.845	0.73	0.715	0.875	0.725	0.775	0.78	0.815
813	0.835	0.725	0.69	0.92	0.8	0.745	0.775	0.805
814	0.825	0.78	0.665	0.905	0.745	0.745	0.775	0.845
815	0.87	0.755	0.64	0.885	0.74	0.695	0.76	0.84
816	0.84	0.745	0.72	0.92	0.815	0.74	0.79	0.795
817	0.86	0.74	0.725	0.895	0.815	0.71	0.795	0.805
818	0.855	0.755	0.735	0.91	0.81	0.76	0.845	0.865
819	0.88	0.695	0.69	0.9	0.775	0.68	0.725	0.835
820	0.82	0.74	0.77	0.93	0.8	0.685	0.755	0.84
821	0.865	0.72	0.64	0.84	0.815	0.73	0.79	0.86
822	0.875	0.77	0.715	0.89	0.82	0.77	0.765	0.795
823	0.815	0.705	0.685	0.895	0.77	0.685	0.76	0.86
824	0.85	0.685	0.76	0.935	0.76	0.72	0.775	0.805
825	0.855	0.79	0.735	0.88	0.78	0.74	0.775	0.8
826	0.85	0.795	0.705	0.875	0.75	0.71	0.735	0.8
827	0.84	0.735	0.715	0.905	0.79	0.745	0.77	0.845
828	0.86	0.75	0.655	0.93	0.785	0.75	0.785	0.835
829	0.81	0.74	0.66	0.945	0.75	0.71	0.785	0.83
830	0.855	0.765	0.74	0.91	0.815	0.73	0.83	0.8
831	0.805	0.715	0.705	0.94	0.78	0.77	0.77	0.81
832	0.85	0.795	0.71	0.9	0.735	0.75	0.725	0.835
833	0.855	0.705	0.725	0.895	0.79	0.73	0.785	0.8
834	0.835	0.74	0.715	0.9	0.81	0.68	0.795	0.785
835	0.85	0.78	0.685	0.885	0.77	0.725	0.755	0.835
836	0.85	0.69	0.72	0.915	0.75	0.755	0.825	0.84
837	0.835	0.8	0.71	0.875	0.805	0.675	0.775	0.81
838	0.865	0.715	0.74	0.915	0.78	0.715	0.765	0.865
839	0.855	0.77	0.65	0.88	0.795	0.69	0.775	0.84
840	0.87	0.73	0.685	0.92	0.81	0.805	0.78	0.84
841	0.87	0.765	0.66	0.89	0.77	0.765	0.745	0.835
842	0.825	0.765	0.68	0.93	0.725	0.765	0.75	0.825
843	0.85	0.735	0.72	0.92	0.805	0.715	0.765	0.795
844	0.84	0.73	0.66	0.895	0.765	0.685	0.83	0.81
845	0.85	0.805	0.745	0.905	0.765	0.73	0.8	0.795
846	0.815	0.7	0.745	0.92	0.82	0.72	0.785	0.835
847	0.865	0.735	0.77	0.93	0.805	0.75	0.76	0.815
848	0.835	0.755	0.655	0.89	0.78	0.69	0.79	0.805
849	0.88	0.705	0.725	0.885	0.795	0.775	0.775	0.825
850	0.85	0.77	0.705	0.85	0.795	0.75	0.75	0.865
851	0.83	0.775	0.735	0.89	0.815	0.745	0.8	0.82
852	0.845	0.78	0.735	0.935	0.785	0.7	0.76	0.795
853	0.835	0.72	0.73	0.895	0.76	0.685	0.77	0.795
854	0.835	0.695	0.685	0.915	0.795	0.78	0.78	0.85
855	0.885	0.735	0.695	0.89	0.765	0.73	0.815	0.85
856	0.83	0.765	0.655	0.885	0.77	0.735	0.805	0.805
857	0.865	0.76	0.69	0.9	0.825	0.72	0.745	0.85
858	0.845	0.74	0.695	0.91	0.78	0.75	0.805	0.825
859	0.815	0.735	0.715	0.885	0.765	0.68	0.77	0.82
860	0.88	0.75	0.7	0.9	0.78	0.755	0.74	0.84
861	0.84	0.73	0.73	0.9	0.81	0.75	0.78	0.805
862	0.87	0.755	0.73	0.92	0.725	0.75	0.75	0.82
863	0.83	0.675	0.65	0.915	0.76	0.735	0.81	0.795
864	0.88	0.725	0.71	0.895	0.77	0.695	0.75	0.91
865	0.84	0.77	0.74	0.91	0.825	0.71	0.82	0.81
866	0.85	0.78	0.685	0.92	0.78	0.725	0.795	0.84
867	0.85	0.805	0.715	0.875	0.765	0.72	0.765	0.785
868	0.825	0.745	0.685	0.89	0.81	0.755	0.745	0.825
869	0.85	0.725	0.695	0.88	0.76	0.72	0.745	0.795
870	0.86	0.745	0.705	0.925	0.845	0.75	0.795	0.865
871	0.83	0.73	0.63	0.9	0.755	0.715	0.77	0.85
872	0.85	0.775	0.71	0.89	0.795	0.67	0.74	0.85
873	0.81	0.71	0.725	0.915	0.795	0.73	0.81	0.815
874	0.845	0.74	0.695	0.865	0.78	0.755	0.795	0.84
875	0.855	0.765	0.71	0.915	0.745	0.77	0.775	0.78
876	0.855	0.72	0.69	0.915	0.78	0.73	0.75	0.845
877	0.83	0.78	0.75	0.91	0.78	0.71	0.78	0.83
878	0.875	0.76	0.73	0.91	0.8	0.7	0.81	0.825
879	0.855	0.76	0.7	0.885	0.86	0.775	0.75	0.795
880	0.83	0.73	0.71	0.925	0.74	0.745	0.79	0.83
881	0.87	0.75	0.7	0.93	0.835	0.745	0.805	0.86
882	0.805	0.75	0.67	0.935	0.725	0.725	0.775	0.785
883	0.85	0.71	0.695	0.895	0.765	0.76	0.8	0.805
884	0.835	0.745	0.695	0.86	0.78	0.705	0.78	0.815
885	0.87	0.745	0.75	0.895	0.82	0.735	0.795	0.795
886	0.835	0.73	0.68	0.875	0.815	0.7	0.81	0.875
887	0.835	0.745	0.69	0.915	0.79	0.745	0.755	0.83
888	0.865	0.765	0.695	0.9	0.76	0.73	0.76	0.815
889	0.855	0.785	0.73	0.925	0.775	0.69	0.725	0.82
890	0.86	0.73	0.715	0.915	0.775	0.72	0.78	0.84
891	0.85	0.745	0.68	0.895	0.815	0.775	0.8	0.855
892	0.86	0.675	0.68	0.865	0.78	0.71	0.775	0.83
893	0.825	0.755	0.68	0.91	0.775	0.725	0.77	0.84
894	0.89	0.785	0.765	0.895	0.76	0.715	0.775	0.85
895	0.81	0.675	0.71	0.885	0.815	0.73	0.805	0.825
896	0.83	0.755	0.705	0.885	0.825	0.73	0.75	0.845
897	0.86	0.74	0.695	0.945	0.81	0.755	0.8	0.815
898	0.84	0.745	0.74	0.955	0.785	0.775	0.77	0.83
899	0.85	0.75	0.675	0.92	0.755	0.655	0.805	0.73
900	0.85	0.785	0.695	0.86	0.73	0.73	0.75	0.845
901	0.865	0.73	0.695	0.915	0.75	0.725	0.78	0.82
902	0.84	0.755	0.74	0.91	0.77	0.705	0.805	0.81
903	0.795	0.715	0.705	0.91	0.775	0.7	0.715	0.865
904	0.865	0.745	0.67	0.895	0.775	0.75	0.79	0.825
905	0.82	0.76	0.715	0.895	0.755	0.75	0.79	0.825
906	0.84	0.8	0.695	0.89	0.82	0.76	0.735	0.825
907	0.87	0.75	0.665	0.89	0.845	0.74	0.78	0.805
908	0.855	0.725	0.69	0.905	0.735	0.75	0.765	0.84
909	0.87	0.725	0.72	0.92	0.82	0.695	0.8	0.79
910	0.87	0.745	0.735	0.89	0.775	0.74	0.79	0.84
911	0.78	0.775	0.66	0.895	0.735	0.8	0.735	0.805
912	0.855	0.81	0.745	0.94	0.78	0.685	0.76	0.815
913	0.88	0.75	0.755	0.88	0.835	0.72	0.76	0.775
914	0.845	0.72	0.73	0.885	0.76	0.73	0.745	0.82
915	0.845	0.75	0.72	0.905	0.77	0.715	0.775	0.85
916	0.86	0.725	0.665	0.915	0.745	0.73	0.81	0.825
917	0.875	0.74	0.685	0.895	0.82	0.745	0.815	0.835
918	0.845	0.74	0.715	0.94	0.815	0.7	0.78	0.84
919	0.805	0.73	0.725	0.875	0.765	0.765	0.785	0.805
920	0.885	0.715	0.67	0.89	0.835	0.725	0.79	0.875
921	0.855	0.76	0.715	0.915	0.815	0.685	0.725	0.83
922	0.875	0.775	0.73	0.895	0.765	0.755	0.77	0.855
923	0.815	0.76	0.75	0.88	0.77	0.72	0.755	0.825
924	0.885	0.745	0.685	0.9	0.8	0.68	0.79	0.81
925	0.84	0.68	0.725	0.875	0.79	0.745	0.76	0.79
926	0.83	0.73	0.745	0.89	0.795	0.76	0.78	0.82
927	0.81	0.705	0.63	0.96	0.8	0.765	0.84	0.83
928	0.86	0.78	0.69	0.915	0.78	0.705	0.775	0.805
929	0.82	0.74	0.71	0.905	0.755	0.745	0.725	0.815
930	0.88	0.76	0.655	0.89	0.755	0.725	0.8	0.855
931	0.87	0.725	0.67	0.87	0.825	0.75	0.795	0.79
932	0.875	0.75	0.7	0.905	0.745	0.75	0.77	0.835
933	0.835	0.745	0.755	0.845	0.825	0.75	0.81	0.815
934	0.855	0.77	0.675	0.905	0.785	0.72	0.83	0.8
935	0.795	0.76	0.685	0.91	0.815	0.75	0.755	0.81
936	0.855	0.77	0.725	0.915	0.75	0.745	0.75	0.845
937	0.845	0.735	0.77	0.925	0.795	0.705	0.755	0.845
938	0.87	0.765	0.65	0.905	0.76	0.685	0.74	0.825
939	0.825	0.765	0.7	0.945	0.75	0.735	0.735	0.835
940	0.84	0.715	0.695	0.9	0.78	0.695	0.815	0.835
941	0.885	0.705	0.725	0.945	0.785	0.735	0.735	0.835
942	0.855	0.725	0.66	0.905	0.775	0.75	0.76	0.825
943	0.85	0.74	0.72	0.86	0.79	0.725	0.805	0.81
944	0.83	0.74	0.705	0.925	0.77	0.69	0.83	0.785
945	0.83	0.705	0.69	0.9	0.775	0.695	0.79	0.855
946	0.84	0.76	0.69	0.9	0.76	0.74	0.77	0.82
947	0.855	0.73	0.685	0.92	0.78	0.73	0.76	0.835
948	0.84	0.76	0.715	0.875	0.78	0.75	0.765	0.785
949	0.85	0.845	0.73	0.91	0.785	0.71	0.795	0.845
950	0.82	0.74	0.72	0.885	0.83	0.745	0.75	0.835
951	0.85	0.76	0.705	0.915	0.785	0.69	0.765	0.835
952	0.845	0.715	0.7	0.91	0.8	0.72	0.73	0.76
953	0.825	0.7	0.695	0.87	0.83	0.725	0.795	0.88
954	0.83	0.73	0.685	0.92	0.765	0.755	0.73	0.81
955	0.83	0.765	0.7	0.93	0.755	0.735	0.81	0.83
956	0.86	0.75	0.67	0.885	0.78	0.685	0.745	0.795
957	0.895	0.74	0.67	0.935	0.805	0.76	0.8	0.835
958	0.895	0.78	0.735	0.915	0.765	0.76	0.755	0.835
959	0.81	0.74	0.71	0.885	0.75	0.745	0.845	0.835
960	0.835	0.775	0.705	0.87	0.785	0.735	0.765	0.84
961	0.85	0.74	0.725	0.91	0.76	0.735	0.78	0.865
962	0.82	0.75	0.755	0.885	0.755	0.74	0.775	0.79
963	0.805	0.74	0.705	0.89	0.8	0.745	0.755	0.825
964	0.84	0.685	0.67	0.94	0.83	0.735	0.745	0.84
965	0.84	0.79	0.655	0.895	0.74	0.745	0.765	0.825
966	0.865	0.76	0.76	0.9	0.79	0.715	0.835	0.87
967	0.87	0.77	0.705	0.88	0.775	0.755	0.77	0.815
968	0.895	0.755	0.725	0.925	0.805	0.73	0.795	0.795
969	0.88	0.71	0.66	0.89	0.82	0.71	0.795	0.795
970	0.825	0.73	0.675	0.9	0.755	0.73	0.77	0.81
971	0.875	0.74	0.68	0.925	0.73	0.745	0.785	0.795
972	0.82	0.68	0.685	0.89	0.75	0.735	0.76	0.825
973	0.88	0.77	0.675	0.885	0.76	0.7	0.78	0.845
974	0.815	0.755	0.735	0.94	0.76	0.755	0.78	0.83
975	0.835	0.745	0.705	0.875	0.815	0.685	0.78	0.8
976	0.82	0.75	0.7	0.92	0.8	0.77	0.81	0.775
977	0.825	0.755	0.72	0.885	0.83	0.715	0.75	0.865
978	0.85	0.815	0.675	0.9	0.835	0.72	0.72	0.84
979	0.875	0.735	0.69	0.915	0.755	0.715	0.775	0.795
980	0.85	0.73	0.725	0.88	0.795	0.765	0.81	0.84
981	0.85	0.71	0.68	0.91	0.81	0.73	0.77	0.845
982	0.825	0.715	0.655	0.885	0.76	0.715	0.77	0.85
983	0.855	0.785	0.715	0.915	0.815	0.685	0.795	0.81
984	0.85	0.76	0.725	0.935	0.79	0.775	0.785	0.805
985	0.85	0.755	0.67	0.92	0.825	0.75	0.73	0.84
986	0.86	0.775	0.705	0.85	0.765	0.705	0.76	0.865
987	0.865	0.735	0.695	0.885	0.75	0.71	0.77	0.84
988	0.855	0.745	0.735	0.9	0.815	0.78	0.8	0.79
989	0.84	0.715	0.715	0.94	0.785	0.76	0.78	0.79
990	0.81	0.74	0.69	0.86	0.725	0.695	0.755	0.82
991	0.8	0.745	0.65	0.91	0.795	0.735	0.75	0.83
992	0.855	0.735	0.7	0.895	0.8	0.725	0.735	0.775
993	0.855	0.765	0.69	0.89	0.82	0.73	0.785	0.805
994	0.81	0.715	0.76	0.935	0.75	0.755	0.77	0.845
995	0.84	0.755	0.645	0.91	0.77	0.7	0.81	0.835
996	0.85	0.765	0.715	0.885	0.76	0.74	0.765	0.785
997	0.805	0.725	0.675	0.875	0.805	0.755	0.78	0.85
998	0.87	0.74	0.76	0.88	0.755	0.675	0.795	0.83
999	0.885	0.76	0.705	0.89	0.795	0.76	0.79	0.81
1000	0.9	0.745	0.76	0.945	0.82	0.725	0.78	0.86
1001	0.84	0.705	0.665	0.895	0.805	0.72	0.74	0.81
1002	0.82	0.67	0.725	0.855	0.805	0.765	0.785	0.845
1003	0.855	0.775	0.72	0.905	0.735	0.77	0.765	0.825
1004	0.89	0.755	0.655	0.9	0.815	0.785	0.805	0.85
1005	0.855	0.725	0.74	0.865	0.77	0.765	0.78	0.795
1006	0.805	0.77	0.69	0.935	0.775	0.685	0.71	0.805
1007	0.835	0.735	0.765	0.895	0.76	0.7	0.75	0.835
1008	0.83	0.76	0.715	0.9	0.78	0.725	0.845	0.805
1009	0.87	0.795	0.685	0.91	0.83	0.69	0.805	0.83
1010	0.84	0.77	0.64	0.93	0.78	0.73	0.765	0.84
1011	0.845	0.725	0.73	0.93	0.785	0.73	0.765	0.86
1012	0.87	0.79	0.68	0.9	0.725	0.715	0.77	0.825
1013	0.845	0.74	0.66	0.875	0.87	0.765	0.75	0.81
1014	0.89	0.745	0.72	0.875	0.745	0.71	0.765	0.835
1015	0.805	0.765	0.69	0.915	0.765	0.685	0.755	0.815
1016	0.845	0.78	0.725	0.9	0.77	0.725	0.805	0.795
1017	0.865	0.73	0.725	0.89	0.775	0.745	0.8	0.79
1018	0.88	0.755	0.7	0.92	0.805	0.715	0.84	0.855
1019	0.805	0.76	0.72	0.88	0.775	0.74	0.775	0.825
1020	0.855	0.675	0.71	0.905	0.795	0.75	0.765	0.85
1021	0.88	0.69	0.65	0.895	0.77	0.76	0.79	0.815
1022	0.865	0.735	0.755	0.905	0.825	0.72	0.755	0.83
1023	0.82	0.745	0.695	0.89	0.76	0.76	0.72	0.82
1024	0.825	0.775	0.695	0.885	0.775	0.73	0.77	0.79
1025	0.865	0.79	0.73	0.925	0.795	0.76	0.775	0.845
1026	0.89	0.7	0.67	0.905	0.8	0.705	0.775	0.87
1027	0.815	0.765	0.725	0.885	0.775	0.715	0.8	0.825
1028	0.86	0.775	0.705	0.905	0.78	0.69	0.8	0.79
1029	0.835	0.745	0.69	0.915	0.78	0.745	0.78	0.83
1030	0.815	0.745	0.735	0.9	0.785	0.71	0.775	0.825
1031	0.88	0.765	0.705	0.92	0.79	0.745	0.775	0.83
1032	0.88	0.735	0.74	0.935	0.75	0.79	0.76	0.775
1033	0.875	0.73	0.73	0.88	0.82	0.755	0.805	0.815
1034	0.845	0.715	0.7	0.875	0.795	0.73	0.745	0.805
1035	0.84	0.74	0.645	0.9	0.765	0.705	0.82	0.825
1036	0.815	0.745	0.73	0.86	0.805	0.715	0.785	0.82
1037	0.84	0.715	0.71	0.9	0.785	0.715	0.81	0.845
1038	0.83	0.75	0.71	0.935	0.79	0.7	0.805	0.85
1039	0.795	0.82	0.715	0.92	0.75	0.74	0.76	0.83
1040	0.855	0.745	0.655	0.87	0.79	0.715	0.695	0.86
1041	0.845	0.805	0.7	0.88	0.84	0.755	0.77	0.805
1042	0.84	0.77	0.7	0.95	0.79	0.655	0.78	0.81
1043	0.845	0.715	0.735	0.885	0.76	0.74	0.73	0.845
1044	0.87	0.755	0.74	0.885	0.805	0.73	0.77	0.81
1045	0.815	0.72	0.635	0.875	0.765	0.71	0.775	0.795
1046	0.84	0.765	0.68	0.91	0.78	0.74	0.785	0.82
1047	0.84	0.715	0.68	0.88	0.75	0.765	0.795	0.865
1048	0.835	0.78	0.715	0.885	0.765	0.715	0.805	0.835
1049	0.825	0.75	0.685	0.905	0.8	0.78	0.79	0.785
1050	0.885	0.69	0.71	0.92	0.78	0.675	0.765	0.865
1051	0.835	0.76	0.75	0.9	0.785	0.695	0.78	0.865
1052	0.835	0.695	0.71	0.895	0.785	0.75	0.74	0.81
1053	0.8	0.735	0.63	0.915	0.82	0.725	0.76	0.795
1054	0.87	0.75	0.72	0.905	0.79	0.725	0.735	0.835
1055	0.845	0.77	0.73	0.94	0.77	0.755	0.81	0.79
1056	0.87	0.745	0.645	0.905	0.81	0.73	0.785	0.855
1057	0.815	0.735	0.715	0.885	0.775	0.745	0.785	0.85
1058	0.855	0.75	0.655	0.9	0.76	0.73	0.75	0.85
1059	0.87	0.745	0.76	0.9	0.775	0.73	0.82	0.795
1060	0.865	0.77	0.725	0.865	0.75	0.72	0.75	0.83
1061	0.85	0.76	0.7	0.885	0.79	0.725	0.765	0.78
1062	0.815	0.785	0.71	0.9	0.78	0.695	0.81	0.77
1063	0.85	0.775	0.66	0.935	0.79	0.69	0.72	0.82
1064	0.83	0.73	0.7	0.895	0.815	0.74	0.735	0.81
1065	0.86	0.74	0.69	0.885	0.74	0.74	0.81	0.835
1066	0.86	0.71	0.705	0.91	0.845	0.695	0.79	0.89
1067	0.86	0.775	0.795	0.905	0.765	0.745	0.785	0.84
1068	0.87	0.705	0.73	0.925	0.745	0.73	0.755	0.87
1069	0.84	0.765	0.705	0.9	0.775	0.725	0.785	0.825
1070	0.84	0.675	0.605	0.88	0.785	0.755	0.77	0.825
1071	0.88	0.685	0.695	0.91	0.75	0.7	0.8	0.835
1072	0.83	0.715	0.695	0.905	0.77	0.795	0.81	0.795
1073	0.85	0.765	0.73	0.94	0.8	0.725	0.79	0.85
1074	0.895	0.77	0.695	0.9	0.735	0.695	0.785	0.82
1075	0.805	0.72	0.705	0.935	0.78	0.74	0.725	0.86
1076	0.84	0.82	0.69	0.9	0.785	0.73	0.775	0.81
1077	0.88	0.735	0.675	0.875	0.785	0.73	0.865	0.84
1078	0.81	0.725	0.7	0.89	0.82	0.74	0.745	0.805
1079	0.855	0.74	0.7	0.89	0.78	0.745	0.74	0.81
1080	0.86	0.775	0.705	0.885	0.81	0.715	0.725	0.825
1081	0.83	0.725	0.69	0.905	0.81	0.75	0.795	0.835
1082	0.82	0.755	0.665	0.92	0.75	0.745	0.775	0.795
1083	0.835	0.775	0.675	0.9	0.765	0.75	0.765	0.83
1084	0.84	0.765	0.72	0.9	0.77	0.71	0.8	0.8
1085	0.855	0.745	0.76	0.875	0.815	0.73	0.755	0.81
1086	0.845	0.67	0.745	0.9	0.8	0.725	0.765	0.825
1087	0.86	0.725	0.755	0.915	0.82	0.715	0.785	0.82
1088	0.845	0.745	0.68	0.89	0.705	0.685	0.775	0.815
1089	0.885	0.75	0.65	0.925	0.845	0.745	0.765	0.84
1090	0.83	0.775	0.695	0.88	0.715	0.77	0.79	0.85
1091	0.825	0.76	0.68	0.895	0.755	0.715	0.775	0.82
1092	0.81	0.74	0.715	0.895	0.775	0.71	0.77	0.85
1093	0.895	0.755	0.7	0.885	0.81	0.75	0.755	0.825
1094	0.85	0.705	0.66	0.885	0.805	0.73	0.76	0.84
1095	0.815	0.74	0.73	0.895	0.78	0.715	0.775	0.82
1096	0.88	0.685	0.715	0.93	0.785	0.735	0.8	0.815
1097	0.825	0.78	0.675	0.92	0.78	0.715	0.745	0.785
1098	0.855	0.78	0.68	0.885	0.825	0.73	0.79	0.815
1099	0.835	0.72	0.71	0.925	0.715	0.735	0.78	0.85
1100	0.885	0.75	0.75	0.93	0.81	0.74	0.82	0.825
1101	0.86	0.685	0.695	0.915	0.7	0.735	0.81	0.84
1102	0.83	0.725	0.675	0.91	0.775	0.745	0.775	0.795
1103	0.87	0.735	0.66	0.845	0.79	0.765	0.805	0.865
1104	0.855	0.77	0.73	0.895	0.815	0.735	0.78	0.805
1105	0.825	0.745	0.72	0.88	0.78	0.745	0.73	0.85
1106	0.885	0.765	0.655	0.925	0.815	0.745	0.755	0.805
1107	0.835	0.725	0.745	0.935	0.79	0.69	0.73	0.83
1108	0.85	0.735	0.735	0.93	0.76	0.72	0.82	0.785
1109	0.83	0.745	0.685	0.875	0.805	0.725	0.81	0.825
1110	0.85	0.78	0.7	0.905	0.79	0.685	0.785	0.84
1111	0.825	0.745	0.715	0.9	0.795	0.765	0.79	0.8
1112	0.835	0.78	0.705	0.895	0.805	0.72	0.775	0.835
1113	0.85	0.705	0.725	0.88	0.795	0.72	0.765	0.805
1114	0.81	0.805	0.675	0.945	0.81	0.695	0.785	0.84
1115	0.865	0.745	0.685	0.935	0.75	0.76	0.785	0.785
1116	0.855	0.715	0.64	0.905	0.765	0.695	0.8	0.845
1117	0.835	0.755	0.725	0.905	0.78	0.725	0.765	0.855
1118	0.85	0.7	0.76	0.895	0.77	0.725	0.72	0.815
1119	0.88	0.75	0.68	0.89	0.765	0.735	0.765	0.825
1120	0.89	0.77	0.695	0.875	0.785	0.755	0.8	0.825
1121	0.795	0.795	0.705	0.89	0.78	0.75	0.75	0.88
1122	0.865	0.785	0.74	0.935	0.765	0.74	0.78	0.87
1123	0.865	0.745	0.705	0.9	0.785	0.7	0.82	0.855
1124	0.85	0.73	0.68	0.905	0.795	0.705	0.745	0.84
1125	0.84	0.765	0.66	0.89	0.78	0.705	0.8	0.82
1126	0.865	0.725	0.68	0.86	0.755	0.745	0.77	0.79
1127	0.85	0.745	0.685	0.915	0.815	0.72	0.77	0.81
1128	0.87	0.71	0.74	0.91	0.785	0.76	0.75	0.775
1129	0.875	0.785	0.705	0.89	0.77	0.725	0.825	0.84
1130	0.8	0.71	0.685	0.905	0.805	0.755	0.745	0.79
1131	0.855	0.79	0.73	0.89	0.795	0.71	0.8	0.8
1132	0.88	0.77	0.72	0.885	0.755	0.7	0.765	0.81
1133	0.82	0.745	0.73	0.92	0.75	0.695	0.725	0.82
1134	0.8	0.72	0.745	0.915	0.81	0.705	0.77	0.84
1135	0.85	0.735	0.74	0.89	0.825	0.735	0.73	0.825
1136	0.86	0.715	0.7	0.88	0.79	0.7	0.845	0.85
1137	0.855	0.76	0.65	0.895	0.75	0.77	0.775	0.82
1138	0.88	0.725	0.73	0.915	0.8	0.715	0.815	0.83
1139	0.85	0.735	0.63	0.895	0.76	0.775	0.795	0.84
1140	0.84	0.775	0.67	0.905	0.79	0.77	0.755	0.815
1141	0.86	0.74	0.71	0.915	0.76	0.725	0.775	0.81
1142	0.87	0.77	0.745	0.9	0.795	0.735	0.75	0.845
1143	0.815	0.74	0.725	0.885	0.76	0.73	0.78	0.805
1144	0.845	0.73	0.75	0.905	0.755	0.785	0.78	0.835
1145	0.855	0.785	0.715	0.87	0.8	0.685	0.815	0.78
1146	0.895	0.735	0.64	0.925	0.77	0.755	0.78	0.845
1147	0.835	0.745	0.67	0.915	0.81	0.7	0.75	0.845
1148	0.85	0.7	0.715	0.94	0.785	0.73	0.815	0.825
1149	0.785	0.755	0.71	0.9	0.77	0.695	0.765	0.785
1150	0.87	0.77	0.71	0.875	0.83	0.72	0.74	0.875
1151	0.83	0.75	0.695	0.91	0.755	0.74	0.795	0.85
1152	0.87	0.73	0.755	0.945	0.745	0.705	0.8	0.8
1153	0.88	0.75	0.665	0.91	0.785	0.72	0.78	0.83
1154	0.885	0.675	0.71	0.9	0.775	0.74	0.76	0.785
1155	0.84	0.75	0.7	0.925	0.75	0.775	0.755	0.785
1156	0.835	0.765	0.69	0.875	0.815	0.675	0.82	0.835
1157	0.81	0.76	0.735	0.9	0.805	0.71	0.735	0.865
1158	0.87	0.74	0.675	0.905	0.84	0.79	0.78	0.815
1159	0.83	0.785	0.72	0.905	0.78	0.715	0.74	0.815
1160	0.84	0.755	0.675	0.86	0.785	0.72	0.785	0.87
1161	0.875	0.76	0.725	0.895	0.8	0.73	0.755	0.89
1162	0.865	0.77	0.645	0.915	0.79	0.71	0.74	0.82
1163	0.805	0.69	0.735	0.865	0.785	0.695	0.795	0.805
1164	0.875	0.7	0.74	0.865	0.785	0.755	0.71	0.845
1165	0.86	0.765	0.695	0.88	0.785	0.79	0.795	0.825
1166	0.805	0.79	0.67	0.93	0.765	0.75	0.785	0.79
1167	0.835	0.755	0.71	0.9	0.8	0.785	0.79	0.75
1168	0.81	0.75	0.675	0.935	0.75	0.72	0.8	0.815
1169	0.855	0.735	0.73	0.9	0.805	0.715	0.795	0.86
1170	0.87	0.725	0.725	0.92	0.78	0.7	0.725	0.83
1171	0.89	0.79	0.72	0.915	0.795	0.725	0.735	0.805
1172	0.845	0.73	0.725	0.9	0.81	0.69	0.79	0.79
1173	0.875	0.7	0.7	0.905	0.73	0.725	0.78	0.77
1174	0.805	0.765	0.66	0.91	0.795	0.71	0.76	0.815
1175	0.8	0.735	0.675	0.905	0.82	0.715	0.76	0.85
1176	0.91	0.76	0.725	0.885	0.785	0.78	0.775	0.865
1177	0.83	0.745	0.71	0.935	0.815	0.745	0.76	0.865
1178	0.855	0.78	0.705	0.91	0.77	0.74	0.82	0.8
1179	0.84	0.695	0.71	0.895	0.775	0.74	0.75	0.835
1180	0.84	0.745	0.715	0.89	0.75	0.725	0.835	0.86
1181	0.875	0.78	0.705	0.91	0.78	0.71	0.785	0.795
1182	0.855	0.765	0.715	0.925	0.75	0.77	0.8	0.83
1183	0.83	0.745	0.705	0.895	0.785	0.705	0.775	0.85
1184	0.875	0.74	0.7	0.92	0.78	0.735	0.745	0.805
1185	0.805	0.72	0.71	0.87	0.77	0.685	0.815	0.835
1186	0.83	0.74	0.67	0.88	0.82	0.765	0.775	0.82
1187	0.855	0.71	0.775	0.905	0.79	0.72	0.76	0.85
1188	0.835	0.685	0.71	0.94	0.785	0.73	0.815	0.8
1189	0.875	0.79	0.68	0.88	0.785	0.745	0.755	0.825
1190	0.85	0.79	0.68	0.87	0.795	0.715	0.725	0.845
1191	0.805	0.74	0.735	0.87	0.8	0.785	0.795	0.845
1192	0.865	0.775	0.735	0.895	0.825	0.665	0.78	0.82
1193	0.855	0.72	0.73	0.895	0.82	0.71	0.73	0.79
1194	0.805	0.725	0.71	0.915	0.735	0.7	0.795	0.825
1195	0.855	0.705	0.695	0.89	0.815	0.78	0.765	0.82
1196	0.88	0.665	0.69	0.9	0.78	0.7	0.785	0.84
1197	0.865	0.76	0.66	0.955	0.755	0.77	0.745	0.825
1198	0.835	0.79	0.725	0.905	0.785	0.77	0.77	0.805
1199	0.88	0.79	0.645	0.88	0.74	0.715	0.77	0.84
1200	0.835	0.785	0.69	0.925	0.8	0.7	0.815	0.84
1201	0.845	0.75	0.685	0.885	0.785	0.765	0.765	0.865
1202	0.865	0.715	0.77	0.9	0.775	0.74	0.75	0.815
1203	0.825	0.74	0.73	0.895	0.72	0.765	0.775	0.805
1204	0.875	0.765	0.685	0.925	0.765	0.72	0.785	0.795
1205	0.885	0.71	0.745	0.88	0.795	0.74	0.755	0.815
1206	0.855	0.745	0.73	0.89	0.855	0.7	0.755	0.82
1207	0.815	0.745	0.675	0.93	0.785	0.74	0.755	0.815
1208	0.825	0.81	0.735	0.87	0.815	0.71	0.8	0.82
1209	0.845	0.775	0.66	0.93	0.775	0.69	0.81	0.85
1210	0.83	0.705	0.66	0.885	0.75	0.72	0.835	0.82
1211	0.815	0.76	0.7	0.915	0.845	0.74	0.79	0.83
1212	0.825	0.76	0.75	0.925	0.76	0.73	0.785	0.825
1213	0.87	0.75	0.685	0.93	0.81	0.655	0.845	0.795
1214	0.83	0.74	0.63	0.865	0.75	0.715	0.705	0.79
1215	0.835	0.73	0.69	0.885	0.775	0.75	0.73	0.815
1216	0.87	0.76	0.695	0.88	0.755	0.75	0.775	0.84
1217	0.845	0.775	0.68	0.935	0.775	0.765	0.755	0.84
1218	0.815	0.7	0.78	0.88	0.79	0.765	0.765	0.88
1219	0.87	0.735	0.72	0.895	0.755	0.71	0.775	0.825
1220	0.86	0.755	0.725	0.925	0.785	0.72	0.815	0.81
1221	0.865	0.785	0.765	0.895	0.815	0.81	0.75	0.835
1222	0.845	0.73	0.75	0.935	0.8	0.73	0.78	0.82
1223	0.88	0.72	0.66	0.9	0.76	0.66	0.775	0.83
1224	0.83	0.755	0.695	0.855	0.77	0.755	0.75	0.82
1225	0.85	0.745	0.725	0.92	0.745	0.695	0.795	0.85
1226	0.815	0.765	0.67	0.915	0.775	0.72	0.76	0.835
1227	0.845	0.75	0.695	0.935	0.82	0.735	0.73	0.835
1228	0.84	0.785	0.665	0.89	0.8	0.735	0.83	0.82
1229	0.845	0.695	0.7	0.9	0.795	0.755	0.79	0.785
1230	0.835	0.725	0.7	0.885	0.75	0.67	0.785	0.815
1231	0.78	0.755	0.66	0.91	0.77	0.725	0.79	0.845
1232	0.835	0.785	0.62	0.935	0.76	0.735	0.76	0.74
1233	0.875	0.76	0.67	0.895	0.805	0.765	0.765	0.81
1234	0.85	0.77	0.705	0.895	0.795	0.715	0.75	0.775
1235	0.835	0.695	0.7	0.87	0.8	0.735	0.77	0.82
1236	0.9	0.785	0.73	0.9	0.81	0.71	0.81	0.85
1237	0.84	0.77	0.76	0.88	0.765	0.705	0.735	0.84
1238	0.865	0.715	0.69	0.945	0.815	0.705	0.855	0.845
1239	0.9	0.685	0.72	0.91	0.8	0.76	0.77	0.84
1240	0.78	0.75	0.735	0.89	0.705	0.725	0.75	0.87
1241	0.85	0.73	0.735	0.915	0.79	0.74	0.785	0.81
1242	0.88	0.69	0.695	0.88	0.835	0.745	0.795	0.835
1243	0.835	0.695	0.695	0.915	0.775	0.68	0.83	0.88
1244	0.87	0.8	0.705	0.89	0.84	0.725	0.765	0.83
1245	0.825	0.75	0.735	0.905	0.76	0.75	0.78	0.79
1246	0.835	0.75	0.675	0.845	0.795	0.725	0.78	0.795
1247	0.88	0.76	0.725	0.905	0.71	0.69	0.725	0.81
1248	0.8	0.76	0.685	0.94	0.755	0.8	0.74	0.85
1249	0.84	0.755	0.68	0.885	0.775	0.7	0.73	0.855
1250	0.88	0.78	0.715	0.915	0.79	0.72	0.81	0.805
1251	0.8	0.75	0.71	0.915	0.83	0.73	0.825	0.84
1252	0.86	0.755	0.725	0.88	0.755	0.765	0.8	0.825
1253	0.86	0.705	0.705	0.88	0.72	0.7	0.815	0.85
1254	0.81	0.795	0.69	0.925	0.78	0.725	0.72	0.78
1255	0.865	0.79	0.65	0.92	0.835	0.73	0.75	0.825
1256	0.85	0.665	0.67	0.905	0.76	0.71	0.77	0.805
1257	0.805	0.78	0.745	0.9	0.755	0.755	0.775	0.855
1258	0.845	0.71	0.71	0.885	0.75	0.78	0.765	0.835
1259	0.855	0.77	0.705	0.885	0.815	0.685	0.77	0.815
1260	0.93	0.75	0.71	0.885	0.795	0.725	0.785	0.83
1261	0.85	0.72	0.745	0.93	0.75	0.715	0.825	0.8
1262	0.835	0.78	0.645	0.92	0.745	0.745	0.775	0.865
1263	0.895	0.76	0.7	0.9	0.78	0.72	0.76	0.785
1264	0.88	0.735	0.75	0.89	0.82	0.72	0.775	0.82
1265	0.845	0.78	0.7	0.91	0.77	0.705	0.8	0.815
1266	0.865	0.745	0.685	0.895	0.795	0.73	0.805	0.81
1267	0.815	0.745	0.7	0.895	0.785	0.725	0.75	0.83
1268	0.825	0.73	0.71	0.915	0.815	0.79	0.725	0.85
1269	0.83	0.725	0.71	0.885	0.785	0.76	0.785	0.84
1270	0.83	0.735	0.685	0.89	0.79	0.67	0.75	0.845
1271	0.875	0.73	0.615	0.895	0.79	0.735	0.76	0.82
1272	0.87	0.78	0.705	0.9	0.815	0.695	0.79	0.81
1273	0.805	0.78	0.705	0.865	0.775	0.67	0.755	0.82
1274	0.855	0.76	0.705	0.935	0.765	0.775	0.8	0.825
1275	0.8	0.72	0.72	0.88	0.755	0.75	0.735	0.87
1276	0.84	0.74	0.7	0.9	0.775	0.7	0.785	0.835
1277	0.865	0.77	0.665	0.915	0.735	0.78	0.815	0.775
1278	0.86	0.75	0.75	0.93	0.825	0.765	0.78	0.86
1279	0.84	0.71	0.715	0.915	0.82	0.745	0.76	0.825
1280	0.83	0.71	0.72	0.885	0.775	0.71	0.8	0.775
1281	0.86	0.775	0.7	0.895	0.79	0.7	0.755	0.84
1282	0.825	0.75	0.74	0.91	0.78	0.77	0.775	0.815
1283	0.835	0.745	0.64	0.89	0.795	0.705	0.78	0.825
1284	0.86	0.775	0.725	0.94	0.81	0.65	0.795	0.84
1285	0.875	0.695	0.685	0.88	0.74	0.775	0.79	0.83
1286	0.82	0.7	0.7	0.915	0.755	0.745	0.765	0.8
1287	0.84	0.775	0.735	0.88	0.745	0.765	0.77	0.805
1288	0.855	0.73	0.67	0.89	0.77	0.755	0.79	0.82
1289	0.84	0.76	0.68	0.92	0.83	0.71	0.8	0.83
1290	0.835	0.75	0.715	0.9	0.805	0.715	0.74	0.835
1291	0.835	0.765	0.73	0.925	0.82	0.715	0.83	0.855
1292	0.89	0.725	0.74	0.935	0.83	0.765	0.795	0.845
1293	0.86	0.8	0.725	0.88	0.79	0.73	0.79	0.795
1294	0.825	0.755	0.685	0.9	0.765	0.69	0.79	0.855
1295	0.855	0.76	0.73	0.9	0.8	0.765	0.775	0.805
1296	0.845	0.73	0.655	0.9	0.785	0.75	0.8	0.825
1297	0.835	0.75	0.78	0.9	0.78	0.715	0.76	0.82
1298	0.845	0.73	0.655	0.905	0.78	0.71	0.73	0.82
1299	0.835	0.76	0.625	0.9	0.735	0.785	0.74	0.83
1300	0.82	0.7	0.69	0.875	0.76	0.66	0.76	0.815
1301	0.825	0.76	0.705	0.91	0.765	0.74	0.76	0.81
1302	0.81	0.745	0.66	0.895	0.79	0.67	0.815	0.82
1303	0.86	0.745	0.67	0.905	0.79	0.74	0.86	0.805
1304	0.87	0.755	0.7	0.89	0.79	0.745	0.75	0.815
1305	0.84	0.77	0.715	0.915	0.8	0.735	0.775	0.83
1306	0.9	0.725	0.705	0.935	0.79	0.74	0.745	0.835
1307	0.8	0.74	0.72	0.89	0.735	0.725	0.725	0.84
1308	0.855	0.805	0.72	0.915	0.81	0.745	0.72	0.84
1309	0.785	0.68	0.705	0.87	0.8	0.695	0.73	0.805
1310	0.86	0.74	0.7	0.92	0.79	0.73	0.84	0.85
1311	0.87	0.705	0.71	0.865	0.78	0.655	0.775	0.83
1312	0.865	0.735	0.71	0.91	0.8	0.745	0.755	0.805
1313	0.83	0.735	0.73	0.92	0.81	0.715	0.8	0.865
1314	0.825	0.78	0.74	0.905	0.775	0.725	0.78	0.815
1315	0.85	0.755	0.675	0.865	0.77	0.745	0.795	0.835
1316	0.83	0.76	0.67	0.91	0.775	0.73	0.78	0.785
1317	0.82	0.735	0.695	0.895	0.84	0.8	0.765	0.815
1318	0.85	0.705	0.7	0.895	0.745	0.715	0.755	0.875
1319	0.83	0.765	0.705	0.9	0.78	0.76	0.79	0.805
1320	0.88	0.78	0.745	0.945	0.785	0.715	0.755	0.795
1321	0.815	0.73	0.66	0.91	0.745	0.67	0.79	0.81
1322	0.85	0.775	0.735	0.91	0.775	0.73	0.75	0.825
1323	0.875	0.745	0.69	0.91	0.825	0.745	0.745	0.85
1324	0.865	0.74	0.71	0.925	0.755	0.785	0.775	0.83
1325	0.875	0.69	0.7	0.895	0.77	0.75	0.785	0.82
1326	0.84	0.725	0.765	0.885	0.8	0.665	0.79	0.83
1327	0.81	0.76	0.635	0.9	0.835	0.755	0.79	0.78
1328	0.85	0.755	0.735	0.92	0.785	0.725	0.74	0.835
1329	0.81	0.775	0.72	0.89	0.765	0.74	0.82	0.82
1330	0.87	0.765	0.665	0.89	0.77	0.73	0.78	0.84
1331	0.87	0.75	0.675	0.885	0.75	0.7	0.755	0.78
1332	0.87	0.76	0.705	0.93	0.795	0.74	0.755	0.805
1333	0.81	0.77	0.695	0.86	0.755	0.76	0.77	0.815
1334	0.84	0.73	0.685	0.895	0.725	0.705	0.765	0.835
1335	0.85	0.7	0.715	0.88	0.8	0.7	0.84	0.84
1336	0.885	0.7	0.68	0.905	0.78	0.75	0.75	0.845
1337	0.84	0.795	0.735	0.885	0.81	0.74	0.715	0.83
1338	0.83	0.765	0.69	0.925	0.835	0.71	0.79	0.785
1339	0.815	0.74	0.74	0.92	0.765	0.73	0.815	0.84
1340	0.855	0.75	0.7	0.92	0.845	0.755	0.8	0.85
1341	0.84	0.715	0.66	0.92	0.75	0.78	0.775	0.835
1342	0.89	0.74	0.72	0.87	0.795	0.71	0.755	0.815
1343	0.84	0.725	0.655	0.9	0.785	0.74	0.755	0.81
1344	0.845	0.77	0.71	0.91	0.825	0.72	0.785	0.8
1345	0.805	0.71	0.7	0.91	0.79	0.67	0.775	0.83
1346	0.885	0.795	0.71	0.91	0.72	0.73	0.81	0.82
1347	0.84	0.75	0.72	0.85	0.76	0.75	0.81	0.81
1348	0.825	0.74	0.75	0.915	0.82	0.71	0.785	0.835
1349	0.825	0.77	0.68	0.91	0.815	0.745	0.75	0.855
1350	0.83	0.75	0.705	0.915	0.78	0.74	0.77	0.83
1351	0.85	0.735	0.745	0.92	0.81	0.71	0.79	0.865
1352	0.885	0.8	0.7	0.9	0.81	0.74	0.775	0.835
1353	0.805	0.725	0.71	0.895	0.765	0.815	0.785	0.825
1354	0.845	0.775	0.735	0.885	0.755	0.75	0.72	0.825
1355	0.82	0.75	0.745	0.895	0.765	0.7	0.75	0.825
1356	0.85	0.74	0.66	0.905	0.795	0.73	0.76	0.765
1357	0.845	0.735	0.69	0.91	0.775	0.705	0.82	0.835
1358	0.88	0.75	0.66	0.89	0.805	0.76	0.78	0.81
1359	0.795	0.715	0.705	0.885	0.78	0.71	0.78	0.83
1360	0.87	0.74	0.725	0.925	0.79	0.695	0.795	0.85
1361	0.84	0.73	0.685	0.905	0.77	0.73	0.825	0.825
1362	0.855	0.765	0.74	0.885	0.79	0.775	0.74	0.84
1363	0.855	0.81	0.73	0.91	0.73	0.755	0.7	0.82
1364	0.83	0.705	0.68	0.89	0.79	0.695	0.75	0.805
1365	0.83	0.785	0.745	0.9	0.84	0.7	0.775	0.835
1366	0.815	0.75	0.71	0.92	0.78	0.715	0.755	0.845
1367	0.79	0.705	0.675	0.9	0.72	0.73	0.8	0.875
1368	0.91	0.74	0.69	0.92	0.835	0.75	0.795	0.82
1369	0.845	0.735	0.66	0.91	0.8	0.71	0.745	0.795
1370	0.88	0.72	0.71	0.855	0.785	0.7	0.84	0.78
1371	0.83	0.745	0.69	0.87	0.79	0.695	0.77	0.83
1372	0.835	0.83	0.745	0.905	0.76	0.655	0.765	0.82
1373	0.825	0.74	0.76	0.89	0.775	0.805	0.795	0.81
1374	0.845	0.705	0.625	0.905	0.78	0.76	0.795	0.845
1375	0.835	0.695	0.715	0.905	0.82	0.745	0.77	0.85
1376	0.86	0.775	0.73	0.915	0.8	0.73	0.83	0.815
1377	0.86	0.705	0.645	0.91	0.81	0.74	0.75	0.83
1378	0.885	0.78	0.71	0.92	0.715	0.745	0.755	0.81
1379	0.87	0.74	0.735	0.88	0.8	0.705	0.805	0.855
1380	0.805	0.755	0.68	0.915	0.78	0.715	0.735	0.82
1381	0.825	0.685	0.66	0.89	0.795	0.785	0.8	0.835
1382	0.825	0.73	0.715	0.89	0.77	0.735	0.765	0.825
1383	0.845	0.765	0.685	0.895	0.775	0.725	0.76	0.81
1384	0.92	0.805	0.76	0.875	0.78	0.685	0.73	0.85
1385	0.84	0.76	0.68	0.905	0.77	0.77	0.775	0.795
1386	0.86	0.745	0.63	0.88	0.79	0.735	0.76	0.83
1387	0.845	0.745	0.74	0.905	0.81	0.7	0.72	0.865
1388	0.835	0.75	0.755	0.93	0.77	0.735	0.82	0.815
1389	0.835	0.75	0.7	0.94	0.8	0.71	0.8	0.825
1390	0.805	0.71	0.68	0.89	0.78	0.705	0.815	0.775
1391	0.86	0.74	0.7	0.935	0.775	0.71	0.8	0.82
1392	0.84	0.745	0.705	0.9	0.8	0.725	0.75	0.795
1393	0.88	0.72	0.735	0.865	0.785	0.74	0.79	0.855
1394	0.87	0.725	0.66	0.91	0.825	0.76	0.795	0.765
1395	0.845	0.78	0.725	0.895	0.78	0.725	0.785	0.825
1396	0.825	0.76	0.72	0.92	0.75	0.765	0.76	0.865
1397	0.885	0.755	0.715	0.895	0.775	0.74	0.79	0.82
1398	0.82	0.8	0.68	0.885	0.775	0.7	0.81	0.815
1399	0.845	0.745	0.66	0.935	0.765	0.745	0.76	0.805
1400	0.815	0.705	0.745	0.895	0.775	0.69	0.745	0.86
1401	0.825	0.735	0.71	0.905	0.78	0.67	0.765	0.765
1402	0.855	0.755	0.685	0.925	0.755	0.705	0.775	0.82
1403	0.87	0.73	0.725	0.895	0.78	0.755	0.765	0.865
1404	0.825	0.74	0.695	0.885	0.785	0.78	0.8	0.85
1405	0.83	0.74	0.69	0.86	0.79	0.69	0.74	0.845
1406	0.87	0.73	0.725	0.905	0.785	0.805	0.76	0.84
1407	0.86	0.755	0.695	0.905	0.77	0.71	0.785	0.835
1408	0.84	0.755	0.675	0.885	0.79	0.7	0.83	0.82
1409	0.825	0.76	0.75	0.875	0.815	0.74	0.745	0.825
1410	0.83	0.735	0.685	0.935	0.78	0.735	0.77	0.79
1411	0.9	0.77	0.69	0.915	0.835	0.775	0.81	0.87
1412	0.86	0.695	0.71	0.93	0.78	0.725	0.71	0.84
1413	0.85	0.745	0.635	0.895	0.77	0.72	0.735	0.835
1414	0.845	0.73	0.765	0.89	0.725	0.765	0.77	0.84
1415	0.845	0.795	0.645	0.905	0.775	0.75	0.805	0.8
1416	0.815	0.73	0.69	0.885	0.82	0.66	0.76	0.85
1417	0.855	0.75	0.72	0.87	0.765	0.71	0.775	0.83
1418	0.855	0.7	0.68	0.885	0.78	0.685	0.79	0.825
1419	0.86	0.81	0.755	0.925	0.78	0.73	0.79	0.79
1420	0.805	0.75	0.745	0.905	0.775	0.795	0.82	0.805
1421	0.855	0.76	0.705	0.91	0.82	0.775	0.825	0.83
1422	0.825	0.755	0.705	0.89	0.74	0.76	0.79	0.875
1423	0.8	0.76	0.695	0.895	0.785	0.705	0.72	0.83
1424	0.865	0.725	0.705	0.905	0.765	0.76	0.785	0.84
1425	0.875	0.755	0.745	0.92	0.795	0.735	0.77	0.815
1426	0.825	0.74	0.725	0.9	0.83	0.75	0.775	0.835
1427	0.89	0.71	0.715	0.9	0.73	0.695	0.745	0.825
1428	0.845	0.76	0.7	0.91	0.735	0.71	0.76	0.81
1429	0.865	0.745	0.625	0.895	0.765	0.725	0.8	0.805
1430	0.815	0.74	0.705	0.885	0.84	0.715	0.765	0.82
1431	0.89	0.735	0.72	0.89	0.785	0.77	0.83	0.825
1432	0.83	0.755	0.67	0.89	0.79	0.72	0.765	0.845
1433	0.87	0.745	0.68	0.915	0.795	0.795	0.77	0.865
1434	0.885	0.755	0.73	0.92	0.8	0.675	0.77	0.805
1435	0.87	0.76	0.715	0.91	0.785	0.66	0.775	0.815
1436	0.85	0.785	0.69	0.885	0.795	0.75	0.795	0.795
1437	0.8	0.73	0.705	0.91	0.72	0.735	0.755	0.82
1438	0.8	0.725	0.73	0.92	0.82	0.7	0.77	0.81
1439	0.835	0.76	0.66	0.915	0.755	0.755	0.77	0.815
1440	0.835	0.685	0.73	0.85	0.78	0.69	0.765	0.845
1441	0.81	0.755	0.75	0.905	0.79	0.735	0.795	0.84
1442	0.855	0.77	0.725	0.935	0.805	0.66	0.785	0.775
1443	0.86	0.785	0.705	0.925	0.72	0.79	0.72	0.825
1444	0.85	0.75	0.73	0.885	0.79	0.78	0.795	0.815
1445	0.81	0.705	0.7	0.895	0.845	0.73	0.755	0.775
1446	0.86	0.75	0.665	0.88	0.73	0.735	0.795	0.84
1447	0.89	0.71	0.715	0.925	0.82	0.66	0.81	0.85
1448	0.855	0.805	0.67	0.875	0.8	0.695	0.76	0.83
1449	0.805	0.695	0.69	0.915	0.76	0.745	0.76	0.835
1450	0.87	0.73	0.67	0.89	0.76	0.765	0.81	0.83
1451	0.835	0.73	0.69	0.92	0.78	0.77	0.775	0.795
1452	0.84	0.785	0.765	0.865	0.795	0.71	0.755	0.845
1453	0.835	0.78	0.685	0.91	0.815	0.75	0.785	0.83
1454	0.84	0.72	0.735	0.905	0.765	0.73	0.75	0.835
1455	0.865	0.745	0.675	0.9	0.805	0.725	0.8	0.82
1456	0.885	0.77	0.68	0.925	0.78	0.73	0.835	0.855
1457	0.85	0.74	0.705	0.895	0.78	0.73	0.795	0.81
1458	0.88	0.71	0.73	0.905	0.765	0.685	0.79	0.81
1459	0.86	0.745	0.71	0.89	0.78	0.77	0.775	0.815
1460	0.815	0.71	0.695	0.885	0.79	0.745	0.72	0.825
1461	0.825	0.71	0.7	0.865	0.785	0.71	0.755	0.825
1462	0.84	0.735	0.725	0.9	0.815	0.695	0.725	0.88
1463	0.86	0.75	0.76	0.895	0.775	0.76	0.835	0.83
1464	0.885	0.745	0.67	0.91	0.75	0.735	0.775	0.815
1465	0.85	0.78	0.765	0.91	0.715	0.735	0.78	0.81
1466	0.825	0.75	0.715	0.945	0.81	0.735	0.815	0.785
1467	0.845	0.72	0.675	0.88	0.8	0.735	0.75	0.845
1468	0.84	0.77	0.73	0.91	0.775	0.735	0.775	0.77
1469	0.835	0.775	0.68	0.89	0.785	0.705	0.76	0.83
1470	0.835	0.72	0.665	0.92	0.81	0.735	0.75	0.855
1471	0.895	0.77	0.705	0.9	0.805	0.75	0.81	0.755
1472	0.84	0.71	0.73	0.905	0.745	0.725	0.765	0.835
1473	0.845	0.735	0.73	0.895	0.805	0.695	0.78	0.845
1474	0.885	0.745	0.675	0.91	0.76	0.735	0.76	0.825
1475	0.85	0.775	0.695	0.89	0.795	0.745	0.8	0.81
1476	0.83	0.765	0.65	0.895	0.79	0.75	0.785	0.865
1477	0.825	0.74	0.685	0.905	0.735	0.735	0.745	0.775
1478	0.795	0.75	0.69	0.85	0.77	0.695	0.8	0.89
1479	0.825	0.715	0.74	0.92	0.85	0.765	0.785	0.855
1480	0.875	0.755	0.745	0.93	0.79	0.685	0.755	0.785
1481	0.885	0.805	0.735	0.9	0.76	0.745	0.785	0.815
1482	0.83	0.74	0.715	0.89	0.78	0.71	0.785	0.85
1483	0.835	0.76	0.66	0.88	0.855	0.705	0.81	0.82
1484	0.865	0.71	0.75	0.925	0.765	0.755	0.78	0.82
1485	0.825	0.745	0.7	0.925	0.755	0.7	0.77	0.835
1486	0.91	0.705	0.725	0.915	0.83	0.78	0.765	0.83
1487	0.82	0.745	0.675	0.91	0.78	0.72	0.725	0.815
1488	0.85	0.735	0.705	0.92	0.755	0.705	0.815	0.815
1489	0.815	0.735	0.725	0.88	0.76	0.715	0.775	0.775
1490	0.835	0.79	0.64	0.885	0.795	0.74	0.77	0.865
1491	0.805	0.72	0.635	0.895	0.76	0.715	0.81	0.805
1492	0.865	0.755	0.74	0.91	0.79	0.77	0.825	0.79
1493	0.835	0.815	0.715	0.905	0.77	0.745	0.785	0.875
1494	0.845	0.76	0.7	0.89	0.77	0.71	0.81	0.825
1495	0.855	0.74	0.745	0.89	0.83	0.705	0.775	0.845
1496	0.83	0.755	0.72	0.92	0.79	0.7	0.745	0.815
1497	0.835	0.725	0.72	0.915	0.83	0.72	0.8	0.825
1498	0.845	0.695	0.655	0.875	0.755	0.75	0.725	0.845
1499	0.85	0.74	0.685	0.93	0.77	0.735	0.755	0.81
1500	0.865	0.75	0.7	0.895	0.775	0.725	0.755	0.815
1501	0.87	0.8	0.67	0.92	0.78	0.745	0.78	0.83
1502	0.85	0.71	0.75	0.865	0.795	0.73	0.82	0.84
1503	0.825	0.73	0.65	0.885	0.76	0.73	0.775	0.82
1504	0.855	0.76	0.73	0.925	0.785	0.75	0.77	0.82
1505	0.835	0.785	0.72	0.915	0.76	0.74	0.795	0.795
1506	0.825	0.75	0.67	0.94	0.77	0.755	0.735	0.875
1507	0.83	0.665	0.72	0.91	0.79	0.715	0.745	0.82
1508	0.84	0.73	0.675	0.9	0.79	0.705	0.78	0.85
1509	0.855	0.79	0.765	0.885	0.8	0.71	0.78	0.835
1510	0.865	0.72	0.705	0.855	0.79	0.735	0.77	0.795
1511	0.87	0.81	0.74	0.905	0.745	0.685	0.795	0.845
1512	0.855	0.77	0.755	0.94	0.795	0.765	0.82	0.87
1513	0.805	0.73	0.7	0.865	0.79	0.745	0.79	0.76
1514	0.855	0.76	0.655	0.915	0.8	0.715	0.76	0.835
1515	0.835	0.72	0.695	0.91	0.75	0.735	0.765	0.855
1516	0.85	0.775	0.715	0.91	0.855	0.695	0.735	0.845
1517	0.845	0.745	0.7	0.88	0.75	0.7	0.75	0.815
1518	0.845	0.775	0.71	0.87	0.73	0.74	0.81	0.825
1519	0.83	0.655	0.675	0.905	0.805	0.74	0.78	0.81
1520	0.87	0.735	0.68	0.9	0.795	0.76	0.72	0.795
1521	0.81	0.73	0.7	0.935	0.795	0.71	0.82	0.855
1522	0.875	0.735	0.715	0.895	0.765	0.73	0.785	0.865
1523	0.835	0.695	0.735	0.925	0.83	0.75	0.745	0.82
1524	0.85	0.76	0.695	0.88	0.815	0.65	0.855	0.82
1525	0.84	0.75	0.675	0.895	0.75	0.78	0.725	0.85
1526	0.845	0.775	0.735	0.89	0.8	0.72	0.795	0.775
1527	0.865	0.745	0.7	0.9	0.73	0.72	0.735	0.785
1528	0.865	0.72	0.715	0.925	0.795	0.75	0.77	0.815
1529	0.85	0.775	0.705	0.89	0.815	0.775	0.78	0.865
1530	0.835	0.765	0.66	0.88	0.775	0.715	0.76	0.77
1531	0.825	0.725	0.71	0.865	0.78	0.715	0.805	0.83
1532	0.87	0.755	0.68	0.875	0.785	0.72	0.8	0.865
1533	0.84	0.725	0.735	0.95	0.775	0.745	0.79	0.825
1534	0.87	0.72	0.685	0.925	0.77	0.735	0.785	0.81
1535	0.855	0.735	0.665	0.865	0.81	0.76	0.755	0.785
1536	0.845	0.755	0.695	0.95	0.8	0.705	0.755	0.785
1537	0.85	0.785	0.695	0.91	0.79	0.695	0.76	0.86
1538	0.86	0.8	0.715	0.865	0.795	0.73	0.725	0.83
1539	0.85	0.745	0.76	0.905	0.745	0.755	0.78	0.83
1540	0.815	0.735	0.665	0.92	0.765	0.76	0.785	0.825
1541	0.855	0.775	0.77	0.92	0.82	0.68	0.84	0.845
1542	0.84	0.725	0.695	0.89	0.745	0.745	0.78	0.77
1543	0.87	0.765	0.7	0.895	0.82	0.715	0.805	0.815
1544	0.815	0.74	0.71	0.9	0.765	0.7	0.735	0.805
1545	0.81	0.69	0.68	0.9	0.835	0.72	0.745	0.825
1546	0.835	0.72	0.71	0.88	0.735	0.735	0.76	0.845
1547	0.805	0.79	0.675	0.91	0.725	0.74	0.795	0.865
1548	0.905	0.75	0.7	0.935	0.81	0.745	0.755	0.795
1549	0.855	0.82	0.68	0.89	0.74	0.76	0.745	0.83
1550	0.865	0.69	0.66	0.88	0.845	0.74	0.805	0.84
1551	0.9	0.73	0.725	0.925	0.765	0.74	0.765	0.81
1552	0.825	0.8	0.62	0.915	0.76	0.785	0.79	0.855
1553	0.83	0.725	0.74	0.89	0.795	0.71	0.73	0.775
1554	0.845	0.735	0.65	0.905	0.76	0.695	0.8	0.835
1555	0.85	0.71	0.725	0.925	0.815	0.755	0.76	0.815
1556	0.845	0.75	0.735	0.9	0.795	0.69	0.765	0.835
1557	0.855	0.805	0.73	0.88	0.795	0.75	0.8	0.835
1558	0.88	0.705	0.69	0.885	0.77	0.71	0.815	0.81
1559	0.78	0.76	0.71	0.9	0.825	0.725	0.755	0.825
1560	0.87	0.73	0.69	0.895	0.755	0.73	0.775	0.855
1561	0.84	0.78	0.71	0.905	0.815	0.765	0.745	0.825
1562	0.85	0.71	0.675	0.935	0.745	0.705	0.74	0.825
1563	0.87	0.69	0.72	0.89	0.815	0.675	0.82	0.8
1564	0.84	0.765	0.7	0.88	0.75	0.77	0.79	0.81
1565	0.805	0.725	0.675	0.87	0.795	0.735	0.72	0.87
1566	0.845	0.755	0.66	0.89	0.745	0.74	0.78	0.8
1567	0.845	0.75	0.755	0.89	0.8	0.77	0.83	0.8
1568	0.8	0.78	0.695	0.915	0.805	0.78	0.83	0.845
1569	0.895	0.735	0.7	0.91	0.795	0.665	0.79	0.855
1570	0.865	0.77	0.735	0.925	0.78	0.675	0.73	0.815
1571	0.855	0.71	0.73	0.925	0.765	0.705	0.77	0.77
1572	0.845	0.71	0.655	0.91	0.815	0.735	0.835	0.83
1573	0.875	0.75	0.725	0.885	0.785	0.77	0.745	0.84
1574	0.82	0.705	0.76	0.9	0.75	0.72	0.79	0.81
1575	0.845	0.77	0.72	0.905	0.79	0.745	0.785	0.795
1576	0.82	0.755	0.73	0.93	0.775	0.75	0.71	0.82
1577	0.855	0.78	0.73	0.915	0.78	0.695	0.82	0.835
1578	0.85	0.765	0.59	0.9	0.79	0.695	0.77	0.88
1579	0.815	0.765	0.685	0.885	0.765	0.76	0.725	0.835
1580	0.895	0.755	0.715	0.85	0.81	0.735	0.8	0.84
1581	0.84	0.745	0.705	0.87	0.78	0.735	0.74	0.835
1582	0.855	0.75	0.7	0.895	0.82	0.73	0.78	0.83
1583	0.885	0.815	0.695	0.945	0.73	0.7	0.755	0.805
1584	0.825	0.715	0.71	0.885	0.795	0.75	0.765	0.845
1585	0.895	0.73	0.76	0.875	0.775	0.755	0.825	0.805
1586	0.86	0.745	0.675	0.905	0.8	0.73	0.78	0.815
1587	0.83	0.775	0.735	0.925	0.805	0.7	0.775	0.84
1588	0.85	0.72	0.675	0.915	0.785	0.76	0.73	0.855
1589	0.805	0.745	0.655	0.905	0.785	0.74	0.81	0.8
1590	0.85	0.715	0.73	0.9	0.755	0.68	0.785	0.815
1591	0.86	0.77	0.66	0.91	0.845	0.755	0.705	0.755
1592	0.83	0.73	0.725	0.885	0.78	0.69	0.745	0.83
1593	0.85	0.77	0.73	0.93	0.735	0.73	0.785	0.785
1594	0.835	0.7	0.705	0.905	0.81	0.705	0.795	0.815
1595	0.82	0.715	0.68	0.915	0.775	0.715	0.735	0.835
1596	0.875	0.775	0.735	0.89	0.75	0.695	0.765	0.885
1597	0.825	0.74	0.68	0.87	0.75	0.765	0.715	0.84
1598	0.885	0.78	0.775	0.85	0.795	0.73	0.825	0.835
1599	0.865	0.755	0.645	0.945	0.775	0.75	0.85	0.835
1600	0.84	0.725	0.66	0.895	0.77	0.78	0.82	0.815
1601	0.845	0.725	0.72	0.915	0.81	0.735	0.815	0.855
1602	0.85	0.775	0.69	0.925	0.725	0.74	0.765	0.81
1603	0.805	0.775	0.73	0.86	0.755	0.715	0.76	0.82
1604	0.885	0.755	0.675	0.9	0.83	0.69	0.695	0.82
1605	0.815	0.71	0.705	0.9	0.81	0.715	0.775	0.83
1606	0.86	0.72	0.73	0.895	0.76	0.705	0.8	0.82
1607	0.885	0.785	0.715	0.88	0.785	0.76	0.79	0.8
1608	0.855	0.715	0.69	0.91	0.83	0.735	0.78	0.815
1609	0.85	0.785	0.67	0.93	0.74	0.725	0.795	0.835
1610	0.815	0.71	0.685	0.91	0.795	0.745	0.78	0.82
1611	0.84	0.745	0.705	0.905	0.815	0.73	0.715	0.785
1612	0.84	0.77	0.665	0.91	0.775	0.68	0.76	0.84
1613	0.81	0.685	0.69	0.89	0.81	0.77	0.725	0.86
1614	0.865	0.755	0.7	0.92	0.825	0.75	0.78	0.805
1615	0.85	0.765	0.71	0.915	0.765	0.71	0.795	0.875
1616	0.84	0.76	0.745	0.9	0.745	0.7	0.79	0.805
1617	0.86	0.755	0.715	0.88	0.765	0.685	0.835	0.82
1618	0.86	0.74	0.68	0.875	0.8	0.78	0.815	0.86
1619	0.87	0.695	0.725	0.915	0.775	0.725	0.79	0.795
1620	0.835	0.785	0.68	0.925	0.775	0.78	0.735	0.81
1621	0.825	0.715	0.705	0.905	0.84	0.69	0.77	0.84
1622	0.83	0.715	0.71	0.905	0.77	0.775	0.725	0.84
1623	0.85	0.77	0.725	0.895	0.765	0.75	0.795	0.845
1624	0.85	0.77	0.665	0.875	0.81	0.71	0.815	0.765
1625	0.855	0.73	0.675	0.88	0.785	0.725	0.73	0.795
1626	0.865	0.765	0.695	0.885	0.8	0.695	0.755	0.855
1627	0.82	0.775	0.685	0.92	0.78	0.725	0.785	0.85
1628	0.86	0.74	0.715	0.935	0.8	0.73	0.81	0.875
1629	0.825	0.775	0.715	0.895	0.76	0.765	0.795	0.77
1630	0.855	0.73	0.72	0.92	0.74	0.72	0.78	0.81
1631	0.885	0.695	0.715	0.92	0.815	0.78	0.805	0.83
1632	0.87	0.78	0.75	0.89	0.74	0.72	0.77	0.875
1633	0.77	0.76	0.665	0.86	0.79	0.735	0.71	0.83
1634	0.815	0.725	0.71	0.9	0.84	0.675	0.79	0.81
1635	0.89	0.745	0.72	0.935	0.705	0.785	0.82	0.8
1636	0.875	0.725	0.67	0.905	0.745	0.7	0.77	0.83
1637	0.86	0.785	0.66	0.895	0.845	0.73	0.74	0.84
1638	0.805	0.78	0.74	0.89	0.775	0.735	0.815	0.78
1639	0.87	0.715	0.675	0.915	0.775	0.735	0.78	0.84
1640	0.855	0.78	0.71	0.905	0.795	0.7	0.76	0.83
1641	0.895	0.725	0.66	0.89	0.795	0.75	0.79	0.855
1642	0.88	0.825	0.695	0.93	0.77	0.755	0.725	0.81
1643	0.855	0.73	0.735	0.895	0.76	0.75	0.805	0.78
1644	0.825	0.72	0.68	0.905	0.81	0.705	0.805	0.82
1645	0.87	0.695	0.73	0.895	0.77	0.78	0.76	0.815
1646	0.835	0.695	0.65	0.93	0.775	0.72	0.755	0.82
1647	0.845	0.745	0.73	0.88	0.79	0.715	0.775	0.8
1648	0.83	0.765	0.68	0.9	0.775	0.765	0.785	0.84
1649	0.825	0.765	0.7	0.925	0.78	0.69	0.805	0.825
1650	0.815	0.765	0.74	0.895	0.805	0.7	0.76	0.875
1651	0.79	0.745	0.74	0.89	0.825	0.72	0.77	0.83
1652	0.875	0.745	0.655	0.89	0.835	0.665	0.75	0.815
1653	0.835	0.73	0.715	0.895	0.75	0.72	0.76	0.8
1654	0.895	0.74	0.72	0.905	0.745	0.73	0.76	0.825
1655	0.84	0.77	0.705	0.89	0.8	0.75	0.78	0.805
1656	0.875	0.78	0.72	0.87	0.81	0.725	0.8	0.805
1657	0.85	0.75	0.695	0.915	0.765	0.745	0.78	0.825
1658	0.83	0.76	0.705	0.93	0.755	0.75	0.755	0.845
1659	0.85	0.71	0.71	0.905	0.775	0.745	0.795	0.85
1660	0.845	0.735	0.67	0.93	0.765	0.74	0.77	0.845
1661	0.865	0.725	0.705	0.885	0.775	0.705	0.79	0.83
1662	0.845	0.68	0.675	0.885	0.775	0.74	0.745	0.85
1663	0.805	0.715	0.68	0.925	0.73	0.73	0.715	0.815
1664	0.875	0.745	0.7	0.9	0.845	0.765	0.81	0.775
1665	0.87	0.75	0.725	0.88	0.815	0.725	0.785	0.825
1666	0.86	0.785	0.745	0.925	0.775	0.735	0.79	0.825
1667	0.825	0.745	0.74	0.89	0.76	0.745	0.785	0.8
1668	0.865	0.715	0.68	0.88	0.8	0.715	0.77	0.855
1669	0.85	0.77	0.745	0.915	0.79	0.74	0.785	0.85
1670	0.805	0.815	0.67	0.9	0.785	0.725	0.79	0.81
1671	0.855	0.75	0.765	0.91	0.785	0.72	0.81	0.795
1672	0.79	0.755	0.675	0.86	0.83	0.745	0.76	0.835
1673	0.84	0.745	0.685	0.9	0.735	0.7	0.775	0.83
1674	0.88	0.765	0.725	0.92	0.815	0.73	0.795	0.84
1675	0.805	0.725	0.725	0.885	0.735	0.715	0.715	0.875
1676	0.84	0.75	0.665	0.91	0.765	0.775	0.805	0.825
1677	0.875	0.735	0.675	0.92	0.795	0.715	0.77	0.795
1678	0.865	0.745	0.715	0.91	0.74	0.745	0.765	0.82
1679	0.855	0.72	0.705	0.89	0.81	0.775	0.795	0.8
1680	0.85	0.78	0.71	0.89	0.805	0.68	0.77	0.82
1681	0.84	0.73	0.715	0.925	0.775	0.715	0.76	0.905
1682	0.86	0.73	0.72	0.915	0.805	0.695	0.79	0.8
1683	0.805	0.73	0.755	0.855	0.795	0.685	0.75	0.79
1684	0.84	0.735	0.665	0.915	0.77	0.755	0.8	0.81
1685	0.84	0.72	0.66	0.885	0.77	0.7	0.785	0.82
1686	0.835	0.775	0.675	0.89	0.76	0.765	0.785	0.83
1687	0.83	0.68	0.735	0.93	0.81	0.705	0.76	0.815
1688	0.865	0.745	0.7	0.87	0.79	0.745	0.76	0.83
1689	0.845	0.79	0.76	0.925	0.795	0.74	0.735	0.855
1690	0.885	0.82	0.66	0.9	0.755	0.745	0.84	0.78
1691	0.85	0.73	0.7	0.88	0.8	0.74	0.755	0.855
1692	0.88	0.78	0.74	0.905	0.79	0.7	0.725	0.815
1693	0.845	0.71	0.68	0.91	0.775	0.735	0.775	0.83
1694	0.865	0.71	0.7	0.9	0.805	0.75	0.79	0.81
1695	0.835	0.815	0.745	0.9	0.785	0.655	0.765	0.795
1696	0.88	0.735	0.74	0.93	0.785	0.725	0.785	0.81
1697	0.79	0.75	0.69	0.9	0.755	0.76	0.775	0.84
1698	0.86	0.705	0.695	0.87	0.785	0.72	0.8	0.82
1699	0.835	0.755	0.695	0.915	0.8	0.76	0.785	0.81
1700	0.835	0.76	0.71	0.9	0.76	0.74	0.755	0.83
1701	0.845	0.76	0.685	0.875	0.78	0.765	0.82	0.75
1702	0.865	0.77	0.7	0.925	0.79	0.675	0.755	0.85
1703	0.875	0.74	0.68	0.915	0.845	0.725	0.775	0.825
1704	0.87	0.755	0.73	0.895	0.785	0.74	0.815	0.855
1705	0.865	0.77	0.655	0.895	0.775	0.72	0.775	0.815
1706	0.83	0.78	0.715	0.88	0.775	0.765	0.745	0.825
1707	0.825	0.755	0.78	0.93	0.765	0.695	0.725	0.835
1708	0.84	0.7	0.71	0.9	0.73	0.725	0.715	0.84
1709	0.835	0.76	0.715	0.895	0.775	0.715	0.785	0.825
1710	0.85	0.67	0.705	0.925	0.8	0.74	0.805	0.83
1711	0.81	0.775	0.66	0.865	0.77	0.755	0.785	0.81
1712	0.855	0.81	0.71	0.88	0.785	0.735	0.78	0.8
1713	0.845	0.73	0.76	0.9	0.785	0.76	0.78	0.86
1714	0.835	0.72	0.7	0.92	0.78	0.77	0.72	0.83
1715	0.845	0.745	0.7	0.915	0.75	0.69	0.81	0.785
1716	0.895	0.76	0.71	0.93	0.81	0.71	0.78	0.845
1717	0.855	0.71	0.735	0.91	0.82	0.695	0.8	0.88
1718	0.86	0.81	0.67	0.915	0.785	0.71	0.7	0.765
1719	0.825	0.74	0.705	0.89	0.765	0.695	0.81	0.845
1720	0.825	0.68	0.72	0.91	0.78	0.765	0.79	0.825
1721	0.845	0.72	0.74	0.885	0.79	0.77	0.785	0.805
1722	0.87	0.77	0.695	0.9	0.8	0.705	0.76	0.79
1723	0.84	0.785	0.735	0.88	0.795	0.755	0.785	0.82
1724	0.815	0.75	0.715	0.92	0.81	0.725	0.765	0.9
1725	0.88	0.735	0.63	0.895	0.765	0.76	0.77	0.825
1726	0.86	0.74	0.735	0.905	0.78	0.675	0.795	0.785
1727	0.82	0.77	0.73	0.915	0.79	0.77	0.79	0.815
1728	0.855	0.74	0.655	0.895	0.755	0.71	0.76	0.875
1729	0.83	0.71	0.675	0.915	0.765	0.725	0.775	0.795
1730	0.845	0.725	0.715	0.905	0.77	0.685	0.76	0.83
1731	0.845	0.71	0.745	0.91	0.785	0.765	0.755	0.825
1732	0.885	0.73	0.7	0.9	0.78	0.74	0.78	0.825
1733	0.84	0.76	0.67	0.895	0.755	0.745	0.675	0.825
1734	0.845	0.765	0.74	0.91	0.845	0.71	0.805	0.85
1735	0.815	0.755	0.735	0.9	0.76	0.715	0.77	0.83
1736	0.835	0.73	0.725	0.905	0.765	0.72	0.765	0.8
1737	0.87	0.735	0.7	0.88	0.855	0.75	0.84	0.83
1738	0.815	0.725	0.75	0.91	0.79	0.705	0.815	0.795
1739	0.845	0.77	0.67	0.89	0.725	0.715	0.74	0.855
1740	0.855	0.79	0.64	0.915	0.78	0.755	0.82	0.8
1741	0.865	0.8	0.705	0.88	0.8	0.725	0.785	0.83
1742	0.835	0.675	0.665	0.915	0.785	0.73	0.76	0.83
1743	0.885	0.78	0.755	0.915	0.765	0.69	0.81	0.79
1744	0.78	0.765	0.705	0.88	0.83	0.75	0.765	0.78
1745	0.885	0.775	0.735	0.9	0.78	0.745	0.805	0.815
1746	0.89	0.685	0.67	0.895	0.79	0.75	0.76	0.84
1747	0.85	0.71	0.725	0.87	0.785	0.705	0.775	0.83
1748	0.845	0.765	0.705	0.89	0.76	0.725	0.735	0.85
1749	0.79	0.765	0.675	0.925	0.815	0.73	0.775	0.785
1750	0.845	0.76	0.69	0.93	0.735	0.75	0.81	0.84
1751	0.815	0.695	0.73	0.87	0.78	0.74	0.795	0.815
1752	0.82	0.665	0.685	0.92	0.835	0.775	0.815	0.815
1753	0.82	0.755	0.765	0.895	0.77	0.71	0.775	0.865
1754	0.88	0.775	0.655	0.905	0.8	0.705	0.765	0.87
1755	0.835	0.705	0.675	0.945	0.76	0.745	0.785	0.785
1756	0.835	0.76	0.73	0.9	0.755	0.73	0.775	0.8
1757	0.81	0.73	0.65	0.895	0.8	0.75	0.745	0.805
1758	0.905	0.77	0.74	0.87	0.81	0.73	0.79	0.84
1759	0.87	0.805	0.74	0.905	0.69	0.7	0.79	0.83
1760	0.89	0.765	0.67	0.895	0.82	0.72	0.735	0.81
1761	0.84	0.75	0.67	0.88	0.815	0.795	0.73	0.84
1762	0.81	0.765	0.715	0.895	0.76	0.75	0.795	0.81
1763	0.865	0.765	0.735	0.87	0.795	0.675	0.855	0.855
1764	0.87	0.73	0.745	0.87	0.765	0.755	0.745	0.785
1765	0.85	0.745	0.72	0.95	0.755	0.71	0.81	0.8
1766	0.86	0.775	0.695	0.89	0.785	0.715	0.74	0.86
1767	0.835	0.755	0.7	0.925	0.775	0.73	0.805	0.825
1768	0.85	0.74	0.71	0.915	0.79	0.75	0.765	0.825
1769	0.835	0.74	0.685	0.915	0.765	0.775	0.755	0.835
1770	0.87	0.71	0.675	0.9	0.825	0.665	0.785	0.82
1771	0.775	0.685	0.685	0.905	0.74	0.76	0.79	0.81
1772	0.895	0.785	0.705	0.885	0.74	0.71	0.76	0.89
1773	0.86	0.74	0.69	0.895	0.81	0.755	0.77	0.825
1774	0.83	0.73	0.735	0.93	0.74	0.745	0.77	0.82
1775	0.835	0.775	0.705	0.9	0.775	0.755	0.76	0.825
1776	0.85	0.75	0.69	0.93	0.785	0.69	0.77	0.785
1777	0.835	0.775	0.7	0.915	0.805	0.735	0.775	0.82
1778	0.875	0.7	0.7	0.87	0.82	0.71	0.75	0.815
1779	0.87	0.71	0.75	0.905	0.825	0.72	0.785	0.79
1780	0.855	0.8	0.67	0.875	0.805	0.715	0.755	0.885
1781	0.89	0.74	0.71	0.905	0.83	0.735	0.8	0.845
1782	0.795	0.785	0.685	0.905	0.815	0.775	0.775	0.815
1783	0.85	0.725	0.715	0.905	0.73	0.735	0.72	0.785
1784	0.82	0.73	0.725	0.905	0.775	0.775	0.785	0.83
1785	0.845	0.78	0.695	0.89	0.74	0.695	0.77	0.85
1786	0.81	0.745	0.695	0.915	0.81	0.755	0.77	0.86
1787	0.9	0.685	0.72	0.905	0.78	0.705	0.735	0.845
1788	0.85	0.75	0.72	0.905	0.805	0.695	0.79	0.83
1789	0.89	0.755	0.69	0.865	0.74	0.765	0.825	0.81
1790	0.815	0.76	0.675	0.915	0.81	0.7	0.8	0.76
1791	0.84	0.735	0.72	0.875	0.805	0.705	0.795	0.825
1792	0.83	0.705	0.7	0.92	0.79	0.72	0.78	0.82
1793	0.86	0.81	0.72	0.915	0.805	0.7	0.78	0.82
1794	0.825	0.74	0.635	0.92	0.775	0.775	0.755	0.805
1795	0.825	0.78	0.71	0.855	0.7	0.71	0.77	0.835
1796	0.855	0.775	0.72	0.915	0.77	0.73	0.77	0.815
1797	0.895	0.715	0.75	0.93	0.845	0.755	0.805	0.78
1798	0.835	0.71	0.665	0.885	0.795	0.73	0.73	0.825
1799	0.875	0.72	0.71	0.885	0.74	0.77	0.805	0.86
1800	0.85	0.765	0.705	0.915	0.805	0.725	0.79	0.85
1801	0.85	0.69	0.715	0.915	0.745	0.71	0.8	0.82
1802	0.88	0.7	0.73	0.865	0.78	0.725	0.815	0.85
1803	0.885	0.78	0.665	0.925	0.8	0.78	0.835	0.84
1804	0.89	0.76	0.75	0.905	0.81	0.73	0.77	0.785
1805	0.825	0.73	0.605	0.905	0.825	0.8	0.745	0.85
1806	0.79	0.74	0.685	0.89	0.79	0.72	0.77	0.855
1807	0.83	0.74	0.7	0.89	0.76	0.735	0.79	0.785
1808	0.825	0.785	0.695	0.9	0.775	0.695	0.75	0.83
1809	0.84	0.79	0.76	0.895	0.735	0.69	0.76	0.825
1810	0.83	0.755	0.695	0.915	0.815	0.7	0.74	0.8
1811	0.895	0.72	0.66	0.915	0.765	0.745	0.785	0.815
1812	0.84	0.715	0.665	0.935	0.83	0.725	0.745	0.795
1813	0.835	0.805	0.745	0.92	0.79	0.74	0.77	0.815
1814	0.815	0.745	0.68	0.885	0.82	0.715	0.79	0.84
1815	0.825	0.685	0.68	0.91	0.73	0.64	0.765	0.815
1816	0.865	0.785	0.735	0.935	0.775	0.735	0.815	0.84
1817	0.855	0.725	0.715	0.9	0.75	0.75	0.8	0.84
1818	0.83	0.75	0.74	0.875	0.79	0.695	0.745	0.8
1819	0.88	0.75	0.705	0.87	0.78	0.77	0.79	0.85
1820	0.815	0.765	0.71	0.895	0.8	0.755	0.78	0.835
1821	0.895	0.765	0.655	0.91	0.8	0.71	0.76	0.8
1822	0.85	0.755	0.7	0.91	0.755	0.705	0.735	0.825
1823	0.84	0.75	0.695	0.9	0.785	0.72	0.77	0.865
1824	0.805	0.735	0.7	0.895	0.795	0.77	0.78	0.86
1825	0.86	0.73	0.7	0.935	0.815	0.7	0.785	0.84
1826	0.845	0.745	0.745	0.885	0.74	0.695	0.8	0.82
1827	0.81	0.755	0.71	0.875	0.79	0.805	0.735	0.805
1828	0.885	0.75	0.775	0.92	0.77	0.685	0.81	0.8
1829	0.825	0.73	0.63	0.9	0.78	0.72	0.76	0.83
1830	0.85	0.755	0.71	0.91	0.81	0.745	0.8	0.805
1831	0.84	0.765	0.715	0.935	0.775	0.78	0.755	0.825
1832	0.785	0.7	0.69	0.89	0.8	0.785	0.79	0.805
1833	0.875	0.765	0.66	0.875	0.75	0.725	0.81	0.815
1834	0.855	0.76	0.745	0.895	0.81	0.7	0.76	0.83
1835	0.815	0.785	0.715	0.925	0.795	0.72	0.765	0.855
1836	0.875	0.795	0.72	0.915	0.81	0.685	0.84	0.87
1837	0.85	0.72	0.68	0.92	0.78	0.72	0.77	0.815
1838	0.86	0.72	0.76	0.9	0.795	0.725	0.73	0.84
1839	0.845	0.765	0.685	0.87	0.77	0.72	0.81	0.795
1840	0.855	0.685	0.655	0.89	0.76	0.735	0.735	0.78
1841	0.83	0.765	0.69	0.88	0.79	0.69	0.8	0.835
1842	0.815	0.76	0.67	0.925	0.765	0.755	0.785	0.855
1843	0.835	0.74	0.71	0.865	0.81	0.7	0.765	0.815
1844	0.83	0.745	0.68	0.935	0.76	0.705	0.755	0.845
1845	0.84	0.735	0.715	0.91	0.74	0.765	0.805	0.79
1846	0.86	0.755	0.71	0.88	0.75	0.745	0.765	0.815
1847	0.87	0.775	0.755	0.905	0.765	0.71	0.775	0.84
1848	0.85	0.735	0.69	0.905	0.805	0.745	0.755	0.835
1849	0.835	0.705	0.68	0.92	0.81	0.73	0.775	0.8
1850	0.885	0.75	0.73	0.915	0.84	0.745	0.785	0.82
1851	0.855	0.725	0.755	0.905	0.785	0.7	0.76	0.845
1852	0.895	0.67	0.695	0.865	0.78	0.725	0.815	0.845
1853	0.825	0.785	0.73	0.885	0.705	0.725	0.75	0.825
1854	0.805	0.73	0.68	0.905	0.84	0.715	0.77	0.76
1855	0.82	0.79	0.685	0.885	0.79	0.735	0.805	0.83
1856	0.855	0.755	0.68	0.915	0.8	0.74	0.785	0.83
1857	0.87	0.755	0.685	0.92	0.825	0.73	0.79	0.835
1858	0.855	0.705	0.695	0.89	0.78	0.685	0.78	0.83
1859	0.865	0.775	0.72	0.9	0.755	0.77	0.785	0.775
1860	0.82	0.74	0.725	0.93	0.765	0.785	0.72	0.855
1861	0.86	0.76	0.655	0.9	0.86	0.765	0.825	0.81
1862	0.79	0.74	0.69	0.93	0.84	0.75	0.745	0.805
1863	0.86	0.75	0.69	0.885	0.725	0.745	0.775	0.82
1864	0.88	0.77	0.7	0.915	0.79	0.7	0.76	0.9
1865	0.825	0.79	0.715	0.88	0.76	0.725	0.83	0.835
1866	0.83	0.73	0.665	0.87	0.785	0.715	0.73	0.85
1867	0.81	0.755	0.735	0.88	0.765	0.73	0.8	0.82
1868	0.865	0.735	0.73	0.92	0.79	0.75	0.76	0.815
1869	0.835	0.72	0.75	0.93	0.75	0.76	0.785	0.79
1870	0.895	0.755	0.675	0.92	0.78	0.65	0.745	0.82
1871	0.85	0.74	0.705	0.885	0.795	0.685	0.75	0.8
1872	0.81	0.78	0.655	0.89	0.76	0.715	0.735	0.78
1873	0.88	0.7	0.72	0.895	0.72	0.8	0.79	0.845
1874	0.81	0.77	0.685	0.88	0.815	0.725	0.8	0.825
1875	0.855	0.735	0.7	0.89	0.79	0.785	0.83	0.835
1876	0.875	0.735	0.71	0.875	0.785	0.75	0.815	0.825
1877	0.84	0.79	0.7	0.935	0.805	0.745	0.765	0.87
1878	0.855	0.735	0.735	0.905	0.815	0.7	0.755	0.785
1879	0.875	0.745	0.73	0.93	0.78	0.715	0.72	0.83
1880	0.84	0.715	0.665	0.92	0.78	0.69	0.83	0.84
1881	0.81	0.74	0.67	0.91	0.785	0.715	0.775	0.81
1882	0.805	0.735	0.725	0.93	0.785	0.7	0.795	0.845
1883	0.87	0.74	0.77	0.89	0.77	0.74	0.815	0.795
1884	0.865	0.79	0.695	0.915	0.82	0.73	0.83	0.835
1885	0.83	0.72	0.75	0.89	0.78	0.725	0.75	0.83
1886	0.815	0.765	0.695	0.905	0.795	0.755	0.755	0.82
1887	0.85	0.765	0.665	0.87	0.785	0.71	0.695	0.83
1888	0.88	0.745	0.64	0.87	0.765	0.755	0.745	0.82
1889	0.845	0.74	0.73	0.905	0.77	0.75	0.775	0.84
1890	0.86	0.71	0.705	0.925	0.78	0.735	0.835	0.845
1891	0.88	0.79	0.715	0.9	0.765	0.715	0.795	0.85
1892	0.865	0.7	0.665	0.87	0.785	0.72	0.78	0.815
1893	0.87	0.695	0.68	0.925	0.78	0.67	0.77	0.79
1894	0.85	0.735	0.7	0.89	0.78	0.715	0.765	0.825
1895	0.815	0.765	0.74	0.895	0.765	0.735	0.8	0.82
1896	0.855	0.81	0.71	0.915	0.735	0.755	0.73	0.83
1897	0.845	0.68	0.68	0.925	0.795	0.765	0.79	0.79
1898	0.82	0.725	0.725	0.9	0.82	0.725	0.77	0.835
1899	0.835	0.79	0.73	0.915	0.805	0.75	0.8	0.815
1900	0.875	0.76	0.7	0.87	0.815	0.705	0.77	0.87
1901	0.84	0.775	0.675	0.885	0.775	0.77	0.8	0.815
1902	0.79	0.76	0.655	0.925	0.785	0.705	0.805	0.83
1903	0.85	0.725	0.725	0.905	0.73	0.715	0.745	0.79
1904	0.855	0.755	0.72	0.905	0.775	0.72	0.725	0.825
1905	0.85	0.74	0.685	0.91	0.805	0.735	0.73	0.82
1906	0.855	0.69	0.68	0.905	0.8	0.7	0.795	0.835
1907	0.895	0.75	0.74	0.9	0.825	0.765	0.81	0.82
1908	0.805	0.765	0.675	0.9	0.785	0.74	0.745	0.865
1909	0.85	0.78	0.76	0.885	0.74	0.705	0.78	0.785
1910	0.865	0.71	0.69	0.905	0.795	0.73	0.81	0.845
1911	0.845	0.785	0.73	0.885	0.8	0.74	0.805	0.84
1912	0.86	0.72	0.625	0.915	0.815	0.71	0.755	0.81
1913	0.795	0.785	0.73	0.895	0.845	0.675	0.775	0.83
1914	0.835	0.78	0.725	0.905	0.785	0.75	0.775	0.835
1915	0.83	0.73	0.675	0.915	0.78	0.735	0.765	0.76
1916	0.84	0.735	0.705	0.905	0.745	0.755	0.79	0.785
1917	0.84	0.75	0.705	0.905	0.795	0.71	0.745	0.855
1918	0.85	0.745	0.73	0.9	0.78	0.725	0.795	0.87
1919	0.875	0.705	0.735	0.885	0.74	0.775	0.715	0.82
1920	0.865	0.69	0.66	0.895	0.755	0.705	0.8	0.815
1921	0.815	0.735	0.65	0.91	0.735	0.71	0.755	0.82
1922	0.89	0.73	0.685	0.915	0.77	0.715	0.745	0.805
1923	0.875	0.76	0.655	0.86	0.81	0.68	0.81	0.87
1924	0.82	0.77	0.76	0.915	0.81	0.75	0.795	0.84
1925	0.8	0.745	0.71	0.88	0.83	0.74	0.83	0.83
1926	0.85	0.7	0.685	0.9	0.805	0.785	0.74	0.81
1927	0.855	0.77	0.735	0.92	0.73	0.76	0.745	0.8
1928	0.805	0.78	0.715	0.895	0.73	0.72	0.77	0.845
1929	0.845	0.755	0.7	0.905	0.805	0.7	0.83	0.82
1930	0.89	0.72	0.735	0.905	0.81	0.775	0.755	0.81
1931	0.81	0.755	0.705	0.915	0.76	0.75	0.78	0.86
1932	0.865	0.73	0.665	0.91	0.78	0.735	0.79	0.83
1933	0.85	0.7	0.725	0.875	0.785	0.73	0.8	0.84
1934	0.895	0.745	0.64	0.885	0.81	0.76	0.765	0.78
1935	0.795	0.755	0.685	0.89	0.775	0.745	0.815	0.825
1936	0.83	0.79	0.77	0.915	0.78	0.795	0.8	0.8
1937	0.865	0.77	0.705	0.88	0.805	0.675	0.775	0.825
1938	0.865	0.765	0.735	0.915	0.745	0.76	0.805	0.82
1939	0.785	0.72	0.695	0.9	0.795	0.675	0.71	0.865
1940	0.855	0.73	0.74	0.94	0.8	0.685	0.735	0.795
1941	0.775	0.68	0.705	0.9	0.765	0.705	0.8	0.835
1942	0.82	0.755	0.71	0.91	0.765	0.725	0.825	0.8
1943	0.81	0.765	0.73	0.91	0.755	0.74	0.76	0.85
1944	0.875	0.745	0.675	0.935	0.82	0.75	0.845	0.795
1945	0.855	0.74	0.73	0.895	0.81	0.74	0.76	0.835
1946	0.875	0.725	0.725	0.895	0.77	0.745	0.775	0.795
1947	0.79	0.755	0.67	0.89	0.72	0.69	0.73	0.845
1948	0.885	0.73	0.68	0.9	0.765	0.735	0.77	0.78
1949	0.92	0.79	0.715	0.91	0.84	0.77	0.775	0.85
1950	0.86	0.775	0.69	0.88	0.81	0.71	0.735	0.855
1951	0.865	0.69	0.655	0.895	0.79	0.685	0.8	0.85
1952	0.82	0.77	0.72	0.895	0.76	0.695	0.805	0.825
1953	0.8	0.78	0.655	0.925	0.8	0.69	0.735	0.815
1954	0.855	0.76	0.73	0.92	0.735	0.76	0.8	0.835
1955	0.875	0.745	0.72	0.915	0.76	0.78	0.76	0.8
1956	0.83	0.79	0.7	0.875	0.78	0.72	0.76	0.795
1957	0.865	0.66	0.71	0.915	0.835	0.685	0.75	0.8
1958	0.86	0.765	0.71	0.915	0.765	0.72	0.775	0.865
1959	0.835	0.725	0.72	0.88	0.81	0.79	0.77	0.835
1960	0.88	0.775	0.715	0.88	0.75	0.74	0.78	0.83
1961	0.835	0.7	0.735	0.885	0.755	0.735	0.77	0.825
1962	0.835	0.785	0.695	0.95	0.74	0.72	0.76	0.85
1963	0.83	0.78	0.675	0.89	0.76	0.7	0.76	0.85
1964	0.81	0.725	0.725	0.91	0.81	0.755	0.77	0.815
1965	0.83	0.72	0.685	0.885	0.805	0.69	0.82	0.845
1966	0.885	0.78	0.68	0.865	0.805	0.76	0.8	0.81
1967	0.875	0.75	0.715	0.88	0.78	0.725	0.82	0.83
1968	0.84	0.78	0.725	0.94	0.825	0.76	0.745	0.775
1969	0.865	0.705	0.715	0.93	0.785	0.73	0.72	0.81
1970	0.86	0.72	0.705	0.885	0.805	0.745	0.775	0.83
1971	0.855	0.795	0.705	0.92	0.76	0.725	0.79	0.825
1972	0.865	0.73	0.685	0.88	0.755	0.7	0.825	0.82
1973	0.85	0.7	0.68	0.905	0.785	0.735	0.76	0.82
1974	0.835	0.745	0.695	0.92	0.795	0.77	0.77	0.8
1975	0.835	0.7	0.65	0.88	0.78	0.74	0.73	0.835
1976	0.855	0.725	0.685	0.905	0.82	0.71	0.76	0.835
1977	0.85	0.8	0.68	0.9	0.77	0.715	0.725	0.83
1978	0.81	0.78	0.735	0.9	0.81	0.76	0.8	0.8
1979	0.855	0.735	0.745	0.915	0.785	0.735	0.805	0.84
1980	0.87	0.765	0.745	0.895	0.775	0.725	0.785	0.83
1981	0.805	0.76	0.685	0.89	0.76	0.73	0.75	0.83
1982	0.86	0.78	0.755	0.91	0.79	0.775	0.745	0.825
1983	0.8	0.78	0.705	0.865	0.755	0.7	0.79	0.795
1984	0.85	0.765	0.715	0.91	0.815	0.73	0.81	0.785
1985	0.87	0.75	0.65	0.925	0.74	0.71	0.74	0.805
1986	0.875	0.755	0.65	0.915	0.765	0.715	0.82	0.835
1987	0.85	0.75	0.695	0.915	0.8	0.755	0.835	0.84
1988	0.87	0.75	0.72	0.89	0.76	0.68	0.75	0.82
1989	0.835	0.71	0.745	0.875	0.82	0.715	0.775	0.845
1990	0.885	0.685	0.725	0.91	0.81	0.74	0.76	0.855
1991	0.835	0.74	0.705	0.925	0.785	0.775	0.755	0.8
1992	0.87	0.65	0.735	0.89	0.755	0.755	0.775	0.815
1993	0.805	0.77	0.74	0.915	0.795	0.75	0.74	0.825
1994	0.875	0.755	0.695	0.9	0.77	0.695	0.73	0.85
1995	0.835	0.815	0.695	0.9	0.73	0.725	0.84	0.825
1996	0.82	0.705	0.68	0.895	0.795	0.715	0.785	0.84
1997	0.855	0.765	0.705	0.915	0.79	0.705	0.77	0.83
[truncated: 8,008 more rows]

## Sheet: Ext.Fig. 6j
Feeding	On	Off		Social	On	Off		Obj.expl.	On	Off
	9.185	0.86			5.408	1.52			7.118	2.27
	7.55	0.88			7.753	1.2			8.423	2.66
	10.122	1.2			5.465	1.4			8.115	2.9
	9.155				7.5	1.75			6.943	1.85
	12.098	0.85			6.158	2.81			12.58	1.13
	10.077	2.17			7.415	2.32			7.97	2.08
Mean	9.69783	1.192			6.6165	1.83333			8.52483	2.14833
SEM	0.612518	0.253089			0.436137	0.250648			0.844826	0.256404

## Sheet: Ext.Fig. 6k
Average speed (cm/s)
	Con.	Stim.
	6.3	6.1
	4.8	7.4
	3.2	1.9
	5	3.7
	4.5	2.6
Mean	4.76	4.34
SEM	0.496588	1.04528

## Sheet: Ext.Fig. 6l
Path length (m)
	Con.	Stim.
	54.492	49.846
	43.517	64.253
	25.865	19.42
	39.479	35.565
	42.399	27.697
Mean	41.1504	39.3562
SEM	4.59127	7.99265

## Sheet: Ext.Fig. 6m
Chasing
	YFP	Con.	Stim.
	0	0.08	1
	0.09	0	0.75
	0.11	0.14	0.83
	0.09	0.17	1
	0	0.08	1
	0	0.08
Mean	0.0483333	0.0916667	0.916
SEM	0.02182	0.0240023	0.0529717

## Sheet: Ext.Fig. 6n
Latency to Behav.
	YFP	Stim.
	3.3657	6.0933
	2.46	5.112
	3.92	12.26
	2.544	6.82
		8.34
		7.5467
Mean	3.07242	7.69533
SEM	0.348651	1.02111

## Sheet: Ext.Fig. 6o
	Empirical CDFs						Kernel estimates
	Stimulation		Control				Stimulation		Control
	x	y	x	y			x	y	x	y
	3.08	0	3.04	0			2.58	0.00576173	2.50324	0.021647
	3.08	0.0322581	3.04	0.0909091			2.58745	0.00602019	2.50901	0.0224248
	3.12	0.0645161	3.08	0.272727			2.59489	0.00628803	2.51477	0.0232255
	3.32	0.0967742	3.12	0.363636			2.60234	0.0065655	2.52054	0.0240494
	3.36	0.129032	3.28	0.545455			2.60979	0.00685281	2.52631	0.0248972
	3.4	0.16129	3.36	0.636364			2.61724	0.00715021	2.53207	0.0257692
	3.68	0.193548	3.48	0.727273			2.62468	0.00745793	2.53784	0.026666
	3.96	0.225806	3.6	0.818182			2.63213	0.0077762	2.5436	0.027588
	4.12	0.258065	4	0.909091			2.63958	0.00810526	2.54937	0.0285357
	4.68	0.290323	4.84	1			2.64703	0.00844533	2.55514	0.0295095
	5	0.322581					2.65447	0.00879666	2.5609	0.0305101
	5.08	0.387097					2.66192	0.00915947	2.56667	0.0315377
	5.4	0.419355					2.66937	0.00953399	2.57243	0.032593
	5.52	0.451613					2.67682	0.00992045	2.5782	0.0336763
	5.96	0.483871					2.68426	0.0103191	2.58396	0.0347883
	6.08	0.516129					2.69171	0.0107301	2.58973	0.0359292
	6.4	0.580645					2.69916	0.0111537	2.5955	0.0370997
	6.44	0.612903					2.70661	0.0115902	2.60126	0.0383002
	6.84	0.645161					2.71405	0.0120397	2.60703	0.0395312
	7.04	0.677419					2.7215	0.0125025	2.61279	0.040793
	7.16	0.709677					2.72895	0.0129787	2.61856	0.0420863
	7.2	0.774194					2.7364	0.0134687	2.62432	0.0434114
	7.24	0.806452					2.74384	0.0139725	2.63009	0.0447688
	7.28	0.83871					2.75129	0.0144903	2.63586	0.046159
	7.6	0.870968					2.75874	0.0150225	2.64162	0.0475824
	8.2	0.903226					2.76619	0.0155691	2.64739	0.0490395
	8.36	0.935484					2.77363	0.0161303	2.65315	0.0505306
	8.6	0.967742					2.78108	0.0167063	2.65892	0.0520563
	9.52	1					2.78853	0.0172973	2.66468	0.0536169
							2.79598	0.0179035	2.67045	0.0552129
							2.80342	0.0185249	2.67622	0.0568446
							2.81087	0.0191618	2.68198	0.0585126
							2.81832	0.0198142	2.68775	0.0602171
							2.82577	0.0204824	2.69351	0.0619586
							2.83321	0.0211664	2.69928	0.0637375
							2.84066	0.0218663	2.70505	0.065554
							2.84811	0.0225823	2.71081	0.0674087
							2.85556	0.0233145	2.71658	0.0693017
							2.863	0.0240629	2.72234	0.0712336
							2.87045	0.0248276	2.72811	0.0732045
							2.8779	0.0256088	2.73387	0.0752148
							2.88535	0.0264064	2.73964	0.0772649
							2.89279	0.0272204	2.74541	0.0793549
							2.90024	0.0280511	2.75117	0.0814853
							2.90769	0.0288983	2.75694	0.0836562
							2.91514	0.0297621	2.7627	0.085868
							2.92258	0.0306425	2.76847	0.0881207
							2.93003	0.0315395	2.77423	0.0904148
							2.93748	0.0324531	2.78	0.0927504
							2.94492	0.0333832	2.78577	0.0951276
							2.95237	0.0343299	2.79153	0.0975468
							2.95982	0.035293	2.7973	0.100008
							2.96727	0.0362725	2.80306	0.102511
							2.97471	0.0372684	2.80883	0.105057
							2.98216	0.0382805	2.81459	0.107645
							2.98961	0.0393088	2.82036	0.110276
							2.99706	0.0403531	2.82613	0.112949
							3.0045	0.0414134	2.83189	0.115665
							3.01195	0.0424895	2.83766	0.118424
							3.0194	0.0435812	2.84342	0.121225
							3.02685	0.0446885	2.84919	0.124069
							3.03429	0.045811	2.85495	0.126957
							3.04174	0.0469488	2.86072	0.129886
							3.04919	0.0481015	2.86649	0.132859
							3.05664	0.049269	2.87225	0.135874
							3.06408	0.0504511	2.87802	0.138932
							3.07153	0.0516475	2.88378	0.142032
							3.07898	0.052858	2.88955	0.145175
							3.08643	0.0540824	2.89532	0.148359
							3.09387	0.0553205	2.90108	0.151586
							3.10132	0.0565719	2.90685	0.154855
							3.10877	0.0578363	2.91261	0.158165
							3.11622	0.0591136	2.91838	0.161517
							3.12366	0.0604034	2.92414	0.16491
							3.13111	0.0617055	2.92991	0.168344
							3.13856	0.0630194	2.93568	0.171819
							3.14601	0.064345	2.94144	0.175334
							3.15345	0.0656818	2.94721	0.178889
							3.1609	0.0670295	2.95297	0.182484
							3.16835	0.0683879	2.95874	0.186118
							3.1758	0.0697565	2.9645	0.189791
							3.18324	0.0711351	2.97027	0.193503
							3.19069	0.0725232	2.97604	0.197253
							3.19814	0.0739205	2.9818	0.20104
							3.20559	0.0753266	2.98757	0.204865
							3.21303	0.0767412	2.99333	0.208727
							3.22048	0.0781638	2.9991	0.212625
							3.22793	0.0795942	3.00486	0.216559
							3.23538	0.0810318	3.01063	0.220528
							3.24282	0.0824765	3.0164	0.224531
							3.25027	0.0839276	3.02216	0.228569
							3.25772	0.0853849	3.02793	0.232641
							3.26517	0.086848	3.03369	0.236745
							3.27261	0.0883164	3.03946	0.240882
							3.28006	0.0897898	3.04523	0.24505
							3.28751	0.0912678	3.05099	0.24925
							3.29495	0.09275	3.05676	0.25348
							3.3024	0.094236	3.06252	0.257739
							3.30985	0.0957255	3.06829	0.262028
							3.3173	0.0972179	3.07405	0.266345
							3.32474	0.098713	3.07982	0.270689
							3.33219	0.10021	3.08559	0.27506
							3.33964	0.101709	3.09135	0.279458
							3.34709	0.10321	3.09712	0.28388
							3.35453	0.104712	3.10288	0.288327
							3.36198	0.106214	3.10865	0.292798
							3.36943	0.107717	3.11441	0.297292
							3.37688	0.10922	3.12018	0.301808
							3.38432	0.110723	3.12595	0.306345
							3.39177	0.112225	3.13171	0.310902
							3.39922	0.113726	3.13748	0.315479
							3.40667	0.115225	3.14324	0.320075
							3.41411	0.116723	3.14901	0.324689
							3.42156	0.118219	3.15477	0.32932
							3.42901	0.119712	3.16054	0.333967
							3.43646	0.121203	3.16631	0.338629
							3.4439	0.122691	3.17207	0.343305
							3.45135	0.124176	3.17784	0.347995
							3.4588	0.125657	3.1836	0.352697
							3.46625	0.127134	3.18937	0.357411
							3.47369	0.128607	3.19514	0.362136
							3.48114	0.130076	3.2009	0.366871
							3.48859	0.13154	3.20667	0.371615
							3.49604	0.133	3.21243	0.376366
							3.50348	0.134454	3.2182	0.381125
							3.51093	0.135903	3.22396	0.385889
							3.51838	0.137346	3.22973	0.390659
							3.52583	0.138784	3.2355	0.395434
							3.53327	0.140216	3.24126	0.400211
							3.54072	0.141641	3.24703	0.404992
							3.54817	0.14306	3.25279	0.409773
							3.55562	0.144473	3.25856	0.414556
							3.56306	0.145879	3.26432	0.419338
							3.57051	0.147278	3.27009	0.424119
							3.57796	0.148671	3.27586	0.428898
							3.58541	0.150056	3.28162	0.433674
							3.59285	0.151433	3.28739	0.438446
							3.6003	0.152804	3.29315	0.443213
							3.60775	0.154167	3.29892	0.447975
							3.6152	0.155523	3.30468	0.45273
							3.62264	0.15687	3.31045	0.457478
							3.63009	0.15821	3.31622	0.462218
							3.63754	0.159542	3.32198	0.466948
							3.64498	0.160866	3.32775	0.471669
							3.65243	0.162182	3.33351	0.476379
							3.65988	0.16349	3.33928	0.481077
							3.66733	0.164789	3.34505	0.485763
							3.67477	0.166081	3.35081	0.490436
							3.68222	0.167365	3.35658	0.495095
							3.68967	0.16864	3.36234	0.499739
							3.69712	0.169907	3.36811	0.504368
							3.70456	0.171165	3.37387	0.508981
							3.71201	0.172415	3.37964	0.513576
							3.71946	0.173656	3.38541	0.518154
							3.72691	0.174889	3.39117	0.522714
							3.73435	0.176114	3.39694	0.527254
							3.7418	0.17733	3.4027	0.531775
							3.74925	0.178538	3.40847	0.536275
							3.7567	0.179737	3.41423	0.540754
							3.76414	0.180928	3.42	0.545211
							3.77159	0.18211	3.42577	0.549646
							3.77904	0.183284	3.43153	0.554057
							3.78649	0.18445	3.4373	0.558446
							3.79393	0.185608	3.44306	0.56281
							3.80138	0.186757	3.44883	0.567149
							3.80883	0.187897	3.45459	0.571463
							3.81628	0.18903	3.46036	0.575751
							3.82372	0.190154	3.46613	0.580013
							3.83117	0.19127	3.47189	0.584248
							3.83862	0.192378	3.47766	0.588456
							3.84607	0.193477	3.48342	0.592636
							3.85351	0.194569	3.48919	0.596787
							3.86096	0.195652	3.49495	0.60091
							3.86841	0.196727	3.50072	0.605004
							3.87586	0.197795	3.50649	0.609069
							3.8833	0.198854	3.51225	0.613103
							3.89075	0.199906	3.51802	0.617108
							3.8982	0.20095	3.52378	0.621081
							3.90565	0.201985	3.52955	0.625024
							3.91309	0.203013	3.53532	0.628936
							3.92054	0.204034	3.54108	0.632816
							3.92799	0.205047	3.54685	0.636664
							3.93544	0.206052	3.55261	0.64048
							3.94288	0.207049	3.55838	0.644264
							3.95033	0.208039	3.56414	0.648015
							3.95778	0.209022	3.56991	0.651734
							3.96523	0.209997	3.57568	0.655419
							3.97267	0.210964	3.58144	0.659072
							3.98012	0.211925	3.58721	0.662691
							3.98757	0.212878	3.59297	0.666276
							3.99502	0.213824	3.59874	0.669828
							4.00246	0.214763	3.6045	0.673346
							4.00991	0.215695	3.61027	0.67683
							4.01736	0.216619	3.61604	0.680281
							4.0248	0.217537	3.6218	0.683697
							4.03225	0.218448	3.62757	0.687079
							4.0397	0.219352	3.63333	0.690427
							4.04715	0.22025	3.6391	0.69374
							4.05459	0.22114	3.64486	0.69702
							4.06204	0.222024	3.65063	0.700265
							4.06949	0.222902	3.6564	0.703476
							4.07694	0.223773	3.66216	0.706652
							4.08438	0.224638	3.66793	0.709795
							4.09183	0.225496	3.67369	0.712903
							4.09928	0.226349	3.67946	0.715977
							4.10673	0.227195	3.68523	0.719017
							4.11417	0.228035	3.69099	0.722023
							4.12162	0.228869	3.69676	0.724995
							4.12907	0.229698	3.70252	0.727934
							4.13652	0.230521	3.70829	0.730838
							4.14396	0.231338	3.71405	0.733709
							4.15141	0.232149	3.71982	0.736547
							4.15886	0.232956	3.72559	0.739351
							4.16631	0.233757	3.73135	0.742122
							4.17375	0.234552	3.73712	0.74486
							4.1812	0.235343	3.74288	0.747564
							4.18865	0.236129	3.74865	0.750237
							4.1961	0.23691	3.75441	0.752876
							4.20354	0.237686	3.76018	0.755484
							4.21099	0.238458	3.76595	0.758059
							4.21844	0.239226	3.77171	0.760602
							4.22589	0.239989	3.77748	0.763113
							4.23333	0.240749	3.78324	0.765593
							4.24078	0.241504	3.78901	0.768042
							4.24823	0.242256	3.79477	0.770459
							4.25568	0.243004	3.80054	0.772846
							4.26312	0.243749	3.80631	0.775201
							4.27057	0.24449	3.81207	0.777527
							4.27802	0.245229	3.81784	0.779822
							4.28547	0.245965	3.8236	0.782087
							4.29291	0.246698	3.82937	0.784323
							4.30036	0.247428	3.83514	0.786529
							4.30781	0.248157	3.8409	0.788706
							4.31526	0.248883	3.84667	0.790854
							4.3227	0.249607	3.85243	0.792974
							4.33015	0.25033	3.8582	0.795065
							4.3376	0.251051	3.86396	0.797128
							4.34505	0.251771	3.86973	0.799163
							4.35249	0.25249	3.8755	0.801171
							4.35994	0.253208	3.88126	0.803151
							4.36739	0.253926	3.88703	0.805105
							4.37483	0.254643	3.89279	0.807031
							4.38228	0.25536	3.89856	0.808932
							4.38973	0.256077	3.90432	0.810806
							4.39718	0.256795	3.91009	0.812655
							4.40462	0.257513	3.91586	0.814478
							4.41207	0.258232	3.92162	0.816275
							4.41952	0.258952	3.92739	0.818048
							4.42697	0.259673	3.93315	0.819796
							4.43441	0.260396	3.93892	0.82152
							4.44186	0.26112	3.94468	0.82322
							4.44931	0.261847	3.95045	0.824896
							4.45676	0.262576	3.95622	0.826549
							4.4642	0.263307	3.96198	0.828178
							4.47165	0.264041	3.96775	0.829784
							4.4791	0.264778	3.97351	0.831368
							4.48655	0.265519	3.97928	0.83293
							4.49399	0.266263	3.98505	0.834469
							4.50144	0.26701	3.99081	0.835987
							4.50889	0.267762	3.99658	0.837484
							4.51634	0.268517	4.00234	0.838959
							4.52378	0.269278	4.00811	0.840413
							4.53123	0.270042	4.01387	0.841847
							4.53868	0.270811	4.01964	0.843261
							4.54613	0.271586	4.02541	0.844655
							4.55357	0.272365	4.03117	0.846029
							4.56102	0.273151	4.03694	0.847383
							4.56847	0.273942	4.0427	0.848719
							4.57592	0.274738	4.04847	0.850036
							4.58336	0.275541	4.05423	0.851334
							4.59081	0.276351	4.06	0.852614
							4.59826	0.277167	4.06577	0.853876
							4.60571	0.277989	4.07153	0.85512
							4.61315	0.278819	4.0773	0.856347
							4.6206	0.279655	4.08306	0.857557
							4.62805	0.280499	4.08883	0.85875
							4.6355	0.28135	4.09459	0.859926
							4.64294	0.282208	4.10036	0.861086
							4.65039	0.283075	4.10613	0.86223
							4.65784	0.283949	4.11189	0.863359
							4.66529	0.284831	4.11766	0.864472
							4.67273	0.285721	4.12342	0.865569
							4.68018	0.28662	4.12919	0.866652
							4.68763	0.287527	4.13495	0.86772
							4.69508	0.288442	4.14072	0.868774
							4.70252	0.289366	4.14649	0.869813
							4.70997	0.290298	4.15225	0.870839
							4.71742	0.291239	4.15802	0.871851
							4.72486	0.29219	4.16378	0.87285
							4.73231	0.293149	4.16955	0.873835
							4.73976	0.294116	4.17532	0.874808
							4.74721	0.295093	4.18108	0.875769
							4.75465	0.296078	4.18685	0.876717
							4.7621	0.297073	4.19261	0.877653
							4.76955	0.298077	4.19838	0.878577
							4.777	0.299089	4.20414	0.87949
							4.78444	0.30011	4.20991	0.880391
							4.79189	0.30114	4.21568	0.881281
							4.79934	0.30218	4.22144	0.882161
							4.80679	0.303229	4.22721	0.88303
							4.81423	0.304286	4.23297	0.883889
							4.82168	0.305352	4.23874	0.884738
							4.82913	0.306427	4.2445	0.885577
							4.83658	0.30751	4.25027	0.886407
							4.84402	0.308602	4.25604	0.887227
							4.85147	0.309703	4.2618	0.888038
							4.85892	0.310812	4.26757	0.888841
							4.86637	0.31193	4.27333	0.889635
							4.87381	0.313055	4.2791	0.89042
							4.88126	0.314189	4.28486	0.891198
							4.88871	0.315332	4.29063	0.891968
							4.89616	0.316482	4.2964	0.89273
							4.9036	0.317639	4.30216	0.893484
							4.91105	0.318805	4.30793	0.894232
							4.9185	0.319977	4.31369	0.894972
							4.92595	0.321157	4.31946	0.895706
							4.93339	0.322345	4.32523	0.896434
							4.94084	0.323539	4.33099	0.897155
							4.94829	0.32474	4.33676	0.89787
							4.95574	0.325947	4.34252	0.89858
							4.96318	0.327161	4.34829	0.899284
							4.97063	0.328381	4.35405	0.899982
							4.97808	0.329607	4.35982	0.900675
							4.98553	0.330839	4.36559	0.901364
							4.99297	0.332076	4.37135	0.902047
							5.00042	0.333321	4.37712	0.902726
							5.00787	0.334569	4.38288	0.903401
							5.01532	0.335821	4.38865	0.904071
							5.02276	0.337079	4.39441	0.904738
							5.03021	0.338341	4.40018	0.905401
							5.03766	0.339607	4.40595	0.90606
							5.04511	0.340877	4.41171	0.906716
							5.05255	0.34215	4.41748	0.907369
							5.06	0.343427	4.42324	0.908019
							5.06745	0.344708	4.42901	0.908665
							5.07489	0.345991	4.43477	0.90931
							5.08234	0.347278	4.44054	0.909954
							5.08979	0.348566	4.44631	0.910594
							5.09724	0.349857	4.45207	0.911231
							5.10468	0.351149	4.45784	0.911866
							5.11213	0.352443	4.4636	0.912499
							5.11958	0.353739	4.46937	0.913131
							5.12703	0.355036	4.47514	0.913761
							5.13447	0.356333	4.4809	0.914396
							5.14192	0.357632	4.48667	0.915023
							5.14937	0.358931	4.49243	0.915649
							5.15682	0.36023	4.4982	0.916274
							5.16426	0.361529	4.50396	0.916899
							5.17171	0.362828	4.50973	0.917522
							5.17916	0.364126	4.5155	0.918145
							5.18661	0.365424	4.52126	0.918771
							5.19405	0.366721	4.52703	0.919393
							5.2015	0.368016	4.53279	0.920015
							5.20895	0.36931	4.53856	0.920636
							5.2164	0.370603	4.54432	0.921258
							5.22384	0.371893	4.55009	0.92188
							5.23129	0.373182	4.55586	0.922502
							5.23874	0.374468	4.56162	0.923124
							5.24619	0.375752	4.56739	0.923746
							5.25363	0.377034	4.57315	0.924369
							5.26108	0.378312	4.57892	0.924992
							5.26853	0.379588	4.58468	0.925616
							5.27598	0.38086	4.59045	0.92624
							5.28342	0.38213	4.59622	0.926865
							5.29087	0.383395	4.60198	0.92749
							5.29832	0.384657	4.60775	0.928116
							5.30577	0.385916	4.61351	0.928743
							5.31321	0.38717	4.61928	0.92937
							5.32066	0.38842	4.62505	0.929999
							5.32811	0.389667	4.63081	0.930628
							5.33556	0.390908	4.63658	0.931258
							5.343	0.392146	4.64234	0.931888
							5.35045	0.393379	4.64811	0.93252
							5.3579	0.394608	4.65387	0.933152
							5.36535	0.395832	4.65964	0.933785
							5.37279	0.397051	4.66541	0.934419
							5.38024	0.398266	4.67117	0.935054
							5.38769	0.399475	4.67694	0.93569
							5.39514	0.400679	4.6827	0.936332
							5.40258	0.401879	4.68847	0.936968
							5.41003	0.403073	4.69423	0.937606
							5.41748	0.404263	4.7	0.938244
							5.42492	0.405447	4.70577	0.938883
							5.43237	0.406626	4.71153	0.939522
							5.43982	0.407801	4.7173	0.940162
							5.44727	0.40897	4.72306	0.940802
							5.45471	0.410134	4.72883	0.941443
							5.46216	0.411293	4.73459	0.942084
							5.46961	0.412448	4.74036	0.942726
							5.47706	0.413597	4.74613	0.943367
							5.4845	0.414741	4.75189	0.944009
							5.49195	0.41588	4.75766	0.944651
							5.4994	0.417015	4.76342	0.945296
							5.50685	0.418145	4.76919	0.945938
							5.51429	0.41927	4.77495	0.946579
							5.52174	0.420391	4.78072	0.947221
							5.52919	0.421507	4.78649	0.947862
							5.53664	0.422619	4.79225	0.948502
							5.54408	0.423726	4.79802	0.949142
							5.55153	0.424829	4.80378	0.949782
							5.55898	0.425928	4.80955	0.950421
							5.56643	0.427023	4.81532	0.951059
							5.57387	0.428114	4.82108	0.951695
							5.58132	0.429201	4.82685	0.952331
							5.58877	0.430285	4.83261	0.952966
							5.59622	0.431366	4.83838	0.9536
							5.60366	0.432443	4.84414	0.954232
							5.61111	0.433517	4.84991	0.954862
							5.61856	0.434588	4.85568	0.955491
							5.62601	0.435656	4.86144	0.956119
							5.63345	0.436721	4.86721	0.956744
							5.6409	0.437784	4.87297	0.957368
							5.64835	0.438845	4.87874	0.957989
							5.6558	0.439904	4.8845	0.958611
							5.66324	0.44096	4.89027	0.959228
							5.67069	0.442015	4.89604	0.959842
							5.67814	0.443068	4.9018	0.960454
							5.68559	0.44412	4.90757	0.961063
							5.69303	0.445171	4.91333	0.961669
							5.70048	0.446221	4.9191	0.962272
							5.70793	0.44727	4.92486	0.962873
							5.71538	0.448318	4.93063	0.96347
							5.72282	0.449366	4.9364	0.964064
							5.73027	0.450413	4.94216	0.964655
							5.73772	0.451461	4.94793	0.965242
							5.74517	0.452509	4.95369	0.965825
							5.75261	0.453557	4.95946	0.966405
							5.76006	0.454606	4.96523	0.966981
							5.76751	0.455656	4.97099	0.967553
							5.77495	0.456706	4.97676	0.968121
							5.7824	0.457758	4.98252	0.968685
							5.78985	0.458811	4.98829	0.969245
							5.7973	0.459866	4.99405	0.9698
							5.80474	0.460924	4.99982	0.970351
							5.81219	0.461982	5.00559	0.9709
							5.81964	0.463043	5.01135	0.971441
							5.82709	0.464106	5.01712	0.971978
							5.83453	0.465171	5.02288	0.97251
							5.84198	0.46624	5.02865	0.973037
							5.84943	0.467311	5.03441	0.973559
							5.85688	0.468385	5.04018	0.974076
							5.86432	0.469463	5.04595	0.974588
							5.87177	0.470543	5.05171	0.975095
							5.87922	0.471628	5.05748	0.975597
							5.88667	0.472716	5.06324	0.976093
							5.89411	0.473807	5.06901	0.976583
							5.90156	0.474903	5.07477	0.977069
							5.90901	0.476003	5.08054	0.977548
							5.91646	0.477107	5.08631	0.978022
							5.9239	0.478216	5.09207	0.978491
							5.93135	0.479329	5.09784	0.978953
							5.9388	0.480447	5.1036	0.97941
							5.94625	0.481569	5.10937	0.979861
							5.95369	0.482697	5.11514	0.980307
							5.96114	0.483829	5.1209	0.980746
							5.96859	0.484967	5.12667	0.98118
							5.97604	0.486109	5.13243	0.981607
							5.98348	0.487257	5.1382	0.982029
							5.99093	0.48841	5.14396	0.982445
							5.99838	0.489569	5.14973	0.982854
							6.00583	0.490732	5.1555	0.983258
							6.01327	0.491902	5.16126	0.983655
							6.02072	0.493077	5.16703	0.984047
							6.02817	0.494257	5.17279	0.984432
							6.03562	0.495444	5.17856	0.984811
							6.04306	0.496636	5.18432	0.985185
							6.05051	0.497833	5.19009	0.985552
							6.05796	0.499036	5.19586	0.985913
							6.06541	0.500245	5.20162	0.986268
							6.07285	0.50146	5.20739	0.986617
							6.0803	0.502682	5.21315	0.98696
							6.08775	0.503908	5.21892	0.987297
							6.0952	0.50514	5.22468	0.987628
							6.10264	0.506377	5.23045	0.987953
							6.11009	0.50762	5.23622	0.988271
							6.11754	0.508869	5.24198	0.988584
							6.12498	0.510123	5.24775	0.988892
							6.13243	0.511383	5.25351	0.989193
							6.13988	0.512649	5.25928	0.989488
							6.14733	0.513919	5.26505	0.989778
							6.15477	0.515196	5.27081	0.990061
							6.16222	0.516477	5.27658	0.99034
							6.16967	0.517764	5.28234	0.990612
							6.17712	0.519056	5.28811	0.990879
							6.18456	0.520354	5.29387	0.99114
							6.19201	0.521656	5.29964	0.991395
							6.19946	0.522963	5.30541	0.991645
							6.20691	0.524275	5.31117	0.99189
							6.21435	0.525592	5.31694	0.992129
							6.2218	0.526914	5.3227	0.992363
							6.22925	0.52824	5.32847	0.992592
							6.2367	0.529571	5.33423	0.992816
							6.24414	0.530907	5.34	0.993034
							6.25159	0.532246
							6.25904	0.53359
							6.26649	0.534939
							6.27393	0.536291
							6.28138	0.537647
							6.28883	0.539007
							6.29628	0.540371
							6.30372	0.541739
							6.31117	0.543111
							6.31862	0.544485
							6.32607	0.545864
							6.33351	0.547246
							6.34096	0.548631
							6.34841	0.550019
							6.35586	0.551411
							6.3633	0.552805
							6.37075	0.554203
							6.3782	0.555604
							6.38565	0.557007
							6.39309	0.558414
							6.40054	0.559824
							6.40799	0.561236
							6.41544	0.562651
							6.42288	0.564069
							6.43033	0.565489
							6.43778	0.566913
							6.44523	0.568339
							6.45267	0.569767
							6.46012	0.571199
							6.46757	0.572633
							6.47502	0.57407
							6.48246	0.575512
							6.48991	0.576955
							6.49736	0.5784
							6.5048	0.579849
							6.51225	0.581301
							6.5197	0.582756
							6.52715	0.584214
							6.53459	0.585675
							6.54204	0.58714
							6.54949	0.588608
							6.55694	0.59008
							6.56438	0.591556
							6.57183	0.593036
							6.57928	0.594519
							6.58673	0.596007
							6.59417	0.597499
							6.60162	0.598995
							6.60907	0.600496
							6.61652	0.602002
							6.62396	0.603512
							6.63141	0.605028
							6.63886	0.606549
							6.64631	0.608075
							6.65375	0.609607
							6.6612	0.611144
							6.66865	0.612688
							6.6761	0.614237
							6.68354	0.615793
							6.69099	0.617355
							6.69844	0.618924
							6.70589	0.6205
							6.71333	0.622083
							6.72078	0.623673
							6.72823	0.625271
							6.73568	0.626876
							6.74312	0.628489
							6.75057	0.630109
							6.75802	0.631738
							6.76547	0.633375
							6.77291	0.63502
							6.78036	0.636674
							6.78781	0.638337
							6.79526	0.640008
							6.8027	0.641689
							6.81015	0.643378
							6.8176	0.645077
							6.82505	0.646784
							6.83249	0.648501
							6.83994	0.650227
							6.84739	0.651963
							6.85483	0.653708
							6.86228	0.655463
							6.86973	0.657227
							6.87718	0.659001
							6.88462	0.660784
							6.89207	0.662577
							6.89952	0.66438
							6.90697	0.666192
							6.91441	0.668013
							6.92186	0.669845
							6.92931	0.671685
							6.93676	0.673534
							6.9442	0.675392
							6.95165	0.677259
							6.9591	0.679134
							6.96655	0.681019
							6.97399	0.682911
							6.98144	0.684812
							6.98889	0.686721
							6.99634	0.688637
							7.00378	0.690561
							7.01123	0.692492
							7.01868	0.69443
							7.02613	0.696375
							7.03357	0.698326
							7.04102	0.700283
							7.04847	0.702246
							7.05592	0.704214
							7.06336	0.706187
							7.07081	0.708164
							7.07826	0.710146
							7.08571	0.712131
							7.09315	0.71412
							7.1006	0.716111
							7.10805	0.718106
							7.1155	0.720102
							7.12294	0.722099
							7.13039	0.724098
							7.13784	0.726098
							7.14529	0.728097
							7.15273	0.730096
							7.16018	0.732094
							7.16763	0.734091
							7.17508	0.736087
							7.18252	0.738079
							7.18997	0.740069
							7.19742	0.742056
							7.20486	0.744038
							7.21231	0.746016
							7.21976	0.747989
							7.22721	0.749957
							7.23465	0.751918
							7.2421	0.753874
							7.24955	0.755822
							7.257	0.757762
							7.26444	0.759695
							7.27189	0.761619
							7.27934	0.763534
							7.28679	0.765439
							7.29423	0.767335
							7.30168	0.76922
							7.30913	0.771094
							7.31658	0.772956
							7.32402	0.774807
							7.33147	0.776646
							7.33892	0.778472
							7.34637	0.780285
							7.35381	0.782084
							7.36126	0.78387
							7.36871	0.785641
							7.37616	0.787398
							7.3836	0.789139
							7.39105	0.790866
							7.3985	0.792577
							7.40595	0.794271
							7.41339	0.79595
							7.42084	0.797612
							7.42829	0.799258
							7.43574	0.800887
							7.44318	0.802498
							7.45063	0.804092
							7.45808	0.805669
							7.46553	0.807228
							7.47297	0.808769
							7.48042	0.810294
							7.48787	0.811799
							7.49532	0.813286
							7.50276	0.814754
							7.51021	0.816205
							7.51766	0.817637
							7.52511	0.819051
							7.53255	0.820446
							7.54	0.821823
							7.54745	0.823182
							7.55489	0.824523
							7.56234	0.825845
							7.56979	0.827149
							7.57724	0.828436
							7.58468	0.829704
							7.59213	0.830954
							7.59958	0.832187
							7.60703	0.833402
							7.61447	0.8346
							7.62192	0.835781
							7.62937	0.836945
							7.63682	0.838092
							7.64426	0.839222
							7.65171	0.840337
							7.65916	0.841435
							7.66661	0.842517
							7.67405	0.843584
							7.6815	0.844636
							7.68895	0.845673
							7.6964	0.846695
							7.70384	0.847703
							7.71129	0.848696
							7.71874	0.849676
							7.72619	0.850643
							7.73363	0.851596
							7.74108	0.852537
							7.74853	0.853466
							7.75598	0.854383
							7.76342	0.855288
							7.77087	0.856181
							7.77832	0.857064
							7.78577	0.857936
							7.79321	0.858798
							7.80066	0.859653
							7.80811	0.860495
							7.81556	0.861329
							7.823	0.862154
							7.83045	0.862971
							7.8379	0.86378
							7.84535	0.864582
							7.85279	0.865376
							7.86024	0.866163
							7.86769	0.866944
							7.87514	0.867719
							7.88258	0.868488
							7.89003	0.869251
							7.89748	0.87001
							7.90492	0.870764
							7.91237	0.871514
							7.91982	0.872259
							7.92727	0.873001
							7.93471	0.87374
							7.94216	0.874475
							7.94961	0.875208
							7.95706	0.875939
							7.9645	0.876667
							7.97195	0.877393
							7.9794	0.878118
							7.98685	0.878842
							7.99429	0.879564
							8.00174	0.880286
							8.00919	0.881007
							8.01664	0.881728
							8.02408	0.882448
							8.03153	0.883169
							8.03898	0.88389
							8.04643	0.884611
							8.05387	0.885333
							8.06132	0.886056
							8.06877	0.886779
							8.07622	0.887504
							8.08366	0.88823
							8.09111	0.888957
							8.09856	0.889686
							8.10601	0.890417
							8.11345	0.891149
							8.1209	0.891882
							8.12835	0.892618
							8.1358	0.893355
							8.14324	0.894095
							8.15069	0.894836
							8.15814	0.895579
							8.16559	0.896324
							8.17303	0.897071
							8.18048	0.89782
							8.18793	0.898571
							8.19538	0.899324
							8.20282	0.900079
							8.21027	0.900836
							8.21772	0.901594
							8.22517	0.902355
							8.23261	0.903116
							8.24006	0.903881
							8.24751	0.904646
							8.25495	0.905412
							8.2624	0.90618
							8.26985	0.906948
							8.2773	0.907718
							8.28474	0.908489
							8.29219	0.90926
							8.29964	0.910033
							8.30709	0.910805
							8.31453	0.911578
							8.32198	0.912351
							8.32943	0.913125
							8.33688	0.913898
							8.34432	0.914671
							8.35177	0.915443
							8.35922	0.916215
							8.36667	0.916986
							8.37411	0.917756
							8.38156	0.918524
							8.38901	0.919291
							8.39646	0.920057
							8.4039	0.920821
							8.41135	0.921583
							8.4188	0.922343
							8.42625	0.9231
							8.43369	0.923855
							8.44114	0.924608
							8.44859	0.925356
							8.45604	0.926102
							8.46348	0.926845
							8.47093	0.927584
							8.47838	0.928319
							8.48583	0.92905
							8.49327	0.929777
							8.50072	0.9305
							8.50817	0.931218
							8.51562	0.931932
							8.52306	0.932641
							8.53051	0.933345
							8.53796	0.934043
							8.54541	0.934737
							8.55285	0.935425
							8.5603	0.936108
							8.56775	0.936784
							8.5752	0.937455
							8.58264	0.938119
							8.59009	0.938778
							8.59754	0.93943
							8.60498	0.940077
							8.61243	0.940716
							8.61988	0.941348
							8.62733	0.941974
							8.63477	0.942592
							8.64222	0.943205
							8.64967	0.94381
							8.65712	0.944407
							8.66456	0.944998
							8.67201	0.945581
							8.67946	0.946157
							8.68691	0.946726
							8.69435	0.947288
							8.7018	0.947841
							8.70925	0.948388
							8.7167	0.948927
							8.72414	0.949459
							8.73159	0.949983
							8.73904	0.9505
							8.74649	0.951009
							8.75393	0.951511
							8.76138	0.952006
							8.76883	0.952493
							8.77628	0.952973
							8.78372	0.953446
							8.79117	0.953912
							8.79862	0.95437
							8.80607	0.954822
							8.81351	0.955266
							8.82096	0.955703
							8.82841	0.956134
							8.83586	0.956558
							8.8433	0.956975
							8.85075	0.957386
							8.8582	0.95779
							8.86565	0.958188
							8.87309	0.95858
							8.88054	0.958965
							8.88799	0.959345
							8.89544	0.959718
							8.90288	0.960086
							8.91033	0.960449
							8.91778	0.960805
							8.92523	0.961157
							8.93267	0.961503
							8.94012	0.961845
							8.94757	0.962181
							8.95502	0.962513
							8.96246	0.962841
							8.96991	0.963164
							8.97736	0.963482
							8.9848	0.963797
							8.99225	0.964108
							8.9997	0.964414
							9.00715	0.964719
							9.01459	0.965019
							9.02204	0.965315
							9.02949	0.965609
							9.03694	0.965899
							9.04438	0.966187
							9.05183	0.966472
							9.05928	0.966755
							9.06673	0.967035
							9.07417	0.967314
							9.08162	0.96759
							9.08907	0.967865
							9.09652	0.968137
							9.10396	0.968409
							9.11141	0.968679
							9.11886	0.968947
							9.12631	0.969215
							9.13375	0.969481
							9.1412	0.969747
							9.14865	0.970012
							9.1561	0.970276
							9.16354	0.97054
							9.17099	0.970804
							9.17844	0.971067
							9.18589	0.971331
							9.19333	0.971594
							9.20078	0.971857
							9.20823	0.97212
							9.21568	0.972384
							9.22312	0.972648
							9.23057	0.972912
							9.23802	0.973177
							9.24547	0.973442
							9.25291	0.973708
							9.26036	0.973975
							9.26781	0.974242
							9.27526	0.97451
							9.2827	0.974779
							9.29015	0.975049
							9.2976	0.975319
							9.30505	0.975591
							9.31249	0.975863
							9.31994	0.976136
							9.32739	0.97641
							9.33483	0.976685
							9.34228	0.976961
							9.34973	0.977238
							9.35718	0.977515
							9.36462	0.977794
							9.37207	0.978073
							9.37952	0.978353
							9.38697	0.978634
							9.39441	0.978915
							9.40186	0.979197
							9.40931	0.97948
							9.41676	0.979764
							9.4242	0.980048
							9.43165	0.980332
							9.4391	0.980617
							9.44655	0.980902
							9.45399	0.981187
							9.46144	0.981473
							9.46889	0.981759
							9.47634	0.982044
							9.48378	0.98233
							9.49123	0.982615
							9.49868	0.982901
							9.50613	0.983186
							9.51357	0.98347
							9.52102	0.983754
							9.52847	0.984038
							9.53592	0.98432
							9.54336	0.984602
							9.55081	0.984883
							9.55826	0.985164
							9.56571	0.985443
							9.57315	0.98572
							9.5806	0.985997
							9.58805	0.986272
							9.5955	0.986546
							9.60294	0.986819
							9.61039	0.987089
							9.61784	0.987358
							9.62529	0.987625
							9.63273	0.98789
							9.64018	0.988153
							9.64763	0.988413
							9.65508	0.988672
							9.66252	0.988928
							9.66997	0.989182
							9.67742	0.989433
							9.68486	0.989682
							9.69231	0.989928
							9.69976	0.990172
							9.70721	0.990413
							9.71465	0.990651
							9.7221	0.990886
							9.72955	0.991118
							9.737	0.991347
							9.74444	0.991573
							9.75189	0.991795
							9.75934	0.992015
							9.76679	0.992232
							9.77423	0.992445
							9.78168	0.992655
							9.78913	0.992861
							9.79658	0.993064
							9.80402	0.993264
							9.81147	0.99346
							9.81892	0.993652
							9.82637	0.993841
							9.83381	0.994027
							9.84126	0.994209
							9.84871	0.994387
							9.85616	0.994562
							9.8636	0.994733
							9.87105	0.994901
							9.8785	0.995065
							9.88595	0.995226
							9.89339	0.995383
							9.90084	0.995536
							9.90829	0.995686
							9.91574	0.995833
							9.92318	0.995976
							9.93063	0.996115
							9.93808	0.996251
							9.94553	0.996384
							9.95297	0.996513
							9.96042	0.996639
							9.96787	0.996762
							9.97532	0.996881
							9.98276	0.996997
							9.99021	0.99711
							9.99766	0.997219
							10.0051	0.997327
							10.0126	0.99743
							10.02	0.99753

## Sheet: Ext.Fig. 6p
Latency to Behav.
	YFP	Con.	Stim.
	1.2	1.97	2.33
	2.78	2.85	4.35
	2.3	0.6	4.71
	2.39	1.59	4.31
	0.96	1.21	1.58
	1.64	0.08	3.01
Mean	1.87833	1.38333	3.38167
SEM	0.295121	0.403333	0.51814

[truncated: 2 more sheets: Ext.Fig. 6q, Ext.Fig. 6r]
