# Supplementary material for: The dynamic state of a prefrontal–hypothalamic–midbrain circuit commands behavioral transitions
Source: Nat Neurosci. 2024 Mar 18;27(5):952–63. doi: 10.1038/s41593-024-01598-3 (PMC11089001; doi:10.1038/s41593-024-01598-3)
Supplement: Supplementary file 22 — Statistical source data. [file 41593_2024_1598_MOESM22_ESM.xlsx]

## Sheet: Ext.Fig. 7a
Feeding phase signature																										Social phase signature
Stimulation	Bin centers are in degrees																									Stimulation	Bin centers are in degrees
Bootstrapping session Bin	9	27	45	63	81	99	117	135	153	171	189	207	225	243	261	279	297	315	333	351		Fitted	curve			Bootstrapping session Bin	9	27	45	63	81	99	117	135	153	171	189	207	225	243	261	279	297	315	333	351		Fitted	curve
1	2.95924	3.32972	2.66667	1.41847	2.00362	5.08514	5.4359	6.81735	7.19132	7.65944	5.00723	3.25181	5.67028	5.90401	5.59237	3.32972	3.25181	5.00723	5.0263	4.6757		x	y			1	0.66757	0.492001	0.37826	0.289474	0.504555	0.515685	0.421827	0.199458	0.226781	0.231975	0.765094	1.1356	1.55108	1.28189	1.71104	1.78896	1.75	2.29619	2.15944	1.85733		x	y
2	2.66667	2.66667	2.66667	2.3741	2.33514	2.95924	3.91486	3.62229	3.50542	3.62229	3.32972	4.92932	5.31887	5.37771	5.26085	7.36687	7.36687	5.26085	3.03715	3.25181		9	0.0361081			2	0.997676	0.947591	0.420964	0.601549	0.585602	0.589552	0.319746	0.326238	0.375	0.375	0.638313	0.736067	1.44078	1.70536	4.6757	4.44116	3.61275	0.960141	0.934982	1.32375		9	0.120876
3	2.72137	2.56904	2.33514	1.24293	1.25851	1.86703	2.3741	5.00723	7.65944	9.3856	6.96323	4.39283	2.3741	1.66641	2.20146	2.36842	2.92028	2.08153	2.33514	1.90598		9.66928	0.0498518			3	0.538856	0.238467	0.231975	0.373066	1.76956	1.96439	1.69901	0.348518	0.382439	0.326238	0.437694	0.446041	0.500387	0.446041	1.75426	2.30572	2.45217	1.25851	1.06739	0.731887		9.66928	0.102529
4	2.86161	3.25181	2.66667	2.3741	1.75293	1.42179	1.46036	4.38313	7.36687	10	7.65944	7.34779	7.65944	8.24458	6.25542	3.32972	2.29619	1.75	1.90598	2.72137		10.3386	0.0629794			4	0.270984	0.333678	0.543565	0.554695	0.729344	0.687305	0.972668	0.736067	0.701007	0.508735	0.571429	0.65502	1.92002	2.27646	2.72137	1.61341	1.41847	1.1259	1.01857	0.765094		10.3386	0.0857037
5	1.78896	2.33514	2.08153	2.92028	3.03715	5.59237	5.31887	5.00723	5.00723	5.90401	5.67028	5.59237	5.0263	5.26085	2.45201	4.92932	4.73373	5.59237	2.74458	2.58876		11.0078	0.0755065			5	1.03371	0.584734	0.388932	0.466031	0.492001	0.784599	0.624611	0.583059	0.589552	0.819658	0.950362	0.950362	1.08297	1.37554	1.39892	1.37554	1.37554	1.39892	1.55108	1.27429		11.0078	0.0703151
6	7.19132	6.9907	3.95689	2.25155	3.03715	3.83695	2.86161	3.2917	3.42996	3.72817	2.58893	1.67178	2.06598	4.9401	5.51782	4.71466	2.92028	3.62229	3.44675	5.06193		11.6771	0.0874486			6	0.784599	0.780788	0.822724	0.553456	0.876549	0.872289	0.960141	0.492001	0.466031	1.05766	1.11604	1.27028	1.31703	2.19855	2.19855	2.13623	1.90598	1.86703	1.25851	0.804076		11.6771	0.0562838
7	4.00868	1.66811	1.73044	1.84365	2.3527	2.63186	2.3527	4.18422	5.4359	5.67028	3.25181	3.25181	3.32972	3.83695	5.67028	5.23528	3.95689	1.37384	4.38313	4.55819		12.3464	0.0988209			7	0.612316	0.492001	0.583979	0.508735	0.508735	0.500387	0.592326	0.66615	1.03118	1.08127	0.979619	0.66757	0.603457	1.90889	2.36842	2.18886	1.07717	0.736067	0.85564	0.554695		12.3464	0.0435331
8	1.86703	1.55108	1.57446	2.62771	5.37771	6.48915	5.20217	3.30651	2.56904	3.50542	3.03715	3.25181	2.66667	2.66667	3.25181	5.67028	8.24458	7.65944	5.00723	2.3741		13.0157	0.109638			8	0.421827	0.238467	0.382439	0.459973	0.772048	0.687305	0.729344	0.40423	0.484521	0.420964	0.65502	0.603457	0.521285	1.10643	1.3501	1.41847	0.950362	0.965944	0.950362	0.599277		13.0157	0.0319896
9	2.87623	3.06947	2.50575	3.25181	3.91486	3.91486	3.83695	3.32972	3.83695	3.91486	3.91486	3.25181	3.25181	3.91486	3.91486	2.95924	2.92028	3.62229	3.62229	3.50542		13.6849	0.119916			9	0.65502	0.66615	0.65502	0.65502	0.66615	0.592326	0.388932	0.466031	0.554695	0.65502	0.65502	0.603457	0.960141	1.60371	2.08153	1.75	2.29619	3.32972	3.24613	1.8253		13.6849	0.0215829
10	2.72137	4.53912	5.90401	5.08514	2.29619	1.16486	1.1259	3.75904	4.44116	4.6757	2.95924	3.26812	2.7139	1.78206	4.20759	5.59681	5.65371	3.82232	3.91486	3.44675		14.3542	0.129668			10	0.876549	0.446041	0.500387	0.446041	0.583979	0.492001	0.729344	0.687305	0.972668	1.17492	1.1356	0.765094	0.382439	0.836135	4.00697	4.55819	3.80806	0.972668	1.17492	1.1356		14.3542	0.0122455
11	5.67028	6.48915	8.01085	5.4359	4.47679	2.19855	2.66667	2.19855	2.13623	4.53912	5.31887	4.71466	2.04257	2.04257	2.08153	2.04257	1.45743	1.58524	1.93897	3.126		15.0235	0.138909			11	0.521285	0.308893	0.300091	0.371587	0.884897	0.886221	0.821295	0.397279	0.701007	0.624611	0.534297	0.183213	0.226781	0.550542	0.936687	0.99938	0.772048	1.24016	1.41279	1.27219		15.0235	0.00391273
12	2.45217	3.03715	5.09786	4.75852	4.22147	1.86852	1.5524	1.57446	2.04257	2.3741	2.08153	1.53858	2.13972	3.44983	3.91486	3.83695	2.86161	2.72137	1.73044	1.84365		15.6928	0.147652			12	0.612316	0.40423	0.421827	0.287229	0.437694	0.508735	0.65502	0.66615	0.543565	0.528725	0.492001	0.784599	1.4048	1.73044	2.72137	2.86161	2.58308	1.44078	0.882352	0.755315		15.6928	-0.00347712
13	2.04257	2.04257	4.71466	5.0263	4.6757	2.3741	2.19855	2.72137	4.02604	6.91184	6.4833	5.00723	5.00723	5.0263	7.01627	5.61144	5.37771	5.26085	5.0263	4.71466		16.362	0.155913			13	0.638286	0.417269	0.270984	0.326238	0.375	0.375	0.813856	0.823527	1.19746	0.886221	0.884897	0.437694	0.437694	0.884897	1.1983	1.55108	1.28189	1.24293	0.965944	0.950362		16.362	-0.00998318
14	2.66099	3.25181	2.66667	2.08153	4.34418	4.26562	4.18422	1.86703	2.3741	3.25181	3.03715	5.26085	4.73373	4.38313	1.31114	1.54528	1.93524	5.00723	4.65014	4.8346		17.0313	0.163704			14	0.199458	0.275542	0.550542	0.624611	0.729344	0.40423	0.421827	0.433514	0.687048	0.749742	0.738612	0.66615	0.85564	2.05263	2.19287	1.8253	0.571429	1.24016	1.17874	1.00697		17.0313	-0.0156619
15	4.71466	5.90401	5.20217	3.30651	2.86161	2.47942	1.79144	2.47942	3.32972	5.59237	5.90401	8.01085	5.90401	5.00723	2.66667	3.25181	2.86161	2.25325	1.37554	1.86703		17.7006	0.171039			15	0.484521	0.35827	0.437694	0.437694	0.884897	0.997676	0.836135	0.382439	0.326238	0.375	0.375	0.437694	0.508735	0.772048	0.882352	1.5355	1.3501	1.16912	0.592326	0.515685		17.7006	-0.0205674
16	1.61632	2.25155	3.03715	2.95924	2.92028	3.03715	5.59237	5.90401	6.25542	4.5	3.62229	3.50542	2.74458	2.62771	1.75	2.62771	3.62229	3.91486	3.25181	1.99793		18.3699	0.177931			16	0.538856	0.550542	0.585602	0.451085	1.50434	2.22944	2.11411	0.725892	0.349923	0.592326	0.749742	0.833333	0.749742	1.03118	1.08127	1.1259	1.1259	1.16486	1.24293	0.731887		18.3699	-0.0247509
17	1.86703	2.3741	3.25181	3.03715	3.21578	3.29408	3.33264	2.92028	4.71466	7.65944	7.65944	5.00723	1.90598	1.21956	1.82807	3.32972	6.25542	8.24458	7.19132	4.18422		19.0391	0.184394			17	0.540763	0.66757	0.603457	0.504555	0.484521	0.40423	0.528725	0.348518	0.382439	0.388932	0.397279	0.645753	0.887925	1.66811	1.73044	1.46749	1.44078	1.70536	1.60371	0.960141		19.0391	-0.0282618
18	3.32972	3.83695	3.91486	3.44675	3.30651	5.20217	5.31887	4.34418	4.42209	7.65944	10	10	8.24458	8.01085	5.90401	4.71466	2.92028	2.74458	2.92028	2.95924		19.7084	0.19044			18	0.521285	0.437694	0.397279	0.528725	0.930857	0.930803	1.44582	1.17874	1.12871	0.333678	0.222222	0.417269	1.22343	2.08153	2.19855	1.55108	1.06739	0.965944	0.950362	0.687048		19.7084	-0.0311469
19	4.18422	4.55819	5.26085	2.74458	5.26085	5.0263	4.22704	1.20938	1.23693	4.43401	7.65944	7.65944	7.34779	4.85076	5.06193	2.56904	2.33514	1.41847	1.45743	1.57446		20.3777	0.196082			19	0.521285	0.326238	0.231975	0.178019	0.67083	0.886221	0.797126	0.40093	0.621584	0.736067	0.638313	0.437694	0.592326	1.04231	1.75	1.78896	1.33488	0.65502	0.65502	0.603457		20.3777	-0.0334507
20	2.74458	2.58876	2.08153	2.19855	3.28895	4.08991	4.01433	2.72137	2.05985	3.09464	3.19102	3.83695	3.32972	3.25181	2.08153	1.71104	4.09056	7.36687	7.65944	5.59237		21.047	0.201332			20	0.495288	0.226781	0.199458	0.226781	0.495288	0.57585	0.846373	0.687305	0.772048	0.459973	0.333678	0.417269	1.22343	1.61341	1.66811	0.99938	1.14821	1.1983	1.37554	0.887925		21.047	-0.0352158
21	4.71466	5.90401	6.25542	3.62229	3.50542	3.03715	3.25181	3.25181	3.32972	3.83695	3.32972	2.95924	2.04257	1.75	4.38313	4.73373	4.6757	2.3741	2.3741	2.33514		21.7162	0.206202			21	0.729344	0.624611	0.784599	0.540763	0.472523	0.270984	0.417269	0.492001	0.583979	0.508735	0.772048	0.798761	0.85564	0.749742	1.41847	1.49638	1.71104	1.16486	1.1259	0.638286		21.7162	-0.0364826
22	2.95924	1.86703	1.84365	1.61341	4.34418	7.0743	7.65944	5.00723	2.3741	2.92028	2.56904	3.30651	3.44675	3.32972	3.1739	2.45201	3.50542	3.1688	3.98614	3.46137		22.3855	0.210706			22	0.645753	0.348518	0.382439	0.277477	0.466031	0.638286	0.638286	0.466031	0.472523	0.603457	0.85564	0.882352	0.804076	0.784599	1.11223	1.39892	1.84365	1.75022	1.69053	0.907708		22.3855	-0.0372895
23	2.04257	2.3741	2.66667	2.08153	4.34418	4.73373	5.59237	3.32972	3.83695	5.67028	6.48915	6.25542	4.5	4.5	4.11966	3.48388	3.45661	3.03715	2.62771	1.75		23.0548	0.214853			23	0.437694	0.521285	0.540763	0.472523	0.466031	0.638286	0.687048	0.521285	0.638313	0.624611	0.583059	0.326238	0.375	1.69157	2.59829	2.66667	2.00362	1.41279	1.24016	0.508735		23.0548	-0.0376729
24	4.05161	5.31887	5.67028	2.95924	2.92028	3.03715	3.25181	2.19855	2.72137	3.44675	3.44675	5.06193	4.38265	4.18422	1.57446	1.75	2.62771	5.37771	5.61144	4.09056		23.7241	0.218657			24	0.601549	0.270499	0.289474	0.495288	0.770897	0.716305	0.484521	0.35827	0.583979	0.540763	0.583979	0.397279	0.645753	1.94118	2.27646	1.92002	1.32375	1.99793	2.19855	1.31703		23.7241	-0.0376676
25	1.55108	1.24293	2.33514	2.56904	3.30651	2.86161	3.83695	2.74458	4.92932	5.31887	8.01085	8.24458	10	7.65944	7.34779	5.90401	6.25542	4.5	3.91486	2.78369		24.3933	0.222128			25	0.589552	0.221177	0.126775	0.239668	0.420964	0.65502	0.603457	0.66757	0.540763	0.583979	0.397279	0.445133	0.543565	1.04231	4.09056	4.44116	4.05161	1.28189	1.37554	0.936687		24.3933	-0.0373062
26	1.57446	2.4288	2.86161	2.95924	2.33514	2.08153	2.04257	2.62771	3.62229	6.25542	6.48915	5.67028	5.59237	5.31887	5.00723	3.25181	3.32972	2.95924	2.04257	1.75		25.0626	0.225278			26	0.484521	0.35827	0.388932	0.319746	0.765094	0.872289	0.876549	0.397279	0.445133	0.459973	0.508735	0.583979	0.804076	1.25851	1.57446	1.37384	1.03118	0.749742	0.833333	0.599277		25.0626	-0.0366199
27	2.53116	5.46722	5.51489	4.47679	2.19855	2.66667	3.25181	4.42393	4.19914	2.96124	1.37554	4.00868	7.19132	8.24458	5.67028	5.59237	7.65944	8.24458	5.20217	2.4288		25.7319	0.228118			27	0.583979	0.452992	0.373066	0.67083	0.886221	0.836135	0.445133	0.348518	0.333678	0.534297	0.624611	0.638313	1.69157	4.93886	5.61144	4.00697	2.20146	1.99225	1.8253	0.508735		25.7319	-0.035638
28	3.32972	2.95924	2.33514	2.95924	3.91486	3.62229	2.45217	4.18422	7.19132	8.83557	6.04739	4.09642	5.37771	5.23528	3.95689	1.37384	2.62771	3.03715	3.25181	3.25181		26.4012	0.230659			28	0.758601	0.326238	0.375	0.813856	1.31114	1.26238	0.821295	0.459973	0.459973	0.445133	0.459973	0.508735	0.876549	0.934982	1.03118	1.04231	1.45743	1.57446	1.55108	1.08684		26.4012	-0.0343885
29	1.90598	2.33514	2.3741	2.3741	2.92028	2.74458	2.45217	2.4288	5.20217	8.24458	7.36687	4.6757	3.35157	3.48172	3.02004	1.75	2.04257	2.95924	2.86161	2.72137		27.0705	0.232912			29	0.621584	0.338236	0.32791	0.483792	0.486722	0.583979	0.603457	0.65502	0.508735	0.437694	0.326238	0.382439	1.12871	1.70536	2.33514	1.70536	1.44078	1.17492	1.39892	1.17492		27.0705	-0.0328974
30	1.28189	4.18422	7.19132	7.19132	4.18422	4.20759	4.73373	5.26085	3.70947	4.01365	3.33899	2.33779	2.87914	3.00084	3.25181	2.3741	2.92028	3.03715	2.66667	1.71104		27.7397	0.234886			30	0.603457	0.504555	0.484521	0.599277	0.833333	0.687048	0.583979	0.35827	0.40093	0.35827	0.583979	0.603457	0.85564	1.46749	1.90598	2.04257	1.57446	1.37554	0.936687	0.784599		27.7397	-0.0311897
31	3.91486	2.95924	2.92028	2.74458	2.44047	1.53782	1.85533	2.52629	2.83913	3.404	5.67028	5.4359	5.06193	2.86161	2.95924	1.75	2.29619	2.27646	3.30651	3.44675		28.409	0.236593			31	0.86677	0.543565	0.382439	0.326238	0.521285	0.603457	0.592326	0.583979	0.540763	0.66757	0.492001	0.417269	0.417269	0.930857	1.16486	0.979619	1.83785	2.13018	2.25325	1.08297		28.409	-0.0292884
32	1.78896	2.33514	2.3741	2.08153	2.58876	3.32972	3.32972	2.58876	2.66667	3.91486	4.5	3.62229	3.50542	2.74458	2.62771	2.04257	2.95924	3.32972	2.66667	2.00362		29.0783	0.238042			32	0.270984	0.222222	0.333678	0.309508	0.40093	0.35827	0.583979	0.687048	0.833333	0.833333	0.638286	0.466031	0.765094	1.1356	1.25851	0.86677	0.85564	0.736067	0.638313	0.326238		29.0783	-0.0272157
33	4.71466	7.65944	8.42848	5.87867	5.77627	5.90401	5.04994	2.54887	2.5162	3.78424	3.21445	2.58876	4.42209	5.31887	5.59237	3.32972	3.25181	2.66667	2.3741	2.33514		29.7476	0.239244			33	0.421827	0.287229	0.437694	0.592326	0.86677	0.770897	0.534297	0.333678	0.397279	1.16912	1.46713	1.46749	2.02592	2.19287	3.30651	2.13018	2.42299	1.3501	1.41847	0.599277		29.7476	-0.024992
34	3.03715	3.25181	2.66667	1.99793	1.90889	1.99793	2.19855	4.47679	5.4359	5.67028	2.95924	2.0145	1.42562	2.26811	2.74458	3.25181	2.3741	2.04257	1.75	2.62771		30.4168	0.240208			34	0.592326	0.603457	0.472523	0.382439	0.660593	0.687305	0.645753	0.459973	0.65502	0.749742	0.749742	1.32375	1.26651	1.83785	2.52038	2.86161	2.4288	1.1983	0.884897	0.500387		30.4168	-0.0226368
35	2.66667	3.91486	4.5	3.91486	3.25181	2.3741	2.33514	4.71466	5.31887	5.59237	2.74458	3.1739	3.46418	3.77466	3.05475	2.08153	2.33514	2.95924	2.74458	2.58876		31.0861	0.240944			35	0.495288	0.226781	0.349923	0.592326	0.86677	1.55108	1.52982	1.12871	0.445133	0.397279	0.500387	0.397279	0.528725	0.930857	1.28189	1.37554	1.66811	2.19855	2.19855	1.35604		31.0861	-0.020168
36	3.25181	3.32972	2.95924	2.04257	2.62771	2.74458	2.25155	2.2558	3.3077	6.30976	5.90401	5.00723	5.00723	5.31887	7.34779	5.0263	4.38313	1.57446	1.84365	2.19855		31.7554	0.241461			36	0.534297	0.333678	0.348518	0.382439	1.05766	1.15505	1.05117	0.277477	0.382439	0.309508	0.40093	0.504555	1.33488	1.78896	4.6757	4.55819	4.00868	1.08297	1.06739	0.770897		31.7554	-0.0176026
37	2.66667	3.32972	2.66667	1.71104	2.61601	3.06284	3.78629	3.62229	6.25542	6.48915	6.25542	6.25542	5.61144	4.6757	4.71466	5.0263	5.26085	3.03715	2.66667	2.00362		32.4247	0.24177			37	0.484521	0.420964	0.65502	0.66615	0.65502	0.459973	0.382439	0.326238	0.638313	0.736067	0.772048	0.459973	1.11387	1.59391	2.04257	1.57446	1.37554	1.37554	1.28189	0.891847		32.4247	-0.0149565
38	7.34779	4.85076	4.47679	2.78369	5.67028	5.4359	3.89165	1.24293	1.75	2.08153	4.6757	5.61144	8.01085	6.48915	5.37771	2.92028	2.3741	2.66667	5.00723	5.31887		33.0939	0.241877			38	0.960141	0.492001	0.633702	0.95509	1.10265	0.884897	0.701007	0.936687	0.99938	0.85564	0.603457	1.25271	1.26651	1.90889	1.99793	2.66667	1.99793	1.61632	1.37384	1.31114		33.0939	-0.0122442
39	6.25542	3.44675	2.4288	1.57446	4.38313	7.36687	7.36687	4.38313	1.75	2.04257	4.71466	6.3568	8.33932	8.48819	7.47484	4.71466	4.6757	5.61144	8.01085	6.48915		33.7632	0.241794			39	1.73839	0.452992	0.521285	0.638313	0.936687	1.08297	0.755315	0.417269	0.417269	0.554695	0.504555	0.484521	1.18442	2.08153	2.3741	1.86703	1.84365	2.78369	3.91486	3.09566		33.7632	-0.00947942
40	2.72137	2.78369	2.86161	2.25325	2.30592	3.50642	3.49941	3.30651	2.56904	5.26085	5.0263	4.71466	2.92028	3.62229	3.32972	2.58876	2.08153	2.19855	2.72137	2.39349		34.4325	0.241528			40	0.761965	0.431457	0.490866	0.42849	0.466031	0.554695	0.65502	0.459973	0.382439	0.326238	0.326238	0.583059	1.35604	2.19855	2.08153	1.33488	0.85564	0.798761	1.14821	0.889189		34.4325	-0.00667491
41	1.41847	4.42209	5.31887	4.53912	2.72137	5.20217	5.61144	4.53235	1.91908	2.77692	3.62229	6.25542	8.24458	8.24458	5.37771	2.62771	2.62771	3.62229	3.32972	2.00362		35.1018	0.241088			41	0.466031	0.589552	0.673373	0.701007	0.592326	0.554695	0.466031	0.277477	0.466031	0.492001	0.472523	0.382439	0.660593	1.46749	1.90598	1.66641	1.61632	1.70536	1.75	0.930857		35.1018	-0.00384235
42	2.3741	2.08153	4.34418	4.14859	6.68474	4.73373	5.00723	2.66667	3.25181	5.67028	5.90401	4.71466	3.39323	3.57307	4.21311	5.5606	8.14779	10	7.36687	4.6757		35.771	0.240483			42	0.294668	0.139009	0.250465	0.309508	0.382439	0.388932	0.446041	0.500387	0.397279	0.528725	0.638286	0.687048	1.25271	1.3501	4.34418	4.73373	5.59237	2.86161	2.05263	0.660593		35.771	-0.00099256
43	2.08153	2.66667	5.00723	5.0263	4.6757	4.71466	4.65014	4.8346	5.00155	6.48915	5.67028	5.59237	7.65944	7.65944	4.71466	2.92028	2.74458	2.62771	1.45743	1.71104		36.4403	0.23972			43	0.508735	0.583979	0.603457	0.65502	0.571429	0.571429	0.571429	0.772048	0.798761	0.85564	0.749742	0.749742	1.03118	1.37384	1.45743	1.41847	1.45743	1.75	1.37384	0.947591		36.4403	0.0018645
44	1.56965	2.53018	2.99047	5.26085	5.61144	8.01085	5.31887	4.34418	4.42209	5.93327	5.41086	5.2901	7.36687	7.36687	4.38313	2.04257	2.3741	2.66667	2.3741	1.66641		37.1096	0.238808			44	0.583979	0.603457	0.738612	0.603457	0.960141	0.784518	0.777092	0.504555	0.66615	0.543565	0.645753	0.770897	1.5355	1.61341	1.66811	0.99938	0.972668	0.798761	0.772048	0.508735		37.1096	0.0047197
45	1.93871	2.50483	2.23128	1.86703	2.4288	2.39349	2.72137	2.86561	5.76311	6.57107	5.37771	2.92028	2.95924	3.91486	3.91486	3.83695	3.32972	3.83695	2.74458	2.58876		37.7789	0.237755			45	0.508735	0.508735	0.500387	0.508735	0.571429	0.459973	0.528725	0.40423	0.568113	0.40423	0.528725	0.836135	0.997676	2.20146	2.36842	2.45217	1.25851	1.24293	1.01857	0.876549		37.7789	0.0075647
46	3.19019	3.12409	5.37771	6.48915	6.25542	3.78613	3.69108	3.78613	6.25542	5.90401	4.71466	1.98698	2.56472	2.68899	3.50542	5.37771	5.31887	3.75904	2.00362	2.94839		38.4481	0.236569			46	1.17747	0.583979	0.603457	0.543565	0.645753	0.687305	0.709355	0.500387	0.397279	0.445133	0.836135	0.886221	1.49003	1.59391	2.92028	2.45201	1.92002	0.592326	1.16912	1.26651		38.4481	0.0103919
47	2.86115	1.75588	1.74557	2.19855	3.25181	3.03715	2.92028	2.3741	5.00723	5.31887	5.59237	2.86161	3.30651	3.44675	3.24613	3.07918	2.19287	2.4288	2.45217	3.03715		39.1174	0.235257			47	0.500387	0.397279	0.445133	0.348518	0.382439	0.388932	0.397279	0.333678	0.70984	0.969812	1.04231	0.738612	1.33488	2.08153	2.66667	2.19855	1.55108	0.950362	0.749742	0.592326		39.1174	0.0131945
48	3.25181	2.66667	5.00723	5.31887	5.00723	2.66667	3.25181	5.67028	8.24458	8.24458	5.67028	3.83695	5.67028	5.61144	4.6757	2.95924	3.32972	5.59237	5.90401	5.67028		39.7867	0.233827			48	0.538856	0.238467	0.382439	0.348518	0.528725	0.554695	0.543565	0.445133	0.459973	0.508735	0.437694	0.521285	0.804076	1.25851	1.1983	1.14821	1.46749	1.73044	1.66811	0.848915		39.7867	0.0159661
49	1.1259	2.33514	5.17291	8.01251	7.16207	4.20759	2.4288	3.44675	4.5	4.5	4.5	3.91486	3.83695	2.86161	2.4288	1.39892	4.18422	7.19132	7.0743	3.75904		40.456	0.232285			49	0.294668	0.289474	0.504555	0.86677	0.965944	0.804076	0.472523	0.382439	0.348518	0.445133	0.459973	0.508735	0.583979	0.804076	1.08297	1.37554	2.45217	3.03715	2.58308	1.12871		40.456	0.0187014
50	3.25181	2.3741	2.33514	2.3741	2.36824	1.8604	4.17837	7.28885	9.38883	9.27976	6.93776	5.59237	3.32972	2.95924	2.04257	4.38313	5.0263	7.34779	5.90401	5.67028		41.1252	0.23064			50	1.35604	0.534297	0.222222	0.417269	0.554695	0.738612	0.554695	0.417269	0.270984	0.326238	0.437694	0.446041	0.876549	1.1356	1.37554	1.08297	1.06739	1.08297	1.66811	1.73044		41.1252	0.0213953
51	2.66667	2.86161	3.30651	2.56904	3.50542	2.56904	2.25325	4.00868	5.4359	6.25542	3.62229	5.26085	7.36687	7.65944	5.59237	3.32972	5.59237	5.31887	4.42209	2.00362		41.7945	0.228898			51	0.592326	0.388932	0.319746	0.388932	0.709355	0.687305	0.645753	0.397279	0.583979	0.687048	1.1259	1.01857	1.54528	1.64267	4.6757	4.73373	4.6757	2.3741	2.08153	1.33488		41.7945	0.0240435
52	5.59237	7.65944	7.65944	4.53912	2.13623	2.19855	2.19855	1.66811	4.00868	4.85076	4.71466	2.33514	2.95924	2.59829	3.00813	2.30572	2.92028	2.0669	2.90371	3.02252		42.4638	0.227066			52	0.433514	0.338236	0.309508	0.294668	0.373066	0.515685	0.65502	0.65502	0.515685	0.421827	0.238467	0.382439	0.660593	0.882352	1.06739	2.13623	2.04241	2.32354	1.26233	1.27219		42.4638	0.0266422
53	2.04257	2.04257	2.95924	3.32972	2.95924	4.6757	5.61144	5.67028	3.83695	3.91486	3.44675	2.72137	2.92082	3.19253	3.64255	5.37771	8.24458	7.65944	5.00723	2.3741		43.1331	0.225151			53	0.543565	0.333678	0.270984	0.326238	0.638313	0.736067	0.709355	0.500387	0.592326	0.66615	1.32375	1.41279	1.33488	0.85564	0.99938	1.2	1.66811	1.73044	1.55108	0.86677		43.1331	0.029188
54	1.86703	2.25618	3.25115	3.74224	3.83695	3.03715	2.18886	3.88585	6.52573	9.54415	9.59772	10.1794	10.2033	7.83882	4.71466	2.92028	3.03715	3.83695	3.32972	2.95924		43.8023	0.22316			54	0.589552	0.466031	0.554695	0.65502	0.947591	0.934982	1.25271	0.784518	0.665636	0.183213	0.333678	0.397279	0.876549	1.31114	1.45743	2.29619	2.27646	2.25325	1.2	0.936687		43.8023	0.0316782
55	4.09056	7.36687	10	10	10	7.61555	4.37236	2.54487	3.32972	4.5	3.62229	5.26085	5.61144	6.25542	4.5	3.32972	4.92932	4.44116	4.09056	1.41847		44.4716	0.221098			55	0.685141	0.599277	0.687048	0.521285	0.437694	0.35827	1.06966	1.11604	1.10643	0.375	0.375	0.437694	0.508735	3.58072	4.18203	4.00868	1.08297	1.24293	1.28189	1.02446		44.4716	0.0341104
56	3.91486	2.66667	2.58876	2.74458	3.83695	2.74458	3.1739	3.32972	4.5	3.62229	3.50542	5.37771	5.61144	5.26085	3.62229	3.62229	3.50542	3.62229	4.5	4.5		45.1409	0.218972			56	0.222222	0.222222	0.333678	0.348518	0.382439	0.326238	0.648971	0.831735	0.877428	0.738612	0.66615	0.592326	0.876549	3.94428	4.35757	3.78134	0.99938	2.25325	2.08142	1.58755		45.1409	0.0364827
57	0.836135	1.08127	4.05161	4.14859	4.92932	3.32972	4.5	4.5	3.44675	5.06193	4.85076	7.34779	5.31887	5.00723	3.25181	3.03715	2.62771	2.04257	1.59391	1.11387		45.8102	0.216789			57	0.131905	0.13274	0.231975	0.388932	0.397279	0.445133	0.309508	0.40093	0.35827	0.388932	0.319746	0.589552	0.936687	1.37554	1.86703	2.08153	1.86703	1.37554	0.887925	0.489019		45.8102	0.0387936
58	1.55108	4.53912	5.31887	4.42209	4.34418	4.44116	4.00697	1.61632	4.3385	7.65944	7.65944	5.00723	3.25181	2.86161	3.30651	5.20217	5.90401	4.71466	1.75	1.24293		46.4795	0.214554			58	0.382439	0.388932	0.446041	0.500387	1.17747	1.21775	1.31449	0.53684	0.601549	0.420964	0.571429	0.459973	0.645753	0.687305	1.14821	1.66641	1.78896	1.71104	1.08127	0.836135		46.4795	0.041042
59	2.86161	3.30651	2.56904	2.62771	2.62771	2.74458	2.62771	2.04257	2.08153	4.6757	7.36687	7.65944	5.59237	3.03715	3.50542	2.45201	2.12064	2.13623	2.86161	3.83695		47.1487	0.212273			59	0.534297	0.417269	0.492001	0.960141	0.823527	0.821295	0.543565	0.66615	0.592326	0.437694	0.375	0.326238	0.382439	0.660593	0.798761	0.772048	0.65502	1.04231	1.28189	1.06347		47.1487	0.0432271
60	4.38313	5.0263	5.00723	3.25181	5.67028	6.48915	6.25542	6.25542	5.61144	7.01627	7.36687	10	10	7.65944	7.34779	5.90401	5.20217	2.25325	1.37554	1.57446		47.818	0.209952			60	0.333678	0.270984	0.388932	0.397279	0.645753	0.770897	0.804076	0.433514	0.187771	0.187771	0.287229	0.326238	0.583059	1.94118	2.86161	2.95924	1.75	0.979619	0.583979	0.397279		47.818	0.0453485
61	5.31887	6.68474	5.31887	5.67028	5.59237	5.0263	4.6757	4.71466	7.65944	10.5047	10.5719	7.87161	4.6757	1.90598	1.66811	1.66811	1.52982	1.61632	2.25155	5.37771		48.4873	0.207596			61	0.420964	0.484521	0.599277	1.1259	1.45743	1.31114	0.960141	0.492001	0.417269	0.222222	0.270984	0.589552	0.936687	1.66811	1.73044	1.66811	0.887925	0.645753	0.459973	0.571429		48.4873	0.047406
62	3.32972	3.83695	3.91486	3.62229	5.26085	5.0263	4.42209	2.58876	3.32972	5.65214	5.80554	5.61399	6.2122	6.45101	6.25542	4.5	3.62229	3.50542	3.03715	3.83695		49.1566	0.205211			62	0.660593	0.445133	0.397279	0.437694	0.521285	0.540763	0.521285	0.375	0.638313	0.819658	0.950362	0.749742	1.32375	2.58308	3.32972	2.47162	1.19746	0.930857	1.28189	1.17492		49.1566	0.0493999
63	2.78369	2.72137	2.86161	5.59237	5.90401	5.37771	2.45217	1.84365	2.9552	5.86462	6.66066	6.25542	5.76826	5.35198	4.52006	3.25181	3.32972	3.25181	3.25181	3.32972		49.8258	0.202803			63	1.27219	0.521285	0.326238	0.382439	0.543565	0.603457	0.521285	0.287229	0.226781	0.37826	0.443239	0.904887	0.969812	1.1259	1.1259	1.08127	1.03118	0.86677	1.55108	1.61341		49.8258	0.0513305
64	1.78896	2.40536	2.16109	2.9905	3.03715	3.25181	3.25181	5.67028	6.48915	6.25542	3.91486	3.83695	5.67028	5.61144	4.20759	1.84365	4.53912	5.90401	5.08514	2.58876		50.4951	0.200376			64	0.388932	0.466031	0.554695	0.592326	0.388932	0.319746	0.388932	0.397279	0.645753	0.624611	0.784599	0.603457	0.592326	1.16912	1.64267	1.86703	1.84365	1.90598	1.66641	0.884897		50.4951	0.0531985
65	7.34779	5.90401	5.08514	2.58876	2.66667	5.67028	5.90401	7.34779	5.31887	7.34779	5.90401	6.25542	5.5425	5.09617	6.63487	7.65944	7.36687	5.26085	5.37771	5.90401		51.1644	0.197935			65	0.466031	0.238467	0.275542	0.238467	0.466031	0.492001	0.521285	0.437694	0.709355	0.736067	0.901627	0.819658	0.86677	1.03118	1.1983	1.25851	1.06739	2.13623	2.27646	1.80857		51.1644	0.055005
66	3.25181	2.19855	2.13623	1.73044	2.72137	2.56904	3.50542	3.62229	4.5	4.5	3.62229	5.26085	7.36687	7.65944	5.59237	3.32972	2.95924	2.33514	2.95924	3.32972		51.8337	0.195486			66	0.226781	0.183213	0.333678	0.459973	0.459973	0.528725	0.443239	0.37826	0.490094	0.731887	0.950362	0.950362	1.08297	2.25325	2.39349	2.25325	1.2	1.08297	0.804076	0.433514		51.8337	0.0567509
67	2.33514	1.78896	2.00362	1.78896	1.75	1.1259	0.833333	1.1259	4.09056	7.36687	8.24458	6.25542	3.44675	2.72137	2.19855	3.25181	3.03715	2.62771	2.04257	2.08153		52.5029	0.193033			67	0.349923	0.226781	0.231975	0.388932	0.884897	0.934982	0.876549	0.508735	0.65502	0.66615	0.738612	0.603457	0.521285	1.10643	1.93524	2.08153	1.41847	0.749742	0.65502	0.508735		52.5029	0.0584375
68	3.91486	3.62229	2.45217	2.4288	5.20217	6.48915	8.01085	8.24458	7.65944	5.2998	2.41305	1.82807	3.89165	7.19132	7.0743	4.05161	1.75	2.08153	2.33514	2.95924		53.1722	0.190581			68	0.484521	0.40423	0.417269	0.417269	0.755315	0.811021	0.579764	0.262346	0.270984	0.326238	0.437694	0.508735	1.24016	1.52982	1.55108	1.24293	1.16486	1.41847	1.08127	0.797126		53.1722	0.0600664
69	5.20217	5.61144	3.94428	0.960141	1.85733	2.27646	2.25325	2.25325	2.17894	2.39535	1.89007	4.92434	5.0263	7.01627	5.0263	4.71466	2.92028	2.74458	2.45217	2.4288		53.8415	0.188134			69	0.599277	0.484521	0.404803	0.636707	0.538534	0.37826	0.289474	0.420964	0.571429	0.508735	0.500387	0.508735	0.571429	3.58072	5.23528	5.20217	2.25325	1.08297	0.950362	0.833333		53.8415	0.0616393
70	3.32143	3.9763	3.44675	2.25325	4.00868	5.4359	5.37771	5.26085	4.73373	5.26085	3.03715	3.83695	3.32972	2.95924	1.86703	2.4288	3.44675	6.25542	5.90401	5.06867		54.5108	0.185698			70	0.612316	0.492001	0.521285	0.521285	0.979619	0.930803	0.714398	0.287229	0.638313	0.819658	0.86677	0.592326	0.876549	1.60371	1.78896	1.41847	1.41847	1.49638	1.41847	0.638286		54.5108	0.0631577
71	3.25181	2.19855	1.84365	1.57446	2.62771	2.74458	2.45217	2.4288	5.20217	5.61144	5.26085	3.62229	4.5	4.5	3.91486	3.83695	3.03715	2.92028	2.95924	3.32972		55.18	0.183275			71	0.65502	0.459973	0.382439	0.388932	0.709355	0.736067	0.701007	0.446041	0.876549	1.01857	0.979619	0.521285	0.813856	1.1356	1.55108	1.28189	1.04231	1.03118	1.08127	1.04231		55.18	0.0646238
72	3.50542	2.45201	3.1739	2.07584	4.8346	5.23528	5.67028	5.59237	5.90401	8.01085	5.90401	4.71466	2.92028	2.56904	2.4288	1.39892	4.18422	4.85076	5.59237	3.03715		55.8493	0.180872			72	0.950993	0.638844	0.528725	0.397279	0.701007	0.736067	0.772048	0.571429	0.508735	0.437694	0.437694	0.446041	0.701007	0.673373	1.07717	0.934982	3.95689	4.18203	4.00868	1.08353		55.8493	0.0660394
73	5.61144	6.25542	4.5	6.25542	5.61144	4.6757	1.78896	4.01817	6.70488	6.86532	5.06193	3.44675	3.91486	2.59227	1.25058	1.8345	2.66099	3.25181	2.3741	4.6757		56.5186	0.17849			73	0.472523	0.466031	0.638286	0.687048	1.25271	1.15505	1.31449	0.624611	0.901627	0.936687	0.936687	0.589552	0.758601	1.55495	1.70536	1.90889	1.26651	1.16912	0.592326	0.603457		56.5186	0.0674067
74	2.45217	2.4288	2.56904	3.50542	3.03715	2.95924	1.86703	3.2668	4.39633	7.09343	5.90401	7.34779	5.90401	6.25542	6.25542	5.61144	4.6757	2.08153	2.92028	2.74458		57.1879	0.176135			74	0.660593	0.333678	0.270984	0.326238	0.375	0.326238	0.466031	0.542295	0.64097	0.408564	0.40093	0.309508	0.528725	1.22343	2.66667	2.86161	2.4288	1.1983	1.14821	0.798761		57.1879	0.0687279
75	2.95924	3.03715	5.26085	4.44116	4.05161	1.75	2.08153	4.6757	5.0263	5.00723	2.66667	2.66667	3.25181	3.91486	3.91486	2.78369	1.84365	2.45217	2.74458	2.92028		57.8571	0.173811			75	0.947591	0.459973	0.528725	0.492001	0.784599	0.673373	0.701007	0.508735	0.508735	0.437694	0.326238	0.270984	1.00241	1.21775	1.61632	1.08127	1.24293	1.55108	1.90598	1.66641		57.8571	0.0700052
76	2.08153	2.04257	2.62771	2.56904	2.72137	4.53912	4.73373	4.34418	2.66667	3.91486	4.5	3.91486	3.83695	5.67028	5.61144	4.6757	1.78896	2.00362	1.78896	2.33514		58.5264	0.17152			76	0.65502	0.515685	0.685141	0.648296	0.772048	0.772048	0.99938	0.99938	1.14821	0.934982	0.765094	0.270984	0.222222	1.58755	1.96439	2.29619	1.08127	0.947591	0.571429	0.571429		58.5264	0.0712409
77	1.66641	2.95924	5.67028	8.24458	7.36687	4.38313	1.57446	1.25851	2.12064	2.74458	5.59237	7.65944	8.24458	5.67028	2.95924	2.33514	2.95924	5.67028	5.23528	3.95689		59.1957	0.169267			77	0.464849	0.621157	0.55262	0.583979	0.687048	0.749742	0.738612	0.66615	1.03118	1.08127	0.979619	0.521285	0.437694	1.17747	1.99793	2.19855	2.13623	1.90598	1.51594	0.777092		59.1957	0.0724374
78	2.19855	3.25181	3.91486	3.91486	2.89409	2.26131	1.7238	2.58876	3.32972	6.25542	5.4359	6.81735	5.4359	5.67028	3.83695	2.86161	3.30651	2.56904	2.45217	1.84365		59.865	0.167055			78	0.534297	0.183213	0.289474	0.309508	0.645753	0.53684	0.802169	0.731887	0.950362	0.833333	0.687048	0.521285	0.521285	0.603457	0.738612	1.33488	1.41279	1.24016	0.772048	0.687305		59.865	0.0735971
79	1.71104	1.78896	1.86703	1.84365	2.78369	5.67028	8.24458	10	10	8.24458	5.37771	4.61955	4.86284	4.60322	2.19043	2.18783	2.74458	2.95924	2.04257	1.45743		60.5342	0.164888			79	0.758601	0.388932	0.397279	0.528725	0.554695	0.592326	0.388932	0.319746	0.326238	0.375	1.10643	1.20381	1.36974	1.4048	2.19855	2.08153	1.5355	0.965944	1.24293	0.969812		60.5342	0.0747223
80	3.25181	5.00723	4.85076	5.06193	3.57949	4.65042	3.57949	2.72137	4.53912	5.0263	4.6757	4.71466	5.90401	5.37771	2.92028	2.3741	5.00723	4.85076	5.06193	2.86161		61.2035	0.162769			80	0.500387	0.397279	0.333678	0.270984	0.472523	0.603457	0.85564	0.687305	0.729344	0.554695	0.592326	0.583979	0.804076	0.965944	1.5355	1.3501	1.36974	0.673373	0.701007	0.446041		61.2035	0.0758156
81	2.78369	1.66811	1.66811	1.90598	3.38298	5.90202	5.78157	4.34418	4.42209	5.0263	7.01627	6.72602	6.93326	4.07381	1.86703	1.55108	1.39892	1.84365	2.78369	3.32972		61.8728	0.160701			81	0.833333	0.638286	0.466031	0.388932	0.884897	0.886221	1.02191	0.687305	0.660593	0.645753	1.06347	1.1356	1.07717	0.736067	0.85564	0.66615	0.65502	0.772048	0.882352	0.950362		61.8728	0.0768793
82	3.62229	4.5	3.91486	3.83695	3.91486	3.91486	2.95924	2.92028	2.56904	2.4288	2.45217	3.62229	6.25542	6.48915	8.01085	5.90401	4.42209	1.33488	1.03118	2.25155		62.5421	0.158686			82	0.492001	0.528725	0.348518	0.333678	1.58755	1.8181	1.69157	0.375	0.375	0.638313	0.736067	0.772048	0.571429	0.772048	2.05263	2.19287	1.8253	0.571429	0.508735	0.583979		62.5421	0.0779159
83	4.55819	7.01627	4.73373	4.6757	4.71466	5.31887	5.00723	5.00723	5.90401	5.67028	3.25181	2.66667	5.00723	7.65944	7.65944	5.59237	5.67028	5.90401	4.53912	4.47679		63.2114	0.156729			83	0.466031	0.472523	0.492001	0.417269	0.70984	0.735756	0.714398	0.433514	0.687048	0.687048	0.521285	0.375	0.638313	1.4048	1.61341	1.5355	0.965944	1.06739	0.965944	0.755315		63.2114	0.0789278
84	2.45217	2.74458	2.62771	1.45743	1.41847	1.45743	1.57446	3.01185	5.04575	7.90172	6.25719	4.34418	2.66667	5.67028	5.90401	5.52215	5.59072	8.17436	7.19132	4.18422		63.8806	0.154832			84	0.508735	0.420964	0.601549	0.53684	1.02191	0.823527	0.765094	0.270984	0.417269	0.492001	1.25271	1.3501	1.5355	1.08297	1.66811	1.61341	2.00362	2.66667	2.59829	1.75426		63.8806	0.0799173
85	2.09654	3.04445	2.86161	2.58308	1.61632	2.25155	3.03715	3.25181	2.66667	2.3741	2.04257	2.04257	1.78896	1.71104	1.75	2.08153	1.86703	1.17492	0.972668	1.79057		64.5499	0.152998			85	0.397279	0.333678	0.333678	0.660593	0.99938	1.2	0.887925	0.534297	0.270984	0.589552	0.673373	0.784599	0.804076	1.25851	2.45217	2.56904	2.13623	0.86677	0.592326	0.500387		64.5499	0.0808868
86	5.4359	5.00155	3.07918	2.66099	3.25181	3.25181	2.86161	2.72137	1.90598	2.92028	2.74458	2.92028	2.3741	5.00723	5.31887	7.34779	5.90401	5.67028	2.78369	4.47679		65.2192	0.151229			86	0.500387	0.397279	0.445133	0.660593	0.736067	0.638313	0.521285	0.603457	0.738612	0.749742	0.638286	0.466031	0.765094	1.60371	2.3741	2.3741	2.92028	2.74458	2.25155	0.884897		65.2192	0.0818387
87	1.57446	2.04257	2.08153	1.86703	1.84365	4.53912	5.90401	6.25542	6.25542	8.24458	8.24458	5.67028	3.83695	2.86161	3.30651	2.56904	3.50542	2.56904	2.25325	1.37554		65.8885	0.149527			87	0.349923	0.338236	0.270499	0.484521	0.515685	0.738612	0.603457	0.472523	0.319746	0.388932	0.592326	0.749742	1.1259	1.28189	1.55108	1.28189	1.1259	0.950362	0.882352	0.709355		65.8885	0.0827752
88	2.62771	3.03715	5.59237	5.31887	5.00723	2.19855	2.13623	4.53912	5.0263	5.52416	5.67608	8.50789	7.65944	5.59237	3.91486	4.5	3.91486	2.66667	1.71104	1.45743		66.5577	0.147897			88	1.63631	0.472523	0.687048	0.599277	3.49382	3.76825	3.59327	0.540763	0.583979	0.508735	0.571429	0.65502	1.04231	4.09056	5.61144	5.20217	2.4288	1.28189	2.29619	1.96439		66.5577	0.0836985
89	3.25181	2.66667	2.3741	2.04257	4.38313	4.73373	7.01627	5.61144	8.01085	5.90401	5.00723	3.16404	3.8154	3.82709	2.95924	4.6757	5.0263	4.52156	2.70147	2.84405		67.227	0.146339			89	0.445133	0.309508	0.338236	0.726085	1.31114	1.31114	0.876549	0.508735	0.508735	0.583979	0.804076	0.819658	1.36974	1.20381	1.25271	1.85733	2.74458	3.25181	1.99793	1.12871		67.227	0.0846109
90	5.20217	8.24458	7.36687	4.6757	2.95924	3.32972	2.78369	1.84365	4.20759	7.36687	10	7.36687	5.26085	5.37771	8.24458	10	10	7.0743	3.87607	2.13623		67.8963	0.144856			90	0.762224	0.330343	0.524908	0.452992	0.568113	0.365221	0.484521	0.797126	0.934982	0.765094	0.270984	0.333678	0.543565	1.04231	1.28189	1.17492	1.14821	0.934982	1.25271	0.823527		67.8963	0.0855144
91	5.31887	3.87607	3.89165	4.85076	7.34779	4.73373	3.75904	1.41847	4.42209	5.0263	4.38313	2.62771	2.45201	1.85733	3.59327	5.17259	8.01085	5.90401	5.59237	5.67028		68.5656	0.14345			91	0.382439	0.238467	0.275542	0.349923	0.592326	0.515685	0.860683	0.847211	0.947591	0.772048	0.798761	0.772048	1.24016	1.26651	1.54528	1.60371	2.95924	3.03715	2.25155	0.836135		68.5656	0.086411
92	4.55819	4.6757	2.3741	2.08153	4.34418	5.31887	5.33985	2.64374	2.65663	5.43665	5.90401	5.59237	5.67028	6.48915	5.20217	2.4288	1.57446	1.75	1.57446	4.18422		69.2348	0.142124			92	0.592326	0.388932	0.319746	0.388932	0.446041	0.701007	0.970206	1.04053	0.746464	0.587147	0.540763	0.583979	0.592326	1.33488	1.49638	1.27219	0.66757	0.687048	0.833333	0.749742		69.2348	0.0873028
93	2.3741	5.00723	5.31887	4.2758	2.50199	2.21969	2.21522	1.5355	1.77955	2.90962	3.02774	3.25181	3.50258	3.61388	4.08772	3.03715	2.45217	2.4288	2.56904	2.92028		69.9041	0.140878			93	0.65502	0.603457	0.521285	0.375	0.638313	0.624611	0.583059	0.472523	0.979619	1.08127	1.03118	0.66615	0.65502	1.8253	2.36842	2.45217	1.17492	1.44078	1.3292	1.24016		69.9041	0.0881916
94	5.00723	2.66667	2.3741	1.86703	2.4288	2.86161	2.95924	4.6757	5.0263	7.34779	5.0263	4.38313	1.86494	1.58767	2.41112	3.32972	3.62229	2.62771	4.38313	5.0263		70.5734	0.139716			94	0.67083	0.226781	0.287229	0.401401	0.551201	0.629858	0.592326	0.437694	0.638313	0.936687	1.2	0.99938	0.772048	0.571429	0.947591	1.37384	1.45743	1.24293	1.25851	1.08684		70.5734	0.0890793
95	3.32972	3.62229	2.62771	1.75	1.75	2.04257	2.08153	2.04257	2.11279	4.01775	3.92408	4.15284	2.74458	2.95924	2.04257	2.04257	2.3741	2.3741	1.75	2.29619		71.2427	0.138639			95	0.437694	0.287229	0.226781	0.294668	0.660593	0.798761	0.85564	0.66615	0.65502	0.459973	0.382439	0.388932	0.446041	0.500387	3.51803	4.35757	4.09056	1.1259	0.749742	0.592326		71.2427	0.0899676
96	5.59237	5.90401	5.37771	2.92028	3.27814	3.69108	3.1026	2.13623	2.78369	5.67028	5.90401	7.34779	5.31887	5.00723	3.25181	2.86161	2.72137	2.19855	3.25181	3.32972		71.9119	0.137649			96	1.24016	0.571429	0.508735	0.500387	0.592326	0.603457	0.583979	0.446041	0.583979	0.603457	0.592326	0.701007	0.936687	1.37554	1.57446	1.37384	1.14821	0.882352	1.5355	1.41279		71.9119	0.0908582
97	2.92028	2.36842	3.07918	2.19287	5.06193	4.55819	4.6757	2.29218	3.15898	3.83294	3.62229	5.26085	5.0263	5.59237	3.32972	5.59237	5.0263	4.36558	2.02268	2.06397		72.5812	0.136747			97	0.521285	0.492001	0.528725	0.459973	0.947591	0.934982	0.726085	0.275542	0.287229	0.521285	0.687048	0.749742	1.32375	1.3292	1.90889	1.41279	1.41847	1.1259	1.01857	0.813856		72.5812	0.0917526
98	1.37554	1.86703	4.71466	5.90401	6.25542	3.32972	2.12064	1.25851	4.20759	7.36687	8.24458	8.01085	6.48915	6.25542	6.25542	5.61144	4.6757	2.08153	1.86703	1.37554		73.2505	0.135935			98	0.508735	0.437694	0.375	0.638313	0.585602	0.490094	0.37826	0.492001	0.472523	0.270984	0.270984	0.277477	1.05117	1.41837	2.13623	2.19855	2.08153	1.22343	0.528725	0.459973		73.2505	0.0926523
99	2.3741	5.00723	7.65944	7.19132	6.81735	4.55819	5.26085	3.03715	2.95924	2.04257	1.57446	1.55108	1.86703	4.71466	5.31887	4.53912	1.66811	1.2	1.37554	1.86703		73.9198	0.135215			99	0.472523	0.382439	0.543565	0.86677	0.965944	0.804076	0.521285	0.437694	0.592326	0.749742	0.749742	0.738612	0.86677	1.25851	1.28189	0.930857	0.612316	0.554695	0.738612	0.603457		73.9198	0.0935586
100	2.04257	2.3741	3.25181	2.86161	2.4288	4.20759	5.61144	8.01085	8.24458	7.36687	4.6757	2.95924	5.67028	8.24458	6.9907	3.95689	2.25155	2.56904	2.4288	1.57446		74.589	0.134587			100	0.472523	0.382439	0.543565	0.554695	0.904887	0.886221	0.836135	0.333678	0.417269	0.638286	0.687048	0.472523	0.319746	0.589552	0.736067	0.972668	0.99938	0.99938	0.85564	0.603457		74.589	0.094473
101	6.05485	5.95082	4.09056	1.41847	4.09056	5.61144	5.37771	3.50542	3.62229	6.25542	5.61144	4.38313	2.04257	2.3741	3.25181	3.32972	5.59237	5.0263	4.6757	3.29862		75.2583	0.134053			101	0.528725	0.309508	0.289474	0.294668	0.543565	0.66615	0.738612	0.515685	0.860683	0.847211	0.884897	0.437694	1.10643	1.64267	2.92028	2.30572	1.83785	0.979619	1.16486	0.930857		75.2583	0.0953965
102	5.20217	6.48915	5.37771	2.45217	2.4288	2.86161	3.25181	2.66667	3.25181	3.32972	2.66667	1.71104	1.75	2.95924	3.03715	5.26085	4.73373	5.26085	2.56904	3.30651		75.9276	0.133615			102	0.583979	0.508735	0.459973	0.528725	0.755315	0.965944	0.950362	0.749742	1.03118	1.08127	1.04231	0.65502	0.65502	3.67545	5.31887	5.20217	2.13623	1.24293	1.16486	0.979619		75.9276	0.0963303
103	5.00723	5.31887	5.59237	3.03715	5.26085	4.73373	4.6757	4.71466	5.31887	4.71466	1.66641	2.92871	5.82563	8.97182	7.65944	5.00723	2.66667	5.00723	5.31887	5.00723		76.5969	0.133273			103	0.819658	0.755315	0.466031	0.326238	0.638313	0.673373	0.638313	0.437694	0.592326	0.66615	1.32375	1.26651	1.25271	0.979619	1.45743	1.57446	1.25851	2.12064	2.01315	1.95488		76.5969	0.0972753
104	2.19855	3.25181	3.03715	2.45217	4.18422	4.85076	4.53912	1.84365	4.20759	7.36687	8.24458	8.01085	6.48915	8.01085	5.90401	4.71466	1.86703	1.84365	1.73044	2.13623		77.2661	0.133028			104	0.687048	0.433514	0.187771	0.250465	0.621584	0.687305	0.729344	0.492001	0.433514	0.226781	0.231975	0.277477	1.05117	1.88648	2.08153	1.41847	0.833333	0.687048	0.66757	0.687048		77.2661	0.0982325
105	3.07918	3.24613	4.5	3.62229	5.26085	7.36687	7.65944	7.34779	8.12476	10.5273	10.4653	8.24458	6.25542	3.62229	3.50542	2.74458	2.92028	2.08153	2.92028	2.36842		77.9354	0.132882			105	1.19746	0.492001	0.472523	0.382439	0.836135	0.934982	0.765094	0.270984	0.417269	0.554695	0.592326	0.583979	0.687048	1.1259	1.45743	1.22337	0.977711	0.648296	1.44078	1.21775		77.9354	0.0992026
106	5.00723	5.90401	5.37771	2.62771	2.04257	2.08153	2.92028	3.62229	5.07817	5.15516	4.02492	3.30651	5.20217	5.61144	5.26085	2.74458	3.50542	3.62229	3.91486	3.25181		78.6047	0.132836			106	0.373066	0.37826	0.638286	1.1259	1.28189	1.17492	0.660593	0.445133	0.836135	0.934982	1.25271	0.823527	0.821295	0.660593	1.17492	1.39892	1.55108	1.57446	1.45743	0.891847		78.6047	0.100186
107	3.62229	2.33514	1.71104	1.78896	2.04257	2.04257	1.90598	1.66811	2.25325	2.86161	3.25181	3.25181	3.91486	3.21269	2.16358	1.3404	1.75	2.04257	2.95924	3.91486		79.274	0.132889			107	0.926259	0.460821	0.584954	0.736067	0.972668	0.786849	0.75855	0.559517	0.947591	1.08127	1.04231	0.738612	0.86677	2.13623	2.19287	1.67484	0.484521	0.716305	1.25851	1.28189		79.274	0.101184
108	2.74458	3.83695	2.86161	2.72137	2.78369	3.32972	2.78369	4.47679	7.19132	10	8.24458	6.69428	6.75271	6.34287	5.59237	3.91486	6.25542	5.90401	4.42209	2.58876		79.9432	0.133044			108	0.687305	0.534297	0.183213	0.490094	1.02446	1.08684	0.821295	0.348518	0.445133	0.397279	0.500387	0.508735	0.772048	0.99938	1.37554	1.57446	2.62771	2.56904	2.05263	0.972668		79.9432	0.102197
109	3.91486	3.91486	3.83695	3.32972	5.59237	5.90401	5.67028	5.59237	7.65944	7.65944	5.59237	3.32972	3.25181	5.00723	5.90401	5.08514	2.12064	1.55108	2.19855	3.25181		80.6125	0.1333			109	0.388932	0.508735	0.508735	0.437694	0.521285	0.687048	0.687048	0.583979	0.709355	0.882352	0.86677	0.738612	1.33488	1.3501	2.42299	2.01315	1.80857	0.904887	0.774765	0.758601		80.6125	0.103225
110	3.91486	2.95924	1.75	1.41847	1.45743	4.38313	4.73373	4.6757	2.95924	3.91486	4.77794	6.57037	6.7671	5.20217	2.4288	4.20759	5.0263	5.59237	3.91486	4.5		81.2818	0.133659			110	0.709355	0.437694	0.287229	0.275542	1.01865	1.15505	1.11387	0.543565	0.554695	0.729344	0.687305	0.972668	0.99938	1.2	1.66811	1.90598	1.75	1.04231	0.85564	0.798761		81.2818	0.104269
111	3.62229	3.91486	3.25181	2.3741	4.6757	5.0263	5.00723	2.3741	2.33514	4.71466	5.31887	7.34779	5.31887	4.71466	2.04257	1.75	4.38313	5.61144	5.37771	3.50542		81.9511	0.13412			111	0.388932	0.592326	0.515685	0.685141	1.02446	1.08684	0.758601	0.472523	0.804076	0.770897	0.645753	0.397279	0.583979	0.804076	1.25851	1.39892	1.55108	1.39892	1.06347	0.583059		81.9511	0.105328
112	3.25181	5.67028	6.48915	5.20217	3.30651	3.44675	3.62229	2.92028	2.3741	2.66667	2.3741	2.33514	2.95924	3.91486	3.91486	2.78369	2.72137	5.20217	5.90401	5.00723		82.6204	0.134685			112	0.459973	0.382439	1.05766	1.3501	1.5355	0.770897	0.645753	0.348518	0.445133	0.543565	0.749742	0.687048	0.583979	1.17747	1.99793	2.08153	1.71104	1.45743	1.37384	0.947591		82.6204	0.106402
113	1.86703	2.08153	2.33514	2.3741	3.25181	2.86161	3.30651	2.86161	3.78819	3.8596	6.20666	5.90401	5.25592	3.5336	3.28583	2.58968	1.99947	2.9212	2.86161	2.4288		83.2896	0.135354			113	0.446041	0.500387	0.446041	0.500387	0.709355	0.648296	0.685141	0.40423	0.612316	0.443239	0.466031	0.472523	0.979619	1.16486	1.41847	1.45743	1.57446	1.84365	1.46713	1.16912		83.2896	0.107493
114	3.25181	2.3741	2.33514	1.90598	4.47679	4.55819	4.6757	4.71466	7.46439	8.02356	6.06038	6.25542	6.48915	6.25542	3.62229	2.92028	1.90598	2.13623	2.78369	3.32972		83.9589	0.136127			114	0.484521	0.309508	0.382439	0.388932	0.592326	0.603457	0.433514	0.226781	0.294668	0.543565	0.603457	0.583979	0.592326	1.33488	2.08153	2.66667	1.99793	1.32375	0.749742	0.599277		83.9589	0.108599
115	4.22498	3.13511	3.03149	2.86161	4.28166	3.83364	3.69651	2.3741	4.6757	5.0263	5.00723	3.25181	3.32972	3.25181	5.00723	5.31887	5.59237	3.32972	3.83695	3.91486		84.6282	0.137004			115	0.508735	0.388932	0.319746	0.472523	0.804076	0.965944	0.804076	0.521285	0.437694	0.592326	1.04231	1.01857	1.25271	0.934982	1.32375	1.66641	1.90598	1.46749	0.772048	0.571429		84.6282	0.109721
116	2.12064	2.74458	3.25181	2.3741	2.33514	1.90598	1.55108	1.5355	4.42209	5.90401	8.01085	5.90401	5.00723	3.25181	3.32972	2.78369	2.13623	4.53912	4.85076	3.89165		85.2975	0.137985			116	0.178019	0.183213	0.270984	0.388932	0.446041	0.500387	0.508735	0.459973	0.445133	0.459973	0.508735	0.437694	0.638313	1.11223	1.86703	1.64267	1.54528	3.94428	4.24611	3.30396		85.2975	0.110858
117	4.85076	5.00723	2.66667	3.25181	3.32972	2.58308	1.32375	1.33488	2.66667	5.67028	6.48915	8.01085	6.87242	5.81201	3.01098	1.75	2.04257	2.3741	2.19855	4.47679		85.9667	0.139072			117	0.65502	0.508735	0.437694	0.437694	0.508735	0.508735	0.583979	0.979619	0.969812	0.758601	0.238467	0.421827	0.716305	1.25851	1.57446	1.45743	1.24293	0.819658	0.784599	0.603457		85.9667	0.112009
118	5.00723	5.31887	5.59237	3.32972	2.95924	2.33514	2.08153	2.04257	4.38313	5.0263	4.4806	2.65506	3.38823	3.44675	2.50486	2.53837	3.11322	2.78369	2.13623	2.19855		86.636	0.140263			118	0.443239	0.466031	0.277477	0.466031	0.554695	0.543565	0.645753	1.06347	1.1356	0.876549	0.446041	0.701007	1.11223	1.86703	2.95924	2.86161	2.72137	1.61341	1.22343	0.612316		86.636	0.113176
119	2.25325	3.44675	3.44675	2.72137	2.92705	5.83273	5.7548	7.01627	4.73373	7.01627	5.61144	8.01085	5.90401	5.59237	3.03715	2.92028	2.95924	2.86161	2.25325	1.2		87.3053	0.14156			119	0.67083	0.490094	0.53684	0.729344	0.638286	0.833333	0.833333	0.638286	0.466031	0.388932	0.397279	0.294668	0.226781	1.01865	1.93524	3.25181	2.86161	2.13623	1.24293	0.969812		87.3053	0.114356
120	1.64267	1.75	1.71104	2.66667	3.03715	2.45217	1.84365	2.19855	5.00723	7.65944	8.24458	5.67028	3.42735	2.57301	2.51068	2.3741	2.66667	2.19855	1.4048	1.36974		87.9746	0.142961			120	0.388932	0.231975	0.226781	0.726085	1.01857	1.04231	0.738612	0.554695	0.417269	0.417269	0.554695	0.738612	0.749742	0.833333	1.1259	2.33514	3.03715	2.66667	1.33488	0.592326		87.9746	0.115549
121	3.25181	2.3741	2.33514	2.95924	3.32972	2.95924	1.66641	1.14821	1.46749	4.53912	5.90401	6.25542	6.25542	8.24458	7.19132	4.47679	4.53912	7.65944	8.24458	5.67028		88.6438	0.144467			121	0.388932	0.231975	0.178019	0.183213	0.534297	0.57585	1.02191	0.969812	0.930857	0.37826	0.289474	0.35827	1.16912	2.52038	2.74458	2.00362	1.41847	2.08153	1.99793	1.17747		88.6438	0.116755
122	2.08153	2.92028	2.74458	2.33514	2.29619	2.15944	3.1739	3.32972	6.25542	8.24458	8.24458	8.01085	5.90401	4.53912	2.72137	2.56904	2.45217	1.37554	1.37554	1.86703		89.3131	0.146077			122	0.701007	0.397279	0.294668	0.189722	0.307929	0.555268	0.66615	0.592326	0.437694	0.375	0.375	0.375	1.10643	1.46713	1.66811	2.25325	2.39349	2.25325	1.2	0.936687		89.3131	0.117972
123	4.44116	4.34418	1.78896	1.86703	2.4288	3.44675	3.44675	2.72137	4.53912	7.65944	6.9907	4.24946	4.3385	7.65944	8.24458	8.01085	6.48915	5.37771	2.62771	4.38313		89.9824	0.147792			123	0.270984	0.270984	0.326238	0.521285	0.687048	0.687048	0.583979	0.446041	0.388932	0.319746	0.472523	0.492001	0.904887	1.26238	1.75	1.57446	1.55108	1.57446	1.31114	0.765094		89.9824	0.119201
124	5.0263	5.59237	3.91486	3.91486	3.25181	2.08153	1.71104	4.09056	5.61144	6.25354	3.62015	3.50354	5.37771	5.61144	4.6757	2.3741	5.00723	5.0263	4.38313	4.38313		90.6517	0.149611			124	0.382439	0.277477	0.382439	0.459973	0.571429	0.508735	0.701007	0.673373	0.589552	0.231975	0.226781	0.433514	0.804076	0.882352	0.85564	1.33488	2.66667	2.86161	2.05263	0.660593		90.6517	0.12044
125	3.25181	3.91486	3.62229	2.33514	1.34672	1.37613	1.50271	2.40246	2.83177	3.22548	2.66667	2.66667	3.25181	3.32972	3.25181	2.66667	2.66667	5.00723	5.31887	5.00723		91.3209	0.151534			125	0.333678	0.417269	0.554695	0.738612	0.603457	0.472523	0.270984	0.222222	0.417269	0.554695	0.592326	0.437694	0.521285	1.27219	2.08153	2.66667	2.08153	1.71104	1.08127	0.836135		91.3209	0.121687
126	2.86161	3.25181	2.66667	3.25181	3.20154	2.814	1.62183	1.71104	4.42209	6.10891	6.4876	6.46032	7.39612	5.96659	3.9151	2.59829	3.83695	2.86161	2.25325	2.25325		91.9902	0.15356			126	0.765094	0.319746	0.238467	0.421827	0.365221	0.334056	0.250465	0.35827	0.388932	0.319746	0.326238	0.375	0.437694	0.592326	0.86677	0.882352	0.972668	0.882352	1.24293	1.01857		91.9902	0.122942
127	2.62771	3.03715	2.78369	1.66811	1.66811	4.53912	5.31887	5.00723	3.25181	3.32972	3.83695	3.03715	5.26085	5.61144	5.66736	2.78038	2.71844	5.20217	5.61144	4.38313		92.6595	0.15569			127	0.451085	0.1	0.1	0.334056	0.452992	0.784599	0.736067	0.772048	0.571429	0.65502	0.554695	0.612316	0.755315	1.55108	1.90598	1.86703	1.37554	1.66811	1.73044	1.31703		92.6595	0.124205
128	2.04257	2.08153	1.86703	1.25851	2.12064	2.27646	2.25325	2.25325	5.20217	8.24458	7.19132	4.47679	4.53912	7.65944	7.65944	5.00723	2.3741	2.92028	2.74458	2.62771		93.3288	0.157922			128	0.333678	0.196727	0.242094	0.363437	0.446041	0.437694	0.437694	0.592326	0.749742	0.749742	0.592326	0.701007	1.98994	2.19287	2.02592	0.99938	1.2	1.37554	1.1983	0.836135		93.3288	0.125472
129	2.39349	2.25325	1.37554	1.57446	4.38313	4.73373	4.38313	4.38313	8.0872	10.8162	8.27354	4.88685	3.14557	3.32972	2.78369	2.13623	2.78369	3.91486	3.44675	3.30651		93.998	0.160256			129	0.65502	0.420964	0.289474	0.183213	0.333678	0.397279	0.500387	0.397279	0.528725	0.492001	0.433514	0.714398	1.22337	1.75	1.57446	1.25851	1.24293	1.75	1.78896	1.33488		93.998	0.126745
130	2.08153	4.6757	5.74603	5.35467	3.44109	2.56904	2.62771	4.38313	7.58186	10.2436	7.87443	5.59237	5.67028	5.4359	6.81735	4.38265	4.47679	2.19855	2.3741	2.33514		94.6673	0.162691			130	0.333678	0.270984	0.589552	0.624611	0.645753	0.459973	1.24016	1.17874	1.06966	0.35827	0.437694	0.521285	0.540763	1.25271	1.3501	1.5355	1.08297	1.08297	0.86677	0.543565		94.6673	0.12802
131	2.58876	1.61341	2.13623	2.78369	5.67028	5.4359	4.18422	1.57446	2.04257	2.3741	5.00723	5.90401	8.01085	8.24458	7.65944	5.00723	2.66667	2.66667	3.25181	2.74458		95.3366	0.165228			131	0.645753	0.377984	0.367067	0.212679	0.665636	0.696746	0.626627	0.1	0.139009	0.294668	0.309508	0.777092	1.51594	2.95924	3.32972	2.47162	1.31449	0.770897	1.06739	0.770897		95.3366	0.129297
132	1.57446	2.62771	2.74458	2.25155	3.95689	4.65014	4.53912	2.72137	2.86161	3.83695	2.74458	3.1739	3.32972	3.32972	1.80857	0.904887	0.886221	1.32375	1.1983	1.55108		96.0059	0.167864			132	0.538856	0.238467	0.270984	0.534297	0.53684	0.490094	0.294668	0.397279	0.388932	0.319746	0.472523	0.804076	0.965944	0.950362	0.950362	1.08297	0.936687	0.901627	0.936687	0.848915		96.0059	0.130574
133	3.03715	2.78369	1.8842	1.6204	4.42368	4.55819	5.06193	5.20217	5.61144	4.7781	2.19756	3.02268	2.74458	3.50542	3.03715	5.59237	5.0263	7.01627	4.73373	5.26085		96.6751	0.170601			133	0.65502	0.508735	0.701007	0.819658	1.06739	0.882352	0.709355	0.437694	0.638313	0.673373	0.784599	0.687048	0.833333	1.41847	2.08153	5.00723	4.65014	4.24946	1.41279	1.33488		96.6751	0.13185
134	2.74458	3.25181	3.25181	3.03715	2.92028	2.08153	4.6757	5.61144	6.25542	4.5	3.91486	4.52741	6.45268	6.12637	4.47679	1.90598	4.6757	4.55819	3.89165	2.12064		97.3444	0.173435			134	0.508735	0.500387	0.446041	0.583979	0.687048	0.638286	0.417269	0.333678	0.459973	0.571429	0.571429	0.772048	0.99938	1.08297	1.06739	1.08297	1.37554	1.28189	1.04231	0.65502		97.3444	0.133123
135	2.04257	2.3741	2.3741	2.92028	3.62229	3.91486	5.59237	5.90401	8.01085	5.61144	7.01627	5.61144	5.08514	2.58876	2.08153	2.08153	2.58876	2.45201	2.62771	1.75		98.0137	0.176368			135	0.382439	0.459973	0.459973	0.445133	0.543565	0.66615	0.504555	0.40093	0.35827	0.701007	0.673373	0.701007	0.397279	1.11387	1.46615	1.72226	1.42333	1.28189	0.979619	0.472523		98.0137	0.134392
136	2.62771	3.03715	3.83695	3.32972	5.59237	4.73373	3.87607	1.55108	2.78369	3.91486	3.91486	2.78369	2.72137	5.20217	6.48915	5.67028	3.83695	3.57255	3.2344	2.2854		98.683	0.179398			136	1.32375	0.603457	0.521285	0.638313	1.4048	1.61341	1.71104	1.45743	1.26238	0.758601	0.472523	0.540763	0.960141	1.60371	2.08153	2.04257	1.75	1.45743	1.71104	1.41279		98.683	0.135655
137	2.3741	3.91795	6.50821	6.60911	4.6757	4.71466	5.31887	5.59237	3.03715	2.92028	4.71466	7.65944	8.48449	5.94213	4.07686	5.67028	5.61144	5.26085	3.03715	3.25181		99.3523	0.182524			137	0.579103	0.681523	0.63341	0.528725	0.836135	0.934982	0.765094	0.382439	0.309508	0.777092	0.784518	0.813856	0.638313	1.11223	4.20759	4.73373	4.38313	2.04257	1.70536	1.17747		99.3523	0.13691
138	4.65014	7.34779	4.85076	3.89165	1.24293	2.30588	3.004	3.22255	2.76907	3.36784	3.13955	3.50542	3.03715	2.78369	2.72137	3.44675	3.91486	3.83695	2.66099	4.8346		100.022	0.185746			138	0.592326	0.749742	0.638286	0.612316	0.554695	0.65502	0.508735	0.437694	0.521285	0.603457	0.85564	1.17492	1.86703	1.70536	4.24946	4.35757	4.09056	1.41847	1.01857	0.876549		100.022	0.138157
139	1.90598	4.6757	5.0263	4.53912	4.47679	4.85076	5.59237	2.74458	2.58876	2.08153	5.00723	5.31887	5.59237	3.91486	4.5	4.5	3.24613	4.8346	4.18203	4.47679		100.691	0.189061			139	0.500387	0.709355	0.687305	0.729344	0.492001	0.472523	0.231975	0.373066	0.716305	0.882352	0.660593	0.821295	1.26238	1.75	2.04257	1.78896	1.27219	0.960141	0.934982	0.884897		100.691	0.139392
140	2.56904	3.50542	5.37771	5.61144	5.26085	3.62229	3.62229	2.92028	2.3741	2.66667	2.66667	3.25181	3.91486	3.62229	2.92028	2.3741	2.3741	2.04257	1.57446	2.4288		101.36	0.19247			140	0.819658	0.784599	0.540763	0.521285	0.638313	0.736067	0.709355	0.437694	0.521285	1.27219	1.30134	1.11387	1.12871	1.70536	2.33514	1.90598	1.55108	1.06739	0.965944	1.06739		101.36	0.140616
141	2.95924	3.91486	4.5	4.5	3.91486	2.95924	1.75	2.29619	5.08514	5.90401	4.42209	2.58876	2.74458	2.78369	4.47679	4.85076	7.34779	5.31887	4.71466	2.33514		102.029	0.195972			141	1.19746	0.492001	0.472523	0.466031	0.638286	0.599277	0.568113	0.452992	0.472523	0.758601	0.969812	2.29619	2.07584	2.20146	1.66641	2.3741	2.66667	2.08153	2.00362	1.30134		102.029	0.141825
142	3.18343	4.5	3.62229	2.92028	1.70536	4.24946	4.065	6.68474	4.73373	7.34779	5.90401	8.01085	5.61144	4.09335	2.29168	2.44611	3.49776	3.62229	3.18343	3.00813		102.699	0.199564			142	0.437694	0.521285	0.492001	0.612316	0.930857	1.16486	1.24293	0.819658	0.784599	0.452992	0.568113	0.452992	0.784599	1.4048	1.73044	1.55108	1.06739	2.13623	2.19287	1.76261		102.699	0.143018
143	3.32972	5.59237	5.90401	5.37771	3.50542	5.37771	5.4359	4.47679	4.53912	5.90401	5.63517	3.21202	2.63156	2.19855	2.13623	2.78369	5.67028	5.31887	4.34418	2.66667		103.368	0.203246			143	0.821295	0.543565	0.749742	0.833333	0.638286	0.528725	0.836135	0.997676	0.947591	0.571429	0.459973	0.528725	0.492001	0.960141	1.1356	4.18422	4.38265	3.74536	1.07717	0.823527		103.368	0.144193
144	2.04257	1.90598	1.66811	1.66811	2.78369	2.86161	2.4288	1.86703	4.71466	5.0263	5.26085	5.37771	5.90401	5.00723	3.25181	3.91486	4.5	3.91486	2.95924	2.04257		104.037	0.207018			144	1.44078	0.882352	0.755315	0.528725	0.543565	0.86677	0.882352	0.772048	0.420964	0.601549	0.53684	0.583059	0.589552	1.11223	1.86703	1.78896	2.00362	2.08153	2.66667	1.99793		104.037	0.145349
145	1.2	1.37554	2.45217	2.74458	3.50542	2.74458	2.92028	2.3741	3.62965	3.30888	2.65277	2.27238	5.20217	8.24458	10	7.36687	4.38313	4.38313	4.55819	4.00868		104.706	0.210877			145	0.421827	0.199458	0.275542	0.433514	0.603457	0.65502	0.65502	0.603457	0.521285	0.326238	0.382439	0.348518	0.445133	0.836135	1.66641	1.78896	1.5355	2.13623	2.27646	1.76956		104.706	0.146484
146	4.24946	2.58308	3.91486	3.62229	3.50542	3.62229	4.5	3.44675	3.30651	2.67056	3.62046	3.72381	6.25542	5.90401	4.71466	2.92028	3.03715	3.25181	5.00723	4.65014		105.376	0.214822			146	0.478897	0.337593	0.326238	0.466031	0.638286	1.1259	1.01857	0.765094	0.319746	0.277477	0.319746	0.388932	0.709355	0.99938	1.08297	1.24293	1.01857	0.960141	0.687048	0.649641		105.376	0.147596
147	5.90401	5.08514	3.1739	5.08514	5.90401	5.59237	3.03715	3.50542	3.62229	3.62229	5.26085	7.36687	7.36687	4.20759	4.18422	4.55819	5.26085	2.45201	2.58876	4.42209		106.045	0.218853			147	0.701007	0.35827	0.289474	0.495288	0.687305	0.709355	0.583979	0.540763	0.433514	0.538856	0.497831	0.490094	0.67083	1.55495	2.08153	1.75	1.24293	0.965944	1.06739	0.819658		106.045	0.148684
148	2.86161	2.78369	2.13623	1.52982	1.90889	1.99793	2.66667	2.3741	2.33514	2.95924	3.32972	3.25181	5.00723	5.90401	5.67028	2.95924	1.86703	1.84365	1.73044	2.72137		106.714	0.222967			148	0.65502	0.515685	0.685141	0.731887	0.950362	0.749742	0.65502	0.508735	0.437694	0.375	0.375	0.326238	0.466031	0.755315	1.25851	1.28189	1.1259	0.950362	0.882352	0.772048		106.714	0.149744
149	2.33514	2.95924	3.91486	3.24613	2.49403	4.3385	5.94205	5.71338	3.87498	3.91486	3.62229	2.92028	3.66141	3.83281	5.96301	5.61144	5.37771	3.50542	3.03715	2.95924		107.384	0.227164			149	0.508735	0.408019	0.487659	0.423317	0.421827	0.433514	0.452992	0.421827	0.349923	0.884897	0.934982	0.813856	0.521285	0.687048	1.1259	1.16486	1.41847	2.33514	2.36842	1.8253		107.384	0.150777
150	5.37771	5.90401	5.00723	2.19855	2.13623	2.78369	2.74458	3.1739	2.74458	4.2758	6.16757	6.92801	8.01085	8.24458	7.36687	4.38313	4.38313	4.73373	4.38313	2.62771		108.053	0.231442			150	0.709355	0.388932	0.270984	0.333678	0.459973	0.459973	0.528725	0.492001	0.583979	0.592326	0.554695	0.612316	0.638286	2.00362	2.27646	2.25325	1.66811	1.61341	1.5355	0.882352		108.053	0.15178
151	2.78369	3.03715	2.45217	1.55108	2.45217	3.03715	2.78369	2.72137	2.86161	3.83695	5.67028	6.48915	6.25542	3.91486	2.78369	2.13623	2.19855	3.25181	2.86161	2.72137		108.722	0.235801			151	0.65502	0.571429	0.508735	0.583979	0.540763	0.521285	0.521285	0.540763	0.784599	0.624611	1.02191	0.886221	2.20146	2.66099	2.66667	1.5355	0.882352	1.14821	1.08127	1.04231		108.722	0.152751
152	3.91486	3.25181	2.66667	2.66667	5.00723	5.31887	4.53912	2.72137	5.20217	6.48915	5.67028	3.83695	3.62947	4.17662	3.62947	2.78369	2.13623	2.19855	3.25181	3.91486		109.391	0.240237			152	0.58911	0.401807	0.382439	0.326238	0.437694	0.592326	0.66615	0.85564	0.736067	0.589552	0.382439	0.836135	0.997676	1.14821	1.46749	1.73044	1.55108	0.86677	0.738612	0.607984		109.391	0.153688
153	2.95924	5.67028	5.61144	4.6757	2.95924	3.32972	5.59237	5.31887	7.34779	5.31887	5.59237	3.32972	2.78369	2.72137	2.86161	3.83695	3.03715	2.92028	2.08153	2.33514		110.061	0.244751			153	1.16912	0.508735	0.508735	0.583979	0.603457	0.504555	0.289474	0.495288	0.57585	0.729344	0.638286	0.749742	0.592326	1.75426	2.30572	2.92028	2.08153	1.86703	1.84365	1.46713		110.061	0.154591
154	5.72262	5.50369	2.56335	2.4288	5.20217	5.90401	4.53912	4.47679	4.85076	5.59237	3.03715	3.50542	2.65937	2.23859	2.21098	2.74458	3.83695	3.03715	2.62771	4.38313		110.73	0.24934			154	0.583979	0.446041	0.437694	0.638313	0.936687	0.848915	0.538856	0.444938	0.616402	0.666444	0.571429	0.508735	0.583979	0.804076	1.25851	1.39892	1.55108	1.57446	1.45743	0.979619		110.73	0.155457
155	2.95924	2.92028	3.62229	3.44675	2.72137	1.73044	2.13623	4.53912	7.65944	8.24458	6.25542	4.5	3.91486	3.83695	2.74458	3.1739	3.32972	4.5	4.5	3.91486		111.399	0.254003			155	0.554695	0.466031	0.277477	0.466031	0.638286	0.833333	0.687048	0.583979	0.446041	0.437694	0.326238	0.466031	0.554695	0.85564	1.17492	1.57446	1.57446	1.17492	0.772048	0.65502		111.399	0.156284
156	2.08153	2.33514	2.08153	2.33514	2.95924	2.86161	2.25325	2.25325	5.20217	5.90401	4.71466	2.33514	2.08153	4.6757	4.55819	4.47679	4.53912	5.0263	4.38313	2.04257		112.068	0.258738			156	0.950362	0.749742	0.65502	0.571429	1.24016	1.21775	1.00241	0.183213	0.289474	0.35827	0.500387	0.446041	0.876549	3.94428	5.61144	5.00155	2.20146	1.08127	1.24293	0.965944		112.068	0.157072
157	2.92028	3.03715	2.58308	4.24946	4.65014	5.00723	2.3741	1.97235	2.54815	3.55207	3.91486	3.83695	3.91486	6.25542	5.90401	4.71466	1.86703	4.18422	4.85076	4.71466		112.738	0.263545			157	0.289474	0.231975	0.238467	0.338236	0.504555	0.554695	0.466031	0.326238	1.10643	1.3501	1.27219	0.583979	0.884897	1.37384	4.38313	4.55819	3.89165	1.06739	0.882352	0.621584		112.738	0.157818
158	4.55819	6.81735	4.85076	5.00723	3.25181	3.32972	5.59237	5.0263	4.6757	4.71466	5.31887	7.34779	5.0263	4.20759	1.55108	2.45217	3.03715	2.78369	1.84365	4.20759		113.407	0.26842			158	1.17747	0.500387	0.446041	0.500387	0.508735	0.571429	0.508735	0.500387	0.508735	0.508735	0.701007	0.819658	1.06739	0.965944	1.24293	1.16486	1.41847	1.01857	1.54528	1.26651		113.407	0.158521
159	2.72137	2.19855	2.66667	3.25181	3.32972	3.83695	3.03715	3.50542	3.03715	5.59237	5.0263	5.26085	3.62229	3.91486	5.59237	7.65944	8.24458	4.93886	3.00813	2.13018		114.076	0.273364			159	0.583059	0.326238	0.638313	0.936687	0.99938	0.754355	0.551379	0.44228	0.445133	0.348518	0.645753	0.687305	0.972668	1.46749	2.78369	2.66099	2.20146	0.886221	1.02191	0.57585		114.076	0.159179
160	5.00723	2.66667	2.3741	1.66641	3.95689	4.35757	4.20759	2.4288	5.20217	8.24458	10	7.65944	7.34779	5.90401	7.23553	4.7329	6.24096	5.61144	8.01085	5.90401		114.746	0.278374			160	0.758601	0.326238	0.437694	0.446041	0.500387	0.446041	0.500387	0.508735	0.65502	1.04231	1.01857	0.960141	0.979619	2.33514	2.56904	2.4288	1.57446	1.75	1.75	1.26238		114.746	0.159791
161	4.85076	7.34779	5.90401	5.20217	3.30651	3.44675	3.44675	5.06193	4.55819	5.26085	3.62229	4.5	6.25542	5.61144	7.01627	5.0263	5.00723	2.66667	2.19855	4.47679		115.415	0.283448			161	0.882352	0.804076	0.66757	0.603457	0.738612	0.66615	0.65502	0.459973	0.528725	0.638286	0.687048	0.66757	1.27219	1.49638	4.34418	4.065	3.58072	0.571429	0.571429	0.772048		115.415	0.160356
162	2.08153	2.3741	2.92028	2.74458	2.61016	2.02268	1.88843	2.72137	2.56904	3.50542	5.37771	6.48915	5.37771	3.50542	3.03715	2.95924	2.33514	1.90598	1.55108	1.5355		116.084	0.288586			162	0.40093	0.35827	0.388932	0.466031	0.554695	0.543565	0.528725	0.638286	0.749742	0.65502	0.571429	0.772048	0.882352	1.24293	1.75	2.08153	1.86703	1.25851	0.86677	0.504555		116.084	0.160871
163	1.66811	1.66811	2.19855	2.08153	2.00362	4.42209	5.31887	5.00723	3.25181	3.03715	2.45217	4.18422	5.4359	5.08514	2.58876	2.66667	5.67028	5.4359	4.47679	1.73044		116.753	0.293784			163	0.765094	0.382439	0.543565	0.603457	0.521285	0.437694	0.397279	0.382439	0.472523	0.804076	0.965944	0.86677	0.65502	1.24016	1.70536	1.75	4.05161	4.00231	3.88585	0.872289		116.753	0.161337
164	2.25155	2.74458	2.92028	1.78896	4.34418	7.0743	7.65944	5.59237	3.91486	4.5	3.91486	3.25181	3.25181	3.03715	2.92028	4.71466	4.85076	4.47679	1.52982	1.61632		117.423	0.299043			164	0.882352	0.709355	0.437694	0.638313	1.11223	1.04783	0.777092	0.270499	0.40093	0.35827	0.500387	0.592326	0.86677	0.965944	1.06739	1.55108	1.61341	2.00362	1.49638	1.5355		117.423	0.161751
165	2.3741	1.75	1.71104	2.66667	5.67028	5.90401	4.71466	4.6757	4.55819	4.00868	1.66811	2.19855	2.19855	4.47679	4.85076	4.71466	2.33514	1.64267	1.83785	1.93524		118.092	0.304358			165	0.508735	0.437694	0.437694	0.508735	1.24016	1.26651	1.05766	0.382439	0.459973	0.947591	0.934982	1.25271	1.1356	1.37554	2.25325	2.39349	2.72137	1.46713	1.16912	0.508735		118.092	0.162112
166	2.08153	2.92028	2.56904	3.30651	3.85049	4.37236	3.65555	2.66667	3.25181	5.67028	6.48915	8.01085	8.24458	7.65944	4.71466	1.86703	2.4288	2.86161	2.95924	2.33514		118.761	0.309731			166	0.417269	0.270984	0.326238	0.813856	1.1356	1.17492	0.660593	0.382439	0.238467	0.338236	0.420964	0.65502	0.86677	0.965944	1.06739	0.770897	0.645753	0.543565	0.749742	0.638286		118.761	0.16242
167	1.2	1.37554	1.57446	1.45743	1.71104	2.66667	2.66099	2.49403	4.3385	6.66728	6.53518	6.35564	8.12149	10.5236	8.12149	4.71466	4.6757	4.55819	4.00868	1.2		119.431	0.315157			167	0.40093	0.270499	0.40093	0.504555	0.86677	0.819658	0.901627	0.736067	0.660593	0.445133	0.397279	0.500387	0.508735	0.65502	0.86677	0.882352	0.972668	0.882352	0.86677	0.504555		119.431	0.162672
168	1.06739	1.31053	2.51111	2.79659	3.50542	3.03715	3.83695	3.32972	5.59237	5.31887	5.50802	5.5747	6.85778	6.18356	3.23666	2.72137	5.20217	6.48915	5.20217	2.13623		120.1	0.320636			168	0.589552	0.270984	0.417269	0.638286	1.1259	0.969812	0.758601	0.765094	0.784518	0.860683	0.452992	0.583979	1.76261	2.36842	2.62771	2.62771	3.03715	3.25181	2.19855	1.4048		120.1	0.162868
169	6.75897	6.3465	3.77524	1.90598	1.84365	4.20759	4.24611	4.30846	2.09645	3.4371	3.91486	4.5	3.44675	5.06193	4.85076	7.34779	4.73373	3.87607	1.55108	4.53912		120.769	0.326166			169	0.554695	0.466031	0.342608	0.344788	0.336116	0.277477	1.05117	1.21775	1.24016	0.459973	0.382439	0.472523	1.27219	2.66667	3.32972	2.95924	1.75	0.979619	0.583979	0.592326		120.769	0.163007
170	8.24458	7.65944	5.00723	2.66667	3.25181	3.32972	3.25181	5.00723	5.0263	7.01627	4.73373	4.18218	0.866298	0.805711	1.97172	2.74458	5.26085	5.0263	5.59237	5.67028		121.438	0.331745			170	0.508735	0.388932	0.270984	0.270984	0.388932	0.397279	0.294668	0.289474	0.621584	0.648296	0.490094	0.294668	0.397279	0.701007	1.08151	1.36411	1.52036	1.1983	0.947591	0.571429		121.438	0.163089
171	2.19855	2.3741	2.92028	2.56904	3.30651	2.86161	3.25181	3.25181	5.67028	5.90401	4.71466	2.33514	2.3741	2.3741	2.33514	2.95924	3.03715	5.26085	4.55819	4.47679		122.108	0.337371			171	0.472523	0.231975	0.178019	0.37826	0.492001	0.521285	0.437694	0.35827	0.338236	0.349923	0.592326	0.66615	0.85564	2.05263	2.86161	2.66667	1.5355	2.13623	2.27646	1.85733		122.108	0.163111
172	2.33514	2.56904	3.30651	2.39349	2.72137	2.19855	2.3741	2.33514	2.3741	3.25181	3.32972	3.83695	5.67028	6.48915	6.25542	3.62229	3.50542	2.56904	2.13623	1.24293		122.777	0.343043			172	0.85564	0.603457	0.66757	0.540763	0.583979	0.592326	0.66615	0.65502	0.65502	0.66615	0.65502	0.508735	0.876549	1.1356	1.55108	1.28189	1.1259	0.833333	0.950362	0.882352		122.777	0.163074
173	1.84365	2.45217	2.56904	2.72137	2.78369	5.67028	5.90401	5.59237	3.91486	4.5	4.5	6.25542	8.24458	7.0743	4.92932	2.29109	2.44537	1.58909	2.04257	1.90598		123.446	0.348758			173	0.589552	0.583059	0.624611	0.550542	0.275542	0.238467	0.319746	0.326238	0.375	0.521285	0.687048	0.749742	1.90889	1.99225	2.49403	1.52982	1.55108	1.24293	1.28189	1.11223		123.446	0.162976
174	3.25181	3.91486	4.5	3.62229	2.92028	2.3741	2.19855	4.47679	5.4359	5.67028	2.95924	3.47617	6.00761	7.04504	5.08514	2.00362	2.00362	2.45201	2.92028	2.3741		124.115	0.354516			174	0.731887	0.490094	0.144203	0.490094	1.02446	1.04783	0.777092	0.621584	1.17492	1.1356	1.07717	0.624611	0.729344	0.755315	1.25851	1.1356	1.25271	1.01857	1.1259	0.950362		124.115	0.162818
175	5.0263	5.59237	5.67028	5.17259	4.17842	1.93524	2.19855	2.72137	2.19287	4.8346	6.9907	7.65944	5.00723	2.66667	3.25181	5.67028	6.48915	8.01085	5.61144	7.01627		124.785	0.360313			175	0.901627	0.819658	1.06739	1.08297	0.887925	0.645753	0.543565	0.749742	0.749742	0.592326	0.583979	0.979619	1.16486	1.24293	2.13623	5.20217	5.61144	5.26085	2.56904	1.98994		124.785	0.162598
176	5.20217	8.24458	10	7.19132	6.81735	4.85076	5.00723	2.66667	5.00723	7.65944	10	8.24458	6.25542	3.32972	2.00362	2.00362	2.45201	5.26085	4.55819	5.06193		125.454	0.366148			176	0.882352	0.772048	0.459973	0.645753	0.887925	1.21537	1.21742	0.952061	0.589552	0.382439	0.459973	0.571429	0.772048	1.17492	1.1983	1.32375	1.08127	1.41847	1.16486	1.24293		125.454	0.162315
177	5.61144	6.25542	3.62229	2.33514	4.05161	4.73373	4.71466	2.92028	5.37771	8.24458	7.36687	4.37959	2.62369	2.74103	2.45217	1.84365	1.61341	1.5355	1.25851	4.20759		126.123	0.372019			177	0.592326	0.349923	0.226781	0.183213	1.58755	2.29487	2.23182	0.914464	0.397279	0.645753	0.770897	0.950362	1.1259	1.45743	1.57446	1.25851	0.86677	0.65502	0.65502	0.66615		126.123	0.161971
178	2.19855	3.25181	3.32972	2.95924	2.33514	2.95924	2.59829	4.76356	4.29488	4.6757	1.26853	0.945788	1.6158	2.56904	5.26085	7.36687	8.24458	6.25542	3.44675	2.72137		126.793	0.377925			178	0.294668	0.226781	0.349923	0.397279	0.528725	0.443239	1.19746	1.15505	1.16912	0.592326	0.603457	0.472523	0.466031	0.755315	2.13623	2.86161	2.78369	2.13623	1.52982	1.12871		126.793	0.161563
179	5.61144	5.26085	3.03715	2.78369	2.13623	2.78369	3.32972	4.25275	3.50832	3.92123	2.56904	5.06193	5.4359	5.37771	2.92028	4.71466	5.31887	5.59237	3.91486	6.25542		127.462	0.383864			179	0.687305	0.660593	0.382439	0.326238	0.437694	0.397279	0.445133	0.459973	0.772048	0.736067	0.784599	0.603457	1.03118	1.66641	1.90598	1.46749	0.972668	1.17492	1.08684	1.02191		127.462	0.161092
180	3.91486	2.95924	2.04257	1.75	1.75	2.04257	1.90598	2.72137	2.8288	3.21464	2.34129	2.33514	4.71466	4.85076	4.18422	4.20759	5.61144	6.25542	4.5	4.5		128.131	0.389833			180	0.421827	0.199458	0.338236	0.35827	0.876549	0.934982	0.947591	0.508735	0.437694	0.638313	0.819658	1.06739	1.08297	1.37554	1.39892	1.55108	1.57446	1.57446	1.25851	0.716305		128.131	0.160558
181	5.00723	2.3741	2.33514	1.90598	2.76818	2.91465	2.71348	4.34418	5.31887	6.25542	3.91486	3.52682	2.68573	2.14204	2.4288	2.56904	5.26085	5.61144	8.01085	5.90401		128.8	0.39583			181	0.484521	0.35827	0.500387	0.508735	0.459973	0.445133	0.660593	0.99938	1.08297	0.86677	0.65502	0.459973	0.445133	1.12871	1.41279	1.5355	1.55108	1.73044	1.55108	0.716305		128.8	0.159961
182	2.66667	5.00723	4.73373	3.75904	3.75904	4.73373	4.42209	2.58876	2.45201	3.50542	2.56904	5.06193	7.19132	7.65944	4.71466	2.33514	2.95924	3.32972	3.25181	2.66667		129.47	0.401855			182	0.612316	0.638286	0.687048	0.583979	0.592326	0.515685	0.568113	0.452992	0.960141	1.1356	1.25851	0.755315	0.729344	1.94118	3.44675	3.62229	2.45217	1.37554	1.08297	0.755315		129.47	0.1593
183	2.18886	3.62229	3.91486	3.83695	5.67028	5.61144	5.26085	3.03715	5.59237	7.65944	7.36687	5.26085	5.37771	8.24458	7.0743	4.02528	2.3053	3.01082	2.52038	1.54528		130.139	0.407904			183	0.37826	0.373066	0.365221	0.860683	0.930803	1.1259	0.687048	0.784599	0.736067	0.972668	0.736067	0.589552	0.583059	1.94118	2.27646	2.00362	1.1259	0.969812	0.904887	0.443239		130.139	0.158575
184	5.0263	7.01627	5.61144	5.08514	2.58876	1.78896	2.33514	2.3741	3.25181	5.67028	5.61144	5.46476	3.85335	4.11877	2.78369	1.84365	1.86703	2.08445	2.33846	4.71759		130.808	0.413977			184	0.969812	1.02191	0.624611	0.589552	0.466031	0.492001	0.583979	0.446041	0.583979	0.492001	0.729344	0.624611	0.784599	0.979619	1.45743	1.57446	1.55108	1.86703	1.78896	1.71104		130.808	0.157787
185	3.03715	2.95924	2.38233	2.135	3.05289	2.66582	2.33867	2.25325	3.44675	4.5	4.50887	6.26547	5.62031	4.6757	2.08153	4.6757	5.61144	5.20217	2.4288	2.45217		131.477	0.42007			185	0.65502	0.571429	0.459973	0.382439	0.765094	0.934982	1.14821	0.736067	1.07717	0.872289	0.813856	0.521285	0.804076	0.965944	1.5355	1.61341	2.13623	1.52982	1.32375	0.66615		131.477	0.156937
186	2.92028	3.03715	3.83695	3.03715	5.26085	4.55819	4.00868	4.00868	7.19132	8.24458	5.67028	3.83695	3.91486	6.25542	5.4359	4.47679	2.19855	2.3741	2.33514	2.08153		132.147	0.426183			186	0.904887	0.492001	0.66757	0.492001	0.612316	0.443239	0.612316	0.492001	0.433514	0.421827	0.515685	0.592326	0.876549	3.94428	4.35757	3.95689	1.37384	1.37384	1.32375	0.886221		132.147	0.156023
187	1.37554	1.66811	2.33955	2.53387	3.06128	3.62229	3.62229	3.50542	5.37771	8.24458	8.24458	8.01085	6.48915	8.01085	8.24458	8.24458	5.67028	2.95924	2.04257	1.57446		132.816	0.432313			187	0.231975	0.139009	0.250465	0.420964	0.508735	0.437694	0.375	0.521285	0.540763	0.433514	0.275542	0.349923	0.592326	1.33488	2.66667	2.66099	2.20146	0.997676	0.884897	0.388932		132.816	0.155048
188	2.74458	3.83695	3.32972	2.78369	4.47679	5.4359	5.00155	4.8346	6.9907	8.24458	5.37771	2.92028	2.08153	2.33514	2.3741	2.3741	2.04257	2.62771	2.45201	3.1739		133.485	0.438459			188	0.236308	0.224334	0.229815	0.326238	0.375	0.437694	0.884897	0.934982	0.765094	0.270984	0.270984	0.765094	1.1356	1.37554	1.08297	0.950362	1.1259	1.28189	1.06347	0.583059		133.485	0.15401
189	1.84365	1.90598	2.04257	1.57446	1.55108	2.45217	2.74458	4.01115	3.31764	4.01115	5.37771	6.48915	8.01085	5.4359	4.00868	1.37554	2.45217	5.37771	5.61144	4.20759		134.155	0.444618			189	0.333678	0.534297	0.887925	0.99938	0.660593	0.382439	0.326238	0.287229	0.538856	0.648296	0.972668	0.882352	1.24293	1.16486	1.1259	1.41847	1.78896	1.86703	1.17492	0.660593		134.155	0.152911
190	5.31887	5.67028	3.25181	2.19855	4.47679	4.85076	4.42209	4.34418	7.0743	7.36687	4.20759	2.4288	5.20217	5.90401	7.34779	4.85076	4.00868	1.37554	1.28189	4.05161		134.824	0.450788			190	0.798761	0.772048	0.65502	0.942699	1.16901	1.07531	0.85564	0.554695	0.612316	0.930857	1.08127	0.947591	0.772048	1.17492	1.57446	2.04257	1.90598	1.55108	0.86677	0.85564		134.824	0.151751
191	1.86703	1.84365	2.78369	3.03715	3.50542	5.37771	5.4359	6.81735	7.19132	7.65944	4.71466	2.92028	5.37771	5.4359	5.06193	5.20217	8.24458	8.24458	5.67028	2.95924		135.493	0.456968			191	0.646896	0.485851	0.437694	0.884897	0.847211	0.626627	0.334056	0.372047	0.341792	0.633453	1.04783	1.37554	1.2	1.08297	1.24293	1.28189	2.4288	2.56904	2.33514	1.09047		135.493	0.150532
192	3.25181	3.03715	2.18886	0.960141	1.27219	2.08153	2.66667	2.3741	4.60256	7.28398	7.29372	7.01627	6.52134	6.70133	4.74684	3.03715	5.26085	5.61144	5.67028	3.25181		136.162	0.463156			192	0.294668	0.289474	0.270499	0.338236	0.238467	0.319746	0.277477	0.231975	0.373066	0.452992	0.514598	0.367422	0.514598	0.804076	3.89165	4.18203	4.24946	1.99793	1.99793	1.12871		136.162	0.149253
193	2.56904	2.92028	2.3741	2.66667	3.25181	2.86161	2.72137	2.19855	5.00723	5.90401	6.25542	4.5	3.91486	3.83695	3.03715	2.92028	2.08153	2.92028	2.56904	3.30651		136.832	0.46935			193	0.790474	0.587689	0.508735	0.500387	0.446041	0.437694	0.375	0.326238	0.319746	0.472523	0.540763	0.583979	0.709355	3.80806	4.38265	4.00868	1.37554	1.28189	1.24293	0.898613		136.832	0.147917
194	2.60665	3.77538	5.61595	5.90401	5.00723	2.08153	1.71104	2.33514	3.62229	3.99761	3.93071	3.99761	6.25542	6.48915	5.00155	2.20146	1.66641	2.95924	2.66099	3.07918		137.501	0.475548			194	0.333678	0.543565	0.749742	0.833333	0.950362	0.819658	0.550542	0.187771	0.187771	0.199458	0.338236	0.420964	0.772048	1.46749	1.73044	2.13623	2.19855	2.66667	1.88648	1.00241		137.501	0.146523
195	3.32972	3.83695	3.91486	3.91486	3.20882	2.32539	1.99959	4.38313	5.61144	5.37771	2.67795	2.0995	2.42434	3.25181	3.91486	6.25542	5.90401	4.71466	2.33514	2.95924		138.17	0.481747			195	0.645753	0.459973	0.571429	0.508735	0.701007	0.736067	0.709355	0.500387	0.592326	0.66615	0.592326	1.75426	2.30572	2.92028	2.08153	1.66641	1.14821	0.882352	1.06739	0.770897		138.17	0.145073
196	6.25542	6.48915	6.25542	3.62229	3.50542	3.85979	3.89142	3.74293	3.62229	3.91486	3.25181	5.00723	6.58668	7.02898	4.59752	3.25181	2.3741	2.04257	2.62771	3.62229		138.84	0.487947			196	1.32375	0.886221	0.70984	0.270984	1.05766	1.3501	1.41847	0.638286	0.528725	0.397279	0.701007	0.819658	1.24293	1.45743	1.45743	1.1259	1.1259	1.45743	1.75	1.37384		138.84	0.143568
197	2.56904	2.4288	1.1983	2.20146	5.09363	8.34892	7.08279	4.24946	4.3385	7.65944	7.65944	5.00723	3.56876	3.3963	3.82237	2.74458	5.26085	5.0263	4.71466	2.92028		139.509	0.494145			197	0.309508	0.601549	0.53684	0.729344	0.554695	0.543565	0.528725	0.554695	0.65502	0.508735	0.437694	0.375	0.437694	1.17747	1.99793	2.66667	2.19855	1.84365	1.08684	0.821295		139.509	0.14201
198	5.00723	5.0263	4.38313	1.57446	4.18422	4.55819	4.20759	2.4288	3.44675	5.1261	4.62432	4.46305	5.67028	6.48915	5.08514	2.00362	1.1259	2.33514	3.03715	3.25181		140.178	0.50034			198	0.66757	0.540763	0.521285	0.437694	0.508735	0.459973	0.445133	0.348518	0.528725	0.443239	0.612316	0.492001	0.784599	1.98994	2.19287	1.76261	0.701007	1.4048	1.61341	1.27219		140.178	0.140399
199	1.86703	2.08153	2.33514	1.90598	2.13623	1.90598	2.92028	3.29379	3.25005	3.17692	2.56904	5.06193	4.55819	5.26085	3.62229	3.91486	3.83695	3.32972	2.78369	1.84365		140.847	0.506528			199	0.758601	0.472523	0.492001	0.466031	0.326238	0.437694	0.446041	0.437694	0.437694	0.508735	0.65502	0.749742	1.1259	1.45743	2.62771	2.56904	2.25325	1.37554	1.57446	1.26238		140.847	0.138738
200	4.5	6.25542	6.48915	8.01085	6.48915	5.67028	3.83695	3.32972	3.25181	2.19855	2.72137	2.86161	3.25181	3.25181	3.03715	3.50542	3.62229	4.5	4.5	4.5		141.517	0.51271			200	0.65502	0.459973	0.645753	0.624611	0.784599	0.540763	0.433514	0.421827	0.515685	1.32375	1.26651	1.25271	1.27219	1.61341	1.55108	1.24293	1.75	2.08153	1.75	1.04231		141.517	0.137027
201	5.00723	5.0263	5.26085	2.74458	2.92028	4.71466	5.0263	4.86767	3.17676	3.52169	2.78369	1.84365	1.57446	1.75	1.75	2.04257	2.08153	2.33514	2.3741	2.66667		142.186	0.518881			201	0.583979	0.446041	0.500387	0.508735	0.772048	0.687305	0.645753	0.459973	0.65502	0.66615	0.85564	0.736067	0.901627	0.936687	1.37554	1.86703	1.59391	1.49003	0.969812	0.979619		142.186	0.135269
202	3.03238	3.12003	5.33399	4.73373	4.20759	1.84365	1.90598	2.92028	3.03715	3.83695	3.03715	3.50542	3.62229	4.5	4.5	3.91486	2.95924	2.92028	2.74458	2.92028		142.855	0.525042			202	0.373066	0.144203	0.226781	0.287229	0.638313	0.624611	0.583059	0.277477	0.319746	0.388932	0.709355	0.99938	0.99938	1.44078	4.3385	4.85076	4.00868	1.37554	1.28189	0.891847		142.855	0.133464
203	2.66667	3.25181	2.74458	2.00362	3.75904	5.31887	5.20217	2.72137	1.90598	3.10753	2.78121	2.4405	2.09308	2.09496	2.42858	1.78896	1.86703	2.4288	2.86161	3.25181		143.524	0.53119			203	0.334056	0.187771	0.238467	0.270984	0.417269	0.554695	0.65502	0.459973	0.382439	0.238467	0.338236	0.35827	0.583979	1.85733	2.45201	2.25155	0.947591	0.947591	1.08127	0.891847		143.524	0.131615
204	5.90401	5.59237	3.03715	2.45217	2.4288	3.44675	3.32972	3.1739	3.32972	6.25542	6.48915	6.56986	6.61173	6.8036	5.37771	2.92028	2.95924	3.32972	3.83695	5.67028		144.194	0.537323			204	0.687048	0.433514	0.226781	0.144203	0.289474	0.504555	0.749742	0.833333	0.687048	0.583979	0.592326	1.33488	1.78896	2.92028	2.45201	2.12064	2.13623	2.39349	2.13623	0.950362		144.194	0.129724
205	4.5	3.44675	3.30651	2.56904	5.26085	4.55819	3.80806	1.44078	1.99793	3.25181	2.86161	3.30651	4.79254	7.78041	7.24981	5.00723	5.00723	5.90401	6.25542	4.5		144.863	0.543439			205	0.846373	0.687305	0.972668	0.798761	0.709355	0.388932	0.758601	0.735756	0.777092	0.35827	0.437694	0.521285	0.804076	1.08297	2.25325	2.19287	3.07918	2.36842	2.45217	1.06347		144.863	0.127792
206	5.59237	5.31887	4.71466	1.86703	4.18422	4.55819	4.09056	2.29619	2.74458	5.59237	4.85076	4.47679	2.19855	2.66667	3.25181	3.91486	3.62229	2.62771	2.62771	3.03715		145.532	0.549536			206	0.508735	0.437694	0.375	0.326238	0.758601	0.735756	0.777092	0.269384	0.336973	0.237353	0.382439	0.543565	1.04231	1.28189	1.84365	1.73044	1.84365	1.39892	1.17492	0.772048		145.532	0.125822
207	2.66667	3.32972	2.78369	2.13623	1.90598	2.92028	5.37771	6.48915	6.25542	3.91486	3.25181	3.25181	3.91486	3.62229	2.62771	2.62771	2.74458	2.45217	1.25851	1.5355		146.202	0.555613			207	0.876549	0.934982	0.836135	0.528725	0.554695	0.592326	0.583979	0.540763	0.583979	0.709355	0.882352	0.804076	0.784599	0.819658	1.5355	1.78896	1.86703	1.11223	0.701007	0.446041		146.202	0.123816
208	4.09056	5.61144	5.67028	3.25181	2.66667	2.68715	2.3973	1.88751	4.18422	4.38265	4.18422	1.86703	2.3741	3.25181	2.74458	2.29619	1.75	2.95924	2.74458	2.29619		146.871	0.561668			208	0.66615	0.65502	0.508735	0.500387	0.709355	0.648296	0.685141	0.599277	0.638286	0.904887	0.823527	1.25271	2.18886	2.56904	2.72137	1.90598	1.66641	1.14821	0.798761	0.85564		146.871	0.121775
209	1.99793	5.00723	5.31887	5.59237	5.67028	6.48915	5.20217	5.06193	7.19132	8.24458	5.67028	5.59237	5.0263	5.26085	3.03715	2.78369	2.72137	3.44675	3.24613	2.49403		147.54	0.567699			209	0.685141	0.648296	0.621584	0.338236	0.349923	0.508735	0.772048	0.648296	0.685141	0.452992	0.583979	0.508735	0.65502	1.92002	2.45201	2.45217	1.84365	1.73044	1.55108	0.716305		147.54	0.119702
210	4.53912	2.63945	2.76878	2.87732	2.92028	2.56904	2.4288	4.20759	5.61144	5.67028	5.59237	7.65944	10	10	7.65944	5.00723	1.93524	4.17842	6.92801	7.65944		148.209	0.573703			210	1.10386	0.66034	0.77027	0.701007	0.709355	0.736067	0.701007	0.884897	0.886221	0.904887	0.40423	0.421827	0.550542	1.4048	2.19855	2.19855	1.31703	1.85542	2.51052	2.43261		148.209	0.117599
211	2.3741	2.19855	2.72137	2.86161	3.83695	5.67028	5.31887	6.53261	6.9019	9.84786	7.36687	5.26085	5.37771	5.61144	7.01627	4.73373	5.26085	3.62229	3.62229	2.92028		148.879	0.579681			211	0.472523	0.466031	0.554695	0.592326	0.701007	0.624611	0.846373	0.57585	0.495288	0.373066	0.515685	1.03118	1.08127	1.71104	1.78896	1.60371	0.960141	0.804076	0.965944	0.804076		148.879	0.115469
212	4.53912	1.84365	1.28189	1.41847	2.33514	3.62229	3.62229	5.26085	5.61144	5.67028	3.83695	3.32972	5.59237	5.0263	7.01627	7.36687	10	7.65944	7.34779	5.31887		149.548	0.585628			212	0.784599	0.603457	0.543565	0.382439	0.388932	0.884897	1.08127	1.21402	1.22576	1.16939	0.836135	0.528725	0.554695	1.90889	2.36842	2.25155	1.61632	1.41279	1.5355	0.819658		149.548	0.113314
213	2.78369	4.47679	4.18203	4.24946	2.29468	2.71036	2.63189	1.90598	4.47679	7.19132	6.92801	4.29544	4.40841	6.02104	5.67028	3.83695	3.91486	3.62229	3.50542	3.03715		150.217	0.591545			213	0.433514	0.187771	0.1	0.187771	0.726085	0.823527	0.821295	0.660593	0.882352	0.86677	1.32375	1.52982	1.66811	1.2	1.08297	1.06739	0.965944	0.86677	0.738612	0.603457		150.217	0.111137
214	2.86161	2.25325	1.66811	1.61341	2.58876	2.45201	2.45217	4.18422	4.55819	5.15845	2.62854	2.81788	2.95924	3.03715	3.50542	3.62229	4.5	4.5	3.91486	3.83695		150.886	0.597429			214	0.709355	0.349923	0.338236	0.621584	0.99938	0.936687	0.784599	0.540763	0.66757	0.452992	0.484521	0.35827	0.437694	0.813856	1.31114	1.75	1.75	1.75	1.57446	1.17492		150.886	0.10894
215	2.62771	2.04257	2.95924	3.03715	5.26085	4.55819	4.00868	4.00868	5.4359	6.25542	3.91486	3.83695	4.46432	6.87805	6.16091	5.26085	2.74458	2.92028	2.95924	3.03715		151.556	0.603278			215	0.687048	0.583979	0.592326	0.515685	0.860683	0.847211	0.947591	0.459973	0.445133	0.397279	0.349923	0.421827	0.716305	1.55108	2.78369	3.32972	2.52038	1.25271	0.687048	0.833333		151.556	0.106726
216	4.55819	4.81032	4.91706	7.99297	7.65944	4.71466	1.86703	3.11285	4.22188	6.93947	6.48915	5.20217	2.72137	4.53912	5.0263	7.01627	5.0263	5.59237	3.03715	5.26085		152.225	0.609091			216	0.660593	0.333678	0.222222	0.333678	0.348518	0.445133	0.543565	0.554695	0.612316	0.492001	0.521285	0.521285	0.979619	1.75	2.08153	1.86703	1.55108	1.86703	1.90598	1.46749		152.225	0.104498
217	4.6757	2.3741	3.25181	3.32972	5.59237	5.90401	8.01085	8.00179	7.09176	4.14035	2.04257	2.95924	3.51663	3.46361	3.43872	3.91486	4.5	3.62229	5.26085	4.73373		152.894	0.614865			217	0.804076	0.472523	0.319746	0.326238	0.638313	0.624611	0.583059	0.326238	0.521285	0.603457	0.543565	0.528725	0.930857	1.75	2.3741	2.08153	1.71104	1.28189	1.37554	1.08297		152.894	0.102257
218	1.33488	4.42209	7.65944	8.24458	8.01085	6.48915	5.67028	5.59237	5.31887	7.34779	5.31887	5.00723	3.25181	3.32972	3.25181	1.99793	1.61632	1.08127	1.04231	0.738612		153.564	0.6206			218	0.765094	0.319746	0.326238	0.521285	0.687048	0.749742	0.65502	0.508735	0.876549	0.823527	1.02191	0.770897	1.06739	1.55108	1.73044	4.47679	4.18203	3.66432	1.04231	1.01857		153.564	0.100008
219	1.08684	2.4288	2.13018	1.83785	3.02907	6.4129	6.60765	4.91597	2.96843	5.75488	6.17623	5.67028	3.41119	2.84727	3.83999	3.81561	3.01187	1.61632	0.886221	1.19746		154.233	0.626294			219	0.270984	0.388932	0.397279	0.445133	0.397279	0.388932	0.466031	0.492001	0.66757	0.492001	0.466031	0.277477	0.583059	1.35604	4.53912	4.65014	3.43026	0.777092	0.735756	0.70984		154.233	0.0977534
220	3.25181	2.86161	2.72137	1.61341	2.58876	2.74458	3.83695	3.32972	2.95924	4.6757	4.55819	6.81735	5.4359	5.67028	5.59237	5.31887	4.53912	2.72137	2.86161	3.25181		154.902	0.631944			220	0.645753	0.687305	0.709355	0.500387	1.76261	1.84179	1.6548	0.270499	0.338236	0.199458	0.338236	0.420964	1.8253	2.66099	3.83695	3.32972	2.58308	1.90889	1.3292	1.12871		154.902	0.0954954
221	1.75	1.90598	1.7005	1.03608	1.47317	2.58308	5.67028	6.91374	6.73655	6.68001	5.90401	7.34779	5.0263	4.38313	1.75	1.57446	2.4288	2.86161	2.66667	1.71104		155.571	0.63755			221	0.388932	0.397279	0.294668	0.373066	0.452992	0.472523	0.270984	0.333678	0.459973	0.508735	0.701007	0.736067	0.772048	0.947591	1.37384	1.37384	1.32375	1.37384	1.26238	0.758601		155.571	0.0932375
222	2.62771	2.62771	2.74458	2.62771	2.04257	2.3741	2.66667	2.66667	2.3741	2.33514	2.3741	5.00723	5.31887	4.71466	2.33514	2.3741	1.93524	1.83785	2.52038	3.03715		156.241	0.643109			222	0.417269	0.333678	0.397279	0.500387	0.592326	0.603457	0.583979	0.709355	0.99938	0.99938	0.772048	0.571429	0.571429	1.24016	1.99793	1.99793	1.12871	0.528725	0.638286	0.638286		156.241	0.0909826
223	2.19855	2.13623	1.73044	1.55108	1.24293	1.16486	1.24293	1.39724	2.02422	4.85338	5.90401	6.25542	3.71884	3.02969	2.00253	2.13623	1.90598	2.04257	2.04257	2.3741		156.91	0.64862			223	0.270984	0.472523	0.452992	0.484521	0.797126	0.934982	0.876549	0.446041	0.876549	1.1356	1.25851	0.86677	1.03118	1.1983	1.84365	1.61341	1.33488	0.85564	0.687305	0.534297		156.91	0.0887339
224	3.03715	2.45217	2.4288	2.86161	2.98264	1.77652	1.26634	2.22891	3.55177	4.59269	4.5	6.25542	5.90401	5.00723	2.66667	5.00723	5.90401	5.37771	2.92028	2.95924		157.579	0.654082			224	0.749742	0.543565	0.528725	0.638286	0.749742	0.65502	0.459973	0.528725	0.638286	0.687048	0.521285	0.638313	1.4048	2.19855	2.3741	2.04257	1.45743	1.24293	0.965944	0.950362		157.579	0.0864944
225	1.93524	1.36974	3.74536	4.85076	5.00723	2.66667	3.25181	5.67028	7.05341	6.30967	4.40121	3.03715	2.92028	2.95924	3.32972	3.25181	5.00723	7.65944	7.65944	5.00723		158.249	0.659492			225	0.294668	0.139009	0.1	0.187771	0.433514	0.452992	0.421827	0.238467	0.319746	0.388932	0.592326	0.86677	1.08297	1.37554	1.39892	1.55108	1.86703	2.95924	2.66099	1.71385		158.249	0.0842674
226	5.0263	4.6757	2.3741	2.08153	2.58876	2.27646	2.4288	4.20759	5.9311	5.67182	3.16276	4.64656	5.90401	8.01085	5.4359	6.81735	4.26562	4.05161	1.75	4.71466		158.918	0.66485			226	1.67484	0.338236	0.199458	0.338236	0.797126	0.997676	0.947591	0.571429	0.571429	0.508735	0.437694	0.521285	0.979619	1.75	2.08153	2.04257	1.31114	1.25271	2.18886	2.36842		158.918	0.0820561
227	2.66667	5.67028	8.24458	7.36687	5.26085	3.03715	3.25181	3.25181	3.32972	2.47873	1.79065	2.47873	3.91486	3.91486	2.78369	1.84365	2.45217	3.03715	2.66667	2.00362		159.587	0.670154			227	0.231975	0.226781	0.287229	0.437694	0.446041	0.349923	0.226781	0.231975	0.388932	0.612179	0.625953	0.603832	0.884897	0.997676	0.947591	0.772048	1.17492	1.28189	0.979619	0.472523		159.587	0.0798637
228	2.3741	2.33514	4.71466	5.31887	5.40039	3.69731	3.72287	3.96728	5.81796	5.56623	3.89165	3.22949	6.34162	6.72029	7.01627	5.61144	5.37771	2.92028	2.3741	2.66667		160.256	0.675401			228	0.709355	0.437694	0.375	0.813856	1.60371	1.90598	1.31703	0.538856	0.287229	0.813856	1.1356	1.25851	0.950362	0.950362	3.89165	4.85076	4.2758	1.36974	0.936687	0.99938		160.256	0.0776936
229	2.66667	3.25181	3.32972	2.95924	2.32329	1.89255	2.70951	2.86161	4.81573	6.77939	6.41468	6.81735	5.4359	5.67028	2.78369	2.72137	3.44675	3.32972	2.58876	2.08153		160.926	0.680592			229	0.543565	0.445133	0.543565	0.603457	0.784599	0.624611	0.583059	0.388932	0.508735	0.420964	0.777092	1.04783	1.55108	2.45217	3.62229	3.44675	2.25325	0.99938	0.85564	0.66615		160.926	0.075549
230	2.04257	1.57446	1.55108	1.57446	2.62771	2.74458	2.92028	4.71466	5.31887	5.59237	3.91486	4.5	6.25542	5.23528	4.24946	2.58308	3.91486	3.91486	3.25181	2.3741		161.595	0.685724			230	0.665636	0.183213	0.270984	0.472523	0.540763	0.583979	0.508735	0.65502	0.749742	0.833333	0.749742	0.85564	0.99938	1.08297	1.24293	1.45743	2.04257	1.70536	1.61632	0.847211		161.595	0.0734334
231	1.90598	2.33514	2.08153	2.92028	3.84482	3.87445	2.6747	1.84365	1.90598	2.92028	3.62229	4.5	5.17249	4.20878	2.80872	2.12064	2.45201	2.45217	1.37554	1.66811		162.264	0.690795			231	0.35827	0.338236	0.238467	0.583059	0.887925	1.06277	0.92747	0.93016	1.08297	1.08297	0.950362	0.833333	1.41847	1.61341	1.84365	1.57446	1.45743	1.1259	0.687048	0.583979		162.264	0.07135
232	2.19855	2.66667	3.25181	2.66099	3.07918	2.07584	2.58876	2.66667	3.03715	3.50542	2.74458	2.45217	2.4288	2.86161	2.78369	2.72137	5.20217	8.24458	7.19132	4.47679		162.933	0.695805			232	0.638313	0.43846	0.593195	0.555461	0.612316	0.443239	0.37826	0.178019	0.37826	0.638286	0.950362	0.965944	0.950362	1.1259	1.45743	2.04257	2.08153	2.04257	1.57446	1.11223		162.933	0.0693024
233	5.67028	6.48915	5.37771	2.92028	2.3741	5.00723	5.0263	5.26085	3.03715	3.83695	3.32972	2.6117	1.64876	1.22692	1.84365	1.90598	1.86703	2.4288	2.86161	3.83695		163.603	0.700752			233	0.485153	0.432597	0.437694	0.437694	0.884897	1.08127	1.04231	0.543565	1.11387	1.21775	1.12871	0.445133	0.459973	0.65502	0.86677	0.965944	0.950362	1.41847	1.41279	1.16402		163.603	0.067294
234	3.44675	4.5	3.44675	2.4288	1.86703	2.08153	1.75	4.05161	5.31887	6.25542	6.25542	5.90401	5.52765	2.67124	2.52404	4.42209	4.73373	3.87607	1.08297	2.25325		164.272	0.705634			234	1.1259	0.833333	0.687048	0.521285	0.638313	0.673373	0.701007	0.508735	0.571429	0.65502	0.749742	0.687048	0.960141	1.1356	1.84365	1.61341	1.41847	0.950362	1.25851	1.28189		164.272	0.0653281
235	3.83695	3.91486	3.44675	2.4288	4.20759	5.0263	4.71466	4.6757	5.0263	7.34779	4.85076	4.18422	4.20759	5.61144	6.25542	3.91486	3.25181	3.25181	3.91486	3.91486		164.941	0.71045			235	0.645753	0.309508	0.250465	0.250465	0.35827	0.388932	0.270984	0.333678	0.348518	0.382439	0.472523	0.804076	0.819658	1.07717	1.1356	1.25851	0.950362	1.1259	1.28189	1.06347		164.941	0.0634083
236	4.71466	1.86703	1.24389	1.22636	2.32051	2.36842	2.02592	2.05263	2.86161	3.83695	3.03715	3.50542	3.03715	3.25181	2.3741	1.66641	1.03118	1.92002	5.08514	5.90401		165.611	0.715199			236	0.319746	0.277477	0.466031	0.40423	0.484521	0.420964	0.65502	0.749742	0.950362	1.08297	1.08297	0.86677	1.03118	1.08127	2.29619	2.45201	2.14009	1.49003	1.15505	1.05766		165.611	0.061538
237	2.66667	3.91486	3.91486	3.25181	2.3741	2.33514	2.08153	1.86703	2.4288	5.20217	5.61144	7.01627	5.0263	5.00723	2.66667	2.19855	2.13623	2.78369	2.74458	2.58876		166.28	0.71988			237	1.27219	0.784599	0.624611	0.583059	0.589552	0.585602	0.538856	0.433514	0.603457	1.03118	1.1983	1.55108	1.1983	1.32375	1.37384	1.37384	1.61632	1.99793	2.66667	2.08153		166.28	0.0597208
238	2.3741	1.66641	2.20146	2.19287	2.4288	1.57446	2.62771	3.03715	3.83695	3.32972	2.95924	4.6757	5.0263	4.71466	2.33807	2.96255	3.33264	2.78369	2.13623	2.19855		166.949	0.72449			238	0.238467	0.187771	0.250465	0.420964	0.571429	0.571429	0.459973	0.445133	0.348518	0.528725	0.638286	0.638286	1.19746	1.59391	2.92028	2.36842	2.20146	0.886221	0.70984	0.270984		166.949	0.05796
239	1.45743	2.62771	2.74458	3.50542	3.62229	6.25542	5.61144	5.26085	3.62229	3.91486	3.25181	3.25181	3.91486	4.5	3.62229	2.92028	2.3741	2.66667	2.08153	1.71104		167.618	0.72903			239	0.543565	0.445133	0.309508	0.40093	0.797126	1.08127	1.04231	0.564184	0.468498	0.564184	0.554695	0.612316	0.638286	1.41847	2.08153	2.19855	1.66811	1.66811	1.61341	1.33488		167.618	0.0562593
240	1.46749	1.90598	1.86703	2.4288	3.44675	3.91486	2.66667	2.00362	2.08153	5.00723	5.31887	7.34779	6.26973	6.08469	3.61752	2.66667	3.25181	3.91486	3.24613	2.02592		168.288	0.733497			240	0.294668	0.373066	0.452992	0.66757	0.804076	0.770897	0.729344	0.443239	0.904887	0.886221	1.03118	1.04231	1.16486	1.41847	2.33514	2.74458	2.33514	1.71104	1.41279	1.12871		168.288	0.0546222
241	2.86161	3.83695	5.67028	5.90401	6.11906	6.2671	6.4307	5.59237	5.67028	5.4359	4.47679	2.19855	2.3741	2.33514	2.08153	2.92028	5.37771	5.90401	4.53912	2.72137		168.957	0.73789			241	0.388932	0.466031	0.443239	0.528725	0.543565	0.603457	0.472523	0.583059	0.624611	1.07717	0.934982	1.14821	0.798761	1.44078	1.99793	2.19855	1.84365	1.28189	1.04231	0.592326		168.957	0.053052
242	3.25181	3.91486	6.25542	5.90401	5.59237	4.35309	3.8263	2.92224	1.96283	2.56192	2.66667	2.66667	2.3741	2.33514	2.08153	2.04257	2.04257	4.71466	5.31887	5.00723		169.626	0.742208			242	0.709355	0.388932	0.319746	0.388932	0.884897	0.997676	1.03118	0.554695	0.417269	0.534297	0.687305	0.660593	0.645753	1.94118	3.44675	3.18343	1.95488	1.11223	1.39892	1.17492		169.626	0.0515524
243	5.0263	4.6757	2.95924	2.66099	2.20146	2.25155	2.56904	3.30651	3.44675	6.25542	5.90401	7.34779	5.31887	5.59237	3.32972	2.78369	2.72137	2.39349	2.72137	4.53912		170.295	0.74645			243	0.804076	0.66757	0.492001	0.417269	0.417269	0.492001	0.784599	0.673373	0.901627	0.736067	0.972668	0.882352	1.06739	1.25851	1.57446	1.45743	1.71104	1.49638	1.5355	0.965944		170.295	0.0501267
244	1.86703	2.3741	3.25181	3.03715	2.92028	4.71466	5.0263	5.5132	5.66367	6.74151	8.01085	8.24458	8.24458	6.25542	4.5	3.62229	2.45217	1.84365	1.73044	1.84365		170.965	0.750615			244	0.65502	0.508735	0.388932	0.382439	0.397279	0.583979	0.540763	0.472523	0.319746	0.388932	0.592326	0.66615	3.66432	4.35757	4.20759	1.55108	1.28189	1.04231	0.738612	0.66615		170.965	0.0487785
245	7.36687	7.36687	4.6757	1.59391	4.12316	5.12383	5.08514	2.37273	2.42188	5.45426	5.90401	4.71466	2.92028	3.62229	4.5	3.62229	2.62771	2.62771	2.74458	5.26085		171.634	0.754701			245	0.583979	0.35827	0.40093	0.270499	0.484521	0.452992	0.521285	0.375	0.437694	0.592326	0.603457	0.521285	0.813856	1.60371	2.3741	2.19855	1.55108	1.24293	1.16486	0.979619		171.634	0.0475112
246	1.90598	2.33514	2.95924	3.91486	3.91486	3.25181	2.66667	2.19855	1.97058	2.596	3.74922	4.5	3.62229	2.33514	4.05161	7.0743	7.65944	7.34779	4.85076	4.47679		172.303	0.758708			246	0.821295	0.543565	0.515685	0.373066	0.67083	0.886221	0.947591	0.65502	0.749742	0.687048	0.583979	0.508735	0.65502	1.04231	1.28189	1.11223	0.901627	1.98994	2.56904	2.14009		172.303	0.0463284
247	5.4359	8.01085	5.90401	4.22704	2.36774	2.54953	2.66667	2.00362	2.08153	2.3741	2.33514	4.71466	5.31887	5.00723	2.66667	5.00723	7.65944	7.65944	4.53912	4.47679		172.973	0.762634			247	0.965944	1.06739	0.882352	0.772048	1.24016	1.21775	1.31449	0.687305	1.14821	1.08127	1.1259	0.749742	1.90889	5.00155	8.24458	7.19132	4.47679	1.90598	1.75	1.24293		172.973	0.0452332
248	3.24613	3.62229	2.92028	2.3741	2.66667	5.00723	5.31887	7.34779	7.65944	10	7.65944	4.71466	2.92028	2.56904	3.30651	2.39349	3.30651	2.56904	2.25155	2.20146		173.642	0.766478			248	0.437694	0.446041	0.583979	0.492001	0.729344	0.57585	0.583059	0.277477	0.382439	0.309508	0.338236	0.433514	0.603457	0.65502	0.772048	0.99938	1.08297	0.86677	0.592326	0.437694		173.642	0.0442293
249	3.32972	3.83695	5.67028	5.90401	7.34779	5.31887	4.71466	2.92028	3.62229	6.25542	5.90401	4.71466	4.6757	7.36687	10	7.19132	4.47679	2.78369	3.32972	3.83695		174.311	0.77024			249	0.848915	0.601549	0.621584	0.99938	1.37554	1.39892	1.25851	0.804076	0.521285	0.287229	1.00697	1.37936	1.4048	1.36974	1.93524	2.19855	1.66811	1.37554	1.39892	1.37554		174.311	0.04332
250	2.3741	2.66667	3.25181	3.03715	2.92028	4.71466	5.0263	7.01627	5.61144	5.67028	3.25181	3.25181	5.67028	5.61144	4.6757	2.08153	1.60371	1.25271	1.31114	2.04257		174.98	0.773917			250	0.724552	0.273806	0.34839	0.508735	0.947591	0.847211	0.777092	0.3481	0.488863	0.699184	0.687305	0.583059	0.326238	3.44699	4.58745	4.42209	1.22343	0.729344	1.06347	1.1356		174.98	0.0425085
251	4.5	6.25542	5.61144	4.6757	2.95924	2.86161	2.4288	4.20759	5.0263	5.59237	2.74458	2.58876	1.49638	1.71104	1.28189	1.55108	1.86703	4.71466	5.90401	6.25542		175.65	0.77751			251	0.466031	0.277477	0.270984	0.270984	0.589552	0.585602	0.601549	0.309508	0.445133	0.459973	0.65502	0.66615	1.03118	0.934982	1.25271	1.01857	1.1259	0.950362	0.965944	0.755315		175.65	0.0417982
252	4.53912	4.85076	4.47679	2.19855	2.3741	4.6757	5.0263	7.34779	6.27391	5.79685	2.9976	2.04257	2.95924	3.91486	6.25542	5.90401	4.71466	2.04257	1.57446	1.84365		176.319	0.781016			252	0.528725	0.459973	0.571429	0.65502	1.33488	1.61341	1.46749	0.85564	0.66615	0.65502	0.571429	0.65502	0.86677	0.965944	1.5355	4.42209	4.73373	3.67545	0.738612	0.554695		176.319	0.0411924
253	4.42209	5.90401	5.67028	2.58308	4.24946	4.35757	4.20759	1.84365	4.18385	7.25687	6.71903	4.92932	5.08514	6.3692	5.53436	2.66374	2.13623	1.73044	1.55108	1.5355		176.988	0.784436			253	0.437694	0.508735	0.571429	0.508735	0.388932	0.319746	0.472523	0.540763	0.66757	0.687048	0.950362	0.882352	0.85564	1.92002	2.45201	2.18886	1.07717	0.936687	0.936687	0.638313		176.988	0.0406943
254	2.92028	2.3741	2.19855	1.55108	2.58499	2.97819	3.38463	2.95924	5.67028	6.48915	6.25542	4.5	6.25542	5.4359	4.47679	1.90598	2.92028	3.62229	4.5	3.62229		177.658	0.787768			254	1.11387	0.459973	0.571429	0.65502	0.66615	0.592326	0.437694	0.437694	0.508735	0.571429	0.65502	0.603457	1.83785	2.30572	2.45217	1.25851	1.24293	1.45743	2.04257	1.59391		177.658	0.0403071
255	3.32972	3.25181	3.25181	3.03715	3.50542	2.36842	3.07918	2.66099	3.25181	2.66667	2.3741	4.6757	4.55819	4.47679	1.73044	2.72137	2.86161	3.25181	2.66667	3.25181		178.327	0.791012			255	0.397279	0.645753	0.624611	0.589552	0.466031	0.443239	0.417269	0.270984	0.472523	0.804076	1.25851	1.04783	0.665636	0.963401	4.22704	4.73373	4.05161	1.45743	1.31114	0.876549		178.327	0.0400339
256	1.39892	2.4288	2.27646	1.92002	1.32375	1.99793	2.19855	1.84365	2.45217	3.52483	4.38956	5.47404	4.4603	3.56554	2.58308	3.03715	2.92028	2.95924	2.86161	2.4288		178.996	0.794166			256	0.37826	0.242733	0.217534	0.291494	0.287229	0.326238	0.758601	0.886221	0.884897	0.437694	0.437694	0.508735	0.772048	3.80806	4.38265	4.00868	0.936687	0.901627	0.819658	0.755315		178.996	0.0398778
257	2.78369	2.74458	2.12064	1.25851	1.86703	2.08153	1.75	4.05161	5.31887	6.25542	3.62229	5.26085	7.36687	7.65944	5.00723	2.66667	2.19855	1.84365	1.39892	1.84365		179.665	0.797229			257	0.709355	0.388932	0.382439	0.397279	0.876549	0.934982	1.03118	0.594401	0.573717	0.436985	0.583979	0.540763	0.66757	1.27219	1.78896	1.75	0.930857	0.466031	0.589552	0.736067		179.665	0.0398419
258	1.3501	2.42299	2.13018	2.4288	1.57446	2.62771	2.74458	3.50542	2.74458	5.26085	7.36687	7.65944	7.34779	5.31887	5.59237	3.91486	3.62229	3.50542	2.45201	2.58876		180.335	0.800202			258	0.294668	0.178019	0.144203	0.490094	0.53684	0.583059	0.765094	0.823527	0.758601	0.326238	0.375	0.375	1.69157	2.59829	3.25181	3.25181	2.74458	2.58876	1.41279	1.12871		180.335	0.0399292
259	5.61144	4.6757	1.90598	2.13623	4.53912	5.90401	5.37771	5.26085	4.73373	7.01627	5.61144	5.37771	3.50542	2.74458	3.50542	2.74458	2.62771	2.62771	3.62229	6.25542		181.004	0.803082			259	0.777092	0.270499	0.289474	0.294668	0.543565	0.554695	0.528725	0.543565	0.66615	0.592326	0.701007	0.936687	1.66811	1.61341	1.39604	0.724316	0.716174	1.33488	1.78896	1.51594		181.004	0.0401425
260	3.83695	3.91486	3.62229	3.50542	2.56904	2.72137	1.90598	4.6757	5.45931	5.20532	2.30003	2.4288	5.20217	5.90401	4.71466	2.92028	3.62229	3.91486	3.83695	3.32972		181.673	0.80587			260	0.784599	0.673373	0.550542	0.421827	0.40423	0.417269	0.417269	0.443239	0.729344	0.770897	1.24293	1.45743	2.62771	2.74458	2.45217	1.37554	1.37554	1.57446	1.45743	0.979619		181.673	0.0404848
261	4.42209	5.31887	4.35772	1.93068	4.35772	5.90401	5.20217	3.30651	3.44675	3.91486	2.59227	1.91931	2.59227	2.74458	4.92932	5.31887	5.67028	3.25181	2.08153	2.00362		182.342	0.808564			261	0.603457	0.65502	0.65502	0.603457	0.960141	0.872289	0.876549	0.446041	0.701007	0.673373	0.589552	0.382439	0.543565	1.04231	1.35448	1.63334	1.64705	1.75	1.31114	0.960141		182.342	0.0409589
262	1.86703	2.4288	2.56904	2.92028	3.24596	3.65461	3.24596	4.6757	5.61144	5.67028	2.58308	2.49403	2.66099	3.25181	2.08153	1.88074	1.64971	1.74415	1.84365	1.90598		183.012	0.811164			262	1.56438	0.318507	0.418317	0.388932	0.319746	0.388932	0.709355	0.882352	1.06739	0.819658	0.784599	0.603457	1.03118	1.66641	1.90598	1.84365	1.39892	1.37554	2.25325	2.04241		183.012	0.0415675
263	3.25181	3.3425	4.01763	3.71299	2.92028	2.08153	2.33514	2.95924	3.03715	2.91766	2.95627	3.91224	4.5	3.62229	2.62771	2.62771	3.03715	3.83695	3.91486	3.91486		183.681	0.813669			263	0.904887	0.554695	0.592326	0.437694	0.521285	0.603457	0.65502	0.459973	0.821295	0.735756	0.777092	0.309508	0.382439	0.388932	0.508735	0.772048	0.99938	1.2	1.37554	1.08684		183.681	0.0423132
264	3.44675	4.5	4.5	4.5	6.25542	5.90401	4.71466	2.92028	5.37771	6.48915	6.25542	3.91486	3.83695	2.86161	2.4288	2.45217	2.36842	1.90889	0.86677	2.13623		184.35	0.816078			264	0.592326	0.583979	0.687048	0.687048	1.25271	1.15505	1.11387	0.348518	0.445133	0.459973	0.508735	0.500387	0.709355	0.99938	1.08297	1.24293	1.01857	0.876549	0.592326	0.66615		184.35	0.0431987
265	5.90401	5.00723	2.66667	2.08153	2.58876	5.08514	5.61144	7.01627	5.61144	5.88984	3.5006	2.59365	2.33514	2.08153	2.33514	1.90598	1.66811	4.00868	5.4359	8.01085		185.02	0.818391			265	0.687048	0.521285	0.521285	0.492001	0.904887	0.774765	1.02191	0.53684	0.685141	0.40423	0.729344	1.06347	1.28189	1.1259	2.00362	1.96439	1.7826	0.755315	0.965944	0.950362		185.02	0.0442265
266	2.78369	3.03715	2.45217	1.37554	4.00868	4.85076	4.71466	1.86703	1.84365	2.78369	3.91486	6.25542	7.1454	6.99905	5.15625	4.5	4.5	3.62229	2.45217	1.84365		185.689	0.820608			266	0.500387	0.446041	0.437694	0.375	0.813856	0.872289	1.07717	0.585602	0.685141	0.452992	0.521285	0.375	0.521285	0.804076	2.13623	2.56904	3.50542	2.30572	1.75426	0.446041		185.689	0.045399
267	1.84365	2.19855	2.3741	1.86703	1.84365	1.90598	2.04257	4.38313	7.36687	8.24458	6.25542	6.25542	6.70349	5.91316	3.17357	2.04257	2.04257	2.95924	3.03715	2.45217		186.358	0.822727			267	0.601549	0.309508	0.333678	0.333678	0.459973	0.571429	0.571429	0.420964	0.484521	0.599277	0.687048	0.583979	0.592326	0.749742	1.1259	1.16486	1.1259	1.1259	1.28189	1.02446		186.358	0.0467186
268	2.3741	3.25181	3.32972	3.25181	3.25181	3.32972	2.78369	2.72137	4.34786	7.27652	7.39027	7.15452	4.6411	3.25562	1.73527	2.68805	3.03715	2.45217	1.55108	1.86703		187.027	0.824748			268	0.592326	0.554695	0.466031	0.388932	0.397279	0.445133	0.397279	0.437694	0.287229	0.226781	0.231975	0.388932	0.592326	1.33488	1.61341	1.55108	0.86677	0.738612	0.603457	0.583979		187.027	0.0481876
269	3.44675	3.62229	2.62771	1.75	2.04257	4.71466	6.84609	9.07836	6.84609	5.59237	2.74458	4.92932	7.0743	7.65944	5.00723	3.7678	6.25497	5.95189	4.00868	2.25325		187.697	0.82667			269	0.40093	0.420964	0.508735	0.500387	0.884897	0.997676	0.836135	0.528725	0.638286	0.749742	0.592326	0.388932	0.583059	0.770897	0.950362	1.41847	4.42209	4.73373	3.67545	0.504555		187.697	0.0498081
270	3.32972	4.5	4.5	4.5	4.5	3.44675	2.4288	2.45217	3.62229	6.25542	5.4359	4.18422	4.20759	5.61144	5.16227	2.38359	1.35902	1.55108	1.28189	2.29619		188.366	0.828494			270	0.534297	0.222222	0.222222	1.00241	1.10629	0.963401	0.289474	0.35827	0.500387	0.508735	0.571429	0.65502	0.554695	3.53802	5.12383	5.37771	2.33514	1.1259	0.950362	0.770897		188.366	0.0515823
271	7.36687	8.24458	5.67028	2.78369	2.53705	2.0676	2.11187	4.09056	5.0263	6.21357	4.61877	5.1212	3.91486	3.25181	2.19855	4.47679	4.38265	4.18422	1.57446	4.38313		189.035	0.830218			271	0.583979	0.508735	0.571429	0.459973	0.382439	0.388932	0.508735	0.571429	0.65502	0.554695	0.528725	0.660593	1.17492	1.86703	2.3741	3.25181	2.86161	2.05263	0.85564	0.603457		189.035	0.0535122
272	2.74458	3.50542	5.37771	5.90401	7.34779	7.65944	7.65944	5.59237	4.05169	4.65505	3.58357	2.72137	2.78369	3.03715	2.92028	2.95924	3.32972	3.83695	3.03715	3.50542		189.705	0.831843			272	0.847211	0.860683	0.716305	0.731887	0.802169	0.497831	0.601549	0.621584	0.687305	0.534297	0.270984	0.388932	0.592326	0.66615	1.32375	1.52982	1.55108	1.06739	0.882352	1.14821		189.705	0.0555996
273	5.4359	5.20217	5.06193	4.26562	6.68474	5.31887	5.20217	5.06193	7.19132	7.36687	5.26085	2.89379	3.6745	3.7715	3.62229	3.50542	3.62229	3.32972	2.12064	3.89165		190.374	0.833367			273	0.500387	0.397279	0.333678	0.270984	0.589552	0.819658	0.950362	0.687048	0.521285	0.437694	0.592326	0.66615	0.65502	1.8253	2.19287	2.4288	1.39892	1.17492	0.772048	0.508735		190.374	0.0578465
274	1.25851	2.12064	2.74458	3.25181	5.00723	4.85076	5.06193	3.44675	6.25542	6.48915	8.01085	5.31887	4.92932	3.32972	3.91486	5.59237	5.90401	5.20217	2.4288	1.39892		191.043	0.83479			274	0.743207	0.308794	0.359605	0.375	0.437694	0.446041	0.500387	0.508735	0.508735	0.701007	0.936687	0.936687	1.07717	1.60371	1.78896	1.5355	1.55108	1.73044	1.84365	1.08684		191.043	0.0602545
275	2.19855	2.72137	5.20217	5.23528	6.59002	5.23528	5.37771	3.50542	3.62229	4.5	3.91486	3.83695	3.91486	3.32972	2.58876	1.78896	2.92028	3.03715	3.25181	2.66667		191.712	0.836113			275	1.10643	0.326238	0.583059	0.624611	0.638313	0.287229	0.421827	0.40423	0.466031	0.388932	0.592326	0.66615	0.738612	0.86677	1.25851	1.1983	1.14821	0.882352	1.5355	1.3501		191.712	0.0628253
276	5.63647	8.62784	8.24458	5.37771	3.50542	3.03715	3.25181	2.66667	2.66667	3.25181	3.03715	2.92028	4.71466	5.31887	5.59237	5.67028	5.61144	5.26085	2.56904	3.68977		192.382	0.837334			276	0.85564	0.736067	0.638313	0.638313	0.936687	0.936687	0.701007	0.508735	0.520507	0.513727	0.370043	0.484521	1.18442	1.41279	2.49403	3.24613	3.44675	2.25325	1.08297	0.86677		192.382	0.0655603
277	2.86161	2.95924	2.33514	4.71466	5.31887	5.00723	2.19855	1.58619	1.10717	2.17133	2.56904	3.02561	3.07859	4.02018	3.91486	3.83695	3.91486	3.44675	2.25325	2.25325		193.051	0.838454			277	1.10643	0.437694	0.397279	0.528725	0.638286	0.687048	0.66757	0.540763	0.433514	0.275542	0.349923	0.508735	0.947591	1.37384	1.57446	1.84365	2.19855	1.99793	1.90889	1.26651		193.051	0.0684611
278	2.04257	1.78896	2.00362	2.66667	3.91486	3.44675	2.72137	2.19855	2.66667	5.00723	4.85076	5.06193	2.86161	2.95924	2.33514	2.3741	5.00723	5.31887	4.71466	2.04257		193.72	0.839472			278	0.85564	0.736067	0.638313	1.10643	1.64267	1.86703	1.11223	0.701007	0.508735	0.420964	0.40093	0.504555	1.33488	1.78896	2.04257	1.57446	1.37554	1.2	1.08297	0.86677		193.72	0.0715288
279	4.20759	5.61144	5.08514	2.12064	2.13623	2.39349	2.13623	3.87607	5.31887	5.67028	3.83695	3.32972	3.25181	2.66667	5.00723	5.31887	5.00723	2.66667	2.19855	1.84365		194.389	0.840388			279	0.685141	0.599277	0.638286	0.528725	0.836135	0.886221	0.821295	0.397279	0.583979	0.687048	0.599277	0.568113	0.599277	1.1259	1.75	1.90598	1.55108	1.06739	1.08297	0.848915		194.389	0.0747647
280	1.70536	1.86703	2.4288	2.86161	2.95924	2.33514	1.90598	2.13623	2.78369	3.91486	3.44675	3.30651	2.86161	3.25181	2.66667	2.66667	2.37242	2.04068	1.37217	1.61632		195.059	0.841201			280	0.65502	0.459973	0.382439	0.472523	0.603457	0.592326	0.701007	0.673373	0.638313	0.375	1.10643	1.26651	1.32375	3.67545	5.31887	5.00155	3.07918	2.07584	2.00362	0.749742		195.059	0.0781698
281	3.39885	5.80005	8.24458	7.65944	5.59237	3.91486	3.44675	3.30651	2.86161	2.95924	2.33514	2.95924	3.03715	2.33514	2.29619	2.74458	2.95924	2.33514	2.3741	2.79643		195.728	0.841912			281	0.287229	0.421827	0.599277	1.1259	1.28189	1.17492	0.972668	0.798761	0.85564	1.33488	1.49638	1.41847	0.749742	0.65502	0.772048	0.736067	1.07717	1.1356	1.11223	0.638313		195.728	0.0817452
282	2.49773	1.88386	1.73044	4.47679	4.55819	4.6757	1.78896	1.71104	2.33514	5.37771	8.24458	10	10	7.65944	5.59237	3.03715	2.45217	4.18422	5.4359	5.41791		196.397	0.842521			282	0.904887	0.554695	0.65502	0.459973	0.821295	0.774765	1.19746	1.08684	1.06347	0.729344	0.638286	0.638286	1.19746	1.88648	2.19855	1.66811	0.99938	3.78134	4.35757	3.89552		196.397	0.0854916
283	2.92028	2.95924	3.03715	2.45217	1.84365	2.78369	3.03715	5.26085	7.36687	9.21296	7.35275	7.22381	6.48915	5.67028	3.53853	3.5767	4.20158	3.62229	3.50542	2.74458		197.067	0.843027			283	0.660593	0.445133	0.348518	0.528725	0.930857	1.16486	0.979619	0.472523	0.466031	0.443239	0.466031	0.388932	1.17747	1.70536	4.6757	5.0263	4.71466	1.86703	1.37554	0.99938		197.067	0.0894099
284	3.83695	3.03715	2.45217	2.4288	3.44675	4.5	3.91486	5.59237	5.90401	6.25542	6.25542	9.03452	10.8951	9.03452	5.37771	2.62771	1.57446	1.37554	2.25325	2.86161		197.736	0.84343			284	0.846373	0.687305	0.621584	0.338236	0.726085	0.872289	0.876549	0.446041	0.500387	0.508735	0.508735	0.437694	0.638313	3.74536	4.26562	3.61275	0.583979	0.508735	0.772048	0.687305		197.736	0.0935006
285	4.44116	4.6757	2.08153	2.33514	2.3741	2.66667	2.19855	2.72137	2.39349	2.37073	2.38637	5.31964	8.24458	10	7.19132	4.47679	1.61341	2.00362	1.49638	4.34418		198.405	0.84373			285	0.338236	0.199458	0.226781	0.67083	0.969812	0.930857	0.528725	0.543565	0.66615	0.65502	0.571429	0.459973	0.528725	1.80857	2.45201	2.62771	1.37384	1.32375	0.997676	0.797126		198.405	0.0977641
286	1.28189	2.4288	2.39349	5.06193	7.19132	8.24458	8.01085	8.24458	9.10176	6.6416	3.52385	2.58876	3.32972	3.62229	2.92028	2.95924	3.03715	2.62771	1.45743	1.41847		199.074	0.843927			286	0.813856	0.375	0.287229	0.421827	0.515685	0.85564	0.687305	0.729344	0.638286	0.749742	0.65502	0.571429	0.65502	0.86677	2.13623	2.86161	2.95924	2.04257	1.75	1.31114		199.074	0.102201
287	4.6757	4.73373	4.6757	2.08153	2.33514	2.08153	1.86703	2.4288	5.20217	6.48915	6.25542	4.5	4.5	3.32972	2.29619	1.45743	1.75	2.04257	2.3741	2.3741		199.744	0.844021			287	0.660593	0.382439	0.388932	0.508735	0.947591	0.934982	0.813856	0.287229	0.538856	0.648296	0.85564	0.66615	1.32375	1.41279	1.5355	0.819658	0.701007	0.446041	0.701007	0.736067		199.744	0.106811
288	2.58876	2.15944	3.1739	3.32972	6.25542	6.48915	5.20217	3.30651	2.56904	3.50542	3.62229	3.32972	4.92932	5.31887	5.20217	2.4288	1.86703	2.3741	2.66667	2.08153		200.413	0.844012			288	0.37826	0.226781	0.550542	0.673373	0.784599	0.452992	0.685141	0.585602	0.550542	0.338236	0.309508	0.645753	0.770897	1.06739	0.965944	0.950362	1.41847	1.61341	1.55108	0.755315		200.413	0.111595
289	3.44675	3.62229	2.92028	2.3741	2.3741	4.6757	5.0263	5.00723	3.25181	3.32972	2.78369	4.47679	5.4359	5.37771	5.26085	5.0263	5.00723	2.3741	1.86703	2.4288		201.082	0.843901			289	0.701007	0.35827	0.250465	0.187771	0.726085	1.31114	1.31114	0.813856	0.437694	0.592326	1.04231	1.16486	1.41847	1.16486	1.41847	1.45743	1.45743	0.979619	0.784599	0.673373		201.082	0.116553
290	3.03715	5.26085	5.0263	4.53912	1.38275	0.75961	0.782024	3.89165	4.55819	7.01627	4.73373	7.01627	5.0263	4.42209	1.5355	1.25851	2.45217	3.62229	3.91486	3.83695		201.751	0.843687			290	0.472523	0.382439	0.397279	0.500387	0.592326	0.554695	0.612316	0.554695	0.65502	0.459973	0.382439	0.388932	0.884897	0.886221	1.02191	0.770897	1.06739	0.882352	0.85564	0.603457		201.751	0.121684
291	6.83974	6.90168	4.09056	1.1259	1.41847	1.49638	1.5355	1.08297	1.66811	4.53912	5.90401	8.01085	6.77735	5.99685	3.07189	2.13623	2.78369	3.32972	2.95924	4.21052		202.421	0.84337			291	0.65502	0.508735	0.437694	0.521285	0.687048	0.638286	0.729344	0.624611	0.784599	0.452992	0.685141	0.648296	0.972668	1.17492	1.28189	1.1259	1.1259	1.45743	1.45743	1.04231		202.421	0.126988
292	5.4359	4.00868	2.25325	2.39349	2.81133	2.27762	2.43813	2.84588	5.31933	6.43764	5.86623	4.5123	4.62448	3.90005	2.4288	4.20759	5.0263	7.34779	5.90401	8.01085		203.09	0.842951			292	1.35604	0.645753	0.459973	0.459973	0.445133	0.348518	0.445133	0.397279	0.583979	0.603457	0.543565	0.382439	0.472523	0.979619	1.75	1.90598	1.66811	2.25325	2.86161	2.78369		203.09	0.132465
293	4.38265	4.00868	1.08297	1.5355	2.66667	3.91486	3.62229	3.50542	5.37771	5.90401	5.00723	3.25181	3.91486	3.62229	2.92028	4.71466	4.85076	4.00868	1.2	4.00868		203.759	0.842429			293	0.543565	0.294668	0.226781	0.238467	0.382439	0.348518	0.445133	0.348518	0.528725	0.492001	0.521285	0.326238	1.05117	1.41837	1.84365	1.57446	1.45743	1.1259	0.833333	0.749742		203.759	0.138115
294	1.25851	1.24293	2.33514	3.62229	4.5	3.62229	2.89391	2.92935	3.88848	3.91486	3.83695	5.67028	8.24458	7.19132	4.00868	4.00868	4.38265	4.18422	1.57446	1.57446		204.429	0.841805			294	0.333678	0.270984	0.589552	0.736067	0.972668	0.687305	0.553718	0.355684	0.680013	0.736067	0.701007	0.508735	0.947591	1.37384	1.57446	1.37554	1.08297	0.804076	0.583979	0.397279		204.429	0.143936
295	2.08153	2.66667	2.66667	2.08153	2.58876	2.27646	3.30651	4.3249	7.2505	9.12273	7.92275	5.3056	2.92998	2.66667	2.66667	2.3741	2.33514	1.90598	1.55108	1.5355		205.098	0.841079			295	0.484521	0.35827	0.437694	0.437694	0.709355	0.882352	0.755315	0.496132	0.623661	0.84976	0.755315	0.466031	0.388932	0.884897	1.1983	1.37554	1.2	0.887925	0.729344	0.40423		205.098	0.149927
296	3.83695	2.74458	4.92932	4.26562	5.06193	2.99034	3.39768	3.38054	3.03715	3.50542	2.45201	4.92932	7.0743	7.36687	4.20759	4.18422	4.85076	5.00723	3.25181	3.32972		205.767	0.840252			296	0.294668	0.139009	0.187771	0.433514	0.603457	0.543565	0.445133	0.309508	0.40093	0.504555	0.554695	0.417269	0.417269	0.638286	1.1259	2.33514	2.45201	2.00362	0.749742	0.543565		205.767	0.156089
297	2.62771	4.38313	7.36687	7.36687	5.26085	3.62229	3.91486	3.76378	3.83195	3.84169	3.83695	5.67028	5.90401	5.00723	2.66667	2.19855	2.72137	2.56904	3.50542	2.74458		206.436	0.839323			297	1.25851	0.950362	0.687048	0.521285	0.521285	0.687048	0.687048	0.472523	0.270984	0.333678	0.836135	0.997676	2.20146	2.36842	2.45217	1.17492	1.14821	1.37384	1.75	1.57446		206.436	0.162419
298	6.9907	4.8346	5.00155	5.61144	5.17786	2.65054	2.8373	2.95924	3.32972	5.59237	5.31887	5.59237	3.42167	3.94114	2.75294	2.20146	2.5366	5.70071	8.52962	10		207.106	0.838293			298	0.660593	0.382439	0.388932	0.709355	0.687305	0.729344	0.492001	0.583979	0.592326	0.554695	0.417269	0.333678	0.660593	1.46749	1.73044	1.66811	1.66811	2.78369	2.86161	2.05263		207.106	0.168917
299	3.03715	2.45217	4.18422	4.55819	7.01627	7.36687	7.65944	7.34779	5.31887	7.34779	5.0263	4.6757	2.3741	2.08153	1.71104	1.75	2.08153	2.92028	3.03715	3.83695		207.775	0.837163			299	0.347888	0.287087	0.603762	1.11223	1.39892	1.25851	0.804076	0.521285	0.521285	0.540763	0.521285	0.287229	0.714398	2.10108	5.37771	5.31887	4.05161	1.28189	1.17492	0.660593		207.775	0.175581
300	4.73373	5.59237	3.32972	3.25181	3.74121	3.88428	3.27309	2.13623	2.78369	3.91486	4.5	4.5	6.25542	6.48915	5.67028	3.25181	2.66667	2.66667	2.08153	4.34418		208.444	0.835932			300	0.437694	0.397279	0.445133	0.836135	1.1983	1.06347	0.645753	0.397279	0.500387	0.397279	0.382439	0.326238	1.69157	4.93886	5.61144	4.38313	1.26238	1.19746	0.823527	0.813856		208.444	0.18241
301	3.25181	3.32972	3.83695	2.66099	3.07918	2.36842	5.26085	5.61144	5.68801	3.2719	3.26954	5.67028	6.48915	5.67028	2.95924	2.04257	2.62771	5.37771	5.90401	5.00723		209.114	0.834601			301	0.238467	0.275542	0.287229	0.326238	0.583059	0.687305	0.621584	0.338236	0.349923	1.17747	1.41279	1.27219	0.583979	0.884897	1.66641	1.78896	1.71104	1.16486	0.930857	0.466031		209.114	0.189402
302	4.53912	2.13623	1.90598	1.86703	1.55108	2.45217	2.74458	5.26085	5.0263	4.82991	2.17317	2.15783	3.14818	3.54382	3.44075	2.66667	5.00723	7.65944	10	7.65944		209.783	0.833171			302	0.388932	0.270984	0.270984	0.326238	0.521285	0.687048	0.749742	0.65502	0.508735	0.437694	0.437694	0.709355	1.17492	1.86703	2.95924	2.59829	2.13042	1.01857	1.04231	0.592326		209.783	0.196556
303	4.38313	4.55819	5.06193	2.19287	2.25245	2.30933	3.67328	6.25542	6.48915	6.25542	3.91486	2.95924	4.6757	4.73373	4.38313	1.75	2.62771	2.74458	2.62771	1.75		210.452	0.831641			303	0.583979	0.397279	0.333678	0.222222	0.417269	0.492001	0.583979	0.35827	0.338236	0.287229	0.813856	0.934982	1.61632	1.41279	2.58876	2.15944	1.92002	0.738612	0.749742	0.687048		210.452	0.203869
304	1.2	1.66811	2.19855	1.99793	1.90889	2.58308	2.86161	2.4288	4.20759	5.61144	5.67028	3.83695	5.69478	8.27233	7.68393	5.00723	5.00723	4.85076	4.00868	1.2		211.121	0.830013			304	0.226781	0.231975	0.238467	0.338236	0.420964	0.459973	0.382439	0.388932	0.508735	0.571429	0.65502	0.603457	0.784599	3.74536	4.55819	4.38313	1.57446	1.17492	0.709355	0.349923		211.121	0.211339
305	2.92028	3.03715	2.78369	2.13623	2.19855	2.66667	2.3741	2.33514	2.95924	3.91486	6.25542	5.90401	5.59237	2.86161	2.13623	1.5355	2.08153	2.3741	2.33514	2.08153		211.791	0.828287			305	0.589552	0.319746	0.388932	0.709355	0.736067	0.784599	0.687048	0.833333	1.1259	1.08127	1.03118	0.554695	0.904887	1.55495	1.90598	1.84365	1.28189	1.1259	0.950362	0.819658		211.791	0.218965
306	3.32972	3.62229	2.92028	1.78896	2.58876	2.74458	2.78369	2.13623	1.73044	4.47679	4.85076	7.34779	6.16137	5.4938	2.68616	1.57446	2.04257	2.08153	1.75	2.29619		212.46	0.826463			306	0.417269	0.270984	0.326238	0.375	0.437694	0.397279	0.821295	0.886221	1.32375	0.934982	1.25271	0.934982	1.03118	0.86677	1.08297	2.25325	2.56904	2.25155	1.03118	0.554695		212.46	0.226743
307	4.71466	4.73373	6.68474	4.26562	6.81735	4.85076	5.00723	5.00723	7.65944	7.65944	5.00723	3.25181	3.91486	6.25542	6.48915	5.20217	3.30651	5.20217	5.61144	4.6757		213.129	0.824542			307	0.534297	0.333678	0.397279	0.583979	0.540763	0.66757	0.492001	0.417269	0.534297	0.770897	0.950362	0.833333	0.833333	2.00362	3.32972	3.32972	2.00362	1.41847	1.61341	1.35604		213.129	0.234673
308	2.25325	3.44675	3.62229	2.62771	2.62771	2.74458	2.62771	3.76192	6.66293	7.62336	6.25542	3.91486	3.75598	2.9454	5.17988	5.61144	5.67028	2.95924	1.86703	1.37554		213.798	0.822525			308	0.466031	0.388932	0.446041	0.500387	0.709355	0.882352	0.950362	0.833333	0.833333	0.749742	0.65502	0.65502	0.86677	1.55108	2.78369	3.32972	2.78369	1.66811	1.08297	0.755315		213.798	0.24275
309	2.95924	2.33514	2.3741	2.66667	2.66667	2.66667	2.3741	2.92028	3.62229	3.91486	3.25181	3.05511	5.44739	5.70731	4.53912	2.13623	2.78369	3.03715	3.50542	3.03715		214.468	0.820412			309	0.528725	0.348518	0.445133	0.309508	0.601549	0.648296	0.972668	0.648296	0.977711	0.847211	1.61632	1.21775	1.19746	1.22343	1.49638	1.41847	2.00362	2.07584	1.90889	0.554695		214.468	0.250972
310	5.90401	5.67028	3.25181	2.66667	5.00723	7.65944	7.36687	4.51952	2.78226	3.75867	6.25542	5.90401	5.59237	3.03715	3.50542	2.74458	2.92028	4.71466	5.31887	7.34779		215.137	0.818204			310	0.836135	0.333678	0.417269	0.638286	1.41847	1.3501	1.16912	0.709355	0.736067	0.638313	0.326238	0.583059	0.687305	1.44078	2.58308	3.32972	2.58308	1.90889	1.70536	1.66641		215.137	0.259337
311	2.56904	3.50542	5.37771	5.61144	5.26085	3.62229	3.62229	2.45217	2.4288	3.44675	3.62229	5.26085	5.61144	5.37771	2.92028	1.78896	1.71104	1.16486	1.24293	2.13623		215.806	0.815901			311	0.35827	0.40093	0.35827	0.437694	0.437694	0.397279	0.645753	0.624611	1.07717	0.872289	0.960141	0.540763	0.583979	0.592326	1.92002	2.15944	2.00362	0.638286	0.466031	0.388932		215.806	0.267841
312	2.95924	3.03715	2.62771	1.75	2.04257	2.95924	2.74458	3.1739	3.32972	4.5	6.25542	5.90401	4.71466	4.6757	4.73373	5.26085	5.37771	5.4359	4.18422	1.86703		216.476	0.813505			312	0.484521	0.309508	0.333678	0.270984	0.765094	0.784518	0.977711	0.53684	0.729344	0.443239	0.528725	0.397279	1.16912	1.46713	1.84365	1.1356	1.54528	1.26651	1.32375	0.515685		216.476	0.276482
313	4.53912	4.85076	4.47679	1.73044	4.47679	4.38265	4.47679	2.87439	4.01763	4.5907	4.5	3.82709	3.73749	3.82709	6.25542	6.48915	5.08514	3.1739	2.27646	2.72137		217.145	0.811015			313	2.07517	0.823527	0.960141	0.603457	0.65502	0.459973	0.382439	0.388932	0.446041	0.437694	0.375	0.287229	0.714398	0.930803	1.71104	1.49638	1.27219	0.960141	2.18886	2.25696		217.145	0.285256
314	3.83695	2.74458	2.19086	1.16254	4.07889	5.4359	6.25542	4.5	3.91486	5.59237	5.90401	6.25542	6.25542	5.61144	4.6757	2.3741	2.08153	2.00362	2.66667	3.32972		217.814	0.808433			314	1.76956	0.333778	0.250149	0.30923	0.333678	0.333678	0.543565	0.603457	0.521285	0.326238	0.583059	0.53684	1.85542	2.21795	2.62771	1.37384	0.947591	0.772048	2.05263	2.27646		217.814	0.294159
315	1.90598	4.6757	5.61144	5.20217	3.31236	2.57567	3.51127	2.74458	5.26085	7.36687	7.36687	7.01627	7.86424	8.80817	5.87508	3.50542	2.56904	2.08941	1.01435	1.50427		218.483	0.805759			315	0.472523	0.270984	0.222222	0.417269	0.554695	0.592326	0.388932	0.466031	0.443239	0.417269	0.333678	0.397279	0.500387	1.17747	1.41279	2.00362	1.41279	1.61632	1.08127	0.979619		218.483	0.303189
316	2.56904	5.26085	4.73373	4.6757	2.95924	3.03715	2.33514	1.71104	4.42209	6.23163	5.74895	3.83304	5.37771	5.90401	4.53912	1.66811	2.25325	2.39349	2.25325	2.25325		219.153	0.802995			316	0.819658	0.784599	0.603457	1.03118	1.37384	1.37384	1.14821	0.95654	1.15146	0.95654	0.709355	0.437694	0.437694	1.17747	1.99793	2.19855	2.13623	1.61341	1.41847	0.950362		219.153	0.312341
317	5.37771	6.48915	5.67028	3.25181	5.00723	5.31887	4.42209	2.58876	3.32972	3.44675	5.06193	4.85076	7.34779	5.0263	4.6757	4.71466	7.65944	7.65944	4.71466	2.92028		219.822	0.80014			317	1.57446	1.11223	0.589552	0.758601	0.969812	1.04231	0.85564	0.648296	0.490094	0.37826	0.554695	0.738612	0.749742	0.950362	1.25851	1.86703	1.90598	1.66811	1.37554	1.57446		219.822	0.321612
318	4.51027	4.6285	3.01781	1.18582	1.54469	4.71466	4.85076	6.81735	7.19132	7.89467	5.85892	4.15009	4.5	3.91486	3.25181	3.25181	3.91486	4.5	3.62229	3.50542		220.491	0.797197			318	0.701007	0.673373	0.701007	0.592326	0.515685	0.334056	0.626627	0.696746	0.777092	0.309508	0.445133	0.459973	0.772048	2.05263	2.56904	2.92028	2.3741	1.99793	1.24016	0.508735		220.491	0.330998
319	7.65944	10	7.36687	4.38313	1.37384	1.32375	1.1983	2.67678	3.72775	3.87028	3.50542	2.74458	3.50542	2.56904	2.4288	2.66583	5.61983	8.45824	7.65944	7.34779		221.16	0.794165			319	0.687305	0.583059	0.238467	0.226781	0.294668	0.348518	0.382439	0.388932	0.446041	0.583979	0.492001	0.528725	0.348518	1.11387	1.41837	1.84365	1.86703	1.90598	1.46749	0.972668		221.16	0.340494
320	2.08153	2.19855	4.47679	5.4359	5.76343	3.9425	4.008	4.09597	3.45704	3.43292	3.32972	3.25181	2.66667	2.66667	2.75355	2.76512	2.75355	2.19855	1.55108	1.5355		221.83	0.791045			320	0.589552	0.319746	0.277477	0.466031	0.492001	0.472523	0.270984	0.183213	0.373066	0.515685	0.592326	0.349923	0.421827	0.891847	4.09056	4.44116	3.75904	0.950362	1.08297	0.936687		221.83	0.350098
321	4.73373	7.34779	7.65944	7.65944	5.10426	3.36175	2.95863	2.25325	2.25325	3.44675	4.5	4.19419	3.27577	3.19962	3.62229	3.44675	2.4288	4.20759	4.44116	6.68474		222.499	0.787839			321	0.638286	0.466031	0.326238	0.521285	0.687048	0.638286	0.612316	0.638286	0.687048	0.583979	0.508735	0.571429	0.65502	1.04231	1.45743	1.45743	1.1259	1.1259	1.16486	1.1259		222.499	0.359804
322	4.64629	4.08062	3.10552	1.86703	1.84365	1.46713	1.25271	1.27219	2.08153	5.00723	5.90401	6.7709	5.08412	4.43034	2.95924	4.6757	4.55819	4.18422	2.45217	3.62229		223.168	0.784548			322	0.85564	0.515685	0.568113	0.515685	0.85564	0.687305	0.729344	0.40423	0.484521	0.35827	0.500387	0.592326	0.86677	1.25851	2.45217	2.74458	2.14009	1.19746	1.08684	1.17492		223.168	0.369609
323	4.20759	5.0263	4.71466	2.92028	5.37771	5.4359	5.06193	5.20217	6.48915	8.01085	6.48915	8.01085	8.24458	7.0743	4.34418	2.66667	2.86161	2.4288	1.39892	1.55108		223.838	0.781172			323	0.528725	0.348518	0.528725	0.554695	0.592326	0.583979	0.603457	0.592326	0.583979	0.540763	0.583979	0.508735	0.772048	1.17492	1.86703	1.70536	1.32375	0.554695	0.612316	0.443239		223.838	0.379507
324	1.90598	2.04257	2.62771	2.45201	2.29619	2.33514	3.03715	3.25181	3.25181	3.32972	3.53268	2.51682	3.00223	5.20217	5.61144	5.26085	3.03715	3.25181	2.19855	2.13623		224.507	0.777713			324	1.12871	0.445133	0.348518	0.333678	0.70984	0.774765	0.758601	0.388932	0.508735	0.508735	0.388932	0.758601	0.886221	1.14821	1.17492	1.28189	1.1259	0.950362	1.55108	1.52982		224.507	0.389494
325	2.13623	2.56904	5.26085	4.55819	4.66403	4.75129	5.03801	6.81735	4.85076	5.59237	5.67028	6.48915	5.67028	2.95924	2.92028	2.56904	2.72137	1.91476	1.75995	1.25171		225.176	0.774171			325	0.275542	0.433514	0.804076	0.882352	0.972668	0.687305	0.645753	0.397279	0.583979	0.687048	0.599277	0.484521	0.797126	1.1983	1.55108	1.28189	1.41847	1.75	1.64267	1.01865		225.176	0.399566
326	2.86161	3.25181	2.66667	2.3741	2.33514	4.71466	5.31887	5.00723	5.00723	7.65944	8.24458	6.25542	6.25542	5.61144	5.26085	2.45201	3.1739	2.45201	2.45217	2.4288		225.845	0.770547			326	0.338236	0.287229	0.326238	0.758601	0.886221	0.947591	0.508735	0.500387	0.592326	0.603457	0.784599	0.585602	0.685141	0.891847	1.75	1.64267	1.10643	0.521285	0.603457	0.504555		225.845	0.409717
327	4.73373	5.26085	2.56904	2.72137	2.78369	3.32972	2.95924	2.33514	4.71466	5.90401	5.67028	5.59237	5.90401	6.25542	3.62229	2.92028	2.08153	2.92028	2.74458	5.26085		226.515	0.766843			327	0.592326	0.388932	0.231975	0.226781	0.349923	0.508735	0.508735	0.500387	0.446041	0.500387	0.397279	0.445133	0.543565	1.04231	2.33514	2.56904	2.05263	1.44078	1.41279	1.33488		226.515	0.419943
328	2.66667	4.91545	7.38924	6.43649	5.61489	4.07333	3.9997	2.4288	1.57446	2.62771	3.62229	5.02405	4.21612	4.02947	2.45201	2.29619	1.75	2.95924	2.74458	2.58876		227.184	0.763059			328	0.645753	0.459973	0.947591	0.997676	0.947591	0.459973	0.445133	0.660593	0.882352	0.86677	0.592326	0.388932	0.758601	2.14009	3.03715	2.66667	1.71104	1.45743	1.57446	1.06347		227.184	0.430239
329	4.34418	2.08153	2.08153	1.41847	3.75904	5.31887	5.37771	5.26085	7.36687	9.49381	9.42641	8.79251	9.20533	6.95814	5.59237	3.03715	2.33514	1.71104	4.42209	4.73373		227.853	0.759197			329	0.484521	0.270499	0.289474	0.294668	1.71385	1.84179	1.59211	0.199458	0.226781	0.183213	0.417269	0.755315	1.25851	1.57446	1.57446	1.37554	0.936687	0.901627	0.819658	0.716305		227.853	0.440599
330	2.19855	2.19855	4.47679	4.38265	4.18422	1.86703	2.20733	3.06284	2.87038	2.92028	2.95924	3.03715	5.26085	5.0263	5.00723	2.3741	1.75	2.29619	2.27646	2.72137		228.523	0.755258			330	0.397279	0.333678	0.70984	0.823527	0.813856	0.437694	0.446041	0.437694	0.638313	0.819658	0.755315	1.7826	1.8808	2.49403	1.70536	1.66641	0.884897	1.16912	1.20381	1.16912		228.523	0.451019
331	2.86161	3.25181	3.25181	2.86161	2.72137	2.19855	2.66667	3.25181	5.67028	5.61144	7.01627	5.61144	7.22383	4.5441	3.3972	1.57446	2.62771	3.70128	3.53626	3.3855		229.192	0.751243			331	0.701007	0.446041	0.437694	0.326238	0.382439	0.459973	0.459973	0.528725	0.638286	0.833333	0.687048	0.521285	0.638313	0.936687	1.2	0.936687	1.36974	1.64267	1.86703	1.11223		229.192	0.461492
332	2.15944	2.58876	2.66667	3.03715	5.26085	4.35757	3.95689	4.00697	4.73373	7.01627	4.55819	6.81735	7.19132	7.0743	4.34418	1.61341	2.13623	2.78369	2.74458	3.1739		229.861	0.747153			332	0.585602	0.538856	0.349923	0.884897	1.1983	1.25851	0.86677	0.738612	0.603457	0.433514	0.538856	0.648296	1.44078	1.41279	1.71104	1.28189	1.37554	1.37554	1.1356	1.07717		229.861	0.472015
333	3.32972	2.95924	2.6996	2.11835	4.61392	4.65014	5.59237	3.91486	3.62229	2.62771	1.75	2.62771	3.03715	3.83695	2.59829	1.95488	1.4048	2.19855	2.66667	3.25181		230.53	0.742989			333	1.37554	1.03456	0.661446	0.519699	0.599277	0.599277	0.334056	0.1	0.334056	0.515685	0.592326	0.500387	0.884897	1.37384	1.45743	1.24293	0.882352	1.14821	1.37384	1.57446		230.53	0.48258
334	2.08153	4.6757	7.36687	7.19132	4.47679	2.19855	3.25181	3.03715	2.45217	2.4288	3.44675	6.25542	5.61144	4.6757	1.90598	1.84365	4.20759	5.0263	4.71466	2.33514		231.2	0.738753			334	0.837407	0.684762	0.638286	0.687048	0.66757	0.603457	0.592326	0.583979	0.492001	0.528725	0.397279	0.583979	1.27219	1.78896	2.33514	2.08153	1.86703	1.37554	1.2	1.15542		231.2	0.493183
335	3.91486	3.25181	5.00723	4.73373	4.92932	2.74458	2.95924	2.33514	2.95924	3.32972	3.25181	2.08153	2.00362	2.11371	2.70313	2.40628	2.33514	2.95924	3.91486	4.5		231.869	0.734445			335	1.28189	1.04231	0.543565	0.333678	0.417269	0.554695	0.85564	0.736067	0.638313	0.437694	0.446041	0.500387	0.508735	1.24016	1.99793	2.08153	1.41847	1.41847	1.61341	1.84365		231.869	0.503818
336	1.90598	2.72137	3.44675	4.5	6.25542	5.61144	4.6757	2.3741	5.00723	6.70858	6.58198	3.76381	2.92028	3.03715	3.25181	2.3741	1.75	1.71104	1.78896	2.33514		232.538	0.730068			336	0.836135	0.528725	0.638286	0.950362	0.965944	0.950362	0.749742	0.543565	0.445133	0.459973	0.459973	0.333678	0.534297	0.887925	0.99938	1.44078	1.21775	1.31449	1.06347	1.1983		232.538	0.51448
337	2.78369	2.72137	2.86161	2.58308	2.49403	3.24613	3.62229	5.26085	5.61144	8.01085	8.24458	7.36687	4.7387	2.44548	5.07022	5.0263	4.6757	4.71466	5.90401	5.67028		233.207	0.725622			337	0.583059	0.589552	0.624611	0.534297	0.333678	0.309508	0.601549	0.53684	0.534297	0.270984	0.277477	0.583059	1.35604	1.73044	1.84365	1.1356	1.07717	1.98994	2.39349	1.94118		233.207	0.525162
338	3.87607	7.0743	8.24458	6.25542	4.5	3.18343	2.42299	1.93524	2.66667	5.00723	5.90401	6.25542	4.65749	3.80074	2.49263	1.71104	1.61341	1.84365	1.39892	1.25851		233.877	0.721108			338	0.543565	0.528725	0.492001	0.66757	0.603457	1.03118	1.08127	1.04231	0.65502	0.459973	0.382439	0.589552	1.11223	1.39892	1.37554	1.2	1.08297	0.950362	0.833333	0.749742		233.877	0.535858
339	2.92028	2.74458	2.92028	1.70536	1.90889	1.52982	2.72137	2.56904	3.50542	3.03715	5.59237	7.08115	9.34471	7.50684	6.07474	3.46284	2.92028	2.95924	3.32972	2.95924		234.546	0.716528			339	0.67083	0.226781	0.287229	0.437694	0.884897	1.08127	0.891847	0.484521	0.420964	0.772048	0.687305	0.729344	0.554695	1.32375	1.41279	1.5355	0.965944	0.950362	1.1259	0.969812		234.546	0.546563
340	1.75	2.95924	3.03715	2.62771	2.04257	2.3741	2.3741	2.33514	4.71466	5.31887	4.71466	2.33514	4.71466	4.73373	3.87607	2.13623	2.56904	2.45217	1.25851	1.24293		235.215	0.711883			340	0.397279	0.445133	0.309508	0.289474	0.37826	0.492001	0.583979	0.709355	0.687305	0.645753	0.836135	1.08127	1.24293	0.965944	0.86677	0.738612	0.86677	0.882352	0.709355	0.500387		235.215	0.557271
341	7.65944	7.65944	5.59237	3.03715	2.62771	4.38313	5.61144	8.01085	6.48915	8.01085	5.61144	4.6757	4.71466	7.65944	10	8.24458	5.67028	3.83695	3.32972	5.59237		235.885	0.707174			341	0.687048	0.433514	0.275542	0.349923	0.508735	0.65502	0.66615	0.504555	0.40093	0.35827	0.388932	0.319746	0.472523	1.85733	5.08514	5.4359	3.89165	0.86677	0.738612	0.749742		235.885	0.567975
342	2.86161	3.83695	3.91486	3.24613	4.8346	5.23528	5.37771	2.92028	2.95924	3.03715	3.50542	3.03715	2.95924	1.86703	2.4288	5.20217	6.48915	5.67028	2.78369	2.72137		236.554	0.702403			342	0.543565	0.382439	0.388932	0.508735	0.571429	0.459973	1.11387	1.06728	1.06966	0.621584	0.736067	0.701007	0.709355	1.17492	1.57446	2.62771	2.36842	1.8253	0.65502	0.66615		236.554	0.57867
343	1.90598	4.6757	7.36687	7.36687	7.01627	4.73373	4.38313	4.38313	6.21747	6.33607	3.54155	2.31421	2.95924	3.03715	5.26085	4.55819	4.18422	1.57446	1.57446	1.84365		237.223	0.697572			343	0.603457	0.66757	0.687048	0.638286	0.466031	0.326238	0.375	0.375	0.375	0.287229	0.338236	0.309508	0.821295	2.14009	5.37771	5.23528	3.66432	0.66615	0.65502	0.65502		237.223	0.589349
344	4.42209	2.00362	4.42209	5.0263	7.01627	5.0263	5.59237	3.91486	4.5	4.5	4.05519	3.46696	3.45575	3.38585	2.95924	2.92028	2.74458	2.92028	4.71466	5.31887		237.892	0.692681			344	0.626627	0.139009	0.231975	0.472523	0.603457	0.504555	0.289474	0.183213	0.333678	0.543565	0.603457	0.583979	0.592326	0.86677	1.55108	1.46713	1.16912	0.592326	1.04231	0.930803		237.892	0.600007
345	5.00723	5.00723	5.0263	4.6757	2.95924	2.74458	2.29619	1.75	4.71466	6.79413	7.26405	4.80497	3.25181	2.09615	1.43505	2.01824	2.74458	2.95924	4.6757	5.0263		238.562	0.687732			345	0.521285	0.437694	0.35827	0.484521	0.452992	0.472523	0.466031	0.554695	0.738612	0.603457	0.583979	0.35827	0.601549	1.31703	1.61341	1.71104	1.28189	1.55108	1.28189	0.979619		238.562	0.610636
346	5.00723	5.31887	7.34779	4.73373	4.381	1.83068	2.37196	2.95924	5.67028	6.91834	6.15662	6.02156	5.90401	5.08514	2.58876	2.66667	3.03715	2.92028	2.3741	2.66667		239.231	0.682726			346	0.884897	0.437694	0.287229	0.226781	0.294668	0.309508	0.338236	0.550542	1.4048	1.46713	1.36974	0.673373	1.36974	1.64267	2.92028	2.56904	2.05263	0.85564	1.04231	1.08127		239.231	0.621231
347	2.63953	3.24946	4.02431	3.32972	4.51414	4.68222	3.92332	2.49403	4.3385	5.90401	6.25542	3.62229	2.62771	2.04257	2.3741	2.3741	2.33514	2.95924	2.86161	2.4288		239.9	0.677666			347	1.19746	0.774765	0.904887	0.638286	0.950362	0.882352	0.85564	0.515685	0.421827	0.349923	0.592326	0.66615	0.65502	0.65502	1.33488	1.61341	1.55108	1.24293	1.45743	1.26238		239.9	0.631786
348	3.91486	2.78251	1.66677	1.08179	3.87607	5.31887	5.37771	3.50542	5.37771	5.61144	7.01627	5.0263	5.00723	2.66667	2.66667	5.00723	5.90401	5.00155	3.07918	3.24613		240.569	0.672551			348	0.445133	0.348518	0.382439	0.326238	0.638313	0.585602	0.601549	0.309508	0.382439	0.589552	0.673373	0.701007	1.17747	1.99793	3.25181	3.03715	3.50542	2.25696	1.69901	0.348518		240.569	0.642293
349	2.33514	3.03715	2.95924	2.04257	1.75	4.38313	7.36687	10	8.24458	5.37771	4.79273	6.83642	6.89875	4.6757	2.08153	2.04257	2.04257	4.71466	4.73373	4.05161		241.239	0.667384			349	0.804076	0.433514	0.226781	0.144203	0.665636	0.735756	0.70984	0.333678	0.397279	0.500387	0.397279	0.294668	0.490094	1.02446	1.57446	1.57446	1.55108	1.57446	1.57446	1.25851		241.239	0.652747
350	2.95924	4.6757	4.55819	4.00868	2.25325	2.56904	2.33514	1.71104	2.66667	3.91486	4.5	4.5	3.525	2.81004	1.98424	1.86703	1.55108	1.86703	2.95924	3.32972		241.908	0.662167			350	0.472523	0.382439	0.397279	0.500387	0.397279	0.445133	0.459973	0.498495	0.689404	0.725827	0.85564	0.603457	0.784599	0.936687	1.37554	1.1983	1.03118	1.04231	1.16486	0.979619		241.908	0.663142
351	2.10108	3.03715	2.78369	2.13623	4.53912	4.73373	4.05161	4.09056	7.36687	7.65944	4.71466	4.6757	5.61144	8.01085	6.48915	5.20217	3.30651	3.44675	3.09566	2.03096		242.577	0.6569			351	0.612316	0.492001	0.521285	0.521285	0.603457	0.85564	0.736067	0.550542	1.59211	1.84179	1.76261	0.437694	0.813856	1.1356	1.84365	1.61341	1.71104	1.28189	1.25851	0.755315		242.577	0.673471
352	5.23528	6.25542	3.32972	2.12064	2.29453	3.62613	3.48803	2.29619	4.09056	4.73373	5.26085	4.53227	5.42896	4.70905	2.68151	2.72137	3.44675	4.02186	2.70432	4.35645		243.247	0.651585			352	0.508735	0.65502	0.590848	0.458236	0.570451	0.624611	0.701007	0.446041	0.388932	0.466031	0.554695	0.543565	0.821295	0.886221	0.884897	0.876549	1.31114	2.62771	2.30572	1.75426		243.247	0.683727
353	1.57446	1.55108	1.57446	2.04257	2.08153	4.6757	5.61144	6.29372	3.95826	3.62757	2.7565	3.25775	3.62229	3.44675	2.72137	2.78369	3.03715	2.92028	2.08153	2.04257		243.916	0.646224			353	0.554695	0.528725	0.459973	0.772048	1.17492	1.08684	0.821295	0.309508	0.338236	0.433514	0.979619	1.45743	1.57446	1.37554	1.08297	1.5355	1.49638	1.71104	1.08127	1.03118		243.916	0.693904
354	2.52038	3.50819	3.45404	2.55256	1.86064	1.83642	1.52344	4.24946	4.18203	6.81735	5.4359	6.25542	6.25542	5.90401	7.34779	5.0263	5.26085	3.62229	3.18343	2.42299		244.585	0.640818			354	0.219798	0.205626	0.476619	0.887925	0.99938	0.964379	1.4581	1.41008	1.05117	0.277477	0.382439	0.660593	1.17492	1.1356	1.54528	1.26651	1.61632	1.1983	1.06347	0.583059		244.585	0.703997
355	5.26085	5.61144	5.37771	2.62771	2.04257	2.08153	2.04257	4.38313	5.61144	5.67028	5.59237	7.65944	8.24458	5.67028	2.95924	2.33514	2.3741	5.00723	5.90401	5.37771		245.254	0.63537			355	0.349923	0.275542	0.199458	0.538856	0.731887	0.86677	0.543565	0.382439	0.765094	1.01857	0.930857	0.466031	0.589552	1.4048	1.52982	1.44078	0.882352	1.24293	1.08127	0.884897		245.254	0.713998
356	2.3741	2.92028	3.03715	3.25181	3.88993	6.39337	7.12728	5.67028	3.83695	3.32972	5.59237	7.65944	8.24458	8.01085	5.61144	4.38313	2.04257	2.3741	2.66667	2.66667		245.924	0.629879			356	0.589552	0.466031	0.492001	1.25271	1.46713	1.35604	0.534297	0.183213	0.289474	0.621584	0.687305	0.495288	0.958207	2.43261	2.86161	2.25325	1.08297	0.950362	0.950362	0.819658		245.924	0.723901
357	4.05161	5.31887	6.25542	3.91486	3.83695	3.32972	3.83695	3.91486	3.62229	5.26085	5.0263	5.59237	3.03715	3.50542	3.03715	5.59237	5.90401	8.01085	5.61144	4.09056		246.593	0.624348			357	0.333678	0.222222	0.333678	0.543565	0.603457	0.583979	0.446041	0.583979	0.687048	0.749742	0.65502	0.65502	0.603457	0.960141	1.31114	1.45743	1.04231	0.85564	0.798761	0.660593		246.593	0.7337
358	2.78369	3.32972	3.83695	3.32972	3.25181	3.25181	2.66099	2.49403	1.41279	2.58876	2.74458	3.83695	3.03715	2.92028	2.3741	3.25181	2.74458	4.92932	4.26562	4.47679		247.262	0.618779			358	1.17747	0.437694	0.375	0.437694	0.592326	0.554695	1.19746	1.10629	1.11387	0.348518	0.445133	0.459973	0.65502	1.04231	1.75	2.08153	1.66641	1.14821	1.46749	1.52982		247.262	0.743389
359	2.33681	2.74458	5.26085	7.36687	7.19132	5.06193	2.86161	2.95924	2.09251	2.68431	2.50195	4.92932	4.44116	5.26085	3.62229	3.44675	5.06193	5.4359	5.08681	2.29808		247.932	0.613173			359	0.66757	0.603457	0.65502	0.508735	0.583979	0.492001	0.466031	0.326238	0.326238	0.319746	0.765094	0.934982	1.14821	1.17492	1.57446	1.45743	1.1259	1.1259	1.16486	0.979619		247.932	0.752961
360	1.33488	2.66667	2.86161	2.05263	0.972668	1.17492	1.28189	2.38189	2.84169	3.92265	3.32972	3.25181	2.66667	2.66667	3.25181	3.91486	3.91486	2.78369	1.46749	0.85564		248.601	0.607531			360	0.382439	0.277477	0.466031	0.492001	0.583979	0.592326	1.33488	1.3501	1.16912	0.397279	0.382439	0.388932	0.709355	1.17492	1.86703	2.3741	2.19855	1.35604	0.645753	0.348518		248.601	0.76241
361	2.62771	3.62229	4.5	3.44675	3.30651	2.27646	2.12064	3.89165	4.55819	5.26085	3.03715	3.25181	3.25181	3.32972	5.59237	5.31887	4.3385	1.90889	1.70536	2.04257		249.27	0.601856			361	0.484521	0.35827	0.437694	0.287229	0.226781	0.37826	0.492001	0.583979	1.17747	1.70536	1.66641	0.884897	0.583979	0.687048	0.950362	0.882352	0.660593	0.645753	0.770897	0.716305		249.27	0.77173
362	2.66667	3.56963	3.23109	2.10694	1.37554	1.66811	2.78369	3.32972	3.25181	2.66667	2.66667	2.66667	3.25181	3.91486	4.5	6.25542	5.61144	7.01627	4.44116	4.34418		249.939	0.596149			362	0.960141	0.603457	0.592326	0.500387	1.17747	1.21775	1.11387	0.309508	0.250465	0.451085	0.848915	1.08297	1.06739	1.25851	4.20759	4.29488	3.7103	3.74536	4.55819	3.94428		249.939	0.780915
363	6.25542	3.91486	2.78369	4.47679	4.55819	4.38313	1.37384	3.95689	6.9907	7.36687	4.6757	4.71466	4.85076	5.06193	2.86161	3.25181	2.3741	1.86703	4.18422	5.4359		250.609	0.590411			363	0.729344	0.638286	0.638286	0.904887	1.08684	1.11223	0.901627	0.624611	0.846373	0.887925	0.99938	0.772048	0.65502	0.86677	1.08297	1.08297	0.950362	0.687048	0.784599	0.624611		250.609	0.789958
364	1.47815	1.66608	4.47679	5.4359	8.01085	8.24458	7.36687	5.26085	3.62229	6.25542	5.4359	5.06193	3.44675	3.91486	2.95924	2.92028	2.56904	5.06193	4.26562	3.8117		251.278	0.584644			364	0.950362	0.819658	0.784599	0.540763	0.784599	0.585602	0.490094	0.183213	0.333678	0.459973	0.571429	0.65502	0.86677	1.08297	1.2	1.37554	1.1983	1.61632	1.41279	1.41847		251.278	0.798854
365	2.95924	3.03715	2.62771	1.45743	1.41847	1.45743	1.57446	4.18422	4.85076	5.59237	3.03715	5.26085	5.61144	5.37771	5.26085	4.73373	4.6757	2.08153	2.04257	2.04257		251.947	0.578849			365	0.373066	0.183213	0.333678	0.397279	1.16912	1.15505	1.7826	1.10629	2.36774	1.8808	1.90889	0.86677	2.13623	2.19287	2.49403	1.41279	1.5355	1.08297	1.08297	0.716305		251.947	0.807597
366	6.48915	6.25542	4.20158	3.5767	2.48527	1.55108	1.5355	4.42209	5.90401	8.01085	5.61144	4.38313	2.62771	3.62229	3.91486	2.95924	2.92028	2.74458	3.50542	5.37771		252.616	0.57303			366	1.17492	0.772048	0.65502	0.749742	0.950362	0.731887	0.490094	0.183213	0.333678	0.459973	0.772048	0.882352	1.24293	1.28189	1.55108	1.86703	2.08153	1.75	1.41847	1.28189		252.616	0.816181
367	3.15299	3.96822	4.03071	3.62229	2.62771	1.75	1.57446	1.84365	4.53912	5.0263	5.26085	3.62229	6.25542	7.04504	6.00761	4.06131	5.37771	5.90401	4.71466	2.92028		253.286	0.567186			367	1.07717	0.585602	0.601549	0.35827	0.583979	0.452992	0.568113	0.452992	0.521285	0.521285	0.540763	0.521285	0.813856	1.31114	2.04257	1.90598	4.47679	4.18203	3.95689	0.934982		253.286	0.8246
368	2.22173	4.87277	5.31887	4.71466	2.92028	3.62229	3.62229	2.92028	4.71466	7.65944	7.0743	4.92932	3.32972	4.5	3.91486	2.66667	2.00362	1.61341	1.84365	1.73256		253.955	0.56132			368	0.275542	0.287229	0.437694	0.709355	2.05263	2.08142	1.7826	0.554695	1.03118	0.886221	1.49003	1.21775	1.90889	2.58308	3.32972	2.78369	1.46749	0.85564	0.603457	0.433514		253.955	0.832849
369	2.95924	3.03715	3.50542	2.74458	5.26085	5.61144	5.20217	2.72137	4.53912	4.85076	4.47679	2.78369	3.32972	2.95924	2.33514	4.71466	5.31887	5.00723	2.3741	2.33514		254.624	0.555433			369	0.521285	0.437694	0.446041	0.701007	0.673373	0.589552	0.583059	0.687305	0.772048	0.947591	0.997676	0.947591	0.571429	1.24016	1.70536	1.66641	1.32375	1.08127	1.1259	0.687048		254.624	0.840921
370	5.67028	3.83695	2.86161	2.25325	1.66811	4.53912	5.31887	4.38113	1.66463	2.29418	3.03715	3.83695	3.03715	2.92028	2.08153	2.33514	2.95924	3.03715	5.26085	5.61144		255.294	0.549527			370	3.89165	0.755315	0.442842	0.563276	0.79647	0.716305	0.421827	0.287229	0.521285	0.540763	0.583979	0.560492	1.00624	1.71817	2.3741	1.93524	1.83785	1.46713	4.47679	4.38265		255.294	0.848811
371	7.65944	10	8.24458	5.20217	2.72137	1.90598	2.92028	3.62229	6.25542	6.48915	5.37771	2.92028	2.95924	3.03715	2.45217	1.84365	1.90598	1.75	1.71104	4.42209		255.963	0.543604			371	0.521285	0.375	0.287229	0.538856	0.585602	0.638313	0.326238	0.466031	0.930857	1.16486	0.979619	0.472523	0.583059	1.35604	1.90598	2.33514	1.78896	1.22343	0.612316	0.492001		255.963	0.856514
372	6.48915	6.52166	4.80169	3.88853	3.50542	2.45201	2.12064	3.89165	5.4359	8.01085	5.61144	4.6757	4.71466	5.0263	4.09056	4.05161	5.31887	8.01085	6.48915	8.01085		256.632	0.537664			372	0.589552	0.270984	0.215092	0.40919	0.923727	1.16486	0.930857	0.612316	0.554695	0.592326	0.701007	0.936687	1.08297	0.950362	0.833333	0.833333	1.41847	2.08153	2.19855	1.4048		256.632	0.864024
373	2.19855	1.84365	2.45217	2.56904	3.30651	3.44675	3.62229	5.26085	4.73373	5.26085	3.03715	3.83695	5.67028	6.48915	6.25542	3.91486	5.59237	5.90401	5.67028	3.25181		257.301	0.531711			373	0.534297	0.270984	0.277477	0.319746	0.388932	0.446041	0.500387	0.35827	0.601549	0.648296	0.772048	0.459973	0.645753	0.887925	1.2	1.08297	1.5355	1.49638	1.5355	0.770897		257.301	0.871337
374	1.61341	2.13623	1.90598	2.33514	2.3741	3.25181	3.03715	5.26085	5.67665	5.91655	3.21977	4.84807	5.0263	4.71466	1.66641	2.20146	2.36842	2.45217	1.25851	1.5355		257.971	0.525746			374	0.334056	0.250465	0.270499	0.40093	0.35827	0.388932	0.583059	0.57585	0.729344	0.443239	0.612316	0.554695	0.738612	0.66615	0.592326	0.876549	0.872289	0.876549	0.592326	0.515685		257.971	0.878447
375	3.62229	3.44675	2.72137	1.41837	4.12316	4.24611	5.26085	4.24479	5.20539	5.12251	4.5	5.2725	5.37536	4.39479	2.62771	2.04257	2.95924	5.67028	5.61144	5.26085		258.64	0.51977			375	0.813856	0.375	0.326238	0.382439	0.660593	0.736067	0.550542	0.187771	0.1	0.250465	0.309508	0.528725	0.930857	1.75	1.90598	1.66811	1.08297	0.950362	1.1259	1.01857		258.64	0.885349
376	7.36687	7.36687	5.26085	2.45201	4.92932	4.73373	5.00723	2.66667	2.66667	2.66667	2.66667	2.66667	2.69474	2.23037	2.1643	2.56134	5.41832	6.2668	5.37771	5.26085		259.309	0.513784			376	0.784599	0.585602	0.601549	0.309508	0.445133	0.459973	0.772048	0.854172	0.918429	0.721561	0.65502	0.508735	0.500387	0.709355	1.46749	1.90598	1.75	1.04231	0.738612	0.603457		259.309	0.892039
377	3.91486	3.62229	2.45217	1.55108	2.45217	3.62229	3.91486	3.83695	3.91486	3.94412	3.28496	3.28106	3.91486	4.5	4.5	3.44675	5.06193	5.4359	5.67028	3.83695		259.978	0.507791			377	0.466031	0.212205	0.197022	0.205713	0.388932	0.397279	0.645753	0.624611	0.642873	0.292395	0.426387	0.716305	0.819658	1.07717	1.31114	1.31114	1.07717	1.4048	1.61341	1.22343		259.978	0.898511
378	2.92028	3.03715	3.83695	3.03715	3.50542	2.56904	2.05263	3.78134	4.65014	5.00723	2.66667	3.25181	3.91486	6.25542	5.61144	5.26085	3.03715	3.83695	3.32972	2.95924		260.648	0.501793			378	0.289474	0.183213	0.417269	0.443239	0.612316	0.492001	0.960141	0.823527	0.821295	0.543565	0.749742	0.749742	1.32375	2.58308	2.86161	5.06193	4.38265	4.47679	1.52982	1.0897		260.648	0.904761
379	2.78369	3.91486	3.62229	2.45217	1.55108	1.86703	1.90598	2.13623	2.78369	5.67028	6.75247	6.5538	4.76331	3.91486	3.25181	3.1143	3.75904	3.48478	2.45217	1.84365		261.317	0.49579			379	0.382439	0.326238	0.326238	0.270984	0.270984	0.326238	0.437694	0.508735	0.508735	0.437694	0.437694	0.508735	0.772048	0.882352	1.24293	1.45743	1.75	1.37384	0.947591	0.459973		261.317	0.910785
380	1.45743	2.04257	2.3741	2.66667	5.00723	5.90401	5.20217	5.06193	7.19132	8.24458	5.37771	2.92028	2.95924	5.67028	6.48915	5.67028	3.83695	3.03715	2.33514	1.41847		261.986	0.489785			380	0.492001	0.417269	0.270984	0.589552	0.736067	0.660593	0.821295	0.823527	0.876549	0.446041	0.437694	0.437694	0.709355	1.17492	1.86703	2.3741	2.19855	1.55108	0.804076	0.66757		261.986	0.916579
381	2.74458	3.50542	5.37771	5.90401	5.00723	2.66667	2.3741	4.6757	5.61144	6.25542	4.5	4.5	3.91486	2.95924	2.04257	1.45743	1.41847	1.75	2.08153	2.92028		262.656	0.48378			381	1.00241	0.270984	0.388932	0.508735	0.772048	0.882352	0.950362	0.833333	0.950362	0.770897	0.583059	0.277477	0.758601	0.886221	1.14821	0.99938	1.08297	1.06739	1.55108	1.41837		262.656	0.922138
382	2.04257	2.3741	3.25181	3.03715	5.26085	7.36687	7.19132	5.15182	2.92042	3.29292	2.33106	4.6757	6.34287	6.20653	3.35914	2.62771	3.62229	4.5	3.62229	2.62771		263.325	0.477775			382	0.397279	0.437694	0.437694	0.709355	0.99938	1.19199	1.19092	0.928676	0.784599	0.603457	0.738612	0.603457	1.25271	1.3501	1.5355	0.882352	0.85564	0.86677	0.770897	0.645753		263.325	0.927458
383	5.26085	5.0263	5.59237	3.03715	3.50542	3.03715	2.6489	2.56862	3.31195	6.25542	6.48915	8.01085	8.24458	8.24458	5.67028	2.58308	2.49403	2.36842	3.50542	2.74458		263.994	0.471772			383	1.02191	0.57585	0.534297	0.534297	0.887925	1.08297	0.716305	0.421827	0.349923	0.508735	0.772048	0.687305	0.583059	0.472523	0.687048	0.833333	1.41847	1.41279	1.61632	0.886221		263.994	0.932536
384	3.44675	3.62229	2.62771	2.62771	3.62229	4.5	3.44675	3.30651	5.20217	6.48915	5.20217	2.25325	4.00868	4.85076	5.00723	3.25181	2.74458	2.29619	1.28189	2.4288		264.663	0.465774			384	0.445133	0.348518	0.445133	0.397279	0.583979	0.603457	0.543565	0.528725	0.443239	0.466031	0.589552	0.936687	1.08297	1.06739	1.08297	1.08297	0.950362	0.833333	0.749742	0.543565		264.663	0.937369
385	2.78369	2.66099	2.49403	1.99793	5.00723	5.0263	4.6757	2.3741	2.3741	2.92028	2.45201	3.1739	3.32972	6.25542	6.48915	5.67028	3.25181	3.25181	2.86161	2.72137		265.333	0.459782			385	0.417269	0.183213	0.289474	0.504555	0.66615	0.592326	0.701007	0.673373	1.07717	1.01857	0.891847	0.568113	0.515685	3.66432	4.18203	4.18422	1.39892	1.84365	1.61341	1.22343		265.333	0.941951
386	3.32972	3.25181	5.00723	5.31887	5.00723	2.3741	2.92028	3.62229	3.91486	5.59237	7.65944	10	10	8.24458	6.25542	3.91486	2.78369	2.13623	2.19855	3.25181		266.002	0.453797			386	0.417269	0.222222	0.333678	0.459973	0.947591	0.997676	0.836135	0.382439	0.277477	0.466031	0.638286	0.687048	0.66757	3.61275	4.26562	3.89165	0.804076	0.66757	0.687048	0.638286		266.002	0.946282
387	4.6757	4.73373	4.38313	1.57446	1.84365	2.19855	2.08153	3.05687	5.61558	6.95727	5.37771	3.50542	3.62229	3.91486	3.25181	2.66667	2.3741	1.86703	1.84365	1.90598		266.671	0.447821			387	0.433514	0.338236	0.309508	0.528725	0.554695	0.65502	0.571429	0.420964	0.40093	0.621584	0.736067	0.589552	0.466031	0.930857	1.08127	1.61632	1.52982	1.55108	0.950362	0.687048		266.671	0.950357
388	5.00155	5.4359	4.00868	4.00868	4.85076	5.00723	2.3741	2.92028	3.62229	3.62229	5.26085	7.36687	10	8.24458	6.673	6.7286	5.85348	5.06193	2.19287	3.07918		267.341	0.441856			388	0.804076	0.521285	0.375	0.375	0.437694	0.446041	0.500387	0.446041	0.876549	1.01857	1.04231	0.592326	0.876549	1.31114	3.4164	6.27141	6.22459	4.18422	1.39892	1.25851		267.341	0.954173
389	5.0263	7.01627	5.0263	5.00723	2.66667	2.03346	1.65658	1.70193	4.71466	7.65944	8.24458	6.25542	6.25542	6.48915	6.25542	4.94683	4.12862	3.07455	2.04257	4.71466		268.01	0.435903			389	0.965944	0.804076	0.472523	0.583059	1.06347	1.08684	0.758601	0.388932	0.508735	0.65502	0.86677	0.770897	0.645753	0.836135	4.00697	7.36687	7.19132	4.00868	1.08297	1.06739		268.01	0.957729
390	3.91486	3.83695	3.03715	2.62771	4.38313	4.35757	3.51803	1.16912	2.52038	5.67028	6.48915	6.25542	6.25542	5.4359	6.81735	5.4359	5.20217	3.30651	3.44675	4.5		268.679	0.429964			390	0.758601	0.277477	0.382439	0.459973	0.947591	0.886221	0.758601	0.388932	0.446041	0.437694	0.437694	0.709355	1.17492	1.28189	1.71104	1.61341	1.55108	0.950362	1.1259	0.969812		268.679	0.961021
391	1.55108	4.53912	7.65944	7.36687	5.26085	5.37771	5.61144	4.6757	4.71466	5.31887	5.00723	2.3741	2.92028	5.37771	5.90401	5.00723	2.66667	2.66667	2.08153	1.5355		269.348	0.42404			391	0.326238	0.382439	0.543565	0.603457	0.66757	0.687048	0.833333	0.749742	0.592326	0.500387	0.592326	1.33488	1.61341	2.13623	1.90598	2.33514	2.3741	2.19855	1.4048	0.638313		269.348	0.964048
392	5.20217	5.90401	4.71466	2.04257	2.62771	2.56904	2.13623	2.12064	5.7522	9.00046	7.85838	6.81735	4.85076	4.71466	2.92028	4.16354	4.52818	3.79306	2.19855	2.72137		270.018	0.418134			392	0.250465	0.250465	0.420964	0.459973	0.645753	0.53684	0.802169	0.848915	0.99938	0.660593	0.528725	0.443239	0.904887	1.08684	2.4288	2.56904	2.45217	1.84365	1.52982	1.0897		270.018	0.966807
393	7.65944	8.24458	6.25542	3.91486	3.25181	3.25181	2.74458	3.1739	5.08514	5.90401	4.53912	4.47679	5.19977	5.11014	3.26929	5.37771	5.31887	6.68474	4.73373	7.34779		270.687	0.412246			393	0.508735	0.500387	0.397279	0.445133	0.397279	0.388932	0.382439	0.348518	0.333678	0.417269	0.554695	0.592326	0.876549	1.60371	2.3741	2.08153	1.33488	0.85564	0.798761	0.772048		270.687	0.969297
394	2.3741	2.92028	3.03715	2.66667	1.71104	1.28189	1.37554	1.37554	1.86703	2.95924	3.91486	6.25542	5.90401	5.00723	5.00723	5.90401	5.67028	2.95924	2.33514	2.3741		271.356	0.406378			394	0.571429	0.459973	0.294668	0.226781	0.550542	0.736067	0.85564	0.603457	0.66757	0.603457	0.85564	0.736067	0.784599	0.979619	4.09056	5.0263	4.53912	1.4048	0.701007	0.508735		271.356	0.971516
395	2.33514	2.56904	2.72137	2.19855	3.25181	5.67028	5.31887	6.68474	7.0743	7.65944	5.00723	3.25181	3.25415	3.16618	3.17624	3.91486	3.91486	2.95924	1.75	1.41847		272.025	0.400532			395	0.645753	0.397279	0.388932	0.270984	0.534297	0.770897	1.06739	0.965944	0.950362	0.833333	0.687048	0.521285	0.326238	1.05117	1.88648	2.3741	2.04257	1.57446	1.37554	0.887925		272.025	0.973463
396	3.44675	3.30651	2.86161	2.58308	2.49403	3.24613	3.62229	3.50542	3.62229	6.25542	5.61144	4.6757	2.3741	2.3741	2.92028	5.37771	5.61144	4.6757	2.95924	3.91486		272.695	0.39471			396	1.12871	0.382439	0.277477	0.382439	0.348518	0.294668	0.289474	0.420964	0.420964	0.601549	0.848915	1.11293	0.900712	0.885594	3.80806	4.26562	3.75904	1.1259	1.75	1.70536		272.695	0.975137
397	2.78369	5.67028	5.90401	5.00723	3.25181	3.32972	3.25181	5.00723	5.90401	8.01085	5.4359	5.06193	4.02396	4.56893	3.36091	1.84365	1.28189	1.41847	1.28189	1.84365		273.364	0.388912			397	0.338236	0.420964	0.459973	0.382439	0.589552	0.624611	0.534297	0.183213	0.373066	0.452992	0.433514	0.421827	0.452992	0.960141	1.31114	1.57446	1.25851	0.950362	0.687048	0.433514		273.364	0.976537
398	4.71466	5.31887	5.59237	2.74458	4.92932	5.31887	5.37771	3.47617	3.58914	6.22617	6.48915	5.67028	5.59237	5.0263	4.6757	1.90598	2.72137	2.27646	2.29619	1.75		274.033	0.38314			398	0.901627	0.736067	0.85564	0.603457	0.583979	0.386831	0.321837	0.260535	0.388932	0.446041	0.437694	0.375	0.638313	0.819658	2.12064	2.45201	2.62771	1.37384	1.14821	0.736067		274.033	0.977662
399	2.66667	1.5355	1.25851	1.86703	2.3741	3.25181	3.03715	2.62771	2.62771	3.03715	3.25181	2.66667	5.00723	7.65944	7.36687	5.26085	2.74458	3.50542	3.62229	3.91486		274.703	0.377396			399	0.583059	0.326238	0.521285	0.452992	0.860683	0.847211	0.947591	0.772048	0.736067	0.701007	0.446041	1.16912	1.93524	2.66667	2.19855	1.84365	1.57446	2.04257	1.90598	1.35604		274.703	0.978512
400	3.25181	3.03715	3.50542	2.56904	5.06193	4.55819	5.26085	5.37771	5.90401	7.34779	5.0263	7.01627	5.61144	6.25542	3.91486	2.95924	2.04257	1.57446	1.84365	2.19855		275.372	0.371681			400	0.375	0.375	0.521285	0.492001	1.7826	1.8808	1.8253	0.459973	0.382439	0.326238	0.437694	0.508735	0.947591	1.66641	2.08153	1.86703	1.55108	1.1983	0.884897	0.437694		275.372	0.979087
401	6.92049	4.6757	1.90598	2.72137	4.22206	4.50083	3.40302	2.62771	5.37771	6.48915	8.01085	5.90401	5.59237	3.32972	3.25181	2.66667	2.3741	4.6757	6.92049	9.49419		276.041	0.365998			401	0.495288	0.289474	0.270499	0.484521	0.599277	0.599277	0.373066	0.231975	0.326238	0.437694	0.35827	0.338236	1.01865	2.52038	3.03715	2.33514	1.1259	1.1259	1.28189	1.06347		276.041	0.979387
402	3.25181	3.32972	2.78369	1.84365	2.45217	2.56904	2.72137	2.78369	3.32972	3.25181	5.00723	5.31887	4.8902	2.53406	3.13478	3.03715	2.92028	2.95924	3.32972	3.25181		276.71	0.360346			402	0.270984	0.222222	0.270984	1.05766	1.26651	1.12871	0.445133	0.543565	0.554695	0.612316	0.64567	0.758109	0.863024	1.17492	1.86703	1.90598	1.4048	1.36974	1.20381	1.05766		276.71	0.979412
403	2.25155	3.62229	4.5	3.18343	4.76356	4.58745	4.42209	4.34418	5.31887	6.25542	3.91486	2.95924	2.04257	2.62771	2.56904	2.4288	1.57446	1.57446	1.17492	1.14821		277.38	0.354727			403	0.490094	0.648296	0.85564	0.749742	0.599277	0.685141	0.648296	0.915383	1.11001	1.34163	1.55108	1.39892	1.02446	0.802169	1.02446	1.1983	1.03118	0.66615	0.543565	0.294668		277.38	0.979164
404	2.86161	3.25181	3.25181	3.03715	5.26085	4.73373	5.26085	3.62229	3.91486	3.83695	3.91486	4.5	4.5	4.5	4.5	3.62229	5.26085	4.55819	4.00868	2.25325		278.049	0.349144			404	0.833939	0.820258	0.598259	0.592326	0.86677	0.819658	0.638313	0.375	0.521285	0.540763	0.472523	0.319746	0.765094	1.01857	1.71104	1.41279	1.61632	1.08127	0.979619	0.784599		278.049	0.978642
405	5.67028	8.24458	7.36687	4.09056	4.05161	4.44116	4.09056	1.6939	2.64724	5.65314	8.24458	8.24458	6.25542	3.91486	2.95924	1.75	4.05161	4.73373	5.00723	3.25181		278.718	0.343597			405	0.492001	0.612316	0.40423	0.484521	0.504555	0.679987	1.04686	1.16387	1.32086	0.800654	0.451085	0.250465	0.621584	1.46749	2.19855	2.3741	2.33514	2.3741	1.93524	1.25271		278.718	0.977849
406	4.53912	4.85076	5.06193	2.56904	3.91781	3.03633	2.66564	1.66811	2.39922	3.47919	5.87094	6.48915	5.67028	3.83695	3.91486	6.25542	5.61144	4.6757	1.90598	2.13623		279.387	0.338087			406	0.772048	0.459973	0.382439	0.388932	1.76261	1.99225	1.76261	0.437694	0.813856	0.823527	0.758601	0.472523	0.804076	1.55108	1.61341	1.33488	0.65502	0.947591	1.1983	1.17492		279.387	0.976786
407	1.99793	2.66667	5.00723	5.31887	6.44779	4.88418	4.18514	2.58876	2.66667	3.91486	3.91486	3.83695	4.42059	6.82849	6.40974	5.59237	5.67028	5.4359	3.80806	1.44078		280.057	0.332617			407	0.388932	0.397279	0.445133	0.543565	0.86677	0.770897	0.729344	0.443239	0.528725	0.459973	0.571429	0.459973	1.11387	4.22704	5.90401	5.00155	2.02592	0.882352	0.755315	0.466031		280.057	0.975454
408	1.84365	2.19855	3.25181	3.32972	5.59237	5.31887	4.53912	2.13623	4.53912	5.31887	4.53912	2.72137	3.32136	4.35792	3.78947	2.95924	2.92028	3.62229	3.62229	2.45217		280.726	0.327187			408	0.417269	0.333678	0.397279	0.437694	0.521285	0.540763	0.583979	0.508735	0.508735	0.583979	0.603457	0.738612	1.33488	2.66667	2.86161	2.13623	1.06739	0.965944	0.950362	0.638286		280.726	0.973855
409	5.37771	6.48915	5.00155	3.07918	2.66099	2.95924	1.86703	1.55108	2.45217	2.86781	2.76735	2.1658	2.3741	3.25181	3.32972	5.59237	5.31887	7.34779	5.0263	5.26085		281.395	0.321798			409	0.592326	0.500387	0.490554	0.634418	0.848589	0.770897	0.846373	0.624611	0.589552	0.361263	0.373283	0.679831	0.936687	0.99938	1.44078	1.41279	1.5355	3.89165	4.26562	3.67545		281.395	0.971992
410	2.45217	1.84365	1.90598	2.04257	2.59804	2.53541	2.22358	4.00868	5.98824	6.29616	3.51157	4.6757	7.36687	8.24458	5.67028	3.83695	2.86161	5.06193	5.4359	5.37771		282.065	0.316452			410	0.772048	0.65502	0.603457	0.583979	0.446041	0.437694	0.375	0.287229	0.275542	0.349923	0.446041	0.437694	0.638313	1.11223	1.86703	1.90598	1.55108	1.06739	1.08297	0.99938		282.065	0.969868
411	2.18886	3.03715	3.25181	1.99793	4.24946	5.23528	5.37771	2.92028	2.3741	2.66667	5.00723	5.0263	7.01627	4.73373	5.26085	2.74458	5.26085	5.0263	4.2758	1.54528		282.734	0.31115			411	0.445133	0.397279	0.349923	0.187771	0.451085	0.648296	0.709355	0.876549	1.01857	0.979619	0.433514	0.275542	0.726085	1.31114	1.45743	1.1259	2.00362	2.15944	1.92002	0.543565		282.734	0.967484
412	3.32972	3.83695	3.32972	3.83695	2.86161	5.06193	4.85076	7.34779	5.31887	7.34779	5.90401	6.25542	4.5	4.5	3.44675	2.72137	1.90598	2.92028	3.03715	3.83695		283.403	0.305894			412	0.969812	1.19746	0.886221	0.947591	0.772048	0.736067	0.589552	0.319746	0.388932	0.592326	0.515685	0.685141	0.731887	2.12064	2.27646	2.25325	1.37554	1.39892	1.25851	1.24293		283.403	0.964844
413	1.90598	2.92028	3.03715	3.25181	3.25181	3.32972	5.59237	5.90401	5.39304	2.64508	2.0579	2.95924	3.91486	4.5	3.62229	3.50542	3.03715	2.95924	1.86703	1.84365		284.072	0.300684			413	0.904887	0.638286	0.833333	0.687048	0.66757	0.540763	0.521285	0.375	0.638313	0.819658	1.06739	0.731887	0.802169	1.31703	1.90598	1.66641	1.32375	1.1983	1.55108	1.08684		284.072	0.961952
414	6.40949	5.37771	3.50542	3.18343	3.41757	3.39809	3.03715	2.45217	3.08151	5.94179	7.14187	8.01085	8.24458	8.24458	8.01085	8.24458	8.24458	5.37771	3.42576	5.28744		284.742	0.295521			414	1.58755	0.270984	0.388932	0.446041	0.701007	0.736067	0.85564	0.554695	0.417269	0.222222	0.372408	0.587452	1.95875	3.99385	4.66742	3.62337	2.04257	1.45743	2.29619	1.96439		284.742	0.95881
415	1.75	1.14053	1.43505	2.6813	5.67028	6.48915	5.67028	3.83695	5.67028	8.24458	7.36687	4.38313	3.63693	6.52131	6.91323	4.42209	1.5355	1.64555	2.3056	2.46856		285.411	0.290408			415	0.490094	0.37826	0.492001	0.521285	0.287229	0.187771	0.250465	0.35827	0.500387	0.592326	0.749742	0.833333	2.00362	5.08514	5.4359	4.00868	0.99938	1.44078	1.52982	1.31703		285.411	0.955424
416	5.67028	3.25181	3.25181	3.03715	3.50542	2.45201	2.00362	2.00362	2.74458	5.59237	5.0263	4.6757	2.95924	4.20891	4.24806	4.131	3.91486	6.06208	8.02549	8.05123		286.08	0.285344			416	0.821295	0.348518	0.528725	0.443239	0.612316	0.755315	0.882352	0.709355	0.437694	0.375	0.521285	0.452992	0.685141	1.31703	2.19855	2.19855	1.84365	2.45217	2.74458	2.14009		286.08	0.951796
417	3.91486	3.91486	3.25181	5.00723	5.90401	5.37771	2.33514	2.29619	3.32972	4.5	4.5	4.5	3.91486	2.95924	2.04257	1.75	1.75	4.38313	5.0263	5.59237		286.75	0.280331			417	0.375	0.375	0.287229	0.421827	0.716305	0.819658	1.07717	0.872289	1.54528	1.20381	1.16912	0.508735	0.772048	2.05263	2.56904	2.62771	1.37384	1.32375	0.934982	0.813856		286.75	0.947932
418	2.08153	2.04257	2.62771	3.62229	6.25542	5.61144	4.6757	2.3741	3.25181	4.64629	5.32881	5.23143	6.25542	5.61144	4.6757	2.3741	2.3741	2.92028	2.74458	2.92028		287.419	0.27537			418	0.528725	0.459973	0.508735	0.388932	0.466031	0.638286	0.833333	0.638286	0.528725	0.309508	0.484521	0.452992	0.960141	1.31114	1.57446	1.06347	0.846373	1.06347	1.28189	0.930857		287.419	0.943836
419	5.31887	4.71466	2.04257	2.04257	2.95924	3.03715	2.14009	1.49003	2.47162	5.67028	5.90401	5.59237	5.67028	5.4359	3.89165	1.06739	3.89165	7.19132	7.65944	7.34779		288.088	0.270461			419	0.738612	0.515685	0.373066	0.37826	0.638286	0.687048	1.83785	1.92956	1.76261	0.388932	0.382439	0.397279	0.583979	3.61275	4.14859	3.61275	1.83785	2.59829	2.66667	1.33488		288.088	0.939513
420	1.55108	1.73044	1.66811	1.2	1.66811	1.52982	1.61632	4.00697	7.36687	7.65944	4.53912	2.72137	3.44675	3.62229	5.26085	4.73373	4.6757	2.95924	2.74458	2.12064		288.757	0.265607			420	0.309508	0.338236	0.349923	0.397279	0.821295	0.823527	0.813856	0.326238	0.466031	0.755315	0.882352	0.772048	0.508735	0.701007	0.936687	1.2	1.2	1.08297	0.755315	0.528725		288.757	0.934969
421	2.66667	3.91486	6.25542	8.24458	7.65944	7.34779	5.90401	5.67028	5.59237	5.90401	5.20217	5.06193	7.19132	7.85838	5.81781	3.52867	3.25181	2.66667	2.08153	2.00362		289.427	0.260808			421	0.338236	0.35827	0.437694	0.813856	0.934982	0.884897	0.388932	0.466031	0.638286	0.687048	0.66757	0.603457	1.03118	4.00697	5.0263	4.3385	1.44078	0.798761	0.709355	0.349923		289.427	0.930208
422	2.95924	3.03715	2.33514	2.79063	5.64542	8.73902	7.65944	5.59237	3.91486	6.25542	8.24458	7.65944	7.34779	4.73373	4.05161	1.75	2.3741	2.66667	2.3741	2.33514		290.096	0.256064			422	0.60245	0.469292	0.334056	0.451085	0.731887	0.755315	0.528725	0.397279	0.437694	0.521285	0.603457	1.03118	0.997676	1.32375	1.66641	1.90598	1.55108	0.86677	0.65502	0.525035		290.096	0.925236
423	4.6757	2.3741	3.25181	2.86161	2.72137	1.73044	2.13623	1.61341	1.71104	1.28189	1.55108	4.20759	5.61144	6.25542	6.25542	5.4359	5.06193	2.56904	5.26085	4.73373		290.765	0.251376			423	0.333678	0.270984	0.277477	0.583059	0.770897	0.804076	0.583979	0.709355	0.736067	0.784599	0.540763	0.784599	1.98994	2.56904	2.92028	2.08153	2.04257	1.45743	1.04231	0.543565		290.765	0.92006
424	2.66667	3.25181	2.86161	2.72137	2.19855	2.3741	2.04257	2.62771	3.62229	4.5	3.91486	3.83695	3.03715	2.45217	1.55108	1.86703	2.3741	2.08153	2.00362	2.08153		291.434	0.246747			424	0.504555	0.289474	0.231975	0.326238	0.638313	0.624611	0.729344	0.443239	0.528725	0.459973	0.459973	0.445133	0.543565	0.86677	2.13623	2.56904	2.33514	1.1259	0.833333	0.749742		291.434	0.914686
425	3.91486	3.25181	5.00723	5.0263	4.6757	2.95924	2.86161	2.72137	4.53912	7.34935	9.64863	9.68992	7.65944	5.59237	5.67028	5.4359	6.81735	4.55819	5.26085	3.62229		292.104	0.242175			425	0.797126	0.338236	0.349923	0.397279	0.445133	0.348518	0.645753	0.687305	0.772048	0.420964	0.338236	1.01865	1.3501	1.41847	0.950362	0.819658	1.95488	2.13018	2.4288	1.1983		292.104	0.909119
426	2.56904	5.06193	4.85076	5.00723	2.3741	2.04257	1.45743	2.35763	3.39934	4.56144	3.91486	2.95924	2.92028	5.37771	6.48915	5.08514	3.1739	3.32972	3.62229	3.50542		292.773	0.237662			426	0.446041	0.437694	0.326238	0.319746	0.472523	0.603457	0.65502	0.459973	0.821295	0.969812	1.04231	0.592326	0.583979	3.61275	4.73373	4.3385	1.61632	2.25155	2.30572	1.75426		292.773	0.903368
427	3.91486	3.25181	2.08153	2.58876	3.32972	3.91486	2.95924	4.6757	5.61144	7.65896	7.84583	6.83943	6.81735	5.4359	5.67028	2.95924	4.6757	4.55819	5.06193	3.44675		293.442	0.233209			427	1.08684	0.70984	0.222222	0.270984	0.388932	0.592326	0.603457	0.472523	0.270984	0.333678	0.348518	0.445133	0.660593	1.46749	1.46713	1.16912	1.17747	1.41279	1.5355	1.25851		293.442	0.897438
428	1.57446	1.37554	2.25325	2.56904	3.50542	3.62229	3.62229	3.50542	4.31201	7.03698	6.30117	5.26085	2.56904	3.30651	3.44675	6.25542	5.90401	5.00723	2.3741	2.04257		294.112	0.228816			428	0.382439	0.277477	0.382439	0.397279	0.583979	0.492001	0.466031	0.277477	0.583059	0.624611	0.638313	0.375	0.813856	1.60371	2.95924	3.91486	3.32972	2.58876	1.41279	1.12871		294.112	0.891337
429	2.74458	5.59237	5.90401	5.37771	3.50542	2.74458	2.62771	4.38313	6.44322	6.61281	4.08358	3.25181	5.67028	5.61144	4.20759	4.18422	7.19132	7.65944	4.42209	2.58876		294.781	0.224484			429	0.583059	0.472523	0.452992	0.860683	0.930803	1.04231	0.85564	0.798761	0.772048	0.65502	0.749742	0.749742	0.65502	0.772048	0.99938	1.2	1.66811	1.90598	1.86703	1.06347		294.781	0.885072
430	3.44675	3.44675	3.30651	5.20217	5.90401	4.42209	4.34418	4.44116	5.26085	3.03715	2.95924	2.04257	2.62771	5.37771	6.30484	6.04656	4.31568	3.44675	2.25325	2.25325		295.45	0.220213			430	0.459973	0.459973	0.333678	0.333678	0.660593	0.687305	0.495288	0.373066	0.599277	0.749742	0.65502	0.571429	1.8253	3.24613	3.91486	2.78369	1.84365	1.28189	0.930857	0.528725		295.45	0.878652
431	6.25542	5.61144	4.38313	1.75	4.38313	5.0263	5.59237	5.67028	5.61144	5.26085	3.62229	4.5	6.25542	6.48915	5.20217	3.30651	3.44675	3.91486	3.83695	3.91486		296.119	0.216004			431	1.55108	0.755315	0.37826	0.178019	0.37826	0.638286	0.599277	0.484521	0.420964	0.459973	0.382439	0.388932	0.709355	0.798761	1.14821	1.37384	1.45743	1.24293	1.55108	1.73044		296.119	0.872082
432	1.55108	1.86703	2.3741	2.66667	5.00723	7.65944	7.36687	4.20759	4.18422	4.85076	7.34779	5.31887	5.85861	4.21655	3.88853	2.62771	2.04257	4.71466	5.0263	4.20759		296.789	0.211858			432	0.583059	0.770897	0.755315	0.904887	1.08684	1.06347	0.729344	0.755315	0.770897	0.846373	0.57585	0.729344	0.554695	0.85564	0.99938	1.2	1.66811	2.19855	1.93524	1.05766		296.789	0.865373
433	2.29619	1.45743	2.62771	5.37771	5.90401	4.71466	1.86703	4.18422	7.19132	8.24458	8.01085	8.24458	8.24458	5.20217	2.72137	2.78369	3.32972	2.78369	2.72137	2.27646		297.458	0.207775			433	0.333678	0.270984	0.326238	0.437694	0.397279	0.294668	0.226781	0.287229	0.375	0.437694	0.592326	0.749742	0.749742	1.03118	1.08127	1.24293	0.882352	0.772048	0.571429	0.459973		297.458	0.858531
434	7.65944	7.65944	5.59237	2.86161	2.72137	2.78369	3.32972	3.87791	3.96127	4.54096	3.91486	5.59237	7.65944	7.36687	5.26085	2.56904	2.72137	4.53912	5.31887	7.34779		298.127	0.203755			434	1.25851	0.804076	0.583979	0.709355	0.736067	0.701007	0.446041	0.388932	0.583059	0.687305	0.972668	0.882352	1.24293	2.33514	2.56904	2.72137	1.90598	1.66641	1.32375	1.1983		298.127	0.851566
435	3.32972	3.91486	3.83695	2.74458	3.1739	2.98691	3.23383	2.2849	4.38313	5.0263	4.53912	2.27081	2.05849	3.05486	3.03715	3.25181	2.19855	1.66811	1.08297	2.12064		298.796	0.199799			435	0.275542	0.287229	0.437694	0.592326	1.33488	1.41279	1.24016	0.420964	0.338236	0.433514	0.687048	0.833333	0.950362	1.25851	2.45217	2.74458	2.18886	0.876549	0.446041	0.349923		298.796	0.844485
436	1.71104	2.08153	3.25181	3.03715	3.13011	2.31929	2.54496	2.3741	3.8311	3.98614	3.8311	3.25181	5.67028	8.24458	7.65944	4.71466	2.92028	2.74458	2.62771	1.45743		299.466	0.195907			436	0.37826	0.373066	0.515685	0.738612	0.86677	0.882352	0.660593	0.294668	0.178019	0.495288	0.687305	0.972668	0.99938	1.37554	1.39892	1.37554	1.2	1.08297	0.950362	0.638286		299.466	0.837297
437	5.59237	2.86161	2.72137	1.90598	2.92028	3.62229	3.44675	3.30651	3.44675	3.62229	2.92028	4.71466	7.65944	8.24458	8.01085	5.90401	4.71466	2.33514	4.71466	5.31887		300.135	0.192079			437	1.10643	0.437694	0.35827	0.289474	0.231975	0.388932	1.17747	1.26651	1.10643	0.638313	0.736067	0.772048	0.947591	1.37384	1.57446	1.11223	0.901627	1.11223	1.86703	1.64267		300.135	0.830012
438	2.66667	3.03715	2.62771	1.57446	1.84365	2.19855	2.66667	2.3741	1.86703	2.4288	2.27646	3.1739	5.08514	8.24458	7.19132	4.18422	1.57446	1.57446	1.25851	1.5355		300.804	0.188316			438	0.420964	0.40093	0.309508	0.528725	0.755315	0.731887	0.601549	0.420964	0.571429	0.772048	0.882352	0.86677	0.85564	2.05263	2.56904	2.62771	1.31114	0.876549	0.508735	0.571429		300.804	0.822638
439	7.36687	5.26085	3.03715	2.78369	2.13623	2.19855	1.99793	2.49403	2.36842	3.43801	2.66819	2.70996	2.79729	5.52737	8.24458	8.24458	6.25542	3.44675	5.06193	7.19132		301.474	0.184617			439	0.500387	0.508735	0.571429	0.420964	0.777092	0.696746	1.15325	0.784518	0.876549	0.35827	0.601549	0.648296	0.85564	1.33488	2.66667	2.66099	2.20146	0.997676	0.947591	0.508735		301.474	0.815184
440	2.08153	2.04257	4.38313	4.73373	5.26085	3.03715	2.78369	2.72137	3.44675	5.98858	7.9422	7.97773	6.25542	6.25542	8.24458	7.0743	4.34418	1.49638	1.71104	1.75		302.143	0.180983			440	0.963401	0.289474	0.504555	0.66615	0.65502	0.571429	0.772048	0.648296	0.802169	0.53684	0.645753	1.12871	1.70536	2.04257	1.75	1.37384	0.884897	0.388932	1.05117	1.10629		302.143	0.807659
441	1.75	2.62771	3.62229	3.44675	3.30651	2.19287	3.07918	5.00155	7.71767	9.40293	7.13253	5.00723	5.00723	5.0263	4.38313	1.75	1.57446	2.4288	2.56904	2.62771		302.812	0.177414			441	0.226781	0.37826	0.554695	0.592326	0.583979	0.687048	0.638286	0.291534	0.0797451	0.145248	0.589552	0.819658	0.86677	1.32375	1.99793	2.19855	1.4048	0.701007	0.446041	0.349923		302.812	0.800073
442	1.90598	4.47679	7.19132	7.36687	5.26085	3.62229	3.44675	2.72137	2.25548	3.31632	3.38665	3.10552	2.5009	2.52038	3.25181	3.32972	2.95924	1.86703	1.55108	1.86703		303.481	0.173909			442	0.603457	0.521285	0.326238	0.319746	0.472523	0.540763	0.66757	0.492001	0.528725	0.459973	0.772048	0.687305	0.729344	1.22343	1.61341	2.13623	1.61341	1.27219	0.583979	0.592326		303.481	0.792436
443	5.67028	7.59856	6.45929	4.41591	5.20217	5.4359	3.89165	3.87607	4.26562	5.06193	3.44675	4.5	3.91486	3.83695	3.32972	2.95924	2.33514	2.95924	3.32972	3.83695		304.151	0.170469			443	1.17747	0.500387	0.508735	0.65502	0.554695	0.528725	1.12871	1.26651	1.16912	0.508735	0.571429	0.947591	1.37384	2.04257	1.90598	2.72137	2.56904	2.62771	2.04257	1.70536		304.151	0.784755
444	3.32972	3.83695	2.82673	2.38928	4.17272	5.0263	4.53912	1.84365	0.843238	0.92142	1.89649	3.62229	6.25542	5.61144	4.09056	1.41847	1.75	2.08153	2.33514	2.95924		304.82	0.167094			444	0.375	0.638313	0.819658	0.86677	0.738612	0.554695	0.466031	0.326238	0.437694	0.709355	0.687305	0.729344	0.930857	1.75	2.08153	1.60371	0.960141	0.687048	0.687048	0.521285		304.82	0.777042
445	3.91486	3.25181	2.66667	2.3741	2.33514	2.95924	2.66099	1.99539	1.4329	4.50859	5.0263	7.01627	7.36687	7.65944	4.53912	1.84365	1.57446	2.04257	2.95924	3.91486		305.489	0.163783			445	0.758601	0.326238	0.437694	0.592326	0.749742	0.833333	0.950362	0.819658	0.901627	0.736067	0.709355	0.876549	1.31114	1.57446	1.25851	0.755315	0.904887	1.26238	1.75	1.26238		305.489	0.769305
446	1.24293	1.08297	1.66811	4.53912	5.0263	4.6757	2.3741	3.25181	5.67028	6.48915	8.01085	8.24458	7.36687	4.38313	1.75	1.75	4.38313	7.36687	7.36687	4.09056		306.159	0.160535			446	0.382439	0.326238	0.375	0.638313	0.819658	0.804076	0.472523	0.382439	0.397279	0.500387	0.592326	0.66615	1.03118	1.1983	1.55108	1.28189	1.41847	1.45743	1.37384	0.836135		306.159	0.761554
447	5.90401	4.71466	2.04257	1.75	1.70611	2.57798	3.5784	3.91486	3.25181	3.25181	3.03715	2.92028	2.95924	2.86161	5.06193	4.26562	4.92932	2.74458	3.83695	5.67028		306.828	0.157352			447	1.17747	0.349923	0.275542	0.550542	0.936687	0.936687	0.589552	0.382439	0.836135	1.08127	1.1259	0.749742	0.592326	0.701007	1.4048	1.61341	1.5355	0.965944	1.5355	1.41279		306.828	0.753799
448	6.9705	6.59258	4.16019	2.75095	2.04257	1.75	1.75	4.38313	5.61144	8.01085	5.90401	5.59237	3.74003	3.24864	2.54654	1.90598	4.6757	7.36687	8.24458	8.01085		307.497	0.154232			448	1.95488	2.01315	1.82828	0.551063	0.416993	0.500387	0.446041	0.388932	0.382439	0.397279	0.500387	0.508735	0.508735	1.16912	1.46713	1.55108	1.06739	2.13623	2.39349	1.98994		307.497	0.746048
449	2.95924	3.91486	4.5	3.91486	3.83695	2.86161	1.98994	2.31767	3.59452	4.86279	3.91486	3.83695	3.71387	3.68711	2.75825	1.86703	4.18422	4.85076	4.71466	2.33514		308.166	0.151176			449	0.382439	0.277477	0.270984	0.417269	0.755315	0.819658	0.901627	0.673373	1.07717	1.01857	1.04231	0.543565	0.645753	1.94118	2.56904	2.18886	1.54528	1.46713	1.46749	0.660593		308.166	0.738312
450	1.90598	2.33514	2.95924	2.86161	2.4288	1.28189	1.24293	1.55108	1.61341	2.58876	2.74458	2.95924	2.87788	5.32967	5.86162	4.71466	2.92028	3.03715	2.78369	2.13623		308.836	0.148181			450	0.319746	0.326238	0.375	0.813856	1.1356	1.17492	0.772048	0.571429	0.772048	0.736067	0.701007	0.592326	0.86677	1.25851	1.28189	1.24293	0.965944	1.06739	0.819658	0.589552		308.836	0.7306
451	2.04257	2.08153	2.36147	1.93582	2.7477	5.20217	5.4359	4.47679	1.76604	1.91579	2.5238	5.40951	5.90401	5.00723	2.66667	2.19855	2.13623	1.90598	2.04257	1.75		309.505	0.145249			451	0.521285	0.326238	0.270984	0.333678	1.12871	1.21775	1.19746	0.443239	0.417269	0.270984	0.326238	0.437694	0.592326	0.86677	1.25851	1.1356	1.07717	0.819658	0.950362	0.687048		309.505	0.722921
452	2.66667	2.86161	2.72137	1.73044	2.72137	2.27646	2.58876	2.08674	2.67258	2.37931	4.6757	7.65944	10.3315	7.95201	5.59237	2.86161	3.30651	2.39349	2.13623	1.5355		310.174	0.142378			452	0.86677	0.543565	0.528725	0.554695	0.65502	0.508735	0.500387	0.508735	0.772048	0.882352	0.993596	1.17489	1.06181	1.07717	1.4048	1.61341	1.5355	0.965944	1.06739	0.965944		310.174	0.715284
453	5.08514	5.90401	4.71466	2.33514	4.71466	7.65944	7.19132	4.47679	2.78369	5.67028	6.48915	5.67028	3.83695	3.91486	3.91486	2.95924	2.04257	2.62771	2.45201	3.1739		310.843	0.139567			453	0.904887	0.492001	0.521285	0.638313	0.624611	0.534297	0.333678	0.397279	0.701007	0.624611	0.583059	0.563324	0.789939	1.04116	3.89165	4.18203	3.78134	0.798761	1.14821	0.886221		310.843	0.707698
454	7.65944	8.24458	8.01085	5.90401	5.00723	2.19855	4.47679	7.19132	7.65944	7.34779	5.90401	6.25542	4.5	3.32972	3.1739	2.74458	5.59237	5.0263	4.6757	4.71466		311.513	0.136817			454	0.508735	0.772048	0.736067	0.701007	0.508735	0.571429	0.582435	0.5839	0.582435	0.508735	0.500387	0.661039	1.12017	1.23357	1.41847	1.45743	2.62771	2.56904	1.98994	0.701007		311.513	0.700172
455	2.56904	2.25325	1.37554	2.45217	3.03715	3.25181	3.25181	3.74093	3.13263	2.67513	1.90838	2.39653	2.19855	2.19855	1.84365	1.86703	2.08153	2.92028	2.74458	3.50542		312.182	0.134125			455	0.583979	0.541266	0.496836	0.41497	1.05766	1.15505	1.05117	0.388932	0.508735	0.571429	0.65502	0.603457	0.66757	0.979619	1.28189	1.55108	1.28189	1.1259	0.833333	0.687048		312.182	0.692716
456	2.74458	3.50542	3.62229	3.91486	3.06456	2.45449	3.06456	3.32972	5.59237	5.90401	6.25542	6.25542	8.24458	8.24458	5.67028	3.25181	2.19855	1.66811	1.37554	2.45217		312.851	0.131492			456	0.508735	0.437694	0.437694	0.592326	1.04231	0.930803	0.626627	0.250465	0.35827	0.701007	0.736067	0.85564	0.86677	1.08297	2.25325	2.27646	1.85733	0.66757	0.603457	0.65502		312.851	0.685336
457	4.73373	7.01627	4.73373	4.20759	1.84365	2.19855	3.25181	3.03715	5.26085	5.0263	4.42209	4.34418	5.31887	5.67028	5.59237	5.90401	6.25542	3.32972	2.29619	4.09056		313.521	0.128916			457	0.738612	0.66615	0.543565	0.528725	0.554695	0.504555	0.338236	0.433514	0.492001	0.528725	0.836135	1.08127	1.24293	1.08297	1.37554	1.57446	1.57446	1.17492	0.85564	0.66615		313.521	0.678043
458	3.89165	5.4359	5.00155	3.07918	5.00155	5.4359	4.47679	2.78369	5.67028	6.48915	8.01085	6.48915	6.25542	3.91486	3.83695	3.32972	3.83695	5.67028	5.31887	3.87607		314.19	0.126396			458	0.66757	0.540763	0.667919	0.980013	1.45778	1.31114	0.813856	0.326238	0.231975	0.665636	0.735756	1.02191	0.770897	1.24293	1.16486	4.05161	4.73373	4.42209	1.41847	0.687048		314.19	0.670843
459	2.08153	2.04257	2.62771	2.74458	5.26085	5.0263	4.42209	4.34418	6.3575	7.43234	4.66091	5.26085	7.36687	10	7.0743	4.34418	1.61341	2.13623	1.90598	2.33514		314.859	0.123931			459	0.846949	0.391983	0.472523	0.687048	1.1259	1.01857	1.07717	0.585602	0.685141	0.452992	0.784599	0.819658	1.5355	4.42209	4.65014	3.58072	0.65502	0.749742	1.1259	1.09081		314.859	0.663744
460	2.62771	3.03715	5.59237	4.85076	4.47679	2.78369	3.03715	3.50542	3.03715	5.59237	5.31887	5.00723	2.66667	2.19855	2.13623	1.73044	1.84365	1.86703	2.08153	2.04257		315.528	0.121519			460	0.334056	0.40423	0.466031	0.765094	0.934982	0.947591	0.772048	0.882352	0.755315	0.417269	0.333678	0.660593	1.17492	1.57446	1.68689	1.50294	1.31243	1.2	0.848915	0.451085		315.528	0.656754
461	4.85076	4.71466	2.33514	2.3741	5.00723	5.90401	6.25542	4.5	3.91486	3.83695	3.32972	5.59237	6.47745	6.90521	6.82886	5.61144	7.01627	4.73373	4.20759	4.18422		316.198	0.119161			461	0.709355	0.500387	0.508735	0.508735	0.701007	0.585602	0.490094	0.183213	0.333678	0.397279	0.500387	0.446041	0.701007	1.4048	2.78369	2.74458	4.92932	4.44116	4.20759	1.17492		316.198	0.64988
462	1.57446	2.4288	2.39349	2.4288	2.45217	3.03715	3.83695	5.67028	8.24458	9.61966	7.81359	5.28994	3.83695	3.91486	3.62229	2.92028	2.95924	3.32972	2.95924	2.04257		316.867	0.116853			462	0.543565	0.333678	0.270984	0.472523	0.804076	0.819658	0.550542	0.226781	0.294668	0.348518	0.821295	0.886221	0.947591	0.772048	0.99938	0.99938	2.02592	2.07584	2.00362	0.749742		316.867	0.643128
463	7.19132	7.65944	4.71466	1.75	2.29619	3.8856	5.1299	6.81131	6.48915	8.01085	6.48915	8.01085	5.90401	4.71466	2.33514	1.90598	4.47679	4.55819	4.20759	4.18422		317.536	0.114596			463	0.819658	0.589552	0.231975	0.401835	0.924447	0.998582	0.758601	0.238467	0.421827	0.40423	0.417269	0.183213	3.29877	4.03156	4.47679	1.73044	1.84365	1.28189	1.1259	0.950362		317.536	0.636504
464	7.19132	7.0743	4.34418	2.66667	3.91486	6.25542	5.31887	4.34418	4.42209	5.90401	8.01085	6.48915	6.25542	3.44675	3.30651	2.86161	3.25181	2.3741	1.86703	4.18422		318.205	0.112386			464	0.65502	0.420964	0.289474	0.231975	0.326238	0.287229	0.714398	0.930803	1.04231	0.543565	0.382439	0.277477	0.466031	0.755315	1.55108	1.52982	1.61632	1.1983	1.25851	0.86677		318.205	0.630015
465	4.53912	5.90401	5.67028	2.78369	2.72137	3.44675	3.62229	3.50542	4.01726	4.94756	4.89497	4.5	3.91486	2.95924	2.33514	4.71466	7.65944	10	7.19132	4.47679		318.875	0.110224			465	0.466031	0.326238	0.375	0.521285	0.603457	0.592326	0.388932	0.319746	0.326238	0.521285	0.540763	0.784599	0.936687	1.66811	1.73044	2.72137	2.86161	2.66667	1.41847	0.638286		318.875	0.623665
466	4.42209	5.31887	5.59237	2.86161	3.30651	2.94353	3.05206	3.0022	3.03715	5.59237	7.65944	8.24458	5.78879	3.38609	2.78517	2.08153	2.00362	2.08153	2.08153	2.00362		319.544	0.108106			466	0.758601	0.267724	0.220924	0.480342	0.848915	0.887925	0.534297	0.270984	0.277477	0.382439	0.459973	0.65502	0.749742	2.00362	3.32972	3.32972	2.29619	1.28189	1.55108	1.08684		319.544	0.61746
467	5.31887	5.20217	2.25325	1.2	1.66811	1.90598	2.33514	2.95924	3.91486	3.44675	2.25325	1.36077	1.85028	2.06675	2.92028	3.03715	5.59237	4.85076	3.89165	3.87607		320.213	0.106031			467	0.770897	0.495288	0.139009	0.334056	0.599277	0.950362	0.819658	0.550542	0.338236	1.0897	1.52982	1.31703	3.61085	4.49968	5.00723	2.19855	2.13623	1.61341	1.41847	0.950362		320.213	0.611403
468	1.86703	2.3741	2.21322	1.86027	4.22226	5.0263	5.59237	3.32972	2.78369	1.4282	1.39626	1.95865	2.66667	3.25181	2.86161	2.72137	1.73044	2.72137	2.39349	2.4288		320.883	0.103998			468	0.289474	0.144203	0.490094	0.497831	0.538856	0.238467	0.270984	0.333678	0.459973	0.65502	0.749742	1.1259	1.45743	1.75	2.04257	1.90598	1.4048	1.07717	0.934982	0.797126		320.883	0.605497
469	0.8517	0.775715	0.99369	1.83742	3.76381	4.82655	5.30457	3.91486	3.25181	2.3741	2.92028	5.37771	6.48915	6.25542	3.91486	3.24721	2.36889	2.03797	1.57446	1.37554		321.552	0.102005			469	0.500387	0.397279	0.445133	0.309508	0.777092	0.847211	0.836135	0.445133	0.660593	0.99938	1.08297	0.950362	1.41847	2.08153	2.66667	5.00723	4.58745	3.59327	0.603457	0.592326		321.552	0.599747
470	4.73373	4.6757	2.95924	2.74458	3.1739	3.32972	3.32972	4.92932	5.31887	6.25542	3.62229	2.92028	4.71466	5.0263	4.6757	2.3741	2.66667	2.66667	2.3741	4.6757		322.221	0.100049			470	0.638286	0.466031	0.277477	0.169838	0.0685996	0.125635	0.433514	0.540763	0.472523	0.319746	0.388932	0.709355	0.99938	1.37554	1.57446	1.75	1.57446	1.25851	0.950362	0.833333		322.221	0.594154
471	4.47679	7.19132	10	7.36687	5.26085	3.03715	5.59237	5.90401	6.25542	3.91486	2.95924	2.92028	3.62229	4.5	3.62229	2.25155	2.20146	3.24613	3.91486	2.78369		322.89	0.0981284			471	0.289474	0.294668	0.660593	0.798761	0.621584	0.40093	0.35827	0.494815	0.70304	0.993807	0.99938	0.772048	0.772048	1.46749	2.19855	2.08153	1.71104	1.75	1.70536	1.0897		322.89	0.588719
472	2.08153	2.66667	2.19855	1.84365	4.20759	5.61144	5.37771	5.26085	7.36687	8.24458	5.37771	4.00279	5.94131	6.98652	5.67028	3.25181	1.93524	4.17842	4.00231	4.34418		323.56	0.096241			472	0.275542	0.349923	0.446041	0.876549	0.872289	0.765094	0.583059	0.624611	0.589552	0.382439	0.660593	0.736067	0.784599	0.804076	1.25851	1.57446	1.31114	1.25271	0.872289	0.726085		323.56	0.583443
473	2.30572	2.33514	1.71104	1.61341	2.72137	5.20217	5.4359	5.06193	5.20217	5.90401	5.59237	3.91486	4.5	3.32972	2.29619	4.09056	4.55819	4.18422	1.1356	2.13042		324.229	0.0943846			473	0.275542	0.199458	0.338236	0.309508	0.645753	0.53684	0.538856	0.238467	0.583059	0.770897	0.804076	0.521285	1.69157	2.13018	2.4288	1.39892	1.37554	1.37554	1.1356	0.726085		324.229	0.578327
474	1.17492	1.57446	2.62771	2.74458	3.50542	2.74458	2.62771	2.62771	2.74458	3.50542	5.37771	5.90401	5.59237	3.32972	2.95924	1.86703	1.84365	1.73044	1.46749	0.972668		324.898	0.0925567			474	0.734693	0.411293	0.382439	0.348518	0.445133	0.543565	0.66615	0.65502	0.772048	0.736067	0.638313	0.521285	0.687048	0.833333	0.833333	0.749742	0.738612	0.749742	0.950362	0.904713		324.898	0.573368
475	5.4359	4.18422	2.45217	3.03715	5.59237	5.8338	5.00557	2.22597	4.09056	7.36687	7.65944	5.59237	3.32972	2.78369	2.13623	1.73044	2.72137	5.20217	6.48915	8.01085		325.568	0.090755			475	0.543565	0.445133	0.660593	0.882352	1.24293	1.01857	0.876549	0.508735	0.65502	0.66615	0.65502	0.947591	4.00697	4.55819	4.00868	1.2	1.08297	2.12064	2.15944	1.92002		325.568	0.568565
476	5.31887	5.37771	2.92028	2.08153	4.6757	5.61144	5.20217	5.06193	4.85076	5.59237	2.86161	2.4682	2.70819	3.31607	5.80374	5.90401	5.67028	3.83695	2.74458	4.92932		326.237	0.0889767			476	0.583979	0.508735	0.459973	0.382439	0.388932	0.446041	0.500387	0.446041	0.437694	0.638313	0.819658	0.950362	0.950362	1.25851	2.45217	3.03715	2.66667	2.58876	2.15944	1.85733		326.237	0.563916
477	2.62771	1.31114	1.07717	0.819658	2.12064	2.45201	2.62771	4.38313	7.36687	10	7.36687	4.00697	3.95689	4.35757	5.60608	3.13578	2.7974	1.84365	2.78369	3.03715		326.906	0.0872194			477	1.01865	0.226781	0.231975	0.472523	0.687048	0.638286	0.528725	0.397279	0.349923	0.226781	0.294668	0.836135	1.37384	1.75	1.68563	1.23821	0.812184	1.17747	1.99793	1.93524		326.906	0.559416
478	1.84365	2.19855	5.00723	5.31887	5.59237	3.03715	2.25155	2.20146	5.00155	5.90401	4.53912	4.47679	4.85076	4.42209	2.58876	2.15944	2.29619	1.45743	1.75	1.57446		327.575	0.0854801			478	0.373066	0.183213	0.417269	0.554695	0.738612	0.749742	1.1259	1.01857	0.960141	0.603457	0.65502	0.459973	0.528725	0.930857	1.08127	2.20146	1.99225	1.8253	0.65502	0.515685		327.575	0.55506
479	2.66667	2.66667	2.08153	1.41847	2.00362	2.01733	1.6963	3.45117	5.17259	5.69127	3.86073	5.69127	8.24458	8.24458	5.08514	2.58876	2.66667	3.32972	3.25181	2.66667		328.245	0.0837562			479	0.472523	0.382439	0.397279	0.388932	0.382439	0.348518	0.528725	0.554695	0.65502	0.508735	0.583979	0.603457	1.03118	1.1983	1.55108	1.86703	2.08153	2.33514	1.78896	1.27219		328.245	0.550843
480	2.95924	2.92028	2.74458	2.45217	4.18422	4.18203	4.24946	4.3385	6.49174	6.9214	4.50258	3.83695	3.91486	3.62229	3.50542	2.45201	2.29619	1.75	2.95924	3.32972		328.914	0.0820445			480	0.716305	0.421827	0.287229	0.521285	0.687048	0.950362	0.770897	0.583059	0.238467	0.275542	0.433514	0.540763	0.784599	0.585602	1.27028	1.26233	1.71104	1.01857	1.07717	0.819658		328.914	0.546756
481	4.85076	6.81735	4.18203	3.78134	1.46749	1.90598	2.04257	2.57039	3.55733	4.36885	3.8312	3.76312	5.67028	8.24458	10	10	8.24458	5.20217	2.72137	4.53912		329.583	0.0803421			481	0.382439	0.589552	0.739036	0.712719	0.440662	0.326238	0.466031	0.492001	0.960141	1.1356	1.25851	1.06739	1.08297	2.25325	5.20217	6.48915	5.37771	2.33514	1.04231	0.543565		329.583	0.542792
482	1.90598	4.6757	5.0263	4.71466	4.6757	4.55819	6.81735	4.85076	5.17594	3.44298	3.49843	3.83695	3.91486	4.5	3.44675	3.30651	2.56904	2.92028	1.90598	2.13623		330.252	0.0786459			482	0.860683	0.452992	0.440414	0.234599	0.67773	0.898829	0.961878	0.521343	0.500387	0.508735	0.508735	0.437694	1.10643	1.3501	1.5355	2.13623	2.27646	2.29619	1.45743	1.22337		330.252	0.53894
483	2.13623	2.19855	2.66667	2.3741	2.33514	4.71466	5.31887	5.59237	3.42646	3.36143	2.17827	2.58876	5.08514	5.23528	4.8346	2.19287	3.30651	2.86161	3.25181	2.19855		330.922	0.0769524			483	0.472523	0.382439	0.348518	0.445133	1.12871	1.26651	1.10643	0.326238	0.319746	0.388932	0.884897	0.934982	2.13042	2.13018	2.4288	1.39892	1.25851	1.06739	0.965944	0.804076		330.922	0.53519
484	1.08297	1.2	4.00868	4.38265	6.81735	4.85076	5.00723	3.25181	3.32972	3.83695	3.32972	3.83695	3.32972	3.25181	2.66667	2.66667	5.00723	5.90401	5.08514	2.12064		331.591	0.0752585			484	0.521285	0.375	0.375	0.437694	0.884897	1.08127	0.979619	0.583979	0.35827	0.40093	0.309508	0.333678	0.417269	1.80857	2.27646	2.25325	1.66811	2.19855	2.08153	1.27219		331.591	0.531528
485	3.91486	3.91486	3.51123	2.66807	4.54474	5.16908	4.98732	2.92028	2.95924	3.32972	2.95924	2.92028	3.03715	3.83695	2.86161	2.13623	2.12064	5.08514	5.90401	5.59237		332.26	0.0735606			485	0.784599	0.540763	0.583979	0.397279	0.528725	0.492001	0.521285	0.521285	0.492001	0.729344	0.687305	0.709355	0.583979	1.27219	1.61341	1.66811	1.2	1.2	1.2	0.936687		332.26	0.527941
486	2.0592	5.14813	5.66703	5.26085	5.37771	5.90401	5.00723	2.66667	2.66667	3.25181	3.32972	2.95924	2.04257	2.33807	3.29408	3.33264	2.62771	2.62771	2.45201	2.00362		332.93	0.0718551			486	0.821383	0.779604	0.589552	0.382439	0.459973	0.420964	0.289474	0.37826	0.492001	0.583979	0.446041	0.583979	0.540763	0.860667	1.19843	1.47498	1.37554	1.2	0.99938	0.815586		332.93	0.524413
487	2.56904	3.30651	5.20217	5.61144	5.26085	3.62229	3.91486	3.83695	3.32972	5.59237	5.0263	5.26085	2.74458	2.62771	2.62771	2.74458	2.62771	2.04257	2.08153	2.92028		333.599	0.0701383			487	0.397279	0.528725	0.638286	0.687048	0.583979	0.499775	0.644867	0.716571	0.571842	0.348854	0.231975	0.388932	0.709355	0.99938	1.37554	1.57446	1.75	1.57446	1.11223	0.701007		333.599	0.520926
488	5.0263	5.59237	3.32972	2.58308	1.90889	1.70536	1.75	2.29619	5.08514	8.24458	7.0743	4.92932	3.32972	3.62229	2.25155	2.20146	2.36842	2.62771	1.75	4.38313		334.268	0.0684065			488	0.437694	0.446041	0.388932	0.466031	0.755315	0.965944	0.86677	0.738612	0.66615	0.543565	0.528725	0.492001	0.583979	1.17747	1.52982	2.13623	1.61341	1.71104	1.01857	0.813856		334.268	0.517462
489	2.08153	3.25181	3.91486	3.32972	2.61174	2.69272	3.06014	2.62771	1.75	4.38313	4.73373	4.6757	2.34902	2.34568	1.64133	1.53273	1.90321	4.92364	4.73373	4.34418		334.937	0.0666556			489	0.433514	0.226781	0.294668	0.397279	0.583979	0.804076	0.731887	0.601549	0.504555	0.603457	0.960141	0.934982	1.14821	1.46749	1.73044	2.13623	1.90598	1.86703	1.25851	0.804076		334.937	0.514001
490	5.00723	7.65944	8.24458	5.08514	2.29619	1.45743	1.75	2.04257	1.90598	2.13623	2.19855	2.3741	2.04257	2.62771	3.62229	3.91486	2.95924	1.86703	1.84365	2.19855		335.607	0.0648818			490	0.738612	0.515685	0.373066	0.495288	0.887925	1.08297	0.755315	0.612316	0.638286	0.833333	0.833333	0.833333	0.749742	1.03118	2.25155	2.36842	2.20146	1.08127	1.1259	0.749742		335.607	0.510518
491	1.08127	1.41847	2.33514	2.74458	2.92028	1.78896	1.41847	3.75904	7.0743	8.24458	6.25542	4.5	4.5	6.25542	5.61144	5.26085	2.36842	3.07918	1.99225	2.20146		336.276	0.0630809			491	0.621584	0.289474	0.231975	0.388932	0.709355	0.798761	0.85564	0.515685	0.373066	0.294668	0.459973	0.65502	0.603457	0.66757	0.804076	2.13623	2.08142	2.07517	1.08684	1.17492		336.276	0.506991
492	2.3741	1.86703	1.84365	2.78369	5.67028	8.24458	8.24458	6.72939	4.45193	4.31091	5.67028	8.24458	7.19132	6.81735	4.38265	6.81735	4.55819	4.38313	2.04257	2.3741		336.945	0.0612485			492	0.504555	0.565492	0.429504	0.344475	0.660593	0.769852	0.676597	0.360023	0.270984	0.333678	0.397279	0.388932	0.583059	1.94118	2.27646	2.29619	1.08127	1.14821	0.648296	0.601549		336.945	0.503393
493	0.965944	1.06739	1.03031	1.31587	2.39951	3.03715	2.78369	2.72137	2.39349	2.4288	2.45217	2.56904	2.4288	1.57446	2.04257	2.3741	2.23199	2.75926	2.3099	2.12064		337.614	0.0593804			493	0.495288	0.226781	1.01865	1.20381	1.16912	0.35827	0.40093	0.35827	0.876549	1.1356	1.37554	0.936687	0.901627	0.936687	1.2	0.936687	0.901627	1.11223	1.39892	1.06347		337.614	0.499694
494	1.39892	2.4288	2.56904	2.62771	2.04257	1.78896	2.00362	4.42209	5.31887	5.59237	3.32972	3.83695	3.32972	5.59237	5.31887	5.59237	3.32972	5.59237	4.85076	4.18422		338.284	0.0574719			494	0.388932	0.319746	0.326238	0.437694	0.508735	0.508735	0.437694	0.287229	0.538856	0.648296	0.772048	0.508735	1.16912	1.64267	2.33514	2.95924	2.66099	2.02592	0.798761	0.709355		338.284	0.495866
495	3.62229	3.91486	3.83695	2.86161	5.06193	4.38265	4.18422	2.45217	3.62229	3.91486	5.59237	5.31887	5.00723	2.3741	2.92028	2.45201	4.92932	5.31887	5.37771	3.50542		338.953	0.0555186			495	0.821295	0.459973	0.459973	0.333678	0.270984	0.277477	0.583059	0.624611	0.784599	0.540763	0.521285	0.437694	0.592326	0.749742	2.00362	2.07584	2.49403	1.99793	2.3741	1.55495		338.953	0.491874
496	6.56522	5.17134	2.19671	1.25851	4.20759	5.0263	4.22704	2.36774	3.13467	6.25542	5.90401	7.34779	7.04474	7.54804	4.76302	2.45217	1.37554	1.66811	2.78369	5.67028		339.622	0.0535157			496	1.64281	0.270984	0.136611	0.125211	0.624228	0.969812	1.1259	0.749742	0.592326	0.583979	0.804076	0.882352	0.85564	1.92002	2.45201	2.92028	1.70536	1.44078	2.05263	2.13018		339.622	0.487684
497	2.66667	2.00362	1.78896	2.04257	2.62771	2.74458	2.33514	2.29619	5.08514	6.48915	5.37771	4.97123	7.03869	9.71038	7.65944	5.59237	3.32972	2.66667	2.58876	2.74458		340.292	0.0514583			497	0.37826	0.289474	0.270499	0.40093	0.504555	0.66615	0.65502	0.772048	0.687305	0.583059	0.388932	0.592326	1.33488	4.42209	5.90401	5.20217	2.72137	1.52982	1.32375	0.554695		340.292	0.483258
498	2.66667	2.3741	2.04829	1.75648	1.81687	1.64375	1.90481	2.40296	3.48342	3.53412	5.59237	7.65944	7.36687	7.01627	4.73373	4.09056	2.29619	2.27646	2.72137	2.19855		340.961	0.0493414			498	0.589552	0.270984	0.417269	0.930857	1.16486	0.930857	0.528725	0.309508	0.40093	0.35827	0.388932	0.319746	0.589552	1.98994	2.86161	2.58308	1.44078	0.798761	0.972668	0.736067		340.961	0.478557
499	2.33514	3.03715	3.25181	2.3741	2.04257	2.04257	1.70536	1.53592	1.28272	2.5473	5.64102	8.54295	10.2633	10	7.65944	4.71466	2.04257	2.04257	1.78896	1.71104		341.63	0.0471599			499	0.607423	0.473681	0.373066	0.183213	0.333678	0.459973	0.571429	0.459973	0.645753	0.624611	0.901627	0.624611	0.846373	1.06347	1.39892	1.17492	0.709355	0.876549	0.934982	0.905586		341.63	0.473537
500	7.0743	7.65944	5.59237	2.74458	3.1739	2.74458	2.78369	2.72137	5.20217	6.48915	8.01085	6.48915	5.20217	3.30651	2.86161	3.83695	3.03715	3.50542	2.45201	4.92932		342.299	0.0449086			500	0.638313	0.326238	0.319746	0.326238	0.813856	1.01857	1.1259	0.749742	0.85564	0.736067	0.589552	0.382439	0.660593	2.05263	2.86161	2.58308	1.17747	0.701007	0.936687	0.936687		342.299	0.468154
501	2.66667	2.19855	1.84365	1.86703	4.71466	6.00516	5.11616	2.59518	2.58308	3.03715	2.92028	2.95924	5.67028	5.61144	4.20759	2.4288	2.27646	2.29619	1.75	2.3741		342.969	0.0425821			501	0.277477	0.231975	0.17565	0.291984	0.457605	0.459973	0.528725	0.554695	0.543565	0.645753	0.770897	0.950362	0.749742	1.32375	1.52982	2.13623	1.46713	1.54528	0.823527	0.758601		342.969	0.462361
502	2.56904	2.72137	2.19855	2.3741	2.33514	2.3741	2.3741	2.04257	2.04257	4.71466	5.0263	7.01627	7.36687	8.24458	5.67028	2.78369	2.72137	2.56904	2.62771	2.62771		343.638	0.0401749			502	0.492001	0.66757	0.492001	0.528725	0.459973	0.459973	0.333678	0.333678	0.660593	0.882352	1.06739	0.819658	1.36974	1.46713	2.13623	1.61341	1.33488	0.85564	0.687305	0.729344		343.638	0.456105
503	2.25325	2.56904	2.92028	1.90598	2.72137	2.86161	3.83695	4.0904	6.45434	6.6647	5.67028	5.59237	7.65944	7.65944	5.00723	2.3741	4.6757	5.61144	5.20217	2.25325		344.307	0.0376814			503	1.44078	1.21775	1.19746	0.554695	0.85564	0.687305	0.583059	0.290224	0.334191	0.338986	0.326238	0.758601	2.14009	3.62229	3.62229	2.14009	1.49003	1.88648	2.19855	1.46749		344.307	0.449334
504	2.19855	1.66811	1.2	1.37554	2.8881	3.23855	3.35621	2.08153	2.92028	2.99326	3.20208	2.62278	3.25181	3.32972	3.25181	2.66667	3.25181	3.91778	3.91817	3.25473		344.977	0.0350959			504	0.554695	0.528725	0.348518	0.528725	1.80857	2.07584	1.8253	0.420964	0.338236	0.199458	0.226781	0.495288	0.887925	1.66811	4.53912	4.65014	3.95689	2.25155	2.36842	1.90889		344.977	0.441991
505	2.66667	3.03715	2.92028	2.3741	5.00723	5.31887	7.34779	7.65944	10	8.24458	6.25542	3.91486	2.95924	2.33514	4.71466	5.0263	4.38313	2.62771	2.45201	2.58876		345.646	0.0324123			505	0.589552	0.319746	0.277477	1.63631	1.8808	1.8253	0.459973	0.333678	0.270984	0.277477	0.466031	1.80857	2.15944	2.29619	2.33514	2.56904	1.94118	1.89963	2.08142	1.98994		345.646	0.434016
506	2.3741	2.66667	3.25181	5.67028	5.61144	4.38313	1.75	4.38313	5.61144	8.01085	5.90401	5.59237	5.67028	5.90401	5.00723	2.66667	3.25181	3.91486	3.62229	2.92028		346.315	0.0296247			506	0.765094	0.319746	0.277477	0.466031	0.755315	0.770897	0.583059	0.277477	0.319746	0.277477	0.382439	0.397279	1.75426	2.59829	2.95924	1.86703	1.84365	1.73044	1.84365	1.1356		346.315	0.425346
507	3.03715	3.25181	2.3741	4.6757	5.61144	5.37771	2.45217	3.39943	6.30204	8.37967	6.24453	4.22638	2.86161	3.83695	5.67028	5.90401	5.59237	3.91486	3.62229	3.50542		346.984	0.026727			507	0.884897	0.583979	0.452992	0.373066	0.231975	0.472523	0.603457	0.504555	0.777092	0.784518	0.813856	0.375	0.638313	1.11223	2.45217	2.56904	2.25325	1.37554	1.57446	1.37384		346.984	0.415915
508	2.00362	1.61341	2.72137	2.86161	5.59237	5.0263	4.38313	2.12655	2.46926	2.75065	2.66667	5.00723	5.90401	5.37771	2.92028	2.3741	3.25181	2.86161	2.72137	1.61341		347.654	0.0237127			508	0.472523	0.270984	0.534297	0.624611	0.784599	0.492001	0.528725	0.348518	0.528725	0.554695	0.592326	0.500387	0.592326	0.749742	3.75904	4.26562	4.18422	1.08684	0.904887	0.492001		347.654	0.405653
509	2.92305	3.16147	3.09875	2.56904	2.72137	1.90598	2.04257	1.75	2.62771	2.74458	2.92028	2.95924	4.2718	6.6599	6.8461	5.37771	2.45217	2.4288	2.27646	3.1739		348.323	0.0205755			509	1.14821	0.798761	0.660593	0.445133	0.459973	0.571429	0.571429	0.947591	1.08127	1.1259	0.749742	0.738612	0.66615	1.32375	1.99793	2.3741	1.75	2.29619	2.45201	2.25155		348.323	0.394486
510	3.44675	6.25542	5.61144	5.26085	3.03715	2.78369	1.66811	1.37554	4.20759	5.0263	4.93229	2.48279	1.73808	1.14232	3.60266	4.44116	4.38313	2.62771	2.56904	3.30651		348.992	0.0173088			510	0.388932	0.382439	0.348518	0.528725	0.638286	0.638286	0.904887	0.886221	0.884897	0.701007	0.624611	0.729344	0.755315	0.965944	3.87607	4.44116	4.00697	1.14821	0.798761	0.709355		348.992	0.382339
511	4.18422	1.86703	1.90598	1.66811	2.25325	2.56904	2.62771	2.62771	5.37771	6.62831	6.4131	4.63915	3.91486	5.59237	5.90401	5.67028	2.78369	1.84365	4.20759	4.55819		349.661	0.0139057			511	0.521285	0.375	0.287229	0.275542	0.433514	0.452992	0.373066	0.183213	0.183213	0.178019	0.231975	0.326238	0.437694	1.76261	3.24613	3.24613	1.90889	0.86677	0.965944	0.804076		349.661	0.369129
512	5.67028	5.4359	4.47679	2.19855	5.00723	5.31887	5.59237	3.03715	2.62771	1.75	2.62771	3.03715	5.59237	5.0263	4.6757	4.71466	5.0263	4.38313	2.04257	2.95924		350.331	0.0103595			512	0.65502	0.420964	0.484521	0.40423	0.729344	0.624611	0.550542	0.421827	0.716305	1.08297	0.99938	0.85564	0.86677	3.89165	4.55819	4.00697	1.03118	0.66615	0.738612	0.66615		350.331	0.354772
513	1.75	2.93291	3.29988	3.22548	2.66667	3.25181	3.32972	5.59237	7.65944	8.24458	6.25542	3.91486	5.59237	5.90401	5.67028	2.95924	4.6757	4.73373	4.09056	1.41847		351	0.00666306			513	0.947591	0.571429	0.459973	0.821295	0.969812	0.930857	0.612316	0.40423	0.373066	0.37826	0.930857	1.28189	1.55108	2.45217	2.45201	2.00362	3.75904	4.26562	4.18422	1.1983		351	0.33918
514	1.86703	4.71466	5.0263	4.6757	2.3741	2.3741	2.33514	2.95924	5.67028	5.17259	4.76356	2.59829	3.83695	3.32972	3.83695	2.86161	2.4288	1.86703	1.90598	1.84365						514	0.508735	0.500387	0.397279	0.445133	0.543565	0.603457	0.521285	0.375	0.375	1.69157	1.86687	1.69157	1.10643	2.52038	3.91486	3.62229	2.18886	1.25271	0.934982	0.947591
515	2.92028	3.03715	5.59237	4.73373	4.34418	1.78896	4.6757	5.0263	4.71466	1.61834	2.147	2.32035	5.26085	5.0263	4.71466	1.86703	2.4288	2.86161	3.25181	2.3741						515	0.70984	0.222222	0.333678	0.459973	0.65502	0.515685	0.334056	0.334056	0.515685	0.65502	0.459973	0.528725	0.755315	1.08297	0.99938	1.14821	1.1983	1.37554	1.37554	1.08684
516	1.90598	1.55108	3.87607	4.26562	5.06193	2.27646	2.29619	2.33514	3.62229	3.91486	3.83695	3.91486	4.5	3.91486	3.25181	2.66667	2.66667	2.19855	1.84365	1.86703						516	0.231975	0.178019	0.37826	1.22343	1.49638	1.22343	0.612316	0.443239	0.904887	0.886221	0.947591	0.508735	1.16912	1.64267	2.33514	2.3741	2.66667	2.19855	1.4048	0.589552
517	4.35757	4.24946	4.3385	5.0263	7.01627	4.55819	3.80806	3.78134	6.9907	10	7.19132	6.81735	7.19132	10	8.24458	5.20217	5.06193	7.19132	7.36687	7.01627						517	0.472523	0.319746	0.326238	0.375	0.326238	0.319746	0.589552	0.736067	0.85564	0.554695	0.729344	0.57585	1.31449	1.41837	2.13623	1.61341	1.71104	4.09056	4.44116	3.61275
518	2.65037	3.23334	3.02085	5.26085	7.36687	7.65944	5.01184	5.01245	8.48301	10.928	8.4784	5.59237	3.32972	3.83695	5.67028	5.17259	3.7103	1.11223	1.86703	2.3741						518	1.04231	0.543565	0.382439	0.472523	0.687048	0.749742	0.592326	0.349923	0.275542	0.287229	0.437694	0.508735	0.772048	0.99938	2.25325	2.39349	2.05263	0.85564	1.04231	1.16486
519	2.92028	2.36842	4.8346	3.98141	3.87079	1.10073	1.17241	2.12064	5.08514	5.90401	5.00723	3.25181	3.03715	3.50542	3.03715	3.83695	3.91486	3.91486	3.25181	2.3741						519	0.665636	0.144203	0.226781	0.287229	0.521285	0.603457	0.65502	0.947591	0.997676	0.884897	0.583979	0.540763	0.784599	0.936687	4.00868	4.85076	4.53912	1.46749	1.14821	0.847211
520	7.0743	8.24458	5.67028	5.59237	5.0263	4.20759	1.25851	3.87607	5.31887	8.01085	5.90401	5.59237	3.91486	6.25542	5.90401	4.53912	2.87517	5.37646	5.47268	6.68474						520	0.571429	0.459973	0.445133	0.543565	0.66615	0.592326	0.500387	0.397279	0.821295	0.969812	0.930857	0.528725	0.397279	0.876549	1.1356	1.25851	3.87607	4.44116	4.00697	0.947591
521	1.55108	2.45217	2.56904	2.25325	4.00868	4.55819	4.6757	2.95924	3.91486	4.5	4.5	3.91486	3.83695	3.91486	3.18343	2.13042	0.934982	1.32375	1.37384	1.57446						521	0.417269	0.222222	0.222222	0.270984	0.589552	0.673373	0.784599	0.492001	0.466031	0.388932	0.709355	0.736067	0.901627	1.4048	1.46713	1.83785	1.20381	1.25271	0.687048	0.638286
522	3.25181	3.32972	3.25181	2.3741	3.24504	3.99028	4.23961	5.59237	7.65944	8.24458	6.25542	6.25542	5.90401	7.34779	7.65944	7.65944	5.59237	3.91486	3.91486	3.25181						522	0.709355	0.437694	0.326238	0.583059	0.770897	0.804076	0.433514	0.187771	0.334056	0.515685	0.543565	0.333678	0.417269	1.80857	5.08514	5.4359	4.18422	1.86703	1.90598	1.46749
523	1.84365	2.19855	2.3741	1.75	1.41847	2.33514	2.56904	2.72137	2.45602	2.66584	3.17774	3.03715	5.59237	7.65944	8.24458	6.25542	4.5	6.25542	5.61144	4.20759						523	0.472523	0.319746	0.765094	1.1356	1.37554	0.887925	0.846373	0.624611	0.638313	0.813856	0.823527	0.758601	0.472523	1.27219	1.61341	2.13623	2.78369	3.03715	2.33514	0.979619
524	3.03715	3.50542	3.03715	3.83695	5.67028	5.61144	4.20759	4.18422	5.4359	8.01085	5.90401	4.71466	4.6757	5.0263	4.53912	4.47679	4.55819	5.26085	3.03715	3.83695						524	0.568113	0.515685	0.592326	0.701007	0.936687	0.887925	0.729344	0.554695	0.65502	0.571429	0.571429	0.508735	0.583979	1.27219	1.49638	1.5355	0.882352	0.972668	0.882352	0.716305
525	5.67028	2.58308	1.61632	1.08127	4.05161	5.31887	5.37771	5.26085	5.0263	5.59237	3.32972	3.03238	2.41802	2.15467	2.33514	2.87021	2.56011	2.40501	4.3385	5.90401						525	0.437694	0.326238	0.270984	0.417269	0.638286	0.687048	0.583979	0.35827	0.289474	0.231975	0.472523	0.687048	0.833333	0.950362	0.882352	0.972668	0.687305	0.729344	0.554695	0.592326
526	2.33514	1.90598	2.13623	1.73044	4.47679	4.55819	4.6757	2.95924	5.67028	6.48915	6.25542	4.5	3.91486	2.95924	2.92028	2.74458	3.50542	2.74458	2.92028	2.08153						526	0.882352	0.660593	0.333678	0.222222	0.534297	0.57585	0.534297	0.270984	0.472523	0.804076	0.882352	0.972668	0.99938	1.66811	1.92228	1.76847	1.43477	1.16486	1.1259	0.950362
527	2.78369	3.03715	2.92028	1.90598	2.72137	2.39349	2.72137	2.78369	3.03715	2.54521	1.94908	2.87673	5.67028	6.48915	6.25542	3.91486	2.95924	2.33514	1.90598	2.13623						527	0.947591	0.459973	0.333678	0.417269	0.755315	1.08297	1.08297	0.804076	0.521285	0.437694	0.397279	0.382439	0.388932	0.709355	1.46749	1.73044	1.84365	1.1983	1.32375	0.997676
528	2.3741	2.33514	2.08153	2.04257	2.62771	2.74458	2.45217	1.55108	1.86703	1.96303	1.9083	2.50922	3.62229	3.91486	3.83695	3.03715	5.26085	5.61144	5.67028	3.25181						528	0.755315	0.417269	0.222222	0.534297	0.57585	0.534297	0.333678	0.836135	0.934982	0.765094	0.466031	0.443239	1.19746	1.41837	2.72137	2.27646	2.58876	1.78896	1.86703	1.25851
529	5.61144	5.37771	5.26085	4.55819	5.06193	3.44675	3.44675	2.25325	1.38199	1.40622	1.55753	2.45217	2.45201	2.58876	4.42209	5.31887	5.82643	3.59494	3.19329	4.6757						529	0.466031	0.64783	0.961176	0.891895	1.14821	0.934982	0.960141	0.603457	0.592326	0.876549	0.784518	0.777092	0.35827	0.500387	0.709355	1.46749	1.73044	1.66811	0.936687	0.589552
530	1.64267	1.36974	1.4048	2.19855	3.25181	3.32972	2.95924	2.92028	3.06021	3.27794	2.68972	3.25181	3.03715	2.62771	2.04257	2.3741	2.66667	2.3741	2.04257	2.04257						530	0.319746	0.326238	0.375	0.638313	0.819658	0.755315	0.612316	0.638286	1.1259	1.16486	0.979619	0.784599	0.673373	1.07717	1.1356	1.11223	0.701007	0.709355	0.736067	0.589552
531	1.1983	4.18422	5.4359	5.08514	2.44247	1.62319	1.89629	2.04257	2.08153	2.92028	3.29102	4.03601	3.48317	2.87062	2.33514	1.90598	2.72137	5.20217	5.23528	3.95689						531	0.187771	0.187771	0.433514	0.540763	0.66757	0.540763	0.66757	0.804076	0.819658	0.901627	0.736067	0.85564	0.66615	0.85564	1.17492	1.39892	1.37554	1.08297	0.804076	0.433514
532	3.91486	4.5	6.25542	5.90401	5.00723	2.66667	5.00723	5.31887	5.59237	3.94733	3.95165	3.86942	3.91486	3.91486	3.83695	2.86161	5.06193	4.55819	4.6757	2.95924						532	0.958207	0.294668	0.459973	0.772048	0.99938	0.887925	0.495288	0.139009	0.250465	0.35827	0.500387	0.592326	1.33488	2.66667	3.32972	2.78369	1.84365	1.57446	2.04257	1.5549
533	1.90598	1.86703	1.84365	1.90598	2.04257	2.04257	2.95924	3.91486	6.25542	7.1458	6.9995	4.5715	3.25181	2.66667	3.25181	3.91486	3.32972	2.12064	1.08297	1.66811						533	0.508735	0.388932	0.319746	0.388932	0.446041	0.464582	0.551754	0.47988	0.685141	0.648296	0.621584	0.484521	0.891847	1.28189	1.84365	1.73044	1.4048	0.701007	0.508735	0.571429
534	1.86703	2.08153	4.6757	4.73373	5.26085	3.03715	3.25181	2.66667	5.00723	5.90401	5.08514	4.92932	7.0743	7.19132	6.81735	4.26562	4.34418	1.61341	1.66811	1.37554						534	0.333678	0.183213	0.289474	0.35827	0.583979	0.603457	0.65502	0.508735	0.437694	0.437694	0.709355	1.17492	1.57446	1.75	2.04257	1.90598	1.55108	0.804076	0.583979	0.397279
535	2.74458	5.59237	5.90401	5.37771	3.50542	2.74458	2.62771	1.75	1.75	4.38313	4.73373	7.01627	5.61144	5.67028	2.95924	2.33514	2.08153	2.04257	1.45743	2.29619						535	0.687048	0.583979	0.446041	0.701007	0.819658	0.804076	0.583979	0.709355	0.687305	0.583059	0.388932	0.508735	0.65502	1.92002	2.45201	2.45217	1.37554	1.2	1.08297	0.950362
536	4.53912	5.0263	4.6757	1.90598	2.72137	2.56904	2.92028	2.08153	2.92028	2.74458	2.62771	2.04257	2.95924	5.67028	6.48915	5.37771	5.26085	5.0263	4.53912	2.13623						536	0.373066	0.231975	0.277477	0.382439	0.459973	0.459973	0.445133	0.348518	0.528725	0.755315	0.819658	0.701007	0.884897	2.25155	2.45201	1.85733	0.960141	1.31114	1.45743	0.891847
537	1.08297	2.12064	2.74458	3.83695	3.32972	3.83695	2.86161	5.06193	7.19132	7.65944	4.71466	2.92028	5.37771	5.90401	5.00723	3.25181	2.86161	3.30651	2.39349	2.25325						537	0.472523	0.231975	0.178019	0.294668	0.397279	0.437694	0.375	0.287229	0.226781	0.294668	0.459973	0.571429	0.947591	2.25155	2.56904	2.13623	0.950362	0.833333	0.833333	0.687048
538	1.06739	3.89165	7.19132	7.65944	5.59237	5.67028	5.61144	4.38313	4.38313	5.0263	5.00723	2.19855	2.13623	1.90598	4.6757	7.36687	7.65944	4.71466	1.86703	1.25851						538	0.621584	0.601549	0.53684	0.583059	0.589552	0.624611	0.729344	0.554695	1.90889	2.07584	2.29619	1.28189	1.17492	2.02592	2.36842	2.33514	1.1259	1.1259	1.28189	1.17492
539	2.614	5.478	5.73432	4.53912	4.47679	4.55819	5.26085	2.74458	4.5173	6.52432	9.25646	7.36687	5.26085	5.37771	5.90401	4.71466	2.33514	1.90598	1.66811	1.66811						539	0.445133	0.543565	0.66615	0.504555	0.250465	0.1	0.139009	0.495288	0.687305	0.709355	0.388932	0.319746	0.765094	1.1356	1.55108	1.39892	1.37554	1.08297	0.86677	0.543565
540	2.66667	5.00723	7.65944	7.19132	6.81735	4.85076	4.53912	2.13623	2.78369	5.14779	5.8971	5.14779	3.83695	3.91486	6.25542	6.48915	8.01085	5.90401	5.00723	2.66667						540	0.373066	0.231975	0.277477	0.758601	0.969812	0.979619	0.583979	0.397279	0.382439	0.277477	0.466031	0.492001	0.784599	0.736067	1.14821	1.1983	1.37554	1.08297	0.950362	0.599277
541	1.66811	1.37554	1.28189	1.41847	4.09056	7.36687	7.65944	5.00723	2.19855	4.47679	5.4359	6.25542	3.62229	2.92028	2.08153	2.04257	2.62771	3.03715	3.25181	2.19855						541	0.813856	0.287229	0.226781	0.37826	0.492001	0.66757	0.492001	0.528725	0.543565	0.603457	0.521285	0.375	0.813856	3.94428	4.35757	3.66432	1.33488	1.78896	2.04257	1.31114
542	2.74458	3.50542	2.74458	5.26085	7.36687	7.65944	4.71466	4.6757	5.0263	7.34779	5.90401	8.01085	8.24458	10	10	7.19132	4.47679	2.19855	2.3741	2.92028						542	0.417269	0.333678	0.348518	0.528725	0.638286	0.638286	0.466031	0.238467	0.421827	0.891847	1.16486	1.24293	2.13623	2.56904	2.92028	2.95924	3.32972	2.95924	1.75	0.930857
543	2.3741	5.00723	5.31887	4.71466	4.6757	4.44116	4.05161	1.75	2.95924	5.67028	6.3315	6.07678	5.1548	4.54292	3.73273	2.95924	3.32972	2.66667	1.71104	1.75						543	0.460333	0.400654	0.460333	0.592326	0.66615	0.65502	0.508735	0.583979	0.979619	1.01857	0.765094	0.270984	0.534297	0.770897	1.06739	1.25851	1.39892	1.06347	0.645753	0.397279
544	5.26085	3.03715	3.83695	2.86161	3.30651	5.20217	8.24458	7.36687	7.01627	7.36687	7.36687	4.6757	4.71466	5.31887	5.59237	3.03715	2.92028	4.71466	7.65944	7.36687						544	0.85564	0.554695	0.904887	0.969812	1.1259	0.749742	0.592326	0.437694	0.638313	0.624611	0.846373	0.624611	1.36974	2.52038	2.74458	1.85733	0.521285	1.10643	1.46713	1.46749
545	3.89165	5.4359	5.67028	2.78369	4.47679	5.4359	5.37771	2.45217	1.84365	2.78369	3.91486	6.25542	8.24458	8.24458	8.01085	6.48915	6.25542	3.44675	2.13623	1.06739						545	0.612316	0.554695	0.592326	0.437694	0.437694	0.397279	0.333678	0.270984	0.326238	0.521285	0.603457	0.543565	0.445133	0.836135	1.3946	2.06609	1.80971	1.33488	0.738612	0.554695
546	2.86161	2.95924	2.33514	4.71466	7.65944	7.65944	5.00723	2.66667	5.00723	7.65944	10	8.24458	6.25542	6.25542	8.24458	8.24458	5.20217	3.30651	2.39349	3.30651						546	0.772048	0.508735	0.500387	0.592326	0.749742	0.749742	0.592326	0.701007	0.673373	0.589552	0.382439	0.459973	0.947591	0.886221	1.19746	1.08684	1.25851	1.24293	1.28189	1.17492
547	1.75	2.04257	2.3741	2.19855	3.40013	3.63075	6.27113	7.01465	6.9288	4.61907	2.95745	2.45517	2.13623	2.78369	5.67028	5.31887	4.05161	0.969812	1.19746	1.26238						547	0.947591	0.508735	0.388932	0.382439	0.397279	0.437694	0.287229	0.187771	0.626627	0.696746	0.977711	0.585602	1.36974	1.93524	3.25181	2.59829	1.83785	0.452992	0.860683	0.847211
548	1.85786	2.1648	2.01385	1.84365	4.20759	4.55819	4.18422	4.20759	4.55819	3.8993	1.07606	1.26617	4.20759	5.0263	5.00723	2.08153	1.71104	2.33514	2.74458	2.62771						548	0.884897	0.437694	0.394574	0.543466	0.706622	0.687048	0.66757	0.452992	0.484521	0.270499	0.484521	0.599277	0.950362	1.55108	2.19855	2.19855	1.55108	1.5355	1.78896	1.66641
549	1.90458	2.99238	3.03715	2.25155	2.20146	2.07584	2.58876	2.66667	3.03715	2.58994	1.53165	2.39102	5.20217	6.48915	5.67028	2.66667	4.34418	5.31887	5.20217	2.46193						549	0.749742	0.738612	0.66615	0.592326	0.583979	0.603457	0.65502	0.508735	0.701007	0.624611	0.534297	0.417269	0.638286	0.749742	1.03118	2.25155	2.74458	2.62771	1.45743	1.1259
550	1.96411	2.92028	3.62229	6.25542	6.48915	5.67028	2.58308	2.49403	2.36842	3.52318	2.7647	2.93804	1.64267	1.54528	1.31114	1.57446	4.18422	5.4359	5.2603	2.78723						550	1.85733	0.472523	0.583059	0.887925	1.37554	1.28189	1.71104	1.3501	1.16912	0.508735	0.65502	0.554695	0.729344	0.624611	1.36974	1.93524	2.3741	1.75	2.29619	2.15944
551	2.45201	5.26085	5.61144	5.20217	2.72137	1.90598	2.33514	2.95924	4.19676	6.57486	5.89335	5.26085	5.37771	6.48915	5.67028	5.59237	5.31887	5.59237	2.74458	3.1739						551	0.178019	0.294668	0.348518	0.382439	0.388932	0.397279	0.382439	0.326238	0.326238	0.382439	0.348518	0.445133	0.836135	1.1983	1.84365	1.90598	2.04257	1.45743	0.930857	0.37826
552	4.71466	5.90401	6.25542	6.25542	8.24458	8.24458	5.00155	3.07918	2.36842	2.62771	2.04257	2.95924	4.18549	4.22152	3.52244	3.25181	3.03715	2.25155	1.32375	1.66641						552	0.421827	0.287229	0.326238	0.382439	0.459973	0.459973	0.382439	0.329861	0.379105	0.524908	0.540763	0.784599	1.11223	2.45217	5.37771	5.31887	3.61275	0.521285	0.521285	0.452992
553	3.03715	3.83695	3.32972	2.95924	2.92028	3.62229	4.5	3.32972	1.59633	0.371817	0.718617	4.09056	5.61144	8.01085	5.31887	4.05161	4.09056	5.59264	5.3564	3.48661						553	0.784599	0.687048	0.638286	0.612316	0.492001	0.433514	0.226781	0.294668	0.660593	0.99938	1.2	1.37554	1.57446	1.45743	1.1259	0.950362	1.55108	2.19855	2.19855	1.4048
554	2.00362	1.78896	2.92028	3.03715	3.31286	2.44328	2.39619	2.94145	3.30956	5.57459	5.31887	5.59237	3.32972	3.25181	2.19855	2.13623	2.19855	2.66667	2.66667	2.08153						554	0.821295	0.397279	0.701007	0.673373	0.784599	0.687048	0.749742	0.592326	0.437694	0.437694	0.508735	0.65502	0.66615	1.32375	1.70536	1.75	1.1259	1.41847	1.78896	1.55495
555	2.45217	3.03715	2.95924	2.33514	2.89244	3.83917	3.84806	5.59237	5.90401	6.25542	3.91486	5.59237	5.31887	4.53912	4.47679	4.85076	5.59237	3.32972	2.78369	1.84365						555	0.583979	0.446041	0.388932	0.583059	0.887925	0.887925	0.583059	0.388932	0.709355	0.736067	0.701007	0.397279	0.645753	0.887925	4.00868	4.38265	4.18422	1.39892	1.25851	0.804076
556	1.71104	2.33514	3.62229	3.91486	3.83695	2.86161	2.72137	1.90598	2.33514	1.73337	1.64805	4.03498	5.61144	8.01085	7.93445	7.01545	3.78044	1.41847	1.75	1.78896						556	0.521285	0.326238	0.237338	0.295552	0.426328	0.508735	0.437694	0.326238	0.382439	0.348518	0.821295	0.969812	1.1259	2.00362	2.45201	3.50542	2.30572	1.75426	0.592326	0.603457
557	4.38265	3.89165	2.12064	2.07584	3.20665	2.80543	3.08671	2.33514	2.95924	2.86161	5.06193	5.4359	5.20217	2.72137	2.78369	3.32972	3.25181	5.00723	4.85076	6.81735						557	0.508735	0.388932	0.231975	0.226781	0.349923	0.709355	0.736067	0.589552	0.583059	0.887925	0.887925	0.645753	0.660593	1.46749	1.73044	1.55108	1.24293	1.75	1.70536	1.24016
558	2.66099	5.59237	4.85076	3.80806	3.78134	6.9907	7.19132	5.06193	2.86161	3.25181	3.25181	5.67028	5.90401	5.59237	3.91486	3.62229	2.92028	2.76781	2.44407	2.88775						558	0.500387	0.709355	0.648296	0.490094	0.495288	0.624611	0.701007	0.508735	0.571429	1.24016	1.26651	1.54528	1.60371	2.95924	2.86161	2.4288	1.1983	1.32375	0.997676	0.884897
559	3.03715	3.83695	5.67028	5.4359	5.06193	5.20217	6.48915	8.01085	6.65885	6.44771	3.61644	5.06193	5.4359	6.25542	4.5	4.5	6.25542	5.90401	4.71466	2.92028						559	0.821295	0.397279	0.500387	0.508735	0.65502	0.554695	0.466031	0.388932	0.35827	0.484521	0.515685	0.592326	0.583979	1.85733	2.45201	2.62771	2.04257	1.64267	1.54528	0.823527
560	2.3741	2.92028	2.56904	2.25325	1.66811	2.78369	3.03715	5.26085	5.0263	5.59237	3.32972	3.83695	3.91486	3.62229	2.25155	1.14821	1.17492	4.20759	5.0263	5.00723						560	0.421827	0.433514	0.492001	0.729344	1.06347	1.08684	1.02191	0.53684	1.85542	1.84179	1.90889	0.603457	0.784599	1.4048	1.90598	1.60371	1.07717	3.74536	4.26562	3.52498
561	2.25325	2.27646	2.29619	1.28189	4.18422	4.85076	7.34779	7.65944	8.24458	8.01085	6.48915	5.67028	5.59237	7.65944	7.65944	5.59237	3.03715	2.92028	1.90598	1.66811						561	0.338236	0.270499	0.40093	0.504555	1.33488	1.3501	1.10643	0.326238	0.382439	0.543565	0.603457	0.472523	0.758601	2.14009	3.03715	3.25181	2.19855	2.13623	1.46713	1.01865
562	5.67028	2.95924	4.6757	5.0263	5.59237	3.32972	2.52038	2.42299	3.18343	4.99737	5.06359	6.75279	7.99589	7.08507	4.13445	1.75	1.75	2.60138	5.34787	6.46282						562	0.534297	0.222222	0.183213	0.373066	1.18442	1.41279	1.61632	1.10702	1.15508	0.712799	0.583979	0.508735	0.947591	1.37384	1.37384	1.14821	0.99938	1.37554	1.39892	1.06347
563	5.61144	4.38313	2.62771	3.62229	3.44675	2.25325	1.66811	2.78369	3.91486	3.91486	2.66667	4.34418	7.0743	7.36687	5.26085	2.74458	2.92028	2.08153	2.92028	5.37771						563	1.1356	0.726085	0.538856	0.848915	1.37554	1.08684	0.821295	0.309508	0.338236	0.287229	1.10643	1.46713	2.13623	1.73044	1.55108	1.06739	1.08297	0.99938	0.972668	1.17492
564	3.50542	2.56904	2.72137	2.19855	5.00723	7.65944	7.0743	4.92932	5.08514	6.48915	8.01085	6.48915	8.01085	5.90401	5.00723	5.00723	6.7671	7.23342	5.36308	3.62229						564	0.660593	0.445133	0.348518	0.528725	0.755315	0.882352	0.772048	0.43117	0.412495	0.63179	0.687305	1.02191	0.969812	1.24293	1.25851	2.45217	3.62229	3.91486	2.78369	1.46749
565	4.20759	4.18422	5.4359	5.20217	2.72137	1.90598	2.92028	3.03715	2.95924	4.6757	4.73373	4.20759	4.18422	5.4359	6.25542	3.91486	3.83695	3.32972	5.59237	5.0263						565	0.539362	0.611007	0.492001	0.417269	0.417269	0.492001	0.521285	0.287229	0.538856	0.585602	0.784599	0.687048	0.950362	2.13623	2.86161	2.58308	1.90889	1.52982	1.46749	0.799076
566	4.85076	4.42209	1.71104	1.16486	4.05161	4.73373	7.34779	5.90401	5.23426	2.75773	1.76253	2.72137	3.44675	6.25542	5.61144	4.21247	1.84918	2.78857	2.86161	5.06193						566	0.736067	0.709355	0.388932	0.466031	0.930857	1.08127	0.836135	0.382439	0.589552	0.673373	0.901627	0.819658	0.86677	1.32375	1.41279	2.00362	1.41279	1.32375	0.603457	0.784599
567	4.53912	5.90401	6.25542	3.62229	2.62771	2.04257	1.90598	2.13623	1.9796	2.41856	2.44771	5.00723	5.90401	5.37771	5.26085	5.6602	5.72554	3.008	1.86703	1.84365						567	0.178019	0.231975	0.326238	0.287229	1.00697	1.17874	1.44078	0.687305	0.645753	0.543565	0.749742	0.833333	1.41847	1.78896	2.33514	2.08153	1.86703	1.25851	0.755315	0.37826
568	2.39349	3.30651	2.27646	2.29619	1.47498	1.59435	1.27607	3.87607	5.14899	5.18521	3.33554	5.37771	6.48915	6.25542	4.5	3.62229	2.92028	1.82699	1.5786	2.17426						568	0.397279	0.333678	0.270984	0.388932	0.884897	1.08127	1.41847	0.930803	0.714398	0.349923	0.446041	0.388932	0.758601	1.08684	1.84365	1.52982	1.61632	1.37384	1.31114	0.876549
569	5.90401	5.67028	2.66667	2.00362	2.66667	3.91486	3.32972	3.92231	3.30007	4.25384	2.45201	2.83013	2.35503	2.17661	1.36974	1.4048	2.78369	2.86161	2.72137	4.53912						569	0.736067	0.85564	0.554695	0.466031	0.472523	0.603457	0.738612	0.66615	0.738612	0.66615	1.03118	0.934982	0.813856	0.375	0.638313	1.11223	1.86703	1.70536	1.17747	0.701007
570	2.3741	2.04257	1.75	1.75	2.04257	4.71466	5.90401	8.01085	6.48915	5.67028	2.66667	1.71104	2.33514	4.27765	6.99804	6.09126	5.06193	2.86161	3.25181	2.66667						570	1.17747	0.500387	0.508735	0.508735	1.75426	1.8181	1.7826	0.554695	0.738612	0.66615	0.738612	0.554695	0.729344	1.94118	2.56904	2.25155	1.61632	1.3292	1.90889	1.3292
571	2.45217	3.03715	3.83695	2.86161	3.30651	2.39349	2.05263	2.02592	3.24613	4.5	3.62229	5.26085	4.73373	5.26085	2.74458	5.26085	4.73373	4.20759	1.37554	1.37554						571	0.326238	0.382439	0.348518	0.333678	1.00241	1.15505	1.25271	0.492001	0.528725	0.660593	0.99938	0.936687	0.784599	1.27219	1.41279	2.49403	2.07584	1.92002	0.592326	0.437694
572	2.78369	4.47679	4.85076	5.00723	5.00723	5.90401	5.20217	4.47345	6.52448	7.65609	5.67028	2.78369	2.06601	1.82642	2.26492	2.3741	2.08153	1.71104	2.33514	3.03715						572	0.716305	0.484521	0.309508	0.445133	0.836135	0.847211	0.714398	0.349923	0.508735	0.571429	0.571429	0.571429	0.947591	1.08127	1.71104	1.61341	1.4048	0.901627	0.936687	1.08297
573	4.20759	4.55819	5.06193	3.44675	4.5	3.62229	2.62771	4.38313	5.0263	5.00723	1.99793	4.24946	6.9907	7.65944	5.00723	2.19855	1.55108	1.5355	1.61341	1.84365						573	0.86677	0.543565	0.445133	0.459973	0.947591	0.934982	0.813856	0.375	0.375	0.521285	0.540763	0.960141	1.1356	1.25851	1.24293	1.28189	1.11223	1.07717	1.1356	1.25851
574	5.06193	3.44675	3.91486	2.95924	4.6757	7.36687	6.9907	4.8346	3.24613	4.5	4.5	6.25542	6.48915	8.01085	5.90401	4.71466	1.86703	2.4288	5.20217	5.4359						574	0.960141	0.804076	0.731887	0.685141	0.515685	0.738612	1.04231	1.01857	0.876549	0.592326	0.66615	0.65502	1.24016	4.3385	5.31887	4.71466	1.86703	1.84365	1.90598	1.60371
575	2.56904	2.72137	2.19855	3.25181	5.67028	8.24458	7.19132	5.40426	5.59008	7.10694	5.68984	3.78088	3.03715	2.78369	1.84365	2.45217	2.74458	3.50542	2.74458	3.50542						575	0.420964	0.338236	0.287229	0.437694	0.508735	0.459973	0.445133	0.459973	0.65502	0.554695	0.528725	0.348518	0.382439	0.765094	1.1356	1.37554	1.08297	1.06739	0.882352	0.772048
576	3.83695	3.32972	3.25181	2.66667	5.00723	4.65014	3.58072	1.8253	3.24613	4.5	4.5	6.25542	6.48915	5.37771	2.92028	2.3741	2.66667	2.66667	3.25181	3.32972						576	0.804076	0.433514	0.338236	1.0897	1.52982	1.55108	1.06739	0.731887	0.802169	0.648296	0.709355	0.437694	0.813856	1.1356	1.55108	1.57446	1.45743	1.04231	0.85564	0.882352
577	4.5	6.25542	5.4359	5.06193	3.44675	3.91486	3.83695	3.91486	3.62229	5.26085	5.0263	6.82117	5.30727	5.7288	4.5	6.25542	8.24458	7.65944	5.59237	3.91486						577	0.508735	0.437694	0.287229	0.226781	0.67083	0.774765	0.821295	0.397279	0.500387	0.446041	0.349923	0.338236	3.43026	4.65014	4.53912	1.84365	1.39892	1.17492	0.772048	0.571429
578	1.28189	1.24293	1.55108	2.19855	5.00723	7.65944	7.19132	6.81735	5.72555	5.53038	2.71844	4.20759	5.0263	4.71466	2.04257	4.38313	5.61144	5.26361	2.32287	1.43698						578	0.70984	0.417269	0.443239	0.466031	0.472523	0.492001	0.612316	0.443239	0.466031	0.589552	0.736067	0.85564	1.04231	1.45743	1.75	1.57446	1.25851	1.24293	1.45743	1.26238
579	6.66942	7.04394	5.59237	2.59829	2.13042	3.94428	5.61144	8.01085	8.24458	8.24458	6.25542	4.5	4.5	4.5	4.5	3.91486	2.95924	2.04257	1.75	3.76764						579	0.936687	0.701007	0.397279	0.382439	0.472523	0.492001	0.37826	0.490094	0.53684	0.583059	0.277477	0.466031	0.638286	2.00362	2.74458	2.95924	1.86703	1.17492	0.972668	0.99938
580	4.85076	4.71466	2.04257	1.57446	1.84365	4.53912	4.73373	4.34418	4.42209	7.65944	7.0743	3.87607	1.55108	2.19855	2.66667	2.3741	2.92028	3.03715	2.78369	4.47679						580	0.521285	0.521285	0.492001	0.904887	2.14009	2.25696	1.7826	0.40423	0.421827	0.287229	0.521285	0.979619	1.08127	1.14821	1.46749	1.61341	2.00362	1.61341	1.55108	0.804076
581	4.11135	2.76674	1.41847	1.28189	1.84365	1.90598	2.04257	2.04257	2.08153	2.33514	2.08153	1.86703	2.4288	2.86161	3.25181	2.3741	1.86703	1.55108	2.45217	4.05389						581	0.979619	0.433514	0.275542	0.349923	0.592326	0.749742	0.749742	0.592326	0.701007	0.736067	0.772048	0.571429	0.947591	1.37384	1.57446	1.37554	1.2	1.08297	1.24293	1.16486
582	2.78369	2.13623	4.53912	4.73373	4.95878	2.65098	2.46864	1.78191	1.76967	2.99315	2.80888	3.50542	3.34068	3.01062	4.64771	5.31887	6.25542	4.5	4.5	3.91486						582	0.397279	0.645753	0.770897	0.755315	0.612316	0.492001	1.25271	1.20381	1.05766	0.319746	0.765094	1.09276	1.50254	1.53162	4.38313	5.0263	4.71466	2.33514	1.64267	1.16912
583	3.62229	2.45217	1.84365	1.61341	4.34418	5.31887	5.20217	5.06193	4.85076	5.13741	2.34607	2.85154	3.32055	3.4793	2.79409	2.3741	5.00723	7.65944	8.24458	6.25542						583	0.543565	0.333678	0.222222	0.534297	0.624611	0.638313	0.437694	0.446041	0.583979	0.492001	0.528725	0.459973	1.24016	2.58308	3.03715	2.62771	1.45743	1.41847	1.16486	1.04231
584	1.55108	1.90598	2.33514	2.3741	3.25181	2.86161	2.4288	2.45217	3.62229	4.5	3.60203	2.97429	3.02619	3.11412	5.26085	4.73373	4.6757	1.90598	1.55108	1.06739						584	0.466031	0.277477	0.382439	0.397279	0.437694	0.437694	0.508735	0.65502	0.554695	0.612316	0.40423	0.568113	0.716305	1.25851	4.20759	4.73373	4.20759	1.25851	0.950362	0.638286
585	2.58876	2.74458	3.25181	3.25181	3.03715	2.92028	1.78896	4.34418	4.26562	5.06193	2.27646	2.12064	2.13623	5.20217	8.58103	10.3813	7.99589	5.59237	3.32972	2.66667						585	0.437694	0.437694	0.397279	0.333678	0.270984	0.326238	0.375	0.326238	0.231975	0.226781	0.349923	0.508735	0.772048	2.05263	3.44675	3.24613	2.20146	1.1983	1.17492	0.709355
586	2.86161	2.78369	2.13623	1.61341	2.00362	2.08153	5.00723	7.65944	7.42714	4.744	3.01951	4.04559	6.40356	6.61989	5.37771	2.92028	2.08153	2.04257	1.57446	2.4288						586	0.550542	0.275542	0.238467	0.382439	0.660593	0.747909	0.602971	0.331588	0.277477	0.466031	0.638286	0.599277	0.421827	0.726085	1.31114	1.45743	1.1259	0.599277	0.685141	0.585602
587	2.3741	2.66667	2.66667	1.93524	1.83785	1.35741	2.0119	2.67398	2.86161	5.06193	5.4359	5.67028	3.83695	2.74458	2.29619	1.79389	2.42383	2.41798	2.04257	2.04257						587	0.484521	0.504555	0.749742	0.687048	0.784599	0.585602	0.601549	0.420964	0.508735	0.583979	0.687048	1.1259	1.45743	1.57446	1.11223	0.638313	0.813856	1.31114	1.45743	0.891847
588	2.13623	2.19855	2.66667	2.3741	4.6757	5.0263	5.00723	5.00723	5.98585	6.34815	3.52858	5.06193	7.19132	7.19132	4.47679	2.78369	3.91486	3.44675	2.72137	1.73044						588	0.445133	0.543565	0.554695	0.612316	0.554695	0.592326	0.437694	0.326238	0.466031	0.492001	0.784599	0.624611	0.645753	0.660593	0.99938	0.936687	1.07717	1.1356	1.17492	0.660593
589	5.31887	5.67028	3.09925	2.20123	4.52315	7.36687	7.65944	5.59237	3.91486	6.25542	5.61144	7.01627	5.61144	6.58018	4.86799	4.23961	3.25181	5.00723	4.73373	6.68474						589	0.638286	0.638286	0.528725	0.309508	0.601549	0.638683	0.844747	0.656537	0.543565	0.333678	0.534297	0.770897	1.5355	4.42209	5.90401	4.93886	2.42299	2.52038	2.54953	1.7826
590	4.73704	4.64043	3.25181	1.99793	1.90889	1.99793	2.3741	2.92028	3.03715	5.59237	5.31887	5.59237	3.32972	5.59237	5.31887	4.71466	2.33514	2.3741	2.66667	3.97738						590	0.638313	0.287229	0.226781	0.37826	1.22343	1.26233	1.06966	0.504555	0.86677	0.819658	0.638313	0.437694	0.709355	1.17492	1.86703	2.95924	2.74458	2.00362	0.950362	0.819658
591	4.5	3.91486	2.95924	2.92028	2.74458	5.26085	5.61144	5.37771	3.50542	3.62229	3.91486	3.25181	3.25181	3.03715	2.92028	4.71466	5.90401	5.67028	3.83695	3.91486						591	1.03118	1.08127	0.979619	0.521285	0.375	0.287229	0.226781	0.294668	0.397279	0.583979	0.603457	0.85564	1.46749	1.61341	1.5355	0.770897	0.729344	0.755315	0.965944	0.86677
592	1.78896	2.92028	3.62229	3.91486	3.83695	3.03715	5.26085	5.61144	5.00155	4.8346	4.35757	4.38313	2.04257	1.71581	1.33559	1.34533	2.08153	2.3741	1.75	1.71104						592	0.270984	0.270984	0.326238	0.521285	0.540763	0.521285	0.326238	0.319746	0.589552	0.673373	0.701007	1.17747	1.99793	3.25181	2.66099	1.90889	0.749742	0.833333	0.687048	0.472523
593	2.66667	2.3741	1.86703	1.37554	2.25325	2.27646	3.1739	3.32972	5.30039	7.16238	6.41183	7.01627	5.61144	5.67028	3.83695	5.67028	8.24458	7.36687	4.6757	2.3741						593	0.417269	0.333678	0.309508	0.484521	0.452992	0.583979	0.508735	0.571429	0.65502	0.554695	0.528725	0.397279	0.701007	0.736067	0.85564	0.86677	2.13623	2.19287	1.90889	0.554695
594	4.44116	4.34418	1.78896	1.86703	1.55108	2.02627	2.26197	3.07952	5.37771	6.48915	6.25542	6.25542	6.48915	6.25542	3.91486	2.95924	2.04257	2.62771	2.74458	5.26085						594	0.289474	0.294668	0.397279	0.500387	0.592326	0.66615	0.65502	0.65502	0.603457	0.521285	0.375	0.437694	0.884897	1.37384	1.45743	1.1259	0.950362	1.55108	1.52982	1.0897
595	2.24094	2.77583	1.95405	1.66641	3.95689	6.9907	7.65944	4.71466	2.33514	2.95924	3.91486	3.91486	3.83695	2.86161	2.72137	1.61341	1.5355	2.13623	2.19287	3.07918						595	0.508735	0.500387	0.35827	0.289474	0.294668	0.660593	0.736067	0.784599	0.603457	1.03118	0.997676	0.884897	1.16912	1.46713	1.84365	1.1983	1.14821	1.17492	1.1983	0.947591
596	1.99793	5.00723	5.31887	4.71466	2.92028	2.36842	2.20146	1.66641	4.71466	7.65944	7.36687	7.01627	7.36687	8.24458	6.25542	4.5	4.5	3.62229	2.25155	1.61632						596	0.645753	0.57585	0.534297	0.417269	1.22343	1.3501	1.36974	0.624611	0.846373	0.687305	0.972668	0.798761	0.972668	1.17492	4.20759	4.73373	4.00697	1.32375	0.997676	0.836135
597	1.75	2.95924	3.91486	3.32972	4.92932	7.0743	7.19132	5.06193	3.44675	4.5	3.91486	5.59237	5.31887	7.34779	5.31887	4.71466	2.92028	2.74458	2.33514	1.41847						597	0.459973	0.459973	0.382439	0.326238	0.521285	0.603457	0.65502	0.508735	0.701007	0.624611	0.583059	0.589552	1.4048	2.19855	2.3741	2.04257	1.57446	1.55108	1.08684	0.821295
598	2.3741	2.33514	2.95924	3.03715	3.50542	2.56904	2.4288	2.45217	3.34435	3.59991	3.55901	3.91486	6.25542	5.90401	5.59237	5.67028	8.24458	7.36687	4.6757	2.3741						598	1.64281	0.319746	0.326238	0.375	0.326238	0.319746	0.388932	0.397279	0.445133	0.459973	0.508735	0.500387	0.884897	1.66641	2.3741	2.3741	2.04257	1.75	2.62771	2.30572
599	2.33514	2.94461	2.728	2.28156	2.33514	3.03715	5.59237	5.90401	6.25542	4.5	6.25542	6.48915	8.01085	5.4359	4.47679	4.53912	5.90401	6.25542	3.91486	2.95924						599	0.472523	0.319746	0.277477	0.319746	0.388932	0.397279	0.333678	0.333678	0.543565	0.66615	0.592326	0.701007	0.819658	1.24293	4.09056	4.29488	3.7103	1.98994	2.27646	1.85733
600	5.26085	5.37771	6.48915	5.37771	2.92028	2.95924	3.03715	5.26085	5.61144	6.25542	3.44675	2.72137	2.19855	5.00723	5.31887	4.71466	2.33514	2.95924	5.67028	5.61144						600	0.701007	0.592326	0.749742	0.833333	0.833333	0.749742	0.65502	0.459973	0.528725	0.755315	0.819658	0.638313	0.638313	1.4048	1.90598	1.86703	1.37554	1.37554	1.39892	1.11223
601	1.41847	1.45743	2.62771	3.03715	2.95924	4.6757	5.98008	6.67315	3.99093	2.45217	1.84365	2.78369	5.67028	6.48915	5.37771	2.92028	2.08153	1.86703	1.55108	1.28189						601	0.472523	0.231975	0.490094	0.848915	0.99938	0.709355	0.437694	0.437694	0.446041	0.876549	0.934982	0.884897	0.876549	1.31114	2.04257	2.3741	2.08153	1.5355	0.965944	0.804076
602	2.04257	2.62771	3.62229	3.62229	2.62771	1.57446	2.4288	2.86161	3.25181	2.66667	2.3741	2.33514	2.3741	2.66667	3.25181	3.32972	3.83695	3.32972	3.25181	2.3741						602	1.28042	0.66261	0.554695	0.65502	0.508735	0.388932	0.270984	0.270984	0.326238	0.521285	0.603457	0.85564	0.882352	1.06739	1.55108	1.90598	1.75	1.1259	1.41847	1.54668
603	2.66578	2.79862	3.78136	3.32972	2.78369	1.84365	1.86703	2.3741	2.66667	5.00723	6.24355	7.37931	5.67709	5.5123	6.56496	5.88461	5.26085	5.37771	5.90401	4.53912						603	0.645753	0.397279	0.437694	0.521285	0.687048	0.638286	0.417269	0.417269	0.554695	0.65502	0.571429	0.654393	0.86606	1.55046	2.19855	2.08153	1.71104	2.33514	2.56904	1.94118
604	5.20217	5.61144	5.26085	2.74458	3.50542	3.62229	3.32972	3.1739	3.32972	4.5	3.62229	5.26085	5.61144	5.20217	2.13623	1.5355	1.78896	2.33514	1.90598	2.72137						604	0.277477	0.231975	0.226781	0.433514	0.979619	1.08127	1.03118	0.554695	0.729344	0.687305	0.972668	0.736067	0.638313	0.638313	0.936687	0.887925	0.846373	1.06347	1.08684	0.758601
605	6.48915	5.67028	3.25181	2.19855	2.58678	3.29424	4.36542	6.25542	8.11292	9.85081	7.23521	5.20926	2.68612	2.57613	4.38313	5.0263	5.59237	3.32972	3.83695	5.67028						605	0.687305	0.709355	0.437694	0.326238	0.270984	0.222222	0.183213	0.373066	0.452992	0.583979	0.446041	0.500387	0.884897	1.66641	2.08153	1.86703	1.84365	2.19855	1.88648	1.31449
606	1.1983	2.20146	2.36842	2.33514	2.29619	3.32972	3.62229	2.62771	2.62771	3.03715	2.95924	2.92028	5.37771	5.4359	5.06193	2.56904	2.92028	1.90598	1.66811	1.37554						606	0.534297	0.270984	0.277477	0.270984	0.417269	0.492001	0.521285	0.326238	0.270984	0.417269	0.638286	0.687048	0.521285	0.521285	0.804076	0.965944	1.5355	1.41279	1.44078	0.687305
607	4.71466	5.90401	6.25542	4.5	4.5	3.91486	3.83695	3.91486	4.5	6.25542	6.48915	5.67028	3.83695	3.03715	2.92028	2.95924	3.91486	3.32972	2.29619	1.75						607	0.270984	0.417269	0.443239	0.528725	0.543565	0.66615	0.543565	0.382439	0.472523	0.540763	0.521285	0.638313	1.11223	1.28189	2.29619	2.45201	2.45217	1.17492	0.709355	0.388932
608	1.41847	1.61341	1.84365	1.1983	3.95689	5.23528	5.67028	3.25181	2.66667	4.33432	5.1415	4.99737	3.83695	3.03715	2.62771	2.04257	4.71466	5.0263	4.09056	1.1259						608	0.382439	0.238467	0.226781	0.231975	0.472523	0.452992	0.334056	0.1	0.250465	0.270499	0.338236	0.287229	1.10643	1.64267	1.86703	2.4288	2.39349	2.13623	0.86677	0.543565
609	6.25542	3.44675	2.72137	1.61341	2.58876	3.32972	3.91486	3.25181	3.25181	5.67028	8.24458	8.24458	5.37771	2.92028	1.78896	2.58876	3.32972	3.18343	4.76356	5.17259						609	1.03118	0.515685	0.421827	0.433514	0.804076	0.870162	0.695541	0.376741	0.319746	0.472523	0.603457	0.738612	0.749742	0.950362	0.731887	1.27028	1.84747	1.88648	1.49003	0.886221
610	2.94452	3.98128	4.81681	3.32972	2.29619	1.75	1.78896	2.58876	3.32972	4.5	3.62229	5.26085	5.0263	4.53912	1.66811	1.37554	1.86703	2.08153	2.04257	1.75						610	0.571429	0.947591	0.886221	0.758601	0.238467	0.275542	0.433514	0.687048	0.638286	0.729344	0.887925	0.887925	0.534297	0.417269	0.554695	0.65502	0.772048	0.798761	0.772048	0.571429
611	7.36687	8.61662	6.09186	4.14776	5.60089	5.37467	3.89165	3.87607	5.6407	6.03496	3.28106	2.92028	3.03715	2.95924	2.04257	1.75	1.75	1.97967	2.01025	4.6128						611	0.550542	0.226781	0.183213	0.417269	0.755315	0.819658	0.701007	0.508735	0.571429	0.571429	0.65502	0.66615	0.65502	1.24016	1.3292	1.44078	0.736067	1.95488	2.13018	1.98994
612	2.78369	3.57801	3.53316	2.44685	2.13623	2.19855	2.66667	3.25181	3.03715	2.92028	2.08153	2.04257	4.38313	4.44116	4.92932	3.32972	3.62229	3.50542	2.56904	2.72137						612	0.417269	0.638286	0.599277	0.568113	0.599277	0.687048	0.784599	0.624611	0.846373	0.687305	0.709355	0.388932	0.319746	0.472523	1.27219	1.61341	1.55108	1.5355	1.30134	1.00241
613	3.25181	3.03715	2.45217	1.17492	3.78134	4.65014	4.53912	1.86121	1.59435	4.40069	5.0263	5.59237	3.32972	2.95924	2.33514	2.08153	2.33514	2.08153	2.33514	2.3741						613	0.528725	0.40423	0.334056	0.187771	0.433514	0.492001	1.19746	1.10629	1.11387	0.397279	0.583979	0.492001	1.19746	1.10629	1.7826	1.59391	1.86703	1.55108	1.1983	0.836135
614	3.32972	3.91486	3.83695	3.32972	2.95924	1.68764	1.34782	2.27278	5.37771	8.24458	7.19132	5.06193	3.44675	3.62229	2.92028	2.08153	2.33514	1.90598	1.55108	2.12064						614	0.326238	0.375	0.326238	0.466031	0.638286	0.687048	0.66757	0.540763	0.472523	0.466031	0.554695	0.85564	0.882352	1.5355	1.78896	2.04257	1.45743	1.1259	0.638286	0.466031
615	2.27646	2.12064	3.89165	7.19132	8.34151	5.31201	2.52573	2.45217	5.37771	8.24458	7.36687	7.01627	5.0263	4.71466	1.86703	1.84365	2.19855	2.66667	2.19855	2.72137						615	0.585602	0.538856	0.287229	0.326238	0.382439	0.348518	0.382439	0.326238	0.638313	0.673373	0.701007	0.446041	1.75426	2.59829	2.66667	1.41847	0.950362	0.965944	0.804076	0.784599
616	2.00362	2.45201	2.45217	1.55108	2.45217	2.45201	2.12064	1.55108	2.91605	4.41035	5.02387	6.60093	6.48915	5.67028	3.25181	2.66667	2.19855	1.66811	1.08297	0.950362						616	0.421827	0.238467	0.231975	0.178019	0.144203	0.226781	0.199458	0.338236	0.35827	0.437694	0.521285	0.687048	0.833333	2.00362	2.74458	2.95924	1.75	1.1259	0.833333	0.599277
617	1.5355	4.42209	5.31887	4.71466	4.6757	4.73373	4.00697	1.32375	1.37384	2.62771	5.37771	5.61144	4.38313	2.04257	2.08153	2.04257	1.57446	4.18422	4.38265	3.89165						617	0.876549	0.709355	0.736067	0.701007	0.446041	0.583979	0.979619	1.16486	0.891847	0.421827	0.349923	0.508735	0.772048	0.882352	1.5355	1.49638	1.27219	0.784599	1.11223	1.1356
618	2.08153	4.6757	4.55819	3.89165	2.12064	5.08514	6.48915	5.67028	3.83695	5.67028	5.90401	7.34779	5.31887	4.71466	2.92028	3.03715	2.78369	4.47679	4.55819	4.6757						618	0.534297	0.222222	0.270984	0.326238	1.10643	1.20381	1.10643	0.419652	0.376835	0.364398	0.472523	0.540763	0.784599	0.936687	1.08297	0.755315	0.528725	1.71385	2.19287	1.94118
619	2.66099	3.25181	3.25181	3.03715	5.26085	4.73373	4.6757	2.95924	3.32972	3.25181	2.66667	2.66667	5.00723	5.31887	5.00723	2.3741	2.33514	2.3741	1.99793	2.49403						619	0.382439	0.397279	0.349923	0.421827	0.515685	0.504555	0.484521	0.599277	0.687048	0.521285	0.326238	0.319746	0.589552	0.936687	1.08297	1.5355	1.41279	1.61632	0.934982	0.765094
620	1.66641	2.3741	5.00723	4.85076	4.47679	1.73044	1.84365	1.57446	2.62771	3.62229	3.44675	2.72137	4.53912	7.65944	7.65944	7.34779	4.85076	5.06193	2.19287	2.20146						620	0.289474	0.183213	0.333678	0.309508	0.289474	0.37826	0.554695	0.592326	0.583979	0.687048	0.833333	0.749742	0.592326	1.75426	2.59829	2.78369	1.46749	1.44078	1.3292	1.0897
621	3.62229	3.83587	3.1623	2.2951	4.6757	5.61144	6.25542	6.25542	5.90401	5.00723	2.3741	2.92028	3.62229	4.5	3.91486	3.83695	3.32972	3.83695	3.03715	3.50542						621	0.543565	0.66615	0.85564	1.46749	1.73044	1.31703	0.490094	0.231975	0.277477	0.466031	0.638286	0.833333	2.00362	2.15944	2.12064	1.55108	1.61341	1.71104	0.969812	0.821295
622	2.14073	2.42634	2.04257	1.75	2.04257	2.85099	2.91448	5.15259	7.36687	8.24458	5.08514	3.1739	3.90316	6.90521	6.47745	5.59237	3.91486	4.5	3.32972	2.641						622	0.338236	0.433514	0.492001	0.466031	0.388932	0.341412	0.319134	0.416656	0.603457	0.592326	0.701007	0.819658	1.06739	2.13623	2.56904	2.62771	1.57446	1.25851	0.86677	0.504555
623	1.99793	1.44078	0.882352	2.12064	5.08514	8.24458	7.0743	4.92932	3.32972	4.5	3.91486	3.83695	3.32972	2.78369	2.13623	4.53912	5.0263	4.38313	2.04257	2.3741						623	0.589552	0.387879	0.391967	0.430128	0.802378	0.823527	0.70984	0.270984	0.326238	0.638313	0.624611	0.645753	0.836135	0.997676	1.32375	1.1983	1.25851	0.86677	0.85564	0.736067
624	2.92028	1.90598	2.72137	2.56904	2.92028	2.95924	5.67028	7.13298	6.98498	6.31062	7.57757	7.65594	6.25542	3.44675	2.72137	1.61341	2.00362	1.61341	2.72137	2.56904						624	0.349923	0.338236	0.420964	0.459973	0.645753	0.624611	0.638313	0.379876	0.526811	0.545639	0.521285	0.375	0.521285	0.603457	0.738612	0.603457	0.960141	1.1356	1.17492	0.709355
625	2.33514	2.36842	2.20146	2.25155	3.34435	3.59991	2.38872	2.58876	5.08514	8.02375	7.11664	4.16231	1.9692	2.29095	2.30072	2.92028	2.74458	3.50542	2.45201	2.29619						625	0.382439	0.238467	0.187771	0.451085	0.585602	0.550542	1.00697	1.17874	1.17747	0.500387	0.709355	0.736067	0.638313	1.10643	1.3501	2.00362	1.49638	2.58876	2.07584	1.71385
626	1.37554	4.20759	5.0263	5.59237	3.91486	3.91486	2.95924	2.33514	2.3741	5.00723	5.0263	7.01627	5.0263	4.53912	1.66811	2.25325	2.86161	2.78369	1.66811	1.2						626	0.777092	0.621584	0.882352	0.950362	1.1259	1.01857	0.813856	0.437694	0.709355	0.687305	0.645753	0.459973	0.947591	1.37384	1.45743	2.29619	2.27646	2.25325	1.37554	1.04783
627	3.91486	3.44675	2.72137	1.73044	2.13623	2.19855	3.25181	2.86161	3.30651	3.44675	4.5	3.62229	3.33448	3.56988	3.61146	2.59347	2.4288	3.44675	3.91486	3.83695						627	1.05117	0.238467	0.226781	0.231975	0.326238	0.375	0.326238	0.270984	0.222222	0.333678	0.348518	0.382439	1.05766	1.46713	1.66811	0.99938	0.85564	0.86677	1.55108	1.41837
628	2.78369	5.67028	5.90401	4.71466	4.6757	4.73373	4.20759	2.4288	2.56904	5.26085	5.61144	8.01085	8.24458	10	6.87925	4.12316	1.59391	2.92028	2.56904	2.72137						628	0.437694	0.592326	0.554695	0.904887	0.886221	0.884897	0.701007	0.624611	0.729344	0.492001	0.583979	0.884897	1.37384	4.38313	4.29488	4.17842	1.46713	1.66811	0.936687	0.638313
629	6.48915	6.25542	6.25542	6.48915	7.44477	5.26257	4.44115	2.19855	1.00105	0.912234	2.11663	3.82975	4.40356	3.82975	3.25181	3.25181	2.86161	3.30651	3.44675	6.25542						629	1.14821	0.99938	0.99938	0.972668	0.99938	0.848915	0.538856	0.287229	0.326238	0.382439	0.397279	0.437694	0.813856	1.60371	2.08153	1.66641	0.947591	0.772048	1.17492	1.1983
630	2.56904	2.92028	2.3741	5.00723	7.65944	7.19132	4.47679	2.78369	2.86161	5.06193	6.4333	6.50791	6.25824	5.61144	5.67028	2.78369	1.84365	2.45217	2.56904	3.30651						630	0.417269	0.222222	0.417269	0.638286	1.1259	1.01857	0.765094	0.382439	0.543565	0.603457	0.472523	0.758601	2.14009	2.36842	2.02592	0.882352	0.950362	0.833333	0.833333	0.638286
631	4.71466	5.0263	4.20759	1.55108	3.59224	4.91416	4.46979	3.1739	2.74458	2.95924	4.6757	7.36687	10	7.36687	4.38313	2.62771	3.03715	2.78369	1.84365	1.86703						631	1.14821	0.648296	0.490094	0.183213	0.333678	0.459973	0.772048	0.687305	0.534297	0.534297	0.687305	0.621584	0.777092	0.930803	1.1259	1.41847	1.78896	1.66641	1.32375	0.997676
632	5.61144	5.37771	2.45217	1.55108	4.20759	4.55819	6.81735	5.4359	6.25542	3.91486	3.83695	3.32972	5.59237	7.65944	10	8.83557	6.33996	3.37469	1.84365	4.20759						632	1.32375	0.515685	0.334056	0.187771	0.433514	0.492001	0.417269	0.222222	0.417269	0.638286	0.687048	0.433514	0.538856	0.95842	1.7922	2.01549	1.66641	1.03118	1.33488	1.41279
633	3.50542	3.62229	3.91486	2.52038	4.17842	4.11933	4.47679	3.05871	5.98192	6.76417	8.01085	6.48915	5.67028	2.58308	1.44078	1.46749	2.19855	2.66667	3.25181	3.03715						633	0.107909	0.204529	0.238467	0.275542	0.726085	0.934982	1.03118	0.603457	0.521285	0.326238	0.466031	0.638286	2.00362	2.45201	2.45217	1.55108	1.39892	1.25851	0.716305	0.30661
634	5.08514	8.24458	7.65944	4.71466	2.92028	3.62229	3.44675	2.72137	2.19855	2.66667	2.3741	2.92028	3.62229	4.5	3.62229	2.92028	2.3741	2.3741	1.75	2.29619						634	0.571429	0.508735	0.388932	0.466031	1.22343	1.41279	1.44078	0.648296	0.601549	0.797126	0.997676	1.14821	0.99938	1.37554	1.57446	2.62771	2.74458	2.45217	1.17492	0.772048
635	5.90401	5.67028	3.83695	2.86161	2.72137	4.53912	5.31887	5.59237	3.32972	3.25181	2.66667	5.00723	5.90401	6.25542	3.44675	2.15378	1.55539	4.43964	5.31887	7.34779						635	0.472523	0.231975	0.289474	0.420964	0.947591	0.886221	0.821295	0.459973	0.571429	0.571429	0.65502	0.603457	0.784599	1.11223	1.57446	1.45743	1.41847	2.33514	2.45201	1.85733
636	3.03715	2.95924	2.33514	4.71466	7.65944	7.65944	4.42209	1.5355	2.15378	3.46664	4.51755	6.25542	6.48915	5.37771	5.26085	5.0263	5.00723	2.3741	2.04257	2.62771						636	0.589552	0.319746	0.388932	0.397279	0.445133	0.543565	0.66615	0.65502	0.65502	0.66615	0.592326	0.500387	0.884897	0.997676	3.95689	3.98141	4.24946	1.52982	1.66811	0.936687
637	5.4359	6.25542	3.44675	2.13623	3.87607	7.0743	7.65944	7.34779	7.65944	8.24458	8.01085	8.24458	7.65944	5.59237	5.67028	6.48915	8.01085	5.90401	4.53912	4.47679						637	0.603457	0.521285	0.375	0.326238	0.382439	0.348518	0.333678	0.222222	0.183213	0.289474	0.270499	0.338236	0.550542	1.98994	2.86161	3.83695	3.32972	2.78369	1.46749	0.85564
638	1.90598	2.33514	1.78896	2.00362	2.08153	5.00723	5.90401	5.67028	3.83695	3.476	3.41757	5.15352	4.85076	5.06193	2.86161	2.78369	2.13623	2.78369	2.86161	2.72137						638	1.75426	0.446041	0.388932	0.583059	1.06347	1.1356	0.960141	0.540763	0.66757	0.492001	0.466031	0.277477	0.466031	0.930857	1.75	2.08153	1.86703	1.37554	2.25325	2.13018
639	3.77843	5.60398	5.8455	4.71466	1.65345	1.13353	2.03968	3.44675	3.62229	3.50542	2.74458	5.26085	5.0263	5.59237	3.91486	3.62229	3.50542	5.37771	6.48915	5.67028						639	0.821295	0.774765	0.67083	0.178019	0.495288	1.06347	1.1356	0.876549	0.709355	0.736067	0.784599	0.603457	1.90889	2.36842	5.26085	4.44116	3.87607	1.25851	1.1983	0.836135
640	5.31887	5.00723	3.25181	2.74458	2.29619	1.28189	4.18422	5.4359	5.20217	2.72137	1.90598	1.86703	1.84365	1.90598	2.92028	2.74458	2.45217	1.84365	2.19855	5.00723						640	0.534297	0.183213	0.139009	0.250465	0.797126	0.934982	0.726085	0.226781	0.37826	0.755315	0.882352	2.02592	2.07584	2.00362	2.00362	2.01315	1.75426	0.709355	0.99938	0.887925
641	1.66641	2.95924	3.32972	3.25181	2.3741	2.33514	2.08153	2.33514	2.95924	5.67028	5.90401	7.34779	5.31887	5.59237	3.03715	2.62771	1.75	1.57446	1.17492	1.14821						641	0.277477	0.270984	0.333678	0.459973	0.772048	0.736067	0.701007	0.446041	0.388932	0.382439	0.543565	0.86677	1.08297	2.25325	2.19287	2.49403	1.52982	1.46749	0.660593	0.382439
642	4.6757	4.55819	4.00868	2.25325	5.20217	5.90401	5.00723	2.66667	2.57521	1.97789	4.25272	7.0743	10	7.65944	4.71466	2.33514	2.95924	3.32972	3.25181	2.3741						642	0.583059	0.238467	0.226781	0.294668	0.459973	0.508735	0.583979	0.804076	0.965944	1.06739	0.819658	0.589552	0.466031	0.930857	1.28189	1.55108	1.86703	2.08153	1.86703	1.06347
643	2.86161	3.25181	2.3741	1.86703	4.18422	5.4359	5.67028	2.95924	2.92028	3.30809	2.8274	3.01684	2.9642	5.91528	5.0263	4.38313	2.62771	3.03715	2.78369	2.72137						643	0.446041	0.437694	0.437694	0.508735	0.772048	0.798761	0.709355	0.388932	0.270984	0.270984	1.05766	1.3501	2.00362	1.78896	2.04257	2.62771	3.03715	2.78369	1.4048	0.701007
644	4.71466	5.90401	5.37771	3.50542	5.37771	5.90401	4.71466	2.04257	2.04257	4.71466	5.0263	7.01627	5.0263	5.59237	3.91486	3.62229	3.50542	3.62229	3.62229	2.92028						644	0.749742	0.65502	0.459973	0.528725	0.554695	0.65502	0.772048	0.798761	1.14821	0.934982	0.813856	0.437694	0.884897	2.25155	3.62229	3.44675	2.72137	1.61341	1.41847	0.833333
645	2.45217	2.56904	3.30651	2.39349	4.02623	3.38459	3.64001	4.71466	5.90401	6.25542	3.62229	2.62771	2.62771	3.62229	3.44675	3.30651	2.39349	2.72137	1.73044	1.84365						645	0.319746	0.326238	0.638313	0.819658	0.86677	0.738612	0.554695	0.37826	0.226781	0.433514	0.804076	0.882352	1.14821	1.37384	1.45743	1.41847	1.28189	1.55108	1.1356	0.765094
646	2.39165	3.01808	2.97679	2.3741	4.6757	5.61144	5.67028	3.83695	3.03715	2.92028	2.08153	2.42291	2.47355	5.095	7.65944	7.65944	4.53912	2.72137	2.27646	2.58876						646	0.375	0.326238	0.382439	0.348518	0.528725	0.554695	0.543565	0.445133	0.348518	0.382439	0.388932	0.397279	0.821295	1.26238	2.04257	2.08153	1.75	1.24293	0.819658	0.638313
647	3.62229	4.5	3.44675	2.72137	2.78369	3.32972	2.78369	2.72137	5.20217	6.48915	5.67028	5.59237	7.65944	8.24458	6.25542	3.44675	2.25325	1.66811	1.90598	2.92028						647	0.638313	0.437694	0.35827	0.601549	0.848915	0.99938	0.85564	0.749742	0.833333	0.833333	0.950362	0.882352	2.02592	2.36842	2.45217	1.25851	0.950362	0.950362	1.08297	0.936687
648	2.78369	5.67028	5.4359	3.89165	1.24293	1.28189	1.37554	2.25325	2.86161	3.25181	2.08153	4.34418	7.0743	10	7.65944	5.59237	3.91486	3.91486	2.78369	2.13623						648	0.624611	0.645753	0.459973	0.65502	0.603457	0.583979	0.508735	0.459973	0.333678	0.534297	0.770897	1.06739	1.25851	1.57446	2.04257	1.90598	1.66811	1.2	0.936687	0.901627
649	2.86161	3.25181	2.3741	2.33514	2.3741	5.00723	5.0263	5.49156	5.63914	6.71987	5.67028	4.00664	4.10714	6.42511	6.65007	6.43776	6.41634	8.24458	7.19132	5.06193						649	0.472523	0.492001	0.466031	0.472523	0.687048	0.687048	0.472523	0.270984	0.222222	0.270984	0.472523	0.492001	1.7826	3.13467	3.91486	2.58308	1.90889	1.52982	1.35604	0.583059
650	2.74458	2.45217	1.84365	1.90598	4.6757	7.36687	6.9907	4.24946	2.58308	5.67028	5.90401	5.59237	5.67028	5.90401	5.00723	2.3741	2.33514	2.3741	2.3741	2.92028						650	0.876549	0.35827	0.484521	0.452992	0.66757	0.492001	0.612316	0.554695	0.738612	0.515685	0.373066	0.495288	1.35604	1.73044	1.84365	1.39892	1.37554	1.2	1.37554	1.1356
651	2.44339	1.83371	1.89721	1.60371	1.54528	1.3501	2.58876	5.08514	8.24458	7.36687	7.01627	4.55819	5.06193	2.86161	2.95924	1.86703	2.4288	2.27646	3.1739	2.45201						651	0.777092	0.309508	0.382439	0.326238	0.813856	1.1356	1.11223	0.701007	0.508735	0.947591	1.1983	1.06347	0.729344	0.638286	1.1259	1.28189	1.55108	1.28189	1.41847	0.930803
652	1.06739	2.13623	2.86161	3.83695	5.67028	5.61144	4.6757	4.71466	5.90401	8.01085	5.90401	5.59237	2.86161	5.06193	4.38265	4.47679	2.78369	3.32972	2.78369	1.55108						652	1.19746	0.638286	0.687048	0.784599	0.624611	0.495288	0.178019	0.231975	0.388932	0.446041	0.437694	0.813856	1.60371	2.39583	2.10615	1.55724	1.55108	1.90598	2.33514	1.59391
653	3.83695	3.91486	3.91486	2.66667	2.58876	5.08514	5.61144	5.26085	5.37771	7.54533	6.57452	3.97646	2.95924	4.38356	4.1534	3.38899	2.3741	2.66667	3.25181	3.32972						653	0.70984	0.270984	0.277477	0.382439	0.660593	0.648296	0.538856	0.199458	0.338236	0.270499	0.484521	0.599277	0.687048	1.83785	2.59829	3.83695	2.86161	2.05263	1.14821	0.886221
654	2.86161	2.4288	4.20759	4.44116	6.68474	4.44116	4.6757	2.3741	2.3741	2.33514	1.90598	4.47679	5.4359	5.37771	2.09517	0.971014	1.31112	2.19855	2.66667	3.25181						654	1.00241	0.285612	0.294053	0.285612	0.417269	0.492001	0.583979	0.35827	0.338236	0.433514	0.540763	0.583979	0.592326	0.66615	1.03118	0.934982	0.960141	0.979619	1.75	1.59391
655	4.6757	4.73373	4.20759	1.25851	1.06739	1.55108	2.19855	5.00723	7.65944	10	10	10	7.65944	5.00723	2.08153	2.58876	2.74458	3.83695	3.32972	2.95924						655	0.568113	0.599277	0.687048	0.66757	0.687048	0.687048	0.583979	0.709355	0.882352	0.804076	0.521285	0.437694	1.17747	1.70536	2.04257	1.75	1.75	2.04257	1.78896	1.18442
656	1.37554	1.39892	1.84365	1.61341	2.43077	2.56555	3.09382	2.66667	2.66667	5.00723	5.90401	6.25542	3.97587	3.90609	3.39073	5.59237	5.0263	7.01627	4.55819	4.00868						656	0.421827	0.40423	0.37826	0.289474	0.504555	0.603457	0.583979	0.397279	0.333678	0.183213	0.289474	0.35827	0.701007	1.4048	2.19855	2.19855	1.55108	2.12064	2.01315	1.6038
657	3.1739	2.27646	2.72137	1.90598	4.6757	5.61144	5.20217	2.72137	2.78369	3.32972	2.78369	1.85916	1.6753	2.73757	3.70556	3.62229	2.25155	1.61632	2.58308	2.74458						657	0.375	0.326238	0.319746	0.472523	0.804076	0.819658	0.784599	0.540763	0.784599	0.819658	1.06739	0.770897	0.846373	1.06347	1.86703	2.08153	1.60371	1.07717	0.673373	0.638313
658	4.6757	7.36687	10	7.65944	5.00723	2.37995	2.0492	2.04842	3.52975	6.31676	6.47453	5.00723	2.66667	5.00723	5.90401	5.37771	3.50542	3.62229	3.91486	2.95924						658	0.466031	0.589552	0.736067	0.972668	1.17492	1.57446	1.45743	0.979619	0.583979	0.446041	0.349923	0.538856	0.848915	2.25325	5.20217	6.48915	5.67028	3.25181	2.08153	1.22343
659	1.45743	2.04257	1.90598	4.47679	4.85076	4.53912	2.13623	4.53912	5.90401	5.67028	2.66667	2.58876	2.74458	2.78369	1.84365	1.57446	4.38313	7.36687	7.0743	4.05161						659	0.947591	0.420964	0.289474	0.37826	0.492001	0.521285	0.375	0.437694	0.592326	0.749742	0.833333	0.950362	1.25851	1.57446	1.45743	1.24293	1.25851	1.39892	1.55108	1.1983
660	3.32972	2.95924	2.04257	1.45743	1.4214	2.33846	3.62521	6.25542	6.48915	6.25542	3.44675	5.06193	4.85076	5.59237	2.86161	2.05263	1.14821	1.1983	1.84365	2.78369						660	0.621584	0.289474	0.144203	0.226781	0.550542	0.624611	0.583059	0.326238	0.326238	0.466031	0.554695	0.65502	0.459973	0.528725	0.930857	1.28189	1.37554	0.99938	0.972668	0.798761
661	3.83695	3.32972	2.95924	4.6757	5.61144	6.25542	6.25542	5.90401	5.00723	3.25181	3.32972	3.83695	3.90459	3.90323	3.82668	5.67028	5.61144	5.26085	3.62229	3.91486						661	0.583979	0.35827	0.338236	0.287229	0.437694	0.397279	0.294668	0.178019	0.294668	0.543565	1.04231	1.01857	2.13042	2.30572	3.50542	3.03715	2.66667	2.58876	2.15944	1.85733
662	3.83695	5.67028	6.48915	5.37771	3.50542	2.74458	2.62771	2.62771	2.74458	2.62771	2.04257	2.08153	4.6757	7.36687	7.19132	4.18422	1.86703	2.95924	3.91486	3.91486						662	0.860683	0.696746	0.665636	0.495288	0.624611	0.701007	0.397279	0.333678	0.534297	1.06347	1.08684	0.821295	1.71385	3.24613	3.24613	2.02592	1.46749	1.73044	1.55108	0.716305
663	2.3741	2.08153	4.34418	4.26562	4.18422	1.86703	2.3741	2.66667	3.25181	3.91486	6.25542	8.24458	9.03503	5.98084	3.37921	2.08153	2.47162	2.39689	2.12379	2.28638						663	0.638286	0.466031	0.472523	0.603457	0.738612	0.749742	0.749742	0.543565	0.645753	0.887925	0.887925	0.583059	0.388932	0.884897	1.66641	2.08153	1.66641	3.95689	4.065	3.75904
664	1.66811	1.37554	1.57446	1.75	4.38313	4.73373	4.6757	2.93291	3.29988	5.56604	5.90401	6.25542	4.5	3.62229	3.50542	3.62229	3.62229	2.92028	2.3741	2.19855						664	0.382439	0.388932	0.513959	0.66094	0.671375	0.65502	0.420964	0.250465	0.250465	0.621584	0.687305	0.534297	0.333678	0.543565	1.33488	1.61341	1.66811	1.66811	1.52982	1.12871
665	5.20217	6.48915	5.20217	3.30651	2.86161	2.58308	1.44078	3.80806	7.19132	8.24458	5.67028	3.25181	5.00723	5.31887	7.34779	5.31887	5.00723	3.25181	2.86161	3.30651						665	1.76261	0.500387	0.397279	0.821295	1.08684	1.17492	0.85564	0.749742	0.950362	0.882352	0.709355	0.500387	3.51803	4.35757	4.09056	0.979619	0.66757	0.804076	2.13623	2.19287
666	1.37384	2.62771	2.56904	2.4288	4.20759	7.36687	7.65944	5.00723	2.3741	2.33514	2.08153	2.92028	3.62229	3.91486	2.78369	1.55108	2.12064	3.32972	3.24613	2.20146						666	0.0398831	0.172764	0.348518	0.445133	0.459973	0.636726	0.84604	0.752603	0.495288	0.289474	0.420964	0.571429	0.65502	0.86677	1.25851	1.39892	1.37554	1.37554	1.08684	0.548926
667	1.21576	2.12918	5.26972	5.4359	5.06193	2.56904	2.25155	1.32375	1.00564	1.26908	0.933468	3.8932	4.65014	4.84924	2.48764	2.21611	2.04257	1.75	1.75	1.37384						667	0.466031	0.443239	0.417269	0.183213	0.373066	0.598647	0.949647	1.08234	1.08297	0.804076	0.66757	0.603457	0.738612	1.92002	2.27646	2.25325	1.2	0.936687	0.638313	0.326238
668	2.81284	3.13856	3.74501	3.3434	3.50542	2.74458	2.45217	2.4288	2.86161	3.83695	3.32972	3.83695	5.67028	6.48915	6.25542	3.62229	2.92028	2.3741	2.66667	2.66667						668	0.833333	0.950362	0.882352	0.85564	0.749742	0.687048	0.66757	0.452992	0.484521	0.35827	0.437694	0.437694	0.508735	0.772048	1.17492	1.86703	1.90598	1.84365	1.28189	1.1259
669	3.91486	3.91486	2.78369	1.66811	2.25325	2.86161	2.78369	2.72137	5.20217	5.61144	5.26085	3.62229	3.91486	2.95924	2.04257	1.75	2.04257	2.19855	2.46775	3.07627						669	0.421827	0.287229	0.326238	0.382439	0.397279	0.349923	0.421827	0.515685	0.504555	0.601549	0.731887	0.950362	0.833333	1.1259	1.45743	1.75	2.04257	2.08153	1.75	0.891847
670	1.45743	2.04257	1.90598	2.13623	4.53912	5.90401	5.20217	2.72137	2.19855	5.00723	5.90401	8.01085	5.4359	4.47679	2.88317	3.14987	5.36032	5.0263	4.42209	1.71104						670	0.417269	0.333678	0.459973	0.65502	0.86677	0.731887	0.538856	0.199458	0.714398	0.847211	0.797126	0.601549	0.585602	1.07717	1.60371	1.70536	1.90889	1.99793	2.08153	1.22343
671	5.26085	5.61144	5.37771	2.62771	2.62771	5.37771	5.31887	4.34418	4.42209	7.65944	7.65944	7.34779	5.31887	5.00723	5.00723	4.85076	5.06193	2.86161	3.83695	3.03715						671	0.40093	0.309508	0.382439	0.326238	0.437694	0.400832	0.449159	0.313061	0.601549	0.497831	0.601549	0.270499	0.40093	0.797126	2.25155	2.45201	2.29619	1.16486	1.04231	0.504555
672	3.25181	2.66667	3.25181	3.03715	3.50542	2.45201	2.29619	4.09056	7.36687	10	7.65944	4.53912	2.72137	2.86161	3.25181	2.19855	2.13623	2.78369	3.91486	3.91486						672	0.731887	0.490094	0.37826	0.638286	1.1259	1.08127	1.14821	0.648296	0.685141	0.452992	0.433514	0.275542	0.550542	0.736067	2.02592	2.07584	2.12064	1.25851	1.28189	1.24293
673	2.04257	2.62771	3.62229	4.5	4.5	3.91486	2.95924	4.6757	7.36687	10	7.65944	5.00723	5.00723	5.90401	6.25542	3.32972	3.1739	3.32972	3.91486	2.95924						673	0.784599	0.603457	0.65502	0.459973	0.645753	0.57585	0.729344	0.638286	0.833333	0.638286	0.528725	0.348518	0.528725	0.755315	0.965944	0.950362	0.833333	0.950362	1.08297	0.936687
674	2.33514	2.95924	3.91486	3.91486	5.59237	5.90401	5.08514	3.30555	3.4789	4.04652	5.59237	5.31887	4.53912	2.13623	1.90598	2.33514	1.90598	2.13623	2.19855	2.3741						674	0.333678	0.417269	0.40423	0.568113	0.599277	0.687048	0.66757	0.452992	0.484521	0.504555	0.66615	0.738612	0.86677	0.965944	1.5355	1.78896	1.66641	1.03118	0.66615	0.543565
675	2.00362	2.08153	3.25181	3.03715	3.50542	5.37771	6.48915	6.25542	4.5	6.25542	5.90401	7.34779	5.90401	5.67028	3.83695	3.03715	2.25155	3.95689	4.65014	4.42209						675	0.487659	0.345325	0.375	0.813856	0.872289	0.823887	0.337605	0.281015	0.270984	0.472523	0.804076	0.819658	0.784599	1.27219	2.07421	1.92695	1.09911	1.10643	1.3501	1.24251
676	2.74458	3.83695	3.32972	3.25181	3.39809	3.49548	3.39809	2.3741	2.04257	2.04257	2.08153	2.33514	2.08153	1.86703	2.4288	2.39349	2.25325	4.00868	4.26562	4.92932						676	0.275542	0.312864	0.404048	0.463328	0.709355	0.99938	0.936687	0.589552	0.382439	0.397279	0.388932	0.466031	0.638286	1.1259	1.75	1.78896	1.41847	0.950362	0.819658	0.550542
677	1.55108	2.12064	3.32972	3.32972	4.92932	5.31887	5.08514	2.58876	2.66667	3.40921	2.87378	2.80086	2.56904	2.92028	1.90598	4.47679	7.19132	8.24458	5.67028	2.78369						677	0.490094	0.294668	0.348518	0.382439	0.472523	0.603457	0.65502	0.420964	0.338236	0.349923	0.884897	0.886221	0.821295	0.836135	1.37384	1.26238	3.83059	4.53868	4.53912	1.31703
678	4.18422	4.38265	4.00868	4.00868	7.19132	7.19132	5.06193	2.39349	2.68709	2.74485	3.29544	5.59237	5.31887	4.71466	2.33514	2.08153	4.6757	5.61144	5.37771	2.45217						678	0.645753	0.459973	0.459973	0.445133	0.836135	0.886221	0.70984	0.222222	0.333678	0.836135	1.1983	1.17492	0.772048	0.772048	2.05263	2.39349	2.4288	1.39892	1.37554	0.887925
679	2.13623	2.78369	5.67028	5.61144	5.65874	3.48802	5.99027	5.90401	5.67028	5.59237	6.21962	7.25521	5.54326	5.14215	3.62229	2.33514	4.05161	7.0743	7.65944	4.53912						679	0.437694	0.286045	0.336894	0.357086	0.500387	0.446041	0.388932	0.270984	0.417269	0.638286	0.599277	0.484521	0.797126	4.00697	5.0263	4.42209	1.71104	1.75	1.70536	1.17747
680	3.83695	2.86161	3.55227	3.72523	6.50118	6.48915	5.08514	2.58876	2.08153	3.48356	3.29976	3.15203	2.77381	2.45087	2.01604	2.25155	3.62229	4.5	4.5	3.91486						680	0.901627	0.585602	1.27028	1.37936	1.55108	1.06739	1.08297	0.936687	0.784599	0.452992	0.421827	0.287229	1.69157	1.86687	1.95488	0.736067	0.972668	2.05263	2.39349	1.98994
681	2.95924	3.91486	4.5	4.5	6.25542	5.90401	4.71466	2.33514	2.95924	3.91486	4.5	6.25542	8.24458	7.65944	5.59237	5.67028	6.48915	8.01085	5.61144	4.6757						681	0.638313	0.375	0.521285	0.687048	0.749742	0.85564	0.648296	0.601549	0.621584	0.736067	0.701007	1.76261	2.19287	2.13623	2.12064	2.15944	2.29619	1.16486	1.24293	0.819658
682	3.62229	3.50542	5.37771	5.90401	7.34779	5.0263	4.38313	4.38313	5.61144	5.67028	2.95924	2.92028	5.37771	5.90401	5.59237	2.86161	2.25325	1.66811	2.78369	3.91486						682	0.621372	0.320891	0.504344	0.930857	1.01857	0.876549	0.446041	0.349923	0.275542	0.550542	1.11223	1.57446	1.37384	1.03118	0.86677	0.965944	1.06739	0.965944	1.06739	0.770897
683	3.88585	5.17259	5.37771	2.92028	3.30003	3.71588	4.17774	5.67028	6.57693	6.35488	4.58777	6.25542	6.48915	5.00155	3.07918	2.66099	3.25181	2.66667	2.3741	1.60371						683	0.802169	0.585602	0.589552	0.382439	0.459973	0.459973	0.528725	0.443239	0.466031	0.326238	0.437694	0.592326	0.86677	0.882352	1.44078	1.52982	1.46749	1.14821	1.1983	1.02446
684	5.00723	3.25181	3.03715	3.50542	3.31414	3.09757	3.19242	3.66665	4.10892	5.59237	5.31887	7.34779	7.65944	7.65944	7.34779	5.0263	4.09056	1.41847	4.09056	5.0263						684	0.86677	0.65502	0.459973	0.528725	0.492001	0.66757	0.540763	0.583979	0.592326	0.66615	1.03118	0.847211	1.44582	1.84747	2.66667	2.19855	1.55108	0.86677	0.85564	0.882352
685	2.92028	2.3741	2.08153	2.00362	2.22138	3.41028	5.81013	7.07244	8.6718	8.82787	10	7.65944	7.34779	5.90401	6.25542	3.24613	3.07918	1.99225	3.07918	2.36842						685	0.571429	0.571429	0.459973	0.382439	0.326238	0.326238	0.270984	0.222222	0.270984	0.472523	0.452992	0.568113	0.599277	1.41847	1.78896	2.04257	2.62771	2.30572	1.75426	0.508735
686	5.67028	2.95924	4.6757	4.44116	4.26924	2.58175	3.83992	3.44675	5.06193	7.19132	8.24458	8.01085	6.48915	5.20217	2.4288	1.86703	1.70536	2.49403	5.00155	6.48915						686	0.338236	0.238467	0.270984	0.333678	0.660593	0.648296	0.490094	0.294668	0.459973	0.65502	0.86677	0.965944	1.24293	1.75	2.3741	2.08153	1.22343	1.7826	1.8808	1.67484
687	5.20217	5.61144	7.01627	5.61144	6.25542	4.5	3.62229	5.26085	4.73373	4.6757	2.08153	3.58749	3.79319	3.4509	2.13623	1.90598	4.6757	5.67372	5.27274	3.36878						687	0.437694	0.35827	0.289474	0.37826	1.22343	1.41279	1.17747	0.53675	0.63353	0.903132	1.25851	1.28189	1.71104	1.78896	1.86703	1.17492	0.85564	1.18511	1.18039	0.956658
688	3.03715	2.60188	1.93021	1.4316	2.58876	5.08514	6.48915	8.01085	6.48915	6.48946	6.52062	8.47897	8.24498	5.84616	2.98259	4.65231	4.85076	4.53912	1.84365	2.45217						688	0.784599	1.11223	1.04783	0.714398	0.433514	0.603457	0.504555	0.40093	0.35827	0.391927	0.235369	1.54634	1.92538	2.29619	2.33514	2.45201	1.92002	0.738612	0.749742	0.687048
689	3.91486	2.95924	1.66641	1.14821	3.80806	5.4359	5.37771	2.92028	2.95924	3.32972	3.25181	5.00723	5.90401	8.01085	8.24458	8.24458	5.08514	3.1739	3.32972	4.5						689	0.445133	0.459973	0.459973	0.645753	0.770897	0.804076	0.784599	0.736067	0.709355	0.500387	0.508735	0.65502	0.749742	0.950362	3.89165	4.38265	3.80806	1.44078	1.3292	1.12871
690	2.3741	3.25181	3.03715	2.92028	2.08153	1.75	1.41847	2.33514	3.03715	3.25181	2.19855	3.54628	6.13692	9.06949	7.65944	4.71466	2.33514	2.3741	2.3741	2.33514						690	0.333678	0.270984	0.326238	0.813856	1.31114	1.26238	0.904887	0.492001	0.66757	0.540763	0.583979	0.592326	1.04231	1.45743	4.38313	5.0263	4.42209	1.71104	1.08127	0.836135
691	3.44675	2.82084	2.89641	3.13662	5.26085	5.61144	5.67028	3.25181	2.3741	2.92028	2.74458	3.03702	3.09151	2.97834	5.06193	4.85076	5.00723	2.3741	2.92028	3.62229						691	0.860683	0.452992	0.433514	0.338236	0.621584	0.687305	0.583059	0.472523	0.603457	0.85564	0.882352	0.86677	1.03118	1.37384	2.04257	1.90598	2.13623	1.61341	1.71104	0.930803
692	4.47679	4.85076	5.00723	2.3741	2.92028	2.56904	5.06193	7.33176	10.1591	8.38501	5.67028	3.25181	5.00723	4.73373	5.41917	3.88479	4.40471	2.95924	2.33514	1.90598						692	0.508735	0.437694	0.521285	0.540763	0.472523	0.319746	0.238467	0.226781	0.183213	0.534297	0.770897	1.24293	1.16486	1.04231	1.03118	1.08127	1.41847	1.28189	1.17492	0.772048
693	1.90598	1.86703	2.4288	2.19287	2.20146	4.00697	5.61144	8.01085	8.24458	10	8.24458	6.07297	3.24	2.53892	2.78369	3.91486	6.25542	5.61144	4.20759	1.84365						693	0.583979	0.452992	0.334056	0.187771	0.433514	0.492001	0.466031	0.277477	0.319746	0.277477	0.231975	0.490094	1.02446	1.86703	1.78896	1.41847	0.950362	0.965944	0.86677	0.592326
694	3.03715	2.62771	4.38313	4.73373	5.26085	3.62229	3.32972	3.1739	3.32972	3.62229	2.92028	4.71466	7.55313	9.87954	6.8844	6.59002	4.65014	5.59237	3.32972	3.83695						694	0.231975	0.139009	0.250465	0.420964	0.508735	0.388932	0.758601	0.735756	0.977711	0.731887	0.86677	0.65502	0.508735	1.75426	1.92956	3.07918	2.19287	2.25325	0.936687	0.589552
695	4.53912	5.90401	8.01085	5.4359	6.81735	5.4359	5.08514	2.58876	2.08153	3.25181	3.32972	3.25181	5.00723	7.65944	10	10	7.65944	4.53912	1.66811	1.66811						695	0.348518	0.528725	0.638286	0.950362	0.819658	0.638313	0.437694	0.35827	0.40093	0.35827	1.16912	1.26651	1.61632	2.25155	2.74458	2.92028	1.90598	1.4048	0.589552	0.382439
696	4.44116	4.6757	4.71466	4.58745	4.17842	2.52038	2.86161	2.47561	2.50521	5.42452	5.90401	4.59763	2.78767	3.50526	3.62229	2.92028	1.78896	4.34418	4.14859	6.68474						696	0.492001	0.466031	0.277477	0.231975	0.373066	0.515685	0.65502	0.459973	0.645753	0.770897	0.950362	0.833333	0.833333	1.41847	1.61341	2.13623	1.52982	1.17747	0.437694	0.521285
697	2.4288	2.45217	3.03715	3.25181	5.00723	5.90401	5.67028	3.25181	3.25181	5.67028	5.61144	4.6757	2.95924	3.03715	2.70456	1.83708	2.33793	2.32913	3.13879	2.56904						697	0.790894	0.46089	0.382439	0.348518	1.69901	1.8181	1.69157	0.287229	0.226781	0.294668	0.543565	0.66615	1.03118	1.08127	2.29619	2.01315	2.13042	0.934982	1.14821	0.870719
698	1.31114	2.04257	1.90598	4.47679	5.4359	5.37771	2.92028	4.71466	5.90401	5.67028	5.59237	7.65944	10	7.19132	5.06193	2.39349	5.06193	5.4359	4.93886	2.13042						698	0.226781	0.287229	0.326238	0.319746	0.472523	0.492001	0.466031	0.326238	0.813856	0.934982	0.884897	0.437694	0.813856	0.934982	1.14821	0.882352	1.24293	1.75	1.59391	0.963401
699	3.25181	5.00723	7.65944	7.19132	5.06193	2.86161	3.25181	3.25181	4.52926	5.1962	4.52926	3.83695	3.91486	4.5	3.44675	3.30651	2.56904	2.62771	2.62771	3.03715						699	0.583979	0.508735	0.571429	0.65502	0.603457	0.583979	0.508735	0.420964	0.289474	0.37826	0.554695	0.592326	1.16912	1.3501	1.5355	0.819658	0.901627	0.819658	0.950362	0.687048
700	4.6757	5.0263	5.59237	3.32972	3.83695	3.32972	3.25181	2.66667	5.00723	5.90401	5.37771	5.26085	7.36687	7.36687	4.6757	2.95924	3.32972	5.59237	5.31887	4.71466						700	1.11387	1.21775	1.17747	0.701007	0.736067	0.709355	0.583979	0.452992	0.421827	0.287229	0.375	0.521285	1.27219	2.08153	2.66667	2.08153	1.71104	1.16486	1.04231	0.543565
701	6.33702	5.00723	3.25181	3.32972	5.59237	5.31887	4.53912	2.72137	5.20217	6.48915	5.20217	3.30651	4.78784	7.77508	7.24511	5.59237	2.86161	2.72137	3.2167	6.16094						701	0.969812	0.758601	0.238467	0.538856	0.585602	0.784599	0.540763	0.583979	0.446041	0.388932	0.466031	0.554695	0.738612	0.86677	1.25851	1.86703	1.90598	1.66811	1.08297	1.24293
702	2.45217	1.84365	4.53912	5.0263	7.01627	4.73373	5.26085	2.56904	5.06193	7.19132	7.19132	4.17299	2.43944	5.36648	5.31887	3.67545	1.32375	1.70536	2.92028	2.74458						702	0.490094	0.294668	0.397279	0.500387	0.446041	0.388932	0.319746	0.238467	1.00697	1.02827	1.27028	0.648296	0.709355	0.583979	0.979619	1.28189	1.17492	0.772048	0.772048	0.648296
703	2.18927	2.83051	3.32972	3.25181	2.66667	2.19855	2.13623	2.78369	5.67028	6.48915	5.37771	2.92028	2.3741	2.3741	2.04257	2.04257	2.3741	2.3741	2.33514	1.95279						703	0.638286	0.528725	0.459973	0.571429	0.772048	0.687305	0.645753	0.348518	0.333678	0.417269	0.755315	0.770897	0.729344	0.755315	0.965944	1.24293	1.45743	1.31114	0.960141	0.687048
704	2.92028	2.95924	3.91486	3.62229	3.50542	3.62229	3.62229	5.26085	5.0263	5.59237	3.96752	6.3151	6.54182	5.37771	3.50542	3.03715	3.18744	2.30116	2.85592	2.74458						704	0.521285	0.375	0.326238	0.319746	1.05766	1.46713	1.4048	0.589552	0.466031	0.492001	0.433514	0.714398	0.847211	1.14821	3.80806	4.18203	4.8346	2.07584	2.00362	0.687048
705	1.86703	2.95924	3.32972	3.25181	3.25181	3.03715	2.62771	1.57446	2.03675	3.0025	3.23024	3.50542	3.62229	3.32972	3.1739	2.74458	3.25181	2.08153	1.5355	1.25851						705	0.382439	0.388932	0.446041	0.583979	0.804076	0.819658	0.701007	0.446041	0.583979	0.804076	0.882352	0.972668	0.99938	1.08297	1.06739	1.55108	1.52982	1.24016	0.571429	0.459973
706	1.66641	2.3741	2.3741	1.75	1.41847	1.75	2.08153	4.6757	7.36687	8.24458	8.01085	6.48915	6.25542	3.62229	3.50542	3.62229	3.44675	3.30651	2.19287	2.20146						706	0.583059	0.53684	0.601549	0.797126	0.997676	0.884897	0.349923	0.226781	0.37826	0.755315	0.819658	0.701007	0.884897	1.08127	1.04231	1.90889	2.07584	2.58876	1.3501	1.05766
707	3.50542	3.03715	2.95924	2.92028	3.03715	3.83695	2.74458	4.92932	7.0743	10	8.24458	6.25542	3.62229	2.92028	2.08153	2.33514	2.08153	2.04257	2.62771	2.74458						707	1.03118	0.643992	0.574864	0.570485	0.694694	0.833333	0.749742	0.592326	0.500387	0.397279	0.445133	0.543565	0.603457	0.960141	1.31114	1.57446	1.55108	1.1983	1.32375	0.997676
708	2.4288	1.57446	1.75	2.04257	4.71466	5.31887	4.53912	2.72137	3.44675	6.25542	5.90401	7.34779	7.65944	7.65944	4.53912	1.84365	1.86703	1.90598	2.72137	2.39349						708	0.687048	0.66757	0.492001	0.417269	0.417269	0.554695	0.592326	0.500387	0.508735	0.508735	0.583979	0.540763	1.83785	2.59829	2.95924	1.86703	1.55108	1.28189	1.1259	0.833333
709	2.49403	2.58308	3.32972	2.66667	2.58876	2.27646	2.25325	2.25325	3.44675	6.25542	5.90401	4.42209	2.58876	3.32972	4.5	3.62229	3.50542	3.62229	4.5	3.24613						709	1.04377	0.935454	0.85564	0.648296	0.601549	0.35827	0.583979	0.687048	0.833333	0.687048	0.66757	0.603457	0.65502	0.65502	1.04231	1.45743	2.04257	1.70536	1.32375	0.935454
710	4.85076	4.00868	1.66811	2.19855	2.71348	2.71971	2.71348	5.00723	7.65944	8.24458	5.67028	3.25181	3.25181	3.32972	3.25181	5.00723	5.90401	5.37771	2.92028	4.71466						710	0.847211	0.665636	0.183213	0.333678	0.660593	0.736067	0.784599	0.492001	0.466031	0.472523	0.492001	0.37826	0.373066	0.891847	1.45743	1.57446	1.25851	0.950362	0.749742	1.03118
711	2.92028	3.62229	3.91486	3.25181	2.3741	2.92028	3.03715	3.25181	2.66667	1.99793	2.49403	2.66099	3.83695	3.32972	3.83695	3.03715	2.45217	1.84365	2.19855	2.3741						711	0.270984	0.270984	0.388932	0.446041	0.701007	0.713358	0.683622	0.366223	0.583059	1.94118	2.13018	1.69157	0.521285	0.540763	0.960141	1.01857	1.1259	1.1259	1.01857	0.765094
712	5.06193	4.85076	5.59237	3.03715	2.92028	1.78896	2.58876	3.32972	6.25542	6.48915	8.01085	5.61144	5.26085	2.74458	2.62771	1.57446	2.4288	2.56904	3.50542	2.56904						712	0.813856	0.872289	0.876549	0.592326	0.603457	0.472523	0.319746	0.326238	0.437694	0.709355	0.850309	1.03108	1.05093	1.37554	1.57446	1.57446	1.55108	1.1356	0.813856	0.375
713	1.3292	2.49403	3.24613	3.44675	3.30651	3.44675	4.5	4.5	5.36308	5.478	4.48537	2.92028	2.8512	3.20729	2.67566	4.47679	4.55819	5.26085	2.36842	2.49403						713	0.238467	0.421827	0.891847	1.28189	1.17492	0.85564	0.66615	0.543565	0.445133	0.459973	0.65502	0.603457	1.25271	1.64267	1.86703	1.37554	1.08297	1.24293	0.969812	0.758601
714	2.95924	2.33514	2.95924	3.03715	5.26085	4.73373	7.01627	5.61144	6.25542	3.91486	3.25181	5.00723	6.41654	6.25105	3.47176	2.33514	2.95924	4.18653	4.80785	4.18653						714	0.38634	0.298631	0.317589	0.528725	0.638286	0.687048	0.472523	0.382439	0.397279	1.16912	1.26651	1.32375	1.33488	2.66667	3.03715	2.62771	1.45743	2.29619	2.15944	1.80857
715	3.03715	3.50542	3.62229	3.62229	5.26085	7.36687	7.65944	5.00723	2.66667	3.25181	3.32972	5.0379	5.27571	4.6477	2.4288	1.39892	1.55108	1.86703	2.3741	3.25181						715	0.583059	0.388932	0.397279	0.645753	0.770897	0.716305	0.568113	0.365221	0.373066	0.495288	0.624611	0.638313	0.638313	1.11223	1.57446	1.37384	1.03118	0.86677	1.08297	0.887925
716	3.7103	4.58745	5.00723	2.19855	2.38784	2.1911	3.17189	3.03715	3.25181	5.00723	5.0263	7.01627	7.36687	7.36687	4.20759	1.55108	2.45217	2.74458	2.45217	1.11223						716	0.612316	0.492001	0.521285	0.437694	0.884897	0.934982	0.813856	0.375	0.375	0.375	0.521285	0.687048	1.1259	1.75	2.95924	2.74458	2.12064	0.965944	0.950362	0.638286
717	4.20759	5.61144	5.57373	3.1424	2.57012	2.66667	2.19855	2.13623	4.53912	7.65944	10	7.65944	7.34779	5.90401	8.01085	5.90401	7.34779	5.31887	4.53912	1.84365						717	0.319746	0.277477	0.583059	0.624611	0.638313	0.638313	0.936687	1.08297	0.950362	0.833333	0.638286	0.528725	0.459973	0.571429	1.24016	1.3292	2.49403	2.07584	1.85733	0.472523
718	2.08153	2.19855	1.55108	0.804076	1.83785	2.30572	2.45217	1.84365	2.88024	3.43912	3.34836	2.19855	4.47679	4.55819	4.38313	2.04257	2.95924	3.32972	2.66667	2.00362						718	0.701007	0.819658	0.755315	0.612316	0.638286	0.599277	0.685141	1.02446	1.04783	0.977711	0.648296	0.85564	0.86677	1.25851	1.57446	1.45743	1.71104	1.61341	1.46749	0.709355
719	2.04257	2.08153	4.6757	4.55819	5.06193	2.86161	3.25181	5.00723	5.90401	6.25542	4.5	4.5	4.5	6.25542	5.90401	5.00723	2.3741	1.86703	1.55108	1.57446						719	0.784599	0.603457	0.504555	0.289474	0.183213	0.333678	0.397279	0.437694	0.326238	0.583059	1.06347	1.57446	1.45743	1.71104	2.66667	2.86161	2.05263	0.772048	0.772048	0.736067
720	2.08153	2.66667	2.08153	1.41847	3.75904	4.73373	5.00723	2.66667	2.3741	2.33514	2.95924	5.67028	5.90401	5.59237	2.74458	3.1739	5.08514	5.61144	4.09056	1.71104						720	0.701007	0.35827	0.40093	0.35827	1.16912	1.11604	1.06966	0.309508	0.382439	0.472523	0.603457	0.65502	0.571429	1.24016	1.3292	1.44078	2.05263	2.56904	2.45217	1.11223
721	3.03715	2.62771	2.62771	2.56904	2.72137	4.53912	4.85076	5.06193	3.04932	3.50958	2.90545	2.71173	3.25181	5.67028	6.48915	8.01085	5.90401	4.53912	2.13623	2.78369						721	0.876549	0.508735	0.508735	0.583979	0.687048	0.687048	0.66757	0.540763	0.433514	0.187771	0.139009	0.231975	0.472523	0.804076	2.13623	3.44675	3.44675	2.13623	1.24293	1.01857
722	2.08153	2.00362	1.78896	2.33514	4.71466	7.14618	6.40911	3.7362	2.58308	3.91486	4.5	4.5	3.32972	3.1739	3.32972	3.62229	2.62771	2.62771	3.03715	3.25181						722	0.270984	0.333678	0.397279	0.437694	0.521285	0.540763	0.784599	0.819658	0.86677	0.65502	0.65502	0.66615	0.738612	0.86677	1.55108	1.73044	1.55108	1.24293	1.01857	0.765094
723	2.08153	2.66667	2.66667	2.66667	3.25181	3.91486	3.91486	3.83695	5.67028	7.0896	6.93581	5.10044	4.5	6.25542	5.90401	4.71466	4.6757	7.36687	7.0743	4.34418						723	0.187771	0.1	0.139009	0.231975	0.326238	0.437694	0.709355	0.880611	0.948388	0.636545	0.528725	0.543565	1.33488	2.66667	2.74458	2.12064	1.25851	2.45217	2.30572	1.6038
724	2.13623	1.8855	1.72679	1.39799	1.89629	2.53986	2.81295	2.66667	3.25181	3.32972	2.78369	2.72137	5.20217	5.90401	5.00723	2.40628	2.07904	2.07475	2.3741	2.19855						724	0.333678	0.397279	0.500387	0.508735	0.772048	0.736067	0.638313	0.287229	0.338236	0.504555	0.66615	0.543565	0.445133	1.12871	4.3385	5.0263	4.09056	1.24293	0.770897	0.534297
725	2.86161	2.95924	2.04257	1.75	2.62771	2.74458	5.26085	7.36687	8.24458	6.25542	3.91486	3.83695	3.91486	6.25542	5.4359	5.06193	3.44675	4.5	3.44675	3.30651						725	0.85564	0.648296	0.490094	0.183213	0.270984	0.589552	0.736067	0.772048	0.459973	0.382439	0.238467	0.226781	0.231975	0.765094	1.1356	1.37554	1.2	1.66811	1.61341	1.33488
726	2.27646	3.30651	2.27646	3.1739	5.08514	5.90401	4.42209	2.58876	2.15944	3.1739	3.32972	4.5	3.91486	5.59237	4.85076	5.06193	2.86161	3.83695	2.74458	3.1739						726	1.02446	0.601549	0.270499	0.40093	0.35827	0.500387	0.592326	0.554695	0.466031	0.472523	0.603457	0.65502	1.24016	1.99793	2.08153	1.41847	0.749742	0.85564	1.17492	1.39892
727	5.26085	2.74458	2.92028	2.3741	5.00723	7.65944	7.65944	5.59237	5.67028	6.48915	5.37771	2.62771	2.62771	3.03715	5.59237	5.31887	5.00723	2.66667	5.00723	5.0263						727	0.589552	0.319746	0.277477	0.270984	0.534297	0.57585	0.645753	0.348518	0.445133	0.459973	0.571429	0.947591	0.934982	1.54528	1.93524	3.25181	2.86161	2.13623	1.06739	0.819658
728	2.56904	3.50542	5.37771	5.31887	4.74522	3.17285	3.20425	3.22564	2.74458	2.78369	2.72137	3.44675	3.91486	3.83695	5.67028	8.24458	10	10	7.19132	5.06193						728	0.538856	0.199458	0.421827	0.365221	0.568113	0.40423	0.729344	0.770897	0.804076	0.784599	0.673373	0.638313	0.813856	1.60371	2.08153	2.92028	2.74458	2.33514	1.24293	0.731887
729	2.3741	2.35562	2.98244	5.69076	6.48915	5.67028	2.58308	2.12707	2.8303	3.54789	5.59237	7.65944	7.65944	4.42209	2.00362	2.66667	5.67028	5.61144	4.6757	2.3741						729	0.765094	0.270984	0.333678	0.543565	0.749742	1.1259	1.16486	0.891847	0.373066	0.294668	0.459973	0.65502	0.86677	0.965944	2.12064	2.74458	3.83695	2.74458	2.29619	1.01857
730	1.57446	1.55108	1.39892	1.37554	4.00868	4.85076	4.53912	2.13623	2.78369	3.91486	3.44675	3.30651	5.20217	6.44819	5.62387	2.91828	2.92028	2.74458	2.62771	1.75						730	0.433514	0.226781	0.231975	0.388932	0.884897	0.997676	0.947591	0.65502	0.86677	0.882352	0.709355	0.583979	0.804076	2.13623	3.44675	3.91486	2.66667	1.41847	0.833333	0.687048
731	1.66641	1.61632	1.70536	2.33514	4.71466	5.90401	5.67028	3.25181	3.25181	3.32972	3.25181	5.00723	4.85076	4.18422	2.45217	2.74458	3.50542	2.74458	2.92028	2.08153						731	0.963401	0.373066	0.452992	0.66757	0.603457	0.592326	0.500387	0.592326	0.554695	0.528725	0.660593	0.648296	0.685141	0.599277	0.950362	1.55108	1.73044	1.84365	1.86703	1.59391
732	2.92028	3.03715	2.95924	2.04257	2.62771	3.03715	2.66667	2.00362	4.42209	5.90401	8.01085	6.48915	8.01085	5.61144	4.6757	2.95924	5.67028	6.48915	5.67028	2.95924						732	1.27219	0.521285	0.437694	0.397279	0.528725	0.492001	0.583979	0.508735	0.571429	0.772048	0.736067	0.589552	0.583059	1.06347	1.86703	2.08153	4.6757	4.55819	4.47679	1.61341
733	2.67061	5.6751	6.90652	5.37771	2.92028	2.08153	2.04257	2.62771	4.1811	6.88864	8.80339	7.19132	5.06193	3.44675	3.91486	3.25181	2.19855	1.84365	1.39892	1.37554						733	0.729344	0.492001	0.583979	0.508735	0.571429	0.459973	0.382439	0.277477	0.270984	0.222222	0.222222	0.417269	0.554695	1.90889	2.19287	2.4288	1.28189	1.24293	1.08297	0.887925
734	1.51027	1.80988	2.09541	2.3741	5.00723	5.0263	4.6757	4.71466	4.85076	6.81735	5.4359	6.23202	3.88834	3.81354	3.91486	3.62229	2.92028	2.08153	1.75	1.41847						734	0.568113	0.40423	0.528725	0.660593	0.99938	1.37554	1.1983	0.836135	0.445133	0.348518	0.445133	0.397279	0.876549	1.31114	2.04257	2.3741	2.3741	1.86703	1.25851	0.716305
735	5.0263	5.00723	2.66667	2.66667	3.25181	3.32972	3.25181	5.00723	7.65944	8.24458	5.20217	5.06193	4.85076	5.59237	3.03715	2.25155	1.61632	1.99793	2.3741	4.6757						735	0.397279	0.349923	0.275542	0.287229	0.638313	0.673373	0.638313	0.437694	0.592326	0.66615	0.592326	0.388932	1.05117	1.59391	1.75	1.04231	1.03118	1.1983	1.06347	0.645753
736	2.95924	4.00279	6.60436	6.69395	5.26085	2.74458	2.33514	4.05161	5.31887	6.25542	3.91486	3.25181	3.25181	3.32972	2.78369	2.13623	1.90598	1.86703	2.4288	2.86161						736	0.99938	0.660593	0.333678	0.417269	0.930857	1.01857	0.960141	0.540763	0.583979	0.592326	0.603457	0.521285	1.10643	1.64267	2.04257	1.37384	0.836135	0.528725	0.755315	1.08297
737	5.67028	5.59237	5.31887	5.00723	3.87317	6.37438	5.94024	6.68474	4.73373	5.59237	3.32972	5.59237	7.65944	7.36687	4.20759	4.18422	5.4359	5.20217	5.06193	5.4359						737	0.876549	0.397279	0.382439	0.589552	1.98994	2.08142	1.63631	0.238467	0.538856	0.848915	0.936687	0.638313	0.375	0.813856	1.01857	1.24293	1.08297	0.99938	1.14821	0.934982
738	5.37771	8.24458	7.36687	4.38313	1.9137	2.22807	4.87836	7.65944	8.24458	6.25542	3.91486	3.83695	5.67028	8.24458	7.36687	4.38313	2.04257	1.90598	1.84365	2.45217						738	0.784599	0.936687	0.887925	0.645753	0.459973	0.947591	0.934982	0.669869	0.16308	0.238453	0.660593	0.882352	1.24293	1.28189	1.25851	0.950362	1.1259	1.08127	1.03118	0.603457
739	10	7.36687	7.01627	4.55819	4.47679	2.78369	3.32972	5.59237	7.65944	8.61592	6.16108	3.70249	3.32182	3.32972	5.59237	5.31887	5.00723	3.25181	5.67028	8.24458						739	1.02191	0.57585	0.583059	0.388932	0.884897	0.886221	0.821295	0.348518	0.528725	0.492001	0.472523	0.319746	0.472523	3.61275	4.73373	4.3385	1.32375	0.86677	1.25851	1.08684
740	2.08153	1.86703	1.84365	1.90598	4.6757	5.0263	5.00723	2.66667	2.66667	2.57414	2.56183	3.15929	3.91486	4.5	3.62229	2.62771	2.62771	5.37771	5.61144	4.6757						740	0.66757	0.540763	0.433514	0.421827	0.716305	0.770897	0.729344	0.443239	0.729344	0.57585	0.583059	0.472523	0.603457	1.03118	1.37384	1.75	1.45743	1.41847	1.16486	0.979619
741	4.73373	4.71466	2.33514	2.08153	2.92028	3.03715	3.83695	3.32972	3.83695	3.32972	3.25181	3.25181	5.67028	5.90401	7.34779	5.0263	4.6757	2.3741	2.08153	4.34418						741	0.31718	0.256425	0.238467	0.421827	0.891847	1.08127	0.884897	0.437694	0.521285	0.540763	0.66757	0.540763	1.25271	1.26651	1.61632	0.997676	1.61632	1.52982	1.46749	0.646034
742	1.90889	2.58308	2.74458	2.58876	2.66667	3.91486	4.5	3.44675	2.72137	4.53912	7.65944	10	7.65944	5.59237	3.91486	3.62229	5.26085	5.0263	5.00723	1.99793						742	0.382439	0.326238	0.287229	0.421827	0.716305	0.965944	0.804076	0.66757	0.603457	0.504555	0.484521	0.891847	1.75	2.3741	2.66667	2.08153	2.00362	1.49638	1.33488	0.543565
743	3.25181	3.32972	2.95924	1.86703	4.18422	7.19132	7.19132	4.47679	1.90598	3.03731	3.7549	6.37245	6.48915	5.67028	5.59237	5.31887	7.34779	5.0263	4.6757	2.3741						743	0.660593	0.294668	0.226781	0.287229	0.638313	0.585602	0.601549	0.35827	0.583979	0.492001	0.466031	0.277477	0.382439	1.12871	4.3385	5.31887	5.59237	2.74458	2.12064	0.882352
744	3.62229	4.5	3.62229	3.50542	5.37771	5.90401	5.00723	3.25181	3.91486	4.5	4.5	3.91486	3.83695	3.91486	3.62229	3.50542	3.03715	3.83695	3.03715	3.50542						744	0.37826	0.373066	0.515685	0.592326	0.876549	0.934982	0.884897	0.437694	0.287229	0.275542	0.433514	0.687048	0.833333	1.1259	1.45743	1.50717	1.47483	1.2146	1.1259	0.638286
745	1.57446	1.75	1.75	2.62771	2.74458	2.62771	1.75	2.04257	2.95924	5.67028	6.48915	8.01085	8.24458	10	7.65944	7.34779	5.90401	5.20217	2.25325	1.37554						745	0.417269	0.183213	0.226781	0.433514	0.687048	0.749742	0.738612	0.749742	0.833333	0.833333	0.638286	0.729344	0.770897	1.24293	1.28189	1.37554	1.08297	0.86677	0.738612	0.554695
746	2.19855	5.00723	5.90401	6.25542	3.91486	2.95924	2.33514	2.95924	3.32972	5.17107	7.18204	7.82328	6.22617	3.58914	3.47617	2.74458	2.62771	4.38313	4.55819	4.47679						746	0.709355	0.583979	0.540763	0.66757	0.540763	0.433514	0.275542	0.238467	0.758601	0.969812	1.04231	0.85564	1.46749	1.90598	2.04257	2.04257	1.78896	2.58876	2.27646	2.05263
747	1.90598	2.04257	1.75	1.57446	1.25851	1.06739	2.13623	5.20217	5.90401	5.59237	2.86161	2.72137	2.78369	3.03715	2.92028	2.08153	2.33514	1.90598	1.66811	1.66811						747	0.452992	0.66757	0.603457	0.738612	1.33488	1.3501	1.05766	0.270984	0.417269	0.755315	0.965944	0.804076	0.784599	0.736067	1.44078	2.58308	2.74458	1.92002	0.504555	0.484521
748	5.4359	5.00155	2.94626	2.51038	5.45946	5.31887	4.71466	2.92028	2.75921	3.522	5.39234	8.24458	10	10	10	7.65944	5.59237	3.32972	2.78369	4.47679						748	1.11223	0.550542	0.275542	0.238467	0.231975	0.226781	0.349923	0.397279	0.445133	0.397279	0.526022	0.621374	0.892405	3.89165	4.55819	4.38313	2.04257	2.08153	2.04257	1.57446
749	2.58876	2.45201	5.26085	5.0263	7.34779	5.0263	4.38313	4.38313	5.0263	5.00723	3.25181	3.91486	4.5	6.25542	5.31887	4.34418	2.66667	2.74458	2.58876	1.49638						749	0.338236	0.309508	0.382439	0.472523	1.85733	1.96439	1.54854	0.289474	0.621584	1.17492	1.28189	0.979619	0.960141	1.60371	2.3741	2.19855	1.84365	1.1983	0.884897	0.349923
750	3.44675	3.91486	3.83695	3.03715	3.50542	3.62229	3.62229	5.26085	7.36687	7.65944	7.34779	6.22377	6.61776	6.57518	6.48915	5.67028	3.25181	3.25181	2.86161	3.30651						750	0.585602	0.538856	0.349923	0.709355	0.798761	0.660593	0.445133	0.354648	0.389386	0.395062	0.397279	0.528725	0.755315	1.17659	1.7742	1.70704	1.27219	1.25271	1.20381	1.36974
751	5.08514	5.90401	5.00723	2.66667	2.66667	2.08153	1.5355	3.89165	4.85076	3.96861	2.07489	1.99852	2.35583	1.44192	1.30257	2.65993	3.70865	6.48655	5.31887	4.92932						751	0.521285	0.326238	0.270984	0.534297	0.770897	0.930091	1.10293	0.949541	0.821295	0.309508	0.40093	0.309508	1.11387	1.30134	1.5355	1.25851	1.86703	1.90598	1.55108	0.804076
752	1.08297	1.24293	1.75	2.95924	3.91486	6.25542	5.90401	5.59237	5.67028	5.61144	7.01627	5.61144	5.37771	2.92028	2.95924	5.67028	5.61144	4.6757	1.90598	1.66811						752	0.276015	0.187653	0.139009	0.451085	0.648296	0.621584	0.601549	0.731887	0.804076	0.66757	0.452992	0.568113	0.891847	1.16486	1.71104	1.61341	1.55108	1.06739	0.819658	0.593992
753	2.56904	3.50542	2.74458	3.50542	3.56099	4.3358	3.16107	4.83458	4.73373	7.34779	5.31887	5.06456	3.31677	2.91894	5.06193	4.38265	4.18422	1.57446	1.57446	2.4288						753	0.603655	0.450531	0.449022	1.76261	2.66099	2.52038	1.54528	0.784518	0.714398	0.349923	0.884897	0.934982	1.07717	0.936687	2.25325	2.39349	2.4288	1.39892	1.25851	0.86677
754	2.62771	5.37771	5.4359	4.00868	1.66811	1.73044	1.55108	2.12064	3.32972	6.25542	5.90401	4.71466	2.43473	2.48695	2.47369	2.33514	2.3741	2.66667	2.3741	2.04257						754	0.583059	0.388932	0.35827	0.338236	0.349923	0.884897	1.37384	1.57446	1.17492	0.772048	0.571429	0.571429	0.947591	1.08127	1.04231	1.03118	1.1983	1.37554	1.2	0.887925
755	1.66811	1.61341	2.00362	2.66667	3.03715	5.26085	4.55819	5.06193	2.56904	2.92028	2.3741	2.66667	2.66667	2.3741	2.92028	2.74458	2.92028	2.3741	2.19855	1.66811						755	0.504555	0.338236	0.349923	0.397279	0.333678	0.460597	0.687384	0.79307	0.592326	0.583979	0.804076	0.882352	0.972668	0.736067	0.901627	1.11223	1.28189	1.41847	1.16486	1.04231
756	3.62229	6.25542	5.61144	4.20759	2.4288	3.44675	3.32972	4.92932	4.73373	4.53912	1.84365	1.86703	4.71466	5.90401	5.37771	3.50542	3.62229	3.44675	2.4288	2.45217						756	0.459973	0.508735	0.437694	0.326238	0.382439	0.543565	0.86677	0.819658	0.784599	0.804076	0.882352	0.709355	0.876549	1.60371	1.90598	1.84365	1.86703	1.70536	1.12871	0.445133
757	3.32972	6.25542	6.48915	6.25542	4.5	4.5	3.32972	3.1739	3.32972	3.91486	2.78369	4.47679	4.55819	7.01627	7.36687	9.92101	8.15507	6.17643	3.32972	3.1739						757	0.836135	0.294668	0.289474	0.420964	0.571429	0.508735	0.583979	0.452992	0.484521	0.420964	0.772048	0.882352	1.5355	1.61341	2.13623	1.89135	2.02599	1.73537	1.75	1.37384
758	1.55108	1.28189	2.29619	5.08514	5.4359	5.06193	2.86161	3.26068	2.38415	2.92915	3.62229	3.62229	1.63297	0.622812	0.75526	4.38313	4.73373	4.38313	1.75	1.57446						758	0.500387	0.40954	0.396332	0.401192	0.709355	0.687305	0.645753	0.459973	0.772048	0.687305	0.534297	0.333747	0.660672	0.882422	1.06739	0.819658	0.638313	0.375	0.437694	0.446041
759	2.74458	2.45217	4.18422	4.85076	7.34779	5.0263	4.38313	2.04257	1.90598	4.47679	4.55819	7.01627	4.73373	4.6757	2.08153	1.86703	1.84365	2.78369	3.03715	3.50542						759	0.355621	0.241588	0.270984	0.388932	0.592326	0.603457	0.66757	0.540763	0.583979	0.446041	0.500387	0.592326	0.86677	1.08297	1.2	1.66811	1.90598	2.33514	1.70536	1.14807
760	4.6757	7.36687	7.65944	4.71466	2.33514	1.90598	2.72137	3.03523	3.44855	5.18085	5.0263	5.26085	2.74458	2.92028	2.95924	3.32972	2.58308	1.24016	1.24016	1.70536						760	0.592326	0.583979	0.540763	0.784599	1.11223	1.1356	0.765094	0.231975	0.178019	0.294668	0.397279	0.500387	0.446041	0.583979	3.61275	4.14859	3.67545	0.65502	0.65502	0.66615
761	5.4359	8.01085	6.48915	6.25542	6.25542	5.31887	4.34418	1.97543	2.25388	4.56961	7.36687	7.36687	4.30999	1.95969	4.64152	4.85076	4.00868	2.25325	2.39349	5.06193						761	0.226781	0.231975	0.238467	0.338236	0.621584	0.798761	0.772048	0.508735	0.876549	1.01857	0.891847	0.484521	0.797126	1.08127	1.41847	1.16486	1.04231	0.738612	0.603457	0.433514
762	5.61144	5.00155	2.20146	1.66641	2.95924	3.03715	2.62771	2.62771	3.62229	4.5	3.91486	3.83695	3.91486	3.91486	3.83695	3.91486	4.5	4.48077	3.6005	5.24162						762	0.802169	0.497831	0.490094	0.183213	0.417269	0.443239	0.417269	0.270984	0.765094	1.01857	1.1259	0.950362	1.25851	1.39892	1.55108	1.39892	2.4288	3.44675	3.44675	1.90217
763	5.00723	4.85076	4.00868	1.66811	2.78369	3.32972	2.95924	4.6757	5.0263	5.59237	3.32972	3.83695	3.91486	3.91486	3.25181	3.25181	3.03715	3.50542	3.03715	3.25181						763	0.459973	0.445133	0.348518	0.645753	0.687305	0.709355	0.701007	0.624611	0.645753	0.348518	0.382439	0.472523	0.687048	0.687048	1.83785	1.92956	1.8253	0.772048	0.798761	0.772048
764	5.90401	6.25542	6.25542	5.90401	4.71466	2.92028	2.74458	2.92028	2.08153	2.33514	2.3741	2.66667	3.25181	3.91486	3.32972	4.92932	4.26562	5.06193	2.86161	5.59237						764	0.823527	0.70984	0.270984	0.589552	0.673373	0.638313	0.437694	0.592326	0.66615	0.65502	0.65502	0.554695	1.19746	1.59391	2.04257	1.75	1.45743	1.1259	0.687048	0.960141
765	1.78896	2.92028	2.74458	2.92028	2.95924	3.91486	3.62229	5.26085	7.36687	8.24458	6.25542	3.91486	3.71992	3.78225	3.79783	3.83695	5.67028	6.48915	5.08514	2.58876						765	0.472523	0.583059	0.624611	0.701007	0.884897	0.934982	0.960141	0.492001	0.528725	0.543565	0.554695	0.466031	0.472523	0.687048	1.1259	2.33514	3.62229	3.62229	2.33514	0.979619
766	1.90598	2.92028	5.37771	5.61144	7.01627	7.36687	7.65944	4.53912	3.38258	4.19599	6.91663	5.90401	5.59237	3.32972	5.59237	5.0263	4.38313	2.62771	2.56904	2.72137						766	0.521285	0.375	0.437694	0.508735	0.772048	0.736067	0.701007	0.35827	0.601549	0.585602	0.589552	0.583059	0.770897	0.86677	1.90889	2.36842	2.33514	1.71104	1.49638	1.27219
767	1.90598	2.13623	1.90598	1.86703	1.84365	4.53912	5.90401	8.01085	8.24458	8.24458	8.01085	8.24458	10	7.65944	5.59237	3.32972	2.95924	4.6757	4.73373	4.6757						767	0.765094	0.382439	0.397279	0.701007	1.98994	2.13018	1.64281	0.319746	0.388932	0.884897	0.997676	1.03118	0.603457	0.784599	1.11223	2.45217	2.30572	2.42299	1.64267	1.60371
768	6.68474	4.26562	4.47679	1.61341	1.71104	2.33514	3.03715	3.25181	2.3741	4.6757	4.73373	4.9432	3.26235	2.92848	2.49403	1.52982	1.55108	1.5355	4.42209	4.73373						768	0.417269	0.183213	0.226781	0.287229	0.521285	0.492001	0.466031	0.326238	0.375	0.437694	0.35827	0.40093	0.621584	0.798761	1.44078	2.58308	2.66099	2.49403	1.41279	1.22343
769	2.19855	1.66811	1.66811	2.78369	3.91486	3.32972	1.92002	1.90889	5.00155	5.61144	4.38313	2.04257	4.71466	5.90401	5.67028	2.78369	1.84365	4.20759	5.0263	5.00723						769	0.765094	0.319746	0.326238	0.521285	0.687048	0.599277	0.568113	0.452992	0.583979	0.508735	0.508735	0.388932	1.63631	4.89009	5.4359	3.89165	0.86677	1.90889	2.36842	2.18886
770	2.78369	3.91486	3.44675	5.06193	7.19132	8.24458	5.08514	2.58876	4.42209	7.65944	7.36687	5.26085	5.37771	5.61144	5.26085	5.37771	5.31887	4.34418	1.61341	2.13623						770	0.388932	0.583059	0.57585	0.729344	0.443239	0.417269	0.333678	0.397279	0.500387	0.508735	0.571429	0.571429	0.947591	1.1983	1.55108	4.20759	4.44116	3.87607	0.882352	0.709355
771	2.13623	1.90598	2.04257	1.57446	1.84365	2.78369	2.86161	3.30651	3.44675	3.91486	3.83695	3.03715	2.62771	2.04257	1.90598	4.47679	7.19132	7.65944	5.00723	2.19855						771	0.520891	0.374652	0.437694	0.397279	0.528725	0.554695	0.738612	0.66615	0.592326	0.500387	0.446041	0.500387	0.592326	1.33488	1.49638	2.00362	1.78896	2.33514	1.78896	1.27184
772	1.86703	1.90598	1.55108	1.5355	2.08153	2.08153	1.71104	2.33514	5.37771	8.24458	7.36687	5.26085	3.62229	3.32972	4.92932	7.0743	7.36687	4.38313	1.57446	1.55108						772	0.583979	0.429741	0.370461	0.449731	0.492001	0.521285	0.638313	0.624611	1.31449	1.10629	1.11387	0.543565	1.04231	1.08127	1.61632	1.41279	1.5355	1.08297	1.08297	0.804076
773	5.00723	7.65944	10	7.36687	5.73188	4.15605	4.09333	5.26085	5.0263	5.59237	2.74458	3.1739	2.45201	2.33514	1.71104	2.08153	2.66667	3.25181	3.32972	3.25181						773	0.638313	0.375	0.326238	0.382439	0.543565	0.66615	0.592326	0.500387	0.508735	0.508735	0.701007	1.11223	1.57446	1.26238	1.19746	0.969812	1.1259	1.41847	1.61341	1.4048
774	2.95924	3.32972	5.59237	4.85076	6.81735	4.85076	5.59237	2.86161	2.72137	4.53912	5.69921	5.43821	5.38757	5.31887	4.71466	2.92028	3.03715	3.25181	2.3741	2.33514						774	0.687048	0.521285	0.813856	0.934982	0.884897	0.500387	0.446041	0.437694	0.521285	0.804076	0.819658	0.638313	1.10643	1.64267	1.86703	1.25851	1.5355	1.49638	1.41847	0.833333
775	1.90506	1.88675	1.94402	1.86703	1.84365	1.90598	1.86703	1.84365	2.78369	3.91486	3.91486	3.83695	5.67028	5.90401	5.59237	3.32972	2.95924	1.75	1.71104	1.78896						775	0.543565	0.749742	0.687048	0.583979	0.508735	0.508735	0.583979	0.540763	0.66757	0.603457	0.543565	0.645753	0.887925	1.66811	1.90598	2.04257	1.37384	0.836135	0.333678	0.333678
776	1.78896	4.34418	5.31887	5.20217	2.72137	1.90598	1.86703	2.4288	5.20217	6.48915	5.37771	5.26085	5.61144	5.00155	2.49403	4.3385	5.31887	5.00723	2.3741	2.33514						776	0.797126	0.40093	0.309508	0.528725	0.930857	1.16486	1.04231	0.65502	0.65502	0.603457	0.521285	0.437694	0.709355	0.798761	0.772048	0.947591	1.1983	1.37554	1.37554	1.1983
777	1.39892	1.37554	1.66811	2.19855	5.00723	7.65944	7.65944	5.59237	5.67028	8.24458	8.24458	8.01085	6.48915	5.67028	2.78369	4.47679	6.30484	6.36234	3.3211	1.55108						777	0.421827	0.199458	0.226781	0.495288	0.770897	0.755315	0.466031	0.326238	0.437694	0.446041	0.437694	0.375	0.437694	1.76261	1.99225	2.02592	1.46749	1.73044	1.55108	0.716305
778	1.84365	1.86703	1.78896	2.00362	2.08153	3.25181	3.03715	5.26085	5.61144	5.67028	2.78369	1.84365	1.86703	2.95924	3.03715	2.45217	4.18422	5.4359	5.67028	2.78369						778	0.701007	0.508735	0.420964	0.338236	0.433514	0.492001	0.612316	0.443239	0.528725	0.543565	1.33488	1.3501	1.36974	1.4048	1.52982	1.61632	1.1983	1.17492	0.972668	0.736067
779	4.42209	5.0263	4.6757	1.78896	4.34418	4.26562	4.47679	2.78369	3.03715	5.26085	5.61144	6.25542	3.44675	2.72137	2.78369	3.91486	6.25542	6.43942	5.02878	2.53902						779	0.375	0.326238	0.319746	0.472523	0.979619	0.969812	0.67083	0.226781	0.550542	0.624611	0.860155	0.702923	0.785831	0.947591	1.37384	1.57446	1.37554	1.66811	1.46713	1.10643
780	2.13623	1.61341	2.00362	1.78896	2.92028	3.03715	2.58308	4.24946	4.65014	7.34779	5.90401	6.25542	3.91486	3.25181	2.66667	2.66667	3.25181	3.03715	2.92028	1.90598						780	0.958207	0.186905	0.275168	0.392624	0.709355	0.736067	0.901627	0.624611	0.729344	0.443239	0.467573	0.327986	0.439236	0.884897	1.37384	2.62771	2.56904	2.13623	1.5355	1.26233
781	2.00362	3.32972	4.42686	3.83198	3.17866	2.19855	2.13623	1.90598	1.86703	2.60188	3.64288	4.30473	3.54907	3.52707	3.08875	2.45217	4.18422	4.38265	3.89165	0.950362						781	0.421827	0.515685	0.738612	0.86677	1.55108	1.46713	1.05766	0.466031	0.638286	0.687048	0.433514	0.338236	1.0897	1.52982	1.66811	0.99938	1.14821	1.1983	1.11223	0.550542
782	2.3741	2.3741	2.92028	3.62229	4.5	6.25542	5.4359	5.06193	2.86161	3.11917	2.51637	2.53403	2.66667	5.00723	5.31887	4.10611	1.17745	1.23511	1.90598	2.33514						782	0.417269	0.492001	0.472523	0.382439	0.397279	0.583979	0.603457	0.592326	0.437694	0.364272	0.362844	0.364272	0.638313	0.936687	1.66811	1.73044	1.46749	1.44078	1.21775	1.00241
783	2.08153	1.66641	1.32375	1.37384	2.04257	2.95924	2.86161	5.06193	7.19132	7.65944	5.59237	5.67028	5.61144	4.6757	2.3741	2.3741	2.92028	3.62229	3.62229	2.92028						783	0.804076	0.472523	0.319746	0.472523	0.603457	0.738612	0.86677	0.731887	0.538856	0.433514	0.979619	1.01857	0.960141	1.27219	2.66667	2.66099	2.49403	1.99793	2.19855	1.55108
784	1.25851	3.87607	4.73373	5.59237	3.91486	3.91486	3.25181	3.25181	5.67028	5.61144	4.38313	2.04257	2.3741	2.08153	2.00362	2.66667	5.67028	6.48915	5.37771	2.45217						784	0.714398	0.238467	0.382439	0.543565	0.603457	0.66757	0.603457	0.592326	0.701007	1.11223	1.1356	0.813856	0.521285	0.687048	1.1259	2.33514	2.74458	3.50542	2.74458	2.10108
785	5.0263	5.00723	2.66667	3.25181	5.67028	5.61144	4.00697	2.20146	3.24613	6.25542	5.61144	5.26085	5.37771	7.48389	9.13803	6.89875	5.00723	2.19855	1.84365	4.20759						785	0.459973	0.382439	0.277477	0.466031	0.930857	0.969812	0.904887	0.638286	0.638286	0.417269	0.333678	0.543565	0.86677	2.13623	2.39349	2.13623	1.06739	0.882352	0.772048	0.571429
786	2.56904	2.12717	0.9401	1.11685	1.45743	1.75	4.38313	5.61144	5.67028	3.93935	3.44575	3.93935	3.91486	3.91486	2.95924	2.33514	2.08153	1.86703	1.55108	2.45217						786	0.226781	0.183213	0.183213	0.226781	0.287229	0.375	0.287229	0.375016	0.663261	0.724085	0.583059	0.277477	0.583059	0.887925	1.2	0.99938	0.772048	0.65502	0.603457	0.433514
787	5.37771	2.81719	2.25727	2.56357	3.25181	5.67028	5.61144	4.6757	2.95924	3.32972	3.25181	3.25181	5.67028	5.90401	4.71466	2.04257	2.62771	3.62229	6.25542	6.48915						787	1.76956	0.421827	0.287229	0.437694	0.508735	0.459973	0.528725	0.492001	0.521285	0.375	0.437694	0.397279	0.821295	1.26238	1.45743	1.41847	1.45743	2.62771	3.62229	3.32972
788	3.03715	3.50542	3.62229	3.44675	3.30651	5.20217	5.90401	5.59237	3.03715	5.26085	5.61144	6.25542	3.91486	3.83695	2.86161	2.4288	1.39892	1.84365	2.19855	3.25181						788	0.638313	0.375	0.437694	0.592326	0.554695	0.466031	0.277477	0.466031	0.638286	0.687048	0.583979	0.397279	0.528725	0.930857	1.75	1.78896	1.33488	0.85564	0.99938	0.936687
789	2.92028	3.62229	3.62229	2.62771	4.38313	4.55819	3.89165	2.75083	4.04381	6.0349	5.52518	7.16014	5.90401	4.53912	1.84365	1.86703	2.95924	3.03715	2.92028	2.08153						789	0.947591	0.571429	0.420964	0.388834	0.49085	0.53791	0.724031	0.883235	0.887925	0.583059	0.326238	0.437694	0.709355	0.882352	0.950362	1.41847	1.41279	1.17747	0.876549	0.934982
790	1.90598	1.86703	2.4288	2.86161	3.83695	3.03715	2.25155	3.95689	4.35757	5.26085	2.74458	5.26085	7.36687	8.24458	8.01085	5.4359	3.89165	1.5355	1.61341	2.13623						790	0.388932	0.319746	0.326238	0.638313	1.98994	2.04241	2.03096	0.847211	0.947591	0.571429	0.772048	0.99938	0.99938	1.14821	1.66641	1.78896	1.33488	0.738612	0.66615	0.592326
791	2.56904	5.26085	5.61144	8.01085	6.48915	6.25542	3.91486	3.83695	3.32972	3.25181	2.66667	2.66667	5.00723	5.90401	6.84766	5.17109	4.21452	2.45217	1.37554	2.25325						791	0.382439	0.459973	0.508735	0.437694	0.813856	0.934982	0.884897	0.437694	0.521285	0.687048	0.749742	0.738612	1.04231	1.45743	4.38313	4.55819	3.89165	0.86677	0.592326	0.388932
792	5.37771	6.48915	5.67028	2.78369	1.70573	1.24262	1.23762	4.00868	7.19132	7.65944	4.71466	2.33514	3.89546	4.09803	3.56394	2.58604	3.57507	3.58062	2.62771	2.62771						792	1.11223	0.701007	0.397279	0.445133	0.543565	0.86677	0.965944	0.804076	0.66757	0.804076	0.819658	0.589552	0.583059	0.887925	1.08297	2.12064	2.74458	2.78369	1.84365	1.39892
793	3.50542	5.37771	5.31887	3.75904	1.41847	1.41279	2.49403	2.36842	2.45217	2.4288	2.86161	3.83695	5.67028	5.90401	4.71466	2.92028	3.62229	3.62229	3.50542	2.74458						793	0.685141	0.585602	0.550542	0.421827	0.515685	0.65502	0.508735	0.500387	1.17747	1.26651	1.25271	0.603457	0.85564	0.99938	1.37554	1.1983	1.32375	1.1983	1.25851	0.716305
794	2.4288	2.86161	2.95924	1.75	4.05161	7.0743	7.65944	5.00723	3.25181	5.67028	6.48915	8.01085	6.48915	8.01085	5.61144	4.20759	1.55108	1.57446	1.75	1.57446						794	0.729344	0.492001	0.583979	0.35827	0.338236	0.433514	0.687048	0.950362	0.965944	0.755315	0.612316	0.554695	0.592326	1.75426	2.01315	2.12064	0.965944	1.06739	1.08297	0.887925
795	3.32972	3.8344	2.86807	1.52326	1.54528	3.39496	4.32074	4.71153	5.67028	5.90401	5.59237	5.67028	8.24458	7.65944	5.00723	3.25181	3.03715	2.44572	1.2512	2.11419						795	0.492001	0.466031	0.277477	0.382439	0.397279	0.349923	0.226781	0.495288	0.57585	0.729344	0.554695	0.738612	0.66615	0.85564	1.17492	1.28189	1.04231	1.03118	0.934982	0.960141
796	2.58876	2.74458	3.25181	2.3741	4.6757	7.36687	7.65944	5.18277	3.45072	4.0904	3.91486	3.25181	2.08153	2.00362	1.78896	4.6757	4.29488	3.88585	1.60371	1.78896						796	0.716479	0.431758	0.277477	0.758601	0.969812	0.930857	0.528725	0.660593	0.798761	0.709355	0.437694	0.375	0.638313	0.936687	1.66811	1.90598	1.55495	0.821295	0.660593	0.84808
797	1.86703	1.84365	1.73044	1.4048	1.70993	2.02815	3.26047	3.62229	4.5	4.5	3.44675	2.4288	1.86703	2.95924	2.86161	5.06193	4.55819	4.21962	1.85728	1.91801						797	0.289474	0.309508	0.382439	0.277477	0.466031	0.638286	0.687048	0.433514	0.338236	0.420964	0.947591	1.08127	1.1259	1.1259	1.75	2.08153	1.75	1.71104	1.30134	0.963401
798	3.62229	3.44675	2.4288	1.57446	2.62771	5.37771	5.90401	5.59237	4.43055	6.83978	6.41971	5.00723	3.25181	2.86161	2.4288	4.20759	5.61144	5.20217	2.4288	2.45217						798	0.638313	0.287229	0.226781	0.183213	0.333678	0.309508	0.289474	0.231975	0.277477	0.319746	0.472523	0.687048	0.833333	0.950362	1.55108	1.73044	1.66811	0.99938	0.972668	0.736067
799	2.3741	2.6768	3.82989	4.56703	4.5824	2.89808	1.76906	1.37554	1.86703	3.06858	3.45362	3.36115	5.00723	6.12637	6.50738	4.13721	2.95924	2.33514	2.08153	2.33514						799	0.638286	0.528725	0.543565	0.603457	0.583979	0.508735	0.65502	0.86677	0.965944	0.716305	0.685141	0.585602	1.07717	3.94428	4.73373	4.6757	2.08153	1.86703	1.25851	0.950362
800	2.19855	2.66667	5.00723	5.0263	4.6757	1.90598	1.84365	1.86703	4.71466	5.90401	5.67028	5.59237	5.31887	4.71466	2.04257	2.04257	2.3741	2.66667	2.19855	2.13623						800	0.554695	0.543565	0.645753	0.57585	1.02191	0.735756	0.977711	0.497831	0.601549	0.420964	0.65502	0.86677	0.882352	2.02592	2.66099	3.83695	2.74458	2.00362	0.638286	0.612316
801	4.18422	4.26562	4.92932	2.15944	2.58876	1.78896	2.04257	2.04257	4.93409	7.90808	7.29372	4.05161	1.50281	2.67913	3.08253	5.59237	5.0263	5.26085	2.74458	2.45217						801	0.472523	0.492001	0.466031	0.326238	0.638313	0.819658	0.950362	0.638286	0.729344	0.687305	0.972668	0.687305	1.31449	1.59391	2.33514	2.08153	1.66641	1.32375	0.886221	0.758601
802	2.74458	2.62771	2.62771	2.56904	2.4288	4.20759	5.61144	5.67028	5.59237	7.65944	7.65944	4.55345	2.7376	5.2165	6.48915	5.37771	3.50542	3.03715	2.95924	2.92028						802	0.70984	0.270984	0.388932	0.446041	0.583979	0.492001	0.417269	0.333678	0.397279	0.437694	0.437694	0.397279	1.11387	2.47162	3.91486	3.44675	2.4288	1.57446	1.75	1.26238
803	4.55819	4.47679	2.78369	2.74458	3.1739	2.74458	2.58308	2.49403	2.66099	5.59237	5.71534	5.45648	5.40369	5.31887	4.71466	2.33514	2.3741	2.3741	2.04257	4.38313						803	0.550542	0.275542	0.349923	0.446041	1.16912	1.15505	1.49003	1.08684	1.37554	0.936687	0.701007	0.508735	0.459973	1.11387	1.88648	2.19855	1.55108	1.06739	1.08297	0.936687
804	2.39349	2.4288	1.86703	1.90598	2.72137	2.56904	2.45217	1.55108	2.45217	3.62229	3.62229	3.50542	2.56904	2.72137	1.73044	1.66811	1.66811	2.19855	2.19855	2.72137						804	0.930857	0.528725	0.348518	0.645753	0.887925	0.936687	0.901627	0.736067	0.772048	0.65502	0.749742	1.1259	1.16486	1.04231	1.32375	1.26651	1.54528	1.31114	1.75	1.45743
805	4.53912	5.90401	5.37771	2.62771	2.62771	2.56904	3.30651	2.86161	2.95924	2.92028	3.62229	3.91486	3.83695	3.32972	2.95924	2.92028	3.03715	2.95924	1.86703	1.84365						805	0.592326	0.500387	0.397279	0.382439	1.05766	1.15505	1.11387	0.543565	1.04231	1.01857	0.813856	1.10643	1.3501	1.5355	1.25851	1.39892	1.25851	1.06739	0.965944	0.86677
806	1.78896	2.92028	3.03715	2.95924	2.92028	3.62229	3.44675	2.4288	2.45217	3.62229	3.44675	5.06193	5.4359	5.00155	2.49403	1.52982	2.72137	2.86161	2.66667	2.00362						806	0.388932	0.592326	0.603457	0.583979	0.508735	0.420964	0.484521	0.599277	0.638286	0.417269	0.417269	0.443239	1.7826	2.25696	5.26085	4.35757	3.78134	0.882352	0.755315	0.466031
807	3.95139	1.55334	1.94235	2.66667	3.25181	5.67028	5.61144	4.6757	2.3741	3.25181	3.32972	3.83695	5.67028	6.24574	5.30838	2.32572	2.50268	5.08514	8.24458	7.36687						807	0.947591	0.571429	0.420964	0.40093	0.270499	0.250465	0.451085	0.585602	0.701007	0.592326	0.554695	0.904887	0.969812	4.05161	4.065	3.58072	0.772048	1.46749	1.90598	1.66641
808	2.3741	5.00723	4.85076	5.06193	5.20217	5.90401	5.00723	5.00723	7.06579	9.32731	6.59768	5.65	5.86854	6.49208	5.00723	2.66667	3.25181	3.32972	2.95924	2.33514						808	0.437694	0.326238	0.319746	0.472523	0.492001	0.466031	0.277477	0.319746	0.326238	0.326238	0.758601	0.969812	1.1259	0.833333	0.950362	1.08297	1.66811	2.19855	1.99793	1.17747
809	2.19289	1.25728	1.13963	1.55108	1.57446	1.75	1.45743	1.41847	1.45743	2.04257	2.95924	5.67028	8.24458	7.65944	4.42209	2.00362	2.08153	2.19855	2.72137	2.56904						809	0.749742	0.543565	0.294668	0.226781	0.349923	0.397279	0.445133	0.348518	0.528725	0.755315	0.819658	0.638313	0.521285	1.27219	1.61341	1.66811	1.2	1.2	1.08297	0.950362
810	2.56904	3.30651	2.47541	2.22905	3.95799	4.73373	4.53912	2.13623	1.6665	2.06377	4.47518	5.0263	4.6757	2.3741	2.19855	2.72137	2.56904	2.45217	1.55108	2.45217						810	0.443239	0.528725	0.459973	0.571429	0.65502	0.749742	0.833333	0.687048	0.521285	0.521285	0.603457	1.03118	1.37384	1.75	1.57446	1.37554	1.08297	0.950362	0.638286	0.612316
811	1.75	4.38313	5.0263	4.53912	2.72137	2.86161	3.25181	3.25181	3.03715	2.62771	2.62771	5.37771	8.24458	7.0743	4.34418	4.42209	5.90401	6.25542	3.62229	2.62771						811	0.645753	0.348518	0.382439	0.326238	0.813856	0.784518	0.665636	0.37826	0.492001	0.66757	0.687048	0.687048	0.960141	1.01857	1.71104	1.49638	2.58876	2.27646	2.25325	0.887925
812	2.66099	2.20146	1.66641	2.95924	3.32972	3.25181	2.66667	3.77843	6.26703	7.01578	8.01085	6.48915	8.01085	5.61144	4.71374	3.00234	5.70832	5.61144	4.6757	2.95924						812	0.637338	0.270984	0.417269	0.554695	0.65502	0.571429	0.571429	0.420964	0.484521	0.515685	0.543565	0.445133	0.660593	2.05263	3.44675	3.62229	2.92028	2.08153	1.91481	1.16638
813	2.19855	4.47679	4.55819	4.6757	4.71466	5.0263	4.6757	2.3741	2.08153	2.00362	1.41279	2.49403	5.00155	5.61144	5.26085	2.74458	3.50542	2.56904	2.72137	2.19855						813	0.550542	0.338236	0.35827	0.437694	0.437694	0.470492	0.4654	0.462144	0.508735	0.508735	0.701007	0.673373	0.638313	0.521285	0.979619	1.28189	1.55108	1.1356	1.07717	0.673373
814	3.32972	3.44675	5.06193	4.55819	4.6757	4.71466	5.0263	7.01627	6.29898	7.03451	4.6024	3.83695	5.67028	8.24458	7.36687	4.6757	2.08153	2.04257	1.45743	2.29619						814	0.930857	0.417269	0.534297	0.887925	1.2	0.99938	0.709355	0.437694	0.437694	0.592326	0.603457	0.521285	0.437694	0.592326	1.04231	0.969812	1.02191	1.06347	1.57446	1.45743
815	5.61144	5.67028	3.83695	3.32972	3.25181	2.66667	2.66667	5.00723	7.65944	10	10	7.36687	4.70496	2.11468	2.3644	2.95924	2.74458	3.1739	2.45201	5.26085						815	1.28189	0.979619	0.960141	1.31114	1.31114	1.07717	0.736067	0.709355	0.437694	0.326238	0.758601	1.55495	1.64267	1.16912	0.709355	1.46749	1.52982	1.61632	1.1983	1.55108
816	5.4359	5.08514	2.12064	1.55108	4.53912	5.90401	5.20217	5.06193	5.4359	6.25542	3.44675	2.72137	1.90598	2.33514	2.3741	5.00723	5.31887	4.71466	1.86703	4.18422						816	0.508735	0.508735	0.437694	1.10643	1.64267	1.55495	0.904887	0.443239	0.904887	0.886221	0.947591	0.508735	0.701007	1.98994	2.56904	2.45217	1.37554	1.08297	0.804076	0.583979
817	3.25181	3.32972	5.59237	4.73373	5.8835	6.16636	6.39008	6.81735	7.19132	8.24458	8.01085	5.4359	5.06193	5.20217	5.90401	4.42209	1.5355	1.25851	1.86703	2.3741						817	1.16912	0.446041	0.388932	0.583059	0.887925	0.887925	0.729344	0.638286	0.749742	0.65502	0.508735	1.16912	1.46713	1.55108	1.06739	0.965944	0.755315	0.466031	1.05766	1.20381
818	3.03715	5.26085	4.73373	4.6757	2.3741	2.3741	1.66641	2.20146	5.00155	8.24458	8.24458	6.21446	6.20901	5.27791	3.87607	1.25851	1.28189	1.41847	1.75	2.95924						818	1.63631	0.472523	0.492001	0.528725	0.660593	0.882352	1.5355	1.30134	1.11387	0.543565	0.554695	0.37826	0.490094	1.02446	2.45217	2.45201	1.85733	0.66757	1.85733	1.96439
819	2.08153	2.04257	1.24718	0.887655	0.732169	1.24952	1.85909	2.3741	2.66667	5.00723	5.90401	5.67028	2.95924	2.33514	1.64267	4.17842	4.11933	4.18422	1.57446	2.04257						819	0.508735	0.349923	0.338236	0.35827	0.500387	0.35827	0.250465	0.250465	0.420964	0.508735	0.500387	0.592326	0.86677	1.55108	1.61341	1.33488	0.65502	0.571429	0.571429	0.571429
820	1.5355	2.66667	3.32972	2.95924	2.04257	2.04257	4.71466	5.31887	5.59237	3.32972	3.83695	3.91486	4.5	3.32972	1.92002	0.85564	2.05263	2.39349	2.25325	1.08297						820	0.87951	0.679037	0.466031	0.472523	0.979619	0.930803	0.665636	0.231975	0.589552	0.936687	0.99938	0.660593	0.645753	1.35604	1.46713	2.42299	2.30572	2.18886	0.960141	0.727799
821	3.44675	4.5	3.62229	3.50542	3.62229	3.62229	3.50542	5.37771	6.48915	6.25542	3.91486	3.25181	2.3741	2.04257	1.75	2.62771	3.62229	3.44675	2.25325	2.25325						821	0.687048	0.66757	0.452992	0.484521	0.420964	0.420964	0.40093	0.35827	0.583979	0.603457	0.543565	0.445133	0.543565	0.749742	0.950362	1.08297	0.99938	0.772048	0.65502	0.749742
822	2.3741	2.3741	2.04257	1.45743	1.41847	1.45743	4.38313	7.36687	7.36687	4.6757	1.90598	2.72137	3.44675	3.44675	2.72137	1.61341	2.00362	2.66667	3.03715	2.92028						822	0.645753	0.57585	0.495288	0.373066	0.599277	0.833333	0.687048	0.433514	0.275542	0.433514	0.687048	0.749742	0.65502	0.772048	1.17492	1.39892	1.37554	1.2	0.99938	0.660593
823	5.4359	4.47679	4.53912	4.85076	4.47679	2.19855	1.99793	1.90889	1.52982	1.84365	1.86703	2.3741	2.3741	4.6757	4.55819	4.47679	2.19855	2.66667	3.25181	5.67028						823	0.758601	0.589552	1.11223	1.08684	0.904887	0.443239	0.729344	0.624611	0.784599	0.687048	0.833333	0.833333	0.687048	1.25271	1.46713	1.84365	1.57446	2.04257	2.08153	1.55495
824	7.19132	8.2475	5.6736	3.83987	3.32972	2.99685	2.0852	2.66533	3.62229	3.91486	5.59237	5.0263	4.6757	2.95924	3.91486	3.62229	2.92028	2.3741	2.19855	4.47679						824	0.238467	0.583059	0.624611	0.901627	0.819658	0.804076	0.66757	0.540763	0.960141	1.01857	0.930857	0.904887	1.26238	2.04257	4.71466	4.85076	4.47679	1.61341	1.18442	0.421827
825	3.32972	3.25181	2.66667	3.25181	3.91486	3.62229	2.92028	2.3741	2.66667	3.25181	3.91486	4.5	3.91486	2.95924	1.75	1.71104	2.08153	2.66667	2.66667	3.25181						825	0.70984	0.222222	0.417269	0.554695	0.592326	0.701007	0.585602	0.538856	0.433514	0.687048	0.687048	0.784599	1.11223	1.57446	2.04257	2.08153	2.33514	2.3741	2.3741	1.55495
826	4.38313	5.61144	6.25542	3.62229	3.50542	2.74458	5.26085	7.36687	7.65944	4.71466	2.04257	2.99342	4.0367	3.988	2.45217	1.37554	1.37554	1.57446	1.75	1.75						826	0.738612	0.749742	0.749742	0.738612	0.66615	0.738612	0.515685	0.484521	0.420964	0.65502	0.66615	0.592326	0.876549	1.60371	1.78896	1.5355	0.965944	0.950362	0.833333	0.749742
827	3.3675	4.30168	4.36775	2.08153	4.34418	4.73373	4.53912	4.47679	4.55819	5.26085	5.37771	8.24458	8.24458	6.25542	6.25542	6.41141	5.28962	5.18311	4.35757	3.95689						827	0.437694	0.397279	0.382439	0.277477	0.466031	0.40423	0.685141	0.53684	0.645753	0.397279	0.388932	0.270984	0.534297	0.887925	1.66811	2.78369	2.74458	2.58876	1.3501	1.10643
828	5.37771	5.90401	4.71466	2.04257	2.62771	4.23961	5.19952	5.11732	6.25542	6.48915	5.67028	3.83695	5.67028	8.24458	7.65944	4.71466	2.04257	1.75	1.75	2.62771						828	0.270984	0.326238	0.326238	0.382439	0.459973	0.407589	0.385774	0.407589	0.571429	0.571429	0.65502	0.603457	0.66757	0.979619	1.75	1.90598	1.66811	1.2	0.887925	0.534297
829	2.19855	2.66667	2.66667	2.3741	2.92028	5.37771	5.61144	7.01627	5.0263	5.59237	2.86161	5.06193	7.19132	7.65944	7.34779	4.65014	4.24946	1.99793	2.19855	2.13623						829	1.16912	0.508735	0.571429	0.459973	0.821295	0.823527	0.960141	0.603457	0.592326	0.701007	0.819658	0.755315	1.19746	2.47162	2.86161	2.05263	0.772048	1.24016	1.99793	1.93524
830	1.52982	2.72137	3.44675	3.44675	2.25325	1.37554	1.57446	4.36851	7.35029	8.22995	8.01085	6.48915	5.67028	2.95924	2.33514	2.95924	5.67028	5.90401	4.3385	1.90889						830	0.270984	0.277477	0.382439	0.397279	0.500387	0.508735	0.571429	0.420964	0.601549	0.731887	0.950362	0.833333	1.41847	1.61341	1.55108	1.24293	1.75	2.08153	1.55495	0.70984
831	2.3741	4.6757	5.0263	4.53912	2.72137	2.56904	2.92028	4.71466	7.65944	7.36687	7.01627	7.36687	10	7.65944	5.00723	2.3741	2.04257	1.39265	1.63764	2.01674						831	0.287229	0.338236	0.420964	0.65502	0.66615	0.504555	0.40093	0.504555	0.66615	0.85564	0.798761	0.772048	0.508735	0.437694	3.44699	4.11933	4.18422	1.57446	1.31114	0.813856
832	2.33514	1.78896	4.34418	4.26562	6.81735	4.38265	4.47679	4.53912	5.31887	4.02991	1.0911	3.49946	4.85076	7.34779	5.0263	5.26085	5.37771	5.61144	4.6757	2.08153						832	0.714398	0.199458	0.421827	0.891847	1.45743	1.45743	0.979619	0.521285	0.521285	0.492001	0.528725	0.348518	1.11387	1.59391	1.66641	0.836135	0.821295	1.26238	1.75	1.22337
833	4.20759	4.44116	4.92932	2.27646	2.72137	1.90598	2.33514	4.71466	7.65944	8.93908	8.79782	6.59852	5.59237	3.91486	3.14347	1.9096	3.7054	5.4359	5.20217	2.4288						833	0.490094	0.231975	0.589552	0.736067	0.972668	0.648296	0.538856	0.349923	0.446041	0.437694	0.326238	0.758601	1.26238	1.57446	1.84365	1.73044	2.13623	1.52982	1.44078	0.648296
834	2.08153	5.00723	5.90401	5.67028	3.25181	2.08153	2.00362	2.66667	3.91486	3.62229	2.62771	4.38313	5.61144	6.25542	3.62229	3.50542	3.62229	3.62229	2.33514	1.71104						834	0.554695	0.528725	0.543565	0.603457	0.960141	1.01857	0.979619	0.960141	0.872289	0.960141	0.603457	0.65502	0.508735	0.876549	1.60371	4.71466	4.73373	3.67545	0.65502	0.65502
835	3.32972	5.59237	5.0263	4.20759	2.4288	5.20217	5.61144	7.01627	5.61144	5.67028	5.59237	4.85076	4.18422	2.45217	3.60234	6.23282	6.46921	6.25542	3.91486	3.83695						835	0.638313	0.521285	0.540763	0.472523	0.466031	0.492001	0.583979	0.397279	0.382439	0.388932	0.397279	0.528725	1.22343	4.42209	5.31887	4.42209	2.00362	1.61341	1.66811	0.936687
836	2.86161	3.25181	2.66667	3.25181	3.03715	2.45217	1.37554	1.37554	4.20759	5.0263	5.57582	3.31097	5.57582	7.65944	7.0743	3.75904	1.41847	2.08153	2.19855	2.72137						836	0.388932	0.319746	0.326238	0.521285	0.603457	0.504555	0.484521	0.515685	1.03118	1.1983	1.02446	0.802169	1.02446	4.20759	4.55819	4.47679	1.73044	1.66811	0.99938	0.709355
837	5.59237	5.31887	7.34779	5.31887	5.00723	2.3741	1.75	4.05161	7.0743	7.73716	4.62719	2.21395	2.19855	2.66667	2.3741	1.9532	2.52644	2.47966	3.30651	2.86161						837	0.645753	0.397279	0.500387	0.446041	0.701007	0.736067	0.972668	0.648296	0.601549	0.309508	0.382439	0.326238	0.437694	1.17747	1.70536	1.60371	1.54528	1.26651	1.44078	0.687305
838	3.24613	3.32972	4.92932	4.44116	7.01627	5.0263	5.00723	5.00723	7.65944	7.65944	5.00723	5.00723	7.65944	7.65944	4.42209	1.71104	3.17038	4.56874	4.08137	3.07918						838	0.348518	0.294668	0.373066	0.716305	0.819658	0.589552	0.319746	0.277477	0.382439	0.543565	0.603457	0.960141	1.31114	1.53768	1.13325	1.11143	1.1983	1.25851	0.755315	0.528725
839	2.19855	5.00723	5.0263	4.38313	4.38313	5.61144	5.67028	5.59237	5.0263	5.26085	2.56904	5.06193	4.26562	3.87607	1.55108	2.78369	5.67028	5.61144	4.20759	1.84365						839	0.421827	0.349923	0.35827	0.601549	0.53684	0.583059	0.388932	0.508735	0.571429	0.772048	0.798761	0.709355	0.876549	1.1356	1.55108	1.1983	1.32375	1.1983	1.25851	0.716305
840	4.38265	4.47679	4.53912	4.85076	5.06193	2.56904	2.25155	3.95689	5.23528	6.25542	4.5	3.32972	4.92932	7.0743	7.65944	4.53912	1.84365	4.20759	4.55819	6.81735						840	0.772048	0.459973	0.382439	0.326238	0.437694	0.397279	0.445133	0.397279	0.583979	0.540763	0.472523	0.583059	0.57585	1.31449	1.59391	1.75	1.04231	1.90889	2.19287	2.05263
841	5.67028	5.90401	5.59237	2.86161	5.06193	4.85076	5.59237	5.67028	5.61144	5.26085	5.37771	8.24458	8.24458	6.25542	4.5	6.25542	5.90401	4.42209	2.00362	2.66667						841	0.65502	0.459973	0.382439	0.472523	0.979619	0.930803	0.714398	0.349923	0.397279	0.382439	0.326238	0.437694	0.508735	0.947591	1.37384	1.75	1.75	1.31114	0.960141	0.603457
842	1.86703	2.4288	2.86161	5.59237	5.90401	8.01085	5.4359	5.71144	5.93816	8.89408	8.24458	5.37771	3.50542	5.37771	5.4359	4.47679	2.78369	3.91486	3.91486	2.95924						842	0.550542	0.275542	0.238467	0.382439	0.459973	0.508735	0.437694	0.326238	0.466031	0.40423	0.373066	0.495288	1.06347	2.45217	2.45201	1.92002	1.03118	1.66641	1.90598	1.4048
843	2.3741	2.66667	3.25181	3.32972	5.59237	5.0263	4.20759	1.84365	2.19855	3.25181	3.32972	3.83695	3.91486	3.91486	2.78369	1.84365	1.57446	4.38313	4.73373	4.6757						843	0.784599	0.687048	0.749742	0.85564	0.798761	1.14821	1.37384	1.37384	0.947591	0.65502	0.86677	0.965944	1.06739	1.25851	1.86703	1.64267	1.25271	1.85733	2.27646	1.98994
844	2.26055	2.20056	2.04257	2.08153	2.04257	2.04257	2.3741	5.00723	5.0263	4.6757	1.78896	4.34418	5.31887	5.67028	3.83695	2.74458	3.1739	2.15944	2.29619	1.90799						844	0.183213	0.289474	0.504555	0.749742	0.833333	0.638286	0.729344	0.624611	0.784599	0.540763	0.66757	0.687048	0.749742	0.85564	2.05263	2.56904	2.33514	1.1259	0.638286	0.417269
845	2.86161	3.83695	5.67028	5.61144	7.01627	4.55819	3.89165	2.12064	2.74458	5.59237	5.0263	4.6757	4.71466	5.0263	4.6757	2.3741	2.3741	2.92028	2.56904	3.30651						845	0.979619	1.08127	0.947591	0.772048	0.99938	0.848915	0.601549	0.420964	0.571429	0.459973	0.382439	0.326238	0.521285	0.687048	1.41847	1.49638	1.33488	0.85564	0.736067	0.784599
846	4.18422	1.86703	2.3741	2.19855	2.13623	2.19855	1.93524	1.78546	2.46102	4.26294	3.78351	2.46331	2.07073	3.38895	4.5	6.25542	6.48915	5.37771	5.26085	4.55819						846	0.818383	0.69591	0.66615	0.738612	1.33488	1.49638	1.71104	0.930803	0.714398	0.349923	0.508735	0.772048	0.882352	1.24293	1.75	2.08153	2.92028	2.74458	2.45217	1.21581
847	5.61144	5.08514	2.58876	1.78896	2.92028	5.37771	5.61144	4.3242	2.06369	2.41477	2.462	2.02695	2.42455	3.39651	3.7294	3.69359	2.69916	2.57801	1.90598	4.6757						847	0.521285	0.375	0.326238	0.319746	1.05766	1.20381	1.01865	0.275542	0.287229	0.437694	0.884897	1.08127	1.41847	1.45743	1.75	1.57446	1.17492	1.44078	1.41279	1.27219
848	1.39892	1.84365	1.61341	1.71104	1.45743	2.62771	3.62229	3.91486	3.83695	3.91486	3.91486	3.08298	3.06051	3.74604	3.91486	2.95924	2.92028	3.03715	2.78369	1.84365						848	0.388932	0.231975	0.178019	0.495288	1.35604	1.46713	1.10643	0.437694	0.884897	0.886221	0.821295	0.543565	1.33488	1.61341	2.13623	1.90598	2.04257	1.31114	0.876549	0.446041
849	5.90401	5.37771	2.92028	2.95924	5.67028	6.48915	5.00155	2.49403	4.3385	5.0263	4.6757	2.08153	2.92028	2.36842	1.8253	0.947591	1.08127	1.41847	1.75	4.71466						849	1.08127	0.947591	0.571429	0.772048	0.798761	0.660593	0.528725	0.638286	0.638286	0.612316	0.638286	0.749742	1.03118	1.1983	1.55108	1.39892	1.17492	0.709355	0.583979	0.979619
850	3.75904	1.41847	1.61341	1.66811	2.25325	3.44675	3.44675	2.4288	4.20759	5.61144	5.67028	4.47442	6.39263	6.24891	4.6757	2.3741	2.19855	3.13389	5.66962	5.7314						850	0.388932	0.382439	0.348518	0.445133	0.348518	0.382439	0.472523	0.492001	0.612316	0.492001	0.66757	0.492001	1.7826	2.54953	3.25181	2.19855	1.55108	2.12064	2.07584	1.76261
851	5.67028	5.90401	4.71466	1.86703	2.4288	2.86161	3.83695	5.67028	5.61144	7.01627	7.36687	10	10	7.36687	4.38313	1.57446	1.55108	2.45217	3.03715	3.83695						851	0.887925	0.729344	0.40423	0.685141	0.585602	0.550542	0.275542	0.199458	0.538856	0.585602	0.589552	0.319746	0.472523	0.979619	1.45743	1.37384	1.14821	1.46749	1.73044	1.66811
852	3.62229	2.45217	2.4288	2.39349	3.33117	3.47469	3.27079	2.20146	4.00697	4.73373	7.01627	5.0263	4.71466	4.6757	5.61144	5.20217	2.4288	1.57446	2.62771	3.62229						852	0.433514	0.226781	0.37826	0.492001	0.784599	0.585602	0.601549	0.270499	0.338236	0.550542	0.736067	0.709355	0.876549	1.1356	1.84365	1.73044	1.66811	0.99938	0.85564	0.603457
853	3.32972	3.25181	2.66667	1.93524	2.42299	2.59829	2.66667	2.58876	3.32972	6.25542	6.48915	8.01085	5.90401	4.2758	2.42299	2.59829	2.95924	2.04257	2.04257	2.95924						853	1.01865	0.226781	0.294668	0.543565	0.554695	0.528725	0.543565	0.554695	0.528725	0.397279	0.437694	0.437694	0.709355	0.882352	1.24293	2.33514	2.36842	2.02592	1.46749	1.46713
854	3.78134	4.65014	5.00723	2.19855	2.13623	1.73044	1.55108	1.24293	4.09056	5.61144	8.01085	5.90401	5.59237	3.03715	2.45217	4.18422	4.85076	5.59237	2.86161	2.05263						854	0.226781	0.183213	0.222222	0.270984	1.05766	1.15505	1.11387	0.348518	0.294668	0.373066	0.40423	0.466031	0.388932	0.592326	1.33488	1.61341	1.4048	0.901627	0.673373	0.550542
855	3.83695	5.67028	5.61144	4.09056	1.71104	1.78896	2.04257	2.62771	5.37771	6.48915	5.67028	3.25181	4.66332	7.26973	7.02295	5.26085	2.45201	2.58876	2.66667	3.32972						855	0.382439	0.388932	0.446041	0.552075	0.767924	0.787754	0.638313	0.437694	0.884897	0.886221	0.758601	0.388932	0.709355	1.17492	1.39892	1.17492	0.709355	0.701007	0.736067	0.660593
856	2.56904	2.92028	2.08153	2.33514	2.3741	2.3741	2.33514	2.88609	3.83198	3.54915	3.50542	3.62229	6.25542	5.90401	4.53327	2.12959	4.53327	7.65944	7.19132	5.06193						856	0.554695	0.65502	0.420964	0.601549	0.848915	0.99938	0.772048	0.459973	0.645753	0.887925	1.08297	0.950362	0.833333	0.950362	0.965944	1.06739	2.13623	5.20217	5.12383	3.53802
857	3.78805	4.06114	3.83695	5.67028	5.61144	4.6757	2.08153	2.92028	3.62229	6.25542	5.90401	5.59237	5.23431	5.41	5.1564	3.91486	3.91486	3.25181	2.3741	3.06657						857	0.521285	0.521285	0.540763	0.521285	1.10643	1.26651	1.32375	0.515685	0.568113	0.365221	0.484521	0.35827	0.583979	1.27219	1.49638	2.58876	2.27646	2.4288	1.28189	0.979619
858	2.86161	3.83695	2.86161	3.30651	2.67276	3.03782	1.89268	2.00362	2.08153	5.00723	4.73373	5.18942	5.37987	5.696	5.06193	2.86161	2.78369	1.66811	1.2	2.25325						858	0.445133	0.397279	0.388932	0.382439	0.660593	0.798761	0.85564	0.554695	0.729344	0.770897	1.06739	0.819658	0.701007	1.17747	1.41279	1.71104	1.08127	1.03118	0.66615	0.543565
859	2.4288	2.86161	3.25181	2.66667	2.3741	2.04257	2.62771	3.03715	4.4806	6.39964	7.13281	6.25542	3.44675	2.25325	1.2	1.37554	1.39892	1.55108	1.57446	1.57446						859	1.19746	0.551308	0.588488	0.497	1.17747	1.26651	1.16912	0.446041	0.437694	0.521285	0.540763	0.960141	1.01857	1.24293	1.08297	1.08297	0.86677	0.85564	1.46749	1.41837
860	2.04257	1.75	1.57446	1.55108	2.60113	5.54651	6.05297	7.34779	7.65944	7.36687	4.6757	2.3741	5.00723	5.90401	6.25542	4.5	6.25542	6.48915	5.67028	2.95924						860	0.230461	0.179896	0.297418	0.342342	0.609493	0.673373	0.784599	0.492001	0.528725	0.660593	0.687305	0.534297	1.58755	2.08142	2.72137	1.73044	2.72137	2.56904	2.25155	0.745047
861	2.45217	5.37771	5.4359	4.00868	1.37554	1.39892	1.25851	1.5355	4.42209	5.90401	5.67028	5.59237	5.31887	4.75269	2.96338	2.78261	2.62771	4.38313	4.55819	4.18422						861	0.847822	0.547795	0.428659	0.235129	0.345067	0.459973	0.772048	0.736067	0.589552	0.319746	0.277477	0.382439	0.660593	3.80806	4.55819	3.89552	0.904887	1.22343	1.61341	1.46059
862	3.25181	2.66667	3.25181	2.86161	2.8567	2.93704	3.46505	3.18655	2.59272	3.32147	3.4826	3.97187	5.67028	5.61144	4.6757	2.3741	3.25181	3.03715	3.50542	3.03715						862	0.589552	0.466031	0.554695	0.504555	0.484521	0.452992	0.66757	0.540763	0.784599	0.624611	0.534297	0.333678	1.71385	2.36842	2.62771	1.57446	1.37554	0.99938	0.972668	0.736067
863	2.3741	3.25181	2.59829	4.76356	5.69044	6.25709	3.47709	2.92028	2.74458	5.26085	7.36687	10	8.24458	5.67028	3.83695	3.03715	5.26085	5.0263	4.71466	2.33514						863	0.294668	0.139009	0.1	0.250465	0.504555	0.66615	0.543565	0.333678	0.270984	0.765094	0.934982	0.884897	1.75426	2.30572	2.62771	1.49498	1.46102	1.20241	1.04231	0.543565
864	1.53451	2.43754	2.74458	3.50542	3.62229	3.91486	2.95924	2.33514	2.08153	2.33514	4.71466	7.15928	7.67783	5.75527	3.91486	3.25181	5.00723	7.65944	7.36687	4.19296						864	0.437694	0.326238	0.231975	0.289474	0.35827	0.349923	0.275542	0.287229	0.521285	0.804076	0.770897	0.729344	0.638286	1.1259	1.45743	1.75	4.38313	5.0263	4.3385	1.17747
865	2.62771	3.03715	3.25181	2.19855	4.47679	4.85076	4.71466	2.92028	2.74458	3.50542	3.62229	4.34675	3.7412	5.43912	5.90401	5.67028	5.59237	6.70858	6.28941	3.43228						865	1.11387	1.21775	1.17747	0.388932	0.758601	0.886221	0.947591	0.571429	0.65502	0.66615	0.65502	1.8253	2.07584	2.58876	1.41279	1.17747	0.876549	1.31114	1.37384	0.836135
866	1.28189	4.18422	7.19132	7.65944	4.71466	2.04257	2.62771	3.75952	4.07036	3.09647	1.86703	2.4288	5.20217	8.24458	10	10	10	7.65944	4.42209	1.71104						866	0.250465	0.187771	0.238467	0.382439	0.543565	0.66615	0.592326	0.583979	0.540763	0.583979	0.508735	0.459973	0.445133	1.12871	4.3385	4.85076	4.47679	1.61341	1.33488	0.504555
867	1.22926	0.878254	2.01331	2.56904	5.06193	4.55819	5.26085	4.14822	6.85138	8.77051	7.65944	5.59237	4.54303	4.04153	5.55749	5.31887	6.25542	3.91486	3.25181	2.19855						867	0.714398	0.433514	0.804076	0.770897	1.31449	1.15505	1.10643	0.287229	0.538856	0.648296	0.85564	0.515685	0.568113	0.515685	1.32375	1.52982	2.13623	2.19855	2.3741	1.51594
868	2.95924	2.92028	2.56904	2.25325	2.25325	2.86161	2.78369	1.84365	1.57446	4.38313	7.36687	10	10	7.65944	4.71466	2.33514	2.08153	3.35329	4.11295	4.34786						868	0.876549	0.508735	0.459973	0.333678	0.333678	0.836135	0.997676	0.836135	0.645753	0.687305	0.660593	1.69901	2.08142	2.4288	1.86703	1.78896	1.41847	1.41847	1.78896	1.60371
869	1.28189	1.37554	1.2	1.37554	1.57446	2.62771	3.03715	5.59237	5.31887	5.59237	3.91486	3.62229	3.22993	2.05624	1.75043	1.17492	2.45217	5.37771	5.31887	4.05161						869	0.451085	0.139009	0.215887	0.370702	0.381191	0.382439	0.765094	1.1356	1.25851	0.86677	0.85564	0.798761	1.44078	1.3292	1.44078	0.882352	0.950362	2.00362	2.27646	1.90217
870	2.13623	1.90598	1.86703	1.55108	1.57446	1.99124	2.02336	3.48592	4.3214	4.53182	2.95924	2.33514	2.95924	3.91486	3.62229	3.50542	3.03715	2.78369	2.13623	1.73044						870	0.466031	0.638286	0.768036	0.759341	0.62175	0.521285	0.437694	0.446041	0.437694	0.437694	0.884897	0.997676	2.20146	3.24613	3.24613	2.20146	1.08127	1.1259	0.687048	0.472523
871	1.57446	1.84365	1.90598	2.33514	4.71466	5.90401	6.25542	4.5	4.5	6.25542	6.48915	8.01085	8.24458	8.24458	5.08514	2.29619	1.28189	1.84365	1.90598	2.04257						871	0.876549	0.508735	0.459973	0.382439	0.472523	0.603457	0.738612	0.603457	0.521285	0.437694	0.508735	0.508735	0.437694	1.10643	1.3501	1.71104	1.16486	1.71104	1.78896	1.60371
872	5.90401	4.71466	2.92028	2.74458	5.26085	4.55819	5.06193	2.56904	5.26085	7.36687	7.65944	7.34779	7.65944	7.19132	3.74536	1.95488	4.93886	5.4359	5.06193	5.20217						872	0.472523	0.382439	0.348518	0.445133	0.543565	0.515685	0.421827	0.349923	0.446041	0.500387	0.446041	0.500387	1.76261	2.07584	2.58876	1.61341	2.13623	1.52982	1.32375	0.603457
873	1.66811	4.00868	7.19132	7.36687	4.6757	2.3741	2.08153	2.58876	5.08514	5.61144	4.38313	2.62771	5.37771	7.21009	8.82778	6.15684	5.06193	3.44675	3.91486	2.78369						873	0.417269	0.417269	0.554695	0.738612	0.603457	0.583979	0.508735	0.571429	0.508735	0.500387	0.508735	0.65502	1.04231	2.33514	3.62229	3.91486	2.78369	1.66811	1.08297	0.755315
874	4.6757	4.73373	5.26085	2.56904	2.4288	1.39892	1.55108	1.86703	2.3741	3.25181	5.67028	6.48915	5.20217	2.4288	2.63389	2.95049	3.68714	3.03715	3.25181	2.3741						874	0.960141	0.492001	0.528725	0.397279	0.583979	0.603457	0.85564	0.882352	1.06739	0.819658	0.550542	0.421827	0.716305	0.965944	1.2283	1.26531	1.53646	1.57446	1.75	1.31114
875	5.00723	5.90401	6.25542	3.44675	2.4288	1.86703	1.90598	2.72137	3.9741	5.09757	4.14964	3.50542	5.37771	6.62803	6.41279	4.63888	3.62229	3.50542	3.03715	3.25181						875	0.571429	0.571429	0.772048	0.882352	1.5355	1.3501	1.16912	0.508735	0.947591	1.08127	1.1259	0.599277	0.685141	1.90217	2.56904	2.45217	1.55108	1.57446	1.37384	0.947591
876	3.03715	3.50542	2.56904	3.30651	5.20217	5.90401	4.2758	2.42299	4.93886	6.48915	5.67028	2.95924	2.92028	2.74458	2.62771	1.75	1.75	4.38313	5.0263	5.59237						876	0.936687	0.638313	0.326238	0.270984	0.222222	0.417269	0.755315	0.819658	0.589552	0.270984	0.270984	0.326238	0.813856	1.60371	1.78896	1.5355	1.25851	1.86703	1.90598	1.66811
877	3.78134	4.35757	4.6757	2.08153	2.92028	2.56904	2.25325	1.37554	2.61319	3.21961	3.99797	3.03715	3.09582	3.15815	3.50526	2.89195	1.79078	1.77636	1.73044	1.46749						877	0.326238	0.326238	0.319746	0.472523	1.27219	1.26233	1.15325	0.452992	0.784599	0.936687	1.2	0.99938	1.44078	1.99793	2.19855	1.55694	1.07402	1.08882	0.887925	0.583059
878	5.61144	5.37771	2.92028	1.64267	1.54528	0.803535	0.999261	1.92119	3.44675	3.44527	2.42713	1.57298	2.04257	2.3741	2.66667	2.3741	1.86703	2.4288	2.56904	5.26085						878	0.749742	0.592326	0.583979	0.603457	1.03118	0.886221	0.758601	0.277477	0.758601	0.735756	0.714398	0.550542	1.4048	1.73044	2.13623	1.61341	1.41847	1.1259	1.16486	1.1259
879	4.00868	1.66811	2.78369	3.03715	5.26085	5.0263	4.53912	4.47679	7.19132	7.65944	5.59237	3.91486	6.25542	5.90401	5.59237	3.03715	2.25155	1.14821	3.80806	4.38265						879	0.466031	0.326238	0.375	0.375	0.521285	0.452992	0.568113	0.452992	0.66757	0.687048	0.687048	0.521285	0.521285	0.979619	2.33514	2.56904	1.98994	0.784599	0.687048	0.638286
880	5.00155	5.90401	5.59237	3.03715	5.26085	7.36687	7.19132	5.06193	2.86161	5.59237	4.85076	6.81735	4.55819	4.20759	1.55108	4.20759	5.61144	5.20217	2.05263	2.02592						880	1.1356	1.17492	0.660593	0.528725	0.930857	1.08127	1.03118	0.749742	1.1259	1.01857	1.07717	0.819658	1.24293	1.45743	2.04257	2.95924	3.03715	2.33514	0.979619	0.960141
881	5.00723	5.90401	5.67028	2.41798	1.72182	4.1734	5.0263	4.38313	2.62771	2.56904	5.06193	4.85076	5.59237	3.91486	3.62229	3.50542	2.45201	4.92932	4.73373	5.00723						881	0.333678	0.222222	0.222222	0.333678	0.660593	0.687305	0.583059	0.326238	0.437694	0.709355	0.687305	0.729344	0.755315	1.25851	1.86703	2.08153	1.60371	2.13042	1.92956	1.71385
882	5.08514	6.48915	5.67028	2.95924	2.92028	2.74458	2.92028	2.3741	3.25181	3.03715	5.26085	5.0263	5.50433	3.8151	3.35871	2.25325	1.66811	2.19855	2.08153	2.58876						882	0.388932	0.397279	0.445133	0.543565	0.554695	0.417269	0.270984	0.277477	0.382439	0.543565	0.66615	0.85564	0.882352	1.24293	1.75	1.90598	1.66811	1.66811	1.41837	1.05117
883	2.08153	4.6757	7.36687	10	8.24458	5.37771	2.33514	2.29619	3.32972	4.5	3.62229	2.71813	2.73017	3.71271	3.24613	2.20146	1.66641	2.3741	2.3741	2.33514						883	0.836135	0.382439	0.326238	0.375	0.638313	0.736067	0.85564	0.603457	0.472523	0.270984	0.270984	0.388932	0.884897	1.1983	1.25851	1.24293	1.28189	1.84365	1.90598	1.66641
884	4.00868	4.55819	7.01627	7.36687	8.24458	5.67028	2.95924	2.33514	1.78896	4.34418	5.31887	6.25542	4.5	4.5	3.62229	3.50542	3.03715	2.78369	1.66811	1.2						884	0.685141	0.53684	0.645753	0.660593	0.736067	0.701007	0.592326	0.749742	0.749742	0.543565	0.382439	0.326238	0.638313	1.98994	2.56904	2.33514	1.41847	1.16486	1.1259	0.599277
885	2.95924	2.74458	3.1739	2.27646	2.72137	2.78369	2.66099	4.8346	5.23528	6.25542	6.25542	7.78249	7.13582	4.62676	2.75915	5.08885	5.0263	4.6757	2.08153	2.33514						885	0.373066	0.144203	0.289474	0.797126	1.66641	1.59391	1.49003	0.886221	0.947591	0.571429	0.571429	0.508735	1.16912	4.2758	5.31887	4.42209	1.5355	0.882352	0.85564	0.515685
886	1.57446	1.59118	1.65571	1.51272	2.51448	5.20217	8.24458	7.19132	4.47679	3.15819	4.33921	6.62991	5.90401	5.59237	3.32972	2.66667	2.00362	1.61341	1.66811	1.37554						886	0.433514	0.219257	0.174688	0.263461	0.472523	0.452992	0.373066	0.37826	0.930857	1.01857	0.813856	0.437694	0.508735	1.8253	2.66099	2.78369	1.46749	0.85564	0.749742	0.687048
887	1.66811	1.66811	1.90598	1.86703	2.4288	2.86161	2.95924	2.04257	1.75	4.38313	4.73373	5.26085	5.37771	8.24458	7.0743	4.34418	2.8188	5.84268	6.05615	4.53912						887	0.333678	0.333678	0.397279	0.437694	0.437694	0.508735	0.508735	0.437694	0.437694	0.446041	0.500387	0.446041	0.701007	1.4048	1.73044	1.84365	2.45217	3.03715	2.58308	1.12871
888	4.53912	5.90401	5.20217	2.72137	2.19855	2.66667	2.19855	2.72137	2.86161	3.25181	2.66667	2.66667	3.25181	5.67028	6.48915	5.08514	2.12064	3.89165	4.38265	4.47679						888	0.749742	0.543565	0.333678	0.222222	0.70984	0.969812	0.979619	0.521285	0.437694	0.592326	0.66615	0.543565	1.11387	1.88648	3.25181	3.03715	2.25155	1.03118	0.749742	0.833333
889	1.37554	4.00868	5.4359	5.20217	3.30651	2.56904	2.18886	2.13042	3.18343	6.25542	5.61144	4.38313	4.38313	5.0263	4.71466	4.6757	4.73373	4.20759	1.55108	1.39892						889	0.349923	0.226781	0.294668	0.397279	0.437694	0.437694	0.709355	0.798761	1.14821	0.934982	1.07717	0.624611	0.846373	1.94118	2.27646	2.58876	1.61341	1.46749	0.772048	0.508735
890	3.50542	3.03715	3.83695	5.67028	8.24458	10	6.87925	4.7083	4.89009	5.90401	5.59237	3.91486	3.91486	3.83695	3.03715	3.50542	2.30572	2.42299	2.52038	3.03715						890	0.972668	0.736067	0.638313	0.437694	1.17747	1.26651	1.54528	0.823527	0.904887	0.930857	0.969812	0.821295	0.459973	1.24016	1.99793	2.3741	1.60371	1.07717	0.936687	0.99938
891	3.25181	5.67028	5.4359	4.00868	1.66811	1.90598	1.75	1.41847	2.33514	3.62229	3.62229	2.45217	1.62423	1.65734	1.6476	1.55108	1.57446	2.62771	3.03715	3.25181						891	0.820585	1.06754	0.891847	0.484521	0.420964	0.508735	0.583979	0.540763	0.521285	0.437694	0.508735	0.420964	1.06966	1.26233	1.41847	0.950362	1.08297	1.2	0.887925	0.63203
892	3.09185	4.79273	5.61144	5.37771	3.97354	4.15273	3.91486	2.4288	4.20759	5.0263	5.00723	2.3741	2.92028	2.56904	2.72137	2.19855	2.66667	3.25181	3.91486	4.03189						892	0.538856	0.349923	0.508735	0.459973	0.445133	0.348518	0.445133	0.836135	1.1983	1.37554	1.08297	0.950362	1.1259	4.09056	5.0263	4.42209	2.00362	1.49638	1.5355	0.731887
893	3.91486	3.25181	5.00723	5.31887	7.34779	4.85076	4.18422	2.45217	3.03715	4.02712	4.13035	3.81246	3.50542	2.74458	5.26085	5.0263	7.34779	4.65014	4.8346	3.24613						893	1.00241	0.222222	0.222222	0.417269	0.930857	1.01857	0.726085	0.226781	0.294668	0.563139	0.888951	0.839233	0.784599	0.979619	1.16486	1.24293	0.965944	0.86677	1.32375	1.21775
894	4.38313	4.73373	4.6757	2.3741	2.66667	5.00723	4.73373	4.34418	2.66667	5.67028	6.48915	5.37771	5.26085	5.0263	5.59237	2.86161	2.4288	1.86703	2.08153	2.04257						894	0.388932	0.382439	0.543565	0.66615	1.03118	0.886221	0.821295	0.459973	0.571429	0.459973	0.333678	0.333678	0.836135	1.37384	2.04257	1.78896	1.33488	1.03118	0.997676	0.884897
895	3.30651	2.86161	2.95924	1.86703	1.84365	2.78369	3.32972	3.83695	3.32972	3.25181	2.66667	3.25181	3.03715	2.62771	1.45743	0.88307	1.14331	4.17926	5.90401	5.20217						895	0.85564	0.603457	0.521285	0.326238	0.466031	0.638286	0.638286	0.466031	0.472523	0.687048	0.749742	0.592326	0.876549	1.1356	1.11223	1.07717	1.31114	2.04257	1.90598	1.46749
896	2.56904	5.06193	4.85076	5.59237	3.91486	3.44675	2.4288	4.20759	7.36687	7.36687	7.01627	6.57693	6.76432	6.55785	5.90401	5.20217	2.72137	2.78369	3.03715	3.50542						896	0.373066	0.37826	0.443239	0.729344	0.770897	1.06739	0.965944	0.799061	0.515602	0.51627	0.492001	0.466031	0.589552	1.98994	3.44675	3.62229	2.45217	1.55108	1.28189	0.891847
897	5.61144	5.67028	2.95924	2.33514	4.71466	5.0263	4.38313	2.62771	5.37771	6.48915	8.01085	8.24458	10	7.19132	5.06193	3.44675	3.44675	2.25325	1.37554	4.20759						897	0.66615	0.504555	0.289474	0.231975	0.388932	0.397279	0.645753	0.624611	0.701007	0.508735	0.508735	0.500387	1.17747	1.3292	1.90889	1.3292	1.17747	0.437694	0.437694	0.592326
898	4.20759	5.61144	5.20217	2.4288	2.45217	3.62229	3.62229	5.26085	4.73373	5.26085	2.56904	3.30651	2.39349	5.06193	7.19132	10	7.65944	4.71466	1.86703	1.55108						898	0.459973	0.65502	0.515685	0.484521	0.504555	0.603457	0.472523	0.270984	0.270984	0.472523	0.687048	1.1259	1.01857	1.07717	1.11223	1.57446	2.04257	1.78896	1.22343	0.528725
899	5.20217	5.90401	5.00723	2.66667	3.25181	3.32972	2.66667	4.34418	7.0743	7.65944	5.59237	3.91486	3.32972	2.58876	2.66082	3.03052	2.44632	1.37554	1.2	2.25325						899	0.459973	0.382439	0.238467	0.275542	0.349923	0.446041	0.701007	0.673373	0.901627	0.936687	0.887925	0.645753	0.836135	1.66641	2.3741	2.66667	1.99793	1.32375	0.66615	0.65502
900	3.03715	3.25181	3.25181	3.91486	4.5	3.62229	2.33514	2.29619	3.32972	3.91486	3.83695	5.67028	5.4359	5.06193	3.44675	3.32972	2.58876	1.78896	2.04257	2.62771						900	0.603457	0.583979	0.446041	0.583979	0.804076	0.882352	0.85564	0.603457	0.66757	0.603457	0.543565	0.528725	0.755315	1.55108	2.78369	2.86161	2.05263	0.772048	0.571429	0.65502
901	5.4359	5.37771	2.45217	1.17492	0.972668	2.05263	2.39349	5.06193	4.85076	4.81864	2.16039	3.57787	6.33656	7.33534	6.25542	3.91486	3.83695	3.32972	2.78369	4.47679						901	1.07717	0.673373	0.638313	0.375	0.521285	0.687048	0.950362	0.770897	0.729344	0.554695	0.592326	0.583979	1.27219	1.78896	2.33514	2.08153	2.04257	1.57446	1.55108	1.1356
902	2.33514	2.08153	2.92028	3.62229	6.25542	5.90401	4.3385	1.90889	1.99793	3.25181	3.32972	3.25181	5.00723	7.65944	7.36687	5.26085	5.37771	6.48915	5.67028	2.95924						902	0.521285	0.437694	0.508735	0.65502	0.749742	0.749742	0.85564	0.687305	0.583059	0.326238	0.375	0.437694	1.17747	1.70536	1.66641	1.14821	2.05263	2.39349	2.13623	0.804076
903	3.25181	3.25181	5.67028	5.90401	5.00723	3.25181	3.32972	2.95924	2.04257	2.04257	2.08153	2.92028	3.62229	4.53511	3.48653	2.17133	3.87607	7.0743	8.24458	5.67028						903	0.860683	0.452992	0.521285	0.375	0.326238	0.270984	0.417269	0.492001	0.66757	0.687048	0.749742	0.85564	0.798761	0.85564	1.04231	1.16486	1.71104	2.66667	3.03715	2.10108
904	2.05263	2.13018	2.42299	1.20381	1.83785	1.93524	1.99793	1.90889	2.58308	3.22732	2.8432	1.94017	1.75	1.57446	1.55108	1.86703	2.3741	2.3741	1.66641	1.14821						904	0.388932	0.231975	0.139009	0.187771	0.726085	0.872289	0.960141	0.603457	0.738612	0.554695	0.466031	0.326238	0.521285	0.979619	1.16486	1.04231	0.85564	0.798761	0.772048	0.508735
905	1.45743	4.38313	5.0263	4.22704	1.5374	1.31606	1.79737	2.94018	5.73179	6.80163	8.01085	8.24458	7.65944	5.00723	2.08153	2.58876	2.74458	3.83695	2.74458	2.29619						905	0.484521	0.309508	0.445133	0.543565	0.603457	0.472523	0.319746	0.238467	0.275542	0.349923	0.709355	0.882352	1.24293	1.75	1.70536	1.61632	1.1983	2.4288	2.27646	1.76956
906	1.90598	2.33514	2.08153	2.04257	2.04257	1.70536	1.24016	1.24812	1.71438	2.92824	3.62229	3.91486	3.83695	5.67028	5.90401	5.00723	5.00723	5.31887	4.53912	2.13623						906	1.00697	0.199458	0.275542	0.433514	0.603457	0.85564	0.687305	0.645753	0.348518	0.528725	0.755315	0.882352	2.02592	2.36842	3.50542	3.03715	3.83695	3.03715	2.92028	1.5549
907	2.92028	2.08153	1.86703	1.55108	1.86703	2.3741	2.66667	3.25181	3.03715	3.50542	2.45201	3.1739	5.08514	5.31887	6.68474	4.73373	4.53912	4.47679	5.4359	5.37771						907	0.960141	0.540763	0.472523	0.382439	0.836135	0.886221	0.70984	0.222222	0.270984	0.326238	0.638313	0.936687	1.08297	0.950362	1.41847	1.78896	1.75	1.71104	1.78896	1.60371
908	7.36687	5.26085	3.03715	3.25181	3.55274	6.01128	5.6198	4.92932	2.74458	5.59237	4.73373	4.34418	1.78896	2.04257	2.04257	2.3741	5.00723	5.31887	7.34779	7.65944						908	0.459973	0.382439	0.388932	0.592326	0.749742	0.687048	0.66757	0.492001	0.904887	0.886221	0.884897	0.583979	0.804076	1.08297	1.37554	1.39892	1.55108	1.28189	1.04231	0.65502
909	0.882352	1.14821	2.25155	2.36842	2.49403	2.58308	2.19183	1.66984	1.78239	3.62229	3.91486	3.25181	2.66667	2.3741	2.92028	3.03715	3.83695	3.32972	2.66667	1.5355						909	0.270499	0.338236	0.238467	0.319746	0.472523	0.540763	1.07306	0.912471	0.827316	0.287229	0.521285	0.603457	1.90889	2.19287	2.72137	1.46713	1.36974	1.4048	1.37936	1.06966
910	1.55108	1.39892	4.18422	5.4359	8.01085	8.24458	6.9907	6.59002	4.35757	7.01627	4.55819	4.47679	2.19855	5.00723	4.85076	5.06193	5.20217	8.24458	7.36687	4.20759						910	0.183213	0.139009	0.1	0.187771	0.287229	0.326238	1.63631	1.8181	1.64281	0.231975	0.289474	0.309508	1.11387	1.59391	1.75	1.04231	0.85564	1.17492	1.08684	0.70984
911	1.84365	2.19855	2.66667	2.19855	2.72137	3.44675	3.18343	2.42299	1.46859	2.72302	2.39496	2.72137	2.74859	5.6305	5.86891	4.42209	2.58876	2.74458	2.95924	1.86703						911	0.425768	0.343308	0.405778	0.349923	0.421827	0.40423	0.528725	0.543565	0.749742	0.749742	0.738612	0.66615	0.85564	0.882352	1.06739	0.965944	1.5355	2.08153	2.08153	1.22343
912	3.25181	2.66667	3.25181	3.03715	3.50542	3.03715	2.95924	2.33514	2.08153	2.33514	2.95924	3.91486	3.62229	2.92028	1.90598	2.72137	2.86161	2.78369	2.72137	2.86161						912	3.39174	0.589552	0.736067	0.772048	0.571429	0.65502	0.749742	0.638286	0.612316	0.930857	1.16486	1.04231	0.592326	1.75426	2.59829	2.78369	1.84365	1.1983	3.95689	3.86995
913	4.44116	7.01627	4.73373	5.26085	5.37771	6.23169	4.7934	2.91643	3.32972	3.91486	2.95924	4.6757	5.0263	5.59237	3.03715	2.92028	1.90598	1.66811	1.08297	3.87607						913	0.603457	0.433514	0.226781	0.294668	0.348518	0.333678	0.534297	0.770897	0.804076	0.583979	0.884897	1.21661	1.57183	2.14606	2.66954	2.25866	1.24016	0.571429	0.571429	0.65502
914	3.24613	3.44675	2.4288	1.57446	2.04257	1.90598	1.66811	1.2	2.25325	5.20217	5.4359	5.06193	2.56904	3.50542	3.03715	3.25181	3.25181	3.32972	2.58308	2.49403						914	0.319746	0.277477	0.319746	0.472523	0.603457	0.504555	0.40093	0.621584	0.736067	0.784599	0.603457	0.592326	0.583979	0.979619	1.45743	2.04257	1.90598	1.66811	0.936687	0.589552
915	1.71104	2.33514	3.62229	3.44675	2.72137	4.53912	5.90401	8.01085	6.48915	6.25542	3.91486	2.95924	2.92028	3.03715	3.25181	2.66667	2.66667	3.25181	3.32972	2.66667						915	0.397279	0.528725	0.443239	0.417269	0.333678	0.348518	0.382439	0.277477	0.319746	0.388932	0.709355	0.798761	0.772048	0.947591	1.1983	1.37554	1.37554	1.86703	1.64267	1.16912
916	1.37554	1.86703	1.90598	4.47679	5.4359	5.20217	2.25325	3.26808	4.01156	4.91807	3.40483	3.90324	3.91486	3.91486	3.25181	3.25181	2.86161	2.05263	0.972668	0.99938						916	0.685141	0.365221	0.334056	0.187771	0.433514	0.540763	0.66757	0.540763	0.583979	0.592326	0.554695	0.417269	1.00241	1.41837	2.72137	2.56904	2.33514	0.979619	0.784599	0.585602
917	2.13623	1.90598	2.92028	3.03715	3.83695	3.91486	3.44675	5.06193	4.85076	7.34779	7.65944	10	10	8.24458	5.37771	2.62771	2.62771	2.74458	2.92028	1.90598						917	0.521285	0.326238	0.270984	0.534297	0.687305	0.660593	0.528725	0.492001	0.583979	0.446041	0.500387	0.592326	1.04231	1.28189	1.37554	0.99938	0.972668	0.99938	1.08297	0.804076
918	0.989978	3.97061	5.61144	5.20217	3.30651	2.39349	2.13623	2.12064	2.74458	3.25181	5.00723	5.31887	5.59237	3.32972	2.95924	4.6757	5.0263	5.00723	2.08153	1.29852						918	0.585602	0.784599	0.492001	0.466031	0.326238	0.375	0.437694	0.35827	0.40093	0.420964	0.508735	0.583979	0.687048	2.00362	2.07584	2.02592	0.882352	1.06739	0.731887	0.802169
919	2.04257	2.3741	2.66667	2.19855	4.47679	5.4359	6.25542	4.5	4.5	3.91486	3.25181	5.00723	5.31887	5.00723	5.00723	4.85076	4.47679	1.52982	1.61632	1.37384						919	0.534297	0.333678	0.309508	0.40093	0.504555	0.554695	0.466031	0.589552	1.11223	1.1983	0.836135	0.528725	0.755315	1.55108	2.19855	2.3741	2.04257	1.26238	1.02191	0.57585
920	1.57446	1.45743	1.41847	1.45743	1.75	1.45743	1.41847	2.82276	4.15045	4.95999	3.30534	2.9691	2.51251	5.38757	5.90401	5.08514	2.29619	4.09056	4.55819	4.18422						920	0.660199	0.214734	0.188826	0.421827	0.599277	0.833333	0.638286	0.417269	0.417269	0.755315	0.882352	0.660593	0.528725	1.22343	1.78896	1.86703	1.17492	2.02592	2.36842	2.14009
921	2.45201	2.92028	1.90598	1.84365	2.45217	5.37771	5.61144	7.01627	4.73373	4.09056	4.05161	5.31887	6.25542	3.62229	2.62771	4.38313	4.55819	4.18422	1.28189	2.29619						921	0.617259	0.0783048	0.0854378	0.231975	0.326238	0.437694	0.508735	0.571429	0.459973	0.821295	1.08684	1.11223	1.36974	1.46713	2.13623	1.73044	1.66811	1.2	1.37554	1.08684
922	5.90401	5.00723	2.66667	2.19855	4.47679	4.85076	5.59237	5.67028	6.48915	5.67028	3.83695	5.67028	5.90401	4.42209	4.34418	4.73373	5.00723	5.00723	5.90401	8.01085						922	0.836135	0.445133	0.348518	0.528725	0.638286	0.599277	0.484521	0.309508	0.294668	0.289474	0.504555	0.66615	0.85564	0.882352	2.12064	2.45201	2.92028	1.90598	1.84365	1.1983
923	1.44573	1.40521	1.15316	1.41847	1.75	2.08153	1.86703	2.4288	2.86161	3.83695	3.32972	5.095	7.09584	7.74721	5.08514	1.92002	1.90889	3.24613	3.62229	2.62771						923	0.645753	0.459973	0.420964	0.484521	0.716305	0.731887	0.977711	1.04783	1.37554	0.99938	0.85564	0.515685	0.568113	1.18442	1.49638	1.41847	0.950362	1.55108	1.73044	1.35604
924	1.57446	1.84365	1.90598	2.04257	2.04257	2.3741	2.19855	2.12449	2.7704	3.31799	3.25181	3.25181	3.32972	2.78369	2.72137	2.86161	2.95924	2.33514	2.08153	2.04257						924	1.06966	0.420964	0.470143	0.345202	0.281154	0.388932	0.709355	0.687305	0.534297	0.417269	0.638286	0.638286	0.612316	0.755315	1.25851	1.39892	1.55108	1.39892	1.84365	1.37936
925	3.91486	4.5	4.5	3.44675	2.72137	1.90598	2.04257	2.04257	4.71466	5.0263	4.38313	4.38313	5.0263	5.00723	2.66667	3.25181	2.74458	2.58876	2.08153	3.25181						925	0.645753	0.459973	0.571429	0.571429	0.772048	0.99938	1.2	0.887925	0.583059	0.388932	0.446041	0.583979	0.603457	0.85564	0.882352	1.24293	0.969812	0.904887	0.755315	0.770897
926	2.74458	2.92028	2.3741	2.3741	2.92028	2.74458	2.92028	2.72577	2.77259	2.39424	2.04257	4.71466	7.65944	7.36687	4.6757	2.95924	3.03715	2.62771	1.75	2.62771						926	0.534297	0.222222	0.270984	0.388932	0.508735	0.571429	0.508735	0.500387	1.17747	1.41279	1.27219	0.583979	0.508735	0.772048	0.798761	0.972668	0.882352	1.06739	1.08297	0.887925
927	4.09056	1.71104	2.66667	3.32972	5.59237	5.90401	5.08514	4.92932	7.0743	10	7.36687	5.26085	3.62229	3.62229	2.62771	2.04257	4.71466	5.0263	7.01627	4.73373						927	2.03267	0.637973	0.313716	0.333678	1.12871	1.26651	1.25271	0.687048	0.749742	0.85564	0.798761	0.772048	0.772048	1.17492	2.45217	2.36842	2.49403	1.3292	2.49403	2.19287
928	5.00723	4.85076	3.89165	0.950362	3.75904	5.31887	5.67028	5.59237	5.90401	6.25542	3.91486	2.95924	2.33514	2.95924	3.91486	3.91486	2.95924	2.04257	2.04257	2.3741						928	0.528725	0.364933	0.352279	0.238638	0.417269	0.492001	0.583979	0.446041	0.500387	0.592326	0.66615	0.65502	1.24016	4.3385	4.85076	3.89165	0.950362	0.687048	0.66757	0.492001
929	1.49638	1.5355	2.13623	2.39349	2.25325	1.2	0.936687	1.95488	4.93886	8.24458	7.65944	5.59237	3.91486	6.25542	5.90401	5.00723	2.19855	2.72137	2.27646	2.58876						929	1.05117	0.238467	0.187771	0.139009	0.183213	0.417269	0.492001	0.583979	0.508735	0.459973	0.382439	0.472523	1.27219	4.42209	4.85076	3.89165	0.950362	0.950362	1.55108	1.41837
930	1.45743	1.75	2.04257	1.90598	1.84365	2.45217	2.56904	3.30651	3.44675	6.25542	5.90401	4.77317	2.98659	2.80309	2.43754	1.35897	1.18537	1.66811	1.61341	1.71104						930	0.375	0.375	0.437694	0.508735	0.65502	0.66615	0.738612	0.554695	0.466031	0.326238	1.69157	1.8181	1.89963	0.770897	1.5355	1.49638	1.5355	0.965944	0.804076	0.521285
931	4.55819	4.00868	1.2	1.2	2.27958	5.23201	5.63777	4.6757	4.71466	5.31887	7.34779	4.73373	4.05161	1.28189	1.84365	1.90598	2.04257	1.57446	1.55108	4.20759						931	0.495288	0.139009	0.1	0.187771	0.287229	0.426896	0.580092	0.592659	0.472523	0.583059	0.687305	0.972668	0.882352	0.86677	1.32375	1.21775	1.31449	0.624611	0.901627	0.624611
932	2.49403	1.41279	1.5355	1.08297	1.37554	1.57446	4.38313	4.73373	7.01627	5.0263	4.3385	4.24946	6.9907	8.24458	5.37771	5.26085	4.55819	6.81735	5.4359	5.00155						932	0.484521	0.270499	0.338236	0.349923	0.446041	0.437694	0.326238	0.319746	0.326238	0.437694	0.884897	1.37384	1.75	4.38313	5.0263	4.3385	1.24016	0.772048	0.882352	0.716305
933	3.36228	2.22271	2.4288	2.86161	3.83695	3.91486	6.25542	6.48915	7.39134	7.54258	7.03993	7.34779	7.65944	7.65944	5.00723	5.00723	5.31887	4.71466	2.92028	3.39283						933	0.624611	0.534297	0.222222	0.333678	0.660593	0.736067	0.550542	0.338236	0.420964	0.459973	0.333678	0.270984	0.472523	0.804076	1.25851	1.39892	1.37554	1.37554	1.1356	1.07717
934	8.24458	8.01085	5.90401	4.42209	2.00362	2.66667	3.03715	3.50542	3.03715	3.25181	2.19855	2.13623	2.78369	3.03715	5.26085	7.36687	7.65944	7.34779	7.65944	10						934	0.701007	0.508735	0.459973	0.645753	0.887925	1.08297	0.86677	0.592326	0.500387	0.884897	1.1983	1.25851	2.12064	2.45201	3.50542	2.56904	2.4288	1.86703	1.90598	1.4048
935	5.00723	4.85076	4.00868	1.66811	4.53912	5.31887	4.42209	4.34418	7.17651	10.1158	7.46908	4.6757	2.95924	2.66099	3.07918	2.19287	5.06193	7.19132	7.65944	5.00723						935	0.65502	0.515685	0.484521	0.797126	1.1983	1.02446	0.601549	0.35827	0.701007	0.819658	0.86677	0.32755	0.400976	0.471291	0.85564	0.603457	1.83785	3.18343	3.24613	1.8253
936	3.62229	2.45217	1.37554	2.25325	2.56904	2.62771	2.62771	4.81161	7.6031	7.67847	5.67028	2.86046	2.22321	2.86046	3.91486	3.44675	5.06193	5.4359	6.25542	4.5						936	0.70984	0.270984	0.277477	0.382439	0.459973	0.508735	0.437694	0.375	0.521285	0.603457	0.738612	0.749742	3.75904	4.73373	5.59237	2.86161	2.72137	1.90598	2.04257	1.26238
937	2.3741	1.86703	1.37554	1.37554	2.45217	3.03715	3.83695	3.32972	3.83695	2.86161	2.72137	1.52982	2.49403	5.00155	8.24458	7.65944	5.00723	5.00723	5.31887	5.00723						937	0.592326	0.554695	0.466031	0.765094	1.01857	0.930857	0.528725	0.309508	0.40093	0.797126	0.934982	1.25271	1.01857	1.71104	2.66667	2.66099	1.8253	1.8253	1.92956	1.75426
938	1.61341	1.71104	1.28189	1.17492	1.44078	1.99793	3.25181	3.03715	3.70638	2.9493	2.62707	1.37201	2.27531	5.22163	6.48915	5.67028	5.59237	5.0263	4.20759	1.84365						938	0.270984	0.333678	0.397279	0.437694	0.375	0.437694	0.397279	0.528725	0.554695	0.543565	0.382439	0.589552	0.736067	0.972668	0.99938	1.08297	2.12064	2.27646	1.98994	0.589552
939	3.32972	3.83695	3.03715	2.45217	1.84365	2.78369	2.66099	2.8501	4.74197	5.67494	4.71466	2.92028	5.37771	5.4359	4.18422	2.45217	5.37771	5.61144	4.6757	2.95924						939	0.508735	0.500387	0.35827	0.484521	0.891847	0.969812	1.02191	0.624611	0.901627	0.936687	1.08297	0.755315	1.19746	1.21775	1.32375	1.04231	1.75	1.90598	1.46749	0.772048
940	3.32972	4.5	4.5	3.62229	3.50542	3.62229	3.62229	2.92028	2.95924	3.32972	3.25181	5.00723	5.90401	6.25542	3.91486	2.78369	1.66811	1.37554	1.28189	2.29619						940	0.624611	0.645753	0.309508	0.40093	0.797126	0.997676	0.884897	0.500387	0.446041	1.16912	1.64267	1.86703	1.06347	0.846373	1.94118	2.39349	2.05263	0.972668	0.736067	0.901627
941	1.55108	4.20759	7.36687	7.0743	4.92932	3.35898	4.53315	3.94412	3.83695	3.32972	2.95924	2.04257	4.38313	5.61144	6.25542	6.25542	8.24458	7.36687	4.38313	1.57446						941	0.714398	0.287229	0.437694	0.508735	0.459973	0.333678	0.222222	0.534297	0.687305	0.85564	0.603457	0.784599	0.736067	1.44078	1.99793	2.19855	4.47679	4.18203	3.95689	0.847211
942	2.00362	5.08514	8.24458	7.19132	4.47679	2.19855	3.25181	3.03715	5.26085	5.61144	5.37771	3.50542	5.37771	5.61144	4.09056	4.05161	6.23754	6.71127	3.58534	1.41847						942	0.528725	0.638286	0.749742	0.65502	0.459973	0.382439	0.326238	0.375	0.375	0.326238	0.382439	0.459973	1.8253	2.07584	2.29619	1.28189	2.4288	2.27646	1.92002	0.543565
943	3.95689	5.23528	5.67028	2.66667	2.00362	2.08153	2.19855	2.72137	5.20217	8.24458	10	7.65944	5.56311	3.88171	4.47074	3.62229	2.45217	2.4288	2.56904	2.25155						943	0.417269	0.222222	0.417269	0.40423	0.421827	0.238467	0.583059	0.887925	0.848915	0.538856	0.238467	0.319746	0.472523	1.27219	2.66667	2.66099	1.67484	0.40093	0.504555	0.554695
944	2.3741	2.92028	2.74458	2.33514	4.05161	4.26562	4.47679	2.78369	3.91486	3.91486	3.25181	5.00723	5.31887	5.59237	3.03715	3.50542	3.62229	3.62229	2.92028	2.3741						944	0.472523	0.466031	0.492001	0.583979	0.508735	0.65502	0.749742	0.599277	0.421827	0.349923	0.709355	0.736067	0.784599	1.85733	5.08514	5.4359	4.47679	1.52982	1.32375	0.603457
945	2.20146	3.24613	3.91486	2.66667	2.00362	1.78896	2.04257	1.75	2.62771	5.37771	8.24458	8.24458	6.25542	3.91486	2.95924	2.04257	2.62771	3.62229	3.62229	2.25155						945	0.466031	0.472523	0.492001	0.417269	0.333678	0.487001	0.602055	0.447992	0.289474	0.37826	0.554695	1.03118	1.66641	1.90598	1.66811	1.37554	1.86703	2.08153	1.75	0.930857
946	3.50542	3.03715	3.25181	3.25181	5.67028	5.90401	4.71466	2.92028	2.74458	3.24057	2.26892	2.25325	1.96823	3.04855	3.91486	3.62229	2.25155	3.95689	5.23528	5.37771						946	1.06966	0.35827	0.388932	1.05117	1.30134	1.33488	0.738612	0.603457	0.521285	0.326238	0.466031	0.40423	0.484521	1.0897	1.26651	1.25271	0.603457	3.66432	4.65014	4.18803
947	6.22584	6.36649	3.86621	3.25181	5.67028	5.4359	4.47679	4.53912	5.0263	4.6757	2.3741	3.25181	3.32972	3.83695	5.67028	5.61144	4.20759	2.4288	2.56904	5.26085						947	0.833333	0.638286	0.466031	0.388932	0.397279	0.445133	0.459973	0.683859	1.07499	1.31073	1.37554	0.887925	1.02191	1.55495	2.95924	3.91486	3.32972	2.00362	0.833333	0.833333
948	3.25181	2.66667	2.66667	2.08153	1.71104	4.09056	4.73373	5.26085	3.62229	4.5	4.5	4.5	3.91486	3.83695	3.03715	2.92028	2.95924	3.03715	3.50542	3.03715						948	0.813856	0.326238	0.382439	0.459973	0.65502	0.603457	0.66757	0.603457	0.65502	0.508735	0.388932	0.319746	0.589552	1.4048	1.41837	1.49003	1.26238	1.37384	1.32375	0.934982
949	2.3741	1.86703	1.55108	1.39892	1.55108	1.39892	1.37554	1.37554	4.20759	6.28728	7.02125	5.17584	4.5	3.44675	2.25325	1.37554	1.39892	4.18422	4.85076	5.00723						949	0.472523	0.270984	0.270984	0.277477	0.382439	0.397279	0.437694	0.437694	0.592326	0.603457	0.583979	0.446041	0.500387	0.709355	0.99938	1.08297	1.06739	1.25851	1.28189	0.979619
950	4.18203	5.06193	2.86161	2.58308	4.24946	5.23528	5.67028	2.66667	3.5835	4.45691	5.49474	4.5	4.5	3.52613	2.13457	1.04297	1.16691	1.57446	1.37384	3.95689						950	0.417269	0.417269	0.492001	0.521285	0.813856	0.823527	0.758601	0.589552	0.624611	0.645753	0.459973	0.508735	0.876549	1.60371	2.3741	2.08153	1.5355	0.882352	0.85564	0.554695
951	5.31887	4.53912	2.13623	1.73044	4.47679	5.4359	5.00155	2.47858	4.32099	5.88856	5.08514	4.92932	7.0743	7.83979	4.91903	3.10064	2.74458	2.92028	2.3741	5.00723						951	0.687305	0.583059	0.388932	0.446041	0.701007	0.624611	1.02191	0.823527	0.813856	0.521285	0.603457	0.65502	0.947591	1.66641	2.08153	1.75	0.979619	0.784599	0.736067	0.972668
952	1.66811	2.78369	5.67028	5.4359	5.06193	2.39349	2.4288	1.57446	3.6474	4.77775	4.93455	5.59237	7.49382	7.1792	5.09523	3.62229	3.44675	5.06193	4.38265	4.00868						952	0.508735	0.500387	0.446041	0.437694	0.521285	0.540763	0.583979	0.592326	0.749742	0.833333	0.749742	0.65502	0.947591	1.37384	2.62771	2.74458	2.18886	1.07717	0.736067	0.772048
953	3.62229	2.92028	1.70536	1.44078	2.62147	5.84675	6.18028	4.6757	4.71466	7.65944	7.65944	7.34779	7.65944	7.19132	6.81735	4.38265	4.47679	1.90598	2.92028	3.62229						953	1.11223	0.638313	0.375	0.437694	0.508735	0.459973	0.333678	0.417269	0.638286	0.638286	0.417269	0.417269	0.554695	1.90889	2.66099	2.66667	1.5355	1.25851	1.57446	1.57446
954	2.25325	3.44675	6.25542	5.90401	5.59237	3.03715	3.50542	5.37771	6.48915	6.25542	3.62229	2.62771	2.41949	2.50863	2.41949	4.38313	5.0263	5.59237	2.86161	2.25325						954	0.583979	0.717559	0.984935	0.850169	0.784599	0.452992	0.373066	0.231975	0.277477	0.583059	1.06347	1.28189	1.71104	2.08153	2.19855	2.13623	1.90598	1.75	1.04231	0.592326
955	2.92028	3.03715	2.95924	1.75	4.05161	4.73373	5.00723	2.3741	1.75	2.29619	2.45201	3.50542	3.62229	6.25542	5.61144	4.6757	1.78896	1.71104	1.75	2.08153						955	0.528725	0.554695	0.504555	0.40093	0.621584	0.736067	0.638313	0.375	0.521285	0.603457	0.738612	1.04231	1.45743	1.75	2.04257	1.78896	1.33488	1.03118	0.997676	0.836135
956	5.00723	5.31887	4.54497	2.14286	2.78955	3.91486	3.91486	4.04467	5.90567	5.81917	4.6757	2.95924	3.32972	3.83695	3.91486	4.5	3.91486	3.88083	3.37945	3.29569						956	0.583059	0.388932	0.446041	0.876549	1.01857	0.891847	0.373066	0.183213	0.417269	0.755315	0.882352	0.85564	1.04231	1.75	1.78896	1.33488	0.738612	1.92002	2.27646	1.94118
957	2.30572	2.45217	1.37554	1.66811	2.45016	3.53692	3.11322	3.30651	5.20217	5.90401	5.00723	3.25181	5.67028	8.24458	8.24458	5.67028	5.59237	7.65944	6.92801	4.76356						957	0.583979	0.397279	0.382439	0.326238	0.521285	0.540763	0.583979	0.446041	0.500387	0.592326	0.66615	0.65502	0.571429	1.8253	5.00155	5.23528	6.59002	4.35757	4.09056	0.979619
958	5.20217	5.4359	4.47679	1.90598	2.33514	2.3741	2.3741	2.33514	3.6115	4.21898	3.6061	2.28637	2.19855	3.25181	3.32972	5.59237	5.90401	6.25542	3.44675	3.30651						958	0.833333	0.749742	0.504555	0.40093	0.420964	0.459973	0.821295	1.08684	1.06347	0.645753	0.836135	0.997676	1.14821	1.17492	1.86703	2.08153	1.86703	1.55108	1.28189	1.1259
959	4.85076	5.59237	3.03715	2.33514	4.05161	4.73373	4.2758	1.83785	3.32067	4.8217	4.71515	3.83695	3.91486	3.91486	3.79306	5.62055	5.56756	4.6757	1.90598	4.47679						959	0.423012	0.529578	0.576777	0.528725	0.543565	0.749742	1.1259	1.01857	0.765094	0.319746	0.326238	0.437694	0.884897	1.1983	2.4288	2.86161	2.66667	1.71104	1.08127	0.797126
960	1.8253	2.36842	2.92028	2.95924	3.91486	3.44675	2.72137	2.19855	5.00723	5.99202	5.47744	3.59343	3.03715	2.95924	2.33514	2.08153	2.6787	2.47083	2.00997	0.947591						960	0.484521	0.420964	0.508735	0.701007	1.4048	1.61341	1.33488	0.65502	1.24016	1.41279	1.71104	1.01857	1.25271	1.01857	1.1259	1.1259	2.33514	2.74458	2.33514	0.891847
961	1.84365	2.19855	2.66667	3.25181	3.91486	3.91486	2.95924	2.04257	4.38313	5.0263	4.71466	3.1836	3.33552	5.85568	7.65944	7.19132	6.81735	5.4359	5.37771	2.45217						961	0.421827	0.349923	0.446041	0.437694	0.326238	0.758601	0.969812	1.1259	0.833333	0.833333	0.687048	0.472523	1.63631	4.89009	6.48915	5.67028	2.66667	2.58876	2.15944	1.76956
962	2.05263	3.08981	3.21783	2.56335	1.90598	4.47679	4.38265	4.69914	3.03565	3.55207	3.83695	5.67028	5.90401	5.59237	3.03715	2.62771	2.04257	2.3741	1.99793	1.44078						962	0.333678	0.222222	0.270984	0.472523	1.27219	1.26233	1.15325	0.452992	0.521285	0.375	0.375	0.521285	0.687048	1.1259	1.45743	1.45743	1.1259	1.1259	1.08127	0.836135
963	1.25851	2.12064	5.08514	5.4359	4.78984	3.13843	3.3502	5.26085	7.36687	7.36687	4.6757	2.95924	3.32972	2.95924	2.33514	2.95924	2.66099	1.81945	0.94096	1.19244						963	0.589552	0.466031	0.554695	0.592326	0.500387	0.397279	0.528725	0.554695	0.543565	0.528725	0.554695	0.65502	1.24016	1.41279	2.58876	2.45201	2.25155	2.20146	2.19287	1.98994
964	1.57446	1.55108	2.45217	2.45201	4.92932	5.31887	5.08514	4.92932	7.0743	8.24458	6.25542	6.25542	5.90401	4.53912	2.13623	1.90598	4.6757	5.0263	4.71466	2.04257						964	1.17412	0.385143	1.04783	1.21775	1.44078	0.648296	0.601549	0.309508	0.445133	0.397279	0.437694	0.521285	0.603457	1.03118	1.1983	1.84365	1.73044	1.66811	1.66811	1.52982
965	3.34158	5.19206	5.27206	6.81735	7.19132	8.24458	5.67028	3.83695	3.32972	2.95924	2.33514	2.3741	2.3741	2.92028	2.56904	2.4288	1.86703	4.71466	5.90401	5.37771						965	0.784599	0.736067	0.709355	0.701007	0.736067	0.972668	0.882352	0.716305	0.685141	0.731887	0.86677	0.738612	0.749742	1.41847	1.61341	1.66811	1.2	1.37554	1.28189	0.979619
966	4.55819	4.09056	1.41847	1.16486	4.05161	4.73373	4.42209	2.00362	2.66667	3.91486	4.5	4.5	3.91486	3.25181	2.08153	1.33488	3.66432	4.35757	4.20759	4.18422						966	0.66615	0.504555	0.484521	0.716305	1.55108	1.46713	1.36974	0.736067	0.772048	0.772048	0.798761	0.85564	1.33488	1.49638	1.41847	0.950362	0.965944	0.950362	0.749742	0.738612
967	3.03715	2.95924	2.04257	1.57446	1.55108	1.57446	1.45743	4.05161	4.44116	7.01627	4.44116	6.68474	4.26562	5.06193	2.27646	2.29619	2.33514	2.74458	2.62771	2.62771						967	0.749742	0.468193	0.209261	0.151409	1.01865	1.26651	1.44078	0.798761	0.972668	0.736067	0.784599	0.687048	0.749742	1.03118	1.08127	1.1259	0.950362	0.882352	0.85564	0.749742
968	5.67028	5.4359	4.47679	1.90598	1.75	1.41847	1.75	3.96861	4.47348	6.60174	5.90401	8.01085	5.90401	4.53912	2.72137	2.56904	2.62771	1.75	2.04257	2.95924						968	0.701007	0.35827	0.40093	0.420964	0.571429	0.508735	0.437694	0.326238	0.382439	0.459973	0.459973	0.821295	1.26238	2.04257	2.3741	2.3741	1.60371	0.876549	0.709355	0.736067
969	4.71466	5.31887	5.00723	2.19855	4.47679	4.85076	5.00723	5.00723	7.65944	8.24458	5.37771	3.55223	3.67533	3.37653	2.58876	1.61341	2.72137	2.56904	2.62771	2.04257						969	0.592326	0.437694	0.287229	0.714398	1.22337	1.31114	0.876549	0.397279	0.333678	0.70984	1.08684	1.25851	1.06739	0.965944	1.5355	1.49638	2.58876	2.15944	2.00362	0.749742
970	2.08153	2.15375	2.75369	3.73347	3.91486	5.59237	5.0263	5.26085	3.62229	3.44675	2.72137	1.73044	2.72137	3.44675	4.5	3.91486	3.25181	2.66667	2.3741	2.33514						970	0.813856	0.326238	0.319746	0.472523	0.979619	0.969812	0.821295	0.543565	0.66615	0.85564	0.798761	0.709355	0.701007	1.98994	2.86161	2.78369	1.66811	1.2	1.37554	1.1356
971	5.31887	4.05161	1.75	1.78896	1.00888	0.661768	1.3404	2.95924	5.67028	5.31887	4.05161	1.75	4.71466	5.90401	8.01085	5.90401	4.42209	4.34418	5.31887	8.01085						971	0.466031	0.388932	0.508735	0.508735	0.583979	0.492001	0.466031	0.326238	0.375	0.638313	0.673373	1.07717	0.872289	1.07717	1.4048	2.19855	1.93524	1.54528	1.01857	0.930857
972	4.5	3.91486	3.25181	2.66667	2.3741	2.33514	1.70536	2.49403	5.00155	5.90401	5.59237	3.32972	3.83695	3.91486	3.91486	3.25181	3.25181	3.03715	3.50542	3.62229						972	0.882352	0.716305	0.568113	0.452992	0.521285	0.375	0.638313	0.673373	0.784599	0.804076	0.770897	1.02191	0.969812	2.29619	3.32972	3.62229	2.62771	1.37384	0.947591	0.772048
973	3.32972	2.78369	2.72137	2.86161	5.59237	5.90401	5.00155	3.07918	3.24613	4.5	3.44675	5.06193	7.19132	7.19132	3.89165	3.87607	4.73373	5.59237	3.32972	3.83695						973	0.57648	0.362726	0.270984	0.326238	0.437694	0.446041	0.701007	1.11223	1.1356	1.25271	0.934982	1.14821	1.17492	1.1983	1.14821	2.05263	2.27646	2.29619	1.16486	1.07136
974	1.57446	2.04257	2.3741	2.19855	2.13623	2.19855	2.66667	3.25181	3.32972	2.78369	1.66811	2.25325	3.44675	6.25542	8.24458	7.65944	5.59237	3.32972	2.78369	1.84365						974	0.521285	0.437694	0.446041	0.349923	0.275542	0.433514	0.540763	0.472523	0.319746	1.05766	1.3501	1.71104	1.28189	1.84365	1.73044	1.84365	1.57446	1.75	1.45743	0.979619
975	3.75904	4.73373	5.59237	2.74458	4.92932	4.26562	4.47679	3.13729	6.07095	6.84275	6.25542	4.5	3.91486	2.95924	1.75	2.29619	2.45201	3.50542	2.45201	2.00362						975	0.349923	0.187771	0.139009	0.294668	0.660593	0.687305	0.583059	0.388932	0.35827	0.40093	0.35827	0.500387	1.76261	2.66099	2.58308	1.32375	1.04231	1.75	1.70536	1.17747
976	2.19855	5.00723	5.90401	6.25542	6.25542	8.24458	6.9907	4.24946	4.3385	5.31887	4.53912	2.13623	2.78369	3.03715	3.50542	3.03715	5.59237	5.90401	5.20217	2.72137						976	0.35827	0.583979	0.540763	0.472523	0.466031	0.492001	0.960141	0.872289	0.726085	0.338236	0.504555	0.66615	1.03118	1.66641	1.90598	1.55108	2.12064	3.32972	3.09566	1.6548
977	3.25181	5.67028	5.31887	4.92932	5.08514	5.90401	5.00723	3.25181	3.91486	3.91486	2.66667	2.00362	2.08153	1.99793	1.61632	2.25155	2.74458	2.62771	2.04257	2.3741						977	0.638313	0.326238	0.231975	0.373066	0.716305	0.882352	0.709355	0.388932	0.382439	0.543565	0.749742	0.687048	0.784599	0.936687	0.936687	1.07717	1.1356	1.37554	1.2	0.936687
978	1.73044	1.84365	2.45217	3.62229	5.01492	4.20577	3.43521	3.65514	4.70342	6.95132	6.48915	5.67028	3.83695	3.91486	3.62229	2.92028	4.71466	5.0263	4.20759	1.84365						978	0.348518	0.294668	0.178019	0.495288	1.06347	1.1356	0.813856	0.375	0.638313	0.624611	0.729344	0.638286	0.833333	3.75904	4.26562	3.89165	2.12064	2.15944	1.80857	0.528725
979	2.92028	3.03715	3.25181	2.19855	2.72137	2.86161	2.58308	4.24946	4.65014	5.00723	2.08153	2.00362	4.42209	5.31887	5.00723	3.25181	5.67028	5.90401	5.00723	2.3741						979	0.626627	0.334056	0.40423	0.612316	0.492001	0.521285	0.375	0.375	0.437694	0.508735	0.571429	0.459973	0.528725	1.22343	2.66667	2.74458	2.29619	1.08127	1.32375	0.847211
980	4.38265	4.00868	2.25325	2.19287	3.07918	3.24613	3.32972	3.1739	2.45201	3.50542	2.74458	5.26085	7.36687	8.24458	5.67028	2.66667	1.5355	1.55108	1.73044	4.47679						980	0.821295	0.397279	0.388932	0.319746	0.326238	0.437694	0.508735	0.420964	0.40093	0.309508	1.11387	1.15505	1.25271	0.979619	1.28189	1.11223	0.784599	0.804076	1.25851	1.08684
981	2.9667	4.03297	5.67028	5.90401	5.00723	5.00723	5.31887	5.59237	4.35371	6.75271	8.68343	9.09135	6.33723	3.18191	1.41847	1.75	2.3741	3.25181	2.74458	3.36992						981	0.508735	0.437694	0.521285	0.687048	0.749742	0.738612	0.66615	0.592326	0.437694	0.326238	0.231975	0.226781	0.349923	0.446041	0.701007	0.736067	0.972668	0.798761	0.772048	0.571429
982	2.3741	3.25181	5.67028	5.31887	4.34418	2.08153	2.3741	2.33514	2.95924	3.32972	2.95924	2.33514	2.95924	3.91486	3.62229	5.26085	7.36687	8.24458	5.37771	2.92028						982	0.521285	0.326238	0.270984	0.333678	0.543565	0.603457	0.583979	0.397279	0.528725	0.554695	0.65502	0.459973	1.11387	1.59391	1.75	0.979619	1.25271	1.93524	2.08153	1.27219
983	2.95924	3.91486	3.62229	2.45217	4.18422	7.19132	7.65944	4.93409	3.16893	3.25658	2.95924	2.36887	2.99746	3.36345	3.25181	3.25181	3.03715	2.92028	2.08153	2.33514						983	0.500387	0.446041	0.437694	0.521285	0.804076	0.770897	0.583059	0.238467	0.421827	0.515685	0.65502	0.508735	0.583979	0.687048	2.00362	2.27646	2.05263	1.14821	0.997676	0.884897
984	2.39349	2.4288	2.45217	2.74458	3.50542	3.03715	2.52038	1.54528	1.31114	2.62771	2.56904	3.30651	5.20217	6.48915	5.67028	2.78369	1.84365	4.20759	4.55819	5.06193						984	0.375	0.638313	0.819658	0.804076	0.66757	0.804076	0.882352	0.709355	0.701007	0.819658	0.755315	0.466031	0.765094	1.01857	1.41847	1.16486	1.04231	1.03118	0.934982	0.813856
985	4.47679	4.85076	4.53912	2.13623	2.19855	2.19855	2.72137	5.20217	5.61144	7.01627	4.55819	5.06193	3.44675	6.25542	5.4359	4.18422	1.57446	1.75	2.04257	1.90598						985	1.14821	0.886221	0.821295	0.397279	1.16912	1.3501	1.22343	0.587796	0.903072	0.906283	1.44582	1.11604	1.54528	1.60371	1.90598	1.46749	0.972668	0.882352	1.06739	0.882352
986	4.65014	4.71466	4.6757	5.0263	5.59237	5.67028	5.61144	7.01627	5.61144	6.25542	3.91486	3.25181	3.25181	2.86161	2.13623	1.06739	1.55108	4.53912	4.65014	6.59002						986	0.326238	0.326238	0.270984	0.417269	0.638286	0.726824	0.566357	0.414776	0.375	0.437694	0.592326	0.554695	0.904887	1.55495	2.3741	1.93524	1.83785	1.46713	1.35604	0.583059
987	3.83695	3.03715	2.62771	1.57446	1.84365	2.19855	2.66667	3.25181	3.32972	4.14707	3.68114	5.9025	5.31887	7.34779	5.31887	4.53912	2.72137	5.20217	6.48915	5.67028						987	0.716305	0.484521	0.504555	0.86677	0.882352	0.772048	0.508735	0.500387	0.446041	0.437694	0.521285	0.540763	0.784599	1.98994	2.39349	2.4288	1.39892	1.84365	1.73044	1.55108
988	4.6757	4.71466	5.31887	4.71466	4.6757	4.44116	4.92932	3.32972	3.91486	5.59237	4.85076	5.06193	2.39349	2.72137	2.19855	2.73688	2.74623	2.73688	5.00723	5.0263						988	0.508735	0.583979	0.540763	1.25271	1.64267	1.75	0.979619	0.66757	0.603457	0.543565	0.528725	0.443239	0.612316	1.80857	2.45201	2.92028	2.08153	2.04257	1.37384	0.947591
989	3.91486	4.5	3.91486	2.95924	2.33514	2.08153	2.33514	2.95924	3.03715	2.92028	2.08153	4.6757	5.61144	5.67028	2.95924	2.92028	2.74458	2.92028	2.3741	3.25181						989	0.738612	0.749742	0.749742	0.65502	0.571429	0.508735	0.500387	0.446041	0.388932	0.583059	0.687305	0.772048	0.772048	1.46749	1.61341	1.5355	0.819658	1.07717	1.01857	1.04231
990	2.08153	4.6757	4.44116	4.05161	2.33514	2.74458	2.33514	1.71104	4.42209	6.95727	6.86377	4.30506	2.66667	5.00723	7.65944	7.65944	5.59237	3.32972	2.95924	2.33514						990	0.382439	0.388932	0.35827	0.484521	0.599277	0.833333	0.833333	0.687048	0.784599	0.585602	0.802169	0.848915	1.37554	2.45217	2.74458	2.33514	2.29619	2.07584	1.8253	0.459973
991	5.0263	4.6757	4.71466	4.85076	5.06193	3.44675	6.25542	6.48915	6.25542	6.25542	5.90401	5.00723	5.00723	7.65944	7.19132	6.81735	4.38265	6.81735	4.85076	7.34779						991	0.472523	0.231975	0.289474	0.420964	0.772048	0.882352	0.755315	0.528725	0.459973	0.947591	1.37384	1.45743	1.04231	1.32375	1.70536	2.04257	1.37384	1.32375	1.08127	0.979619
992	1.5355	1.55108	4.53912	5.0263	7.01627	4.73373	7.01627	5.0263	4.71466	4.6757	7.36687	8.24458	5.67028	2.95924	2.04257	2.62771	2.74458	3.50542	3.03715	2.66667						992	0.139009	0.187771	0.238467	0.382439	0.459973	0.65502	0.66615	0.592326	0.500387	0.397279	0.333678	0.534297	0.887925	1.37554	1.39892	1.84365	1.52982	1.90889	1.21775	0.963401
993	2.74458	3.25181	3.25181	3.03715	2.92028	4.71466	5.90401	6.25542	6.25542	8.24458	8.24458	6.25542	4.80753	4.26334	3.26017	2.03509	1.7434	1.45743	1.1259	2.00362						993	0.388932	0.495012	0.493185	0.570256	0.603457	0.543565	0.382439	0.326238	0.375	0.326238	0.466031	0.638286	0.950362	1.08297	1.66811	1.73044	1.4048	0.701007	0.397279	0.382439
994	3.87607	1.25851	1.86703	1.90598	4.47679	5.4359	5.08514	3.1739	5.08514	8.24458	7.36687	4.6757	4.71466	5.31887	5.00723	2.66667	2.66667	2.66667	5.00723	4.73373						994	0.250465	0.187771	0.287229	0.375	0.437694	0.446041	0.500387	0.446041	0.437694	0.326238	0.270984	0.270984	1.05766	2.52038	3.91486	3.24613	2.20146	0.997676	0.947591	0.420964
995	2.04257	1.45743	2.29619	3.32972	6.25542	6.48915	5.37771	3.50542	3.62229	6.25542	5.90401	5.59237	5.67028	5.4359	5.06193	5.20217	5.90401	5.00723	2.66667	2.3741						995	0.437694	0.287229	0.714398	1.04783	1.37554	1.08297	0.804076	0.433514	0.275542	0.287229	1.10643	1.26651	1.90889	1.52982	1.66811	1.37554	1.57446	2.04257	1.70536	1.17747
996	1.75	2.04257	2.3741	2.19855	4.47679	7.19132	7.36687	7.01627	7.36687	8.24458	6.25542	3.91486	5.59237	7.65944	7.19132	6.81735	7.19132	7.65944	4.71466	2.04257						996	0.528725	0.397279	0.349923	0.226781	0.294668	0.459973	0.571429	0.459973	0.333678	0.333678	0.543565	0.66615	0.85564	3.80806	4.55819	4.38313	1.57446	1.37554	1.08297	0.755315
997	6.25542	5.61144	4.38313	2.62771	3.03715	3.83695	3.32972	5.59237	7.65944	7.65944	4.53912	2.82889	5.32401	5.71897	4.6757	2.08153	2.33514	2.95924	3.91486	4.5						997	0.528725	0.348518	0.294668	0.289474	0.35827	0.437694	0.375	0.638313	0.736067	0.85564	0.749742	0.599277	0.685141	1.31703	1.90598	1.86703	1.25851	1.24293	1.16486	0.930857
998	1.1259	1.16486	4.05161	5.31887	6.25542	3.91486	2.58308	2.49403	2.66099	2.95924	2.92028	4.34059	5.67828	5.04601	3.61615	3.25181	3.91486	6.25542	5.31887	3.75904						998	0.923004	0.829587	0.484521	0.40423	0.612316	0.554695	0.738612	0.554695	0.612316	0.638286	0.749742	0.592326	1.16912	1.93524	2.08153	1.33488	1.32375	1.70536	1.55495	1.22992
999	5.37771	5.90401	5.00723	2.3741	2.33514	4.71466	4.85076	4.18422	1.39892	1.84365	4.53912	7.65944	7.65944	5.59237	3.03715	5.26085	7.36687	7.65944	4.71466	2.92028						999	1.96439	1.58755	0.270984	0.326238	0.287229	0.275542	0.433514	0.492001	0.612316	0.554695	0.543565	0.445133	0.543565	1.33488	1.78896	2.92028	3.03715	2.78369	1.55108	2.12064
1000	1.33488	4.42209	5.31887	5.59237	5.67028	8.24458	10	8.29473	5.43454	3.55558	2.74458	5.26085	5.61144	6.25542	3.44675	2.72137	2.78369	3.91486	3.24613	1.90889						1000	0.250465	0.250465	0.35827	0.349923	0.538856	0.53684	0.645753	0.309508	0.601549	0.585602	0.589552	1.05117	1.15505	1.54528	1.1356	1.37554	2.25325	2.86161	2.58308	1.0897
Scaled Mean	0.0431372	0.229852	0.235119	0.023161	0.243235	0.310035	0.285297	0.245127	0.548197	1	0.780598	0.745118	0.777886	0.792085	0.490946	0.207171	0.199436	0.218556	0.0491788	0						Scaled Mean	0.112577	0.00291702	0	0.0400464	0.160441	0.173031	0.157707	0.0543356	0.0960828	0.100011	0.138211	0.141683	0.307112	0.64946	0.998226	1	0.817078	0.646565	0.550352	0.332456
Scaled confidence value	0.045399	0.0494292	0.0494825	0.0465803	0.0467092	0.0498855	0.0491542	0.0478372	0.0525091	0.058469	0.0568045	0.0551645	0.0563279	0.0568387	0.0543318	0.0494192	0.0499066	0.0509702	0.0474011	0.0451897						Scaled confidence value	0.0116268	0.00706949	0.00671219	0.0076894	0.0121477	0.0126869	0.0116727	0.00841921	0.00938078	0.00931776	0.0101886	0.0107237	0.0168449	0.0301264	0.040266	0.040239	0.0344459	0.0274795	0.025509	0.0190279

## Sheet: Ext.Fig. 7c_left
Latency to feeding
	YFP	In-phase
	5.98857	1.95
	18.49	4.32
	6.01333	4.37333
	27.7029	2.22
	26.87
	45.74
Mean	21.8008	3.21583
SEM	6.17481	0.655299

## Sheet: Ext.Fig. 7c_right
The probability of feeding onset
	YFP	In-phase
	0.444444	0.888889
	0.25	1
	0.5	1
	0.571429	1
	0
	0
Mean	0.294312	0.972222
SEM	0.102769	0.0277778

## Sheet: Ext.Fig. 7d
Latency to Social
	YFP	In-phase
	57.84	60.9
	41.24	70.6
	69.4667	46.8286
	21.5333	25.64
	81.64	27
Mean	54.344	46.1937
SEM	10.5694	8.95321

## Sheet: Ext.Fig. 7e
Latency to obj.expl
	YFP	In-phase
	27.33	52.89
	61.576	15.88
	28.4982	44.8545
	73.12	19.1
	50.34	15
	28.705
Mean	44.9282	29.5449
SEM	8.04995	8.02109

## Sheet: Ext.Fig. 7g
In-phase					Eating			Mean	SEM				Social			Mean	SEM				ObjExp			Mean	SEM
	10s		13.55	11.44	18.57	9.06	11.23	12.77	1.61482			0.55	0.21	0.1	0.34	0.3	0.0966954		2.37	2		0.07	3.36	1.95	0.689287
	5s		9.65	7.91	7.25	5.85	8.81	7.894	0.652515		2.08	0.42	0.34	0.58	1.8	1.044	0.370481		4.49	2.09	1.81	0.61	1.81	2.162	0.63566
	10s		10.77	10.4	10.49	3.12	12.69	9.494	1.64747			0.47	0.23	0.55	0.3	0.3875	0.0739792		4.43	1.44	2.55	3.88	2.05	2.87	0.560062
	5s		9.63	3.1	7.68	5.4	8.05	6.772	1.14		2.69	0.41	0.34	0.22	3.74	1.48	0.728141		2.75	0.34	0.16	0.86	0.71	0.964	0.463731

## Sheet: Ext.Fig. 7h
	Feeding	Social	ObjExp
	5.04	2.96	-0.22
	10.83	0.095	0.505
	14.13	-0.12	0.29
	0.93	-0.075	1.24
	7.06	-2.45	1.445
Mean	7.598	0.082	0.652
SEM	2.28482	0.859056	0.307216
