# Supplementary material for: The dynamic state of a prefrontal–hypothalamic–midbrain circuit commands behavioral transitions
Source: Nat Neurosci. 2024 Mar 18;27(5):952–63. doi: 10.1038/s41593-024-01598-3 (PMC11089001; doi:10.1038/s41593-024-01598-3)
Supplement: Supplementary file 23 — Statistical source data. [file 41593_2024_1598_MOESM23_ESM.xlsx]

## Sheet: Ext.Fig. 8a
Obj.expl.
																														peak/trough	preference
Transition	Bin centers are in degrees																					Transition		Control					Bootstrapping/shuffling sessions	Transition	Control
cells Bin	9	27	45	63	81	99	117	135	153	171	189	207	225	243	261	279	297	315	333	351		Fitted	curve	Fitted	curve				1	0.929424	1.03507
1	0.0638336	0.0272333	0.0272333	0.0255334	0.0272333	0.04	0.0527667	0.0672333	0.0672333	0.0527667	0.0272333	0.0383001	0.0416999	0.0655334	0.0416999	0.0766003	0.0578663	0.0638336	0.0655334	0.070633		x	y	x	y				2	0.804636	1.05445
2	0	0.0265973	0.056736	0.056736	0.0265973	0.0265973	0.0833333	0.0868747	0.0531946	0.0265973	0.0301387	0.0265973	0.0265973	0.0301387	0.106389	0.117013	0.136528	0.056736	0.0265973	0		9	0.355936	9	0.693397				3	0.931747	1.00257
3	0.0449923	0.052997	0.0493845	0.0487997	0.0412844	0.0396254	0.0368922	0.0423586	0.0521177	0.0556307	0.0515329	0.0502638	0.0495795	0.0484098	0.0502638	0.0512385	0.052802	0.0609022	0.0609976	0.0599275		9.66928	0.384598	9.66928	0.677502				4	1.00926	1.37671
4	0.0504224	0.0559588	0.0667467	0.0521688	0.0448859	0.0530481	0.0620774	0.0585845	0.0355594	0.041678	0.0635388	0.0734475	0.0559588	0.0349773	0.0230251	0.0279794	0.0399316	0.0553767	0.0559588	0.0486759		10.3386	0.410652	10.3386	0.661562				5	0.806382	0.803629
5	0.0680832	0.0978752	0.0861664	0.0659584	0.0478752	0.0521248	0.0659584	0.0340416	0.0159584	0	0	0	0	0.0159584	0.0340416	0.0659584	0.0840416	0.1	0.0840416	0.0819168		11.0078	0.434251	11.0078	0.645617				6	0.949224	0.901032
6	0.0487685	0.0598746	0.0768215	0.067972	0.0587463	0.0474484	0.0438717	0.0414233	0.0414233	0.0438717	0.0502729	0.0534734	0.0640192	0.0461282	0.0480164	0.039351	0.0446239	0.0402951	0.0417994	0.0417994		11.6771	0.455538	11.6771	0.629705				7	0.96536	1.01107
7	0.0833333	0.140069	0.113472	0.0797919	0.0301387	0.0265973	0.0265973	0.056736	0.056736	0.0265973	0	0.0265973	0.0301387	0.0531946	0.0301387	0.0265973	0	0.0531946	0.0602774	0.0797919		12.3464	0.474653	12.3464	0.613862				8	0.810874	1.15797
8	0.0477726	0.0505817	0.0566038	0.0505817	0.0517873	0.044827	0.0414833	0.0414833	0.0388049	0.0509854	0.0533909	0.056871	0.045498	0.0400105	0.0560692	0.0596802	0.0563365	0.0517873	0.0531236	0.0523218		13.0157	0.491729	13.0157	0.59812				9	0.890068	0.81929
9	0.059251	0.0465928	0.049557	0.0517088	0.0587131	0.0667933	0.068945	0.0587131	0.0333967	0.0253165	0.0293566	0.0339346	0.0379747	0.0339346	0.0455169	0.0557489	0.0632911	0.0587131	0.059251	0.0632911		13.6849	0.506892	13.6849	0.582513				10	0.825703	1.06186
10	0.052006	0.0606791	0.0488581	0.050432	0.037037	0.0472841	0.052006	0.0725001	0.038611	0.0472841	0.038611	0.0725001	0.052006	0.0591051	0.050432	0.062253	0.0488581	0.037037	0.025216	0.0472841		14.3542	0.520265	14.3542	0.567068				11	0.82788	0.968153
11	0.0453888	0.0453888	0.0425557	0.0453888	0.0666667	0.0666667	0.0453888	0.0212779	0.0212779	0.0879445	0.0936107	0.0638336	0	0	0	0.0851114	0.0964439	0.106389	0.024111	0.0425557		15.0235	0.531963	15.0235	0.551814				12	0.815844	1.31449
12	0.0431141	0.0442324	0.077829	0.0727849	0.0599124	0.0263158	0.0263158	0.0347149	0.0526316	0.0537499	0.0431141	0.0347149	0.0442324	0.0526316	0.0610307	0.0621491	0.0694299	0.0537499	0.0515132	0.0358333		15.6928	0.542098	15.6928	0.536775				13	0.703797	1.01037
13	0.0227977	0.0258332	0.0227977	0.0227977	0.0714286	0.074464	0.0683931	0.0258332	0.0227977	0.0227977	0.0258332	0.0455954	0.0486309	0.0486309	0.0227977	0.0683931	0.123095	0.142857	0.0714286	0.0227977		16.362	0.550775	16.362	0.521974				14	0.952328	0.9362
14	0.039478	0.0558836	0.0579316	0.0471688	0.0356326	0.0371686	0.0548595	0.0497288	0.0630623	0.060753	0.060753	0.0515262	0.040502	0.0515262	0.0645984	0.0651104	0.0553716	0.0366566	0.039478	0.0328112		17.0313	0.558095	17.0313	0.507435				15	0.706419	0.712293
15	0	0.0290153	0.0618938	0.0909091	0.0909091	0.0909091	0.0618938	0.0580305	0.0328786	0.0290153	0.0290153	0.0618938	0.0618938	0.0290153	0.0290153	0.0618938	0.0618938	0.0580305	0.0328786	0.0290153		17.7006	0.564155	17.7006	0.493176				16	1.07689	1.10609
16	0.0517208	0.0546612	0.0458401	0.0480895	0.0472221	0.0403049	0.037019	0.0364972	0.0503388	0.0546612	0.0576016	0.0506843	0.0461856	0.0621003	0.0709214	0.0653862	0.0510298	0.0432453	0.0409959	0.0454946		18.3699	0.569047	18.3699	0.479216				17	1.02295	0.798714
17	0.0454545	0.0309469	0.0435229	0.0618938	0.105417	0.0928408	0.0889774	0.0473862	0.0290153	0.0145076	0.0454545	0.0618938	0.0599622	0.0599622	0.0618938	0.0599622	0.0309469	0.0145076	0.0145076	0.0309469		19.0391	0.572856	19.0391	0.465572				18	1.04044	0.655528
18	0.0635624	0.0529272	0.0420208	0.0460104	0.0414896	0.0375	0.0494688	0.0789896	0.0811144	0.0694168	0.05	0.042552	0.0484064	0.055052	0.055052	0.0364376	0.0210104	0.025	0.0409584	0.0630312		19.7084	0.575667	19.7084	0.452258				19	1.0144	0.956434
19	0.0167983	0	0.0167983	0.0526316	0.0716666	0.0526316	0.0167983	0.0167983	0.0358333	0.0694299	0.0884649	0.0884649	0.0862282	0.0548682	0.0671932	0.0548682	0.0694299	0.0526316	0.0526316	0.0358333		20.3777	0.577558	20.3777	0.439289				20	1.0791	1.20849
20	0.0486063	0.0548419	0.0548419	0.0596121	0.0583261	0.057227	0.0513578	0.0658477	0.0700646	0.0599785	0.0399857	0.0427371	0.0465876	0.0458549	0.0289799	0.0278808	0.0265948	0.0506251	0.0531895	0.0568607		21.047	0.578603	21.047	0.426677				21	0.758756	1.35111
21	0.0628175	0.047619	0.047619	0.047619	0.0324206	0.0455954	0.0952381	0.114484	0.078016	0.0455954	0.0344442	0.0455954	0.0172221	0.0151985	0	0.0151985	0.0324206	0.0628175	0.0800396	0.0800396		21.7162	0.578874	21.7162	0.414433				22	0.895068	0.708905
22	0.0375491	0.0187746	0.0212744	0.0563237	0.0613233	0.0588235	0.0187746	0	0	0.0563237	0.0825977	0.0963727	0.040049	0.0187746	0.0563237	0.0825977	0.0775981	0.0563237	0.0800979	0.0800979		22.3855	0.578438	22.3855	0.402566				23	1.02319	1.30767
23	0.0581395	0.0618508	0.0586337	0.0539341	0.0428004	0.0423062	0.0576454	0.0633332	0.0576454	0.0423062	0.0353779	0.0343896	0.0423062	0.0512112	0.0539341	0.0390891	0.0492346	0.0479941	0.0571512	0.050717		23.0548	0.577358	23.0548	0.391085				24	0.734877	0.942556
24	0.0671025	0.0867436	0.0684101	0.0497565	0.0553206	0.0641536	0.079872	0.0628461	0.0566282	0.0350257	0.025859	0.0356795	0.0412436	0.0461538	0.0461538	0.031423	0.0245514	0.025859	0.0412436	0.0559744		23.7241	0.575694	23.7241	0.379998				25	1.09214	0.785036
25	0.0555556	0.075648	0.0910186	0.075648	0.0910186	0.0579165	0.0354631	0	0	0.0177315	0.037824	0.0732871	0.0933796	0.075648	0.0531946	0.037824	0.0555556	0.037824	0.0177315	0.0177315		24.3933	0.573502	24.3933	0.36931				26	1.16119	1.17361
26	0.0580305	0.0657572	0.0870458	0.0328786	0.0580305	0.0618938	0.0618938	0.0290153	0	0.0290153	0.0328786	0.0290153	0.0290153	0.0909091	0.152803	0.123788	0.0580305	0	0	0		25.0626	0.570838	25.0626	0.359028				27	1.19527	0.953719
27	0.0434783	0.0365398	0.0494928	0.0383875	0.048569	0.0305252	0.0425544	0.0434783	0.0652174	0.0592028	0.0633697	0.0592028	0.0860327	0.0670651	0.0633697	0.0374637	0.035616	0.035616	0.0444021	0.0504167		25.7319	0.567749	25.7319	0.349154				28	1.18376	0.957299
28	0.0505164	0.0512986	0.0613497	0.0576942	0.0605675	0.0540388	0.0449029	0.0477762	0.0584764	0.0596523	0.0421626	0.0426841	0.0557362	0.0535174	0.0482976	0.0356339	0.0379858	0.0370705	0.0510378	0.0496012		26.4012	0.564285	26.4012	0.339692				29	1.29057	0.947874
29	0.056736	0.0265973	0	0.0531946	0.0868747	0.0833333	0.0265973	0	0	0	0	0	0.0265973	0.0301387	0.0265973	0.0531946	0.113472	0.166667	0.140069	0.109931		27.0705	0.56049	27.0705	0.330644				30	1.05101	1.07913
30	0.0560277	0.0333333	0.0531946	0.0482219	0.0638336	0.0347499	0.0333333	0.0106389	0.0106389	0.0226944	0.0652501	0.0588609	0.0531946	0.0333333	0.0453888	0.075889	0.0588609	0.0851114	0.0694998	0.0879445		27.7397	0.556404	27.7397	0.322012				31	1.02879	0.886836
31	0.0843212	0.062253	0.062253	0.0488581	0.037037	0.025216	0.0236421	0.025216	0.0725001	0.077222	0.0725001	0.037037	0.037037	0.0606791	0.052006	0.0472841	0.025216	0.025216	0.0591051	0.0654009		28.409	0.552068	28.409	0.313796				32	1.02409	0.935438
32	0.0478752	0.0680832	0.0680832	0.0319168	0.0159584	0.0180832	0.0319168	0.0180832	0.0159584	0.0319168	0.0361664	0.0478752	0.05	0.0680832	0.05	0.0478752	0.0680832	0.115958	0.102125	0.0659584		29.0783	0.547517	29.0783	0.305996				33	0.988012	0.993054
33	0.0416667	0.039896	0.0434374	0.0416667	0.0265973	0.0150694	0.0265973	0.0150694	0.0265973	0.0150694	0.039896	0.0434374	0.068264	0.0833333	0.0984027	0.096632	0.0833333	0.0700347	0.068264	0.056736		29.7476	0.542786	29.7476	0.298611				34	0.664561	0.870114
34	0.05288	0.040049	0.0575736	0.0506861	0.05288	0.0441176	0.0541299	0.0588235	0.0494362	0.0481863	0.0541299	0.0688358	0.0547548	0.0428677	0.0300367	0.0434927	0.0447426	0.0488113	0.0535049	0.0500612		30.4168	0.537906	30.4168	0.29164				35	0.628304	0.690052
35	0.0768285	0.0721066	0.037824	0.0543751	0.0390045	0.0354631	0.018912	0.0455093	0.056736	0.0732871	0.056736	0.0455093	0.0277778	0.0366435	0.0466898	0.0466898	0.0366435	0.0455093	0.056736	0.0910186		31.0861	0.532907	31.0861	0.285079				36	0.552018	0.860779
36	0.0469649	0.0516611	0.0520179	0.0481745	0.0532274	0.0505936	0.0520179	0.0481745	0.0510925	0.0492419	0.0446878	0.0473217	0.0475334	0.0541528	0.0472491	0.045471	0.0508083	0.0586343	0.0548634	0.0461121		31.7554	0.527816	31.7554	0.278927				37	1.1564	0.892877
37	0.0581198	0.0653862	0.0482622	0.0404777	0.0565651	0.046443	0.027246	0	0.00778458	0.0127134	0.0316566	0.053191	0.0814736	0.0897764	0.0853659	0.0692784	0.0643496	0.0614939	0.0492987	0.051118		32.4247	0.522658	32.4247	0.273179				38	0.790788	0.930702
38	0.0687251	0.0512749	0.0523417	0.0372333	0.0331917	0.0263834	0.039575	0.0572333	0.07	0.0572333	0.0555334	0.0412749	0.0487251	0.0408499	0.0463834	0.049575	0.0508499	0.0527667	0.059575	0.0612749		33.0939	0.517456	33.0939	0.267831				39	0.825816	0.825719
39	0.0506057	0.0493254	0.0559378	0.0538575	0.0514056	0.0453258	0.0530055	0.0588701	0.0595635	0.0563117	0.053751	0.0519382	0.0472995	0.0436195	0.0402068	0.0372745	0.0425	0.0472452	0.0530055	0.0489515		33.7632	0.512232	33.7632	0.262879				40	0.740147	1.12047
40	0.0396418	0.0414708	0.0468085	0.0503918	0.0503172	0.0557676	0.055057	0.0573728	0.055095	0.056364	0.0547222	0.053826	0.0522953	0.0528187	0.0517354	0.0543114	0.0453523	0.0432632	0.0407237	0.0426652		34.4325	0.507005	34.4325	0.258318				41	1.56258	0.817206
41	0.0512821	0.0327352	0.0430983	0.0523717	0.0338248	0.0163676	0.025641	0.0430983	0.0512821	0.0430983	0.0338248	0.0174572	0.0245514	0.0267307	0.0501924	0.0851069	0.112927	0.102564	0.0840172	0.0698289		35.1018	0.501792	35.1018	0.254141				42	1.05812	1.03161
42	0.0516664	0.0455954	0.0227977	0.0486309	0.0486309	0.0227977	0	0.0227977	0.0258332	0.0683931	0.074464	0.139822	0.100297	0.0683931	0.0455954	0.0516664	0.0683931	0.0258332	0.0227977	0.0455954		35.771	0.496611	35.771	0.250344				43	0.887032	0.799986
43	0	0	0	0	0	0	0.0531946	0.0868747	0.0833333	0.0265973	0	0.0265973	0.056736	0.136528	0.143611	0.136528	0.109931	0.0868747	0.0531946	0		36.4403	0.491475	36.4403	0.24692				44	1.01225	0.847105
44	0.0528243	0.0510085	0.0494704	0.0499247	0.0474097	0.0481431	0.0489463	0.0459072	0.0451738	0.0494006	0.0584497	0.0563177	0.0521963	0.0444048	0.0479338	0.048492	0.0475493	0.0473399	0.0516365	0.0574713		37.1096	0.486397	37.1096	0.243863				45	1.13053	0.612842
45	0.0714286	0.0942263	0.074464	0.0683931	0.0258332	0.0683931	0.0516664	0.0455954	0.0227977	0.0258332	0.0227977	0.0227977	0.0486309	0.0486309	0.0227977	0.0227977	0.0486309	0.0714286	0.0714286	0.0714286		37.7789	0.481389	37.7789	0.241164				46	1.12564	0.838351
46	0.0622673	0.040049	0.0387991	0.0294118	0.0341054	0.0347304	0.0481863	0.0547548	0.0541299	0.0434927	0.0441176	0.0635172	0.078848	0.078848	0.0729045	0.0500612	0.0381741	0.0247181	0.05288	0.0560047		38.4481	0.476461	38.4481	0.238817				47	0.902317	0.664575
47	0.037824	0.0555556	0.0555556	0.0555556	0.0555556	0.037824	0.0177315	0	0	0	0.0531946	0.0957405	0.128843	0.111111	0.0933796	0.0555556	0.0354631	0.037824	0.037824	0.0354631		39.1174	0.471623	39.1174	0.236815				48	0.643057	0.911494
48	0.0650679	0.0623449	0.0586337	0.0497287	0.0465116	0.0581395	0.0586337	0.0539341	0.0428004	0.038595	0.038595	0.0428004	0.0502229	0.0544283	0.0544283	0.0428004	0.0381008	0.0353779	0.05344	0.0554166		39.7867	0.466882	39.7867	0.235149				49	0.838249	1.0491
49	0.030303	0.0412626	0.0399748	0.030303	0.0399748	0.0702778	0.0921969	0.0715656	0.0290153	0	0.0677023	0.105732	0.110253	0.0593183	0.0509343	0.0702778	0.0522221	0.0290153	0	0.00967175		40.456	0.462244	40.456	0.233811				50	0.995702	0.697466
50	0.0475301	0.0486584	0.0389972	0.0480061	0.0551764	0.0656082	0.0592061	0.0515622	0.0452205	0.0565994	0.058317	0.0577856	0.0513834	0.0502577	0.0496658	0.0469382	0.047117	0.0400046	0.0362117	0.0457545		41.1252	0.457715	41.1252	0.232794				51	0.882621	0.922844
51	0.095574	0.0565026	0.0537159	0.0275546	0.0425547	0.0453414	0.0589482	0.0446447	0.0537159	0.0446447	0.0484837	0.0387158	0.0275546	0.0261613	0.0282513	0.0432514	0.0334836	0.047787	0.0871995	0.0959151		41.7945	0.4533	41.7945	0.232088				52	0.852633	1.20355
52	0.0338966	0.0372701	0.0479828	0.0617759	0.058839	0.0540001	0.0460747	0.0510632	0.0501839	0.0438735	0.0479828	0.0617759	0.0566378	0.0471035	0.0432874	0.0560517	0.0595747	0.0548793	0.048862	0.0388851		42.4638	0.449002	42.4638	0.231685				53	0.830082	0.716809
53	0.0493359	0.0523865	0.0527649	0.0527464	0.0470243	0.0460396	0.048976	0.0504912	0.0532963	0.0522722	0.0522536	0.0493552	0.0482369	0.0495065	0.0492602	0.0496201	0.0484075	0.0488246	0.0488431	0.0503592		43.1331	0.444824	43.1331	0.231577				54	0.700456	0.79617
54	0.0521248	0.0819168	0.1	0.0861664	0.0957503	0.0702081	0.0659584	0.0159584	0.0319168	0.0521248	0.05	0.0478752	0.0361664	0.0478752	0.0340416	0.05	0.0340416	0.0159584	0	0.0319168		43.8023	0.440767	43.8023	0.231755				55	1.09426	0.750065
55	0.0164393	0.0435229	0.0473862	0.0454545	0.0435229	0.0764015	0.107348	0.0909091	0.0454545	0.0290153	0.0309469	0.0599622	0.0473862	0.0725381	0.0493179	0.0725381	0.0328786	0.0435229	0.0164393	0.0290153		44.4716	0.436833	44.4716	0.232209				56	1.14714	1.14229
56	0.0486309	0.0486309	0.0455954	0.0258332	0.0683931	0.0516664	0.0911908	0.074464	0.0942263	0.0486309	0.0227977	0.0227977	0.0714286	0.074464	0.0455954	0	0.0227977	0.0486309	0.0486309	0.0455954		45.1409	0.433021	45.1409	0.232931				57	1.12588	0.754227
57	0.04733	0.0408163	0.0408163	0.0408163	0.0538436	0.0686054	0.075119	0.0742517	0.0881463	0.0768536	0.0594899	0.0343027	0.0343027	0.039949	0.03517	0.039949	0.0408163	0.03517	0.0390818	0.03517		45.8102	0.429331	45.8102	0.233912				58	0.677748	1.07393
58	0.0801921	0.0769231	0.0245514	0.0245514	0.0523717	0.0523717	0.0736541	0.0556407	0.0491027	0.0245514	0.0278203	0.0491027	0.0523717	0.0523717	0.0245514	0	0.0736541	0.083461	0.0736541	0.0491027		46.4795	0.425763	46.4795	0.235142				59	1.1677	0.763199
59	0.0453888	0.0453888	0.0851114	0.0936107	0.0879445	0.0425557	0.024111	0.0212779	0.0212779	0.0453888	0.0666667	0.0666667	0.0453888	0.0212779	0	0.0638336	0.0723329	0.0851114	0.024111	0.0425557		47.1487	0.422314	47.1487	0.236613				60	0.986103	0.997856
60	0.0651411	0.0684101	0.0762693	0.0468076	0.0448463	0.0320768	0.0448463	0.0517179	0.0474614	0.0343719	0.0356795	0.0474614	0.0651411	0.0628461	0.071359	0.0517179	0.0455001	0.031423	0.039936	0.0369871		47.818	0.418981	47.818	0.238315				61	1.20659	1.22581
61	0.0328786	0.0290153	0.0145076	0.0164393	0.0145076	0	0.0145076	0.0454545	0.0473862	0.0580305	0.0618938	0.0909091	0.105417	0.0783331	0.0580305	0.0454545	0.105417	0.0947724	0.0580305	0.0290153		48.4873	0.415763	48.4873	0.240239				62	0.692803	0.784017
62	0.0584689	0.0572561	0.0550067	0.0503388	0.0361517	0.0503388	0.0394376	0.0448036	0.0513753	0.0660772	0.0698849	0.0494715	0.0399594	0.0428998	0.049817	0.0510298	0.048435	0.0416869	0.0525882	0.0449728		49.1566	0.412656	49.1566	0.242376				63	0.92694	0.932705
63	0.0662819	0.0630129	0.0507372	0.0769231	0.0662819	0.0368271	0	0.0368271	0.0662819	0.0646474	0.0736541	0.0556407	0.0613784	0.0384615	0.040096	0.0245514	0	0.0368271	0.0540062	0.0875643		49.8258	0.409656	49.8258	0.244717				64	1.00512	1.30914
64	0.0399857	0.0627299	0.0704309	0.0792386	0.0586924	0.0509914	0.0344828	0.0344828	0.0399857	0.0407184	0.0564943	0.0476866	0.0667674	0.064928	0.0799713	0.0524568	0.0337501	0.0227443	0.0289799	0.0344828		50.4951	0.406759	50.4951	0.247254				65	0.734096	0.73649
65	0.052576	0.0616828	0.0563622	0.0594311	0.0636258	0.0631129	0.0530889	0.0378486	0.0351883	0.0404046	0.0445994	0.0373357	0.0470554	0.0429606	0.0518631	0.05002	0.0594311	0.0530889	0.0415305	0.0487941		51.1644	0.403961	51.1644	0.249976				66	0.935727	0.933228
66	0.0384615	0.0384615	0.0507372	0.0646474	0.0769231	0.0646474	0.0752886	0.0662819	0.0507372	0.0122757	0.0491027	0.0801921	0.0769231	0.0245514	0.0491027	0.0679164	0.0630129	0.0122757	0.0122757	0.0261859		51.8337	0.401257	51.8337	0.252876				67	0.884724	1.38078
67	0.0200245	0.0200245	0.00938729	0.0187746	0.0306617	0.0481863	0.0682108	0.0800979	0.0775981	0.0494362	0.0575736	0.0694607	0.078848	0.0494362	0.0469364	0.0600734	0.0882353	0.0694607	0.0387991	0.0187746		52.5029	0.398641	52.5029	0.255944				68	0.87545	0.789611
68	0.0309469	0.0599622	0.0909091	0.107348	0.119924	0.0928408	0.0599622	0.0290153	0.0309469	0.0454545	0.0454545	0.0454545	0.0599622	0.0473862	0.0435229	0.0309469	0.0309469	0.0145076	0	0.0145076		53.1722	0.396109	53.1722	0.259171				69	1.07863	0.813708
69	0.0416999	0.0527667	0.0527667	0.0544666	0.0527667	0.0527667	0.0416999	0.0510668	0.0289332	0.0638336	0.0561664	0.0527667	0.0127667	0.0127667	0.0527667	0.0816999	0.105533	0.0689332	0.0383001	0.0255334		53.8415	0.393654	53.8415	0.26255				70	0.880668	0.974628
70	0	0.039896	0.0452081	0.059844	0.0625	0.085104	0.082448	0.082448	0.065156	0.059844	0.0625	0.105052	0.085104	0.039896	0.019948	0.022604	0.039896	0.022604	0.019948	0		54.5108	0.391272	54.5108	0.266071				71	0.946035	0.956639
71	0.0387991	0.00938729	0.00938729	0.0200245	0.0294118	0.0387991	0.040049	0.0481863	0.0494362	0.0494362	0.0481863	0.0588235	0.0600734	0.0481863	0.0575736	0.0894852	0.117647	0.0800979	0.065711	0.0412989		55.18	0.388956	55.18	0.269726				72	0.961279	0.945043
72	0.0212779	0.0453888	0.0666667	0.0453888	0.0212779	0	0.0212779	0.024111	0.0425557	0.0666667	0.0907776	0.0666667	0.0638336	0.0694998	0.0879445	0.0666667	0.0666667	0.0666667	0.0453888	0.0212779		55.8493	0.3867	55.8493	0.273507				73	0.9476	0.724934
73	0.0324206	0.0324206	0.0455954	0.0344442	0.0759923	0.0820633	0.0800396	0.0607939	0.0496427	0.0628175	0.0324206	0.0455954	0.0344442	0.0455954	0.0628175	0.0820633	0.0628175	0.0303969	0.0172221	0.0303969		56.5186	0.384498	56.5186	0.277406				74	0.765091	1.12196
74	0.0212779	0	0	0	0	0.0425557	0.0694998	0.0879445	0.0666667	0.0453888	0.0638336	0.0482219	0.0638336	0.0453888	0.0879445	0.112055	0.0907776	0.0638336	0.0453888	0.0453888		57.1879	0.382344	57.1879	0.281415				75	1.32223	1.14743
75	0.078016	0.078016	0.0820633	0.078016	0.0324206	0.0151985	0.0303969	0.0496427	0.0628175	0.047619	0.047619	0.047619	0.0628175	0.0496427	0.0303969	0	0	0.0303969	0.0800396	0.0972617		57.8571	0.380231	57.8571	0.285525				76	1.31655	0.768227
76	0.0833333	0.056736	0.0265973	0.0265973	0.0301387	0.0531946	0.056736	0.056736	0.0265973	0	0.0265973	0.0833333	0.0868747	0.0797919	0.056736	0.056736	0.0531946	0.0301387	0.0531946	0.056736		58.5264	0.378154	58.5264	0.28973				77	1.12815	1.08267
77	0.0417104	0.0425549	0.0347149	0.040592	0.0431141	0.026875	0.0341558	0.0526316	0.0837061	0.0800657	0.0688707	0.0489912	0.0436733	0.0347149	0.0478728	0.0579495	0.0694299	0.0579495	0.0436733	0.0467545		59.1957	0.376105	59.1957	0.294021				78	1.06453	1.0508
78	0.030912	0.0317138	0.0497799	0.0513836	0.0437579	0.036934	0.0385377	0.0497799	0.0445597	0.061824	0.0642295	0.0686478	0.0626258	0.0694497	0.0694497	0.0445597	0.0361322	0.0445597	0.0574056	0.0437579		59.865	0.374079	59.865	0.298391				79	0.917192	1.06095
79	0.101372	0.0963727	0.0588235	0.040049	0.0187746	0.0187746	0.040049	0.0588235	0.040049	0.0375491	0.040049	0.040049	0.0187746	0.0187746	0.0212744	0.0375491	0.040049	0.0775981	0.0800979	0.115147		60.5342	0.372069	60.5342	0.302834				80	1.01021	0.731483
80	0.0576016	0.0565651	0.0799188	0.0840648	0.0799188	0.0643496	0.0586381	0.0555286	0.0332113	0.0243902	0.0155692	0.0166057	0.0321748	0.0332113	0.0243902	0.0389229	0.0586381	0.0731707	0.0565651	0.0565651		61.2035	0.370069	61.2035	0.307341				81	1.41831	0.804511
81	0.0554954	0.0567704	0.0523579	0.0460829	0.0486329	0.0498079	0.0519662	0.0460829	0.0475538	0.0536329	0.057162	0.0523579	0.0442205	0.0355914	0.042358	0.0437288	0.0473579	0.0517704	0.0560829	0.060987		61.8728	0.368073	61.8728	0.311907				82	1.2542	0.931255
82	0.0676737	0.056736	0.0555556	0.0366435	0.0322107	0.0372338	0.0328009	0.0271875	0.0455093	0.066192	0.0783102	0.0783102	0.0750578	0.0599884	0.0410764	0.0372338	0.0416667	0.0328009	0.049352	0.0484605		62.5421	0.366075	62.5421	0.316523				83	0.706253	0.831969
83	0.0576923	0.0507372	0.0392788	0.04992	0.040096	0.0560578	0.0462339	0.0568751	0.0515545	0.0515545	0.0507372	0.0515545	0.0454166	0.0560578	0.0470511	0.04992	0.0384615	0.0454166	0.0568751	0.0585096		63.2114	0.364069	63.2114	0.321185				84	1.28164	1.53073
84	0.0659584	0.0691456	0.0728752	0.035104	0.039896	0.0420208	0.0590416	0.05	0.0569168	0.0521248	0.0489376	0.0409584	0.0670208	0.060104	0.0558544	0.035104	0.0409584	0.0329792	0.0340416	0.0409584		63.8806	0.362048	63.8806	0.325886				85	0.737179	1.04892
85	0.076735	0.0551093	0.0373225	0.0327869	0.0439481	0.0387158	0.0582515	0.0571993	0.0641804	0.0334836	0.0425547	0.028948	0.0313936	0.0223224	0.0432514	0.0551093	0.0603415	0.0648771	0.0715027	0.0819672		64.5499	0.360008	64.5499	0.330619				86	1.09728	0.696574
86	0.0378572	0.038961	0.056645	0.0649351	0.0525	0.0549893	0.0406168	0.0461473	0.0519481	0.0743289	0.0779221	0.0649351	0.0395129	0.0331603	0.0270778	0.0342641	0.0342641	0.0519481	0.065487	0.0525		65.2192	0.357942	65.2192	0.335379				87	0.656412	0.92863
87	0.0650294	0.0614319	0.0566373	0.0397066	0.0211268	0.0182806	0.028169	0.0537911	0.0575351	0.0509449	0.0397066	0.0448005	0.0537911	0.0678756	0.066825	0.0692254	0.0549882	0.0489965	0.048398	0.0527405		65.8885	0.355845	65.8885	0.340159				88	1.12659	0.766792
88	0.0346921	0.0730797	0.0818658	0.0772466	0.0522644	0.0434783	0.0555074	0.0471736	0.0693843	0.0522644	0.0513405	0.0277537	0.0148007	0.0425544	0.0522644	0.0642936	0.058279	0.0513405	0.035616	0.0148007		66.5577	0.353711	66.5577	0.344954				89	0.770373	0.810822
89	0.0150694	0.039896	0.0301387	0.039896	0.028368	0.028368	0.0265973	0.0549653	0.0984027	0.085104	0.0531946	0.0416667	0.0700347	0.0700347	0.0815626	0.0718054	0.0815626	0.0434374	0.0265973	0.0132987		67.227	0.351537	67.227	0.34976				90	1.20085	0.892761
90	0.0303556	0.0399788	0.0384872	0.0463482	0.0390286	0.0414704	0.0407908	0.0529883	0.053259	0.0550212	0.0552919	0.053259	0.0527177	0.0593578	0.0642356	0.0593578	0.0527177	0.0634236	0.0546124	0.0472984		67.8963	0.349315	67.8963	0.35457				91	0.798487	1.07128
91	0	0.0245514	0.0278203	0.0245514	0	0.0245514	0.0278203	0.0982055	0.083461	0.122757	0.0801921	0.150577	0.108012	0.0736541	0	0.0245514	0.0523717	0.0523717	0.0245514	0		68.5656	0.347043	68.5656	0.35938				92	0.998529	0.96159
92	0.0472841	0.013395	0.0472841	0.063827	0.0740741	0.037037	0.0591051	0.0654009	0.0725001	0.0488581	0.038611	0.0236421	0.011821	0.025216	0.0606791	0.063827	0.0725001	0.050432	0.0725001	0.052006		69.2348	0.344715	69.2348	0.364184				93	0.706234	0.562185
93	0.0689332	0.0655334	0.0272333	0.0127667	0.0127667	0.0527667	0.0561664	0.0383001	0.0127667	0.04	0.08	0.0816999	0.0527667	0.0255334	0.0655334	0.0833997	0.0783001	0.04	0.04	0.0655334		69.9041	0.342328	69.9041	0.368979				94	0.799673	0.804914
94	0.0575351	0.0686269	0.049143	0.0455518	0.0326643	0.0383567	0.041655	0.0287676	0.0320658	0.0422535	0.0614319	0.0749179	0.0710211	0.0653287	0.056338	0.0473474	0.0461503	0.0383567	0.0461503	0.056338		70.5734	0.339876	70.5734	0.37376				95	0.927611	1.05543
95	0.0662619	0.0468096	0.0389047	0.0468096	0.0480238	0.0662619	0.058357	0.0468096	0.0194523	0.0182382	0.0468096	0.0778094	0.0857143	0.0480238	0.0273572	0.0376905	0.0401189	0.0455954	0.0571429	0.0778094		71.2427	0.337356	71.2427	0.378522				96	1.30078	1.1602
96	0.0290153	0.0290153	0.0618938	0.0909091	0.0618938	0.0580305	0.0328786	0.0290153	0	0.0580305	0.123788	0.123788	0.0580305	0	0.0580305	0.0657572	0.0580305	0	0.0290153	0.0328786		71.9119	0.334764	71.9119	0.383262				97	1.12192	0.95761
97	0.0212779	0.0212779	0.0453888	0.0879445	0.0907776	0.0666667	0.0212779	0.0425557	0.0694998	0.0879445	0.0666667	0.0453888	0.0425557	0.024111	0.0212779	0.0212779	0.0453888	0.0666667	0.0666667	0.0453888		72.5812	0.332097	72.5812	0.387976				98	0.773803	1.02229
98	0.0655334	0.0527667	0.0544666	0.04	0.0383001	0.0416999	0.04	0.0383001	0.0416999	0.0527667	0.04	0.0272333	0.0255334	0.04	0.0672333	0.0672333	0.0527667	0.0527667	0.08	0.0816999		73.2505	0.329352	73.2505	0.392659				99	1.0474	0.760597
99	0.075648	0.0555556	0.0354631	0.0200925	0.0531946	0.0401849	0.0354631	0.0177315	0.0200925	0.0177315	0.0177315	0.0555556	0.0933796	0.0933796	0.0555556	0.0531946	0.0579165	0.0732871	0.0555556	0.0732871		73.9198	0.326526	73.9198	0.397309				100	0.874511	0.955112
100	0.0380191	0.049877	0.0544126	0.0491803	0.0596448	0.0662704	0.0655738	0.0439481	0.0373225	0.0282513	0.0425547	0.049877	0.070806	0.0715027	0.070806	0.0603415	0.0544126	0.0387158	0.026858	0.0216257		74.589	0.323616	74.589	0.401923				101	1.24193	0.916316
101	0.0936107	0.0851114	0.024111	0.0638336	0.0482219	0.0425557	0	0	0	0.0425557	0.0694998	0.0666667	0.0212779	0	0	0	0.0425557	0.112055	0.136166	0.151778		75.2583	0.320619	75.2583	0.406497				102	1.07525	1.00107
102	0.0853705	0.0795884	0.0735494	0.0533231	0.0493827	0.0493827	0.0454424	0.0449177	0.0454424	0.0493827	0.041502	0.0365124	0.0330967	0.0330967	0.0404527	0.0499074	0.0538477	0.037037	0.0438684	0.054897		75.9276	0.317533	75.9276	0.411028				103	0.769359	0.890141
103	0.0541983	0.0341193	0.0361322	0.0128459	0.030912	0.0505817	0.0513836	0.0550001	0.0513836	0.0626258	0.0505817	0.0497799	0.0505817	0.0686478	0.0582074	0.0429561	0.030912	0.0626258	0.0830974	0.0634276		76.5969	0.314357	76.5969	0.415513				104	0.904647	1.00812
104	0.0245514	0.0523717	0.0769231	0.0523717	0.0245514	0.0245514	0.0523717	0.0523717	0.0245514	0.0491027	0.0556407	0.0491027	0.0736541	0.108012	0.126026	0.0523717	0.0491027	0.0278203	0.0245514	0		77.2661	0.311089	77.2661	0.419951				105	1.10702	0.933932
105	0.071146	0.052526	0.072474	0.073802	0.0625	0.041224	0.03125	0.021276	0.00997399	0.00997399	0.011302	0.019948	0.03125	0.042552	0.051198	0.052526	0.072474	0.083776	0.103724	0.085104		77.9354	0.307726	77.9354	0.424337				106	0.921931	0.981599
106	0.095078	0.061172	0.051198	0.073802	0.083776	0.0625	0.041224	0.041224	0.032578	0.019948	0.019948	0.022604	0.019948	0.00997399	0.03125	0.052526	0.0625	0.052526	0.071146	0.095078		78.6047	0.304269	78.6047	0.428672				107	1.04481	1.04117
107	0.0383567	0.0461503	0.056338	0.0665258	0.0653287	0.0518427	0.0422535	0.0371597	0.0422535	0.056338	0.0659272	0.0614319	0.0467488	0.0461503	0.0389553	0.0410564	0.0422535	0.0569366	0.0518427	0.0461503		79.274	0.300716	79.274	0.432951				108	1.19713	1.05579
108	0	0.0265973	0.0301387	0.0265973	0	0	0.0265973	0.056736	0.136528	0.117013	0.0797919	0.0797919	0.117013	0.109931	0.0531946	0.0301387	0.0531946	0.0301387	0.0265973	0		79.9432	0.297066	79.9432	0.437173				109	0.951964	1.2419
109	0.0548682	0.0862282	0.0548682	0.0335966	0	0	0.0335966	0.0548682	0.0694299	0.0358333	0.0335966	0.0526316	0.0884649	0.0716666	0.0671932	0.0380699	0.0671932	0.0548682	0.0526316	0.0503949		80.6125	0.293318	80.6125	0.441337				110	0.778323	0.592013
110	0.047539	0.051862	0.051862	0.047539	0.036237	0.04056	0.058177	0.068151	0.061836	0.052526	0.046875	0.051198	0.048203	0.051198	0.046875	0.057513	0.057513	0.046875	0.036237	0.041224		81.2818	0.289473	81.2818	0.445441				111	0.817492	1.11387
Scaled Mean	0.37156	0.488342	0.524514	0.397712	0.230134	0	0.135386	0.115247	0.00295822	0.0379616	0.324116	0.816045	0.804904	0.493731	0.537504	0.737076	1	0.709189	0.467708	0.384651		81.9511	0.285531	81.9511	0.449484				112	1.07706	1.01932
Scaled SEM	0.224036	0.220175	0.21471	0.203707	0.230753	0.203986	0.211154	0.224668	0.246762	0.228849	0.213707	0.252475	0.249957	0.242378	0.260253	0.24092	0.252888	0.270267	0.24896	0.271169		82.6204	0.281492	82.6204	0.453463				113	0.855431	0.787673
																						83.2896	0.277356	83.2896	0.457379				114	1.04278	0.90973
																						83.9589	0.273124	83.9589	0.461229				115	1.00314	0.661846
																						84.6282	0.268798	84.6282	0.465013				116	1.11591	1.04886
Control	Bin centers are in degrees																					85.2975	0.264377	85.2975	0.468731				117	0.640634	0.944509
cells Bin	9	27	45	63	81	99	117	135	153	171	189	207	225	243	261	279	297	315	333	351		85.9667	0.259865	85.9667	0.472381				118	2.00307	1.23784
1	0.0504608	0.0447774	0.0504765	0.0497923	0.0471558	0.0462403	0.0514953	0.0562402	0.0601932	0.0599481	0.0542909	0.0455876	0.0395358	0.0414458	0.0413582	0.0430195	0.0412957	0.0527768	0.0628127	0.0610969		86.636	0.255261	86.636	0.475964				119	1.31545	1.32434
2	0.0549185	0.0469102	0.0429451	0.04486	0.0490988	0.0596957	0.0662133	0.0591559	0.0508135	0.0489214	0.0517632	0.0508448	0.0423581	0.0404687	0.0360845	0.0394821	0.039552	0.0509394	0.0607032	0.0642715		87.3053	0.250569	87.3053	0.479478				120	0.908144	0.756746
3	0.0500869	0.0472348	0.047369	0.0489252	0.0508934	0.0517514	0.0529693	0.0541196	0.0520137	0.0495246	0.0480193	0.049507	0.0514034	0.0505089	0.0488442	0.0466202	0.047824	0.0493005	0.0515721	0.0515124		87.9746	0.245791	87.9746	0.482924				121	1.18458	0.746317
4	0.0494599	0.0494497	0.0526332	0.0500852	0.0468889	0.0479401	0.0506981	0.0545973	0.0509556	0.0510306	0.0478721	0.0485701	0.0496727	0.0485354	0.0508251	0.049724	0.050101	0.0492266	0.0509555	0.050779		88.6438	0.240928	88.6438	0.486301				122	0.977152	0.951291
5	0.0619997	0.0647121	0.053458	0.0466763	0.0510179	0.0537884	0.0429347	0.046814	0.0454787	0.0498457	0.0516593	0.0606604	0.0527445	0.040859	0.040066	0.0487391	0.0488601	0.0474007	0.0422561	0.0500296		89.3131	0.235983	89.3131	0.48961				123	0.839735	0.917904
6	0.055396	0.0559234	0.0550755	0.0551807	0.0558108	0.0522311	0.0491539	0.0447685	0.0456542	0.04364	0.0434698	0.0449579	0.0475952	0.0471142	0.0444305	0.0433678	0.0495426	0.0543582	0.0568285	0.0555011		89.9824	0.230959	89.9824	0.49285				124	0.874935	1.17246
7	0.0512946	0.0530214	0.0486861	0.0408835	0.0507838	0.0553851	0.0607864	0.0444954	0.0510094	0.0501968	0.048121	0.0378373	0.0414704	0.0419463	0.0398392	0.0518535	0.0676028	0.0670416	0.0513524	0.046393		90.6517	0.225858	90.6517	0.496021				125	0.9291	0.852923
8	0.0489287	0.0484558	0.0488556	0.0503782	0.0525906	0.0525699	0.0510764	0.0491439	0.0482982	0.0475355	0.0477513	0.049401	0.0518658	0.0515209	0.0514869	0.0506483	0.0491128	0.0494082	0.0496921	0.0512798		91.3209	0.220685	91.3209	0.499125				126	1.07357	0.942888
9	0.0533419	0.0525856	0.0528735	0.0525148	0.0511498	0.0468337	0.0442713	0.0435372	0.0450222	0.043923	0.0458947	0.0474882	0.0487104	0.0521951	0.0499451	0.051939	0.0527697	0.0568434	0.0557507	0.0524104		91.9902	0.215441	91.9902	0.50216				127	0.953422	1.26829
10	0.0541538	0.0478198	0.0464058	0.0461132	0.0499364	0.0525404	0.0501091	0.0487862	0.0468644	0.0501276	0.050573	0.0497951	0.0504889	0.0457774	0.0458812	0.0491436	0.052196	0.0531178	0.0534804	0.0566901		92.6595	0.210131	92.6595	0.505128				128	1.32369	0.983539
11	0.0467685	0.0488033	0.0546004	0.0540582	0.0577706	0.0554608	0.0485234	0.0441809	0.0404401	0.0432747	0.0428372	0.0504773	0.0522469	0.054955	0.050398	0.0487254	0.0522917	0.055531	0.0534313	0.0452253		93.3288	0.204758	93.3288	0.508029				129	1.15339	0.873158
12	0.0491616	0.0455683	0.0448952	0.0462798	0.0487004	0.0478291	0.052039	0.0525825	0.0529517	0.0488025	0.0559091	0.0578358	0.0605271	0.0526154	0.049223	0.0519872	0.0464996	0.0444999	0.0415441	0.0505487		93.998	0.199325	93.998	0.510864				130	0.981839	1.08171
13	0.0551154	0.0467297	0.0363593	0.0468141	0.0502447	0.0421979	0.0303126	0.0281164	0.0470876	0.0676085	0.076198	0.0686103	0.0513145	0.0490661	0.0387738	0.0448118	0.0520687	0.0571389	0.0550181	0.0564137		94.6673	0.193837	94.6673	0.513633				131	0.822915	1.05326
14	0.0509061	0.0510025	0.0487187	0.0490402	0.0460021	0.0469295	0.0465806	0.0487237	0.0514234	0.0493179	0.049414	0.0491894	0.0515763	0.0511945	0.0506137	0.0500898	0.0525422	0.0521674	0.0534629	0.0511051		95.3366	0.188298	95.3366	0.516337				132	0.548033	0.711015
15	0.0522584	0.0437688	0.0521268	0.0466979	0.0571925	0.0421619	0.0409021	0.0435436	0.0610252	0.0520867	0.0396828	0.0448158	0.0587102	0.0689289	0.0521197	0.0530032	0.0521151	0.0521691	0.0474163	0.0392749		96.0059	0.182712	96.0059	0.518977				133	1.31929	0.888664
16	0.050661	0.0503417	0.0483706	0.0486195	0.0499699	0.049617	0.0486766	0.0468775	0.0470094	0.0497575	0.0521266	0.053346	0.0508579	0.0520778	0.0527763	0.054417	0.0542493	0.0485597	0.0457268	0.0459619		96.6751	0.177082	96.6751	0.521554				134	1.67367	1.12051
17	0.0508316	0.0511294	0.0508425	0.0581997	0.0620898	0.0628828	0.0549407	0.0450834	0.046339	0.0434781	0.0534964	0.0480666	0.0480531	0.0382672	0.0466611	0.0479208	0.0462909	0.0432558	0.0482215	0.0539497		97.3444	0.171414	97.3444	0.524068				135	1.19364	1.23475
18	0.0488464	0.0507274	0.0528203	0.0561079	0.0495165	0.0522213	0.0508151	0.0527473	0.0490855	0.0493779	0.0493317	0.0461367	0.0442226	0.04456	0.0504213	0.0533977	0.0511352	0.0479962	0.0496302	0.0509028		98.0137	0.165713	98.0137	0.526521				136	0.730277	0.922066
19	0.0571748	0.0539205	0.0491548	0.0470886	0.0513566	0.0552694	0.0578772	0.0525563	0.042006	0.0359712	0.0378014	0.045498	0.0454559	0.0529634	0.0516806	0.0558017	0.0479184	0.0519172	0.0516449	0.0569429		98.683	0.159982	98.683	0.528914				137	1.02266	0.76885
20	0.049873	0.0512258	0.0504743	0.0509106	0.0501311	0.0519559	0.0512412	0.0518593	0.0517013	0.0506112	0.049093	0.0467392	0.0460151	0.0451615	0.0460873	0.0468451	0.0521705	0.0540699	0.053995	0.0498395		99.3523	0.154226	99.3523	0.531247				138	1.16813	0.829135
21	0.0414237	0.0462228	0.0500823	0.0600164	0.0670455	0.0599697	0.0486861	0.0394424	0.0377557	0.035144	0.0493242	0.0618379	0.0658298	0.0472994	0.0412928	0.0410695	0.0492816	0.0552661	0.0535049	0.0495051		100.022	0.148451	100.022	0.533522				139	0.723243	0.951593
22	0.0532761	0.0474294	0.0445099	0.0482364	0.0458599	0.0430569	0.0452692	0.0549913	0.0551337	0.0520451	0.0473181	0.0537162	0.0515943	0.0535121	0.0464637	0.0450491	0.0476129	0.0528722	0.0565672	0.0554862		100.691	0.142662	100.691	0.53574				140	0.883068	0.841539
23	0.0521547	0.0547542	0.0544284	0.0494541	0.0449801	0.0414824	0.0485569	0.0544058	0.0568821	0.05273	0.0509636	0.0480014	0.0471975	0.0511657	0.0554014	0.05039	0.0425118	0.0442811	0.0480936	0.0521652		101.36	0.136863	101.36	0.537902				141	1.02495	0.975503
24	0.056911	0.0534628	0.0535812	0.0509496	0.0510139	0.0514555	0.0522893	0.0506499	0.0466113	0.0458147	0.045883	0.0464633	0.0455517	0.0474142	0.0494796	0.0539546	0.050568	0.0469693	0.0478395	0.0531378		102.029	0.131059	102.029	0.540009				142	0.8135	1.10057
25	0.0524223	0.0581229	0.0569509	0.0589398	0.0557927	0.0548801	0.0527855	0.0462488	0.0499403	0.051029	0.0548727	0.049715	0.0416292	0.0352329	0.0308687	0.0410411	0.0420138	0.0540194	0.0535511	0.0599436		102.699	0.125256	102.699	0.542063				143	1.07247	0.97616
26	0.0439981	0.0385543	0.0352835	0.0412427	0.0476427	0.0612758	0.0585997	0.0517752	0.0350732	0.0411133	0.0444146	0.0571847	0.0441453	0.0478162	0.0455582	0.0578167	0.0659507	0.0675243	0.0643078	0.0507232		103.368	0.119459	103.368	0.544064				144	1.2422	0.882655
27	0.0448753	0.0398982	0.041423	0.0466991	0.0542193	0.0541992	0.0535125	0.053812	0.0559814	0.0577502	0.055841	0.0522537	0.0450027	0.0434933	0.0474453	0.053926	0.0526736	0.050622	0.0481992	0.048173		104.037	0.113673	104.037	0.546015				145	1.00684	0.496403
28	0.0450844	0.0472677	0.047291	0.0501235	0.0507955	0.0516222	0.0542686	0.0553437	0.0546945	0.052338	0.0516173	0.0516139	0.0507339	0.0493495	0.0485492	0.0476144	0.0510085	0.049355	0.0469964	0.0443328		104.706	0.107903	104.706	0.547915				146	1.03609	0.848479
29	0.0261171	0.0338122	0.0289769	0.0266207	0.049084	0.063608	0.0598791	0.0289388	0.0437181	0.0609179	0.0647479	0.0436757	0.0357921	0.0562291	0.0585141	0.0659562	0.0680492	0.0825254	0.062703	0.0401344		105.376	0.102156	105.376	0.549767				147	1.04301	0.918995
30	0.0494145	0.0502548	0.0438646	0.0484117	0.0575078	0.060077	0.0502025	0.0507743	0.0530243	0.049363	0.040408	0.0445876	0.0471138	0.0534733	0.0558035	0.0611946	0.0537391	0.0456087	0.0408095	0.0443673		106.045	0.0964359	106.045	0.551572				148	1.22676	1.03106
31	0.0502034	0.0506284	0.0460654	0.047481	0.0494005	0.0499752	0.0463588	0.0570009	0.0560005	0.055823	0.0421337	0.0398128	0.0431906	0.0460451	0.0496766	0.0519062	0.0541365	0.0585956	0.0515575	0.0540082		106.714	0.0907486	106.714	0.553331				149	0.968727	1.00885
32	0.0558812	0.0555051	0.0487151	0.0529299	0.0522552	0.0546253	0.0531456	0.0520573	0.050942	0.0470173	0.0430607	0.0498924	0.0481194	0.047415	0.0405095	0.0480762	0.0434131	0.0464239	0.049101	0.0609147		107.384	0.0850995	107.384	0.555046				150	0.775317	0.898312
33	0.0445945	0.0402558	0.0400569	0.0387437	0.0395215	0.0380181	0.0414526	0.0437075	0.0466012	0.0472175	0.048114	0.0515228	0.0587223	0.0678225	0.0692702	0.0672647	0.0597141	0.0568551	0.0515201	0.0490249		108.053	0.0794941	108.053	0.556716				151	0.84181	0.647032
34	0.0482908	0.0479099	0.0485067	0.0485172	0.0499167	0.0518052	0.0545765	0.0576572	0.0542619	0.0532044	0.0516074	0.0531255	0.0527084	0.049207	0.0464805	0.0451443	0.0481712	0.047296	0.0458875	0.0457256		108.722	0.0739379	108.722	0.558345				152	1.18635	1.00416
35	0.0522523	0.057694	0.0591895	0.0616834	0.055973	0.0516998	0.0458607	0.0460586	0.0455525	0.0433559	0.0444614	0.0447625	0.047179	0.0468924	0.047508	0.050007	0.049755	0.0509819	0.0486189	0.0505143		109.391	0.0684363	109.391	0.559933				153	0.969857	0.752271
36	0.0509019	0.0507418	0.0487637	0.0486354	0.0491437	0.0505971	0.0503161	0.0499954	0.0496971	0.0489873	0.0502886	0.0494797	0.0507344	0.0498017	0.0507929	0.0507822	0.0506411	0.0502894	0.0492103	0.0502001		110.061	0.0629948	110.061	0.561482				154	0.929129	0.978266
37	0.0530699	0.0457564	0.047088	0.0500539	0.0503965	0.0456609	0.0424882	0.0448137	0.0443534	0.0459604	0.0465575	0.0509425	0.0537426	0.0580855	0.0548686	0.0510347	0.0513254	0.0537747	0.0565701	0.053457		110.73	0.0576188	110.73	0.562992				155	0.922533	0.909001
38	0.0480001	0.0462397	0.0474822	0.0434043	0.0438551	0.0424355	0.0469967	0.0466358	0.0465971	0.0510903	0.05746	0.055058	0.0532699	0.0540683	0.0568344	0.0546389	0.0510563	0.0533834	0.051028	0.0504663		111.399	0.0523138	111.399	0.564465				156	0.892245	0.859925
39	0.0419642	0.043119	0.0461399	0.0499955	0.0520861	0.0544151	0.0531943	0.0540988	0.0556271	0.0572399	0.0545275	0.0520547	0.0506606	0.0494027	0.0472751	0.0475017	0.0496056	0.0498633	0.0476372	0.0435918		112.068	0.0470851	112.068	0.565902				157	0.933215	0.865519
40	0.0471879	0.0499567	0.0509388	0.0532363	0.0513734	0.0530973	0.0524805	0.0535905	0.0523692	0.0509938	0.049967	0.0492923	0.0484275	0.0492646	0.0492463	0.0500607	0.0476958	0.047184	0.0465306	0.0471068		112.738	0.041938	112.738	0.567304				158	1.02272	1.04996
41	0.0448743	0.0467845	0.049824	0.0554845	0.0509089	0.0479908	0.0462105	0.0466432	0.0475046	0.0480799	0.0541361	0.050444	0.0470232	0.0410626	0.0468284	0.0587089	0.0625037	0.0589225	0.0486353	0.04743		113.407	0.036878	113.407	0.568673				159	0.800847	0.735141
42	0.0319293	0.0269407	0.043404	0.0588151	0.0696376	0.0577215	0.0657964	0.0536348	0.0657966	0.0558652	0.0617464	0.0495799	0.0531693	0.0569482	0.0642883	0.0504672	0.0396631	0.026188	0.0352549	0.0331533		114.076	0.0319101	114.076	0.570009				160	1.04252	0.830733
43	0.0547278	0.0516191	0.0404114	0.0499454	0.0548411	0.0550461	0.0421132	0.0372864	0.0419306	0.0486179	0.0517777	0.0526859	0.052086	0.0552734	0.05816	0.0514359	0.0506612	0.0459723	0.0512689	0.0541396		114.746	0.0270398	114.746	0.571314				161	0.836006	0.743697
44	0.0499	0.0505337	0.0508226	0.0511559	0.0492519	0.0505458	0.0490767	0.0494591	0.0492379	0.0505371	0.0510328	0.049946	0.0504226	0.0503057	0.0505845	0.0499468	0.0497072	0.0489868	0.0493543	0.0491926		115.415	0.022272	115.415	0.572588				162	0.809586	0.993402
45	0.0415053	0.036143	0.0395338	0.0483802	0.0562976	0.0608406	0.0628803	0.0606155	0.0521535	0.0489875	0.0512038	0.0465618	0.0524307	0.0469722	0.0546423	0.0469475	0.0560899	0.0486241	0.046892	0.0422983		116.084	0.0176119	116.084	0.573833				163	0.928433	0.994004
46	0.0658247	0.0600259	0.0525625	0.0531539	0.0588526	0.0604899	0.0534369	0.0491003	0.0437465	0.0444935	0.0404247	0.0399217	0.0378599	0.0397004	0.0482604	0.0498228	0.0485583	0.0429932	0.0502175	0.0605545		116.753	0.0130644	116.753	0.57505				164	1.46499	1.26736
47	0.0551744	0.0404179	0.0321621	0.0246325	0.0265372	0.0364702	0.0458668	0.063031	0.0576161	0.055869	0.0586413	0.0645366	0.0602861	0.0524056	0.0546257	0.0538312	0.0439877	0.0512222	0.0593589	0.0633275		117.423	0.00863456	117.423	0.576239				165	0.908517	0.744805
48	0.0471015	0.0463785	0.0459974	0.0483265	0.0501422	0.0510473	0.0500398	0.0493718	0.0486931	0.0515774	0.0509922	0.055536	0.0510314	0.0536442	0.0492325	0.0553696	0.051824	0.0502924	0.046024	0.0473784		118.092	0.00432713	118.092	0.577401				166	1.02358	1.19356
49	0.0398438	0.0336133	0.0368643	0.0321238	0.042239	0.0503487	0.0519517	0.0484631	0.0511575	0.0578338	0.0673443	0.0655472	0.068726	0.0599976	0.0535953	0.0486742	0.04727	0.051834	0.0498585	0.0427137		118.761	0.000146894	118.761	0.578538				167	1.06424	0.936349
50	0.0421485	0.0411992	0.0440954	0.0477159	0.0507321	0.0526178	0.0538121	0.055942	0.0566232	0.0573749	0.0564433	0.0557713	0.0543115	0.0522202	0.0498397	0.0491597	0.0482254	0.0456135	0.0437614	0.0423929		119.431	-0.0039015	119.431	0.579649				168	1.3535	0.896958
51	0.0532208	0.0522469	0.053374	0.0467638	0.0455385	0.0475078	0.0497368	0.0470424	0.0412302	0.0413858	0.0419833	0.045983	0.0469472	0.0508968	0.0510233	0.0608273	0.0588571	0.0593097	0.0526077	0.0535176		120.1	-0.0078135	120.1	0.580737				169	1.90487	1.07048
52	0.0487591	0.0503914	0.0481439	0.0458377	0.0425026	0.0432567	0.0477623	0.0542298	0.053138	0.0513105	0.0495259	0.0530361	0.053594	0.05389	0.0524509	0.0529026	0.0500856	0.0506327	0.048189	0.0503612		120.769	-0.0115846	120.769	0.581801				170	1.06137	0.80789
53	0.0513009	0.0505031	0.0485501	0.0488604	0.0497515	0.05128	0.0513869	0.0516617	0.0496741	0.0489293	0.047903	0.0488011	0.0495938	0.0497014	0.0496226	0.0494083	0.0509787	0.0508885	0.0503712	0.0508335		121.438	-0.0152106	121.438	0.582841				171	1.10362	0.613943
54	0.0557647	0.0540335	0.04291	0.0437427	0.0449689	0.0462218	0.0406868	0.0572737	0.060354	0.0568062	0.0453408	0.0353043	0.0315015	0.0444816	0.0674142	0.0724452	0.0531924	0.0478226	0.0452352	0.0544998		122.108	-0.0186871	122.108	0.58386				172	0.916701	1.34269
55	0.0444622	0.0449219	0.0440482	0.0453248	0.0490766	0.0543338	0.0560224	0.0555304	0.0556891	0.0569264	0.0534775	0.0542224	0.051729	0.0546873	0.0500874	0.0498309	0.0485032	0.0456896	0.0434778	0.0419592		122.777	-0.02201	122.777	0.584857				173	0.849565	0.801355
56	0.045915	0.0446407	0.046418	0.0468388	0.0521308	0.055441	0.0539166	0.0543999	0.0558702	0.0584358	0.0560302	0.0512294	0.047177	0.0494596	0.0494306	0.0505711	0.046884	0.0466358	0.0452591	0.0433164		123.446	-0.0251754	123.446	0.585833				174	0.755676	0.851652
57	0.0528346	0.0513667	0.0489481	0.049074	0.0499166	0.0495299	0.0493869	0.0495701	0.0487873	0.0464404	0.0471127	0.0498031	0.0512215	0.0495058	0.0499242	0.0507149	0.053312	0.0508421	0.0509192	0.0507899		124.115	-0.0281795	124.115	0.586787				175	0.796918	1.20356
58	0.0594815	0.0599857	0.0587089	0.0579899	0.0540987	0.0522606	0.0469591	0.0466925	0.0437901	0.0416426	0.038863	0.0407153	0.0420474	0.0428391	0.0419971	0.0459819	0.0514939	0.0567795	0.0589881	0.0586851		124.785	-0.0310183	124.785	0.587722				176	0.976857	0.789118
59	0.035175	0.059589	0.0730508	0.0555666	0.0294127	0.033887	0.0382554	0.0521187	0.0777535	0.0844451	0.0561431	0.0336778	0.0280052	0.0302881	0.0305382	0.0458031	0.0763471	0.0695345	0.0626402	0.027769		125.454	-0.0336885	125.454	0.588636				177	0.866801	1.43007
60	0.0531772	0.0490541	0.0517255	0.0540693	0.0482006	0.0471683	0.0428707	0.0431824	0.0431555	0.0475661	0.0522746	0.0518532	0.053903	0.0491074	0.0473664	0.0483126	0.0490846	0.0523335	0.0564205	0.0591745		126.123	-0.0361865	126.123	0.58953				178	0.946854	1.3883
61	0.0501215	0.0518711	0.0541367	0.0468905	0.0459554	0.0480524	0.0546189	0.0548815	0.0531414	0.0532559	0.0497395	0.0464917	0.038185	0.0432902	0.0440332	0.0540283	0.052695	0.0571448	0.0522154	0.0492516		126.793	-0.0385089	126.793	0.590405				179	0.930179	1.17684
62	0.0516598	0.0521966	0.0501277	0.05177	0.0459606	0.0479498	0.043989	0.0474123	0.0460096	0.0457997	0.0410823	0.0423344	0.0479123	0.0551466	0.0551686	0.0542389	0.0534368	0.0557388	0.0567451	0.0553209		127.462	-0.0406527	127.462	0.59126				180	1.13758	1.08951
63	0.0653392	0.0639668	0.0680094	0.0657553	0.0558902	0.0456446	0.0456941	0.0503835	0.044299	0.0432612	0.0473848	0.0457228	0.0455005	0.050368	0.0487378	0.0384558	0.0332707	0.0375806	0.0491135	0.0556219		128.131	-0.0426147	128.131	0.592096				181	0.825469	1.07751
64	0.0527895	0.0526361	0.0484884	0.0544745	0.0583812	0.0653312	0.0610068	0.059177	0.0587652	0.0535453	0.046803	0.032825	0.0376705	0.0331031	0.0415968	0.0445302	0.0500927	0.0482747	0.0467063	0.0538028		128.8	-0.0443922	128.8	0.592912				182	0.688463	0.950317
65	0.0559152	0.0556448	0.055483	0.0525196	0.0508067	0.0487744	0.0490937	0.0489306	0.0499059	0.0485561	0.047196	0.0446416	0.0446426	0.0439568	0.0470545	0.0490737	0.0509629	0.0505993	0.0521471	0.0540955		129.47	-0.0459824	129.47	0.593709				183	1.00985	1.10245
66	0.0585544	0.0499851	0.0510147	0.0441489	0.0451356	0.0393897	0.0446069	0.0487306	0.0560048	0.0565609	0.0555731	0.0500152	0.0516642	0.0530235	0.0538105	0.0484543	0.046505	0.0441936	0.0500411	0.0525881		130.139	-0.0473827	130.139	0.594487				184	0.8877	0.961672
67	0.0439881	0.0506681	0.0527694	0.0557366	0.0580394	0.054132	0.0516552	0.0450234	0.0510785	0.0469559	0.0460538	0.0427657	0.046295	0.0516122	0.0529015	0.0522962	0.0503005	0.0517729	0.0492778	0.0466777		130.808	-0.0485907	130.808	0.595245				185	0.785189	1.03468
68	0.0462134	0.0399379	0.0491999	0.0560134	0.0591717	0.0656373	0.0656878	0.0643045	0.0610538	0.0553451	0.0490926	0.0415229	0.0398914	0.0356409	0.0378054	0.0375171	0.0421319	0.0447721	0.0569254	0.0521355		131.477	-0.0496042	131.477	0.595983				186	1.09596	0.911757
69	0.046653	0.0458732	0.050471	0.0578705	0.0578233	0.0600176	0.0550723	0.0504371	0.0447295	0.0432143	0.0529678	0.050367	0.0488536	0.0469383	0.0495191	0.0530887	0.0409887	0.0453593	0.0463432	0.0534126		132.147	-0.0504211	132.147	0.5967				187	0.737447	1.02188
70	0.0479179	0.0547295	0.0562086	0.0506637	0.0457422	0.0434418	0.0479324	0.0429219	0.0499192	0.0496335	0.0511678	0.0449829	0.0490188	0.0576409	0.0615205	0.0532175	0.0477537	0.0467827	0.0503916	0.0484128		132.816	-0.0510396	132.816	0.597398				188	0.679765	0.844163
71	0.0516297	0.0504889	0.0486252	0.043764	0.0463474	0.0518703	0.0558539	0.0543345	0.052708	0.0526209	0.0542693	0.0533336	0.0503798	0.0469815	0.0488698	0.0465749	0.0468829	0.0453119	0.0499184	0.0492355		133.485	-0.0514577	133.485	0.598074				189	1.0177	1.21933
72	0.0467201	0.0524597	0.0579393	0.0539901	0.0547213	0.0500291	0.0532935	0.0505471	0.0488203	0.0436345	0.0518622	0.0564523	0.0628219	0.0624142	0.0553547	0.0487988	0.0408973	0.0398074	0.0340067	0.0354294		134.155	-0.0516741	134.155	0.59873				190	0.772565	0.901828
73	0.0422997	0.0483027	0.0378252	0.0453984	0.0444066	0.0511574	0.0496132	0.0523665	0.0655201	0.0635266	0.0594313	0.043566	0.0361143	0.0447406	0.053843	0.0628621	0.0515938	0.0510938	0.0461581	0.0501807		134.824	-0.0516872	134.824	0.599363				191	1.27243	0.942747
74	0.0440946	0.051156	0.0558517	0.05573	0.0503554	0.0530221	0.0543792	0.0539737	0.0496894	0.0524724	0.0502693	0.059246	0.0555192	0.0521073	0.0341453	0.03625	0.0397467	0.0522428	0.050309	0.0494399		135.493	-0.0514959	135.493	0.599974				192	0.917031	0.923642
75	0.0623814	0.0606558	0.0554924	0.0579146	0.0468315	0.050462	0.0414415	0.0451303	0.0456003	0.0460063	0.0517934	0.0439734	0.0491758	0.0463369	0.0501228	0.0410375	0.0435749	0.0459092	0.0577937	0.0583664		136.162	-0.0510991	136.162	0.600563				193	0.846378	0.939214
76	0.0705533	0.0615642	0.0415569	0.0461123	0.0506862	0.0574689	0.0474643	0.0438976	0.0359321	0.0372568	0.0520893	0.0577633	0.0498191	0.0390339	0.0460872	0.0528483	0.0458721	0.043645	0.0501619	0.0701873		136.832	-0.0504958	136.832	0.601127				194	0.781653	0.934735
77	0.0569772	0.0530386	0.0580397	0.0534836	0.0483579	0.0470009	0.0481927	0.050873	0.0450412	0.0468268	0.0475995	0.0502569	0.0478978	0.0426953	0.0429128	0.0473615	0.0525895	0.0517668	0.054623	0.0544654		137.501	-0.0496854	137.501	0.601668				195	0.95641	0.807682
78	0.039933	0.0484596	0.0485194	0.054687	0.0481963	0.0554649	0.0539276	0.0568505	0.049381	0.0480975	0.0442597	0.0451069	0.0417024	0.044938	0.0532918	0.0533732	0.0564212	0.0553825	0.05526	0.0467475		138.17	-0.0486674	138.17	0.602183				196	1.04212	0.87114
79	0.0492442	0.0331974	0.0338882	0.0370281	0.0489859	0.054921	0.0609285	0.0545621	0.0564652	0.0608693	0.0614592	0.0523896	0.0447859	0.0451652	0.0456142	0.0483866	0.0508111	0.0511802	0.0561763	0.053942		138.84	-0.0474413	138.84	0.602673				197	0.79561	0.754619
80	0.0434887	0.0511151	0.0553542	0.0588772	0.0562536	0.0432261	0.0418219	0.0439022	0.0503636	0.0574465	0.0509338	0.0472631	0.0415085	0.0459686	0.0511246	0.0547522	0.0605118	0.0564633	0.0460387	0.0435862		139.509	-0.046007	139.509	0.603135				198	1.25662	1.03043
81	0.0521113	0.0484907	0.046109	0.0494402	0.0550294	0.0564564	0.0552541	0.0512682	0.0489483	0.0459581	0.0447175	0.0447956	0.0467118	0.0488905	0.0510904	0.0498711	0.0493993	0.0494811	0.052154	0.0538231		140.178	-0.0443645	140.178	0.60357				199	1.26332	0.774598
82	0.0555812	0.0548871	0.0554536	0.0535718	0.047905	0.0495656	0.0480931	0.0551255	0.0502942	0.0466119	0.0383101	0.041826	0.0437594	0.0468536	0.0420167	0.0474149	0.052246	0.058145	0.0572686	0.0550707		140.847	-0.042514	140.847	0.603977				200	0.822318	0.926336
83	0.0451484	0.0538201	0.0587538	0.0578421	0.0462551	0.0448108	0.0565749	0.0596741	0.0595104	0.0482144	0.045669	0.0378319	0.0396482	0.0474874	0.0492932	0.048918	0.0515013	0.0537523	0.0508129	0.0444818		141.517	-0.0404557	141.517	0.604354				201	1.21225	0.978843
84	0.0532989	0.0518184	0.0475553	0.0507327	0.0551653	0.0549645	0.0543428	0.047807	0.0480717	0.0478987	0.0492528	0.0459109	0.0412507	0.0432077	0.0495785	0.0530634	0.0519337	0.0492927	0.0501562	0.0546979		142.186	-0.0381903	142.186	0.6047				202	1.12261	0.722824
85	0.0447771	0.0453155	0.0466022	0.0505377	0.0489376	0.0505215	0.0446737	0.0485758	0.0528883	0.060256	0.0639726	0.0570406	0.0623887	0.0581692	0.0564729	0.0425766	0.0410606	0.0400923	0.0423539	0.0427871		142.855	-0.0357183	142.855	0.605015				203	1.39802	0.705747
86	0.0556396	0.0479143	0.0490053	0.0444571	0.0476244	0.0487334	0.0472523	0.0500056	0.0508637	0.0620479	0.0593558	0.0536003	0.0446922	0.0413789	0.0411054	0.0479606	0.0545347	0.0530702	0.0508742	0.0498841		143.524	-0.0330407	143.524	0.605296				204	1.06852	0.803275
87	0.0549183	0.0534749	0.0467311	0.0456812	0.049552	0.0525627	0.0498198	0.049954	0.0456998	0.0481333	0.0498339	0.055531	0.0514956	0.0482671	0.0491566	0.0481674	0.0507612	0.0485194	0.0506042	0.0511364		144.194	-0.0301585	144.194	0.605544				205	0.880735	1.07142
88	0.038258	0.0471629	0.0530212	0.0497962	0.0447092	0.0436949	0.0473552	0.0491993	0.0529715	0.0603861	0.0540886	0.0505648	0.0466158	0.0504179	0.0527141	0.048894	0.0513484	0.0557298	0.0555269	0.0475451		144.863	-0.0270728	144.863	0.605756				206	0.942148	1.08993
89	0.0547194	0.0442803	0.0471677	0.0505971	0.0499711	0.0435697	0.0381777	0.0368026	0.037098	0.041553	0.0489754	0.0494738	0.0399562	0.0316435	0.042386	0.0538887	0.0701421	0.0740504	0.0791272	0.0664202		145.532	-0.0237852	145.532	0.605931				207	0.83436	0.945864
90	0.0469414	0.0468236	0.0473709	0.0432179	0.0443655	0.043299	0.0451923	0.0468531	0.0529188	0.0551484	0.0558233	0.0536256	0.0557188	0.0554559	0.0563522	0.0530595	0.051467	0.0503111	0.0492501	0.0468057		146.202	-0.0202971	146.202	0.606069				208	0.857229	0.964713
91	0.0539701	0.046775	0.0458797	0.0362747	0.0441309	0.0467254	0.0527437	0.0526314	0.0527468	0.0504368	0.0426503	0.0430732	0.0458225	0.0472565	0.0409779	0.0554059	0.0627355	0.0686274	0.0567784	0.0543579		146.871	-0.0166102	146.871	0.606168				209	1.06969	1.1766
92	0.0507646	0.0418731	0.0408676	0.0384493	0.0430775	0.0501422	0.0583848	0.0544321	0.0585647	0.0582829	0.0589187	0.0505802	0.0444135	0.0454863	0.0504361	0.0535827	0.0515188	0.0454557	0.0529627	0.0518066		147.54	-0.0127264	147.54	0.606226				210	0.876488	0.804601
93	0.0471358	0.0490077	0.047551	0.0456707	0.0436001	0.0508391	0.0601253	0.0641093	0.0588863	0.0483926	0.0489114	0.0503526	0.0520363	0.0503619	0.055293	0.0458221	0.043893	0.0411453	0.0505371	0.0463296		148.209	-0.00864784	148.209	0.606243				211	0.859844	0.876947
94	0.0513585	0.047009	0.0456326	0.0450457	0.0480396	0.0493479	0.0491951	0.0468998	0.0459857	0.0456288	0.0476505	0.0510408	0.0540161	0.0571631	0.0550785	0.0538248	0.0518809	0.0516409	0.0523635	0.0511982		148.879	-0.00437659	148.879	0.606216				212	0.997518	0.638334
95	0.0572797	0.0504761	0.0385832	0.0391972	0.0391949	0.0476088	0.0529423	0.0595148	0.0584393	0.0532962	0.0515872	0.0474119	0.0509464	0.0507102	0.0490716	0.0479945	0.0447258	0.049493	0.0509858	0.0605411		149.548	8.49217e-05	149.548	0.606144				213	0.986284	0.959869
96	0.0595665	0.0630086	0.0496916	0.0434523	0.0348979	0.0376731	0.035471	0.0339976	0.0327614	0.0416802	0.0440382	0.0407	0.045618	0.047366	0.0583179	0.0665199	0.0830052	0.0724762	0.0554426	0.054316		150.217	0.00473419	150.217	0.606027				214	0.743616	0.85086
97	0.0434983	0.0533399	0.0603507	0.0559793	0.0462158	0.0391486	0.0359905	0.0381528	0.0387679	0.0440994	0.0461132	0.0600178	0.0577696	0.0567709	0.0548853	0.0643601	0.0612044	0.054105	0.0458907	0.04334		150.886	0.00956853	150.886	0.605861				215	0.839252	0.827563
98	0.0607352	0.0556635	0.0508552	0.0449643	0.047223	0.0540913	0.0547735	0.0487327	0.040743	0.0411283	0.0423466	0.0464861	0.0507529	0.0560789	0.052492	0.0525967	0.0435634	0.0469704	0.0495742	0.0602289		151.556	0.0145851	151.556	0.605647				216	1.36391	1.10937
99	0.0442823	0.0424432	0.0411806	0.0479136	0.065299	0.0619627	0.0577397	0.0474222	0.0511324	0.0498507	0.0539908	0.0602696	0.0587614	0.0535577	0.0428836	0.044689	0.0398554	0.0466718	0.0429326	0.0471616		152.225	0.019781	152.225	0.605383				217	0.767524	1.05544
100	0.0484859	0.0458403	0.048188	0.0473849	0.050514	0.0464538	0.0413294	0.0412457	0.0450869	0.0488652	0.0538523	0.05473	0.0559306	0.0522882	0.0551135	0.0548867	0.0542367	0.0535314	0.0526787	0.0493579		152.894	0.025153	152.894	0.605066				218	0.841356	1.21427
101	0.0431534	0.0636184	0.0638951	0.0561382	0.0278558	0.0404186	0.0419383	0.0430402	0.0552812	0.0754354	0.0835153	0.0580785	0.0461772	0.037718	0.0582013	0.055737	0.053478	0.0281746	0.0324873	0.0356583		153.564	0.0306979	153.564	0.604696				219	1.41415	0.940368
102	0.0502526	0.054957	0.0551199	0.0528921	0.047961	0.0462722	0.0429789	0.0423201	0.0446127	0.0484608	0.0489122	0.0480219	0.0489362	0.0519698	0.0541529	0.0545235	0.0524267	0.0526041	0.0514063	0.0512191		154.233	0.0364122	154.233	0.60427				220	0.768103	1.01843
103	0.0499295	0.0500526	0.0553824	0.0553253	0.0511023	0.0446859	0.0469939	0.0473925	0.04491	0.0394701	0.0408979	0.0492529	0.0522345	0.055207	0.0525584	0.0537535	0.0559558	0.0531334	0.0536178	0.0481446		154.902	0.0422925	154.902	0.603789				221	0.900446	0.817687
104	0.0492602	0.0294744	0.0279474	0.0541777	0.0691572	0.0692577	0.0481594	0.04337	0.0513725	0.0624796	0.0540311	0.0460851	0.0313652	0.0370102	0.0530128	0.0612935	0.0540152	0.0405271	0.0574447	0.0605591		155.571	0.048335	155.571	0.603249				222	1.01235	1.11861
105	0.0511551	0.0490816	0.0472689	0.0453642	0.0488383	0.0519058	0.0515233	0.0478492	0.0441751	0.0445369	0.0447151	0.0459191	0.0433137	0.0458015	0.048183	0.0525728	0.0588268	0.0630213	0.0618541	0.0540943		156.241	0.054536	156.241	0.602649				223	1.01835	0.864356
106	0.0571076	0.0567053	0.0505194	0.0474377	0.0439935	0.0446938	0.0503128	0.0484304	0.0458361	0.0397989	0.0403299	0.0443008	0.0462077	0.0530292	0.0565057	0.0584472	0.0517521	0.0513645	0.053305	0.0599226		156.91	0.0608914	156.91	0.601989				224	0.66599	1.27947
107	0.0499868	0.054859	0.0539296	0.0541092	0.0537072	0.0495184	0.049662	0.0479283	0.0502927	0.0535148	0.0569777	0.0566173	0.0529399	0.0458588	0.0469898	0.0464694	0.0482146	0.0426403	0.0402413	0.0455427		157.579	0.0673973	157.579	0.601266				225	1.00152	1.20564
108	0.0585076	0.0577084	0.0441805	0.0397818	0.0348131	0.0370687	0.0421855	0.0444909	0.0511435	0.0473619	0.0443121	0.0394446	0.0466694	0.0584791	0.0660237	0.066219	0.066136	0.0540013	0.0501318	0.0513412		158.249	0.0740495	158.249	0.600478				226	1.63837	0.680861
109	0.0590299	0.0570383	0.0463937	0.0511069	0.0535123	0.052031	0.0489006	0.0409081	0.0422106	0.0419762	0.0469657	0.0437037	0.0444019	0.0414782	0.0500252	0.0481725	0.0547244	0.054579	0.0581	0.0647418		158.918	0.0808436	158.918	0.599626				227	0.786296	0.876446
110	0.052232	0.0530717	0.0479485	0.0456143	0.0457247	0.0506654	0.0541525	0.0507954	0.0505845	0.0501617	0.0505504	0.0486029	0.0427868	0.0437969	0.04465	0.0534328	0.0573435	0.0557449	0.0518505	0.0502906		159.587	0.0877753	159.587	0.598706				228	0.856042	0.99479
Scaled Mean	0.673574	0.417352	0.137694	0.284645	0.453462	0.72588	0.551797	0.376027	0.545885	0.688664	0.689827	0.309666	0	0.10853	0.422886	0.92273	1	0.977228	0.926267	0.872639		160.256	0.09484	160.256	0.597717				229	0.677938	1.08504
Scaled SEM	0.217342	0.22344	0.230031	0.213977	0.225922	0.215229	0.210061	0.208875	0.220479	0.240878	0.231137	0.208397	0.221258	0.219009	0.21753	0.202782	0.241429	0.254871	0.204358	0.221693		160.926	0.102033	160.926	0.596659				230	0.891172	0.798812
																						161.595	0.10935	161.595	0.595529				231	0.899052	1.00802
																						162.264	0.116786	162.264	0.594327				232	0.887422	0.994615
																						162.933	0.124335	162.933	0.593051				233	0.744478	0.77863
																						163.603	0.131994	163.603	0.591699				234	1.06885	1.13343
																						164.272	0.139757	164.272	0.59027				235	0.865171	1.07477
																						164.941	0.147618	164.941	0.588764				236	1.06284	1.29288
																						165.611	0.155573	165.611	0.587178				237	0.78489	1.48732
																						166.28	0.163617	166.28	0.585513				238	0.952886	0.907095
																						166.949	0.171743	166.949	0.583765				239	0.806833	0.880791
																						167.618	0.179947	167.618	0.581936				240	0.973324	0.894101
																						168.288	0.188222	168.288	0.580022				241	1.1094	0.729643
																						168.957	0.196565	168.957	0.578025				242	1.04562	0.794934
																						169.626	0.204968	169.626	0.575941				243	1.0888	0.68935
																						170.295	0.213427	170.295	0.573772				244	1.23068	0.99342
																						170.965	0.221936	170.965	0.571515				245	0.890336	1.34052
																						171.634	0.230489	171.634	0.569171				246	1.09214	0.846158
																						172.303	0.23908	172.303	0.566738				247	0.960038	0.946134
																						172.973	0.247704	172.973	0.564216				248	0.880206	0.986022
																						173.642	0.256356	173.642	0.561605				249	1.20292	0.601281
																						174.311	0.265029	174.311	0.558904				250	1.06851	0.755851
																						174.98	0.273717	174.98	0.556112				251	1.18482	1.0261
																						175.65	0.282416	175.65	0.553229				252	0.696409	0.869974
																						176.319	0.291119	176.319	0.550256				253	0.837182	1.31812
																						176.988	0.299821	176.988	0.547191				254	1.04272	1.28886
																						177.658	0.308515	177.658	0.544035				255	0.799591	0.668899
																						178.327	0.317198	178.327	0.540788				256	0.794815	0.739625
																						178.996	0.325862	178.996	0.537451				257	1.13334	1.27675
																						179.665	0.334502	179.665	0.534022				258	1.02901	0.883721
																						180.335	0.343113	180.335	0.530503				259	1.10187	1.24045
																						181.004	0.351689	181.004	0.526894				260	0.705883	0.524372
																						181.673	0.360225	181.673	0.523195				261	1.11366	1.01496
																						182.342	0.368715	182.342	0.519408				262	0.8739	0.891047
																						183.012	0.377155	183.012	0.515532				263	0.832507	0.763343
																						183.681	0.385538	183.681	0.511568				264	1.09501	0.847516
																						184.35	0.39386	184.35	0.507518				265	0.801466	0.827993
																						185.02	0.402116	185.02	0.503383				266	1.12416	1.10568
																						185.689	0.4103	185.689	0.499163				267	1.70059	0.744237
																						186.358	0.418408	186.358	0.49486				268	0.88708	0.904737
																						187.027	0.426435	187.027	0.490474				269	0.679162	0.932185
																						187.697	0.434376	187.697	0.486008				270	1.11567	0.786845
																						188.366	0.442226	188.366	0.481464				271	1.12336	1.1676
																						189.035	0.449982	189.035	0.476841				272	1.10577	0.848924
																						189.705	0.457637	189.705	0.472144				273	1.23396	1.19442
																						190.374	0.465189	190.374	0.467372				274	0.987828	0.918638
																						191.043	0.472632	191.043	0.462529				275	0.716557	1.05248
																						191.712	0.479964	191.712	0.457616				276	1.25831	0.979974
																						192.382	0.487179	192.382	0.452635				277	1.01871	0.788168
																						193.051	0.494274	193.051	0.44759				278	0.714082	1.20845
																						193.72	0.501245	193.72	0.442481				279	0.587239	0.844314
																						194.389	0.508089	194.389	0.437313				280	1.03493	1.00178
																						195.059	0.514803	195.059	0.432087				281	1.01724	0.812974
																						195.728	0.521382	195.728	0.426806				282	0.887164	0.951493
																						196.397	0.527824	196.397	0.421473				283	0.939711	0.782982
																						197.067	0.534126	197.067	0.416092				284	0.675844	1.01388
																						197.736	0.540284	197.736	0.410664				285	0.878397	0.881242
																						198.405	0.546297	198.405	0.405194				286	1.0132	0.867095
																						199.074	0.552162	199.074	0.399685				287	0.873097	0.998734
																						199.744	0.557876	199.744	0.39414				288	0.886124	1.17233
																						200.413	0.563437	200.413	0.388562				289	1.05706	1.12721
																						201.082	0.568843	201.082	0.382956				290	0.860159	0.835067
																						201.751	0.574092	201.751	0.377325				291	0.768722	0.964974
																						202.421	0.579183	202.421	0.371673				292	1.20671	1.47887
																						203.09	0.584113	203.09	0.366004				293	0.694505	1.16459
																						203.759	0.588883	203.759	0.360322				294	0.955129	0.966312
																						204.429	0.593489	204.429	0.354631				295	0.95827	0.850054
																						205.098	0.597932	205.098	0.348936				296	1.04838	0.98696
																						205.767	0.60221	205.767	0.34324				297	0.980457	1.12697
																						206.436	0.606323	206.436	0.337549				298	0.5534	1.00444
																						207.106	0.610271	207.106	0.331866				299	0.815591	0.989731
																						207.775	0.614052	207.775	0.326197				300	0.694024	1.21428
																						208.444	0.617668	208.444	0.320545				301	0.875698	1.0691
																						209.114	0.621117	209.114	0.314917				302	0.9217	0.952952
																						209.783	0.624401	209.783	0.309316				303	1.07386	0.987305
																						210.452	0.627519	210.452	0.303748				304	0.974197	1.25785
																						211.121	0.630473	211.121	0.298218				305	1.05449	0.803097
																						211.791	0.633262	211.791	0.292731				306	0.771977	1.03306
																						212.46	0.635889	212.46	0.287292				307	0.956061	1.29674
																						213.129	0.638354	213.129	0.281906				308	0.731163	0.69873
																						213.798	0.640658	213.798	0.276578				309	0.894573	0.888106
																						214.468	0.642804	214.468	0.271315				310	0.961289	0.88171
																						215.137	0.644792	215.137	0.266121				311	0.856711	0.950247
																						215.806	0.646624	215.806	0.261001				312	0.817112	0.784019
																						216.476	0.648304	216.476	0.255963				313	0.742939	1.29737
																						217.145	0.649832	217.145	0.25101				314	0.733556	0.99643
																						217.814	0.651212	217.814	0.246148				315	1.17169	1.01232
																						218.483	0.652445	218.483	0.241384				316	0.901337	0.96733
																						219.153	0.653535	219.153	0.236722				317	0.831803	1.04917
																						219.822	0.654484	219.822	0.232169				318	1.10557	0.845677
																						220.491	0.655296	220.491	0.22773				319	1.01801	1.18601
																						221.16	0.655973	221.16	0.223411				320	0.814768	0.993279
																						221.83	0.65652	221.83	0.219218				321	1.16025	0.697674
																						222.499	0.656939	222.499	0.215156				322	0.925852	1.10245
																						223.168	0.657235	223.168	0.211231				323	0.837545	0.914145
																						223.838	0.657411	223.838	0.207449				324	0.793297	1.05098
																						224.507	0.657471	224.507	0.203816				325	0.98258	1.05349
																						225.176	0.657419	225.176	0.200337				326	0.886448	0.956306
																						225.845	0.657259	225.845	0.197018				327	0.645487	1.11253
																						226.515	0.656997	226.515	0.193864				328	0.934277	0.714555
																						227.184	0.656636	227.184	0.190882				329	0.760905	1.02336
																						227.853	0.65618	227.853	0.188077				330	0.684226	1.14353
																						228.523	0.655636	228.523	0.185454				331	1.10916	1.49814
																						229.192	0.655007	229.192	0.18302				332	1.0255	1.04473
																						229.861	0.654299	229.861	0.180778				333	1.11379	0.86194
																						230.53	0.653516	230.53	0.178736				334	0.635752	0.827555
																						231.2	0.652664	231.2	0.176898				335	1.09812	1.00833
																						231.869	0.651748	231.869	0.175269				336	0.966624	1.04248
																						232.538	0.650774	232.538	0.173854				337	0.676467	0.585465
																						233.207	0.649746	233.207	0.17266				338	0.882928	0.826664
																						233.877	0.648671	233.877	0.17169				339	0.81317	0.911559
																						234.546	0.647553	234.546	0.170949				340	0.982239	0.732202
																						235.215	0.646399	235.215	0.170443				341	1.09124	0.803547
																						235.885	0.645214	235.885	0.170176				342	0.852627	0.719182
																						236.554	0.644004	236.554	0.170152				343	0.871112	0.979037
																						237.223	0.642774	237.223	0.170377				344	0.926792	0.810988
																						237.892	0.641531	237.892	0.170853				345	0.692611	0.763404
																						238.562	0.640279	238.562	0.171587				346	1.32889	0.825282
																						239.231	0.639026	239.231	0.17258				347	0.84021	0.887368
																						239.9	0.637777	239.9	0.173838				348	0.85276	0.774009
																						240.569	0.636537	240.569	0.175364				349	0.74759	1.0451
																						241.239	0.635313	241.239	0.177162				350	1.06798	0.736406
																						241.908	0.634111	241.908	0.179235				351	0.719863	0.966808
																						242.577	0.632935	242.577	0.181586				352	1.14471	0.965186
																						243.247	0.631792	243.247	0.184218				353	0.838133	1.03866
																						243.916	0.630688	243.916	0.187134				354	0.691404	1.09746
																						244.585	0.629629	244.585	0.190337				355	0.849777	0.982287
																						245.254	0.628619	245.254	0.193829				356	1.1605	0.920509
																						245.924	0.627665	245.924	0.197612				357	0.862204	0.938974
																						246.593	0.626772	246.593	0.201688				358	1.47951	0.967112
																						247.262	0.625945	247.262	0.206059				359	0.65785	0.967559
																						247.932	0.625191	247.932	0.210727				360	0.788537	0.992161
																						248.601	0.624513	248.601	0.215692				361	0.787551	1.03941
																						249.27	0.623918	249.27	0.220956				362	0.827797	1.05488
																						249.939	0.62341	249.939	0.22652				363	1.17817	0.70157
																						250.609	0.622994	250.609	0.232384				364	0.890734	1.09015
																						251.278	0.622675	251.278	0.238549				365	0.869154	0.976494
																						251.947	0.622458	251.947	0.245014				366	1.34236	0.813591
																						252.616	0.622346	252.616	0.251779				367	1.10939	0.812181
																						253.286	0.622346	253.286	0.258843				368	1.08467	1.04626
																						253.955	0.622459	253.955	0.266207				369	0.84908	1.05916
																						254.624	0.622692	254.624	0.273868				370	0.973783	0.823953
																						255.294	0.623047	255.294	0.281825				371	0.922048	1.08658
																						255.963	0.623528	255.963	0.290077				372	1.0879	1.19612
																						256.632	0.624138	256.632	0.298622				373	0.734517	0.70458
																						257.301	0.624881	257.301	0.307456				374	0.958053	1.07609
																						257.971	0.62576	257.971	0.316578				375	1.04352	0.887507
																						258.64	0.626777	258.64	0.325984				376	0.916484	0.922238
																						259.309	0.627935	259.309	0.335672				377	0.873495	0.954666
																						259.978	0.629236	259.978	0.345637				378	0.702429	1.00401
																						260.648	0.630683	260.648	0.355876				379	1.27472	1.05867
																						261.317	0.632277	261.317	0.366384				380	0.66441	0.844974
																						261.986	0.63402	261.986	0.377156				381	1.09944	0.78418
																						262.656	0.635912	262.656	0.388188				382	0.817265	1.10655
																						263.325	0.637956	263.325	0.399475				383	0.790188	0.852546
																						263.994	0.640151	263.994	0.41101				384	1.27874	0.987139
																						264.663	0.642498	264.663	0.422788				385	0.838072	0.85223
																						265.333	0.644997	265.333	0.434802				386	0.781283	0.744588
																						266.002	0.647648	266.002	0.447045				387	0.874129	1.15137
																						266.671	0.650451	266.671	0.459511				388	0.772612	0.901793
																						267.341	0.653404	267.341	0.472192				389	0.642415	1.09479
																						268.01	0.656506	268.01	0.48508				390	0.916261	0.860109
																						268.679	0.659756	268.679	0.498167				391	1.05918	0.898027
																						269.348	0.663152	269.348	0.511444				392	1.18461	0.915615
																						270.018	0.666692	270.018	0.524903				393	0.675211	1.1524
																						270.687	0.670374	270.687	0.538534				394	0.749195	1.06946
																						271.356	0.674193	271.356	0.552328				395	1.11321	1.15506
																						272.025	0.678148	272.025	0.566275				396	1.15192	0.915437
																						272.695	0.682235	272.695	0.580364				397	0.917559	0.715051
																						273.364	0.686449	273.364	0.594585				398	0.562329	1.2161
																						274.033	0.690787	274.033	0.608927				399	1.00349	1.35567
																						274.703	0.695243	274.703	0.623378				400	0.834408	1.09824
																						275.372	0.699813	275.372	0.637927				401	1.08541	1.11147
																						276.041	0.70449	276.041	0.652562				402	0.791981	0.988831
																						276.71	0.709271	276.71	0.667271				403	1.02332	0.846955
																						277.38	0.714147	277.38	0.68204				404	0.941861	0.938315
																						278.049	0.719113	278.049	0.696858				405	1.05171	0.962551
																						278.718	0.724162	278.718	0.711709				406	0.772837	0.848354
																						279.387	0.729286	279.387	0.726582				407	1.10651	1.13661
																						280.057	0.734479	280.057	0.741462				408	0.955106	0.842532
																						280.726	0.73973	280.726	0.756335				409	0.772558	1.00926
																						281.395	0.745034	281.395	0.771186				410	0.923164	1.066
																						282.065	0.75038	282.065	0.786002				411	1.33662	0.708508
																						282.734	0.755759	282.734	0.800765				412	0.952494	1.06553
																						283.403	0.761163	283.403	0.815463				413	0.747116	1.09697
																						284.072	0.76658	284.072	0.830079				414	1.05607	1.42208
																						284.742	0.772002	284.742	0.844597				415	0.62149	1.11439
																						285.411	0.777418	285.411	0.859001				416	0.973718	1.13693
																						286.08	0.782816	286.08	0.873276				417	1.20585	0.764462
																						286.75	0.788186	286.75	0.887405				418	1.13875	1.1323
																						287.419	0.793516	287.419	0.901372				419	0.827489	1.14955
																						288.088	0.798795	288.088	0.915161				420	0.936321	1.29102
																						288.757	0.80401	288.757	0.928753				421	0.881587	1.00293
																						289.427	0.80915	289.427	0.942134				422	0.867543	0.8382
																						290.096	0.814201	290.096	0.955285				423	0.914092	1.1161
																						290.765	0.81915	290.765	0.968189				424	0.691903	1.43861
																						291.434	0.823986	291.434	0.980831				425	1.10088	1.32289
																						292.104	0.828694	292.104	0.993192				426	0.792948	1.14155
																						292.773	0.83326	292.773	1.00526				427	1.20757	1.09846
																						293.442	0.837672	293.442	1.017				428	1.60038	0.790028
																						294.112	0.841916	294.112	1.02842				429	1.19124	0.82306
																						294.781	0.845977	294.781	1.03949				430	0.810835	1.13765
																						295.45	0.849841	295.45	1.05019				431	1.15147	0.79767
																						296.119	0.853494	296.119	1.06052				432	0.825249	0.943194
																						296.789	0.856922	296.789	1.07044				433	0.81919	0.959517
																						297.458	0.86011	297.458	1.07995				434	0.756244	1.09895
																						298.127	0.863044	298.127	1.08902				435	1.26722	0.856218
																						298.796	0.865709	298.796	1.09765				436	0.931134	1.32083
																						299.466	0.868092	299.466	1.10581				437	0.770129	0.825321
																						300.135	0.870177	300.135	1.1135				438	0.949195	1.11006
																						300.804	0.871951	300.804	1.12069				439	0.63154	0.850265
																						301.474	0.873399	301.474	1.12738				440	0.953981	0.944234
																						302.143	0.874507	302.143	1.13354				441	1.02045	1.02117
																						302.812	0.875262	302.812	1.13917				442	0.958512	0.988442
																						303.481	0.875649	303.481	1.14424				443	0.745335	0.919005
																						304.151	0.875656	304.151	1.14876				444	0.79694	0.910069
																						304.82	0.875268	304.82	1.15269				445	0.779729	1.20655
																						305.489	0.874475	305.489	1.15605				446	1.15156	0.929561
																						306.159	0.873262	306.159	1.1588				447	0.812665	1.03902
																						306.828	0.871618	306.828	1.16095				448	0.887965	0.794915
																						307.497	0.869532	307.497	1.16248				449	1.08472	0.860882
																						308.166	0.866992	308.166	1.16339				450	1.16035	1.2441
																						308.836	0.863989	308.836	1.16366				451	1.26206	1.01193
																						309.505	0.860512	309.505	1.1633				452	0.916526	0.699298
																						310.174	0.856551	310.174	1.16228				453	1.38347	1.07076
																						310.843	0.8521	310.843	1.16062				454	0.940953	0.928995
																						311.513	0.847149	311.513	1.15831				455	1.03365	0.771051
																						312.182	0.841692	312.182	1.15533				456	1.0794	1.03058
																						312.851	0.835723	312.851	1.15171				457	1.07399	1.22049
																						313.521	0.829237	313.521	1.14742				458	0.990322	0.809578
																						314.19	0.82223	314.19	1.14247				459	1.03403	0.763393
																						314.859	0.814699	314.859	1.13688				460	0.685674	0.973062
																						315.528	0.806642	315.528	1.13063				461	0.795046	0.985394
																						316.198	0.798059	316.198	1.12374				462	0.884282	1.03433
																						316.867	0.78895	316.867	1.11622				463	1.07932	0.854762
																						317.536	0.779318	317.536	1.10807				464	0.715453	1.07685
																						318.205	0.769166	318.205	1.0993				465	0.895993	1.1101
																						318.875	0.758498	318.875	1.08993				466	0.914483	1.03772
																						319.544	0.747323	319.544	1.07997				467	0.947173	0.982829
																						320.213	0.735647	320.213	1.06944				468	0.759444	0.755355
																						320.883	0.723481	320.883	1.05836				469	0.941513	0.879059
																						321.552	0.710838	321.552	1.04675				470	0.756798	1.0392
																						322.221	0.69773	322.221	1.03462				471	0.777065	0.808549
																						322.89	0.684175	322.89	1.02202				472	0.468051	0.909399
																						323.56	0.670189	323.56	1.00896				473	1.22684	0.908277
																						324.229	0.655794	324.229	0.995479				474	1.02353	0.985221
																						324.898	0.641012	324.898	0.981607				475	0.631959	0.920073
																						325.568	0.625869	325.568	0.96738				476	1.08678	0.871054
																						326.237	0.610391	326.237	0.952838				477	1.30173	0.78508
																						326.906	0.594609	326.906	0.938023				478	1.22739	0.906337
																						327.575	0.578557	327.575	0.92298				479	1.09816	0.911861
																						328.245	0.56227	328.245	0.907757				480	1.22127	1.07248
																						328.914	0.545788	328.914	0.892405				481	0.854726	1.2276
																						329.583	0.529152	329.583	0.87698				482	1.16492	0.66729
																						330.252	0.512409	330.252	0.861539				483	1.40345	0.952144
																						330.922	0.495606	330.922	0.846146				484	1.07691	0.823172
																						331.591	0.478796	331.591	0.830864				485	1.01133	1.24743
																						332.26	0.462036	332.26	0.815765				486	1.28249	1.04034
																						332.93	0.445384	332.93	0.800922				487	0.927626	1.15274
																						333.599	0.428905	333.599	0.786412				488	1.19548	1.03414
																						334.268	0.412666	334.268	0.772318				489	1.04157	0.962148
																						334.937	0.39674	334.937	0.758726				490	1.18568	1.14654
																						335.607	0.381202	335.607	0.745728				491	0.960981	0.684889
																						336.276	0.366134	336.276	0.733418				492	1.06224	1.15641
																						336.945	0.35162	336.945	0.721898				493	0.828312	1.03143
																						337.614	0.337752	337.614	0.711272				494	0.998855	0.724201
																						338.284	0.324625	338.284	0.701653				495	0.854328	0.863693
																						338.953	0.312338	338.953	0.693155				496	1.00335	0.876641
																						339.622	0.301	339.622	0.6859				497	0.662127	1.32009
																						340.292	0.290719	340.292	0.680014				498	0.779184	0.935933
																						340.961	0.281615	340.961	0.675631				499	0.706373	0.576338
																						341.63	0.273809	341.63	0.672889				500	0.989384	0.917684
																						342.299	0.267432	342.299	0.671933				501	0.720833	1.33447
																						342.969	0.262617	342.969	0.672914				502	0.909359	0.889044
																						343.638	0.259508	343.638	0.675988				503	0.888162	0.972036
																						344.307	0.258253	344.307	0.681321				504	0.877927	0.791841
																						344.977	0.259006	344.977	0.689083				505	0.970264	0.893163
																						345.646	0.261931	345.646	0.699451				506	1.07887	1.00006
																						346.315	0.267197	346.315	0.712611				507	0.853263	1.39388
																						346.984	0.274982	346.984	0.728754				508	1.10639	0.810066
																						347.654	0.28547	347.654	0.748082				509	1.53878	1.05297
																						348.323	0.298855	348.323	0.7708				510	1.16132	1.02735
																						348.992	0.315338	348.992	0.797126				511	1.11401	0.837911
																						349.661	0.335127	349.661	0.827282				512	0.78064	1.17294
																						350.331	0.358442	350.331	0.8615				513	0.78754	1.06058
																						351	0.38551	351	0.900022				514	0.939411	0.835049
																													515	0.99753	0.815071
																													516	1.217	0.945935
																													517	1.02102	1.01561
																													518	1.23989	0.751238
																													519	1.13953	0.727368
																													520	1.20471	1.2657
																													521	1.03557	1.19463
																													522	0.916416	0.881102
																													523	0.72326	1.2767
																													524	0.708729	0.912944
																													525	0.886007	0.863077
																													526	0.972418	1.12369
																													527	0.963749	0.74016
																													528	0.990076	0.940792
																													529	0.793934	1.02857
																													530	0.911638	0.615393
																													531	1.21866	0.936779
																													532	0.656191	0.907952
																													533	1.25462	0.950795
																													534	0.784802	0.875142
																													535	0.61791	0.680837
																													536	0.883038	0.926996
																													537	0.863822	1.11857
																													538	0.949998	0.971927
																													539	0.973683	0.896294
																													540	1.34169	1.01344
																													541	0.88846	1.0992
																													542	0.989205	0.835579
																													543	1.0305	1.10955
																													544	0.883995	0.915982
																													545	0.93119	0.711542
																													546	0.83509	1.10604
																													547	0.779067	0.805371
																													548	1.07598	0.961005
																													549	0.8277	0.995253
																													550	1.31604	1.05929
																													551	0.728042	1.1153
																													552	0.89728	1.02411
																													553	0.946486	0.926919
																													554	0.825972	1.04899
																													555	1.18928	0.890786
																													556	1.09807	1.17032
																													557	0.987844	0.919087
																													558	0.921072	0.875912
																													559	1.05485	1.14258
																													560	0.812189	1.26728
																													561	0.683494	0.864308
																													562	0.920841	1.1671
																													563	1.36082	0.904869
																													564	1.01048	0.869784
																													565	0.947648	1.09165
																													566	1.08197	0.924019
																													567	0.990935	0.98549
																													568	0.789735	1.10406
																													569	0.725367	0.818913
																													570	1.20972	0.838195
																													571	1.3854	0.941311
																													572	0.85694	0.998867
																													573	1.07116	0.780416
																													574	1.04876	0.779334
																													575	0.792014	0.946662
																													576	0.870038	0.883713
																													577	0.794697	0.906594
																													578	0.731023	0.912313
																													579	0.853678	0.547905
																													580	1.3123	0.996517
																													581	0.857537	1.00473
																													582	0.960457	1.01414
																													583	0.975064	0.758524
																													584	1.10677	1.26783
																													585	0.675381	1.09363
																													586	1.19266	0.810164
																													587	0.858864	0.978991
																													588	0.891745	0.817573
																													589	0.808515	0.718801
																													590	0.885052	1.19094
																													591	1.27396	1.23155
																													592	1.25567	0.715242
																													593	1.31634	0.921488
																													594	0.720123	1.29969
																													595	1.09828	0.680379
																													596	0.974591	1.12125
																													597	1.0135	0.956805
																													598	1.05432	0.816838
																													599	1.02129	0.689444
																													600	1.09305	1.37413
																													601	1.00164	1.09273
																													602	1.15238	0.943442
																													603	1.11028	1.14364
																													604	0.800681	0.946065
																													605	1.00179	1.17323
																													606	0.925508	1.25129
																													607	0.864002	1.35471
																													608	0.758731	1.19653
																													609	1.00871	0.95017
																													610	1.31442	1.3298
																													611	1.19426	1.14548
																													612	1.16151	1.00227
																													613	1.02992	1.02718
																													614	0.954984	0.605723
																													615	1.21041	1.01964
																													616	0.88402	0.895133
																													617	0.95395	0.911431
																													618	0.944785	0.825306
																													619	0.602846	0.852608
																													620	1.51501	0.884448
																													621	1.11505	0.769743
																													622	1.56789	0.777001
																													623	0.849752	0.937394
																													624	1.1338	1.33327
																													625	0.943762	1.10295
																													626	0.915288	0.980936
																													627	1.17723	1.01178
																													628	1.14229	1.13247
																													629	1.11791	0.868509
																													630	1.29404	0.726102
																													631	0.908839	0.805104
																													632	0.727101	0.826303
																													633	1.01948	0.807676
																													634	1.36553	1.20994
																													635	0.857046	0.934762
																													636	0.765903	0.984262
																													637	1.20853	0.920216
																													638	0.909557	0.75436
																													639	0.821095	0.956537
																													640	1.12035	0.820738
																													641	0.930562	0.616714
																													642	0.971563	0.649415
																													643	0.670249	0.763225
																													644	0.81042	1.03531
																													645	1.16994	1.35345
																													646	0.94379	1.08535
																													647	0.890051	1.02378
																													648	0.967245	0.832622
																													649	0.914964	0.638334
																													650	1.01913	1.24888
																													651	0.83483	0.667287
																													652	1.43908	0.841066
																													653	0.936469	0.863739
																													654	1.20979	0.674906
																													655	0.75057	1.05036
																													656	0.901625	0.99071
																													657	0.775183	1.05519
																													658	1.00832	1.05752
																													659	1.21905	0.600595
																													660	0.94514	0.763569
																													661	1.29174	0.799751
																													662	1.12373	1.07802
																													663	1.21235	0.925018
																													664	0.703906	0.98492
																													665	0.912157	1.06639
																													666	1.01797	1.06912
																													667	1.09615	0.871074
																													668	0.940652	0.830501
																													669	1.886	1.39783
																													670	0.894085	1.51285
																													671	0.834065	0.749675
																													672	1.05135	1.2291
																													673	0.884759	1.01012
																													674	0.996732	1.02601
																													675	0.798033	0.697294
																													676	0.967418	0.66301
																													677	1.14133	0.942414
																													678	1.58905	0.906308
																													679	0.569068	0.899532
																													680	0.786927	1.09005
																													681	1.71926	0.941928
																													682	1.00825	0.828933
																													683	1.03668	0.833772
																													684	1.01157	1.10156
																													685	0.856428	1.23854
																													686	0.77002	1.28831
																													687	0.803528	0.850104
																													688	1.1811	0.972036
																													689	1.24642	0.939501
																													690	0.968676	0.987445
																													691	1.39504	0.872646
																													692	1.14757	1.45728
																													693	0.628094	1.07554
																													694	1.09904	0.645775
																													695	0.659392	0.799026
																													696	1.17456	0.982335
																													697	0.893191	0.857028
																													698	1.1144	1.06485
																													699	0.981093	0.771074
																													700	0.74871	0.891207
																													701	1.35547	1.17695
																													702	0.825155	0.925699
																													703	1.0429	1.22955
																													704	0.892447	0.909234
																													705	0.927109	0.975927
																													706	1.03797	1.17762
																													707	0.985052	0.928497
																													708	0.792354	0.859861
																													709	0.80204	1.09445
																													710	0.697767	0.918931
																													711	1.19587	0.73252
																													712	0.596077	0.925181
																													713	0.639089	0.971778
																													714	0.991038	0.887764
																													715	1.02737	1.02144
																													716	1.27185	0.98526
																													717	0.820311	0.841172
																													718	0.959898	0.960534
																													719	1.68695	1.44159
																													720	0.837293	1.56188
																													721	0.727245	0.808521
																													722	1.06746	0.868694
																													723	0.688172	1.06098
																													724	0.894798	0.858337
																													725	0.776374	0.65186
																													726	0.790097	0.848277
																													727	1.01945	0.836435
																													728	1.12452	0.776173
																													729	1.16859	1.14581
																													730	1.04932	1.18522
																													731	0.782218	1.25278
																													732	0.745581	1.14511
																													733	0.919863	0.71162
																													734	0.734463	0.714204
																													735	0.911137	1.00747
																													736	0.853306	0.703947
																													737	0.967323	1.06133
																													738	0.734817	1.02808
																													739	0.726582	1.1667
																													740	1.06654	0.714666
																													741	0.645917	0.98315
																													742	0.728928	0.957264
																													743	0.823949	0.901526
																													744	0.928888	1.15604
																													745	1.38793	0.921112
																													746	0.783745	1.16215
																													747	0.648382	0.817781
																													748	0.893042	0.934935
																													749	0.837238	1.01555
																													750	0.783942	0.863548
																													751	0.610204	0.962716
																													752	0.965046	1.00368
																													753	0.844906	1.39226
																													754	0.797028	0.907953
																													755	1.0961	0.954999
																													756	1.00515	1.15355
																													757	0.993645	0.797624
																													758	1.10162	0.995564
																													759	1.0033	0.833472
																													760	0.745062	1.11857
																													761	1.36772	0.896041
																													762	0.799586	0.657148
																													763	0.832805	0.917992
																													764	1.04053	1.23965
																													765	0.925573	0.964453
																													766	0.998995	0.855028
																													767	0.914702	0.843845
																													768	0.772164	0.924979
																													769	1.15716	0.783437
																													770	1.18529	0.824349
																													771	0.854603	0.945406
																													772	1.39748	0.704359
																													773	1.20632	0.760579
																													774	1.10052	1.04811
																													775	1.06524	1.05991
																													776	0.78545	1.06872
																													777	0.691295	1.06581
																													778	1.33946	0.835739
																													779	1.06185	0.891009
																													780	0.868083	0.810628
																													781	0.785057	1.07
																													782	0.947203	0.996612
																													783	0.776825	0.745416
																													784	1.60787	0.776266
																													785	1.30346	0.521383
																													786	0.767843	1.05897
																													787	0.802509	0.964402
																													788	0.734755	0.711981
																													789	0.88438	1.16993
																													790	1.00504	0.79087
																													791	0.784524	0.985194
																													792	0.594179	1.19213
																													793	0.589037	0.942485
																													794	0.622348	0.856338
																													795	0.840652	0.987659
																													796	0.634164	1.02267
																													797	1.79036	0.917369
																													798	0.963767	0.772879
																													799	0.650135	0.854957
																													800	1.14804	1.05832
																													801	0.960116	0.846154
																													802	0.771858	0.966592
																													803	0.785507	0.947958
																													804	0.988162	0.755979
																													805	0.906083	0.903788
																													806	0.846344	0.95044
																													807	1.08468	1.13171
																													808	0.67213	0.822021
																													809	1.15275	0.718939
																													810	0.988128	0.77877
																													811	0.91099	0.851378
																													812	1.03478	1.0218
																													813	0.853895	0.940859
																													814	0.932191	1.15303
																													815	0.717936	0.71032
																													816	0.941617	0.81379
																													817	0.805879	0.790995
																													818	0.787359	1.204
																													819	0.917856	0.712751
																													820	0.771574	0.995178
																													821	0.96844	0.995821
																													822	1.01187	1.22816
																													823	1.30827	0.890306
																													824	1.16345	0.798025
																													825	0.959797	1.18999
																													826	1.03855	0.946878
																													827	1.06562	1.08906
																													828	0.936983	0.898658
																													829	0.751502	1.13244
																													830	0.938078	0.908779
																													831	0.801686	1.1043
																													832	1.08741	1.19002
																													833	1.46518	0.876522
																													834	0.861828	0.744506
																													835	0.872937	0.795272
																													836	0.975183	0.924891
																													837	0.751384	1.08295
																													838	0.889465	1.01869
																													839	0.712852	0.533735
																													840	1.28441	0.981247
																													841	0.831457	0.895831
																													842	1.0884	0.886036
																													843	1.18471	0.827616
																													844	1.4714	0.87956
																													845	0.735526	0.966851
																													846	0.913774	1.23959
																													847	0.727658	0.983966
																													848	0.871295	0.750661
																													849	1.03451	0.815797
																													850	0.994992	0.668284
																													851	1.26819	0.880741
																													852	0.779627	1.18541
																													853	0.980776	0.852341
																													854	0.955635	0.902131
																													855	1.01604	1.34137
																													856	0.855602	0.672463
																													857	0.772915	0.840106
																													858	0.989874	0.642782
																													859	0.617067	0.831959
																													860	0.755616	0.936312
																													861	1.0476	1.03841
																													862	0.936624	1.19325
																													863	0.894712	0.93174
																													864	1.44058	0.831164
																													865	0.799304	0.786358
																													866	0.79251	0.825898
																													867	0.907714	0.730289
																													868	1.13483	0.776546
																													869	1.25758	1.13339
																													870	1.12805	0.855738
																													871	0.760843	0.941569
																													872	0.768563	1.05897
																													873	0.738407	0.966484
																													874	0.935919	0.828949
																													875	0.8676	1.46235
																													876	1.04687	0.887928
																													877	0.889672	1.09944
																													878	1.03489	1.24654
																													879	0.850296	1.25453
																													880	1.08302	0.729599
																													881	1.24739	1.02936
																													882	0.904573	0.977807
																													883	1.19245	0.874074
																													884	0.841638	0.830149
																													885	1.11248	0.970907
																													886	0.868482	0.900403
																													887	0.81705	1.17118
																													888	1.15897	0.781342
																													889	0.840262	0.787594
																													890	0.912646	0.7633
																													891	1.00644	1.06883
																													892	0.908622	0.795018
																													893	0.671365	1.16922
																													894	0.650979	0.990104
																													895	1.10919	1.19531
																													896	0.823854	0.806959
																													897	0.882247	0.887173
																													898	0.85762	0.947949
																													899	0.556789	1.10302
																													900	1.07299	0.905872
																													901	0.927133	0.972554
																													902	1.01042	0.870145
																													903	0.621067	0.752592
																													904	1.09874	0.722118
																													905	0.995289	0.806552
																													906	1.00153	0.782092
																													907	0.852847	0.907037
																													908	0.828892	1.28732
																													909	0.963882	0.967805
																													910	0.867564	0.807762
																													911	1.36101	0.768
																													912	1.12545	1.37215
																													913	1.11647	1.19891
																													914	0.955157	0.836946
																													915	0.921856	0.699848
																													916	0.743466	1.0273
																													917	0.991379	0.83426
																													918	1.06967	0.973426
																													919	1.26842	1.27257
																													920	0.917473	0.956145
																													921	0.717575	1.28838
																													922	1.05819	0.87065
																													923	0.714197	0.992643
																													924	0.973955	1.26312
																													925	0.828792	1.09903
																													926	0.900181	1.04507
																													927	1.22515	1.43165
																													928	0.863944	0.70511
																													929	1.20162	0.923865
																													930	0.765645	0.904398
																													931	0.797825	0.987286
																													932	0.860846	0.871447
																													933	1.03958	0.982409
																													934	1.15149	0.846052
																													935	0.840417	1.22807
																													936	1.19536	0.765023
																													937	1.12101	0.861593
																													938	0.884659	0.985307
																													939	0.649805	0.909806
																													940	1.20933	1.14999
																													941	0.739403	1.26784
																													942	0.869467	0.904751
																													943	0.669349	0.972778
																													944	0.783306	1.0841
																													945	0.569962	0.648519
																													946	1.23288	0.909871
																													947	1.04938	0.868479
																													948	0.757136	0.934799
																													949	1.08897	1.02783
																													950	1.3698	1.17104
																													951	0.724382	0.724166
																													952	1.00897	0.866165
																													953	0.807406	0.947487
																													954	0.807076	0.63213
																													955	0.741105	0.883373
																													956	0.786086	0.703258
																													957	0.911681	1.14964
																													958	0.689404	0.749245
																													959	0.809898	0.985091
																													960	0.506226	0.907837
																													961	0.6013	0.912952
																													962	1.05069	0.972041
																													963	0.856548	0.759724
																													964	0.716877	0.55399
																													965	1.12689	0.826986
																													966	1.07504	0.651092
																													967	1.04957	0.787913
																													968	1.12752	1.0866
																													969	0.903271	0.752866
																													970	0.960609	0.890194
																													971	0.936388	0.800572
																													972	0.763076	1.13391
																													973	0.864631	1.10446
																													974	0.961485	1.00631
																													975	0.654864	0.883953
																													976	1.08354	0.725019
																													977	0.969178	0.80325
																													978	0.559313	1.08087
																													979	1.20356	0.884037
																													980	0.790793	0.865426
																													981	0.841953	1.00619
																													982	1.16635	0.896622
																													983	1.10853	0.800011
																													984	0.815895	0.871042
																													985	1.00019	0.809586
																													986	0.642391	0.987303
																													987	1.05095	0.747113
																													988	0.850877	1.12683
																													989	1.01951	0.679574
																													990	0.749181	1.00121
																													991	0.973653	0.702682
																													992	0.652409	1.16047
																													993	0.943865	0.961141
																													994	0.917275	1.20667
																													995	1.07252	0.973596
																													996	1.40991	0.938933
																													997	1.19643	0.779817
																													998	0.87215	0.722758
																													999	1.27678	0.834415
																													1000	0.776355	0.975022

## Sheet: Ext.Fig. 8b
Coherence LH-mPFC
Feeding
Frequencies are in Hz
Mice Frq	1.2207	2.44141	3.66211	4.88281	6.10352	7.32422	8.54492	9.76562	10.9863	12.207	13.4277	14.6484	15.8691	17.0898	18.3105	19.5312	20.752	21.9727	23.1934	24.4141	25.6348	26.8555	28.0762	29.2969	30.5176	31.7383	32.959	34.1797	35.4004	36.6211	37.8418	39.0625	40.2832	41.5039	42.7246	43.9453	45.166	46.3867	47.6074
1	0.582808	0.580606	0.639987	0.647692	0.611295	0.557507	0.524561	0.482331	0.453343	0.436898	0.436777	0.462848	0.499788	0.513345	0.512641	0.496545	0.48109	0.473886	0.442829	0.427306	0.416873	0.416546	0.412473	0.407689	0.403819	0.386907	0.383196	0.381743	0.376876	0.380681	0.373793	0.379294	0.381371	0.382253	0.364976	0.376331	0.376202	0.364167	0.376931
2	0.59725	0.609637	0.632341	0.64323	0.626611	0.626315	0.618154	0.589855	0.569543	0.544154	0.514201	0.526947	0.552687	0.558291	0.556131	0.556137	0.542534	0.53443	0.525209	0.512304	0.480036	0.469271	0.459769	0.44744	0.425385	0.424763	0.392779	0.369468	0.360634	0.350751	0.331195	0.31356	0.301515	0.286554	0.279827	0.273594	0.262349	0.274497	0.309537
3	0.371986	0.385732	0.4412	0.515075	0.530507	0.539019	0.547778	0.541369	0.53842	0.498116	0.465395	0.470365	0.486423	0.490987	0.490338	0.478511	0.473312	0.478431	0.48263	0.479609	0.458535	0.435677	0.420275	0.414562	0.40624	0.415195	0.421388	0.422316	0.410347	0.415386	0.405709	0.411794	0.397344	0.388943	0.380656	0.37617	0.367212	0.367418	0.404015
Mean	0.517348	0.525325	0.571176	0.601999	0.589471	0.574281	0.563498	0.537852	0.520435	0.493056	0.472124	0.48672	0.512966	0.520874	0.519703	0.510398	0.498979	0.495582	0.483556	0.473073	0.451814	0.440498	0.430839	0.42323	0.411815	0.408955	0.399121	0.391176	0.382619	0.382272	0.370232	0.368216	0.360077	0.352583	0.34182	0.342032	0.335255	0.335361	0.363494
SEM	0.0728004	0.070298	0.0650255	0.0434811	0.0298119	0.0265592	0.0281382	0.0310891	0.0347285	0.0310653	0.0226021	0.0202302	0.0202317	0.0197906	0.0193184	0.0234547	0.0218932	0.0194681	0.0237856	0.0247533	0.0185406	0.0154101	0.0146391	0.0122664	0.00682122	0.0113647	0.011472	0.0159684	0.0146353	0.0186754	0.0215839	0.0288936	0.0296419	0.0330711	0.0313251	0.0342189	0.036545	0.0304463	0.0280888
Sniffing
Frequencies are in Hz
Mice Frq	1.2207	2.44141	3.66211	4.88281	6.10352	7.32422	8.54492	9.76562	10.9863	12.207	13.4277	14.6484	15.8691	17.0898	18.3105	19.5312	20.752	21.9727	23.1934	24.4141	25.6348	26.8555	28.0762	29.2969	30.5176	31.7383	32.959	34.1797	35.4004	36.6211	37.8418	39.0625	40.2832	41.5039	42.7246	43.9453	45.166	46.3867	47.6074
1	0.598969	0.608929	0.6545	0.66402	0.598878	0.535523	0.493388	0.45182	0.423654	0.411591	0.43689	0.466735	0.479999	0.490513	0.483648	0.475507	0.469922	0.457897	0.440071	0.427157	0.410915	0.399338	0.387493	0.377341	0.366322	0.363768	0.360592	0.361201	0.365917	0.364863	0.359617	0.352188	0.345967	0.331481	0.326873	0.324436	0.322967	0.328326	0.33513
2	0.620801	0.64093	0.666257	0.672653	0.643432	0.619617	0.597076	0.568655	0.539951	0.501167	0.480965	0.494204	0.513564	0.535479	0.541147	0.545561	0.538415	0.525535	0.513014	0.495824	0.482708	0.47312	0.457957	0.451263	0.443855	0.436185	0.429557	0.423225	0.419591	0.405485	0.378675	0.35274	0.32728	0.316101	0.299405	0.29535	0.289067	0.290518	0.320588
3	0.465634	0.479915	0.532156	0.592517	0.597997	0.588959	0.57308	0.558522	0.545697	0.521194	0.499841	0.49571	0.503713	0.512049	0.51578	0.518549	0.51404	0.510383	0.499786	0.489996	0.471611	0.452724	0.444024	0.434622	0.425677	0.418157	0.419071	0.420205	0.412018	0.409005	0.406055	0.397628	0.388699	0.383722	0.375773	0.370284	0.373721	0.370516	0.393437
Mean	0.561801	0.576591	0.617638	0.643063	0.613435	0.581366	0.554515	0.526332	0.503101	0.477984	0.472565	0.48555	0.499092	0.512681	0.513525	0.513206	0.507459	0.497938	0.48429	0.470992	0.455078	0.441728	0.429825	0.421076	0.411951	0.406037	0.403073	0.401544	0.399176	0.393118	0.381449	0.367519	0.353982	0.343768	0.334017	0.330023	0.328585	0.329787	0.349718
SEM	0.0484949	0.0492129	0.0428756	0.0253955	0.0150004	0.0245709	0.0313385	0.0373708	0.0397579	0.033696	0.0186512	0.00941754	0.00996113	0.0129845	0.0166366	0.0203986	0.0200443	0.0204931	0.022437	0.0219819	0.0223127	0.0219973	0.0215447	0.0223887	0.0234105	0.0217658	0.0214553	0.0201905	0.0167725	0.0141639	0.0134772	0.0150554	0.0181772	0.0204643	0.022333	0.0218111	0.0245985	0.0231049	0.022259
Chasing
Frequencies are in Hz
Mice Frq	1.2207	2.44141	3.66211	4.88281	6.10352	7.32422	8.54492	9.76562	10.9863	12.207	13.4277	14.6484	15.8691	17.0898	18.3105	19.5312	20.752	21.9727	23.1934	24.4141	25.6348	26.8555	28.0762	29.2969	30.5176	31.7383	32.959	34.1797	35.4004	36.6211	37.8418	39.0625	40.2832	41.5039	42.7246	43.9453	45.166	46.3867	47.6074
1	0.554597	0.564557	0.617266	0.639395	0.584577	0.526979	0.491151	0.435293	0.412907	0.409373	0.426194	0.450837	0.480606	0.480697	0.478905	0.479864	0.466861	0.452737	0.446668	0.440914	0.434584	0.420173	0.417253	0.398914	0.391199	0.394374	0.380827	0.373207	0.358276	0.351587	0.337593	0.348116	0.338703	0.325168	0.320114	0.315824	0.316228	0.320778	0.32847
2	0.583602	0.606452	0.632948	0.6398	0.635793	0.592677	0.570961	0.542987	0.525123	0.481789	0.491498	0.526377	0.509073	0.507749	0.520798	0.512545	0.476606	0.489793	0.480298	0.485499	0.489101	0.472598	0.457922	0.433738	0.41542	0.402432	0.400893	0.387782	0.389309	0.385283	0.370756	0.346655	0.313751	0.283723	0.272239	0.257797	0.25731	0.272352	0.286554
3	0.649926	0.63583	0.702112	0.698303	0.598633	0.557039	0.549995	0.512126	0.529501	0.503876	0.527779	0.509829	0.533137	0.543064	0.493093	0.48033	0.468103	0.470305	0.473603	0.481524	0.464418	0.491774	0.482322	0.462883	0.474159	0.497966	0.498512	0.485128	0.476028	0.455871	0.485767	0.432682	0.494122	0.494158	0.467857	0.423099	0.380988	0.339061	0.335638
Mean	0.596042	0.602279	0.650775	0.659166	0.606334	0.558898	0.537369	0.496802	0.489177	0.465013	0.481824	0.495681	0.507605	0.510503	0.497599	0.490913	0.470523	0.470945	0.466856	0.469312	0.462701	0.461515	0.452499	0.431845	0.426926	0.431591	0.426744	0.415372	0.407871	0.39758	0.398039	0.375818	0.382192	0.367683	0.353403	0.33224	0.318175	0.31073	0.316887
SEM	0.0282132	0.0206802	0.0260644	0.0195689	0.0152778	0.0189881	0.0238885	0.0320189	0.0381561	0.0285412	0.0297215	0.0229254	0.0151822	0.0180563	0.0123015	0.0108168	0.00306235	0.010702	0.0102774	0.0142456	0.0157611	0.0213993	0.0189785	0.0184904	0.0246296	0.0332692	0.0363487	0.0351307	0.0352363	0.0307256	0.0448968	0.0284353	0.0564267	0.0643595	0.0588721	0.0484194	0.0357162	0.0199019	0.0153073
Obj.expl.
Frequencies are in Hz
Mice Frq	1.2207	2.44141	3.66211	4.88281	6.10352	7.32422	8.54492	9.76562	10.9863	12.207	13.4277	14.6484	15.8691	17.0898	18.3105	19.5312	20.752	21.9727	23.1934	24.4141	25.6348	26.8555	28.0762	29.2969	30.5176	31.7383	32.959	34.1797	35.4004	36.6211	37.8418	39.0625	40.2832	41.5039	42.7246	43.9453	45.166	46.3867	47.6074
1	0.58796	0.597924	0.64727	0.669577	0.618656	0.57337	0.529252	0.485281	0.447914	0.435503	0.451296	0.472227	0.479282	0.482117	0.480061	0.473625	0.465875	0.451394	0.443077	0.431985	0.419882	0.412872	0.401218	0.397188	0.390426	0.385883	0.377626	0.382604	0.384009	0.383192	0.381609	0.37507	0.369939	0.367531	0.357415	0.349593	0.350222	0.348243	0.353539
2	0.616235	0.632703	0.658201	0.659218	0.631545	0.608132	0.585938	0.559555	0.534472	0.506714	0.497262	0.526906	0.549536	0.552539	0.556824	0.549844	0.541804	0.536253	0.519137	0.509397	0.496413	0.478812	0.473812	0.467947	0.450694	0.43551	0.422761	0.409459	0.390919	0.373263	0.361068	0.332736	0.313822	0.294492	0.277933	0.266447	0.264206	0.260444	0.283662
3	0.439363	0.454772	0.502205	0.558057	0.556335	0.562348	0.560055	0.556515	0.55049	0.520439	0.474431	0.480018	0.488302	0.507015	0.51273	0.513577	0.513322	0.510077	0.503032	0.483535	0.464904	0.454734	0.437465	0.436331	0.42129	0.411371	0.407834	0.401429	0.402271	0.402531	0.402943	0.400986	0.390959	0.3736	0.364688	0.363356	0.359833	0.363989	0.368754
Mean	0.547853	0.5618	0.602559	0.628951	0.602179	0.581283	0.558415	0.533784	0.510959	0.487552	0.47433	0.493051	0.505707	0.51389	0.516539	0.512349	0.507	0.499242	0.488415	0.474972	0.4604	0.448806	0.437498	0.433822	0.420803	0.410921	0.40274	0.397831	0.3924	0.386329	0.381873	0.369597	0.35824	0.345208	0.333346	0.326465	0.324754	0.324226	0.335318
SEM	0.0548555	0.0544475	0.0502758	0.0355728	0.0232221	0.0137962	0.0163843	0.0242671	0.0318595	0.0263243	0.0132693	0.0170766	0.0220687	0.0206178	0.0222412	0.0220112	0.0221455	0.0250886	0.0231411	0.0227534	0.0222073	0.0192646	0.0209562	0.020465	0.0173996	0.014328	0.0132759	0.00795832	0.00532347	0.00859332	0.0120892	0.019891	0.023023	0.0254183	0.0277856	0.030271	0.0304007	0.032213	0.026199
Control
Frequencies are in Hz
Mice Frq	1.2207	2.44141	3.66211	4.88281	6.10352	7.32422	8.54492	9.76562	10.9863	12.207	13.4277	14.6484	15.8691	17.0898	18.3105	19.5312	20.752	21.9727	23.1934	24.4141	25.6348	26.8555	28.0762	29.2969	30.5176	31.7383	32.959	34.1797	35.4004	36.6211	37.8418	39.0625	40.2832	41.5039	42.7246	43.9453	45.166	46.3867	47.6074
1	0.604589	0.606484	0.650593	0.670861	0.619441	0.564698	0.515291	0.465459	0.429827	0.412041	0.432702	0.457687	0.471306	0.476537	0.478006	0.473388	0.466784	0.457345	0.444771	0.431768	0.415331	0.402427	0.386345	0.377575	0.370922	0.361235	0.355854	0.35141	0.350152	0.344536	0.339662	0.334511	0.332	0.326987	0.322048	0.32071	0.319492	0.31887	0.3277
2	0.602214	0.614483	0.639073	0.64293	0.620653	0.595315	0.564179	0.530479	0.505073	0.484868	0.484954	0.515643	0.533481	0.542359	0.542338	0.538439	0.524134	0.509389	0.494031	0.474533	0.458603	0.444599	0.433855	0.421823	0.410963	0.398001	0.391104	0.3742	0.357245	0.341261	0.322975	0.305983	0.287381	0.276859	0.263922	0.250161	0.245226	0.246101	0.282429
3	0.484157	0.493737	0.536233	0.583824	0.581897	0.571893	0.553813	0.534624	0.521324	0.497205	0.473419	0.490207	0.500682	0.509839	0.515119	0.513737	0.506934	0.499998	0.488154	0.470374	0.456619	0.44644	0.433743	0.419483	0.40743	0.398856	0.395081	0.392623	0.393131	0.391211	0.385784	0.376121	0.366501	0.354653	0.349001	0.343075	0.342549	0.342674	0.364739
Mean	0.563653	0.571568	0.608633	0.632538	0.60733	0.577302	0.544428	0.510187	0.485408	0.464705	0.463691	0.487846	0.501823	0.509578	0.511821	0.508521	0.499284	0.488911	0.475652	0.458892	0.443518	0.431155	0.417981	0.406294	0.396439	0.386031	0.38068	0.372744	0.366843	0.359002	0.349473	0.338872	0.328627	0.3195	0.311657	0.304649	0.302422	0.302549	0.324956
SEM	0.0397542	0.0389839	0.0363525	0.0256569	0.0127214	0.00924278	0.0148723	0.0223962	0.0281837	0.0265716	0.0158486	0.0167722	0.0179574	0.0190016	0.0186442	0.0189588	0.0169918	0.0160141	0.0155333	0.013615	0.0141047	0.0143741	0.0158178	0.0143752	0.0127989	0.0124004	0.0124658	0.0119194	0.0133024	0.0161319	0.0187832	0.0203643	0.0229021	0.0227671	0.0251036	0.0279985	0.0293624	0.0290483	0.0238004

## Sheet: Ext.Fig. 8c
Coherence LH-BLA/CeA
Frequencies are in Hz
Mice Frq	1.2207	2.44141	3.66211	4.88281	6.10352	7.32422	8.54492	9.76562	10.9863	12.207	13.4277	14.6484	15.8691	17.0898	18.3105	19.5312	20.752	21.9727	23.1934	24.4141	25.6348	26.8555	28.0762	29.2969	30.5176	31.7383	32.959	34.1797	35.4004	36.6211	37.8418	39.0625	40.2832	41.5039	42.7246	43.9453	45.166
1	0.152407	0.149227	0.139846	0.15869	0.141948	0.122069	0.12497	0.125239	0.126857	0.128622	0.136386	0.14562	0.151978	0.155827	0.158738	0.161291	0.157474	0.159914	0.17096	0.186145	0.201869	0.226181	0.254016	0.284478	0.314529	0.340956	0.36104	0.374338	0.374299	0.367284	0.354405	0.336676	0.322726	0.307904	0.298369	0.291392	0.289474
2	0.134574	0.142006	0.0699786	0.041841	0.0436115	0.0435033	0.0476477	0.0442557	0.0323662	0.0288142	0.0279145	0.0270826	0.0281389	0.0315304	0.0363822	0.0420248	0.0485422	0.0540117	0.0618633	0.0706868	0.0856097	0.102367	0.119214	0.134008	0.145171	0.151793	0.158199	0.162275	0.168181	0.174465	0.178284	0.181659	0.181901	0.17461	0.165189	0.152797	0.134703
3	0.258691	0.267454	0.214525	0.122057	0.147192	0.217257	0.247328	0.24832	0.227858	0.206342	0.188072	0.172672	0.152769	0.139206	0.128319	0.116928	0.108527	0.101728	0.0927601	0.0836418	0.073361	0.0662028	0.0606188	0.0574306	0.053478	0.0511656	0.0501828	0.050285	0.0516714	0.0525456	0.0545529	0.0566091	0.0588827	0.0607544	0.0651725	0.069546	0.0756428
4	0.106452	0.122994	0.0501361	0.0273477	0.0487144	0.0733389	0.0953524	0.107578	0.106027	0.0887856	0.0813551	0.0813622	0.0882724	0.091327	0.0951782	0.0987573	0.0963051	0.089078	0.0864634	0.0889194	0.0924682	0.0934675	0.0958303	0.0969982	0.0950485	0.0901335	0.0873278	0.0850568	0.0829065	0.0822426	0.0820327	0.0825133	0.0853923	0.0886427	0.0933703	0.101082	0.108864
Mean	0.163031	0.17042	0.118621	0.0874841	0.0953664	0.114042	0.128825	0.131348	0.123277	0.113141	0.108432	0.106684	0.10529	0.104473	0.104654	0.10475	0.102712	0.101183	0.103012	0.107348	0.113327	0.122054	0.13242	0.143229	0.152057	0.158512	0.164188	0.167989	0.169264	0.169134	0.167319	0.164364	0.162225	0.157978	0.155525	0.153704	0.152171
SEM	0.0332598	0.0328142	0.0373099	0.031577	0.0284469	0.0380244	0.0425911	0.0426906	0.0403242	0.037227	0.034569	0.032721	0.0298272	0.0278942	0.0261978	0.0246907	0.0223759	0.0220251	0.0236099	0.0265433	0.0297774	0.0355511	0.0422831	0.049611	0.0573094	0.0642454	0.0693369	0.0726547	0.0726442	0.0709665	0.0677688	0.0634437	0.0596732	0.0555386	0.0520614	0.0489985	0.0473368

## Sheet: Ext.Fig. 8d
	Beta	Coherence
Mice	LH-mPFC	LH-BLA/CeA
1	0.405494	0.189073
2	0.499217	0.0678649
3	0.482039	0.0984577
4		0.0927554
Mean	0.46225	0.112038
SEM	0.0288081	0.0265233

## Sheet: Ext.Fig. 8f
mPFC		Bin centers are in ms																																											Coefficients of CWT (Beta Times)
cells Bin	-200	-190	-180	-170	-160	-150	-140	-130	-120	-110	-100	-90	-80	-70	-60	-50	-40	-30	-20	-10	0	10	20	30	40	50	60	70	80	90	100	110	120	130	140	150	160	170	180	190	200				Frq Bin	-200	-190	-180	-170
1	0.0112479	0.0112479	0.0112479	0.0121599	0.0139839	0.0127679	0.0124639	0.0118559	0.0145919	0.0155039	0.0139839	0.0130719	0.0130719	0.0145919	0.0130719	0.0115519	0.0118559	0.0124639	0.0130719	0.0121599	0.0106399	0.0112479	0.00972792	0.0106399	0.0100319	0.0115519	0.0106399	0.0121599	0.0130719	0.0161119	0.0148959	0.0139839	0.0127679	0.0130719	0.0121599	0.0124639	0.0127679	0.0130719	0.0133759	0.0124639	0.0124639				43.7926	1.05605e-05	9.06324e-06	7.39593e-06	5.85845e-06
2	0.0102435	0.0112099	0.0129494	0.0143023	0.0127561	0.0114032	0.0100503	0.0112099	0.0114032	0.0106301	0.0104368	0.0114032	0.0127561	0.0125628	0.0129494	0.0110166	0.0131426	0.014109	0.0164283	0.0146888	0.0131426	0.0125628	0.0131426	0.0129494	0.0143023	0.0139157	0.0135292	0.0112099	0.0110166	0.0131426	0.0154619	0.0156552	0.0144956	0.0137225	0.0148821	0.014109	0.0139157	0.0135292	0.0131426	0.0133359	0.011983				40.8599	1.04708e-05	8.31862e-06	6.12404e-06	4.32013e-06
3	0.00984227	0.010347	0.0118612	0.0113565	0.0116088	0.0116088	0.0136278	0.0141325	0.0141325	0.0121136	0.0116088	0.0100946	0.0108517	0.00933754	0.0116088	0.0116088	0.0126183	0.0133754	0.0136278	0.0146372	0.0136278	0.0146372	0.0141325	0.0128707	0.0121136	0.0118612	0.010347	0.0105994	0.0113565	0.0138801	0.0141325	0.0136278	0.0126183	0.0113565	0.0128707	0.0121136	0.0111041	0.0111041	0.0133754	0.015142	0.0143849				38.1236	9.51793e-06	7.16386e-06	4.70129e-06	2.51758e-06
4	0.0112835	0.0110148	0.0123581	0.0126268	0.0123581	0.0110148	0.0108805	0.0100746	0.0110148	0.0112835	0.0138357	0.0137014	0.0130298	0.0106119	0.0107462	0.0123581	0.0132984	0.0138357	0.0134327	0.0138357	0.0137014	0.0145074	0.0131641	0.0122238	0.0112835	0.0108805	0.0104775	0.00899993	0.00926859	0.00913426	0.0104775	0.0108805	0.0107462	0.0102089	0.0103432	0.0115522	0.0134327	0.01397	0.0137014	0.0127611	0.0137014				35.5706	8.63783e-06	6.78419e-06	4.77019e-06	2.94935e-06
5	0.0129328	0.0130835	0.012571	0.0120284	0.0118777	0.0122093	0.0116365	0.0117872	0.0122394	0.012571	0.0126916	0.0122093	0.0121188	0.0120585	0.0122093	0.0121791	0.0124504	0.0128725	0.0124806	0.0119078	0.0117571	0.0120585	0.0121188	0.0122394	0.0122696	0.0119681	0.0120887	0.0116968	0.0116968	0.0116968	0.0128122	0.0139879	0.0137467	0.013807	0.0132644	0.0133548	0.0130232	0.0134453	0.013385	0.0136563	0.0124203				33.1886	8.01351e-06	6.93289e-06	5.60592e-06	4.22488e-06
6	0.0143912	0.0147699	0.0128763	0.0106041	0.00908919	0.0109828	0.0117402	0.0140125	0.0124976	0.0113615	0.0106041	0.0121189	0.0113615	0.0106041	0.0106041	0.0124976	0.0113615	0.0117402	0.0124976	0.0162848	0.0166635	0.0166635	0.0136338	0.0128763	0.0117402	0.0132551	0.0128763	0.0136338	0.0113615	0.00908919	0.00833176	0.00908919	0.0109828	0.0117402	0.0121189	0.0121189	0.0113615	0.0113615	0.0113615	0.0128763	0.0124976				30.966	7.27448e-06	6.79893e-06	6.03608e-06	5.01123e-06
7	0.0143277	0.0138753	0.0128195	0.0120655	0.0141769	0.0146294	0.014931	0.0146294	0.0128195	0.0104065	0.00919991	0.0110097	0.0113114	0.0113114	0.0107081	0.0108589	0.0110097	0.0120655	0.0141769	0.0150818	0.0135736	0.0120655	0.0105573	0.0114622	0.0117638	0.011613	0.0108589	0.0113114	0.0117638	0.0123671	0.0126687	0.0129704	0.0120655	0.0123671	0.0125179	0.0122163	0.009954	0.00980318	0.0108589	0.0117638	0.0117638				28.8923	6.15645e-06	6.28901e-06	6.26624e-06	6.02797e-06
8	0.0137977	0.0134612	0.0136631	0.0124516	0.0126535	0.011644	0.0123843	0.012317	0.0119805	0.0117786	0.0111055	0.0119132	0.0117113	0.0125189	0.0122497	0.0121151	0.0125862	0.013192	0.0136631	0.0133939	0.0121824	0.0123843	0.012317	0.013192	0.0123843	0.0121824	0.0128555	0.0135958	0.0135958	0.0119132	0.0117113	0.012317	0.0130574	0.0125862	0.0131247	0.0129901	0.0125862	0.0119805	0.0122497	0.0131247	0.0119132				26.9575	4.30515e-06	5.21607e-06	6.06853e-06	6.75138e-06
9	0.0132132	0.0108108	0.0106392	0.0126984	0.0138996	0.0140712	0.0132132	0.012012	0.011154	0.012012	0.0140712	0.0133848	0.0125268	0.0116688	0.01287	0.0121836	0.0109824	0.0104676	0.0114972	0.0121836	0.012012	0.0123552	0.012012	0.0114972	0.0121836	0.0138996	0.015444	0.0149292	0.0132132	0.01287	0.0121836	0.0130416	0.012012	0.0104676	0.010296	0.0109824	0.0144144	0.0140712	0.0140712	0.0116688	0.0116688				25.1522	2.88961e-06	4.45092e-06	5.82345e-06	7.00264e-06
10	0.0103865	0.0120957	0.0136734	0.0140678	0.0139364	0.0126216	0.0123587	0.0114383	0.0123587	0.0131475	0.0128846	0.0128846	0.0139364	0.0139364	0.0138049	0.0123587	0.0136734	0.0131475	0.0119642	0.0113069	0.0120957	0.0122272	0.0123587	0.0122272	0.0118328	0.0111754	0.0119642	0.0140678	0.0141993	0.0131475	0.0122272	0.0119642	0.0124901	0.0113069	0.0117013	0.00959769	0.00946621	0.00920326	0.0117013	0.0122272	0.0113069				23.4678	5.45205e-06	6.10463e-06	6.76962e-06	7.39211e-06
11	0.0126664	0.0116494	0.0120192	0.0124815	0.012574	0.0133136	0.0127589	0.0129438	0.0138683	0.0134061	0.0122966	0.011372	0.0123891	0.0127589	0.011372	0.0116494	0.0128513	0.0145155	0.0134985	0.0126664	0.0120192	0.011557	0.0121117	0.0114645	0.0111871	0.0120192	0.0129438	0.0139608	0.0123891	0.0123891	0.0122041	0.0117419	0.0114645	0.011557	0.0123891	0.0132212	0.0122966	0.0119268	0.0106324	0.0114645	0.0123891				21.8963	8.72547e-06	8.06458e-06	7.35711e-06	6.62086e-06
12	0.0123113	0.0121316	0.0125809	0.0131201	0.0134795	0.0134795	0.0133896	0.0130302	0.0115025	0.0119518	0.0123113	0.0131201	0.0134795	0.0139288	0.0130302	0.012491	0.011862	0.012491	0.0122214	0.0129403	0.0126707	0.0124012	0.0124012	0.0123113	0.0117721	0.0106937	0.0107836	0.0124012	0.0132099	0.0136592	0.0132099	0.0134795	0.0132099	0.0122214	0.0112329	0.0115025	0.0117721	0.0125809	0.0127606	0.0123113	0.012491				20.4299	1.08869e-05	9.07036e-06	7.14473e-06	5.09379e-06
13	0.0117653	0.0123956	0.013236	0.0130259	0.0126057	0.0107148	0.0121855	0.0125007	0.0136562	0.0118704	0.0131309	0.0134461	0.015547	0.0144966	0.0139713	0.0125007	0.0128158	0.0128158	0.0118704	0.00955933	0.00903409	0.0105048	0.0126057	0.0141814	0.0141814	0.0139713	0.0148117	0.0152319	0.0151268	0.0144966	0.0143915	0.0151268	0.0150218	0.0146016	0.0129208	0.0116603	0.0109249	0.0113451	0.01103	0.011135	0.011135				19.0618	1.36802e-05	1.21117e-05	1.06883e-05	9.50541e-06
14	0.0135633	0.0151134	0.0120132	0.0127882	0.0139508	0.0131757	0.0147258	0.0135633	0.0155009	0.0151134	0.0131757	0.0131757	0.00968804	0.0124007	0.0135633	0.0143383	0.0100756	0.00852548	0.00930052	0.0116257	0.00930052	0.00852548	0.0100756	0.0108506	0.0127882	0.0104631	0.0127882	0.0135633	0.0147258	0.0147258	0.0127882	0.0131757	0.0124007	0.0139508	0.0147258	0.0151134	0.0135633	0.0143383	0.0135633	0.0151134	0.0108506				17.7853	1.53053e-05	1.43473e-05	1.3466e-05	1.26927e-05
15	0.0133635	0.0129324	0.0116392	0.0120703	0.0144412	0.0140101	0.0120703	0.0120703	0.0118547	0.0142257	0.0127169	0.0116392	0.010777	0.0109926	0.0118547	0.0129324	0.0133635	0.0148723	0.0112081	0.0105615	0.00883716	0.00991486	0.00969932	0.0114236	0.0125013	0.0142257	0.0127169	0.0118547	0.0118547	0.0120703	0.0105615	0.0101304	0.00969932	0.013148	0.0133635	0.0137946	0.0116392	0.00883716	0.0118547	0.013579	0.0161655				16.5943	1.2802e-05	1.20911e-05	1.13768e-05	1.06994e-05
16	0.0126042	0.0123686	0.0128398	0.0134287	0.0131343	0.0130754	0.0123097	0.0123097	0.0114851	0.0128987	0.0129576	0.0128987	0.0128398	0.0120152	0.0131932	0.0120152	0.0120741	0.0119563	0.0123097	0.0128398	0.0118974	0.0120741	0.012133	0.012133	0.0126631	0.0123686	0.0121919	0.0124275	0.0118385	0.0128987	0.0126042	0.0135465	0.0124864	0.0116029	0.0114851	0.0117796	0.0120741	0.0116618	0.0117796	0.0126631	0.0131932				15.483	8.3734e-06	7.62786e-06	6.84862e-06	6.11547e-06
17	0.0128469	0.0126625	0.0127854	0.0123552	0.0114331	0.0111258	0.0108185	0.0121708	0.011679	0.0121708	0.0121093	0.0125396	0.0131543	0.0137689	0.0144451	0.0148754	0.0134001	0.0130313	0.0115561	0.0116175	0.0111873	0.0111873	0.011679	0.0124166	0.0128469	0.0119249	0.0113102	0.0115561	0.0122322	0.0129698	0.0124166	0.0123552	0.0111258	0.0119249	0.0124781	0.0132772	0.0125396	0.0119249	0.0124166	0.0127854	0.0125396				14.4462	5.6335e-06	4.82779e-06	3.88608e-06	2.83797e-06
18	0.0136663	0.0119269	0.0111815	0.00819978	0.00944217	0.0111815	0.0129209	0.0141633	0.0144117	0.0161511	0.0129209	0.0111815	0.01143	0.0144117	0.0154056	0.0144117	0.0121754	0.0136663	0.01143	0.0119269	0.00993912	0.00993912	0.0106846	0.0124239	0.0141633	0.0129209	0.0124239	0.0124239	0.0131693	0.0129209	0.0121754	0.01143	0.010933	0.0104361	0.01143	0.01143	0.0111815	0.0106846	0.0111815	0.0126724	0.0129209				13.4787	6.31428e-06	6.04775e-06	5.75368e-06	5.47177e-06
19	0.0137944	0.0110744	0.0147659	0.0126287	0.0145716	0.0130173	0.0130173	0.0126287	0.0130173	0.0116573	0.0112687	0.0106858	0.0110744	0.0116573	0.0102973	0.011463	0.0116573	0.0139887	0.0136002	0.0120459	0.0102973	0.00932582	0.0118516	0.0120459	0.0112687	0.0097144	0.00932582	0.0102973	0.0104915	0.0104915	0.0106858	0.0124344	0.014183	0.0149602	0.0136002	0.0122401	0.0124344	0.0126287	0.0139887	0.0139887	0.0132116				12.5761	8.23426e-06	8.44231e-06	8.62057e-06	8.7747e-06
20	0.0133546	0.0121696	0.0117593	0.0119417	0.0117593	0.0117138	0.011577	0.0120784	0.0119417	0.0117138	0.0116682	0.0120328	0.0118961	0.0118505	0.011577	0.0114859	0.0113036	0.0112124	0.0118049	0.0120784	0.0124886	0.0130811	0.0129444	0.0128077	0.0123974	0.0126709	0.01299	0.0136281	0.0132634	0.0136737	0.0135369	0.0136737	0.0127621	0.012124	0.0125798	0.0129444	0.0130811	0.012124	0.01299	0.0120784	0.0125798				11.7339	9.45265e-06	9.98201e-06	1.04446e-05	1.08396e-05
21	0.0126868	0.0129398	0.0123615	0.0123977	0.0122169	0.0125784	0.0123615	0.0128314	0.0121447	0.012976	0.012723	0.013229	0.0126507	0.0133736	0.0130121	0.013229	0.0131929	0.0135182	0.0135543	0.0123615	0.0122892	0.0122892	0.0115302	0.0119278	0.0115302	0.0125422	0.0117109	0.0121085	0.0126507	0.0126145	0.0127591	0.0121447	0.0127591	0.0130483	0.0130483	0.0126145	0.0117471	0.0123254	0.0123977	0.0125061	0.0120724				10.9481	1.05271e-05	1.11041e-05	1.15943e-05	1.19955e-05
22	0.0116625	0.0126767	0.0140711	0.013057	0.0125499	0.0120428	0.0124231	0.0119161	0.0124231	0.013564	0.0133105	0.0128034	0.0131837	0.0150853	0.0150853	0.0131837	0.0106484	0.0102681	0.00938074	0.0107752	0.0112822	0.0110287	0.011409	0.0115358	0.0140711	0.013564	0.0139443	0.0138176	0.0143246	0.0136908	0.0129302	0.0136908	0.0144514	0.013564	0.0111555	0.0102681	0.0112822	0.0120428	0.0121696	0.0122964	0.0131837				10.215	1.26846e-05	1.29021e-05	1.30482e-05	1.31193e-05
23	0.0117761	0.0114595	0.0114912	0.0115228	0.0114595	0.0115545	0.0115228	0.0122193	0.0129157	0.0133272	0.013074	0.0129473	0.012884	0.0133272	0.0132006	0.0131056	0.0132006	0.0124725	0.012061	0.0115861	0.0126941	0.0130107	0.0125675	0.0123142	0.0124408	0.0128207	0.0132006	0.0143402	0.0147201	0.0155748	0.0151316	0.0150683	0.0142136	0.0137704	0.0132322	0.012884	0.0127257	0.0127257	0.0119027	0.011966	0.0108897				9.53091	1.48204e-05	1.46069e-05	1.43139e-05	1.39417e-05
24	0.0120661	0.0123826	0.0120265	0.0128177	0.0127386	0.0130155	0.0125408	0.0127782	0.0121452	0.0125408	0.0126199	0.0128573	0.012343	0.0115122	0.0115913	0.0116309	0.0119869	0.0125012	0.0127386	0.013332	0.0127782	0.0124617	0.0123034	0.0123034	0.0123034	0.0115913	0.0127386	0.0131342	0.0128968	0.0121452	0.0118287	0.0130551	0.0123034	0.0120661	0.0115518	0.0123034	0.0132133	0.0132925	0.0134507	0.0128573	0.0120661				8.89265	1.63316e-05	1.58829e-05	1.53373e-05	1.46972e-05
25	0.0120096	0.012827	0.0132042	0.01333	0.0127641	0.0120096	0.012827	0.0132042	0.0137072	0.0123239	0.0122611	0.0124497	0.0121982	0.0119467	0.0125126	0.01333	0.012827	0.012827	0.0125755	0.0132671	0.012827	0.0133929	0.0130156	0.0123868	0.0121353	0.0116952	0.0120724	0.0119467	0.0124497	0.0120096	0.01333	0.0125126	0.0127012	0.0115065	0.0120724	0.0130785	0.0136444	0.0135186	0.0134557	0.0116952	0.0127641				8.29714	1.87716e-05	1.84126e-05	1.79862e-05	1.74979e-05
26	0.0123217	0.0128173	0.0126905	0.0128519	0.0123448	0.0127136	0.0125753	0.0129902	0.0126099	0.0127021	0.0124715	0.0127136	0.0129441	0.0130709	0.0127943	0.0129787	0.0127828	0.0129672	0.0124485	0.0124946	0.0127943	0.0129326	0.013117	0.0128865	0.0132784	0.013094	0.013094	0.0128173	0.0130594	0.0128404	0.0132438	0.0128634	0.013094	0.0124715	0.0125753	0.0123793	0.0124254	0.0123332	0.0123909	0.0121834	0.012218				7.7415	2.22442e-05	2.21087e-05	2.19484e-05	2.17667e-05
27	0.011287	0.0121457	0.011655	0.0121457	0.0125138	0.0120231	0.0121457	0.0119004	0.0122684	0.0128819	0.0123911	0.0148448	0.0134953	0.013618	0.0119004	0.0117777	0.011655	0.0123911	0.0128819	0.0130045	0.0130045	0.0128819	0.011655	0.0110416	0.0103055	0.0115323	0.0119004	0.0123911	0.0134953	0.0155809	0.0169304	0.0157036	0.0137406	0.0133726	0.0131272	0.0133726	0.0114096	0.0107962	0.00944669	0.0109189	0.011655				7.22308	2.33074e-05	2.32877e-05	2.3259e-05	2.3222e-05
28	0.0145725	0.0145725	0.0178439	0.0145725	0.0148699	0.0124907	0.0121933	0.0107063	0.0101115	0.00832714	0.0107063	0.0110037	0.0115985	0.0113011	0.0121933	0.0130855	0.0145725	0.0151673	0.0148699	0.0130855	0.0121933	0.0115985	0.0118959	0.0113011	0.0151673	0.0139777	0.0154647	0.0127881	0.0142751	0.0145725	0.0139777	0.0136803	0.0130855	0.0139777	0.0118959	0.0133829	0.0110037	0.0136803	0.0130855	0.0133829	0.0130855				6.73937	1.89688e-05	1.89827e-05	1.89848e-05	1.8975e-05
29	0.0121721	0.0118823	0.011351	0.0116408	0.0124137	0.0127518	0.0132348	0.0127518	0.0123171	0.012462	0.0120755	0.0126069	0.0127035	0.0134763	0.0142491	0.0142491	0.0140076	0.0131865	0.0126552	0.0123171	0.012945	0.0131865	0.0128484	0.0127518	0.0126552	0.0123171	0.0115442	0.0113027	0.0122205	0.0119789	0.0123654	0.0120755	0.0122205	0.0125586	0.0124137	0.0135246	0.0125103	0.0132831	0.0121721	0.0122688	0.0116891				6.28805	1.13664e-05	1.14002e-05	1.14102e-05	1.13962e-05
30	0.012313	0.0137694	0.0144314	0.0141666	0.0135046	0.0119158	0.0121806	0.011651	0.0117834	0.0115186	0.0111214	0.0121806	0.0124454	0.012975	0.0139018	0.0115186	0.0112538	0.0111214	0.0133722	0.0132398	0.0124454	0.0125778	0.0146961	0.0140342	0.0128426	0.0100622	0.0105918	0.00966503	0.0121806	0.0113862	0.0133722	0.0131074	0.0146961	0.0162849	0.0157553	0.0133722	0.0115186	0.0121806	0.0144314	0.0141666	0.0113862				5.86696	5.77326e-06	5.81899e-06	5.83261e-06	5.81403e-06
31	0.0150573	0.0143666	0.0142285	0.0118801	0.0135378	0.0124327	0.0122945	0.0113275	0.0118801	0.0124327	0.0116038	0.0133996	0.0136759	0.0129852	0.0102224	0.0106368	0.0133996	0.0139522	0.0139522	0.0118801	0.0109131	0.010775	0.0110513	0.0121564	0.0125708	0.0133996	0.0118801	0.0109131	0.00994613	0.0128471	0.0116038	0.0125708	0.0113275	0.0122945	0.0116038	0.0103605	0.010775	0.0102224	0.0106368	0.0106368	0.0113275				5.47407	4.34386e-06	4.36412e-06	4.37019e-06	4.36199e-06
32	0.0135806	0.0138088	0.0115264	0.0103852	0.011184	0.0115264	0.0126676	0.0128959	0.0133524	0.0122111	0.0133524	0.0134665	0.01301	0.0117546	0.0115264	0.0127817	0.0125535	0.0131241	0.0127817	0.0122111	0.01301	0.01301	0.0132382	0.0123252	0.0119829	0.0128959	0.0131241	0.0143795	0.0133524	0.0114123	0.0104993	0.0118688	0.0138088	0.0142653	0.0122111	0.0116405	0.0118688	0.0131241	0.0126676	0.0123252	0.0132382				5.10749	4.96464e-06	4.96721e-06	4.96807e-06	4.96719e-06
33	0.0120677	0.0124227	0.0122706	0.0129804	0.012879	0.013234	0.0126255	0.0126762	0.0117128	0.01151	0.0114593	0.0129804	0.0137917	0.0140452	0.0140452	0.0136396	0.0124734	0.0113579	0.0114086	0.012017	0.0124227	0.0127269	0.0125241	0.0113072	0.0108001	0.0109015	0.012017	0.0122706	0.0131832	0.0126762	0.0131832	0.0124734	0.0130818	0.0130311	0.0131832	0.012372	0.0127269	0.0118142	0.0121184	0.0113579	0.0112058				4.76545	5.11895e-06	5.11961e-06	5.1201e-06	5.1204e-06
34	0.0136295	0.0131675	0.0137835	0.0119355	0.0113965	0.0113965	0.0116275	0.0121665	0.0128595	0.0131675	0.0131675	0.0123205	0.0120125	0.0111654	0.0117045	0.0117045	0.0131675	0.0128595	0.0123205	0.0114735	0.0119355	0.0130135	0.0140916	0.0130135	0.0127055	0.0110114	0.0113194	0.0118585	0.0130135	0.0132445	0.0123205	0.0127825	0.0127055	0.0141686	0.0138605	0.0124745	0.0114735	0.0110114	0.0132445	0.0130905	0.0133985				4.44633	3.92843e-06	3.93024e-06	3.93172e-06	3.93284e-06
35	0.0137345	0.0131103	0.0141091	0.0127357	0.0126108	0.012486	0.0122362	0.0113622	0.0117368	0.0116119	0.0114871	0.0111125	0.0122362	0.014234	0.0138594	0.0141091	0.0131103	0.0126108	0.0104882	0.0102385	0.0109876	0.0119865	0.0121114	0.0128605	0.012486	0.0119865	0.0107379	0.0109876	0.0114871	0.0113622	0.0116119	0.00973904	0.0098639	0.00886503	0.0117368	0.0123611	0.0134848	0.0128605	0.0119865	0.0116119	0.0111125				4.14857	2.08547e-06	2.09099e-06	2.0955e-06	2.0989e-06
36	0.0117898	0.0118805	0.0117898	0.011427	0.00997597	0.0107015	0.010248	0.0118805	0.0120619	0.0124246	0.0131501	0.013785	0.0134222	0.0122432	0.011427	0.0120619	0.0120619	0.0126967	0.0124246	0.0121525	0.0107015	0.0106108	0.0116084	0.0130594	0.0127874	0.0116084	0.0115177	0.0116991	0.0118805	0.0116991	0.0117898	0.0118805	0.0112456	0.0117898	0.0112456	0.0132408	0.0132408	0.014057	0.0131501	0.013785	0.0144198				3.87075	7.87478e-07	8.01323e-07	8.12496e-07	8.20848e-07
37	0.00958991	0.00984227	0.0113565	0.0141325	0.0158991	0.0143849	0.0156467	0.0158991	0.0146372	0.0126183	0.0116088	0.0116088	0.0116088	0.0111041	0.0116088	0.0121136	0.0141325	0.0166562	0.0169085	0.0136278	0.00984227	0.00933754	0.0118612	0.0133754	0.0113565	0.0108517	0.00958991	0.0111041	0.0100946	0.0111041	0.0105994	0.0113565	0.0123659	0.0128707	0.013123	0.0123659	0.0128707	0.0121136	0.0128707	0.0133754	0.013123				3.61154	5.27123e-07	5.3741e-07	5.45698e-07	5.51885e-07
38	0.0126743	0.0129911	0.0123574	0.013308	0.0142586	0.017744	0.0139417	0.0129911	0.01109	0.0120406	0.0101394	0.0114068	0.0136248	0.0145754	0.0129911	0.0126743	0.013308	0.0126743	0.0107731	0.01109	0.0120406	0.0126743	0.0114068	0.01109	0.0104563	0.0104563	0.01109	0.0123574	0.0123574	0.0114068	0.0120406	0.0139417	0.0136248	0.01109	0.00792142	0.00823828	0.00855513	0.01109	0.0104563	0.0120406	0.0117237				3.36968	1.09084e-06	1.09198e-06	1.09291e-06	1.09361e-06
39	0.0146835	0.0134177	0.0139241	0.0126582	0.0121519	0.0113924	0.0116456	0.0118987	0.0108861	0.0103797	0.0101266	0.0111392	0.0129114	0.0129114	0.0136709	0.0121519	0.0129114	0.0124051	0.0131646	0.0144304	0.0141772	0.0126582	0.0111392	0.0108861	0.0118987	0.0118987	0.0126582	0.0136709	0.0139241	0.0139241	0.0111392	0.0111392	0.00936709	0.0101266	0.00911392	0.0108861	0.0116456	0.0111392	0.0106329	0.0108861	0.0134177				3.14403	2.41612e-06	2.41613e-06	2.41614e-06	2.41614e-06
40	0.0116692	0.0118681	0.0119344	0.0127963	0.0127963	0.0123985	0.0114039	0.0116692	0.0129952	0.0127963	0.01273	0.0117355	0.0125311	0.0131941	0.0131278	0.0121996	0.0114702	0.0117355	0.01273	0.0133267	0.014056	0.0135256	0.0130615	0.0126637	0.0117355	0.0116029	0.0118018	0.0122659	0.0122659	0.0117355	0.0125311	0.0123322	0.0137245	0.0139897	0.0132604	0.0128626	0.0127963	0.0136582	0.0122659	0.0119344	0.0113376				2.93348	4.70701e-06	4.70696e-06	4.70692e-06	4.70687e-06
41	0.0133261	0.0127288	0.0123992	0.0121314	0.0117607	0.0119049	0.0118637	0.0119461	0.0118019	0.0121109	0.0129965	0.0129553	0.0130789	0.0129347	0.0132849	0.0131613	0.0128729	0.0127082	0.0124816	0.0126876	0.0131201	0.0136144	0.0132231	0.0126876	0.0124404	0.012358	0.0123786	0.0117813	0.0117813	0.0116165	0.0118637	0.0122962	0.0122962	0.0125434	0.0122344	0.0130789	0.013429	0.0134084	0.0127493	0.0122344	0.0123786				2.73703	7.75989e-06	7.76022e-06	7.76053e-06	7.76082e-06
42	0.0145655	0.0137284	0.0132262	0.0122217	0.013561	0.0127239	0.0122217	0.0113846	0.0127239	0.0123891	0.011552	0.0110497	0.0107149	0.0133936	0.0138959	0.0128913	0.0113846	0.0117194	0.0125565	0.0113846	0.00971036	0.0100452	0.00987778	0.0102126	0.0102126	0.0108823	0.0123891	0.0128913	0.0138959	0.0128913	0.0130588	0.0133936	0.0128913	0.0118868	0.0110497	0.0118868	0.0120542	0.0125565	0.0128913	0.0145655	0.0137284				2.55374	1.04393e-05	1.0439e-05	1.04388e-05	1.04385e-05
43	0.0130878	0.0127074	0.0130878	0.0116421	0.0108051	0.0113377	0.0118703	0.0121747	0.0118703	0.0126313	0.0125552	0.0125552	0.0125552	0.0134683	0.0151423	0.0150662	0.0143053	0.0133161	0.012403	0.0127074	0.0117182	0.012403	0.0117942	0.0130117	0.0130878	0.0135444	0.0127074	0.0120986	0.0114899	0.0118703	0.0112616	0.0124791	0.0127074	0.0136205	0.0136965	0.0144575	0.0140009	0.0129356	0.0113377	0.0117942	0.0124791				2.38273	1.09189e-05	1.09178e-05	1.09168e-05	1.09158e-05
44	0.0129075	0.0130032	0.0130032	0.0127163	0.0122383	0.0127163	0.0125251	0.01329	0.0123339	0.0130032	0.0130032	0.0129075	0.0119514	0.0113778	0.0111865	0.0114734	0.0108997	0.0111865	0.0112821	0.0117602	0.0130988	0.01329	0.0140549	0.01329	0.0128119	0.0130032	0.0129075	0.0138637	0.0130032	0.0140549	0.0142461	0.015011	0.0128119	0.0122383	0.0109953	0.0125251	0.0118558	0.0113778	0.0113778	0.0109953	0.0127163				2.22316	8.33575e-06	8.33666e-06	8.33756e-06	8.33845e-06
45	0.0107863	0.01063	0.0109426	0.0100047	0.0112553	0.0128185	0.0156323	0.0146944	0.0136001	0.0118806	0.0115679	0.0112553	0.0112553	0.0126622	0.0139128	0.0142254	0.0140691	0.0123495	0.0114116	0.0117242	0.0142254	0.0164139	0.015945	0.015007	0.0118806	0.0109426	0.0115679	0.0134438	0.0148507	0.0137564	0.0132875	0.0128185	0.0121932	0.0128185	0.0125059	0.0132875	0.0134438	0.0136001	0.0131312	0.0121932	0.0121932				2.07428	4.32397e-06	4.32693e-06	4.32977e-06	4.33251e-06
46	0.0109967	0.0120808	0.0137846	0.0137846	0.0128553	0.0134748	0.0151785	0.0154883	0.0139394	0.0127004	0.0130101	0.0142492	0.0144041	0.0133199	0.0134748	0.0120808	0.0142492	0.0136297	0.014559	0.0133199	0.0114613	0.0106869	0.0103771	0.0117711	0.0116162	0.0123906	0.011926	0.0123906	0.0125455	0.0120808	0.0122357	0.0108418	0.0108418	0.0111516	0.0116162	0.0123906	0.0113064	0.0111516	0.0108418	0.0123906	0.0127004				1.93538	1.45627e-06	1.45587e-06	1.4553e-06	1.45459e-06
47	0.0142934	0.0138072	0.0134183	0.0129321	0.0126404	0.011668	0.0110846	0.0106957	0.011668	0.0113763	0.0117653	0.0115708	0.0125431	0.0131265	0.0128348	0.0132238	0.0125431	0.0118625	0.0109874	0.0109874	0.012057	0.0119597	0.012057	0.0122514	0.0130293	0.013321	0.0135155	0.0135155	0.0130293	0.0123487	0.0113763	0.0118625	0.0114736	0.0119597	0.0119597	0.0132238	0.0131265	0.0124459	0.012057	0.0125431	0.0132238				1.80577	3.85206e-07	3.79832e-07	3.74446e-07	3.69049e-07
48	0.00986186	0.011662	0.0117403	0.0118968	0.0110359	0.0121316	0.0123665	0.0124447	0.0119751	0.0120534	0.012523	0.011349	0.011662	0.0115838	0.0126795	0.0129926	0.0126013	0.0129926	0.0128361	0.0126795	0.0138536	0.0122882	0.0129926	0.0129143	0.0136188	0.0124447	0.0111924	0.0122882	0.0129926	0.012523	0.0118968	0.012523	0.0133839	0.013697	0.0127578	0.0133839	0.0126013	0.0131491	0.0123665	0.0128361	0.0128361				1.68484	1.67573e-07	1.62303e-07	1.57233e-07	1.52368e-07
49	0.0116815	0.0116031	0.0116423	0.0120735	0.0115639	0.0114855	0.0115247	0.0113679	0.0116031	0.0113679	0.0116423	0.0126223	0.0127399	0.0129358	0.0120343	0.0122695	0.0127007	0.0127791	0.0124263	0.0120735	0.0116423	0.0112503	0.0108191	0.0111719	0.0121911	0.0127007	0.0136022	0.013367	0.0138766	0.0127007	0.0123087	0.0110543	0.0121911	0.0130534	0.0141902	0.0125831	0.0123087	0.0117599	0.0130534	0.0127791	0.0134454				1.57201	1.95925e-07	1.90568e-07	1.85402e-07	1.80434e-07
50	0.0132587	0.0134309	0.013517	0.0119673	0.0114507	0.010848	0.0120534	0.0128282	0.0121395	0.010848	0.0106759	0.0123117	0.0137753	0.013517	0.0119673	0.0114507	0.0123117	0.012656	0.0131726	0.0107619	0.0104176	0.0105898	0.0116229	0.0122256	0.0115368	0.0111924	0.0117951	0.0116229	0.0119673	0.010848	0.0107619	0.0110202	0.0120534	0.0121395	0.0117951	0.011709	0.0116229	0.0130865	0.0119673	0.0116229	0.0117951				1.46674	3.38385e-07	3.34924e-07	3.31634e-07	3.28517e-07
51	0.0118963	0.0126065	0.0135831	0.0122514	0.012429	0.0118075	0.0123402	0.0128729	0.0133168	0.0128729	0.0130504	0.0130504	0.0137607	0.0139382	0.0136719	0.0127841	0.0118075	0.0120739	0.0122514	0.0129616	0.0130504	0.0135831	0.0128729	0.0128729	0.013228	0.0125178	0.0121626	0.0107422	0.0106534	0.00967685	0.0110085	0.0118075	0.0127841	0.0126065	0.0120739	0.0134943	0.0129616	0.0133168	0.0125178	0.0126953	0.0126065				1.36852	1.95322e-07	1.86527e-07	1.77811e-07	1.69181e-07
52	0.0124277	0.0122424	0.0119276	0.0118535	0.0119091	0.0124832	0.012335	0.0126869	0.0122239	0.0125388	0.0127796	0.0129462	0.0126499	0.0123536	0.0124647	0.0132796	0.0129462	0.0128907	0.0121684	0.0119276	0.0114831	0.0115942	0.0124091	0.012335	0.0125943	0.0119831	0.0124462	0.0120572	0.0125573	0.0127981	0.0131315	0.0129277	0.0124832	0.0122239	0.0127796	0.0130203	0.0133722	0.0126129	0.0120387	0.0119091	0.0117609				1.27687	4.21701e-07	4.17985e-07	4.14437e-07	4.1106e-07
53	0.0119097	0.0116812	0.0122239	0.0127379	0.0127379	0.0124523	0.0121382	0.0126237	0.0129379	0.013452	0.0128522	0.0126523	0.0120239	0.0121667	0.0125095	0.0123667	0.0122239	0.0114813	0.0116526	0.012281	0.0127665	0.0127094	0.0121096	0.0121096	0.0120525	0.0131664	0.0135948	0.0136233	0.0131378	0.0125095	0.0126237	0.0123381	0.0128807	0.0125666	0.0117955	0.0118526	0.0121096	0.0126808	0.0120811	0.0120811	0.012538				1.19136	5.71375e-07	5.68966e-07	5.66675e-07	5.64504e-07
54	0.0120769	0.0124877	0.0143773	0.0136379	0.0127341	0.0117483	0.0110089	0.0105981	0.00977654	0.0117483	0.012652	0.0127341	0.012652	0.0114197	0.0123234	0.0125698	0.0146237	0.014788	0.0145416	0.0146237	0.0138843	0.0138843	0.0128985	0.0132271	0.0138843	0.0133914	0.0119126	0.010023	0.0103516	0.0122412	0.0145416	0.0151167	0.0143773	0.0128163	0.0123234	0.0131449	0.0145416	0.0147059	0.0140486	0.0119947	0.0116661				1.11158	2.83965e-07	2.77589e-07	2.71399e-07	2.65411e-07
55	0.0122687	0.0122894	0.0122273	0.0126411	0.0118549	0.012248	0.0118549	0.0124963	0.0124756	0.0124963	0.011979	0.0116273	0.0123307	0.0126618	0.0130135	0.0123928	0.01231	0.0124756	0.012248	0.0123307	0.0122687	0.0124756	0.0130135	0.01351	0.0135307	0.013179	0.0129307	0.0130135	0.0131376	0.0127238	0.011979	0.0114825	0.0113377	0.0117514	0.0122687	0.0123721	0.0122066	0.0118756	0.0119376	0.0125376	0.013179				1.03714	4.14826e-07	4.11161e-07	4.07655e-07	4.04311e-07
56	0.0119989	0.013167	0.0142288	0.0134855	0.0138041	0.0138041	0.0133793	0.0127422	0.0116804	0.0117866	0.0133793	0.0146536	0.0148659	0.0142288	0.0125299	0.0115742	0.0115742	0.0125299	0.0142288	0.0130608	0.0130608	0.012636	0.013167	0.0129546	0.013167	0.0134855	0.0144412	0.0140165	0.0132732	0.0119989	0.0112556	0.012636	0.0134855	0.0140165	0.0134855	0.0129546	0.0122113	0.0116804	0.0105123	0.0105123	0.00849482				0.967688	7.88322e-07	7.87282e-07	7.86295e-07	7.85362e-07
57	0.0123582	0.0122338	0.0121094	0.0117362	0.0121509	0.0122338	0.0117776	0.0114459	0.0115703	0.0121923	0.012607	0.01269	0.0127729	0.0132706	0.01269	0.0117362	0.0110312	0.0116118	0.0120265	0.0121094	0.0121509	0.0128144	0.0137268	0.0137682	0.01269	0.0118606	0.0114459	0.0120679	0.0116947	0.01128	0.01128	0.0122753	0.0131047	0.0133535	0.0132706	0.0136023	0.0126485	0.0125656	0.0123997	0.0126485	0.0121923				0.902885	7.50233e-07	7.49034e-07	7.47886e-07	7.4679e-07
58	0.0124272	0.0135368	0.0137032	0.0133148	0.0122607	0.0120388	0.0113176	0.0113176	0.0119279	0.0122053	0.0116505	0.0116505	0.0124272	0.012871	0.0127046	0.0125936	0.0127046	0.0133703	0.0123162	0.0125936	0.0125381	0.0132039	0.0128155	0.0119834	0.0121498	0.0123162	0.0135922	0.0129265	0.0127046	0.0108738	0.011706	0.011706	0.0132594	0.0132039	0.0134258	0.0139806	0.0142025	0.014147	0.0126491	0.0127601	0.0130929
59	0.0127057	0.0115507	0.0115507	0.00952931	0.00779671	0.00577534	0.00721917	0.00981808	0.0141496	0.0153046	0.0138608	0.0121282	0.012417	0.0138608	0.0106844	0.00981808	0.00924054	0.0112619	0.0106844	0.0106844	0.00952931	0.0101068	0.0103956	0.0118394	0.012417	0.0115507	0.0129945	0.0132833	0.0138608	0.0129945	0.0144383	0.0158822	0.0147271	0.0158822	0.016171	0.0190586	0.0184811	0.0167485	0.016171	0.0144383	0.0141496
60	0.0122005	0.0115173	0.0134693	0.0130789	0.0138597	0.0132741	0.0132741	0.0123957	0.0126885	0.0122981	0.0122981	0.010834	0.0104436	0.00966278	0.0101508	0.0102484	0.0106388	0.0106388	0.0116149	0.0120053	0.0125909	0.0124933	0.0124933	0.0130789	0.0137621	0.014543	0.0131765	0.0119077	0.011322	0.0119077	0.0122981	0.0132741	0.0133717	0.0137621	0.0125909	0.0130789	0.0120053	0.0122005	0.0115173	0.011322	0.0122981
61	0.0155997	0.0125608	0.011953	0.01094	0.0105348	0.00992707	0.01094	0.0135737	0.0145867	0.0153971	0.0141815	0.0145867	0.0115478	0.00972447	0.00830632	0.00790113	0.00972447	0.0103323	0.0111426	0.0107374	0.0111426	0.0133712	0.0147893	0.0145867	0.0135737	0.0123582	0.0125608	0.0133712	0.0135737	0.012966	0.0135737	0.0121556	0.0135737	0.0135737	0.0147893	0.012966	0.011953	0.0135737	0.0139789	0.0127634	0.00992707				Coefficients of CWT (shifted Beta Times)
62	0.011014	0.0120078	0.0130843	0.011925	0.0117593	0.0115109	0.0122562	0.0111797	0.0116765	0.0130843	0.012339	0.0125047	0.0114281	0.0128359	0.0117593	0.0111797	0.0105172	0.0109312	0.0114281	0.0120078	0.0121734	0.0125047	0.0134156	0.0130015	0.0130843	0.0115109	0.012339	0.0120078	0.0120078	0.0114281	0.0111797	0.0115937	0.0120078	0.0130015	0.0129187	0.012339	0.0117593	0.011014	0.0116765	0.0115109	0.0131672				Frq Bin	-200	-190	-180	-170
63	0.0117945	0.0110384	0.0112653	0.0112653	0.0119457	0.0122481	0.0114165	0.0123993	0.0123237	0.0137603	0.0127774	0.0133066	0.012475	0.0134578	0.0130798	0.0122481	0.0114165	0.0105848	0.0125506	0.012475	0.0127018	0.0122481	0.0126262	0.0133822	0.0135334	0.0138359	0.0139871	0.0127018	0.0127018	0.0120213	0.0122481	0.0125506	0.0117945	0.012475	0.0111897	0.0113409	0.0115677	0.0125506	0.0136846	0.0142895	0.0139115				43.7926	3.02322e-07	2.8203e-07	2.66007e-07	2.74026e-07
64	0.0145228	0.013014	0.00999623	0.0118823	0.0111279	0.0115051	0.0109393	0.0124481	0.0145228	0.0124481	0.0109393	0.0101848	0.0101848	0.0126367	0.0124481	0.0156545	0.0160317	0.0167861	0.0152773	0.0143342	0.0154659	0.0156545	0.0162203	0.0145228	0.0132026	0.0120709	0.0116937	0.0122595	0.0109393	0.0111279	0.0103734	0.0126367	0.0116937	0.0115051	0.0111279	0.0116937	0.013014	0.0126367	0.0135798	0.0137684	0.0141456				40.8599	2.27801e-07	1.7191e-07	1.20742e-07	1.356e-07
65	0.0147564	0.0139931	0.0150108	0.0142476	0.0152652	0.0162829	0.014502	0.0142476	0.0124666	0.014502	0.0155197	0.0170462	0.0142476	0.0114489	0.00890472	0.0099224	0.0114489	0.0139931	0.0139931	0.0162829	0.0165373	0.0162829	0.0132299	0.0106857	0.0109401	0.0101768	0.0106857	0.0101768	0.0106857	0.0122122	0.0111945	0.0122122	0.00966798	0.0101768	0.0099224	0.0114489	0.0122122	0.0111945	0.0099224	0.0101768	0.0114489				38.1236	1.9792e-07	1.30625e-07	6.08868e-08	7.49896e-08
66	0.0127707	0.0121053	0.0115032	0.0104574	0.0107109	0.0111229	0.0126123	0.0126123	0.0128024	0.0124855	0.0128341	0.0132461	0.0137531	0.0137214	0.0130243	0.0123588	0.0122637	0.0121686	0.0120736	0.012232	0.0122003	0.0120102	0.0117567	0.0110278	0.011313	0.0116616	0.0130876	0.0128975	0.0124539	0.0120736	0.0130243	0.0138482	0.0142284	0.0132461	0.0122954	0.0115032	0.0123905	0.0120419	0.0124855	0.0122954	0.0125806				35.5706	2.58883e-07	2.22912e-07	1.8955e-07	1.67909e-07
67	0.0129547	0.0123245	0.0120444	0.0130948	0.0125346	0.0124645	0.0114142	0.0122545	0.0120444	0.0116242	0.0115542	0.0120444	0.0146353	0.0140051	0.0135149	0.010854	0.0121844	0.0119744	0.0130248	0.0121844	0.0120444	0.0115542	0.0105038	0.0111341	0.0112741	0.0117643	0.0116943	0.0126046	0.0126046	0.0130948	0.0128147	0.0133049	0.0130248	0.0121844	0.0121844	0.0129547	0.0142152	0.0142152	0.0131648	0.0123945	0.0124645				33.1886	3.47434e-07	3.18483e-07	2.7737e-07	2.2814e-07
68	0.0130608	0.0124778	0.013469	0.0124778	0.0121279	0.0109035	0.0110201	0.0120696	0.0120696	0.0116032	0.0113699	0.0109035	0.0117781	0.0125944	0.0128276	0.0123028	0.0110201	0.0114282	0.0107869	0.011953	0.0116615	0.0125361	0.0131192	0.0143436	0.0138771	0.0124195	0.0116032	0.0117198	0.0122445	0.0125361	0.013469	0.0138771	0.0135273	0.0130608	0.0118947	0.0121862	0.0126527	0.0135856	0.013469	0.0130608	0.0137022				30.966	4.23359e-07	3.96148e-07	3.49003e-07	2.87233e-07
69	0.012277	0.0124282	0.0126713	0.0122376	0.0122704	0.0121784	0.0120667	0.0123756	0.0124347	0.0128159	0.0128356	0.0128554	0.0126253	0.012323	0.0122376	0.0122967	0.0123361	0.0123953	0.0122376	0.0119944	0.0120075	0.0124873	0.0128816	0.0132168	0.0131314	0.0131577	0.0133286	0.0134666	0.0133483	0.0129276	0.0124742	0.0120338	0.0119352	0.0121587	0.0124347	0.0125333	0.0126648	0.0126582	0.0126319	0.0125596	0.0125399				28.8923	4.90287e-07	4.71309e-07	4.30911e-07	3.73733e-07
70	0.0130067	0.0123873	0.0123873	0.0114927	0.0125249	0.0138325	0.0131443	0.0132819	0.0112862	0.0119056	0.0130755	0.0134884	0.0127314	0.0114927	0.0112174	0.0123873	0.0118368	0.0116303	0.0120432	0.0125249	0.0132819	0.0138325	0.0139701	0.0139013	0.0126626	0.0134196	0.0141078	0.0144519	0.0132819	0.0120432	0.0114927	0.0119744	0.0122497	0.0122497	0.0130067	0.0134884	0.0132819	0.0128002	0.0121809	0.0125249	0.0118368				26.9575	5.50537e-07	5.4533e-07	5.19926e-07	4.76489e-07
71	0.0127642	0.0132326	0.0126471	0.0117103	0.0119445	0.0127642	0.0129984	0.0127642	0.0117103	0.0112419	0.0105393	0.00925113	0.00983664	0.011359	0.0128813	0.0127642	0.011359	0.0118274	0.0127642	0.0142866	0.0144037	0.0151063	0.0149892	0.0142866	0.0131155	0.0129984	0.0140523	0.0140523	0.013701	0.011359	0.0108906	0.0106564	0.011359	0.0119445	0.0129984	0.014755	0.0154576	0.0144037	0.0121787	0.0114761	0.0103051				25.1522	5.91026e-07	6.02776e-07	5.97807e-07	5.75876e-07
72	0.0126876	0.0135618	0.0134119	0.0136117	0.0128375	0.0129873	0.012338	0.0124878	0.012288	0.0127626	0.0129374	0.0120882	0.012313	0.0117885	0.0124129	0.0126127	0.0129873	0.0134369	0.013287	0.0131122	0.0130872	0.0127626	0.0127626	0.0119633	0.012288	0.0116387	0.0118884	0.0113639	0.0119384	0.0121382	0.012313	0.0130623	0.013362	0.0134619	0.0123879	0.0115887	0.0111641	0.0113889	0.0113639	0.012263	0.0120882				23.4678	5.9006e-07	6.20833e-07	6.40151e-07	6.45743e-07
73	0.0114825	0.0115695	0.0120479	0.0127003	0.0133963	0.0133528	0.0142226	0.0136137	0.0140052	0.0130918	0.0129613	0.0120044	0.0121349	0.0120914	0.0127438	0.0121784	0.0120479	0.0121349	0.0125264	0.0145706	0.0142226	0.0141357	0.0124394	0.0131788	0.0138312	0.0146576	0.0137877	0.0137442	0.0124829	0.0131788	0.0127873	0.0133093	0.0127438	0.0126134	0.0122219	0.0122219	0.0123524	0.0124829	0.0129178	0.0132658	0.0131353				21.8963	5.25147e-07	5.78163e-07	6.23412e-07	6.57609e-07
74	0.0128653	0.0129163	0.0122526	0.0119718	0.0119591	0.0120867	0.0120612	0.0117932	0.0121505	0.0124568	0.0127759	0.0124568	0.0124058	0.012393	0.0127759	0.0126355	0.0122654	0.0123675	0.0120101	0.012342	0.0120739	0.0127376	0.0129674	0.0125207	0.0123037	0.0117421	0.0124441	0.0126483	0.0125589	0.0123675	0.0128525	0.0129801	0.0130822	0.0124824	0.0130184	0.0126993	0.012827	0.0126611	0.0130312	0.0124058	0.0122526				20.4299	4.21616e-07	4.94698e-07	5.59554e-07	6.14092e-07
75	0.0126187	0.0130011	0.0130011	0.0136384	0.0124912	0.0117265	0.0114715	0.0119814	0.0131285	0.0127462	0.0123638	0.0121089	0.0131285	0.0133835	0.0131285	0.0127462	0.0138933	0.0138933	0.0158052	0.0144032	0.0146581	0.0124912	0.0119814	0.0117265	0.0113441	0.0113441	0.0105793	0.009942	0.0119814	0.0135109	0.0145306	0.0133835	0.0133835	0.0147855	0.0140208	0.0140208	0.013256	0.0137659	0.014913	0.0144032	0.0137659				19.0618	3.95834e-07	4.56497e-07	5.12649e-07	5.62934e-07
76	0.0130788	0.0133439	0.0132556	0.0133439	0.0152881	0.0144044	0.0133439	0.0103393	0.0106928	0.0111347	0.0120184	0.0130788	0.0135207	0.0129021	0.0121068	0.0123719	0.0122835	0.012637	0.0125486	0.0134323	0.0134323	0.0129905	0.0128137	0.0128137	0.0121068	0.0121951	0.0109579	0.0123719	0.0122835	0.0117533	0.0100742	0.0106928	0.0118416	0.0131672	0.0122835	0.0117533	0.0108696	0.0116649	0.0115765	0.0107812	0.0101626				17.7853	4.27986e-07	4.54436e-07	4.81689e-07	5.09694e-07
77	0.0120973	0.0125941	0.0127431	0.012917	0.0126934	0.0130412	0.012445	0.0126189	0.0118737	0.0117247	0.0114763	0.0122712	0.012917	0.0130661	0.0124202	0.0121718	0.0121966	0.0122463	0.0124202	0.0125444	0.0129915	0.0126189	0.012445	0.012296	0.0122463	0.0117992	0.011203	0.0117247	0.0124202	0.0137616	0.0137119	0.0138609	0.0128673	0.0122215	0.011824	0.0120973	0.0126686	0.0124947	0.0124699	0.0122712	0.0127928				16.5943	3.60294e-07	3.61657e-07	3.65583e-07	3.75137e-07
78	0.0114621	0.0116902	0.011177	0.0117473	0.0124886	0.0131159	0.0127737	0.013401	0.0139713	0.0131729	0.0121464	0.0124316	0.013287	0.0136861	0.013401	0.0131729	0.013401	0.0130018	0.0127737	0.0120324	0.0124886	0.0131159	0.0131729	0.0122605	0.0116332	0.0119183	0.0123745	0.0130018	0.0126597	0.0127167	0.0113481	0.011063	0.0107208	0.0109489	0.0120324	0.0127167	0.013458	0.013401	0.0142564	0.0143134	0.0145985				15.483	2.00248e-07	1.71723e-07	1.42891e-07	1.28224e-07
79	0.0118494	0.0125017	0.0132083	0.0130996	0.0117951	0.0104362	0.0111428	0.0124473	0.0134257	0.0138062	0.0136975	0.0133714	0.0121756	0.0117951	0.0118494	0.0120669	0.0126104	0.0126104	0.0125017	0.0120669	0.0126648	0.0119038	0.0113059	0.0115233	0.013154	0.0136432	0.0126648	0.012393	0.0124473	0.0121756	0.0113602	0.0117951	0.0130453	0.0132627	0.0133714	0.0126648	0.0128278	0.0116864	0.0119581	0.0117407	0.0128822				14.4462	1.75457e-07	1.61237e-07	1.54477e-07	1.6572e-07
80	0.0128819	0.0130369	0.0127159	0.0123397	0.0123839	0.012727	0.0130369	0.0126495	0.0124503	0.0120741	0.0127381	0.0131476	0.0131254	0.0126163	0.0123286	0.0121626	0.0121737	0.0123618	0.0127381	0.0127381	0.0122733	0.0121626	0.0125721	0.0125278	0.0125831	0.0121405	0.0126163	0.0124503	0.0126163	0.0125721	0.0121626	0.0120187	0.0121847	0.0125942	0.0128487	0.0126827	0.0129041	0.012561	0.0122622	0.012395	0.0124393				13.4787	3.64273e-07	3.84381e-07	4.11087e-07	4.44983e-07
81	0.0124764	0.0123787	0.012436	0.0122895	0.0123617	0.012298	0.0125061	0.0124169	0.012521	0.012487	0.0125613	0.0125019	0.0124106	0.0124743	0.0124849	0.0124955	0.0124488	0.0123999	0.0123893	0.0122088	0.0122385	0.0123299	0.0125316	0.0126526	0.0126675	0.0126888	0.0126293	0.0125613	0.0125146	0.0125443	0.0126633	0.0127121	0.0126208	0.0125592	0.0125189	0.0125167	0.0124424	0.012504	0.0124382	0.0124615	0.0123829				12.5761	5.36678e-07	5.666e-07	6.03097e-07	6.45449e-07
82	0.0120033	0.0120033	0.0126546	0.0126908	0.0126456	0.0125461	0.0126003	0.0125732	0.0122928	0.0124737	0.0122114	0.0125189	0.0121933	0.0124918	0.0124647	0.0126003	0.0127632	0.0125099	0.0123471	0.0122385	0.0127993	0.0130888	0.0128717	0.0124375	0.0122566	0.012528	0.0121481	0.0122747	0.012139	0.0127541	0.0125461	0.0126908	0.0125642	0.012736	0.0127451	0.0123923	0.0124737	0.0125732	0.0129622	0.0130074	0.0124466				11.7339	4.68209e-07	5.24208e-07	5.85996e-07	6.51313e-07
83	0.0107912	0.010233	0.0120006	0.0125587	0.0150705	0.0146984	0.0131169	0.0130239	0.013489	0.0137681	0.0126518	0.0126518	0.0133029	0.0126518	0.0125587	0.0116284	0.0126518	0.0128378	0.0151635	0.0152565	0.0145123	0.0128378	0.0115354	0.0115354	0.0114424	0.0120006	0.0132099	0.0139541	0.0138611	0.0124657	0.0107912	0.0110703	0.0111633	0.0122796	0.0122796	0.0121866	0.0115354	0.0117215	0.0117215	0.0130239	0.0127448				10.9481	3.42803e-07	4.29654e-07	5.14976e-07	5.9777e-07
84	0.012945	0.0113827	0.012387	0.0133914	0.0143957	0.012387	0.0117174	0.0112711	0.011829	0.0120522	0.0124986	0.0128334	0.0126102	0.0119406	0.0119406	0.0126102	0.0131682	0.0130566	0.0126102	0.013503	0.0141725	0.0127218	0.0112711	0.0116058	0.0127218	0.0132798	0.0126102	0.0122754	0.0121638	0.0130566	0.0140609	0.0138377	0.0130566	0.0108247	0.0119406	0.0124986	0.012945	0.0114943	0.0104899	0.0110479	0.0112711				10.215	7.07432e-07	7.29893e-07	7.56816e-07	7.86848e-07
85	0.0106073	0.011668	0.0120216	0.01211	0.0117564	0.0121984	0.0114028	0.0123751	0.0120216	0.0124635	0.0102537	0.0100769	0.0101653	0.0117564	0.0122867	0.0123751	0.0123751	0.0137011	0.0137894	0.0151154	0.0142314	0.0144966	0.0135243	0.014143	0.0152921	0.0155573	0.0144966	0.0137894	0.0137894	0.0132591	0.0129939	0.0120216	0.0136127	0.0137011	0.0136127	0.0114912	0.0108724	0.0113144	0.0124635	0.0129939	0.0124635				9.53091	9.19735e-07	9.03383e-07	8.88092e-07	8.74095e-07
86	0.0127307	0.0131303	0.0127592	0.0122454	0.0121312	0.01196	0.012274	0.0121883	0.0125023	0.0121883	0.0124167	0.0121598	0.0127307	0.0123311	0.0121883	0.0117316	0.01196	0.0117887	0.0117887	0.0121883	0.0123025	0.0129019	0.0130161	0.0127307	0.0117316	0.0117887	0.0123596	0.0125023	0.0125023	0.0130161	0.0128448	0.0122454	0.01196	0.0122169	0.012274	0.0120742	0.0121598	0.0125023	0.0124452	0.0121027	0.0116745				8.89265	8.03731e-07	7.5753e-07	7.09434e-07	6.60215e-07
87	0.0121901	0.0125618	0.0123388	0.0122645	0.0116698	0.0118928	0.0127848	0.0123388	0.0127104	0.0123388	0.0136767	0.0136024	0.0137511	0.0133051	0.0133051	0.0133794	0.0133051	0.0136767	0.0130821	0.0127848	0.0115212	0.0120415	0.0118928	0.0127848	0.0124875	0.0120415	0.0115955	0.0120415	0.0126361	0.0125618	0.0115955	0.0110009	0.0107035	0.0115212	0.0121158	0.0121901	0.0120415	0.0115212	0.0120415	0.0126361	0.0141227				8.29714	6.83518e-07	6.33284e-07	5.79857e-07	5.23735e-07
88	0.0128311	0.0125738	0.0126841	0.0122796	0.0130517	0.0132723	0.0129046	0.0126105	0.0123899	0.0125002	0.0118385	0.0118017	0.0119487	0.0122796	0.0126841	0.0129046	0.0126105	0.0129414	0.012537	0.0132355	0.0124635	0.0128679	0.0129046	0.013787	0.0135664	0.0135297	0.0131252	0.0130885	0.0119855	0.0109193	0.010662	0.011434	0.011912	0.0125002	0.0129414	0.0129414	0.0122796	0.0119487	0.0126473	0.0126473	0.0122429				7.7415	7.97391e-07	7.80545e-07	7.63571e-07	7.46897e-07
89	0.0129543	0.0136361	0.0127497	0.0122724	0.0116588	0.0119315	0.0128179	0.0134997	0.0131588	0.0122043	0.0118634	0.0124088	0.0128861	0.0133633	0.0136361	0.0132952	0.0123406	0.0118634	0.0122724	0.0139088	0.0128179	0.0120679	0.0112497	0.0124088	0.0126133	0.0135679	0.0140451	0.0149315	0.013977	0.013227	0.0128179	0.0127497	0.0124088	0.011727	0.0115225	0.0123406	0.0126815	0.0129543	0.0124088	0.0136361	0.0139088				7.22308	8.57748e-07	8.61295e-07	8.64707e-07	8.67919e-07
90	0.0136181	0.0133329	0.0119069	0.0127625	0.0126912	0.012406	0.0114078	0.0118356	0.0134755	0.0134042	0.0124773	0.012406	0.0123347	0.0126912	0.0115504	0.0126199	0.0133329	0.0138319	0.0133329	0.0124773	0.0119069	0.0115504	0.0124773	0.013119	0.0129764	0.0118356	0.0118356	0.0121208	0.0117643	0.0121208	0.0129764	0.0134042	0.0134042	0.0131903	0.0129051	0.0118356	0.0120495	0.0125486	0.0134755	0.0132616	0.0129764				6.73937	6.94879e-07	7.12044e-07	7.28543e-07	7.44047e-07
91	0.0129222	0.0130939	0.012762	0.0122469	0.01243	0.0124415	0.0126704	0.0123728	0.0121096	0.0122584	0.0123843	0.01243	0.0119493	0.0122584	0.0125903	0.0129108	0.0131282	0.0135288	0.0135861	0.0132541	0.0123843	0.0122584	0.011915	0.012121	0.0119951	0.0122011	0.0120065	0.0122469	0.0116059	0.0119035	0.0116861	0.0124186	0.0125903	0.0130138	0.0128993	0.0126933	0.0122698	0.011812	0.0115602	0.0115716	0.0119379				6.28805	4.51103e-07	4.83764e-07	5.13927e-07	5.4136e-07
92	0.0123114	0.0123535	0.0111349	0.0120173	0.0116812	0.0122274	0.0115971	0.0116391	0.0115971	0.0118492	0.0120173	0.0123955	0.0123114	0.0129417	0.0124795	0.0130258	0.0122694	0.0128997	0.0128157	0.0134459	0.0131938	0.013488	0.0123955	0.0124375	0.0128577	0.0133619	0.0132779	0.0127736	0.0131098	0.0132779	0.0131938	0.0126056	0.0128157	0.0129417	0.01353	0.0138241	0.0127316	0.011303	0.0100424	0.0110929	0.0121854				5.86696	5.1481e-07	5.34812e-07	5.53823e-07	5.71516e-07
93	0.0138525	0.0117536	0.0121734	0.0111239	0.0125931	0.0130129	0.014692	0.0144821	0.012803	0.0117536	0.012803	0.0138525	0.0136426	0.0125931	0.0132228	0.0125931	0.0123833	0.0115437	0.0119635	0.0109141	0.0104943	0.0115437	0.0134327	0.0153216	0.0132228	0.012803	0.0107042	0.0130129	0.0123833	0.0125931	0.0107042	0.0115437	0.0115437	0.0109141	0.0111239	0.0117536	0.012803	0.0140623	0.0159513	0.0167908	0.0132228				5.47407	8.31483e-07	8.35666e-07	8.3977e-07	8.437e-07
94	0.0118216	0.0120007	0.0134336	0.0130754	0.0133441	0.0110156	0.010926	0.0113738	0.0121798	0.0120007	0.0126276	0.0125381	0.0128067	0.0122694	0.0124485	0.0120903	0.0116425	0.0115529	0.0116425	0.0134336	0.0133441	0.0133441	0.0116425	0.0118216	0.0123589	0.0136128	0.0145083	0.0160308	0.0156726	0.0143292	0.0124485	0.0120903	0.0128067	0.0134336	0.013165	0.0126276	0.0113738	0.0111947	0.0120903	0.0120903	0.0114634				5.10749	1.11911e-06	1.11954e-06	1.11997e-06	1.12038e-06
95	0.0101863	0.0122613	0.0127328	0.0133459	0.0124499	0.011884	0.0117425	0.011601	0.0128743	0.0137703	0.013676	0.0124027	0.0118368	0.0118368	0.01278	0.0132044	0.0134874	0.0131101	0.0124027	0.0119311	0.0119783	0.0130158	0.0133931	0.0137703	0.013676	0.0133459	0.0128743	0.0129215	0.0135345	0.0131573	0.0125442	0.0114124	0.011601	0.0117897	0.0123084	0.0127328	0.0128272	0.013063	0.0124499	0.0121198	0.0123084				4.76545	1.16914e-06	1.16917e-06	1.16922e-06	1.16927e-06
96	0.0124568	0.0115147	0.0116194	0.0119334	0.0112007	0.0103632	0.011096	0.0125615	0.0130849	0.0122475	0.0118287	0.0105726	0.0106773	0.0113053	0.0120381	0.0123521	0.0133989	0.0138176	0.0141317	0.0129802	0.0141317	0.0126662	0.0128755	0.0113053	0.0130849	0.0121428	0.0131896	0.0119334	0.0122475	0.0117241	0.01141	0.0115147	0.0118287	0.0123521	0.0121428	0.0132943	0.0139223	0.0136083	0.0123521	0.0113053	0.0121428				4.44633	8.94696e-07	8.94753e-07	8.94837e-07	8.94947e-07
97	0.0126992	0.0126251	0.0123841	0.0127363	0.0125602	0.0125695	0.0123006	0.0119577	0.0118835	0.0116332	0.0121245	0.0123563	0.012347	0.0121523	0.0117816	0.0121894	0.0120133	0.0122636	0.0115869	0.0116518	0.0119669	0.0125138	0.0127363	0.0130144	0.0131998	0.0134037	0.0131071	0.0131905	0.0129402	0.0127919	0.0125046	0.0125509	0.0125973	0.0128661	0.0129959	0.0126714	0.0125324	0.0127178	0.0129495	0.0131534	0.0125695				4.14857	4.64598e-07	4.64775e-07	4.65037e-07	4.65379e-07
98	0.0124762	0.0127619	0.0127619	0.0128571	0.0142857	0.0140952	0.014	0.0121905	0.0118095	0.0127619	0.0139048	0.0144762	0.0129524	0.0113333	0.0121905	0.012381	0.0132381	0.0122857	0.0119048	0.0119048	0.0113333	0.0118095	0.0121905	0.0121905	0.0119048	0.0122857	0.0140952	0.014381	0.0138095	0.0131429	0.0122857	0.0117143	0.0124762	0.0134286	0.014	0.0125714	0.0122857	0.012	0.0127619	0.0125714	0.0126667				3.87075	1.41902e-07	1.42454e-07	1.43269e-07	1.44325e-07
99	0.0128085	0.0121145	0.0122827	0.0122196	0.0127244	0.0126613	0.0129768	0.0131661	0.013103	0.0119672	0.0117779	0.0114625	0.0120514	0.0119041	0.0115676	0.0117779	0.0117569	0.012493	0.0121776	0.0123248	0.0127244	0.0127454	0.0125561	0.0121355	0.0126192	0.013145	0.0130188	0.0122617	0.0120934	0.0121776	0.0128085	0.0125351	0.0124299	0.0123248	0.0128506	0.0133133	0.0135026	0.0129768	0.0125561	0.0123458	0.0121565				3.61154	7.17152e-09	1.13811e-08	1.56693e-08	1.99175e-08
100	0.0120737	0.0124553	0.0125247	0.0125941	0.0122819	0.0126635	0.0130451	0.0125594	0.0123166	0.0118308	0.0117614	0.0113104	0.012039	0.0126635	0.0134962	0.0131492	0.0127329	0.0130104	0.0131839	0.0130451	0.0123166	0.0120737	0.0111716	0.0112757	0.011241	0.0116921	0.0113104	0.0116921	0.0127676	0.0130104	0.0129064	0.0126288	0.0126982	0.0123859	0.0118308	0.0123859	0.0125594	0.01249	0.0117614	0.0119696	0.0120737				3.36968	7.47289e-08	7.48454e-08	7.50181e-08	7.52426e-08
101	0.012537	0.0116513	0.0128777	0.0126052	0.0114469	0.0112425	0.0115831	0.0121964	0.0122645	0.0123326	0.0134228	0.0132184	0.0144449	0.0138316	0.0139679	0.0129459	0.0128777	0.0122645	0.0129459	0.0132865	0.0139679	0.0124689	0.0124008	0.0124008	0.012537	0.0122645	0.0114469	0.0114469	0.0113106	0.0113787	0.0118557	0.0118557	0.0127415	0.013014	0.0136954	0.0128096	0.0126052	0.0126733	0.012537	0.0127415	0.0113106				3.14403	1.72004e-07	1.72009e-07	1.72015e-07	1.72024e-07
102	0.0121873	0.0116432	0.0113712	0.0115888	0.0124866	0.0123233	0.0120241	0.0122961	0.012813	0.0132483	0.0124594	0.0128946	0.0129218	0.0134387	0.0127858	0.0119153	0.0113712	0.0110176	0.0113984	0.0119969	0.012677	0.0127858	0.0127314	0.012813	0.0134115	0.0134931	0.0132483	0.0132211	0.0130851	0.0127586	0.0122961	0.0115888	0.0115072	0.0118609	0.0127314	0.0130578	0.0128674	0.0124594	0.0118881	0.0121057	0.012677				2.93348	3.35263e-07	3.35263e-07	3.35263e-07	3.35264e-07
103	0.0132184	0.0124674	0.0121294	0.011829	0.013256	0.0129931	0.0123923	0.0120543	0.0122796	0.0122796	0.0117539	0.0113033	0.0116788	0.0117539	0.0113784	0.0114159	0.0112281	0.0120543	0.012167	0.0133311	0.0133311	0.0131058	0.0123923	0.0116412	0.0116037	0.0118665	0.0126551	0.0123923	0.0116788	0.0114159	0.0121294	0.01258	0.0122796	0.012167	0.0124674	0.0134813	0.0131058	0.0129556	0.0125425	0.0124298	0.0119792				2.73703	5.53119e-07	5.53116e-07	5.53114e-07	5.53112e-07
104	0.0114807	0.0115479	0.0119507	0.0112122	0.0128235	0.0132264	0.0135621	0.0132264	0.0128235	0.0130249	0.0122193	0.0120179	0.0115479	0.0110779	0.0112793	0.0112122	0.0109436	0.0113465	0.0118164	0.0118836	0.0118836	0.0128235	0.0140992	0.0130249	0.012555	0.0121521	0.0128235	0.0121521	0.0128235	0.0129578	0.0133606	0.0130249	0.0136963	0.0142334	0.0141663	0.0124878	0.0130249	0.0130249	0.0133606	0.0126892	0.0110779				2.55374	7.43519e-07	7.43518e-07	7.43518e-07	7.43517e-07
105	0.0124836	0.0134981	0.013756	0.0133777	0.0123288	0.0117442	0.0114691	0.0120193	0.012174	0.012174	0.0122772	0.0125523	0.0126211	0.0123116	0.0119677	0.011813	0.0117786	0.0123116	0.0121912	0.0126555	0.013051	0.013051	0.0123976	0.0118817	0.0120709	0.0124836	0.0128618	0.013137	0.0131026	0.0124664	0.0121397	0.012346	0.0126383	0.012965	0.0129306	0.0135668	0.0134465	0.0131026	0.0121053	0.0119161	0.0121225				2.38273	7.7662e-07	7.76633e-07	7.76646e-07	7.76659e-07
106	0.012657	0.0136163	0.0134564	0.0133499	0.0123106	0.0116711	0.0119376	0.0117777	0.0121508	0.0116178	0.012284	0.0121508	0.0131633	0.0136963	0.0139361	0.01311	0.012657	0.0124705	0.0126304	0.0120175	0.0118843	0.0115113	0.012284	0.0126038	0.0132166	0.0130035	0.0125238	0.0124972	0.0120708	0.0125771	0.0123906	0.0127103	0.0129502	0.0132433	0.0130301	0.0130301	0.0123639	0.012737	0.0120975	0.012284	0.0120175				2.22316	5.95108e-07	5.95112e-07	5.95115e-07	5.95118e-07
107	0.0118174	0.0125798	0.0125798	0.0134375	0.012961	0.0135328	0.0123892	0.0121986	0.0112456	0.0121986	0.0125798	0.0124845	0.0134375	0.0134375	0.0132469	0.0117221	0.0108644	0.0116268	0.0123892	0.0126751	0.0125798	0.0123892	0.0124845	0.0122939	0.012008	0.0127704	0.0122939	0.0126751	0.0111503	0.0118174	0.0111503	0.012961	0.013914	0.0148671	0.013914	0.0131516	0.0122939	0.0133422	0.0123892	0.0126751	0.0115315				2.07428	3.11909e-07	3.11858e-07	3.11807e-07	3.11759e-07
108	0.0122819	0.0125275	0.0126838	0.0118799	0.0121702	0.0125052	0.0129518	0.0125722	0.0121925	0.0121032	0.0120809	0.0122149	0.0125722	0.0127955	0.0130188	0.0128625	0.0129071	0.0123488	0.0125945	0.0120586	0.0121925	0.0119692	0.0130411	0.0130634	0.0129071	0.0126615	0.0125945	0.0133091	0.0128848	0.0125498	0.0118129	0.0118352	0.0124605	0.0127285	0.0127285	0.0126391	0.0121479	0.0126838	0.0127955	0.0130634	0.0127285				1.93538	1.01674e-07	1.0164e-07	1.01611e-07	1.01585e-07
109	0.0145109	0.0135816	0.0130098	0.0120805	0.0127953	0.0128668	0.0122235	0.0128668	0.0127953	0.0134387	0.0122949	0.0116516	0.0125094	0.0123664	0.0136531	0.0135816	0.0145824	0.0137961	0.0128668	0.0128668	0.0134387	0.013939	0.0132242	0.0129383	0.0119375	0.0117946	0.0112942	0.0125809	0.0127953	0.0134387	0.0128668	0.0136531	0.0135816	0.0128668	0.0122949	0.0120805	0.0122235	0.0117946	0.0124379	0.0130098	0.0131527				1.80577	1.64432e-08	1.65554e-08	1.667e-08	1.67866e-08
110	0.01186	0.0118233	0.0121412	0.0121901	0.0123735	0.0125936	0.0128381	0.0128381	0.012508	0.0122513	0.0123613	0.0124591	0.0128137	0.0125325	0.0124836	0.0123002	0.0126425	0.0125936	0.0123246	0.0117622	0.0118478	0.0122024	0.0123246	0.0122879	0.012019	0.0122757	0.0122268	0.0124713	0.012508	0.0126425	0.0126058	0.0124713	0.012239	0.0117866	0.0120067	0.0121534	0.0125569	0.0125569	0.012398	0.0125203	0.0122513				1.68484	3.35394e-09	3.3373e-09	3.32327e-09	3.3117e-09
111	0.0124145	0.0130706	0.013979	0.0145341	0.0137266	0.0127678	0.0120108	0.0121622	0.0115061	0.0114557	0.0112034	0.0120613	0.012465	0.0133229	0.0133229	0.0135248	0.0130706	0.0134238	0.0132724	0.0140294	0.0136257	0.0129696	0.0129192	0.0118594	0.0119603	0.010951	0.0121622	0.0121117	0.0122631	0.0122127	0.0122127	0.0126164	0.0121117	0.0127678	0.0127678	0.0121622	0.0114052	0.0110015	0.0117585	0.0122127	0.0124145				1.57201	3.42492e-09	3.28777e-09	3.15327e-09	3.02155e-09
112	0.0124515	0.0124899	0.0123746	0.0120672	0.0122593	0.0124131	0.0124899	0.0122593	0.0123362	0.0128358	0.0130279	0.0133738	0.0134507	0.0131432	0.0125283	0.0120287	0.0123746	0.0128742	0.0127589	0.0122978	0.0107221	0.0114139	0.011337	0.0127205	0.0120287	0.0122978	0.0119135	0.0123746	0.0127205	0.0129126	0.0130664	0.0127205	0.0129126	0.0122593	0.0119135	0.0115676	0.0124899	0.0125668	0.0126052	0.0123362	0.0131817				1.46674	6.78926e-09	6.71952e-09	6.65331e-09	6.59063e-09
113	0.0110436	0.00992679	0.0107954	0.0126567	0.0124085	0.0112917	0.0112917	0.0125326	0.0137734	0.0138975	0.0137734	0.0141457	0.0134012	0.0134012	0.0121603	0.013153	0.014642	0.0143938	0.0135253	0.0124085	0.0112917	0.0106713	0.0114158	0.0127807	0.0135253	0.0114158	0.0107954	0.0115399	0.0130289	0.0132771	0.0119121	0.0120362	0.0124085	0.0119121	0.0104231	0.0110436	0.0114158	0.0127807	0.0134012	0.0143938	0.0148902				1.36852	4.28088e-09	4.12869e-09	3.97952e-09	3.83363e-09
114	0.0137946	0.0144362	0.0135807	0.013046	0.0121906	0.013046	0.013046	0.013153	0.0117628	0.0115489	0.0118698	0.0125114	0.0122975	0.0112281	0.0102657	0.0103727	0.0108004	0.0127252	0.0135807	0.0150778	0.0142223	0.0135807	0.0132599	0.013046	0.0133668	0.0112281	0.0100519	0.00941026	0.00983799	0.0110143	0.013153	0.0140084	0.0135807	0.0128322	0.0132599	0.0127252	0.0119767	0.0126183	0.0127252	0.0134738	0.0116559				1.27687	7.39648e-09	7.31463e-09	7.23628e-09	7.1615e-09
115	0.0133333	0.0134177	0.0122363	0.01173	0.0115612	0.0132489	0.0135021	0.0137553	0.0137553	0.0133333	0.0133333	0.0116456	0.0120675	0.0118143	0.0122363	0.0108017	0.011308	0.0114768	0.0126582	0.0123207	0.0129114	0.0126582	0.0131646	0.0119831	0.0119831	0.0113924	0.0121519	0.0133333	0.0136709	0.0132489	0.0118987	0.0129958	0.0129958	0.0129114	0.0106329	0.011308	0.0123207	0.0140928	0.0139241	0.0129114	0.0129958				1.19136	1.07127e-08	1.06704e-08	1.06303e-08	1.05923e-08
116	0.0124043	0.0123474	0.012006	0.0126319	0.012575	0.0126319	0.0128026	0.013144	0.0133147	0.0125181	0.0111525	0.0115508	0.0114939	0.012006	0.0121767	0.012575	0.0121198	0.0113801	0.0106404	0.0119491	0.0116077	0.0128026	0.0128595	0.0141683	0.0137131	0.0134285	0.0127457	0.0124612	0.013144	0.0136561	0.014908	0.0134285	0.0129164	0.0114939	0.0119491	0.0124043	0.0127457	0.013144	0.0134285	0.0134285	0.012575				1.11158	5.52185e-09	5.42468e-09	5.33106e-09	5.24123e-09
117	0.0127807	0.0123612	0.0126688	0.0123332	0.0129765	0.0129485	0.0128366	0.0121655	0.0119417	0.0118299	0.01169	0.0119697	0.0126409	0.0129485	0.0131722	0.0129205	0.0126968	0.0123332	0.0119697	0.012501	0.0129765	0.0131443	0.0123612	0.0122214	0.0123332	0.0128926	0.0122493	0.0124171	0.0120816	0.0120256	0.0124731	0.0121934	0.0124731	0.0121375	0.0121655	0.0125849	0.0128646	0.0134799	0.0128646	0.0124451	0.0127807				1.03714	6.67202e-09	6.61065e-09	6.55239e-09	6.49734e-09
118	0.0110054	0.0126842	0.0149226	0.0139899	0.0134303	0.0119381	0.0119381	0.0104458	0.0100727	0.0113785	0.0121246	0.0123111	0.0124977	0.0124977	0.0132438	0.0119381	0.0138034	0.0132438	0.0136169	0.0123111	0.0128707	0.0138034	0.0128707	0.0108189	0.00932662	0.0106323	0.0124977	0.0124977	0.0124977	0.0141765	0.0162283	0.0164148	0.0124977	0.0123111	0.0111919	0.0128707	0.0108189	0.0108189	0.0110054	0.0111919	0.0111919				0.967688	1.37265e-08	1.37114e-08	1.36974e-08	1.36844e-08
119	0.0130561	0.0113636	0.0124919	0.0111219	0.0130561	0.0113636	0.0117666	0.0113636	0.012089	0.0128949	0.0133785	0.0125725	0.0133785	0.0120084	0.0132173	0.0121696	0.0132173	0.0136202	0.0141844	0.0133785	0.0126531	0.0127337	0.0130561	0.0137008	0.0141038	0.0140232	0.0134591	0.0124919	0.0124113	0.0123308	0.0117666	0.0114442	0.0116054	0.0133785	0.0134591	0.0129755	0.0115248	0.0116054	0.011283	0.0123308	0.0113636				0.902885	1.36537e-08	1.36171e-08	1.35815e-08	1.35469e-08
120	0.0108851	0.0125697	0.0150317	0.0151613	0.0136063	0.0112738	0.0116626	0.0108851	0.0103667	0.0103667	0.0114034	0.0132176	0.0132176	0.0136063	0.0128288	0.0120513	0.0116626	0.0114034	0.0124401	0.0119217	0.0117921	0.0104963	0.0110146	0.0114034	0.0128288	0.0124401	0.0126992	0.0121809	0.0124401	0.0125697	0.0120513	0.0124401	0.0123105	0.0121809	0.0110146	0.0110146	0.0108851	0.0120513	0.0112738	0.0121809	0.0136063
121	0.0117638	0.0112074	0.0116048	0.0115253	0.0109689	0.0112074	0.0123997	0.013274	0.0124791	0.0124791	0.0115253	0.0108894	0.0110484	0.0120817	0.0139099	0.0153406	0.0150227	0.0147842	0.0131945	0.0127971	0.0126381	0.0126381	0.0128766	0.0122407	0.0114458	0.0116843	0.0108894	0.0105715	0.0114458	0.0117638	0.0135124	0.0138304	0.0131945	0.0130355	0.0123202	0.0128766	0.0123202	0.0116843	0.0120022	0.0116843	0.0116048
122	0.00990826	0.0119266	0.0113761	0.0124771	0.0126606	0.0121101	0.013211	0.0157798	0.0166972	0.0143119	0.0104587	0.0113761	0.0121101	0.0121101	0.0111927	0.0102752	0.0100917	0.0104587	0.012844	0.0154128	0.0152294	0.0141284	0.013211	0.012844	0.013945	0.0126606	0.013578	0.0124771	0.0137615	0.0121101	0.0117431	0.0111927	0.0108257	0.0113761	0.0122936	0.0133945	0.013945	0.013578	0.0130275	0.0110092	0.0104587
123	0.0091197	0.00886637	0.00861305	0.00861305	0.0091197	0.00962635	0.0106396	0.0116529	0.0121596	0.010893	0.0113996	0.0116529	0.0134262	0.0111463	0.0111463	0.0119063	0.0154528	0.0159595	0.0149462	0.0126662	0.0136795	0.0136795	0.0136795	0.0129196	0.0146928	0.0164661	0.0172261	0.0149462	0.0149462	0.0131729	0.0134262	0.0124129	0.0113996	0.0103863	0.0091197	0.0091197	0.010133	0.0119063	0.0141862	0.0141862	0.0136795
124	0.0120556	0.0122303	0.012405	0.0141522	0.0134533	0.0131039	0.0127544	0.0134533	0.013628	0.0132786	0.012405	0.0108325	0.011182	0.0117061	0.0122303	0.0129292	0.0141522	0.0157246	0.0150258	0.0134533	0.012405	0.0129292	0.0132786	0.0122303	0.0118808	0.0143269	0.0150258	0.0160741	0.0132786	0.0127544	0.0106578	0.00995894	0.0120556	0.0131039	0.0158994	0.0150258	0.0146763	0.012405	0.0110073	0.0101337	0.0110073
125	0.013685	0.0133545	0.012495	0.0115034	0.0119662	0.0119662	0.0115034	0.0108423	0.0107761	0.0105778	0.012495	0.0130239	0.0133545	0.0134206	0.0135528	0.0141478	0.0142139	0.0130239	0.0125612	0.0108423	0.0106439	0.0103134	0.0109745	0.012495	0.01309	0.0124289	0.0119	0.0119662	0.0126273	0.0119662	0.0123628	0.0125612	0.0129578	0.012495	0.0125612	0.0121645	0.0130239	0.01428	0.0159328	0.0145445	0.0128917
126	0.0129092	0.0125502	0.0123293	0.0122258	0.0126952	0.0125985	0.0129368	0.0126814	0.0124536	0.0123845	0.0124881	0.0128747	0.0125916	0.0124329	0.0123638	0.0124881	0.0125502	0.0125226	0.0122603	0.0123983	0.0123845	0.0127504	0.012778	0.0128471	0.0130956	0.0132406	0.0131094	0.0126124	0.0123155	0.0122534	0.0123569	0.0122672	0.0123845	0.0123914	0.012495	0.0123707	0.0122879	0.0123638	0.0124122	0.0123638	0.0125157
127	0.0121992	0.0121118	0.0120943	0.0124788	0.0120768	0.0119021	0.0116923	0.0123914	0.0122341	0.0120244	0.0116224	0.0115525	0.0113428	0.011535	0.0118496	0.0125487	0.0128284	0.0131255	0.0134575	0.0131954	0.013073	0.0125837	0.0121992	0.0122866	0.0124089	0.012304	0.0126186	0.0126885	0.0134401	0.0127759	0.0125487	0.0123215	0.012304	0.0128633	0.0130905	0.0131429	0.0131429	0.012304	0.0120419	0.0115875	0.0121642
128	0.0132894	0.0132486	0.0120627	0.0125943	0.0119401	0.0120627	0.0106316	0.0113267	0.0124307	0.0131668	0.013085	0.0127579	0.0132894	0.0134939	0.013453	0.0125534	0.0127988	0.0129214	0.0129623	0.0128396	0.0120218	0.0121445	0.0118583	0.0121854	0.0116538	0.0117356	0.0116947	0.0120218	0.0119809	0.0122263	0.0128396	0.0126352	0.0123081	0.0116947	0.011204	0.0111631	0.0113267	0.0120627	0.0117356	0.0116538	0.0110814
129	0.0121133	0.0115127	0.0116128	0.0113124	0.011813	0.011813	0.0114126	0.0111122	0.0128141	0.0133146	0.0131144	0.0123135	0.0122134	0.0124137	0.0128141	0.0131144	0.0121133	0.012714	0.0126139	0.0144159	0.0134148	0.0139153	0.0122134	0.0117129	0.0116128	0.0126139	0.0135149	0.0131144	0.0131144	0.0131144	0.0139153	0.0146161	0.014516	0.0138152	0.0139153	0.0142156	0.0141155	0.0134148	0.0129142	0.0123135	0.0119131
130	0.0124847	0.0132278	0.012559	0.0132278	0.0138966	0.0140453	0.0135251	0.0117415	0.012336	0.0122617	0.0129306	0.0133764	0.0124104	0.0128562	0.0115186	0.0124104	0.0121874	0.0128562	0.0126333	0.0121874	0.012336	0.0130792	0.0147141	0.0136737	0.0133764	0.0115929	0.012336	0.0115929	0.0115929	0.0108498	0.0126333	0.0130792	0.0140453	0.0126333	0.0134507	0.0130792	0.0131535	0.0122617	0.0119645	0.0115186	0.01137
131	0.01203	0.0123047	0.01203	0.0124617	0.0120104	0.0126776	0.0126776	0.0123047	0.0120692	0.0118926	0.011873	0.0121085	0.0124225	0.0130701	0.0133841	0.0130701	0.0132075	0.0128739	0.0127365	0.0126972	0.0126187	0.0128542	0.0123047	0.0122066	0.0119122	0.0122262	0.0121674	0.012501	0.0126384	0.0127561	0.0130701	0.0125599	0.0124421	0.012344	0.0125795	0.0127561	0.0121674	0.0122262	0.0122851	0.013286	0.0130701
132	0.0122163	0.01269	0.0130452	0.013282	0.0130847	0.0125123	0.0124137	0.012315	0.0124334	0.0123939	0.0121966	0.0122755	0.0125518	0.0131439	0.0127886	0.0130057	0.0124531	0.0128281	0.0124926	0.0126702	0.012236	0.012315	0.0119203	0.0121176	0.0121966	0.0124137	0.0122558	0.0122558	0.0124926	0.0130452	0.013361	0.0130057	0.0122952	0.0125321	0.0128676	0.0127294	0.0118413	0.011644	0.0121966	0.0122755	0.0120189
133	0.0124381	0.0125589	0.0122872	0.0121966	0.012106	0.012257	0.0125891	0.0129513	0.0130419	0.0126796	0.0124381	0.0123174	0.0130117	0.0129815	0.0128608	0.0126796	0.0126494	0.0125891	0.0130117	0.0129815	0.0131023	0.0124079	0.0129815	0.0131325	0.0124683	0.0116834	0.0115626	0.0126796	0.0127098	0.0128306	0.0120456	0.0123475	0.0117136	0.011623	0.0115928	0.0124683	0.0123475	0.0122872	0.0115022	0.0118343	0.0118645
134	0.0125644	0.0123511	0.0119593	0.0120289	0.0123816	0.0125122	0.0125035	0.012486	0.0124599	0.0126689	0.012412	0.0124817	0.012412	0.0123903	0.0125383	0.0125426	0.0127255	0.0124382	0.0125601	0.0124294	0.012756	0.0123859	0.012412	0.0119027	0.0120507	0.0121682	0.0125339	0.0126254	0.0125992	0.0125339	0.012412	0.0124773	0.0125905	0.0128169	0.0128866	0.0126732	0.0125949	0.0124817	0.0128169	0.0127603	0.0127081
135	0.0122235	0.0121503	0.0125041	0.0127359	0.0127603	0.0128823	0.0125163	0.0121869	0.0121869	0.0125773	0.0127603	0.0126749	0.0125163	0.0127237	0.0122357	0.012004	0.0121259	0.0125407	0.0127603	0.0124309	0.0122357	0.0122113	0.0122723	0.0126017	0.0127969	0.0131019	0.0127725	0.0125285	0.0120162	0.0125407	0.0124065	0.0126993	0.0126749	0.0125285	0.0122845	0.0119796	0.0121991	0.0121625	0.0120284	0.0120162	0.0126261
136	0.0117228	0.0117503	0.0122307	0.0121346	0.0121072	0.0118738	0.0117777	0.0122856	0.0124778	0.0127935	0.0123817	0.0124229	0.0127249	0.0133014	0.0132328	0.0129445	0.0127249	0.0124366	0.0124641	0.0122581	0.0123405	0.0122993	0.0122856	0.0125601	0.0127798	0.0127798	0.0126562	0.0124915	0.0124778	0.0124778	0.0127798	0.0129308	0.0134661	0.0129994	0.0131367	0.0127798	0.0131092	0.0125464	0.0124915	0.0123268	0.0123268
137	0.0121071	0.0120727	0.0123138	0.0127443	0.0121416	0.0123138	0.0120382	0.012176	0.0122621	0.0124516	0.0123999	0.012021	0.012176	0.0121932	0.0126238	0.0121416	0.0125549	0.0123999	0.0121071	0.0116766	0.0120038	0.0127099	0.0127099	0.0125205	0.0121588	0.0123482	0.0123138	0.0126582	0.0127788	0.0129854	0.0126927	0.0128649	0.0128304	0.0127271	0.013106	0.0129338	0.013726	0.0129166	0.0125721	0.0120382	0.0124688
138	0.0132238	0.0132238	0.012657	0.0131293	0.0131293	0.0132238	0.012657	0.0131293	0.0134127	0.0128459	0.0112402	0.0108624	0.0108624	0.0115236	0.0124681	0.0129404	0.0133182	0.0125626	0.0122792	0.0119958	0.0118069	0.0117125	0.0118069	0.0119014	0.0113347	0.0119958	0.0110513	0.0122792	0.0119958	0.0125626	0.0135071	0.0137905	0.0140739	0.0137905	0.0131293	0.0127515	0.0115236	0.0118069	0.0120903	0.0122792	0.0122792
139	0.0127081	0.0135333	0.0133683	0.0138221	0.0139459	0.0135746	0.0128731	0.0127494	0.0124193	0.0122955	0.0123368	0.0122955	0.0122955	0.0120067	0.0129144	0.013492	0.0127906	0.0122542	0.0120892	0.0130382	0.0127906	0.012213	0.0119242	0.012378	0.0127906	0.0122955	0.0125018	0.0130794	0.0135333	0.0130382	0.0121305	0.011429	0.0110164	0.0118004	0.0122955	0.0125843	0.0119654	0.0115941	0.0125431	0.0133683	0.0141109
140	0.0133657	0.0131677	0.0125736	0.0128706	0.0138607	0.0141577	0.0122766	0.0112866	0.0113856	0.0122766	0.0130687	0.0131677	0.0135637	0.0132667	0.0127716	0.0126726	0.0123756	0.0125736	0.0125736	0.0127716	0.0124746	0.0123756	0.0126726	0.0122766	0.0120786	0.0110886	0.0118806	0.0113856	0.0114846	0.0143557	0.0146527	0.0150488	0.0113856	0.0113856	0.0105935	0.0113856	0.0102965	0.0118806	0.0123756	0.0130687	0.0109896
141	0.0123276	0.0129119	0.0134377	0.0130287	0.0130872	0.0132624	0.0123861	0.0116265	0.0114513	0.0113344	0.0122692	0.0123276	0.013204	0.0129703	0.0139051	0.0135546	0.014022	0.0133209	0.0131456	0.0125029	0.0129119	0.0128535	0.0123861	0.0118602	0.0122108	0.0125029	0.0127366	0.0125029	0.0125613	0.0120355	0.0125613	0.0120355	0.0130287	0.0119187	0.0128535	0.0119771	0.0121524	0.0106333	0.0112176	0.0120939	0.0131456
142	0.0129987	0.0121546	0.0115919	0.0115919	0.0123797	0.0125485	0.0132801	0.0129424	0.0137865	0.0135614	0.0144618	0.0132801	0.0127173	0.0119858	0.012436	0.0121546	0.0123234	0.0120421	0.0127173	0.0122672	0.0132238	0.0132801	0.0124923	0.0112543	0.0104102	0.0118733	0.0122109	0.0119295	0.0114794	0.0115919	0.012436	0.0132238	0.0128299	0.0135614	0.0129987	0.0127173	0.0113106	0.0115356	0.0114794	0.0120421	0.0115356
143	0.0125355	0.0134402	0.0134402	0.0129232	0.0124063	0.0126648	0.0133109	0.0129232	0.0122771	0.0109848	0.0105971	0.0116309	0.0118894	0.0121478	0.0109848	0.0112432	0.0115017	0.0100801	0.0109848	0.0112432	0.0139571	0.0136986	0.0125355	0.0126648	0.0124063	0.0135694	0.0121478	0.0138279	0.0135694	0.0139571	0.0109848	0.0113724	0.0109848	0.0117601	0.0118894	0.0109848	0.0118894	0.0107263	0.0117601	0.0100801	0.012794
144	0.0129099	0.0122853	0.0122853	0.0124935	0.012077	0.0115565	0.0127017	0.0136387	0.0155128	0.013847	0.0148881	0.013847	0.0160333	0.0137428	0.0133264	0.013847	0.0143675	0.013847	0.0121812	0.0136387	0.0139511	0.0127017	0.01114	0.0114524	0.0117647	0.0117647	0.0114524	0.0112441	0.0115565	0.0113483	0.012077	0.0118688	0.0116606	0.0119729	0.0112441	0.0100989	0.00947423	0.0100989	0.0107236	0.01114	0.0110359
145	0.0143231	0.0125764	0.0129258	0.0132751	0.0153712	0.0132751	0.0143231	0.0136245	0.0125764	0.0118777	0.00978166	0.0143231	0.0150218	0.0153712	0.0122271	0.0132751	0.0150218	0.0132751	0.010131	0.011179	0.0139738	0.0150218	0.0115284	0.00943231	0.00908297	0.010131	0.0104803	0.0129258	0.0132751	0.0139738	0.0122271	0.0122271	0.0115284	0.00908297	0.00908297	0.00978166	0.0115284	0.010131	0.00873362	0.00978166	0.0115284
146	0.0113432	0.0122048	0.0113432	0.0130663	0.0157944	0.0160816	0.0157944	0.0136406	0.0127791	0.0110561	0.00990739	0.00933305	0.0101946	0.0120612	0.0140714	0.0145021	0.013497	0.0145021	0.0123483	0.0126355	0.0114868	0.0139278	0.0137842	0.0132098	0.011774	0.0119176	0.0114868	0.0124919	0.0114868	0.0120612	0.0113432	0.0126355	0.0122048	0.0109125	0.0113432	0.0114868	0.0127791	0.011774	0.0124919	0.0129227	0.0137842
147	0.0163305	0.0138329	0.012488	0.0107589	0.0111431	0.00960615	0.00883766	0.00902978	0.0101825	0.0122959	0.0136407	0.0142171	0.0130644	0.0130644	0.0121037	0.0138329	0.014025	0.0146013	0.0128722	0.0111431	0.0117195	0.0111431	0.0121037	0.0126801	0.0136407	0.0134486	0.0146013	0.014025	0.0126801	0.0113353	0.010951	0.0128722	0.0130644	0.0134486	0.014025	0.0121037	0.0149856	0.0126801	0.0136407	0.0122959	0.0130644
148	0.0108703	0.0106019	0.0119439	0.0132859	0.0120781	0.0106019	0.0112729	0.0119439	0.0128833	0.0119439	0.0123465	0.0118097	0.0116755	0.0122123	0.0131517	0.0155673	0.0142253	0.0131517	0.0115413	0.0116755	0.0127491	0.0118097	0.0124807	0.0115413	0.0127491	0.0123465	0.0135543	0.0139569	0.0135543	0.0131517	0.0134201	0.0144937	0.0143595	0.0127491	0.0110045	0.0119439	0.0119439	0.0127491	0.0106019	0.0114071	0.0124807
149	0.0121223	0.0115754	0.0118489	0.0126236	0.012259	0.0127148	0.0120767	0.0130338	0.0121223	0.0118945	0.011621	0.0124413	0.0125325	0.0130793	0.0121679	0.012259	0.0128971	0.0132616	0.0132161	0.0113932	0.0114843	0.0118489	0.0128059	0.0122135	0.0128059	0.0113476	0.0118033	0.0111197	0.0123958	0.0129882	0.0130338	0.0132161	0.0129426	0.0136718	0.0130338	0.0123502	0.011621	0.011621	0.0124413	0.012259	0.0124869
150	0.0134646	0.0126917	0.0127731	0.0122036	0.0128544	0.0128137	0.0124883	0.0116341	0.0119188	0.0116747	0.0116341	0.0120002	0.0125697	0.0123256	0.0120815	0.0122036	0.0133426	0.0128137	0.0129358	0.0123663	0.0126103	0.0122849	0.0124883	0.012651	0.0129764	0.0128137	0.0128544	0.0120815	0.0121629	0.0124883	0.0127324	0.0122442	0.0124476	0.0127324	0.0132612	0.012529	0.0122442	0.0120815	0.0120815	0.0124069	0.0119595
151	0.012887	0.0120069	0.0128241	0.0114411	0.012887	0.0108125	0.0122584	0.012447	0.0136414	0.0130756	0.013327	0.0137671	0.0136414	0.0132013	0.0121326	0.0122584	0.0120069	0.0123841	0.0123212	0.0117555	0.0109382	0.0103096	0.0108125	0.0116297	0.0123212	0.0125098	0.012887	0.012447	0.0115669	0.0110011	0.0113154	0.0114411	0.0123212	0.012447	0.0125098	0.0108754	0.0108125	0.0127613	0.0143957	0.0141443	0.0121326
152	0.011459	0.0118682	0.0124139	0.0133688	0.0133688	0.0128231	0.0110497	0.0122775	0.0125503	0.0139145	0.0128231	0.0117318	0.0135052	0.0144601	0.015415	0.013096	0.0117318	0.0124139	0.0126867	0.0136416	0.0120046	0.013096	0.0121411	0.0135052	0.0113226	0.0117318	0.0113226	0.0125503	0.0120046	0.0122775	0.0125503	0.0124139	0.0118682	0.0103676	0.0107769	0.0115954	0.0125503	0.0141873	0.0129596	0.0132324	0.0117318
153	0.0127568	0.0131827	0.0126351	0.0124526	0.0118644	0.0118644	0.0121281	0.0125743	0.0122295	0.0125337	0.012412	0.0128177	0.0119253	0.0123309	0.0126757	0.0131827	0.0129596	0.0123715	0.0128177	0.0128177	0.0133855	0.0129191	0.012554	0.0124932	0.0125946	0.012554	0.0121889	0.0120673	0.0127771	0.0132436	0.0131219	0.0123512	0.0124729	0.0128177	0.0126554	0.0121484	0.0117022	0.0118036	0.0120875	0.0120673	0.0125134
154	0.0122569	0.0124317	0.0127376	0.0125628	0.0127376	0.012104	0.0121695	0.0118418	0.0118418	0.0123225	0.0124536	0.0129998	0.0129998	0.0136334	0.0134149	0.0129998	0.0126284	0.0126284	0.0124536	0.0121477	0.0119948	0.0123662	0.0129998	0.0129561	0.013109	0.0124099	0.0127813	0.0124536	0.0129342	0.0128905	0.0124754	0.0122132	0.0122569	0.0126939	0.0125191	0.012388	0.0123662	0.0125191	0.0123443	0.0119948	0.0124317
155	0.012298	0.0123413	0.0125361	0.0127526	0.0129042	0.0124279	0.0125361	0.0127743	0.0132073	0.0129692	0.0126011	0.0125794	0.0128176	0.0126227	0.0128609	0.0131207	0.0127743	0.0123846	0.0121248	0.0129259	0.0127526	0.0127959	0.0127743	0.0125145	0.0123413	0.0118649	0.011735	0.0118649	0.012298	0.0122547	0.0124928	0.0121681	0.0127743	0.012233	0.012233	0.0120381	0.0120381	0.0118	0.0117783	0.0119732	0.0119732
156	0.0121361	0.0121809	0.011957	0.0127855	0.0128527	0.0127631	0.0119794	0.0120466	0.0118898	0.0127407	0.0127631	0.0129422	0.012069	0.0115092	0.011554	0.0117555	0.0121585	0.0123824	0.0123153	0.0124272	0.0120466	0.0124048	0.0122481	0.0122257	0.0122929	0.0125616	0.012987	0.0130766	0.0130094	0.0129422	0.0124496	0.0119122	0.0116435	0.0116883	0.0122481	0.0123601	0.0123377	0.0119346	0.0118451	0.0117331	0.0122033
157	0.0120418	0.0121345	0.0123083	0.0125285	0.0123083	0.0128646	0.0125401	0.012656	0.0119838	0.0124706	0.0125285	0.0124242	0.0124938	0.0128994	0.0129226	0.012911	0.0123083	0.0125981	0.0124242	0.0127372	0.0129226	0.0128646	0.0128994	0.0127835	0.0125865	0.0122967	0.0118447	0.0121229	0.0122852	0.0125633	0.0124474	0.0124126	0.0124242	0.0124242	0.0125865	0.0126097	0.0125285	0.0126792	0.0127603	0.013108	0.0130385
158	0.012162	0.0121371	0.0123069	0.0123518	0.0123169	0.0123369	0.0124268	0.0124368	0.0124168	0.012227	0.0123419	0.0124817	0.0124318	0.0123469	0.012177	0.0125267	0.0125217	0.0124168	0.0121421	0.012172	0.0123668	0.0125067	0.0124467	0.0122869	0.0123119	0.0125916	0.0124417	0.0124018	0.0122919	0.0125816	0.0126665	0.0126216	0.0127814	0.0125217	0.0128463	0.0127364	0.0130061	0.0126365	0.0125766	0.0124667	0.0127165
159	0.0136849	0.0126606	0.0131522	0.0129883	0.0131932	0.0130293	0.0126606	0.0123738	0.0126196	0.0127835	0.0123328	0.0127425	0.0124147	0.0131932	0.0122099	0.0125786	0.0115953	0.0118821	0.0118001	0.0116772	0.0113085	0.0115133	0.0122099	0.0123738	0.0118411	0.0124967	0.0124967	0.0131932	0.0128654	0.0131113	0.0127015	0.0123738	0.011964	0.0122508	0.0124557	0.0125376	0.0130293	0.0130703	0.0132752	0.0129883	0.0117182
160	0.0114194	0.0122254	0.013233	0.0118896	0.0114865	0.0110835	0.0110835	0.0119567	0.0118896	0.0117552	0.0115537	0.0120911	0.0123598	0.0139047	0.0136361	0.0141063	0.0131658	0.0124941	0.0122926	0.0113522	0.0117552	0.0112178	0.0112178	0.0110835	0.0111507	0.0121583	0.0117552	0.0124269	0.011688	0.0124269	0.0115537	0.0121583	0.0119567	0.0125613	0.0118896	0.0121583	0.0124269	0.0127628	0.0126285	0.0121583	0.0118896
161	0.0125459	0.0121038	0.0117722	0.0121591	0.0123249	0.0130986	0.0119933	0.0122143	0.0112748	0.0129881	0.0133197	0.0135408	0.0129328	0.0130986	0.0134855	0.013375	0.0125459	0.0121038	0.0117169	0.0112748	0.0111642	0.0107774	0.0111642	0.0115511	0.0118275	0.0129881	0.0122143	0.0129328	0.0112748	0.0120485	0.011938	0.0131539	0.012767	0.0128223	0.0131539	0.0128776	0.0120485	0.0115511	0.0123249	0.0130986	0.0128776
162	0.0113292	0.013244	0.0137227	0.0147599	0.0130844	0.0125259	0.0138025	0.0136429	0.0138822	0.0134035	0.0133238	0.0135631	0.0138025	0.0138822	0.0137227	0.0125259	0.0134035	0.0131642	0.0146003	0.0138822	0.0143609	0.0122068	0.0111696	0.0113292	0.0113292	0.0126057	0.0119674	0.0124461	0.0126057	0.0123664	0.012127	0.0110101	0.0107707	0.00973352	0.00989309	0.0101324	0.0118079	0.0126057	0.0126057	0.0111696	0.0105314
163	0.0139392	0.0128669	0.0139392	0.0117947	0.0128669	0.0125988	0.0128669	0.0109905	0.0107224	0.0123308	0.0128669	0.0117947	0.00965018	0.0101863	0.0125988	0.0120627	0.0123308	0.0115266	0.0125988	0.0112585	0.0107224	0.0128669	0.0139392	0.0139392	0.0125988	0.0115266	0.0101863	0.00804182	0.00804182	0.00991824	0.0115266	0.0125988	0.0117947	0.0115266	0.0112585	0.0125988	0.0125988	0.0117947	0.0109905	0.0109905	0.0115266
164	0.0114718	0.011117	0.0100526	0.011117	0.0109988	0.0115901	0.012418	0.0133641	0.012891	0.0122997	0.0113536	0.0109988	0.0100526	0.0101709	0.0107622	0.0117084	0.0125362	0.0134823	0.0134823	0.0141919	0.0152563	0.0160842	0.0151381	0.0147833	0.0139554	0.0132458	0.0109988	0.0108805	0.0122997	0.0134823	0.012418	0.0105257	0.0100526	0.0112353	0.012891	0.0132458	0.012891	0.0137189	0.0126545	0.0137189	0.0120632
165	0.0107604	0.011956	0.0114778	0.0143472	0.0145863	0.0141081	0.013869	0.0124342	0.0117169	0.0095648	0.00980392	0.0105213	0.0112386	0.0133907	0.0133907	0.0145863	0.0129125	0.0126734	0.0131516	0.0129125	0.0145863	0.0133907	0.0124342	0.013869	0.0131516	0.0155428	0.0131516	0.0145863	0.0136298	0.016021	0.0155428	0.013869	0.00980392	0.0102822	0.011956	0.0153037	0.0150646	0.0150646	0.0129125	0.0124342	0.0126734
166	0.015659	0.0121792	0.0130492	0.0100043	0.0134841	0.015659	0.0204437	0.0182688	0.0134841	0.0104393	0.0130492	0.015659	0.0182688	0.014789	0.0139191	0.0113093	0.0108743	0.0100043	0.0113093	0.0126142	0.0130492	0.0121792	0.00956938	0.0113093	0.0117442	0.0134841	0.0117442	0.0117442	0.0121792	0.0126142	0.0117442	0.00956938	0.00956938	0.00913441	0.0108743	0.0108743	0.0117442	0.0113093	0.0117442	0.0100043	0.0121792
167	0.0125545	0.0118912	0.0119386	0.0127914	0.0134546	0.0133125	0.0130756	0.0129335	0.0126492	0.0120807	0.0121755	0.0121755	0.0121755	0.012365	0.0130756	0.013502	0.0129335	0.0121281	0.0111332	0.0115122	0.0120807	0.0130282	0.0134072	0.0126966	0.0124597	0.0134072	0.0135967	0.013123	0.0115122	0.0119386	0.0126492	0.0128861	0.0122229	0.0128387	0.0132651	0.0140231	0.0125071	0.0122702	0.0120807	0.0121755	0.0126019
168	0.00878035	0.0104267	0.0123474	0.0128961	0.0142681	0.0131705	0.0134449	0.012073	0.0131705	0.0131705	0.0126218	0.0101523	0.0112498	0.0115242	0.0145425	0.0126218	0.0115242	0.0107011	0.0101523	0.0139937	0.0153656	0.0161888	0.0142681	0.0137193	0.0148168	0.0145425	0.0128961	0.0101523	0.00932913	0.0115242	0.012073	0.0131705	0.0117986	0.0134449	0.0112498	0.0115242	0.012073	0.0137193	0.0128961	0.00932913	0.0101523
169	0.010919	0.0117589	0.0138588	0.0134388	0.0134388	0.0127389	0.010639	0.0100791	0.00853923	0.0103591	0.010919	0.0117589	0.0134388	0.0130188	0.0139987	0.0124589	0.0125989	0.0127389	0.0130188	0.0124589	0.0127389	0.0127389	0.0117589	0.011059	0.0102191	0.0120389	0.0139987	0.0141387	0.0144187	0.0123189	0.0127389	0.0121789	0.011199	0.0117589	0.0123189	0.0138588	0.0127389	0.0125989	0.0117589	0.011059	0.010779
170	0.00976053	0.0111225	0.0115764	0.0127114	0.0131654	0.0145273	0.0133924	0.0127114	0.0122574	0.0127114	0.0136193	0.0118034	0.0140733	0.0124844	0.0147543	0.0124844	0.0127114	0.0122574	0.0115764	0.0111225	0.00976053	0.00998752	0.0113494	0.0122574	0.0133924	0.0120304	0.0127114	0.0133924	0.0158892	0.0140733	0.0136193	0.0120304	0.0115764	0.00998752	0.0104415	0.0115764	0.0104415	0.0111225	0.0113494	0.0140733	0.0138463
171	0.0124377	0.0114176	0.0122808	0.0125162	0.0129478	0.0128301	0.0127516	0.0127124	0.0121631	0.0120061	0.0119276	0.0122808	0.0115745	0.0118099	0.0118492	0.01232	0.0118884	0.0120846	0.0123985	0.0128693	0.0121631	0.0119669	0.0117707	0.0125554	0.0122415	0.0125947	0.0128301	0.013144	0.0126731	0.0125554	0.0127908	0.0126731	0.0125947	0.0124377	0.0128693	0.0123592	0.0117315	0.0122023	0.0127124	0.013144	0.0125947
172	0.0141086	0.0147679	0.0139109	0.0121967	0.0112737	0.0111419	0.0117352	0.0123286	0.0119989	0.0114715	0.0117352	0.0117352	0.012856	0.0121967	0.0127242	0.0138449	0.0141746	0.0143724	0.0129219	0.0116693	0.0113397	0.0118671	0.0133834	0.0123286	0.0121967	0.0113397	0.0130538	0.0127242	0.0141086	0.0122627	0.0129219	0.0118012	0.0135153	0.0136472	0.0140427	0.0131857	0.0125264	0.0110759	0.0108782	0.01101	0.0122627
173	0.012522	0.0125795	0.0125466	0.0123903	0.012308	0.0120941	0.012234	0.012127	0.0123739	0.0122834	0.0122093	0.0123903	0.0123739	0.0123327	0.0121106	0.0119296	0.0122011	0.0122834	0.0123656	0.0125302	0.0127276	0.0129662	0.0127359	0.0123327	0.0126454	0.01267	0.0130732	0.0125795	0.0122834	0.0119707	0.0121106	0.0125055	0.012415	0.0122916	0.0124232	0.0125713	0.0129086	0.012703	0.0127112	0.0125878	0.0123985
174	0.012838	0.0125521	0.0119284	0.0120064	0.0117465	0.0124742	0.0126561	0.0124482	0.0123962	0.0124742	0.0129679	0.0126041	0.0126041	0.0125262	0.012786	0.0125002	0.0127341	0.0127341	0.0131499	0.0125781	0.0126821	0.0117985	0.0120064	0.0124222	0.0124742	0.0123962	0.0122143	0.0125521	0.0125521	0.0126821	0.0125002	0.0125002	0.0125521	0.0135917	0.0137476	0.0138255	0.012942	0.0132018	0.0123702	0.0120584	0.0121883
175	0.0123893	0.0122205	0.0114607	0.0112074	0.0118828	0.0125582	0.0132969	0.0128114	0.0126426	0.0125793	0.0124315	0.0123049	0.0123049	0.0126637	0.0127059	0.0123049	0.0121994	0.0119039	0.0124737	0.0121572	0.0131703	0.0127903	0.0130014	0.0123471	0.0126637	0.0132125	0.0132547	0.013318	0.0131069	0.0132969	0.0126215	0.0120938	0.0120938	0.0122627	0.0125793	0.0126426	0.0128537	0.0129803	0.0126848	0.0126637	0.0126004
176	0.0118661	0.0120393	0.0119874	0.0123165	0.0122299	0.0119354	0.0119007	0.0117448	0.0119874	0.0123685	0.0132519	0.0129228	0.0125937	0.0121433	0.0121952	0.0124897	0.0125417	0.0126629	0.0122126	0.0121086	0.0122992	0.0126456	0.0120566	0.0121086	0.0118661	0.0125763	0.0125763	0.012611	0.0128362	0.0126976	0.0128535	0.0129055	0.0129401	0.0130614	0.0126976	0.0126283	0.012611	0.0124897	0.0126456	0.0126629	0.0130787
177	0.0122714	0.0126408	0.0127229	0.0130102	0.0124767	0.0119021	0.0114917	0.0125587	0.0126819	0.0124767	0.0112044	0.0112044	0.0114096	0.0120662	0.0120662	0.0124356	0.0119842	0.0123125	0.0120252	0.01182	0.0123535	0.0117789	0.0121894	0.0115737	0.0122304	0.0127639	0.0126819	0.0130102	0.0126819	0.0125587	0.0119431	0.0114096	0.011861	0.0121483	0.0121483	0.0117789	0.0112454	0.0116148	0.0115737	0.0132564	0.0137079
178	0.015656	0.0158765	0.0141125	0.0123484	0.0116869	0.0103638	0.0125689	0.0127894	0.0123484	0.0101433	0.00948181	0.0105843	0.0105843	0.0125689	0.013892	0.0145535	0.014333	0.0141125	0.0136714	0.0132304	0.0123484	0.0110254	0.0114664	0.0101433	0.0145535	0.0125689	0.014774	0.0112459	0.0134509	0.0123484	0.0127894	0.0121279	0.0125689	0.0123484	0.0125689	0.0123484	0.0132304	0.013892	0.0127894	0.0132304	0.0119074
179	0.0129324	0.0122858	0.0168122	0.0168122	0.0168122	0.0116392	0.0122858	0.0129324	0.0161655	0.0142257	0.0142257	0.0109926	0.0109926	0.0109926	0.0122858	0.0116392	0.0103459	0.0103459	0.0103459	0.0122858	0.0129324	0.0122858	0.013579	0.0148723	0.0174588	0.0155189	0.013579	0.0116392	0.0103459	0.0090527	0.00775946	0.00711284	0.00840608	0.0103459	0.00969932	0.0090527	0.00775946	0.00775946	0.00711284	0.00969932	0.0122858
180	0.0118334	0.0110549	0.0105099	0.011522	0.0123784	0.0129233	0.0124562	0.0124562	0.0128455	0.0131569	0.0124562	0.0135461	0.0135461	0.0137018	0.0128455	0.0123005	0.0126898	0.0127676	0.0123005	0.0118334	0.0108213	0.0126119	0.0126898	0.0131569	0.0123005	0.0128455	0.0129233	0.0123784	0.0122227	0.0119891	0.0113663	0.0119112	0.012067	0.013079	0.0131569	0.0135461	0.0137018	0.0131569	0.0132347	0.0129233	0.0130012
181	0.00938315	0.00973067	0.00938315	0.0121633	0.0118158	0.0107732	0.00938315	0.0118158	0.0111208	0.0111208	0.0121633	0.0166811	0.0166811	0.0149435	0.0107732	0.0114683	0.0125109	0.0142485	0.0135534	0.0132059	0.0132059	0.014596	0.0135534	0.0132059	0.0128584	0.0142485	0.0132059	0.0111208	0.00903562	0.00834057	0.0104257	0.0114683	0.0132059	0.0121633	0.0100782	0.00973067	0.0104257	0.0125109	0.0125109	0.0125109	0.0135534
182	0.0135965	0.0138596	0.0137719	0.0142105	0.0138596	0.0132456	0.0123684	0.0123684	0.0129825	0.0133333	0.0137719	0.0126316	0.0130702	0.0125439	0.0138596	0.0119298	0.0114912	0.0117544	0.0122807	0.0135088	0.0126316	0.0133333	0.012807	0.012807	0.0123684	0.0115789	0.0110526	0.0102632	0.0102632	0.0100877	0.0112281	0.0110526	0.0127193	0.0128947	0.0135088	0.0127193	0.012193	0.0114035	0.0112281	0.0114035	0.0127193
183	0.0112224	0.0143301	0.0134669	0.0134669	0.011395	0.0138122	0.0164019	0.0155387	0.0136395	0.0108771	0.0105318	0.0112224	0.0122583	0.0127762	0.0134669	0.0115677	0.011913	0.0110497	0.0120856	0.0120856	0.0120856	0.0126036	0.0134669	0.0131215	0.0145028	0.0141575	0.0139848	0.0129489	0.0117403	0.0112224	0.0117403	0.0132942	0.015884	0.0146754	0.0138122	0.0115677	0.0108771	0.0107044	0.0103591	0.011913	0.011395
184	0.011121	0.0115658	0.0117883	0.0120107	0.0149021	0.0146797	0.0171263	0.0133452	0.01379	0.0122331	0.0140125	0.0129004	0.01379	0.0126779	0.0142349	0.0131228	0.0124555	0.0104537	0.0115658	0.0131228	0.0133452	0.0129004	0.0133452	0.0157918	0.0151246	0.0140125	0.00956406	0.0100089	0.011121	0.0146797	0.0133452	0.0146797	0.0126779	0.01379	0.0124555	0.0129004	0.0124555	0.0124555	0.0133452	0.0122331	0.0129004
185	0.012418	0.0120778	0.0128645	0.0122266	0.0121841	0.0117801	0.0123542	0.0127795	0.012737	0.0128645	0.0127157	0.0125456	0.0125881	0.0119502	0.0119289	0.0115462	0.0117588	0.0118439	0.0114824	0.012014	0.0122479	0.0126944	0.0126306	0.012099	0.0121416	0.0119927	0.0125243	0.0126306	0.0127582	0.0130984	0.0129709	0.0130134	0.0119715	0.0120353	0.0119715	0.0124818	0.0125243	0.0130346	0.0129283	0.0132685	0.0125456
186	0.0124748	0.0136821	0.0124748	0.0142186	0.0132797	0.0144869	0.0134138	0.0134138	0.0118042	0.0114017	0.0119383	0.0123407	0.0138162	0.0142186	0.0139504	0.0120724	0.0111335	0.0120724	0.0136821	0.0139504	0.0139504	0.0128773	0.0131455	0.0119383	0.012609	0.0123407	0.013548	0.0119383	0.0114017	0.0100604	0.0107311	0.0111335	0.0118042	0.0131455	0.0118042	0.0122066	0.013548	0.013548	0.0140845	0.0132797	0.0140845
187	0.0108006	0.0129607	0.0151208	0.0135007	0.0132307	0.0105306	0.0118807	0.0118807	0.0148508	0.0140408	0.0140408	0.0126907	0.0135007	0.0124207	0.0129607	0.0135007	0.0137708	0.0129607	0.0132307	0.0121507	0.0126907	0.00972053	0.0116106	0.0148508	0.0164709	0.0153908	0.0110706	0.00999055	0.0105306	0.0113406	0.0132307	0.0137708	0.0140408	0.0143108	0.0137708	0.0126907	0.0110706	0.0113406	0.0129607	0.0135007	0.0116106
188	0.0124693	0.0120595	0.0132303	0.012762	0.0115911	0.0119424	0.0124107	0.0136401	0.0131132	0.0135815	0.0128791	0.0129961	0.0124107	0.0117082	0.0121766	0.012118	0.0125863	0.0117668	0.0127034	0.0125278	0.0124693	0.0122351	0.0120009	0.0120009	0.0115911	0.0118839	0.0122351	0.0119424	0.0125863	0.0124107	0.0120009	0.0120009	0.0123522	0.0134645	0.0126449	0.012118	0.0117082	0.0122936	0.0118839	0.0115326	0.0122936
189	0.0125541	0.0128052	0.0115498	0.0102944	0.00954115	0.0101689	0.0110476	0.0121775	0.013684	0.0131818	0.0130563	0.0130563	0.0129308	0.0130563	0.013684	0.0135585	0.0145628	0.0126797	0.0133074	0.0126797	0.0129308	0.013684	0.012052	0.0124286	0.0119264	0.0125541	0.0131818	0.0134329	0.0141862	0.0131818	0.0123031	0.0125541	0.0128052	0.0126797	0.0123031	0.0123031	0.0129308	0.0129308	0.0121775	0.0118009	0.0110476
190	0.011927	0.0128171	0.0147753	0.0140632	0.0129951	0.0138852	0.0161994	0.0165554	0.0145972	0.012105	0.011215	0.011571	0.012105	0.0126391	0.0124611	0.0129951	0.011749	0.011927	0.011215	0.0128171	0.011927	0.0126391	0.011393	0.0129951	0.012105	0.0126391	0.012105	0.0126391	0.0135291	0.0105029	0.0106809	0.00996885	0.0133511	0.0140632	0.0142412	0.0126391	0.0137072	0.0140632	0.0147753	0.0124611	0.0110369
191	0.0124618	0.0124198	0.0122238	0.0126159	0.0124758	0.013204	0.0130219	0.0130919	0.0124618	0.0129099	0.0128539	0.0125459	0.0122658	0.0121818	0.0128259	0.0129799	0.0126159	0.0123498	0.0120978	0.0126999	0.0126299	0.0126159	0.0126159	0.0125459	0.0128399	0.0123638	0.0123498	0.0119018	0.0121118	0.0123498	0.0129379	0.0126859	0.0126999	0.0121118	0.0122938	0.0119298	0.0124198	0.0125039	0.0126019	0.0128259	0.0128399
192	0.0122848	0.012884	0.0128041	0.012864	0.0123047	0.0121449	0.0118653	0.0121449	0.0122448	0.0122448	0.0124246	0.0121649	0.0122049	0.0120251	0.0127442	0.0128241	0.012884	0.0125644	0.0127442	0.0130239	0.0127841	0.0122248	0.0121849	0.0125444	0.0125245	0.0117255	0.0119652	0.0119452	0.0118653	0.011266	0.0118853	0.0124645	0.012884	0.0123047	0.012125	0.012105	0.0130438	0.0131837	0.0127242	0.012085	0.0122648
193	0.0123883	0.0124122	0.0126504	0.0127457	0.012436	0.0121501	0.0122454	0.012841	0.013103	0.0130077	0.0128886	0.0128886	0.0128886	0.0124836	0.0125789	0.0117451	0.0121977	0.0125074	0.0131745	0.012698	0.0120548	0.0122692	0.0125074	0.0130077	0.0129839	0.013508	0.013246	0.013103	0.0126266	0.012031	0.0123169	0.0117927	0.0121977	0.0120548	0.0119357	0.0123883	0.0125789	0.0131745	0.0132698	0.0125789	0.0129124
194	0.012491	0.0127558	0.0124381	0.0121279	0.011742	0.0121279	0.0122489	0.0127709	0.0127936	0.0126877	0.0125969	0.012544	0.0128996	0.0125364	0.0124759	0.012143	0.0123775	0.0122716	0.012143	0.0116134	0.0117193	0.0121733	0.0123775	0.0123094	0.0124456	0.0128012	0.0129601	0.0126121	0.0124759	0.0123397	0.0125591	0.0125515	0.0127407	0.0126575	0.0125742	0.0125364	0.0123851	0.0121657	0.0120749	0.0120144	0.0123094
195	0.012383	0.0125151	0.012449	0.0124556	0.0122939	0.0123137	0.0122906	0.0122774	0.012383	0.0124787	0.0125547	0.0124589	0.0124127	0.0124358	0.0124325	0.012558	0.0123434	0.0123137	0.0121849	0.0124292	0.0124986	0.0127263	0.0125943	0.0126339	0.0124986	0.0126636	0.0124589	0.0125052	0.0123731	0.0125514	0.0123434	0.0123302	0.0121783	0.0124622	0.0126108	0.0128221	0.0125811	0.0123929	0.0123764	0.012416	0.0124127
196	0.0129535	0.0120282	0.0126451	0.0125679	0.0124137	0.0127222	0.0129535	0.013339	0.0136474	0.0131848	0.0131077	0.0135703	0.0136474	0.0135703	0.0119511	0.0121824	0.0129535	0.0135703	0.0122595	0.0122595	0.0129535	0.0151124	0.0134161	0.0134161	0.0119511	0.0124908	0.0117198	0.0116427	0.0117198	0.011874	0.0124908	0.0129535	0.0132619	0.0134932	0.0127993	0.0119511	0.0109488	0.0101777	0.0107175	0.0114114	0.0123366
197	0.0114062	0.0119169	0.012683	0.013364	0.0131937	0.0131086	0.0123425	0.0131937	0.0125128	0.0143854	0.0132789	0.0136193	0.0114062	0.0103847	0.0100443	0.0103847	0.0119169	0.0115764	0.0125128	0.0122574	0.0128533	0.0118318	0.0115764	0.0110657	0.0116616	0.0128533	0.0141301	0.0142152	0.0137045	0.0131937	0.0132789	0.012683	0.0122574	0.0103847	0.0115764	0.0122574	0.012002	0.0108955	0.00995914	0.0116616	0.0124276
198	0.0130577	0.0119292	0.0110426	0.010962	0.010962	0.0118486	0.011768	0.0130577	0.0132995	0.0134607	0.0116874	0.0116068	0.010962	0.0119292	0.0107202	0.0116068	0.0123322	0.0147503	0.0149115	0.0145891	0.0127353	0.0120904	0.0119292	0.0124128	0.0129771	0.0130577	0.011768	0.0111232	0.0104784	0.012171	0.0136219	0.0143473	0.0141861	0.0128965	0.0120904	0.0108814	0.0116068	0.012171	0.0129771	0.0131383	0.0138637
199	0.0109605	0.011352	0.0123306	0.0133092	0.0136028	0.0132113	0.0140921	0.0137985	0.0131135	0.0112541	0.0112541	0.0124284	0.0129177	0.0134071	0.0126242	0.0131135	0.0121349	0.0122327	0.011352	0.011352	0.0115477	0.0124284	0.012722	0.0139942	0.0122327	0.0117434	0.0105691	0.0133092	0.0139942	0.0142878	0.0130156	0.0126242	0.0129177	0.0132113	0.0136028	0.0124284	0.0123306	0.012722	0.0139942	0.0137985	0.012722
200	0.0134453	0.0128997	0.0127828	0.0126269	0.0132894	0.0122372	0.0126659	0.0118864	0.0128218	0.01251	0.0132505	0.0132894	0.0131335	0.012471	0.01251	0.0136791	0.0132894	0.0127438	0.0122372	0.0132115	0.0132505	0.0136012	0.0134843	0.0129387	0.0122372	0.012432	0.012471	0.0121592	0.0120034	0.0121982	0.0122762	0.0117305	0.0122762	0.0119644	0.0122762	0.011068	0.0117305	0.0118864	0.0128218	0.01251	0.0126659
201	0.0126829	0.0116882	0.0115224	0.0121026	0.0127658	0.0126829	0.0112737	0.0107763	0.0111079	0.0135118	0.0139263	0.014175	0.0135947	0.0139263	0.0143408	0.0130145	0.0130145	0.0124342	0.0135118	0.014175	0.0132631	0.0122684	0.0111079	0.0111079	0.0114395	0.0112737	0.0116882	0.011025	0.0103618	0.0116053	0.0125171	0.014175	0.0138434	0.0140092	0.013346	0.0135947	0.0137605	0.0132631	0.0126829	0.0121855	0.0120197
202	0.0129686	0.0149949	0.0113475	0.0145897	0.0129686	0.0129686	0.010537	0.0113475	0.0133739	0.0129686	0.0125633	0.0125633	0.0137791	0.0145897	0.0133739	0.0133739	0.0133739	0.0129686	0.0121581	0.0129686	0.0154002	0.0145897	0.0149949	0.0129686	0.0133739	0.0113475	0.0129686	0.0121581	0.0133739	0.0125633	0.0125633	0.0121581	0.0113475	0.0121581	0.0101317	0.0113475	0.00972644	0.0117528	0.0113475	0.0121581	0.0133739
203	0.0123103	0.0126287	0.0122042	0.0114613	0.0101878	0.00986947	0.0108246	0.0119919	0.0126287	0.0128409	0.0119919	0.0125226	0.0125226	0.0140083	0.0133715	0.0140083	0.0147511	0.015494	0.0149634	0.0140083	0.0148573	0.0149634	0.0141144	0.0122042	0.0127348	0.0135838	0.0134777	0.0133715	0.0124164	0.0127348	0.0108246	0.0111429	0.0115674	0.0117797	0.0111429	0.0109307	0.0126287	0.0141144	0.0136899	0.0131593	0.0118858
204	0.0126409	0.0124609	0.0115162	0.0113363	0.0116512	0.0124609	0.0128658	0.0133606	0.0132257	0.0127758	0.0117412	0.0118761	0.0116962	0.0119211	0.012146	0.012101	0.0118761	0.0125059	0.0134956	0.0133156	0.0130457	0.0125509	0.0130457	0.0130457	0.0130007	0.0134956	0.0134056	0.0137205	0.0128208	0.0127308	0.0127758	0.0130457	0.0128658	0.0126409	0.0132257	0.0136755	0.0132257	0.0132707	0.0128658	0.0137205	0.0134506
205	0.011846	0.0138203	0.0147178	0.0136409	0.0111281	0.0113075	0.0113075	0.0120255	0.0102306	0.0109486	0.0105896	0.0127434	0.0131024	0.0148972	0.0141793	0.0141793	0.0134614	0.0127434	0.011846	0.0107691	0.0105896	0.0125639	0.0127434	0.0129229	0.011487	0.0123845	0.0136409	0.0136409	0.0145383	0.0143588	0.0143588	0.0132819	0.0131024	0.0116665	0.0107691	0.00987167	0.0116665	0.012205	0.0125639	0.0138203	0.0154357
206	0.0139765	0.0131243	0.0124425	0.0132947	0.0127834	0.0143174	0.0136356	0.0148287	0.0146583	0.0149991	0.0132947	0.0126129	0.0119311	0.0144878	0.0136356	0.0143174	0.0119311	0.0126129	0.010738	0.0115903	0.0112494	0.0124425	0.012272	0.0131243	0.0119311	0.0132947	0.0110789	0.012272	0.0114198	0.0132947	0.0124425	0.0121016	0.0117607	0.0109085	0.0121016	0.0109085	0.0109085	0.0103971	0.0112494	0.0114198	0.0098858
207	0.0119778	0.0119778	0.0124251	0.0121766	0.012276	0.0126239	0.0128227	0.0124251	0.0114311	0.0115802	0.0125742	0.0131209	0.0119778	0.0114311	0.0115802	0.0128227	0.0123754	0.0125245	0.0119281	0.0121766	0.0118287	0.0125742	0.0124251	0.0125742	0.0126239	0.0124748	0.0130712	0.0124748	0.0131209	0.0129221	0.0134689	0.0137671	0.0136677	0.0139162	0.0131706	0.0132203	0.0127233	0.0133694	0.0125742	0.0127233	0.0118784
208	0.0141496	0.013572	0.0116951	0.0127057	0.0125614	0.0129945	0.0115507	0.0112619	0.0118394	0.0119838	0.0111175	0.0102512	0.0111175	0.0127057	0.0122726	0.0118394	0.0116951	0.0118394	0.0132833	0.0148715	0.0140052	0.0145827	0.013572	0.014294	0.0125614	0.0109731	0.0106844	0.0119838	0.0129945	0.0129945	0.0125614	0.0116951	0.0118394	0.0111175	0.0114063	0.0119838	0.0125614	0.0128501	0.014294	0.0134277	0.0140052
209	0.0130755	0.012405	0.0120697	0.0117903	0.0120139	0.0127403	0.0124609	0.0122932	0.0126285	0.0135785	0.0141931	0.0145843	0.0136343	0.012852	0.0110639	0.00989048	0.00972284	0.0103375	0.0121256	0.0124609	0.012405	0.0122374	0.0129638	0.0134667	0.0127962	0.0123491	0.012405	0.0122932	0.0118462	0.0122932	0.012405	0.0126844	0.0119021	0.0131314	0.0129079	0.0121256	0.011511	0.0112316	0.0126285	0.0119021	0.0118462
210	0.011133	0.0113875	0.0113239	0.0105605	0.0113239	0.011642	0.012469	0.0120237	0.0127871	0.0125962	0.0125326	0.0118964	0.0118328	0.0120237	0.011642	0.0125962	0.0127235	0.0130415	0.01196	0.0117692	0.0121509	0.0127871	0.0126598	0.0130415	0.0121509	0.0133596	0.0134869	0.0145047	0.0144411	0.0143775	0.0132324	0.0121509	0.0113239	0.0125326	0.0139322	0.0148864	0.0148864	0.0132324	0.0120237	0.0114511	0.0124054
211	0.0134109	0.0128567	0.0117484	0.0106401	0.0113051	0.0119701	0.0131892	0.0139651	0.0130784	0.0114159	0.00975339	0.0107509	0.0120809	0.0142976	0.0139651	0.0141868	0.0141868	0.0147409	0.0144084	0.0125242	0.0119701	0.0114159	0.0116376	0.0133001	0.0133001	0.0138543	0.0129676	0.0125242	0.0123026	0.0110834	0.0126351	0.0144084	0.0154059	0.0140759	0.0127459	0.0129676	0.0136326	0.0136326	0.0129676	0.0114159	0.0117484
212	0.0131884	0.0123909	0.0126363	0.0123909	0.0124523	0.0123909	0.0126363	0.0131577	0.0126363	0.0124216	0.0122682	0.0124216	0.0126976	0.0130657	0.0124829	0.0125443	0.0122989	0.0128203	0.012851	0.012667	0.0117162	0.0114401	0.0115015	0.0123909	0.0128203	0.0129123	0.0123296	0.0116548	0.0116855	0.0121762	0.012575	0.0127896	0.0122069	0.0126056	0.0120229	0.0120229	0.0106734	0.0111334	0.0116855	0.0125136	0.0122682
213	0.0130806	0.0129873	0.0126327	0.0126327	0.0121476	0.0122782	0.0122222	0.0131552	0.013603	0.0138269	0.0133045	0.0128007	0.0125021	0.0123528	0.0126887	0.0125208	0.0127074	0.0126887	0.0129873	0.0127633	0.0126327	0.0125021	0.0126514	0.0125021	0.012726	0.012782	0.0127447	0.0119796	0.0121102	0.0127447	0.0128753	0.0128566	0.0121662	0.0128753	0.0126327	0.0127633	0.0121849	0.0119796	0.011793	0.011793	0.0120729
214	0.0124943	0.0125129	0.012891	0.0127856	0.0127051	0.0123332	0.0120853	0.0120047	0.0120109	0.0123084	0.0122774	0.0125315	0.0124138	0.0124819	0.0125377	0.0124881	0.0125005	0.0121721	0.0121287	0.0123332	0.0123022	0.0126679	0.0125687	0.0124758	0.0121845	0.0120977	0.0123332	0.0124324	0.0124076	0.012358	0.0123766	0.0122464	0.012358	0.0122402	0.0124881	0.0123456	0.0125811	0.0126679	0.0125625	0.0126369	0.0127051
215	0.0122707	0.012236	0.0119238	0.0119469	0.0120741	0.0120625	0.0121898	0.012317	0.0121898	0.0120278	0.0119122	0.0121782	0.0123632	0.0122707	0.0126292	0.0125945	0.0126408	0.012317	0.0126292	0.012768	0.0126177	0.0124211	0.0121666	0.0123517	0.0126408	0.0131265	0.0129993	0.0127218	0.0121551	0.0121666	0.0123401	0.012236	0.0122476	0.0124211	0.0127565	0.0126061	0.012502	0.0124558	0.0126986	0.0124789	0.0128374
216	0.0111143	0.0113026	0.00998399	0.0116794	0.0133748	0.0141283	0.012998	0.012998	0.0122445	0.0133748	0.0131864	0.0141283	0.0133748	0.0124329	0.0120561	0.0128096	0.0116794	0.012998	0.0148818	0.0171423	0.0156353	0.0122445	0.011491	0.0103607	0.011491	0.011491	0.0135632	0.0124329	0.0128096	0.0113026	0.0131864	0.0133748	0.0137515	0.0133748	0.0113026	0.0113026	0.0105491	0.0103607	0.00941886	0.0118678	0.0139399
217	0.0140362	0.0134124	0.0112289	0.0112289	0.00935745	0.00935745	0.0112289	0.0118528	0.0152838	0.0134124	0.0152838	0.0124766	0.0140362	0.0134124	0.0131004	0.0121647	0.0112289	0.0118528	0.0137243	0.0134124	0.0137243	0.0124766	0.0124766	0.0118528	0.00998129	0.0112289	0.0121647	0.0121647	0.0102932	0.0106051	0.0118528	0.0131004	0.0124766	0.0124766	0.0134124	0.0149719	0.0165315	0.0137243	0.0124766	0.010917	0.0112289
218	0.0130219	0.0121727	0.0127389	0.0124558	0.0120311	0.013305	0.0125973	0.0128804	0.0118896	0.0116065	0.0117481	0.0121727	0.0131635	0.0124558	0.0123142	0.0125973	0.0137297	0.0134466	0.0123142	0.0124558	0.0113234	0.0120311	0.0106157	0.0110403	0.0101911	0.0125973	0.0138712	0.0135881	0.0120311	0.0101911	0.0106157	0.0110403	0.0128804	0.0131635	0.0128804	0.0130219	0.0124558	0.013305	0.0145789	0.0158528	0.0152866
219	0.0153997	0.0134397	0.0132997	0.0118998	0.0142797	0.0145597	0.0159597	0.0149797	0.0127397	0.0111998	0.0103598	0.0116198	0.0104998	0.0103598	0.0110598	0.0127397	0.0141397	0.0127397	0.0132997	0.0132997	0.0138597	0.0128797	0.0117598	0.0128797	0.0127397	0.0111998	0.0111998	0.0113398	0.0141397	0.0134397	0.0144197	0.0123198	0.0106398	0.0109198	0.0125997	0.0135797	0.0124598	0.0128797	0.0144197	0.0135797	0.0123198
220	0.01394	0.0131569	0.0117472	0.0112773	0.0122171	0.0130002	0.01394	0.0145665	0.0162895	0.0153497	0.0148798	0.0140966	0.0130002	0.0120605	0.0114339	0.0136268	0.0134701	0.0123737	0.00861461	0.00892787	0.0101809	0.0104942	0.0117472	0.0117472	0.0130002	0.0131569	0.0106508	0.0115906	0.0100243	0.0122171	0.0112773	0.0128436	0.0120605	0.0142533	0.0137834	0.0131569	0.0130002	0.0122171	0.0136268	0.0134701	0.0134701
221	0.0113328	0.013071	0.0137663	0.0132796	0.0127929	0.011889	0.0125148	0.0134186	0.0146006	0.0138358	0.0137663	0.0136272	0.0134881	0.0124452	0.0116109	0.0129319	0.0137663	0.0139748	0.0123062	0.0127234	0.0125148	0.0126538	0.0113328	0.0106376	0.0119586	0.0120281	0.0124452	0.0112633	0.0120976	0.0127929	0.013071	0.013071	0.0135577	0.0133491	0.0124452	0.0113328	0.0110547	0.0116805	0.0124452	0.0130015	0.0120281
222	0.0134327	0.0139847	0.0125127	0.0114086	0.0106726	0.0114086	0.0115926	0.0139847	0.0136167	0.0150888	0.0132487	0.0128807	0.0141687	0.0136167	0.0152728	0.0141687	0.0147208	0.0147208	0.0138007	0.0125127	0.0117766	0.0123286	0.0134327	0.0139847	0.0134327	0.0132487	0.0123286	0.0123286	0.0125127	0.0126967	0.0123286	0.0121446	0.0123286	0.0134327	0.0130647	0.0115926	0.0110406	0.0106726	0.0114086	0.0110406	0.0112246
223	0.0123691	0.0132967	0.0122918	0.0132194	0.0113641	0.0120598	0.0111322	0.0117506	0.0122144	0.0132194	0.0125237	0.0127556	0.0116733	0.0131421	0.0134514	0.0136833	0.0139152	0.0131421	0.013606	0.0121371	0.0111322	0.0114414	0.0136833	0.0135287	0.0132194	0.0118279	0.0125237	0.0121371	0.0131421	0.0131421	0.0132194	0.0118279	0.0117506	0.0110548	0.0111322	0.0112095	0.0118279	0.0115187	0.0124464	0.0123691	0.0124464
224	0.0124224	0.0123583	0.0125825	0.0125025	0.0127427	0.0129109	0.0128228	0.0128148	0.0125345	0.0126947	0.0125185	0.0125825	0.0124304	0.0123983	0.0121581	0.012078	0.01207	0.0121741	0.0122141	0.0119578	0.012094	0.0121901	0.0122301	0.0121661	0.0123343	0.0125425	0.0125745	0.0124304	0.0126306	0.0127828	0.0127668	0.0127748	0.0126066	0.0125825	0.0125265	0.0124224	0.0123983	0.0125105	0.012935	0.0130631	0.0128629
225	0.0127688	0.0129889	0.0130623	0.0130623	0.0133558	0.0121817	0.011668	0.0118882	0.0124752	0.0130623	0.0122551	0.0113011	0.010714	0.0110076	0.0121817	0.0124752	0.0129889	0.0138695	0.0137228	0.0137961	0.0132091	0.0134292	0.0117414	0.0114479	0.0123285	0.0132091	0.0129155	0.0123285	0.0118148	0.0114479	0.0111543	0.0111543	0.0117414	0.0124018	0.0128422	0.0119615	0.0112277	0.0119615	0.0135026	0.0129889	0.0126954
226	0.0132512	0.0129199	0.0125886	0.012953	0.012953	0.0125555	0.0129862	0.0125555	0.0131187	0.0127874	0.0128205	0.0126549	0.0118929	0.0123567	0.0123567	0.0133174	0.0141125	0.0141125	0.0143444	0.0134168	0.0129862	0.0131849	0.0127874	0.012953	0.0119261	0.0124561	0.0117935	0.0117604	0.0112635	0.0118267	0.0123898	0.0118267	0.0122905	0.0115948	0.0122905	0.012158	0.012423	0.0120254	0.0119923	0.0119592	0.0121248
227	0.0115948	0.01243	0.0118404	0.0122335	0.0118896	0.0129704	0.0131178	0.0132161	0.0121843	0.0119878	0.0118896	0.0130687	0.0136582	0.0130687	0.0120861	0.010563	0.0111526	0.0111035	0.0124791	0.0126265	0.0126265	0.0122335	0.0122335	0.0132652	0.0135109	0.0132652	0.0131178	0.0122826	0.0117913	0.0117913	0.0124791	0.0130687	0.0121843	0.0113491	0.0115456	0.01243	0.0134617	0.0134126	0.0121843	0.0111035	0.0112017
228	0.0130536	0.0126619	0.0117808	0.0117482	0.0113566	0.0120093	0.0118461	0.0125314	0.0125967	0.0128904	0.0127925	0.0128251	0.0128577	0.0130862	0.0128904	0.0126619	0.012564	0.0120419	0.0121072	0.0122377	0.0121398	0.0118461	0.0116829	0.0126946	0.0128904	0.0132167	0.0124661	0.0126946	0.0119766	0.0125967	0.0131188	0.0129557	0.0131188	0.0126946	0.0130862	0.0128577	0.0127598	0.0128904	0.0121072	0.0124988	0.0119114
229	0.0121201	0.0122655	0.0121906	0.0120893	0.0122964	0.0126576	0.0127854	0.0125078	0.0121642	0.0122964	0.0125607	0.0126444	0.0126532	0.0123933	0.0124902	0.0127854	0.0126092	0.0125123	0.0121466	0.0125563	0.0126092	0.0127722	0.0125519	0.0126312	0.0125607	0.0128383	0.0126709	0.0126092	0.0123008	0.0126356	0.0128383	0.0129044	0.0128339	0.0126841	0.0128691	0.0126797	0.012662	0.0126444	0.0125695	0.012455	0.0121554
230	0.0126034	0.0124662	0.012336	0.0123712	0.0123817	0.0123395	0.0124556	0.0124486	0.0125717	0.0123852	0.0122199	0.0121917	0.0123219	0.0126139	0.0127019	0.0126737	0.0125471	0.0126702	0.0126808	0.0125999	0.0123395	0.0124662	0.0125189	0.0126421	0.0125612	0.0125049	0.0123043	0.0121952	0.012248	0.0121636	0.0121706	0.0122339	0.0125963	0.0125787	0.0124591	0.0123254	0.0123465	0.0124767	0.0123747	0.0123958	0.0122375
231	0.0126666	0.0125307	0.0126026	0.0126905	0.0130582	0.0127145	0.0124029	0.0119953	0.0121951	0.012267	0.0125627	0.0124188	0.0125227	0.0125627	0.0126266	0.0123549	0.0120113	0.0120832	0.0124588	0.0127545	0.0127465	0.0124748	0.0123629	0.0123949	0.0125627	0.0127545	0.0126266	0.0127385	0.0125227	0.0125387	0.0124748	0.0124188	0.0125387	0.0124108	0.0124029	0.0121072	0.0120752	0.0120992	0.0121791	0.0121391	0.012227
232	0.0128918	0.0125507	0.0117322	0.0115276	0.011664	0.0113912	0.0117322	0.0115276	0.0119368	0.0124825	0.0135057	0.0132328	0.0133693	0.0120733	0.0128918	0.0134375	0.014597	0.0145288	0.0135739	0.0120733	0.011664	0.0119368	0.0123461	0.0118004	0.0114594	0.0133693	0.014256	0.0148017	0.0144606	0.0144606	0.014256	0.0133693	0.01296	0.0122779	0.0114594	0.0109819	0.0114594	0.0113912	0.012005	0.011664	0.0118004
233	0.0110611	0.0118328	0.01209	0.0118328	0.0117042	0.0115756	0.0123473	0.0126045	0.0133762	0.0128617	0.012926	0.012926	0.0127331	0.0128617	0.0125402	0.012926	0.0132476	0.0131833	0.0124116	0.01209	0.0126045	0.0129904	0.013119	0.0124116	0.0121543	0.0104823	0.0108039	0.0117042	0.013119	0.0133762	0.0124116	0.0118971	0.0116399	0.012283	0.0136977	0.0134405	0.0138907	0.0134405	0.012926	0.0126688	0.0120257
234	0.0140499	0.0128223	0.011731	0.0111854	0.0114582	0.0126859	0.0121402	0.0114582	0.0114582	0.0113218	0.0132315	0.0121402	0.0133679	0.0121402	0.0135043	0.0129587	0.0125494	0.00995771	0.011731	0.0130951	0.0143227	0.012413	0.0107762	0.0121402	0.011731	0.0132315	0.0118674	0.0132315	0.0139135	0.0143227	0.0126859	0.0121402	0.0126859	0.0139135	0.0137771	0.0140499	0.0150048	0.0140499	0.0130951	0.0105033	0.0115946
235	0.0141116	0.0141116	0.014753	0.0128287	0.0115459	0.00994227	0.0105837	0.0121873	0.0109044	0.0112251	0.00962155	0.0109044	0.00962155	0.0105837	0.00930083	0.00994227	0.0086594	0.00898012	0.0105837	0.0109044	0.0112251	0.0105837	0.012508	0.0121873	0.0144323	0.014753	0.014753	0.0128287	0.0109044	0.0128287	0.0121873	0.0134702	0.0118666	0.0128287	0.012508	0.012508	0.00994227	0.0112251	0.0109044	0.0128287	0.0115459
236	0.0122907	0.0132595	0.013986	0.0128356	0.012654	0.0124724	0.0145309	0.0129567	0.0121696	0.0103533	0.0115642	0.0118064	0.0121091	0.011322	0.0122302	0.0127751	0.0131989	0.0127146	0.0130173	0.012654	0.0122907	0.0114431	0.0119275	0.0131384	0.01332	0.0134411	0.0125329	0.0125935	0.0136833	0.012654	0.0121696	0.0108376	0.0119275	0.0127146	0.0124118	0.0125329	0.0122302	0.0128962	0.0124724	0.0123513	0.0130778
237	0.0128788	0.0121278	0.012278	0.0118087	0.0117711	0.0118087	0.012109	0.0125596	0.0128412	0.0125784	0.0125784	0.012109	0.0121841	0.0120715	0.012109	0.0120527	0.0119964	0.0123343	0.0126722	0.0127849	0.0129539	0.0125784	0.0129163	0.0125596	0.0131791	0.0131416	0.0132542	0.012447	0.0123155	0.0120715	0.0122968	0.0117899	0.0121466	0.0119588	0.0119588	0.0119776	0.0121841	0.0125972	0.0126159	0.0126347	0.0131604
238	0.0120467	0.0129606	0.012379	0.0129606	0.0132098	0.0130437	0.0124621	0.0115482	0.0111328	0.0108005	0.0111328	0.0116313	0.0124621	0.0122129	0.0124621	0.0126283	0.0130437	0.0127113	0.0117144	0.012379	0.0117974	0.013376	0.013376	0.0142899	0.0130437	0.0126283	0.0132098	0.0119636	0.0109666	0.0105512	0.011382	0.0119636	0.0119636	0.0117144	0.0120467	0.0127113	0.0132929	0.0125452	0.0131267	0.0136252	0.0134591
239	0.0120258	0.0128329	0.0129136	0.0140436	0.0125908	0.0132365	0.0120258	0.0129944	0.0114609	0.0110573	0.0104923	0.0120258	0.0128329	0.0127522	0.0108152	0.0094431	0.0100081	0.0108152	0.0130751	0.0124294	0.0135593	0.0135593	0.0141243	0.0134786	0.0121872	0.012268	0.0129944	0.0145278	0.014205	0.0135593	0.0120258	0.0109766	0.0112187	0.0113801	0.0128329	0.011703	0.0125908	0.0124294	0.0129944	0.0124294	0.0121872
240	0.012055	0.012906	0.0130478	0.0141824	0.0134733	0.0133314	0.0131896	0.0133314	0.0137569	0.0127641	0.012055	0.0131896	0.0123387	0.0121969	0.0121969	0.0114877	0.0126223	0.0112041	0.012055	0.0116296	0.012055	0.0127641	0.0124805	0.0117714	0.0109204	0.012055	0.0119132	0.0114877	0.0117714	0.012906	0.0143242	0.0138987	0.0134733	0.0136151	0.0140406	0.0140406	0.0138987	0.0123387	0.0112041	0.0117714	0.0131896
241	0.0129794	0.0126189	0.0114471	0.0115372	0.0116274	0.0116274	0.0116274	0.0124386	0.012709	0.0137005	0.014061	0.0146018	0.0145117	0.0135202	0.0133399	0.0137005	0.0134301	0.0129794	0.0121682	0.0127991	0.0122583	0.0129794	0.0121682	0.012709	0.0110866	0.0119879	0.0119879	0.0132498	0.0128893	0.0130695	0.0118077	0.0127991	0.0132498	0.0139709	0.0133399	0.0122583	0.0139709	0.0125287	0.0137005	0.0117175	0.0128893
242	0.0106814	0.0110497	0.011418	0.0119705	0.0121547	0.0116022	0.012523	0.0104972	0.0116022	0.0108656	0.0132597	0.0141805	0.014733	0.0138122	0.0132597	0.0134438	0.0138122	0.013628	0.011418	0.0116022	0.0106814	0.0117864	0.011418	0.0138122	0.0145488	0.0158379	0.013628	0.0143646	0.0139963	0.0145488	0.0130755	0.0123389	0.0117864	0.0134438	0.0123389	0.0134438	0.0134438	0.0138122	0.0134438	0.012523	0.0130755
243	0.0119693	0.0109988	0.010837	0.0106753	0.011484	0.0129397	0.0129397	0.0135867	0.0132632	0.0132632	0.0124545	0.011484	0.0113223	0.0106753	0.0100283	0.0111605	0.0124545	0.013425	0.012778	0.012778	0.011484	0.0106753	0.00954307	0.010837	0.0124545	0.0116458	0.0131015	0.0122928	0.0126163	0.011484	0.00889608	0.00954307	0.00938132	0.0122928	0.0143955	0.0148807	0.0155277	0.0143955	0.012778	0.012778	0.0124545
244	0.0119142	0.0131056	0.0133439	0.0127085	0.0115965	0.0115965	0.0124702	0.0127085	0.0117554	0.0115171	0.0123114	0.0139793	0.0133439	0.0128674	0.0116759	0.0123114	0.0115965	0.0117554	0.0121525	0.0131056	0.0141382	0.0135028	0.0132645	0.0122319	0.0115965	0.0120731	0.0122319	0.0135822	0.0128674	0.0124702	0.0119936	0.0134234	0.0139793	0.0127085	0.0111994	0.0118348	0.0126291	0.0130262	0.0118348	0.0121525	0.0119142
245	0.0120693	0.0123107	0.0130348	0.0146038	0.0146038	0.0143624	0.0123107	0.0118279	0.0115865	0.010983	0.0113451	0.0130348	0.0136383	0.0135176	0.01219	0.0119486	0.0113451	0.010621	0.0108623	0.0111037	0.0113451	0.0105003	0.0105003	0.0117072	0.012552	0.0129141	0.0126727	0.0117072	0.0114658	0.0126727	0.0133969	0.0126727	0.0123107	0.0120693	0.0127934	0.0120693	0.0133969	0.0132762	0.0127934	0.0135176	0.0136383
246	0.0123911	0.0125327	0.0123911	0.0117539	0.0118955	0.0118955	0.01317	0.0139489	0.0136657	0.0120371	0.0123911	0.0122495	0.01317	0.0117539	0.0128868	0.0121787	0.0112582	0.0101961	0.0100545	0.0109042	0.0116831	0.012816	0.0133824	0.0126036	0.0130284	0.0117539	0.0121079	0.0112582	0.0132408	0.0132408	0.0127452	0.0117539	0.0122495	0.0127452	0.0125327	0.0121787	0.0123911	0.0122495	0.0128868	0.0130284	0.0132408
247	0.0133114	0.0143256	0.0128043	0.0128043	0.0117901	0.0128043	0.0121704	0.0125507	0.0119168	0.0125507	0.0119168	0.011283	0.0110294	0.0115365	0.0117901	0.0121704	0.0122972	0.0125507	0.011283	0.0119168	0.0117901	0.0122972	0.0126775	0.0125507	0.0122972	0.0111562	0.0114097	0.0133114	0.0147059	0.0158469	0.0141988	0.0134381	0.0109026	0.0115365	0.0119168	0.0122972	0.0120436	0.0119168	0.0126775	0.0136917	0.0121704
248	0.0125939	0.0122761	0.0125072	0.0121606	0.0124783	0.0119873	0.0117562	0.0119584	0.0121895	0.0120162	0.0116407	0.0122761	0.0132293	0.0135471	0.0134604	0.0125361	0.0124495	0.0117851	0.0129983	0.0129116	0.0128827	0.0118429	0.0120451	0.0118718	0.0129116	0.0131427	0.0129983	0.0119006	0.011554	0.0119006	0.0123628	0.0121028	0.0124783	0.012565	0.0121895	0.0119295	0.0115251	0.0124206	0.0127672	0.0129983	0.0124783
249	0.0127262	0.0124351	0.0122791	0.0121024	0.0122167	0.0122167	0.0121752	0.0120088	0.0120504	0.0123727	0.0123415	0.0125287	0.0122895	0.0125079	0.011988	0.011884	0.0119568	0.0122479	0.0121024	0.0120712	0.0125806	0.0126638	0.0127782	0.0125183	0.0125495	0.0125598	0.0125183	0.0128822	0.0128094	0.0126534	0.0122271	0.0127158	0.0127054	0.012903	0.0124559	0.0126326	0.0125391	0.0125079	0.0123935	0.0125391	0.0124247
250	0.0125102	0.0125276	0.0125886	0.0125189	0.0123098	0.012153	0.0123098	0.012214	0.0123185	0.0126147	0.012606	0.012484	0.0122837	0.0124579	0.0127715	0.0125973	0.0122837	0.0120485	0.0120223	0.0124579	0.0127802	0.012728	0.0122837	0.0118132	0.0118568	0.0119962	0.012153	0.0124318	0.012667	0.0127193	0.0126496	0.0125537	0.0124492	0.0126147	0.012728	0.0128325	0.0126147	0.0123621	0.0120223	0.0118742	0.0122314
251	0.0125323	0.0125958	0.0124406	0.0120668	0.0121374	0.0122361	0.0124124	0.0127933	0.0128779	0.0131882	0.0125605	0.0124477	0.0119963	0.0121585	0.0125464	0.0128497	0.0124829	0.0124829	0.0121444	0.0127016	0.0127862	0.0130401	0.0128779	0.01249	0.012497	0.0125817	0.0124265	0.0122079	0.0120245	0.0121726	0.0125887	0.0125464	0.0126169	0.0123913	0.0126734	0.0128144	0.0127016	0.0128779	0.0124195	0.0124195	0.0119681
252	0.0133228	0.012771	0.0130863	0.0123768	0.0125345	0.012771	0.012771	0.0121403	0.011825	0.0119038	0.0134805	0.0135593	0.0133228	0.0126133	0.012298	0.0117462	0.0103272	0.010879	0.0115097	0.0124557	0.011825	0.0123768	0.0134017	0.013717	0.0134805	0.0134017	0.0134017	0.0133228	0.0121403	0.0121403	0.011825	0.0119827	0.0117462	0.011825	0.0129287	0.0129287	0.0134017	0.0128498	0.0133228	0.0119827	0.0116673
253	0.0115793	0.0116462	0.0119809	0.0133864	0.0129179	0.013788	0.0130518	0.0136542	0.0125832	0.012784	0.0115793	0.0119809	0.0117131	0.0124494	0.0125832	0.0127171	0.0132526	0.0126502	0.0134534	0.0129179	0.0127171	0.0111777	0.0111107	0.0120478	0.012784	0.0131187	0.0126502	0.0132526	0.012851	0.0131856	0.0131187	0.0135872	0.0133864	0.0139219	0.0127171	0.0127171	0.0120478	0.0132526	0.0119139	0.0110438	0.0101737
254	0.0117535	0.0102843	0.0114596	0.0127819	0.0129288	0.0132227	0.0130757	0.0113127	0.0114596	0.0111658	0.0135165	0.0142511	0.0133696	0.0130757	0.010725	0.0136634	0.0146918	0.016161	0.0154264	0.0142511	0.0135165	0.0114596	0.00969661	0.00910894	0.00940278	0.010872	0.0113127	0.0120473	0.0132227	0.014398	0.0135165	0.0145449	0.0133696	0.0135165	0.0116066	0.0116066	0.0124881	0.0110189	0.0111658	0.00910894	0.00969661
255	0.0119508	0.012237	0.0114498	0.0130242	0.011593	0.0119508	0.0107342	0.0119508	0.0129526	0.0121655	0.0131673	0.0118792	0.0120939	0.0113067	0.0110205	0.0120939	0.0118076	0.0128811	0.0127379	0.0128095	0.0124517	0.011593	0.0125948	0.0120223	0.0133104	0.0123801	0.0132389	0.0121655	0.0118076	0.0116645	0.0121655	0.0126664	0.0138114	0.0136682	0.0125948	0.0123801	0.0125233	0.014026	0.0135251	0.0126664	0.012237
256	0.0139907	0.0133138	0.0119598	0.011847	0.0128625	0.0136523	0.0124111	0.0141036	0.0136523	0.0146677	0.0130881	0.0121855	0.0120727	0.0121855	0.0135394	0.0129753	0.0130881	0.0127496	0.0132009	0.0128625	0.0120727	0.0122983	0.0128625	0.0133138	0.0128625	0.0124111	0.012524	0.0129753	0.0138779	0.0134266	0.0122983	0.0113957	0.0120727	0.0116213	0.0129753	0.0124111	0.0142164	0.0129753	0.0137651	0.0137651	0.0136523
257	0.0114128	0.0123746	0.012631	0.0130799	0.0129516	0.0127593	0.012631	0.0124387	0.012631	0.012054	0.012054	0.0116052	0.0114769	0.0119258	0.0122463	0.0134004	0.013721	0.0134646	0.0132081	0.0128234	0.0125028	0.012054	0.0108999	0.0112205	0.0106434	0.0123746	0.0121181	0.012631	0.0118616	0.0123746	0.0125028	0.0127593	0.0110281	0.0114128	0.0110281	0.0130157	0.0121181	0.0123746	0.0123105	0.0123746	0.0132081
258	0.0144928	0.013285	0.0127674	0.0134576	0.0139752	0.0131125	0.0117322	0.0127674	0.0153554	0.0175983	0.0169082	0.0144928	0.0108696	0.0112146	0.0120773	0.0131125	0.0136301	0.0127674	0.0131125	0.0119048	0.0112146	0.0117322	0.0125949	0.0138026	0.0141477	0.0113872	0.0115597	0.0105245	0.0115597	0.0117322	0.0124224	0.0127674	0.0117322	0.0108696	0.0119048	0.0124224	0.0131125	0.0119048	0.0117322	0.00983437	0.0119048
259	0.012709	0.0111204	0.0105351	0.0111204	0.0119565	0.012709	0.0120401	0.0117893	0.0111204	0.0119565	0.0119565	0.0113712	0.0108696	0.0110368	0.0128763	0.0146321	0.0140468	0.0128763	0.0117057	0.0118729	0.012709	0.0129599	0.0132107	0.0128763	0.0119565	0.0114548	0.0113712	0.0127926	0.0128763	0.0129599	0.0125418	0.012709	0.0123746	0.0124582	0.0117057	0.0138796	0.0130435	0.0146321	0.012291	0.012709	0.011204
260	0.0123797	0.0121705	0.0134259	0.0134956	0.0136351	0.0134259	0.0130771	0.0127982	0.0123099	0.0120658	0.0129376	0.0129725	0.013391	0.0126587	0.0126587	0.0118217	0.0123448	0.0123099	0.0125541	0.011752	0.0117869	0.012031	0.0112638	0.0111592	0.0113684	0.0122053	0.0121007	0.0121007	0.0121007	0.0119612	0.0114381	0.0116474	0.0127284	0.0130423	0.0124494	0.0118915	0.0119612	0.0124494	0.0120658	0.011752	0.0123448
261	0.0144404	0.0130601	0.0129539	0.0115736	0.0118921	0.0116798	0.0123168	0.0119983	0.012423	0.012423	0.0133786	0.0126354	0.0125292	0.0130601	0.0138034	0.0140157	0.0118921	0.0121045	0.0118921	0.0145466	0.0134848	0.0129539	0.0116798	0.0113612	0.0117859	0.0118921	0.0116798	0.012423	0.0115736	0.0139095	0.0127416	0.012423	0.0109365	0.0116798	0.0115736	0.0113612	0.0108303	0.0113612	0.0119983	0.013591	0.0133786
262	0.0129698	0.0133725	0.0114392	0.0107947	0.0104725	0.0108753	0.0110364	0.0119225	0.012567	0.0127281	0.0116808	0.0128892	0.0133725	0.014017	0.0130503	0.0115197	0.0120031	0.011278	0.0126475	0.0121642	0.0133725	0.0131309	0.0129698	0.0128086	0.012567	0.0131309	0.0131309	0.0128086	0.0130503	0.0117614	0.0126475	0.0117614	0.0124864	0.0126475	0.0130503	0.0117614	0.0115197	0.0111975	0.0133725	0.014017	0.0142587
263	0.0143161	0.0114081	0.0134213	0.0123029	0.013645	0.0111844	0.0125266	0.0118555	0.0125266	0.0111844	0.0125266	0.0129739	0.0120792	0.0118555	0.0111844	0.0116318	0.0125266	0.0118555	0.0116318	0.010066	0.0118555	0.0123029	0.0118555	0.0109607	0.0105134	0.0109607	0.0114081	0.0116318	0.0116318	0.0118555	0.0134213	0.0131976	0.0116318	0.0105134	0.010066	0.0109607	0.0109607	0.0127503	0.0134213	0.0143161	0.0125266
264	0.017744	0.0152091	0.0121673	0.0147022	0.0116603	0.0116603	0.0131812	0.0131812	0.0162231	0.0131812	0.0131812	0.0106464	0.0126743	0.0136882	0.0136882	0.00912548	0.0116603	0.0126743	0.01673	0.0152091	0.0126743	0.0121673	0.0126743	0.0147022	0.0131812	0.0121673	0.0106464	0.0086185	0.0101394	0.0141952	0.018251	0.0136882	0.00963245	0.00608365	0.0086185	0.0121673	0.0141952	0.0162231	0.0126743	0.0131812	0.00912548
265	0.0178858	0.0137583	0.0100894	0.00596194	0.00917221	0.0132997	0.0151341	0.0151341	0.0137583	0.0110066	0.0119239	0.0128411	0.0160514	0.0132997	0.0146755	0.0137583	0.0128411	0.0087136	0.00825499	0.00963082	0.00963082	0.0087136	0.00963082	0.0087136	0.0110066	0.0146755	0.01651	0.0155928	0.0132997	0.0151341	0.0169686	0.0151341	0.0142169	0.010548	0.0123825	0.010548	0.0110066	0.00825499	0.00917221	0.0100894	0.0132997
266	0.0146791	0.013768	0.0123507	0.0121482	0.0121482	0.0119457	0.0109334	0.0106297	0.0112371	0.0124519	0.013768	0.013363	0.0128569	0.0124519	0.0136667	0.0119457	0.0113383	0.0117433	0.0132618	0.0142741	0.011642	0.0128569	0.0119457	0.013363	0.0122494	0.012047	0.011642	0.0110346	0.0119457	0.012047	0.013363	0.0126544	0.0136667	0.0130593	0.0121482	0.0122494	0.0134643	0.0152865	0.0151853	0.013768	0.0127556
267	0.0119082	0.0120425	0.0124007	0.0127588	0.0124007	0.0118635	0.0121768	0.0116396	0.0123111	0.0116396	0.0130722	0.0120873	0.0132065	0.0121768	0.013296	0.012714	0.0124454	0.0117739	0.0116396	0.0118635	0.0126693	0.0125797	0.0124007	0.011953	0.0126693	0.012535	0.0122216	0.0111919	0.0116396	0.0114605	0.0115053	0.0118187	0.0128931	0.0132065	0.0137885	0.0133408	0.0129827	0.0120873	0.0117739	0.012535	0.0124902
268	0.0125971	0.0131905	0.012759	0.0125701	0.0123004	0.0130557	0.0123274	0.0123813	0.0125701	0.0130557	0.0129748	0.0122195	0.0123813	0.0130017	0.012705	0.0129478	0.0126241	0.0130557	0.0128129	0.0128129	0.0124353	0.0121925	0.0121116	0.0123813	0.0121385	0.0117069	0.0123004	0.012759	0.0126511	0.0123813	0.0121385	0.0128399	0.0122195	0.0124622	0.0121925	0.0122734	0.0118958	0.01168	0.012705	0.0129748	0.012732
269	0.0124502	0.0123763	0.0119572	0.0118092	0.0121297	0.0122283	0.0123023	0.0119325	0.0124995	0.0126721	0.0132145	0.0127214	0.0126968	0.0120311	0.0121297	0.0121544	0.0119818	0.0124009	0.0118832	0.0120311	0.0113408	0.0121051	0.0122283	0.0124502	0.0122777	0.0123516	0.011686	0.0120558	0.0129433	0.0134364	0.012894	0.0120311	0.0121297	0.0121297	0.0121051	0.0128447	0.0133378	0.0133378	0.0127461	0.01282	0.0123516
270	0.0136738	0.0134805	0.0131423	0.0121277	0.0127075	0.0130457	0.0135289	0.0121277	0.0121277	0.0113546	0.0120793	0.0121277	0.0123209	0.012176	0.0121277	0.0128524	0.0126591	0.0129974	0.0125142	0.0126591	0.0129007	0.0128041	0.0127558	0.0115478	0.0119827	0.0128524	0.013239	0.0121277	0.0117411	0.0124659	0.013094	0.0125142	0.0129007	0.0127558	0.013094	0.0128041	0.0128524	0.012176	0.0113063	0.0118378	0.0127075
271	0.0106383	0.012234	0.0140071	0.0131206	0.0108156	0.0118794	0.0125887	0.0140071	0.0109929	0.0111702	0.0113475	0.0129433	0.0157801	0.0173759	0.018617	0.0164894	0.0134752	0.0117021	0.0101064	0.0102837	0.00975177	0.0117021	0.0118794	0.0118794	0.0113475	0.012766	0.0132979	0.0129433	0.0124113	0.012234	0.0129433	0.012766	0.0138298	0.012766	0.0124113	0.0124113	0.0125887	0.0117021	0.0113475	0.0109929	0.0125887
272	0.0137697	0.0134578	0.013235	0.0114525	0.0120318	0.0119873	0.0131459	0.0131904	0.0134132	0.0127448	0.0121209	0.0117199	0.0116308	0.0119873	0.0120764	0.0124774	0.0125666	0.0132796	0.013235	0.0127003	0.011809	0.0113188	0.0121209	0.0128785	0.0133241	0.0127894	0.0121655	0.0115416	0.0112743	0.0118536	0.013235	0.0135024	0.0128785	0.0122546	0.0120318	0.0118981	0.0122101	0.0126557	0.0124774	0.0123438	0.0117644
273	0.0129852	0.0150355	0.0142154	0.0131219	0.0112083	0.0116184	0.0133953	0.0128486	0.0124385	0.0107983	0.0106616	0.0114817	0.013532	0.0129852	0.0147622	0.0131219	0.0143521	0.0124385	0.0129852	0.0117551	0.0131219	0.0128486	0.0123018	0.0112083	0.0116184	0.0128486	0.013942	0.0138054	0.0143521	0.0133953	0.0138054	0.0132586	0.0125752	0.0120284	0.0125752	0.0120284	0.011345	0.00943138	0.0105249	0.0109349	0.0117551
274	0.0178731	0.0174263	0.0160858	0.0165326	0.0147453	0.0120643	0.0125112	0.0134048	0.0134048	0.0116175	0.010277	0.0080429	0.00983021	0.0116175	0.0147453	0.0116175	0.0107239	0.0107239	0.0107239	0.0120643	0.0134048	0.0120643	0.0125112	0.012958	0.0169794	0.015639	0.0147453	0.0147453	0.0151921	0.0142985	0.0125112	0.00983021	0.00983021	0.00938338	0.012958	0.0116175	0.0111707	0.00893655	0.00714924	0.00848972	0.0080429
275	0.0146209	0.0137184	0.0148014	0.0120939	0.0129964	0.0110108	0.0122744	0.0111913	0.0124549	0.0129964	0.0140794	0.0128159	0.0119134	0.0117329	0.0117329	0.0115523	0.0106498	0.0106498	0.0111913	0.0131769	0.0149819	0.0138989	0.0102888	0.00830325	0.00956679	0.0113718	0.0128159	0.0124549	0.0113718	0.00956679	0.00956679	0.0115523	0.0135379	0.0133574	0.0129964	0.0119134	0.0113718	0.0113718	0.0119134	0.0133574	0.0128159
276	0.0141049	0.0151899	0.0133816	0.0121157	0.0126582	0.0113924	0.0139241	0.0135624	0.015009	0.0130199	0.0122966	0.0119349	0.0122966	0.0113924	0.0117541	0.0110307	0.0117541	0.0113924	0.0133816	0.0130199	0.0135624	0.0130199	0.0142857	0.0132007	0.0133816	0.0113924	0.0115732	0.00958409	0.0117541	0.0117541	0.0139241	0.0130199	0.0121157	0.0119349	0.0126582	0.0142857	0.0130199	0.0128391	0.0115732	0.00958409	0.00867993
277	0.0128798	0.0128798	0.013255	0.0118795	0.0118795	0.0110041	0.0113793	0.0112542	0.0136301	0.0131299	0.0121295	0.0110041	0.0127548	0.0142553	0.0137552	0.0127548	0.0120045	0.0116294	0.0120045	0.0118795	0.0127548	0.0140053	0.0130049	0.0123796	0.010629	0.0108791	0.0116294	0.0116294	0.0128798	0.0135051	0.0137552	0.0125047	0.0111292	0.0112542	0.0127548	0.0131299	0.0135051	0.0130049	0.0141303	0.0135051	0.0141303
278	0.0137243	0.0112289	0.0124766	0.0124766	0.0131004	0.0118528	0.00935745	0.00998129	0.00935745	0.0112289	0.00935745	0.0112289	0.0131004	0.0143481	0.0131004	0.0124766	0.0112289	0.00998129	0.00686213	0.00998129	0.0131004	0.0124766	0.00935745	0.00748596	0.0112289	0.0112289	0.0118528	0.00998129	0.0137243	0.0124766	0.0143481	0.0124766	0.0131004	0.0118528	0.0137243	0.0124766	0.0124766	0.0124766	0.0112289	0.0112289	0.00998129
279	0.00786276	0.00929235	0.0135811	0.0185847	0.0157255	0.0142959	0.0114367	0.0121515	0.0100071	0.00929235	0.00857756	0.0114367	0.0157255	0.0192995	0.0185847	0.0135811	0.0114367	0.0114367	0.0100071	0.00786276	0.00786276	0.00857756	0.0100071	0.00857756	0.0114367	0.0135811	0.0171551	0.0128663	0.00929235	0.00786276	0.00857756	0.0100071	0.00929235	0.0121515	0.0157255	0.0171551	0.0150107	0.00929235	0.0100071	0.0100071	0.0128663
280	0.0100522	0.0112233	0.0132728	0.0141512	0.0128824	0.0112233	0.0117113	0.0122969	0.0116137	0.0114185	0.0114185	0.0136632	0.0133704	0.013956	0.0130776	0.013956	0.01298	0.0133704	0.0127849	0.0130776	0.0125897	0.0121017	0.0117113	0.0113209	0.0120041	0.0120041	0.0127849	0.0130776	0.0132728	0.0117113	0.0105402	0.010345	0.0115161	0.0121017	0.0123945	0.0122969	0.0118089	0.0123945	0.0118089	0.0115161	0.010833
281	0.0143642	0.0143642	0.0136549	0.0140096	0.0125909	0.0138322	0.0147189	0.0138322	0.0120589	0.0108175	0.0122362	0.0138322	0.0136549	0.0138322	0.0117042	0.0120589	0.0109949	0.0125909	0.0145416	0.0148963	0.0152509	0.0117042	0.0120589	0.00993084	0.0118815	0.0118815	0.0118815	0.0111722	0.0113495	0.0118815	0.0118815	0.0117042	0.0118815	0.0117042	0.0129456	0.0124135	0.0125909	0.0118815	0.0115269	0.0124135	0.0111722
282	0.014015	0.0126928	0.0128691	0.012781	0.012781	0.0120758	0.0118995	0.0123402	0.0136624	0.0136624	0.0132217	0.0133098	0.0134861	0.0134861	0.0117232	0.0108418	0.00951961	0.0109299	0.0111944	0.0120758	0.0111944	0.0113706	0.0118995	0.0121639	0.0129572	0.013398	0.0138387	0.0130454	0.0122521	0.0131335	0.0133098	0.0128691	0.0122521	0.0115469	0.0118995	0.0111062	0.0111944	0.0114588	0.0111944	0.0120758	0.0118114
283	0.0138047	0.0146465	0.0126263	0.0119529	0.0116162	0.0112795	0.010101	0.00976431	0.0119529	0.0139731	0.0146465	0.0132997	0.0126263	0.00942761	0.0102694	0.00841751	0.00993266	0.0102694	0.0136364	0.0143098	0.0144781	0.0122896	0.0119529	0.0124579	0.0132997	0.0131313	0.0122896	0.0131313	0.0139731	0.0149832	0.0138047	0.0139731	0.0121212	0.0131313	0.0121212	0.012963	0.0116162	0.0121212	0.0111111	0.0121212	0.0126263
284	0.0125121	0.012197	0.0126921	0.0131422	0.0135473	0.0131872	0.0127821	0.0126921	0.0125571	0.0132772	0.0135473	0.0130972	0.012197	0.011792	0.0128271	0.0130072	0.012197	0.0112519	0.0112519	0.0123321	0.0125121	0.011972	0.011837	0.0110719	0.0112969	0.0109818	0.012197	0.0134573	0.0136823	0.0133222	0.0124671	0.0124671	0.0125571	0.0123321	0.0127821	0.0130522	0.0127821	0.0123771	0.011702	0.011927	0.0110719
285	0.0133533	0.0115595	0.0113602	0.013154	0.0115595	0.0113602	0.0107623	0.0113602	0.0109616	0.00876931	0.00936721	0.0107623	0.0143498	0.0133533	0.015147	0.0109616	0.0123568	0.00857	0.0125561	0.0125561	0.0153463	0.0149477	0.0155456	0.0129547	0.0121574	0.0107623	0.013154	0.0137519	0.0123568	0.0127554	0.0103637	0.0123568	0.0103637	0.0117588	0.0115595	0.0125561	0.0125561	0.0117588	0.0113602	0.0107623	0.0121574
286	0.0121045	0.0118213	0.0121753	0.0121753	0.0113258	0.0106888	0.0123876	0.0131663	0.0136618	0.0124584	0.0124584	0.0135202	0.013591	0.0140157	0.0130247	0.0124584	0.0121753	0.0109719	0.0123876	0.011609	0.0126	0.0123876	0.0121753	0.0125292	0.011609	0.011609	0.0111135	0.0121045	0.0130247	0.0134494	0.0127416	0.0121045	0.0114674	0.0117505	0.0123876	0.0118213	0.0125292	0.0121045	0.0136618	0.0126	0.0121045
287	0.00958915	0.0104158	0.0110771	0.0135571	0.0125651	0.0140531	0.0132264	0.0150451	0.0152104	0.0147144	0.0133918	0.0132264	0.0132264	0.0132264	0.0122344	0.0112425	0.0105811	0.00925849	0.0117384	0.0120691	0.0135571	0.0117384	0.0128958	0.0145491	0.0162024	0.0148797	0.0128958	0.0115731	0.0127304	0.0123998	0.0127304	0.0109118	0.0115731	0.0109118	0.0127304	0.0123998	0.0150451	0.0138877	0.0137224	0.0107465	0.0112425
288	0.0124642	0.0125255	0.0121269	0.0123722	0.0123109	0.0122649	0.0121269	0.0121575	0.0125408	0.0127095	0.0127555	0.0125255	0.0125715	0.0123262	0.0122802	0.0122802	0.0127095	0.0128628	0.0129394	0.0126328	0.0121882	0.0118509	0.0117436	0.0128014	0.0126941	0.0128014	0.0116823	0.0122189	0.0125562	0.0129088	0.0124028	0.0120349	0.0122342	0.0118969	0.0120196	0.0117283	0.0120196	0.0120809	0.0128014	0.0132154	0.013338
289	0.0105922	0.00962927	0.0105922	0.012839	0.0163698	0.013802	0.0121971	0.0121971	0.0160488	0.0170117	0.0141229	0.0141229	0.012839	0.0157278	0.0144439	0.0147649	0.012839	0.01316	0.0154068	0.0179746	0.0170117	0.0154068	0.0125181	0.0109132	0.0115551	0.013802	0.0163698	0.0141229	0.0115551	0.0102712	0.0112342	0.0115551	0.0105922	0.0105922	0.00995025	0.0121971	0.0115551	0.0125181	0.01316	0.012839	0.0121971
290	0.0122375	0.0134461	0.0134461	0.0154102	0.0148059	0.0140505	0.0119353	0.0123886	0.0125397	0.0132951	0.0126907	0.0129929	0.0142015	0.0143526	0.0128418	0.00982021	0.00966913	0.00966913	0.0102735	0.011331	0.0123886	0.013144	0.0116332	0.0125397	0.0114821	0.0120864	0.0110289	0.0126907	0.0126907	0.0134461	0.0119353	0.0117843	0.0105756	0.011331	0.0119353	0.0128418	0.0116332	0.0108778	0.0114821	0.0122375	0.0120864
291	0.0144059	0.0137994	0.0125862	0.012283	0.0125862	0.0141027	0.013951	0.0151642	0.0142543	0.0137994	0.011828	0.0116764	0.00970506	0.00970506	0.00925013	0.0110698	0.0119797	0.0116764	0.0103116	0.0098567	0.01016	0.01016	0.0106149	0.0104633	0.0128895	0.0116764	0.0112215	0.0100083	0.0116764	0.0125862	0.0136477	0.0141027	0.0144059	0.0124346	0.0103116	0.00940177	0.0109182	0.012283	0.0121313	0.011828	0.0106149
292	0.0123691	0.0115607	0.0122074	0.0118841	0.0118841	0.0110756	0.0114798	0.0115607	0.0119649	0.0109948	0.0106714	0.0119649	0.0126925	0.0128542	0.0120458	0.0115607	0.0122074	0.0122074	0.0121266	0.0105906	0.0101863	0.0106714	0.0123691	0.0135009	0.0131776	0.0130967	0.012935	0.0136626	0.0133393	0.0127734	0.0121266	0.0119649	0.0119649	0.0125308	0.0123691	0.012935	0.0136626	0.0145519	0.0141477	0.0141477	0.0138243
293	0.014246	0.0146374	0.0133067	0.0132284	0.0130719	0.0120543	0.0104106	0.010254	0.0115064	0.0129153	0.0129153	0.0143243	0.0136198	0.0136981	0.0127588	0.0132284	0.0136198	0.0128371	0.0132284	0.0129153	0.0128371	0.0126022	0.012524	0.0130719	0.0126022	0.0126805	0.011976	0.011976	0.0111933	0.0118195	0.011115	0.0126022	0.011976	0.0127588	0.0124457	0.0120543	0.0114281	0.0104888	0.0108802	0.0131502	0.0141677
294	0.011783	0.0124277	0.0128217	0.0130007	0.0127142	0.0130007	0.0131082	0.0124277	0.0126784	0.0124635	0.0128575	0.0126784	0.0125351	0.0127858	0.0122844	0.0119263	0.0122128	0.0127858	0.0128575	0.0120337	0.0114965	0.0118188	0.0133589	0.0134663	0.0128217	0.0115323	0.0114607	0.0118188	0.012571	0.0128217	0.0132514	0.0132514	0.0135021	0.0130365	0.0132156	0.01275	0.0128217	0.0121054	0.0120696	0.0122844	0.0123561
295	0.0123457	0.0124121	0.014005	0.0136732	0.0142705	0.013474	0.0132085	0.0124121	0.0134077	0.0147352	0.0144033	0.0128767	0.0122129	0.0116819	0.0116819	0.0109518	0.0117483	0.0116819	0.0118811	0.0114164	0.0121466	0.0116156	0.0122793	0.0111509	0.0118147	0.0120802	0.0132749	0.0138059	0.0130094	0.0131422	0.0123457	0.0124784	0.0119474	0.0130758	0.0130758	0.0129431	0.0121466	0.0125448	0.0129431	0.0125448	0.0127439
296	0.0131308	0.0133268	0.0135228	0.0126409	0.0118569	0.0117589	0.0117589	0.0124449	0.0130328	0.0137188	0.0142087	0.0130328	0.0127389	0.0135228	0.0139147	0.0130328	0.011563	0.0124449	0.0130328	0.0130328	0.0124449	0.0126409	0.0117589	0.0121509	0.010779	0.011073	0.011661	0.0122489	0.0126409	0.010975	0.011563	0.0119549	0.0128368	0.0137188	0.0141107	0.0138168	0.0120529	0.0102891	0.0102891	0.010681	0.0123469
297	0.0118996	0.0132482	0.0126929	0.0123756	0.0115029	0.0120582	0.0125342	0.0114236	0.0126135	0.0116616	0.0126929	0.0120582	0.0132482	0.0118996	0.0114236	0.0111063	0.0122169	0.0130102	0.0133275	0.0138828	0.0131689	0.0129309	0.0121376	0.0126135	0.0124549	0.0128515	0.0117409	0.0120582	0.0122962	0.0141208	0.0142002	0.0138035	0.0127722	0.0126135	0.0125342	0.0120582	0.0115822	0.0125342	0.0128515	0.0142002	0.0142795
298	0.0119826	0.0126482	0.0117723	0.0126833	0.0122628	0.0127884	0.0121577	0.0121928	0.0125431	0.0127183	0.0136994	0.0128234	0.0125782	0.0125081	0.012403	0.0123329	0.0113169	0.012403	0.0133139	0.0135592	0.0127534	0.0117723	0.0120176	0.0125081	0.0129636	0.0127534	0.0120176	0.0118424	0.0118424	0.0124731	0.0119826	0.0117023	0.0109665	0.0117723	0.0126833	0.0132439	0.0130687	0.0121577	0.0125431	0.0120526	0.0122628
299	0.0121896	0.0121018	0.0121144	0.0119764	0.0121833	0.0122398	0.0122586	0.012246	0.012152	0.0122962	0.0124906	0.0127351	0.0127414	0.0126599	0.0125847	0.0124153	0.0123903	0.0124592	0.0126724	0.012754	0.0125909	0.0125721	0.0123965	0.0124404	0.0125972	0.012754	0.0126599	0.0128041	0.0127163	0.012848	0.0124404	0.0126223	0.0128104	0.0130675	0.0129358	0.0127978	0.0127226	0.0127101	0.012779	0.0126912	0.0126787
300	0.01229	0.0124983	0.0133315	0.014373	0.0152757	0.013887	0.0125677	0.0101375	0.0109707	0.0115956	0.0123594	0.0117345	0.0123594	0.0120817	0.0124288	0.0120122	0.0127066	0.0123594	0.011665	0.012776	0.0126371	0.0137481	0.0128454	0.0133315	0.0139564	0.0147896	0.0141647	0.012776	0.0115956	0.0118039	0.01229	0.0115956	0.0109707	0.0104152	0.010693	0.0106235	0.0114567	0.0112484	0.011179	0.00985974	0.0105541
301	0.012249	0.0128692	0.0131018	0.012094	0.012249	0.0119389	0.0129467	0.0125591	0.0124816	0.0124041	0.0124816	0.0124041	0.0127142	0.012249	0.0117063	0.0110086	0.0116288	0.0127917	0.0127917	0.0120164	0.0112412	0.0124816	0.0123265	0.0121715	0.0110086	0.0104659	0.0114738	0.0104659	0.012094	0.010776	0.0125591	0.0126366	0.013877	0.0141096	0.0134119	0.0125591	0.0117839	0.012094	0.0120164	0.0121715	0.0113962
302	0.0121061	0.0118429	0.0110534	0.0131588	0.0134219	0.0130272	0.0125008	0.012764	0.0131588	0.0123692	0.0119745	0.0109218	0.0109218	0.0115797	0.0144746	0.0135535	0.0126324	0.0107902	0.0110534	0.0102638	0.0109218	0.0119745	0.0117113	0.0114481	0.0110534	0.0114481	0.0114481	0.0114481	0.0114481	0.0117113	0.0115797	0.0126324	0.0121061	0.0130272	0.0122376	0.0131588	0.0128956	0.0123692	0.0119745	0.0115797	0.0122376
303	0.0119577	0.00945495	0.0114016	0.0116796	0.0133482	0.012792	0.0130701	0.012792	0.0122358	0.0116796	0.0108454	0.0100111	0.0108454	0.0122358	0.0144605	0.0125139	0.0119577	0.0125139	0.0150167	0.0125139	0.0116796	0.0116796	0.0136263	0.0116796	0.0125139	0.0130701	0.0144605	0.0111235	0.0102892	0.00889878	0.0105673	0.0111235	0.0144605	0.0147386	0.0141824	0.0122358	0.0122358	0.0105673	0.0100111	0.0100111	0.0125139
304	0.0121205	0.0119406	0.0125785	0.0125458	0.0129057	0.0130692	0.0128893	0.0127094	0.0125949	0.012464	0.0123822	0.0125131	0.0123332	0.0126112	0.0121696	0.0128566	0.0125131	0.0128566	0.0123495	0.0123986	0.0121369	0.0122514	0.0117443	0.0122187	0.0118261	0.0124967	0.0119569	0.0123495	0.0123495	0.0126112	0.0127257	0.0128402	0.0129384	0.0131183	0.0130856	0.0131019	0.0125785	0.0119406	0.0120387	0.0123822	0.0128239
305	0.0124964	0.0119284	0.0124964	0.0125911	0.0123071	0.0131591	0.0143899	0.0145792	0.0139165	0.0139165	0.0142005	0.0138218	0.0131591	0.0124018	0.0121178	0.0122124	0.0121178	0.0124018	0.0121178	0.0122124	0.0124018	0.0120231	0.0122124	0.0124964	0.0128751	0.0133485	0.0131591	0.0129698	0.0120231	0.0116444	0.0116444	0.0120231	0.0124964	0.0124964	0.0121178	0.0108871	0.010603	0.0119284	0.0122124	0.0112657	0.0115497
306	0.0132839	0.0130394	0.0124689	0.0117355	0.0122244	0.0123059	0.0124689	0.0117355	0.011654	0.0130394	0.0135284	0.0132024	0.011328	0.0102685	0.0104315	0.0115725	0.0121429	0.0126319	0.0126319	0.0123874	0.0120614	0.01198	0.0131209	0.0129579	0.0123059	0.0122244	0.011654	0.0125504	0.011328	0.0129579	0.0121429	0.0129579	0.0125504	0.0124689	0.0115725	0.010513	0.0107575	0.011002	0.0114095	0.0121429	0.0127134
307	0.0120235	0.0120235	0.0123167	0.0134897	0.0127566	0.0121701	0.0129032	0.0139296	0.0143695	0.0131965	0.011437	0.0121701	0.0112903	0.0118768	0.00997067	0.0104106	0.0102639	0.0101173	0.00894428	0.0085044	0.00967742	0.0108504	0.0142229	0.013783	0.0142229	0.0121701	0.0120235	0.0130499	0.0133431	0.0142229	0.0124633	0.0118768	0.0102639	0.0118768	0.01261	0.013783	0.0124633	0.0123167	0.01261	0.0117302	0.0121701
308	0.0123502	0.0128735	0.0138155	0.0148621	0.0142341	0.0136062	0.0131875	0.0132922	0.0123502	0.0114082	0.0121409	0.0120362	0.0117222	0.0123502	0.0122455	0.0137108	0.0123502	0.0122455	0.0111989	0.0101523	0.0106756	0.0100476	0.0121409	0.0129782	0.0151761	0.0138155	0.0129782	0.0119316	0.0110942	0.0122455	0.0121409	0.0126642	0.0115129	0.0110942	0.0109896	0.0121409	0.0129782	0.0143388	0.0144435	0.0144435	0.0144435
309	0.0147838	0.0129892	0.0129038	0.0123056	0.0124765	0.0117074	0.0111092	0.0111947	0.0123056	0.0137583	0.0141856	0.0130747	0.0129892	0.0122201	0.0130747	0.0123056	0.0131601	0.013502	0.0133311	0.0128183	0.0116219	0.0120492	0.0111947	0.0122201	0.0120492	0.0123056	0.0121347	0.0108528	0.0122201	0.0122201	0.0132456	0.0122201	0.0128183	0.0134165	0.0128183	0.0129892	0.0121347	0.0129892	0.011451	0.012562	0.0121347
310	0.0118766	0.0123378	0.0126838	0.0134909	0.0130297	0.0141828	0.0136062	0.0122225	0.0110695	0.0124532	0.0149899	0.0144134	0.0125685	0.0113001	0.0118766	0.0122225	0.0119919	0.0136062	0.0147593	0.0159124	0.0132603	0.0124532	0.0106082	0.0119919	0.0124532	0.0126838	0.0117613	0.0113001	0.0109542	0.0113001	0.0119919	0.0127991	0.0134909	0.0119919	0.0125685	0.013145	0.0136062	0.0134909	0.011646	0.0119919	0.0114154
311	0.0116788	0.0109002	0.0113869	0.0127494	0.0137226	0.0142092	0.0131387	0.0140146	0.0124574	0.0110949	0.00992701	0.010219	0.0107056	0.0117762	0.0113869	0.0119708	0.0116788	0.0123601	0.0136253	0.0139173	0.0145985	0.0127494	0.0127494	0.0117762	0.0136253	0.0137226	0.0145985	0.0142092	0.0136253	0.0127494	0.0125547	0.0127494	0.013236	0.0127494	0.0126521	0.0131387	0.0127494	0.0120681	0.0112895	0.0122628	0.0140146
312	0.0120273	0.0135222	0.0149492	0.0154249	0.0131145	0.0120273	0.0112119	0.0122312	0.0109401	0.0114158	0.0118914	0.0127748	0.0127748	0.0121632	0.0122991	0.0118235	0.0118235	0.0110081	0.0116876	0.0120953	0.0127068	0.0121632	0.0116196	0.0119594	0.0126389	0.0137261	0.0134543	0.0131145	0.012435	0.0118235	0.0122991	0.0127068	0.0131825	0.0128427	0.0114837	0.0114158	0.0116196	0.0118914	0.0114837	0.0118235	0.0135902
313	0.0134736	0.0128495	0.0127026	0.0122253	0.012519	0.012776	0.0122621	0.0121152	0.0120418	0.0125558	0.0127026	0.0124089	0.0121152	0.0121152	0.0127026	0.0131799	0.013033	0.0128127	0.0121519	0.0122988	0.0129229	0.0132533	0.0131432	0.0123355	0.0121886	0.0118582	0.0122253	0.0129963	0.0138774	0.0136204	0.0126659	0.0117114	0.0119316	0.0128862	0.013033	0.0122253	0.0121886	0.0123355	0.0122253	0.0116012	0.0114544
314	0.0127076	0.0131823	0.0132918	0.0121233	0.0115025	0.012032	0.0126893	0.013657	0.0137848	0.0135474	0.0129084	0.0121781	0.0122694	0.0122329	0.0121781	0.0119042	0.0117947	0.012032	0.0117947	0.0121051	0.0116121	0.0121598	0.0121963	0.0123059	0.0127623	0.0120868	0.0121963	0.0119955	0.0124337	0.0132371	0.0130727	0.0131275	0.012525	0.0122329	0.0122694	0.0121598	0.0117034	0.0117947	0.0117764	0.0123789	0.0119773
315	0.0128789	0.0127762	0.0124336	0.0129132	0.0126392	0.0124336	0.0122624	0.0121596	0.0121596	0.0120911	0.0119884	0.0124679	0.0121939	0.0123309	0.0122624	0.0129817	0.0127762	0.0132899	0.0132557	0.0123994	0.0115431	0.010858	0.0119541	0.0125364	0.0136325	0.0136667	0.0129132	0.0119541	0.0119541	0.0128447	0.0129474	0.0128789	0.0127419	0.0128104	0.0124679	0.0126049	0.0128789	0.0127077	0.0120226	0.0119884	0.0119884
316	0.0124084	0.0124477	0.0124674	0.0128017	0.0130671	0.0134014	0.0129492	0.0130376	0.0123297	0.0122314	0.012428	0.0125657	0.0130376	0.0128508	0.0128312	0.012487	0.0121626	0.0123297	0.0125264	0.0125362	0.0124969	0.0123199	0.0124969	0.012664	0.0127918	0.0127722	0.0123887	0.0122904	0.0124379	0.0124674	0.0123101	0.0121036	0.0124772	0.0124379	0.012605	0.012605	0.0126444	0.0125067	0.0121822	0.0121429	0.012428
317	0.0107819	0.0117786	0.0127752	0.0134094	0.0144061	0.0126846	0.0120504	0.0109631	0.0126846	0.0136813	0.0128658	0.0114161	0.0105101	0.0117786	0.0118692	0.0123222	0.0115974	0.0124128	0.0120504	0.0125034	0.0122316	0.012594	0.011688	0.0119598	0.0123222	0.0132282	0.0136813	0.013047	0.0127752	0.0124128	0.0135906	0.0144061	0.0135906	0.0125034	0.0104195	0.0106007	0.0122316	0.0132282	0.0134094	0.0123222	0.0126846
318	0.0129326	0.0107282	0.011316	0.0129326	0.0111691	0.0110221	0.00940554	0.0107282	0.0120508	0.0142553	0.015137	0.0148431	0.0136674	0.0138144	0.0132265	0.0141083	0.0126387	0.0119039	0.01161	0.0132265	0.0139613	0.0135205	0.0121978	0.0117569	0.011463	0.0126387	0.0132265	0.0135205	0.0130796	0.0129326	0.0126387	0.0138144	0.0130796	0.0133735	0.0120508	0.0132265	0.0129326	0.0110221	0.00969946	0.00999339	0.0127857
319	0.0119208	0.0148448	0.0137202	0.0116959	0.00989654	0.0101215	0.0130454	0.0148448	0.0157445	0.0130454	0.0130454	0.0107962	0.0123707	0.0103464	0.0132704	0.0116959	0.014395	0.0119208	0.0148448	0.0119208	0.0125956	0.0105713	0.0110211	0.0121457	0.0112461	0.0130454	0.0130454	0.0132704	0.0119208	0.0123707	0.0125956	0.0128205	0.0112461	0.0110211	0.0125956	0.0134953	0.0150697	0.0123707	0.0112461	0.00832209	0.00877193
320	0.0132973	0.0141284	0.0141284	0.0120507	0.0141284	0.0135051	0.0130895	0.0112196	0.012674	0.0132973	0.0132973	0.0122585	0.0128818	0.0145439	0.0132973	0.0124662	0.00976522	0.00955745	0.0101808	0.0132973	0.0151673	0.0151673	0.0128818	0.0128818	0.0114274	0.012674	0.0147517	0.0162061	0.0157906	0.0141284	0.0130895	0.0122585	0.0122585	0.0120507	0.0116352	0.0116352	0.0116352	0.0105963	0.0085186	0.0085186	0.0105963
321	0.0123121	0.0126743	0.01195	0.0113465	0.0138813	0.0137606	0.0133985	0.0113465	0.0113465	0.0118293	0.0117086	0.0124329	0.0120707	0.01195	0.0120707	0.0132778	0.0143642	0.0129157	0.0118293	0.0105015	0.0111051	0.0121914	0.0137606	0.0140021	0.0132778	0.0126743	0.0140021	0.0121914	0.01195	0.009898	0.01195	0.0120707	0.01195	0.0114672	0.0114672	0.0120707	0.0133985	0.0129157	0.0133985	0.0125536	0.0121914
322	0.013666	0.0140321	0.0137881	0.0138491	0.0125069	0.0119578	0.0120798	0.0123848	0.0126899	0.0123238	0.0119578	0.0123848	0.0125679	0.013117	0.0124459	0.0122018	0.0133	0.013178	0.0123238	0.0117137	0.0106156	0.0122628	0.0123238	0.013361	0.0121408	0.0110426	0.0115917	0.0122018	0.0126289	0.0123848	0.0121408	0.0125069	0.0125069	0.013666	0.0137881	0.013605	0.013544	0.0126289	0.013605	0.0123848	0.0125069
323	0.0132958	0.0138677	0.0132005	0.0122474	0.0123904	0.0125334	0.0125334	0.0119138	0.0116756	0.0117709	0.0105318	0.0109607	0.0108178	0.0124857	0.012438	0.0133435	0.0135818	0.0137724	0.0129146	0.0119138	0.0116756	0.0120568	0.012438	0.0128669	0.0129623	0.0133435	0.0123427	0.0119138	0.0120091	0.0126763	0.0132482	0.0127716	0.0124857	0.0126287	0.0123427	0.0129623	0.0120568	0.0120568	0.0121998	0.0129623	0.0126763
324	0.0141914	0.0131073	0.0137972	0.0122204	0.012516	0.0130088	0.0138957	0.0137972	0.013403	0.0129102	0.0130088	0.0124175	0.0126146	0.013403	0.0139943	0.0132059	0.0117276	0.0116291	0.0126146	0.0133044	0.0142899	0.0136986	0.0133044	0.0132059	0.0133044	0.0128117	0.0116291	0.0113334	0.0121218	0.0129102	0.012516	0.0136001	0.012516	0.0119247	0.0117276	0.0127131	0.0140928	0.0143885	0.0135015	0.0128117	0.0123189
325	0.0151062	0.0147742	0.0129482	0.0121182	0.0111222	0.0111222	0.0109562	0.0116202	0.0119522	0.0106242	0.00962815	0.00946215	0.0102922	0.0117862	0.0126162	0.0119522	0.0122842	0.0116202	0.0119522	0.0131142	0.0139442	0.0134462	0.0122842	0.0127822	0.0127822	0.0109562	0.0111222	0.0117862	0.0132802	0.0111222	0.0121182	0.0111222	0.0141102	0.0154382	0.0156042	0.0137782	0.0119522	0.0141102	0.0132802	0.0131142	0.0106242
326	0.0117435	0.0130843	0.0135004	0.013824	0.0126682	0.0121596	0.0121134	0.0126682	0.0133155	0.0128993	0.0122521	0.0130381	0.0128531	0.0125757	0.0116048	0.0120209	0.0122058	0.0121596	0.0128531	0.013223	0.0130843	0.0128069	0.0128993	0.0125295	0.0120671	0.0120671	0.0122058	0.0126682	0.0122521	0.0121596	0.0121134	0.0121596	0.0123908	0.0123908	0.0122983	0.0126682	0.0127606	0.0135004	0.0137316	0.0128069	0.0129456
327	0.0129372	0.0131034	0.0130203	0.0128541	0.0125493	0.012023	0.0118014	0.0127156	0.0124662	0.012577	0.0121615	0.0128818	0.0126602	0.0124662	0.0125216	0.0123554	0.0124108	0.0116075	0.0116075	0.011275	0.0117737	0.0119676	0.012023	0.0118845	0.0122723	0.0121338	0.0122169	0.0119953	0.0124662	0.0123277	0.0119122	0.0126879	0.0122723	0.0121892	0.0114689	0.0116629	0.0124385	0.0122446	0.0129926	0.0134081	0.0139622
328	0.0134554	0.0143275	0.0130817	0.0113374	0.0118358	0.0140784	0.0155734	0.0144521	0.0139538	0.0122096	0.011462	0.0110883	0.0113374	0.0124587	0.0133308	0.0138292	0.0148259	0.01358	0.0132063	0.0115866	0.0123341	0.0124587	0.0122096	0.012085	0.0117112	0.0129571	0.0132063	0.0133308	0.0112129	0.0104653	0.00996698	0.0123341	0.0119604	0.0125833	0.0113374	0.0117112	0.0119604	0.0124587	0.0123341	0.012085	0.0128325
329	0.0118603	0.0112331	0.0112331	0.0112331	0.0108909	0.0119173	0.0120314	0.0124875	0.0119743	0.0123165	0.0128297	0.0131148	0.0135709	0.0128867	0.0123735	0.0115182	0.0115182	0.0112331	0.0120884	0.0127726	0.0136279	0.0131718	0.0124305	0.0120314	0.0119173	0.0122024	0.0124875	0.0119173	0.0126586	0.013913	0.0147684	0.0133999	0.0129437	0.0123735	0.0127726	0.0127726	0.0124875	0.0115752	0.0111761	0.0114612	0.0122024
330	0.0138552	0.0135695	0.0129981	0.013141	0.0141408	0.0137123	0.0129981	0.012284	0.0112841	0.0112841	0.0128553	0.0137123	0.0135695	0.0124268	0.013141	0.0129981	0.0124268	0.0115698	0.0127125	0.012284	0.0115698	0.0118554	0.0119983	0.0127125	0.0112841	0.0115698	0.0109984	0.0111413	0.0107128	0.00999857	0.00985573	0.0114269	0.013141	0.013998	0.0141408	0.012284	0.012284	0.0114269	0.0134267	0.013998	0.0134267
331	0.0117487	0.0118078	0.0135789	0.0141103	0.0148778	0.0134609	0.0125753	0.012162	0.0115126	0.0120439	0.0116307	0.0129295	0.0125753	0.0119849	0.0114535	0.0119849	0.0126343	0.0127524	0.012221	0.012162	0.0118078	0.0115126	0.0119258	0.0115126	0.0124572	0.0122801	0.0138741	0.0129295	0.0125753	0.0108631	0.0115126	0.0126343	0.0137561	0.0140512	0.0134018	0.012162	0.0119258	0.0116307	0.0118668	0.0118078	0.0113355
332	0.012617	0.01221	0.01221	0.010989	0.012617	0.011803	0.011396	0.010582	0.012617	0.013024	0.011803	0.01221	0.015059	0.015873	0.015466	0.011803	0.011396	0.013024	0.012617	0.01221	0.010175	0.010582	0.012617	0.011396	0.013431	0.012617	0.013024	0.013024	0.013024	0.014652	0.010989	0.012617	0.010175	0.010989	0.00976801	0.01221	0.015059	0.015059	0.013024	0.00936101	0.00976801
333	0.0122175	0.0122175	0.0109957	0.0158827	0.014661	0.013032	0.00936673	0.00855223	0.00773773	0.00977398	0.0138465	0.0150682	0.0142537	0.0109957	0.0105885	0.011403	0.013032	0.014661	0.013032	0.013032	0.00977398	0.011403	0.0109957	0.0134392	0.0105885	0.0101812	0.00814498	0.00733048	0.00610874	0.00855223	0.0118102	0.0138465	0.0122175	0.0122175	0.011403	0.0158827	0.0150682	0.0158827	0.0122175	0.0126247	0.0142537
334	0.0124183	0.0131246	0.0139486	0.0135954	0.0124183	0.0119475	0.0117709	0.0123006	0.0130069	0.014184	0.0128303	0.0113001	0.0106527	0.0117709	0.0133012	0.0140663	0.013772	0.0130657	0.0108293	0.0113001	0.0116532	0.0124183	0.0121829	0.0114767	0.0121241	0.0125949	0.0130657	0.0122418	0.0118298	0.0113001	0.0120064	0.0127715	0.01336	0.0135366	0.01336	0.012948	0.0130657	0.0121829	0.0118298	0.0112412	0.0125949
335	0.0129566	0.0119969	0.0127167	0.0124768	0.0135565	0.0137964	0.0131966	0.0109172	0.0106772	0.0129566	0.0137964	0.0135565	0.011637	0.0121168	0.0121168	0.0119969	0.011637	0.0130766	0.0125967	0.0127167	0.0110371	0.011637	0.0117569	0.011517	0.0106772	0.00983744	0.011637	0.0139164	0.0137964	0.0134365	0.0117569	0.0133165	0.0136764	0.0128367	0.0131966	0.0125967	0.0141563	0.0128367	0.011397	0.011397	0.011637
336	0.011935	0.0109568	0.0109568	0.0116416	0.0138916	0.0140873	0.0142829	0.0126198	0.0112502	0.0118372	0.0112502	0.0133046	0.0120329	0.0137938	0.0128155	0.0127177	0.0124242	0.0121307	0.0127177	0.0124242	0.0138916	0.0138916	0.013109	0.0124242	0.0111524	0.0117394	0.0129133	0.0134025	0.0128155	0.0107611	0.0123264	0.0121307	0.0118372	0.0120329	0.0121307	0.0126198	0.0114459	0.0127177	0.0123264	0.0122285	0.0117394
337	0.0121081	0.0119806	0.0117257	0.0119806	0.0142748	0.0141473	0.0145297	0.0142748	0.0156768	0.0140199	0.012363	0.0124904	0.0115983	0.0105786	0.00917665	0.0100688	0.0107061	0.012363	0.0140199	0.0141473	0.0141473	0.0124904	0.0126179	0.0112159	0.0121081	0.0118532	0.0130003	0.0124904	0.0130003	0.0119806	0.0119806	0.0117257	0.0105786	0.0104512	0.0105786	0.0121081	0.0114708	0.0126179	0.0113434	0.012363	0.0105786
338	0.0145198	0.014419	0.0124023	0.012604	0.0125032	0.0129065	0.0110915	0.0111923	0.0109907	0.0129065	0.0131081	0.0130073	0.0122007	0.0127048	0.013814	0.013814	0.0133098	0.0118982	0.0109907	0.00957903	0.0100832	0.0114948	0.0139148	0.0142173	0.0130073	0.0118982	0.0127048	0.0136123	0.0139148	0.0128056	0.0128056	0.0128056	0.0133098	0.0130073	0.0123015	0.011394	0.0125032	0.0130073	0.013209	0.0130073	0.011999
339	0.0128631	0.0133039	0.0136929	0.0134077	0.0130705	0.0123185	0.0126556	0.0122666	0.0127075	0.0127075	0.0125519	0.0131483	0.0128112	0.0130965	0.012889	0.0129149	0.0126815	0.0118517	0.0122666	0.0117479	0.012111	0.011333	0.0119035	0.0118517	0.0122147	0.0121629	0.0126556	0.0130187	0.012889	0.0126297	0.0121369	0.0125778	0.0124741	0.0130187	0.0128112	0.0127334	0.0128631	0.0123703	0.0124222	0.0119813	0.0123185
340	0.0120358	0.0129616	0.0133889	0.0133177	0.0128904	0.0123206	0.0120358	0.011466	0.0118221	0.0122494	0.0126767	0.0122494	0.013104	0.013104	0.0130328	0.0116797	0.0105402	0.0119645	0.0128904	0.0138162	0.0134601	0.0138162	0.0138162	0.0127479	0.0113236	0.0113236	0.0115372	0.0132464	0.0131752	0.0135313	0.0115372	0.0123918	0.0129616	0.0135313	0.0120358	0.0113948	0.0120358	0.0128191	0.0143859	0.0135313	0.0134601
341	0.0135882	0.013375	0.0128875	0.0127961	0.0125219	0.0131922	0.012857	0.0125219	0.0120344	0.0111204	0.0119735	0.0120954	0.0130094	0.0123086	0.0123086	0.0122477	0.0124914	0.0122782	0.0124	0.0127656	0.0129484	0.0126133	0.0127047	0.0123086	0.0129789	0.0129789	0.0125524	0.0119126	0.0117602	0.0119735	0.0127352	0.0121258	0.0125828	0.0117907	0.0126133	0.012857	0.0126742	0.0124	0.0120649	0.0120649	0.0124
342	0.0120614	0.0101974	0.010307	0.0105263	0.0115132	0.0120614	0.0123904	0.0120614	0.0130482	0.0149123	0.0154605	0.0155702	0.0144737	0.014364	0.0126096	0.0121711	0.010636	0.0119518	0.0119518	0.0134868	0.0127193	0.0116228	0.0115132	0.0117325	0.0118421	0.0119518	0.0112939	0.0109649	0.0111842	0.0122807	0.0129386	0.0131579	0.0123904	0.0127193	0.0114035	0.0127193	0.0122807	0.0122807	0.0127193	0.0125	0.0126096
343	0.0112897	0.012795	0.012795	0.0117198	0.0110747	0.0115048	0.0136552	0.0118273	0.0120424	0.0111822	0.0129025	0.01258	0.0115048	0.0113972	0.0112897	0.01258	0.0130101	0.0132251	0.0131176	0.012795	0.0124724	0.0136552	0.0139777	0.015053	0.0136552	0.0140853	0.0130101	0.0138702	0.0134401	0.0139777	0.0139777	0.0138702	0.0137627	0.0133326	0.0132251	0.0130101	0.0130101	0.0121499	0.0121499	0.0121499	0.0123649
344	0.0117605	0.0114041	0.0130078	0.014077	0.0146115	0.0128297	0.013186	0.0126515	0.0137206	0.0124733	0.013186	0.013186	0.0133642	0.0117605	0.0106914	0.0112259	0.0108696	0.0117605	0.0138988	0.0153243	0.0153243	0.0128297	0.0138988	0.0137206	0.0130078	0.0108696	0.00944405	0.0101568	0.0110478	0.013186	0.0124733	0.0121169	0.0112259	0.0124733	0.0112259	0.010335	0.0108696	0.0126515	0.0137206	0.0138988	0.0133642
345	0.0114591	0.0109358	0.0110405	0.0113544	0.0118253	0.0110405	0.0114067	0.0114067	0.0129765	0.0140753	0.0141799	0.0131335	0.0116684	0.0111974	0.0122963	0.01193	0.0126625	0.0120346	0.0130288	0.0122963	0.011773	0.0112498	0.0121393	0.0128718	0.0129765	0.0122963	0.011773	0.0113021	0.0109881	0.0121393	0.0124532	0.0131858	0.0119823	0.0123486	0.0116684	0.0123486	0.0121393	0.0131335	0.0129765	0.0133428	0.0123486
346	0.012955	0.0122028	0.0111162	0.0120356	0.0130386	0.0137908	0.0133729	0.0126207	0.0125371	0.011952	0.0117849	0.0112834	0.0105312	0.0109491	0.0116177	0.0122863	0.0114505	0.0115341	0.0115341	0.0122028	0.0132057	0.0132057	0.0132057	0.0116177	0.0111162	0.0108655	0.0114505	0.0124535	0.0131222	0.0132893	0.0127043	0.0126207	0.0109491	0.0110326	0.0111162	0.0135401	0.0144594	0.0142087	0.0128714	0.0132057	0.0132057
347	0.0114522	0.0130428	0.0121415	0.0133079	0.0123005	0.0131488	0.0129367	0.0134669	0.013732	0.0133079	0.0126186	0.0113462	0.0115582	0.0118233	0.0126186	0.0121415	0.0120354	0.0114522	0.0112401	0.0111871	0.0116113	0.0123005	0.0123005	0.0113992	0.0107099	0.0123005	0.0130428	0.0137851	0.0125656	0.0129898	0.013732	0.013626	0.0133609	0.0126717	0.0121945	0.0121945	0.0115052	0.0120884	0.0123535	0.0125126	0.0126186
348	0.0101032	0.0120247	0.0133263	0.0141941	0.0123966	0.0119007	0.0127685	0.0127065	0.0123966	0.0117767	0.0128924	0.0136362	0.0142561	0.0140701	0.0129544	0.0115908	0.0110949	0.0119627	0.0123346	0.0122726	0.0117148	0.0131404	0.0136362	0.0142561	0.0125205	0.0127065	0.0119627	0.0121486	0.0120247	0.0118387	0.0117767	0.0117148	0.010785	0.0115908	0.0117767	0.0130164	0.0124585	0.0122106	0.0125205	0.0132643	0.0137602
349	0.011253	0.0115209	0.0133071	0.0130392	0.0127713	0.0116996	0.0120568	0.0125927	0.0121461	0.0121461	0.0121461	0.0123247	0.011253	0.0106278	0.0115209	0.0131285	0.0134858	0.0140216	0.013843	0.0139323	0.0125033	0.0110744	0.0107172	0.0102706	0.0100027	0.0100027	0.0105385	0.0125927	0.0131285	0.013843	0.0128606	0.0133071	0.0128606	0.0140216	0.0119675	0.0116103	0.0106278	0.0120568	0.0123247	0.0122354	0.0125033
350	0.0125181	0.0128075	0.0128075	0.0124457	0.0120598	0.0116015	0.0122287	0.0128799	0.0133382	0.012711	0.0123493	0.0120839	0.0120116	0.0125422	0.0130246	0.0131211	0.0128316	0.0123975	0.0125904	0.0124457	0.0124457	0.0126628	0.012301	0.0123493	0.0122528	0.0119875	0.0122769	0.012301	0.0132658	0.0131934	0.0128799	0.0122287	0.0121563	0.0131452	0.0132899	0.0129281	0.0117704	0.0122769	0.012494	0.0129764	0.0125181
351	0.0134237	0.0142456	0.0134237	0.0127389	0.0130128	0.0138347	0.0131498	0.0113691	0.00917745	0.00972536	0.0108212	0.0121909	0.0128758	0.01178	0.0132868	0.0121909	0.011643	0.0105472	0.01178	0.0131498	0.0124649	0.0128758	0.012054	0.0136977	0.0124649	0.0123279	0.0121909	0.01178	0.0127389	0.0113691	0.011917	0.0106842	0.011917	0.012054	0.0130128	0.0145196	0.0142456	0.0132868	0.0108212	0.0115061	0.0121909
352	0.0136357	0.0139085	0.0127267	0.0129994	0.0131812	0.0129085	0.0123631	0.0121813	0.0127267	0.0131812	0.0118176	0.0102723	0.00981774	0.0118176	0.0135448	0.0123631	0.0117267	0.00954502	0.00963593	0.0103632	0.0117267	0.0129994	0.0116358	0.013363	0.0137266	0.0154538	0.0136357	0.0130903	0.0115449	0.0113631	0.0110904	0.0120904	0.0119085	0.0129085	0.0129085	0.0134539	0.0130903	0.0119995	0.013363	0.0135448	0.0144539
353	0.01068	0.0116768	0.0102528	0.0126735	0.012104	0.0119616	0.0105376	0.0105376	0.0131007	0.0142399	0.0131007	0.011392	0.0108224	0.0118192	0.0116768	0.0122464	0.0133855	0.0125311	0.0132431	0.0116768	0.0122464	0.0115344	0.0119616	0.011392	0.0103952	0.0116768	0.0122464	0.0138127	0.0132431	0.0136703	0.0136703	0.0123888	0.0118192	0.0115344	0.0133855	0.0138127	0.0123888	0.0122464	0.0133855	0.0148095	0.0150943
354	0.0128711	0.0123303	0.0117895	0.0113569	0.0111406	0.0116814	0.0130874	0.0131956	0.0133038	0.0128711	0.0141691	0.0131956	0.0134119	0.0131956	0.0129793	0.0130874	0.0126548	0.0129793	0.012114	0.0124385	0.0120058	0.0115732	0.0130874	0.0133038	0.0141691	0.0123303	0.0117895	0.0125466	0.0122222	0.012763	0.0130874	0.0138446	0.0139527	0.0128711	0.012114	0.0122222	0.0116814	0.0122222	0.0124385	0.0134119	0.0123303
355	0.0137338	0.0125056	0.012059	0.011389	0.0128406	0.0129522	0.0127289	0.0131755	0.014962	0.0140688	0.0121706	0.0106074	0.0108307	0.011724	0.0127289	0.0136222	0.0137338	0.0131755	0.0115007	0.0116123	0.0102724	0.0115007	0.0103841	0.0116123	0.011389	0.0127289	0.0122823	0.0127289	0.0123939	0.0115007	0.0121706	0.0126172	0.0129522	0.012059	0.011389	0.0118356	0.0118356	0.011724	0.0127289	0.0128406	0.0121706
356	0.0138452	0.0133875	0.0114423	0.0102981	0.0102981	0.0115567	0.0112135	0.0112135	0.0115567	0.011099	0.0119	0.012701	0.0136163	0.0130442	0.0125865	0.0130442	0.014074	0.0154471	0.0165913	0.0167058	0.0157904	0.0143029	0.0132731	0.0128154	0.0124721	0.0129298	0.0122433	0.0112135	0.0109846	0.00961153	0.0107558	0.0113279	0.0125865	0.0122433	0.0119	0.0122433	0.0125865	0.0117856	0.0117856	0.012701	0.0132731
357	0.0120552	0.0126734	0.0120552	0.0124416	0.0119006	0.0128279	0.0126734	0.0128279	0.0129825	0.0138325	0.0130598	0.0120552	0.0123643	0.0130598	0.0127507	0.0124416	0.0125188	0.0128279	0.0126734	0.0129825	0.0123643	0.0121325	0.0120552	0.0133689	0.0127507	0.0112824	0.010896	0.011437	0.0121325	0.0120552	0.0125188	0.0136007	0.0133689	0.0121325	0.0115915	0.0120552	0.0122097	0.0112051	0.0117461	0.012287	0.0132143
358	0.0130008	0.0121033	0.0119495	0.0122059	0.0127957	0.0126675	0.0123341	0.0124111	0.0124111	0.0126418	0.0120264	0.0117443	0.0116931	0.0118726	0.0117956	0.0114623	0.0115648	0.0118982	0.0117956	0.0115648	0.0114879	0.0120264	0.0123341	0.012488	0.0121546	0.0121033	0.0123341	0.0127188	0.0137958	0.0141291	0.0142317	0.0133342	0.0123598	0.0123085	0.0125649	0.0126162	0.012847	0.0122059	0.0123598	0.0123598	0.0127188
359	0.0123566	0.0119492	0.0131713	0.0128997	0.0123566	0.0116776	0.0128997	0.0141218	0.0143934	0.0124924	0.0127639	0.0127639	0.0143934	0.0128997	0.0119492	0.0112703	0.0111345	0.0116776	0.0119492	0.0124924	0.0114061	0.0108629	0.0103198	0.0107271	0.00991242	0.0115419	0.0123566	0.013986	0.0137144	0.0150723	0.0156155	0.0146649	0.0123566	0.0122208	0.0142576	0.0148007	0.0127639	0.0115419	0.0108629	0.0112703	0.0109987
360	0.0113905	0.0114528	0.0120129	0.0130711	0.0131333	0.0125109	0.0127599	0.0124486	0.0127599	0.0114528	0.0118885	0.0123864	0.0127599	0.0123242	0.0115772	0.0121997	0.0125731	0.0123864	0.0124486	0.0121374	0.0126976	0.013569	0.0135068	0.0121997	0.0113283	0.011764	0.0141292	0.0134445	0.0137558	0.0129466	0.0126976	0.011764	0.0113283	0.0115772	0.0117017	0.0128844	0.0127599	0.0129466	0.0118885	0.0120129	0.0120752
361	0.0130437	0.0122221	0.0128383	0.011195	0.0112977	0.0108869	0.0132491	0.0125302	0.0124275	0.0108869	0.0127356	0.011195	0.0121193	0.0115031	0.0137626	0.0126329	0.0132491	0.0120166	0.0134545	0.012941	0.0130437	0.0106815	0.0109896	0.0105788	0.0121193	0.0126329	0.0135572	0.0133518	0.0124275	0.0125302	0.0132491	0.0136599	0.0137626	0.0132491	0.0119139	0.0106815	0.0112977	0.0128383	0.0140708	0.0135572	0.0137626
362	0.0130161	0.0130637	0.0126829	0.0123736	0.0125877	0.0127543	0.0121832	0.012326	0.0126591	0.0128733	0.0125877	0.012207	0.0124926	0.0122784	0.0125877	0.012564	0.0129209	0.0128733	0.0132302	0.0127543	0.0123022	0.011398	0.0118263	0.0121832	0.0126353	0.0125877	0.0128257	0.0127305	0.0124212	0.0127543	0.0124212	0.012088	0.0114694	0.0123736	0.0126591	0.0126591	0.0126115	0.0124212	0.0123022	0.0121594	0.0130161
363	0.0126788	0.0128471	0.0126788	0.0126788	0.01223	0.0126788	0.0127349	0.0135764	0.0127349	0.0128471	0.0125105	0.012791	0.0131276	0.0131276	0.0135764	0.0138569	0.0136325	0.012791	0.0117251	0.0119495	0.0111641	0.0112202	0.0102665	0.0104348	0.0116129	0.0123422	0.0132398	0.0131837	0.0131276	0.0123983	0.0120056	0.0120617	0.01223	0.0120617	0.0123983	0.013352	0.0132959	0.0128471	0.0122861	0.0115568	0.0120617
364	0.0124047	0.0125996	0.0125801	0.0125151	0.0123658	0.0122619	0.0123073	0.0123788	0.0125606	0.0124632	0.0123788	0.0125996	0.0124307	0.0126905	0.0125671	0.012645	0.0126191	0.0126126	0.0124567	0.0123203	0.0122359	0.0124632	0.0124047	0.0121709	0.0123528	0.0124177	0.0125476	0.0125866	0.0125151	0.0126191	0.0124632	0.0126255	0.012697	0.0122683	0.012028	0.0119956	0.0123593	0.0126385	0.0126061	0.0125281	0.012645
365	0.013054	0.0133576	0.0112325	0.013054	0.013054	0.0148755	0.0156345	0.0151791	0.0141166	0.0112325	0.010929	0.0107772	0.0119915	0.0133576	0.0119915	0.0119915	0.0112325	0.0121433	0.0116879	0.0121433	0.0113843	0.0104736	0.00986642	0.0106254	0.0113843	0.0118397	0.010929	0.0129022	0.0129022	0.0136612	0.0136612	0.0135094	0.0157863	0.0133576	0.0127505	0.0100182	0.0112325	0.0112325	0.0135094	0.0133576	0.0129022
366	0.0123852	0.0117334	0.0123569	0.0119034	0.0129804	0.0125269	0.0126119	0.0120735	0.0131504	0.0128103	0.0125269	0.0115633	0.0118751	0.012782	0.012952	0.0130938	0.012867	0.0125553	0.0127537	0.0128103	0.0138023	0.0138306	0.0131504	0.0124702	0.0124702	0.0129237	0.0131504	0.0126119	0.0129237	0.0123002	0.0126119	0.0121868	0.0122152	0.0121868	0.0119884	0.0122152	0.0125836	0.0123002	0.0121868	0.0126119	0.0124419
367	0.0139757	0.0138531	0.0131176	0.012382	0.0120755	0.0115238	0.0116464	0.0118916	0.0127498	0.0135466	0.0144048	0.0137918	0.0133015	0.0135466	0.0142822	0.014037	0.0129337	0.0134854	0.0135466	0.0144661	0.0127498	0.0130563	0.0120142	0.0114013	0.0111561	0.0115238	0.012382	0.01134	0.0111561	0.0120142	0.0126885	0.0121981	0.0119529	0.0123207	0.0132402	0.0131176	0.0126885	0.0121981	0.0120142	0.0120755	0.012382
368	0.0130466	0.0132198	0.0129312	0.0120075	0.0114879	0.0107952	0.0123539	0.0123539	0.0131621	0.0124116	0.0131043	0.0128157	0.0123539	0.0127002	0.0125848	0.0133353	0.0130466	0.0139125	0.0134507	0.0130466	0.0115457	0.0110261	0.0116034	0.0129312	0.0130466	0.0127002	0.0124693	0.0120075	0.0117766	0.0117189	0.0120075	0.011892	0.0116611	0.0120075	0.0119498	0.0116611	0.0111993	0.012123	0.0142012	0.0143744	0.0135662
369	0.011989	0.0132013	0.0130666	0.0138749	0.0129319	0.0123931	0.00996834	0.0113154	0.0122584	0.0136054	0.0127972	0.0146831	0.0144137	0.0140096	0.0113154	0.0115848	0.0118542	0.0129319	0.0148178	0.0154913	0.0141443	0.0121237	0.0111807	0.011989	0.0113154	0.0114501	0.0122584	0.0130666	0.0130666	0.0113154	0.011046	0.0107766	0.011989	0.011989	0.0138749	0.0129319	0.013336	0.0114501	0.0127972	0.0125278	0.0132013
370	0.0125863	0.0109977	0.0111199	0.0119753	0.0135639	0.0135639	0.0124641	0.0112421	0.0120975	0.0112421	0.0118531	0.0108755	0.0119753	0.0123419	0.0124641	0.0127085	0.0102646	0.0106311	0.0112421	0.0139305	0.0146637	0.0158856	0.0136861	0.0129529	0.0102646	0.0119753	0.0112421	0.0130751	0.0125863	0.0130751	0.0116087	0.0119753	0.0118531	0.0119753	0.0134417	0.0146637	0.0153968	0.0144193	0.0120975	0.0122197	0.0123419
371	0.0114949	0.0119609	0.0114173	0.0116891	0.0112231	0.0111454	0.0111454	0.0113784	0.0117279	0.0119221	0.0121551	0.0121551	0.0116503	0.0124658	0.0123104	0.0132036	0.0124658	0.0123493	0.0125823	0.0124658	0.0127376	0.0121551	0.0123104	0.0122716	0.0122328	0.0129706	0.0127376	0.0129706	0.0118444	0.0123881	0.0121163	0.0125046	0.0124269	0.0127376	0.0125434	0.0117668	0.0117279	0.0120774	0.0130095	0.0132036	0.0134366
372	0.0122456	0.012502	0.0123097	0.0122456	0.0129508	0.0119891	0.0125661	0.0120532	0.0139125	0.0137843	0.013079	0.0125661	0.0130149	0.0137201	0.0135278	0.0128226	0.0124379	0.0123097	0.0109633	0.011348	0.0120532	0.0135278	0.013656	0.0129508	0.013656	0.0130149	0.013656	0.0123097	0.0124379	0.0116685	0.0118609	0.0118609	0.0128226	0.0135278	0.0139766	0.0126302	0.0125661	0.0121173	0.0126302	0.011925	0.0116685
373	0.0135954	0.0130443	0.0115745	0.0126768	0.0134117	0.0141466	0.0124931	0.0113908	0.0102884	0.0119419	0.0113908	0.0110233	0.0115745	0.0128606	0.0124931	0.0115745	0.0115745	0.0119419	0.0123094	0.0121257	0.0117582	0.0110233	0.0108396	0.0110233	0.0117582	0.0117582	0.0124931	0.0135954	0.013228	0.013228	0.0128606	0.013228	0.0123094	0.0102884	0.0126768	0.0143303	0.0152489	0.0126768	0.0123094	0.0112071	0.0113908
374	0.012251	0.0123043	0.0125706	0.0140087	0.0136891	0.0137424	0.0141153	0.0134761	0.0120379	0.0111857	0.0117716	0.0127304	0.0125706	0.0126238	0.0123575	0.0128369	0.0132098	0.0120379	0.0110792	0.0105998	0.0120379	0.0133696	0.0128902	0.0125173	0.0115053	0.0116651	0.0112922	0.0111324	0.0116651	0.0119847	0.0131032	0.0135293	0.0141685	0.0134228	0.0119314	0.0113455	0.0111857	0.012464	0.0120912	0.0121977	0.0125173
375	0.0124973	0.0130719	0.012641	0.0135028	0.0139338	0.0140774	0.0133592	0.0120664	0.0129282	0.0132155	0.014652	0.0133592	0.0132155	0.0112045	0.0119227	0.0110608	0.0114918	0.0123537	0.0136465	0.0137901	0.0120664	0.0103426	0.0112045	0.0100553	0.0119227	0.0127846	0.0147957	0.0127846	0.0116354	0.0127846	0.0149393	0.0142211	0.01221	0.010199	0.0107735	0.010199	0.0107735	0.0116354	0.012641	0.0123537	0.0120664
376	0.0123804	0.011677	0.0102701	0.0122397	0.0119584	0.0129432	0.0109736	0.0115363	0.0104108	0.0106922	0.00984806	0.0102701	0.0115363	0.0133652	0.0135059	0.0130838	0.0123804	0.0122397	0.0129432	0.0130838	0.0135059	0.0119584	0.0113956	0.0119584	0.0130838	0.0132245	0.0123804	0.0129432	0.01435	0.013928	0.0144907	0.0132245	0.0129432	0.012099	0.0112549	0.0132245	0.0126618	0.0135059	0.0149128	0.0149128	0.0135059
377	0.0141637	0.0141637	0.0125899	0.0114658	0.0114658	0.0141637	0.0150629	0.0168615	0.0148381	0.0155126	0.0128147	0.0116906	0.0105665	0.0123651	0.0123651	0.011241	0.0105665	0.0119155	0.0155126	0.0157374	0.0161871	0.013714	0.0132644	0.0123651	0.013714	0.0150629	0.0141637	0.0139388	0.0121403	0.0132644	0.0101169	0.0107914	0.0119155	0.0141637	0.0139388	0.013714	0.0132644	0.0128147	0.0101169	0.0103417	0.0107914
378	0.0125364	0.0129523	0.0138435	0.0131305	0.0131305	0.0128335	0.0128929	0.0126552	0.0120611	0.0122393	0.0120017	0.0125958	0.0128929	0.0130117	0.0125958	0.0121205	0.0112887	0.0118234	0.0118828	0.0127146	0.012477	0.0126552	0.0130711	0.0127146	0.0123581	0.0115264	0.0122393	0.0120611	0.0118234	0.0111105	0.0118234	0.0120611	0.0121799	0.011764	0.0119422	0.0129523	0.0132494	0.0143188	0.0139029	0.0142	0.0127146
379	0.0121325	0.0123163	0.0127365	0.0127103	0.0124476	0.0127628	0.0135769	0.0136031	0.0127628	0.0121063	0.0114497	0.0117911	0.0117123	0.0125527	0.0131567	0.013288	0.0135243	0.0126052	0.012684	0.0119487	0.0123163	0.0121588	0.0120012	0.012185	0.0126315	0.0133668	0.0130516	0.0129729	0.0129203	0.0126315	0.0122113	0.0118962	0.0120012	0.01208	0.0117649	0.0121063	0.0118436	0.012684	0.0123426	0.0129729	0.0118436
380	0.0123571	0.0119936	0.0118538	0.013056	0.0134474	0.0129442	0.0118818	0.0122732	0.0126366	0.0133635	0.0126646	0.0132797	0.0128883	0.0133356	0.0125807	0.0124969	0.0122452	0.0130001	0.0129442	0.0132237	0.012385	0.0121893	0.0119657	0.0118538	0.0122173	0.0118259	0.011742	0.0115463	0.0125248	0.0127205	0.0131119	0.0122173	0.0123571	0.0115463	0.0118538	0.0120495	0.0128883	0.0127485	0.0126087	0.0127205	0.0126646
381	0.0121789	0.0119122	0.0119122	0.0116455	0.0128011	0.0124456	0.0124456	0.0126233	0.0123567	0.0135123	0.0122678	0.01209	0.0115566	0.0105787	0.0106676	0.0104898	0.0126233	0.0124456	0.0130678	0.0121789	0.0119122	0.0123567	0.0125344	0.01209	0.0114677	0.0123567	0.0127122	0.0124456	0.0124456	0.0134234	0.0135123	0.0136901	0.0143124	0.0138679	0.0125344	0.0117344	0.0135123	0.0138679	0.0144013	0.0132456	0.0128011
382	0.0122769	0.0130726	0.0120496	0.0111402	0.0114812	0.0114812	0.0112538	0.0119359	0.0131863	0.0133	0.0118222	0.0117085	0.0115949	0.0121632	0.0118222	0.0127316	0.0127316	0.0115949	0.0105718	0.0102308	0.0100034	0.0104581	0.0104581	0.0118222	0.0125043	0.0135273	0.0128453	0.0146641	0.0128453	0.0123906	0.0120496	0.0133	0.0150051	0.012959	0.0122769	0.0107991	0.0104581	0.0115949	0.0127316	0.013641	0.0135273
383	0.0125969	0.01232	0.01232	0.0124585	0.0131506	0.0127353	0.0134275	0.0138427	0.0138427	0.0143965	0.0141196	0.0124585	0.0119048	0.0113511	0.0120432	0.0113511	0.0109358	0.00982835	0.0101052	0.0107973	0.0125969	0.0141196	0.0139812	0.0134275	0.01232	0.0120432	0.0113511	0.0127353	0.0131506	0.0138427	0.0130122	0.0134275	0.0124585	0.0109358	0.00996678	0.0106589	0.0116279	0.013289	0.0138427	0.0124585	0.0110742
384	0.0127397	0.0119637	0.012675	0.0128043	0.0129984	0.012869	0.011705	0.0122223	0.0116403	0.0110583	0.0122223	0.0122223	0.0135804	0.012869	0.0126103	0.0128043	0.012481	0.0129337	0.0120283	0.0124163	0.0122223	0.0117697	0.0118343	0.0126103	0.0137744	0.013645	0.012287	0.0121577	0.0122223	0.0127397	0.012481	0.0121577	0.011705	0.0121577	0.0120283	0.012481	0.0118343	0.012287	0.0116403	0.0121577	0.012093
385	0.0152554	0.0134702	0.0124153	0.0119284	0.012253	0.0137948	0.0137136	0.0142817	0.0152554	0.0145251	0.0138759	0.0126587	0.0131456	0.0137948	0.012821	0.012821	0.0109547	0.0113604	0.0113604	0.0117661	0.0110358	0.0104678	0.0111981	0.011685	0.0124153	0.0124964	0.0124964	0.0117661	0.0120907	0.0120907	0.0133079	0.0124964	0.0126587	0.0120096	0.0130645	0.0145251	0.0137948	0.0133079	0.0120907	0.0119284	0.0118473
386	0.0143648	0.0135798	0.0135013	0.0125594	0.0123239	0.0120884	0.0116959	0.0120099	0.0109894	0.0112249	0.0106755	0.0106755	0.0110679	0.0109109	0.0118529	0.0116174	0.0127164	0.0132658	0.0139723	0.0139723	0.0137368	0.0133443	0.0126379	0.0121669	0.0113034	0.0123239	0.0127164	0.0139723	0.0131873	0.0124024	0.0123239	0.0131088	0.0134228	0.0130303	0.0127164	0.0119314	0.0125594	0.0126379	0.0123239	0.0115389	0.0108325
387	0.00968385	0.00825976	0.0131017	0.0145258	0.0159499	0.0111079	0.0119624	0.0119624	0.0145258	0.0145258	0.0148106	0.012532	0.0116776	0.0116776	0.0111079	0.0131017	0.0128169	0.0131017	0.0116776	0.0119624	0.0139561	0.0122472	0.0136713	0.0108231	0.0153802	0.0145258	0.0165195	0.0122472	0.0108231	0.0105383	0.0111079	0.0119624	0.0136713	0.0145258	0.0148106	0.0119624	0.0113928	0.0113928	0.0153802	0.0148106	0.0133865
388	0.0122186	0.0112889	0.0128827	0.0130155	0.0128827	0.0115546	0.0124842	0.0132811	0.0138123	0.0144764	0.0144764	0.0142108	0.0136795	0.0138123	0.012617	0.0118202	0.0114217	0.0115546	0.0110233	0.0123514	0.0134139	0.0155389	0.0144764	0.0134139	0.0132811	0.0138123	0.0131483	0.0112889	0.0107577	0.0114217	0.0123514	0.0130155	0.0139451	0.0138123	0.014078	0.0135467	0.0132811	0.0118202	0.0114217	0.011953	0.0111561
389	0.0154531	0.015977	0.0146674	0.0133578	0.0120482	0.0104767	0.0104767	0.0102148	0.0104767	0.0110005	0.0107386	0.0115244	0.0117863	0.0130959	0.0112624	0.0115244	0.0110005	0.0117863	0.0104767	0.0102148	0.0110005	0.0120482	0.012572	0.0141435	0.0162389	0.0193819	0.0172865	0.0154531	0.0138816	0.0138816	0.0136197	0.0117863	0.0138816	0.0115244	0.0112624	0.0102148	0.0136197	0.0154531	0.0154531	0.0128339	0.0110005
390	0.0128465	0.0133471	0.0118455	0.0121236	0.0121236	0.0124016	0.0121236	0.0129578	0.0131802	0.012346	0.0112894	0.0119567	0.0131246	0.0125685	0.0116787	0.0117899	0.0127353	0.0134583	0.0126797	0.0119567	0.0109001	0.0124016	0.0134027	0.0138476	0.0125685	0.0119567	0.0131802	0.0134027	0.0132914	0.0116787	0.0124572	0.0125685	0.0141256	0.0132914	0.0139032	0.012068	0.0119011	0.0121792	0.0131246	0.0124016	0.0117343
391	0.0131231	0.0126762	0.0128644	0.0114768	0.0117826	0.0115474	0.011712	0.0126998	0.0129585	0.012982	0.0122764	0.0125586	0.0126057	0.012982	0.0122764	0.0125586	0.0119942	0.0119472	0.0124175	0.0125351	0.012347	0.0120648	0.0125116	0.0124881	0.0125116	0.0124881	0.0125116	0.0124646	0.0122764	0.0125586	0.0131936	0.0136875	0.0136875	0.0135934	0.0129349	0.013076	0.0131936	0.0131936	0.0128409	0.0119707	0.012347
392	0.0127523	0.0124628	0.0125463	0.0122792	0.0123404	0.0124628	0.0124907	0.0126465	0.0123905	0.0124907	0.0123237	0.012474	0.0124183	0.0126465	0.0125964	0.0126076	0.0125074	0.0127746	0.0127356	0.0125296	0.0123237	0.01214	0.0121177	0.0120732	0.0123905	0.0126131	0.0125352	0.012346	0.0123905	0.0123961	0.0123961	0.0123738	0.0122792	0.0123571	0.0123404	0.0125408	0.0126131	0.012769	0.0127634	0.0127634	0.0125519
393	0.0131307	0.0131307	0.0135898	0.0147835	0.0148754	0.0139571	0.0124879	0.0126716	0.0126716	0.0127634	0.0112942	0.0116615	0.0126716	0.0124879	0.0126716	0.0122125	0.0128552	0.0130389	0.0136816	0.013498	0.0131307	0.0122125	0.0125798	0.0114779	0.0112942	0.0106515	0.0117534	0.0123043	0.0125798	0.0112942	0.0112942	0.0108351	0.0112942	0.0114779	0.0125798	0.0122125	0.0131307	0.0124879	0.0145081	0.013498	0.013498
394	0.0131158	0.0129092	0.0124961	0.0116699	0.0114634	0.0114634	0.0117732	0.0122896	0.0134256	0.013942	0.0137354	0.0121863	0.0114634	0.0114634	0.0115667	0.0112568	0.0128059	0.0133223	0.0133223	0.0113601	0.0115667	0.0138387	0.0134256	0.0127027	0.0110503	0.0117732	0.0124961	0.012083	0.0124961	0.010947	0.0116699	0.0118765	0.0135289	0.0129092	0.0138387	0.015078	0.0144583	0.0130125	0.0116699	0.0122896	0.0117732
395	0.0118599	0.0125255	0.0120717	0.0125255	0.0119507	0.0126163	0.0119507	0.0125255	0.0126465	0.0127676	0.0121322	0.0115876	0.0118297	0.0121322	0.0115876	0.011043	0.0113456	0.0113456	0.0120717	0.0120112	0.012586	0.012465	0.0117994	0.0114364	0.0118599	0.012102	0.0130399	0.0122835	0.0131306	0.0119809	0.0130701	0.0128583	0.0128583	0.0126163	0.0124953	0.0133122	0.0128583	0.012223	0.0115876	0.0116179	0.0131004
396	0.0136613	0.0134559	0.012891	0.0128396	0.0128396	0.0141236	0.0134559	0.0125315	0.0106826	0.0109907	0.0111961	0.0124287	0.0126342	0.01361	0.0132505	0.0134046	0.0127882	0.0133018	0.012891	0.0130964	0.0124287	0.0121206	0.012326	0.0124287	0.0127369	0.0129423	0.0127882	0.0130964	0.0120179	0.0126342	0.0121719	0.0126855	0.0121719	0.0133018	0.0129937	0.0127882	0.0112989	0.0113502	0.0117097	0.0126342	0.0131478
397	0.0120054	0.01209	0.0135272	0.0120054	0.0125127	0.0114981	0.0128509	0.0129354	0.0125972	0.0115827	0.0110754	0.0119209	0.0129354	0.0131045	0.01302	0.0127663	0.0125972	0.0118363	0.0119209	0.0126818	0.014119	0.014119	0.0133581	0.0133581	0.0139499	0.0140345	0.012259	0.0112445	0.0121745	0.01302	0.0127663	0.0118363	0.012259	0.0117518	0.0119209	0.0121745	0.0120054	0.0123436	0.0123436	0.0135272	0.0125972
398	0.0135042	0.0128152	0.0123329	0.0118506	0.0119195	0.0119195	0.0119195	0.0126774	0.0126774	0.0128841	0.0127463	0.0133664	0.0135731	0.0131597	0.0121951	0.0125396	0.0125396	0.0141932	0.0135731	0.013642	0.0121951	0.0121951	0.0133664	0.0132975	0.0135731	0.011575	0.0116439	0.0112305	0.0124707	0.0124707	0.0126774	0.0125396	0.0125396	0.0127463	0.0117817	0.0121951	0.0114372	0.012953	0.0133664	0.0135042	0.0132286
399	0.0139682	0.0146698	0.0140957	0.0117996	0.0119909	0.0122461	0.0123736	0.0122461	0.0118634	0.0115445	0.0107153	0.0109704	0.0111618	0.0117358	0.0128201	0.0142871	0.013713	0.0139682	0.0126288	0.0134579	0.0126288	0.0132028	0.0126288	0.0109704	0.0113531	0.011672	0.0136493	0.014032	0.0144784	0.0140957	0.0132028	0.0116083	0.0120547	0.0112256	0.0116083	0.0113531	0.0116083	0.0124374	0.0126925	0.0124374	0.0122461
400	0.0135151	0.0129424	0.0139732	0.013286	0.0131715	0.0129424	0.0134005	0.0129424	0.0121406	0.0124843	0.011797	0.0134005	0.0122552	0.0123697	0.0109953	0.0106517	0.0113389	0.0119116	0.0109953	0.0111098	0.0119116	0.0146604	0.0152331	0.0153476	0.0137441	0.0130569	0.0111098	0.0125988	0.0123697	0.0129424	0.0105372	0.0113389	0.0122552	0.013286	0.0129424	0.0112244	0.0114534	0.0120261	0.0130569	0.0135151	0.0129424
401	0.0132184	0.0131695	0.0127778	0.0128268	0.0123372	0.0120435	0.0130716	0.0127289	0.0135611	0.0130226	0.0136101	0.0130226	0.0130226	0.0123862	0.0120435	0.0113091	0.0117497	0.0117008	0.0119945	0.0115049	0.0120924	0.0122883	0.0128757	0.0140018	0.0140018	0.0131205	0.0124351	0.0120435	0.0123862	0.0115539	0.0118476	0.0120924	0.0128757	0.0135122	0.0128268	0.0127778	0.0126799	0.0130716	0.0123372	0.0122883	0.0129737
402	0.0122113	0.0120077	0.0120077	0.0118042	0.0132289	0.0136359	0.0150605	0.0140429	0.0130253	0.0132289	0.0136359	0.0134324	0.0132289	0.0122113	0.0128218	0.0109901	0.0124148	0.0130253	0.0132289	0.0111937	0.00997252	0.0120077	0.0124148	0.0140429	0.0136359	0.0134324	0.0136359	0.0122113	0.0138394	0.0124148	0.0120077	0.0113972	0.0120077	0.0142465	0.0126183	0.0113972	0.00997252	0.0118042	0.0116007	0.0120077	0.0113972
403	0.0145057	0.0128713	0.0131777	0.01139	0.012667	0.012003	0.0122073	0.0121051	0.012054	0.0124116	0.0124116	0.0127691	0.0128202	0.0121051	0.0123094	0.012003	0.0123605	0.0124116	0.0128202	0.0125137	0.0115433	0.0111347	0.011339	0.0126159	0.0125137	0.0127691	0.0132799	0.0135353	0.0132799	0.0110836	0.0115433	0.0111857	0.0126159	0.0116454	0.012718	0.0124116	0.012718	0.0121562	0.0118497	0.0123094	0.0125648
404	0.0133391	0.0128194	0.0114335	0.0115201	0.0120398	0.0113469	0.0123863	0.0119532	0.0124729	0.010654	0.0113469	0.0131659	0.0142053	0.0141187	0.0127328	0.0120398	0.0129926	0.0116934	0.0125595	0.0120398	0.0133391	0.0125595	0.0116068	0.0116068	0.0120398	0.0115201	0.0103941	0.0110004	0.012906	0.0148116	0.0137722	0.0133391	0.0120398	0.0123863	0.0116068	0.0120398	0.0119532	0.0118666	0.0114335	0.0122131	0.0123863
405	0.0114163	0.0124642	0.0138429	0.0131811	0.0136775	0.0122987	0.0132914	0.0128502	0.0130708	0.0126296	0.0120229	0.012409	0.012409	0.0127951	0.011692	0.0118575	0.0117472	0.0125193	0.0122987	0.0124642	0.013126	0.0126296	0.0122987	0.0112508	0.011306	0.0128502	0.0131811	0.0133466	0.0118023	0.0114714	0.0115817	0.0116369	0.0118575	0.0119678	0.0122987	0.0127399	0.0123538	0.0127951	0.0121884	0.0131811	0.0134569
406	0.0112239	0.0123377	0.0122521	0.0136229	0.0126805	0.0118237	0.0115666	0.0123377	0.0131945	0.0145654	0.0137943	0.0132802	0.011738	0.0113953	0.0123377	0.0108812	0.011738	0.0109669	0.0124234	0.0123377	0.0126805	0.0136229	0.01388	0.01388	0.0125091	0.0111382	0.011481	0.0120807	0.0129375	0.0133659	0.0142227	0.0142227	0.0132802	0.0125948	0.0121664	0.011995	0.0112239	0.0116523	0.0123377	0.0137086	0.0131945
407	0.0126621	0.0128349	0.0128781	0.0135264	0.0129213	0.0133967	0.0123596	0.0129646	0.0113656	0.0113656	0.0107606	0.0124028	0.0129213	0.0129646	0.0121867	0.0119706	0.0123163	0.0121435	0.0127053	0.012446	0.0133535	0.0127917	0.0126621	0.0117113	0.0119274	0.0123596	0.0124892	0.0125324	0.0126621	0.0121435	0.0122299	0.0115817	0.0119706	0.0111495	0.0114088	0.0121867	0.0126188	0.013051	0.0121003	0.012446	0.012446
408	0.0121576	0.0124308	0.0125674	0.0132505	0.0127041	0.0127041	0.0128407	0.0143433	0.0144799	0.0150263	0.0121576	0.012021	0.0112014	0.0112014	0.0107916	0.0114746	0.0110648	0.0110648	0.009972	0.0114746	0.0109282	0.00983539	0.0105184	0.0117478	0.0127041	0.011338	0.00983539	0.009972	0.012021	0.0127041	0.0128407	0.0117478	0.0116112	0.0121576	0.0129773	0.0133871	0.0129773	0.012021	0.0124308	0.0125674	0.0124308
409	0.0125641	0.0155398	0.0171929	0.013556	0.0125641	0.0115722	0.0125641	0.0109109	0.0115722	0.0128947	0.0119028	0.00991899	0.00991899	0.0119028	0.0138866	0.0122334	0.0138866	0.0122334	0.0145479	0.0145479	0.0152091	0.013556	0.0122334	0.0115722	0.0128947	0.0122334	0.0122334	0.00991899	0.00991899	0.0105803	0.0109109	0.0112415	0.0109109	0.0119028	0.0125641	0.0115722	0.0112415	0.0112415	0.0128947	0.0128947	0.0152091
410	0.0116042	0.0126243	0.0130069	0.0127518	0.0127518	0.0123693	0.0122418	0.0110941	0.0136445	0.0123693	0.0126243	0.0113491	0.0126243	0.0123693	0.013517	0.0131344	0.0128794	0.0109666	0.0118592	0.0122418	0.0133894	0.0123693	0.0112216	0.010584	0.0109666	0.0128794	0.0138995	0.0142821	0.0126243	0.0123693	0.0112216	0.0123693	0.0109666	0.0102015	0.0104565	0.0118592	0.0142821	0.0122418	0.0117317	0.0110941	0.0126243
411	0.011543	0.0120523	0.0132405	0.0125615	0.012901	0.0130708	0.0123918	0.0139195	0.0145985	0.0147683	0.01358	0.0117128	0.0120523	0.0130708	0.012901	0.014259	0.012901	0.01358	0.01358	0.0130708	0.0110338	0.0100153	0.011543	0.014259	0.0145985	0.0145985	0.0140893	0.0147683	0.0157868	0.0154473	0.014938	0.0139195	0.0144288	0.0134103	0.0130708	0.011543	0.0106943	0.0110338	0.012222	0.014938	0.0154473
412	0.0122028	0.0130697	0.0121362	0.0125363	0.0123362	0.0125363	0.0122695	0.0122028	0.0125363	0.0120695	0.0110692	0.0110692	0.0112693	0.0114693	0.0114027	0.0121362	0.0123362	0.0120028	0.0134698	0.0132698	0.0133364	0.0121362	0.0118028	0.012803	0.0125363	0.013003	0.0131364	0.0124029	0.0121362	0.0111359	0.011536	0.0118694	0.0118028	0.0126029	0.0122695	0.0134698	0.013003	0.0131364	0.0127363	0.0120695	0.0125363
413	0.0128856	0.0112891	0.0117453	0.0117453	0.0120873	0.0120873	0.0129996	0.0119733	0.0116312	0.0110611	0.0137978	0.0128856	0.0133417	0.0124294	0.0128856	0.0127715	0.0119733	0.0118593	0.0124294	0.0114032	0.0117453	0.0115172	0.014368	0.0140259	0.0141399	0.0129996	0.0127715	0.0128856	0.0118593	0.0124294	0.0129996	0.0142539	0.0134557	0.0120873	0.0117453	0.0129996	0.0137978	0.0128856	0.0119733	0.0118593	0.0128856
414	0.0123121	0.0124438	0.0125482	0.0124988	0.0126745	0.0125317	0.0126251	0.0125152	0.0124988	0.0124548	0.0122407	0.0121583	0.0122846	0.0124493	0.0123725	0.0124823	0.0125317	0.0125537	0.0123889	0.0120759	0.0123395	0.0125043	0.0126196	0.0125097	0.0123011	0.0123121	0.0122571	0.0124329	0.0126635	0.012702	0.012669	0.0128777	0.0131468	0.0131962	0.012971	0.012702	0.0127074	0.012647	0.0128612	0.0127404	0.0127679
415	0.011404	0.0106562	0.0110301	0.0121518	0.0136474	0.0125257	0.0125257	0.0136474	0.0138344	0.0128996	0.011591	0.0104692	0.0127127	0.011404	0.0130866	0.011217	0.0121518	0.0125257	0.0134605	0.0134605	0.0134605	0.0140213	0.01533	0.0149561	0.0134605	0.011591	0.0127127	0.0134605	0.0140213	0.0128996	0.0121518	0.0125257	0.0123388	0.0136474	0.0136474	0.0142083	0.0138344	0.0142083	0.0138344	0.0128996	0.0130866
416	0.010262	0.0113566	0.0116303	0.0131354	0.0129986	0.0135459	0.0123144	0.0124513	0.0112198	0.0113566	0.0124513	0.013409	0.013409	0.013409	0.0128617	0.0146405	0.0132722	0.0158719	0.0157351	0.0146405	0.0125881	0.0108093	0.0135459	0.0139564	0.0136827	0.0123144	0.0116303	0.0116303	0.011083	0.0106725	0.011083	0.0123144	0.0132722	0.0139564	0.0128617	0.0121776	0.0106725	0.0114935	0.0117671	0.0129986	0.0131354
417	0.0122974	0.0131312	0.0125059	0.0133396	0.0119848	0.012089	0.0114637	0.0113595	0.0119848	0.0115679	0.0111511	0.0113595	0.0116721	0.0126101	0.0127143	0.0137564	0.013548	0.0126101	0.0115679	0.0111511	0.0110468	0.0109426	0.0121932	0.0134438	0.0142775	0.0119848	0.0121932	0.0131312	0.0139649	0.0136522	0.013548	0.0140691	0.0141733	0.0132354	0.0131312	0.0127143	0.0126101	0.0127143	0.0128185	0.0128185	0.0130269
418	0.0133542	0.0127859	0.0129753	0.0129753	0.01307	0.0129753	0.0129753	0.0135436	0.0125965	0.0122176	0.0105129	0.0115547	0.0124071	0.0125018	0.0121229	0.0116494	0.0125965	0.0134489	0.0129753	0.0118388	0.010797	0.0103234	0.0109864	0.0108917	0.01146	0.0121229	0.0127859	0.01307	0.01307	0.0132595	0.0133542	0.0132595	0.0125965	0.0120282	0.0116494	0.0116494	0.0117441	0.0124071	0.0134489	0.0144907	0.0135436
419	0.0134035	0.0129248	0.0126376	0.0122547	0.0130206	0.0123504	0.0136908	0.0129248	0.0126376	0.0112015	0.0118717	0.0128291	0.013595	0.0132121	0.0127334	0.0127334	0.0120632	0.011776	0.011393	0.0120632	0.0137865	0.013978	0.0119674	0.0105314	0.0109143	0.0122547	0.0127334	0.0130206	0.0126376	0.0114888	0.0118717	0.0123504	0.0142652	0.0132121	0.013595	0.0124461	0.0126376	0.0121589	0.0116802	0.011393	0.0109143
420	0.0140514	0.0133791	0.0126395	0.0122361	0.0132446	0.0133118	0.0140514	0.012774	0.0119672	0.0108243	0.0104881	0.0104881	0.011026	0.0121689	0.0125723	0.012774	0.0123706	0.0133791	0.0130429	0.0129757	0.0119	0.012774	0.0125723	0.0126395	0.0121689	0.0121689	0.0128412	0.0123706	0.012774	0.0111604	0.0117655	0.0108243	0.0126395	0.0120344	0.0134463	0.0130429	0.0137824	0.012774	0.0123706	0.0116983	0.0118327
421	0.012589	0.0122794	0.0120731	0.0126922	0.0126922	0.0119699	0.0118667	0.0120731	0.0131049	0.0128986	0.0119699	0.012589	0.0127954	0.0131049	0.0120731	0.0130018	0.0132081	0.0122794	0.0121762	0.0116603	0.0121762	0.0106284	0.0108348	0.0110412	0.0124858	0.0120731	0.0115571	0.0111444	0.0131049	0.0134145	0.0132081	0.0140336	0.0145496	0.0141368	0.0119699	0.0111444	0.0114539	0.0122794	0.0128986	0.0135177	0.0118667
422	0.0125343	0.01212	0.0125343	0.0127415	0.0128451	0.0112912	0.0114984	0.0123271	0.0145025	0.0139846	0.0131559	0.0122235	0.0130523	0.013881	0.0131559	0.0122235	0.0102553	0.0111877	0.0124307	0.0139846	0.0132594	0.0120164	0.0110841	0.0114984	0.0107733	0.0112912	0.0117056	0.0125343	0.0127415	0.0126379	0.0126379	0.013363	0.0120164	0.0125343	0.0118092	0.0124307	0.0126379	0.0143989	0.0143989	0.013881	0.0119128
423	0.0122722	0.0136192	0.0142927	0.0156396	0.0145172	0.0139933	0.0119729	0.0116736	0.0112994	0.0118981	0.0117484	0.0118232	0.0114491	0.0114491	0.0119729	0.0115239	0.0115239	0.0125716	0.0142178	0.0143675	0.0120477	0.0101021	0.0095035	0.0103266	0.0121974	0.012796	0.0130954	0.012796	0.0130205	0.013245	0.0131702	0.013245	0.0133947	0.0139185	0.0136192	0.0127212	0.0129457	0.0130954	0.0130205	0.0121974	0.0131702
424	0.0118428	0.0113627	0.0121629	0.012483	0.0128031	0.0124296	0.012643	0.012483	0.012643	0.0122163	0.0125897	0.0125363	0.0132298	0.0124296	0.0133365	0.0122696	0.0130165	0.0125897	0.0127497	0.0130165	0.0129631	0.0124296	0.0119495	0.0112027	0.0123763	0.0123763	0.0127497	0.0126964	0.0130698	0.0130698	0.0130165	0.0116828	0.0123763	0.0121096	0.0127497	0.0115228	0.011096	0.0115761	0.0114694	0.0121629	0.0117362
425	0.0126671	0.0112597	0.0126671	0.0126671	0.0118629	0.0116618	0.0118629	0.0126671	0.0134714	0.0136725	0.0142757	0.012265	0.0118629	0.00965115	0.0100533	0.0102543	0.0110586	0.012265	0.0116618	0.0124661	0.0126671	0.0138735	0.0136725	0.0110586	0.00945009	0.0104554	0.0108575	0.0120639	0.0124661	0.0142757	0.0160853	0.0168895	0.0158842	0.0132703	0.0108575	0.0102543	0.0132703	0.0146778	0.0154821	0.0136725	0.0120639
426	0.0114317	0.0123536	0.0119849	0.0108786	0.0112473	0.012538	0.0147506	0.0134599	0.0123536	0.0116161	0.012538	0.0132756	0.0134599	0.0119849	0.0123536	0.0121693	0.0116161	0.0101411	0.00866599	0.0119849	0.0132756	0.0158569	0.0151194	0.0158569	0.0153038	0.0143819	0.0123536	0.0116161	0.012538	0.0136443	0.0132756	0.0123536	0.0121693	0.0132756	0.0145662	0.0134599	0.0129068	0.0116161	0.0108786	0.0118005	0.0108786
427	0.012127	0.0109721	0.012127	0.012512	0.012897	0.0113571	0.0111646	0.013282	0.0159769	0.0148219	0.0146295	0.0119346	0.0119346	0.0109721	0.0134745	0.014052	0.0127045	0.00981713	0.0109721	0.012127	0.014437	0.0138595	0.0155919	0.0153994	0.0155919	0.013667	0.0152069	0.0150144	0.0161694	0.0123195	0.0115496	0.0111646	0.0113571	0.0119346	0.0105871	0.0109721	0.0105871	0.0102021	0.0105871	0.0113571	0.014052
428	0.00991132	0.0106069	0.00991132	0.0102591	0.0100852	0.0111285	0.0132151	0.01478	0.0151278	0.0125196	0.0126934	0.0111285	0.0116501	0.00973744	0.0106069	0.0102591	0.0106069	0.0106069	0.0100852	0.0100852	0.0111285	0.0132151	0.0126934	0.0114763	0.0106069	0.0137367	0.0144323	0.0142584	0.0116501	0.0119979	0.0119979	0.0111285	0.0107807	0.00991132	0.0106069	0.00956355	0.0106069	0.0107807	0.0126934	0.013389	0.016345
429	0.0146561	0.014334	0.0136898	0.0130456	0.0124014	0.0125624	0.0124014	0.0136898	0.0119182	0.0122403	0.0109518	0.0119182	0.0122403	0.0130456	0.0120792	0.0111129	0.0099855	0.0117571	0.0107908	0.0103076	0.0106297	0.0120792	0.0128845	0.0117571	0.0127235	0.0135287	0.0144951	0.0146561	0.014334	0.0148172	0.0135287	0.011435	0.00982445	0.0099855	0.011274	0.0115961	0.011274	0.0117571	0.0111129	0.0111129	0.0115961
430	0.0112801	0.0107731	0.0112801	0.0120406	0.0119138	0.013308	0.0126743	0.0129278	0.0119138	0.0121673	0.0124208	0.012294	0.0125475	0.0111534	0.00975919	0.00887199	0.0095057	0.0116603	0.0114068	0.0114068	0.0105196	0.0124208	0.012294	0.0135615	0.0125475	0.0135615	0.0115336	0.0117871	0.0111534	0.0103929	0.0107731	0.0115336	0.012801	0.0125475	0.0125475	0.0129278	0.0110266	0.0105196	0.0103929	0.0126743	0.0115336
431	0.0113098	0.0119051	0.011851	0.0127168	0.0132579	0.0136908	0.012825	0.0114722	0.0107146	0.0108769	0.0113639	0.0111475	0.010931	0.0102817	0.0110393	0.0110934	0.0119051	0.0125545	0.0140155	0.0150978	0.0155307	0.0138532	0.0132038	0.0124462	0.013745	0.0139073	0.013745	0.0125003	0.0123921	0.0126627	0.0121757	0.0119051	0.011851	0.0130956	0.0129874	0.0125545	0.0114722	0.0117427	0.0113639	0.0117427	0.0113639
432	0.0139092	0.0140978	0.013862	0.013532	0.0132019	0.0122118	0.0120703	0.0115045	0.0115045	0.0108916	0.0120232	0.0119289	0.0124475	0.0118817	0.0131076	0.0139092	0.0139563	0.0128719	0.0113631	0.0120232	0.0130605	0.012919	0.0127304	0.0133434	0.0140978	0.0134848	0.0128719	0.0135791	0.0138149	0.0139092	0.012589	0.0124947	0.0123061	0.0120232	0.0112217	0.0106087	0.0111745	0.0119289	0.0128247	0.0133434	0.0147579
433	0.0124208	0.0125277	0.0123372	0.0122256	0.0122396	0.0124951	0.0125927	0.012602	0.0123883	0.0122953	0.0123046	0.0123697	0.0123372	0.0122675	0.0123279	0.0124766	0.0126578	0.0125834	0.0122675	0.0121745	0.0121885	0.012444	0.0121699	0.0121188	0.0122907	0.0124254	0.012458	0.0123697	0.0124998	0.0125463	0.0125184	0.0124533	0.0125649	0.0125184	0.0124254	0.0122814	0.0124394	0.0126253	0.0128622	0.0127321	0.0128715
434	0.0117823	0.0123631	0.0134418	0.0141055	0.0148523	0.0143545	0.0144374	0.0135247	0.0131928	0.0124461	0.0119482	0.0116993	0.012778	0.0119482	0.012695	0.0116163	0.0120312	0.0117823	0.0117823	0.0107866	0.0105377	0.0109525	0.0113674	0.0111185	0.0120312	0.0124461	0.012612	0.0117823	0.0135247	0.0141885	0.0153501	0.0149353	0.0146034	0.0146864	0.0142715	0.0139396	0.0124461	0.0115334	0.0112844	0.0117823	0.0114504
435	0.0123798	0.0127027	0.0132769	0.0130257	0.012918	0.0127027	0.0129898	0.012631	0.012021	0.0112315	0.012631	0.0130257	0.0131692	0.0124516	0.0122004	0.0124516	0.0119492	0.0124516	0.0124157	0.0121286	0.0123798	0.0124516	0.0127386	0.0120927	0.0128463	0.0125233	0.0127027	0.0116262	0.0126669	0.0128463	0.0133128	0.0130616	0.0132769	0.0135639	0.0135281	0.0129898	0.0129539	0.0124874	0.0130257	0.0129898	0.0133845
436	0.0120626	0.0111347	0.0111347	0.0120626	0.013123	0.0123277	0.0102068	0.010737	0.0115323	0.0136532	0.0125928	0.0115323	0.010737	0.0116649	0.0127253	0.0127253	0.0120626	0.0113998	0.0121951	0.0124602	0.0111347	0.0104719	0.0112672	0.0135207	0.015509	0.0160392	0.0137858	0.0125928	0.0115323	0.0124602	0.0124602	0.0136532	0.014316	0.0140509	0.0117975	0.0110021	0.0104719	0.0120626	0.0132556	0.0136532	0.0129905
437	0.0130123	0.0119307	0.0120618	0.0124224	0.0130451	0.0133729	0.0133729	0.0130779	0.0125862	0.0116685	0.012324	0.0127829	0.0138645	0.013799	0.0130779	0.013209	0.0128485	0.0130451	0.0130123	0.0126846	0.0123568	0.0117996	0.0125535	0.0126846	0.0128157	0.0114718	0.0116685	0.0116685	0.0132418	0.0128812	0.0126846	0.0124551	0.0120946	0.0122585	0.0114718	0.0121274	0.0117013	0.0119963	0.0121929	0.0119635	0.0117341
438	0.0132714	0.0128036	0.011459	0.012219	0.0132714	0.0142653	0.0132129	0.012219	0.0116928	0.0119852	0.0125698	0.0126867	0.0125113	0.0121605	0.0122775	0.0115759	0.0123944	0.0129206	0.0129206	0.0129206	0.0117513	0.0142068	0.0133883	0.012979	0.0123359	0.0128036	0.0139729	0.013096	0.0136806	0.0132129	0.0139729	0.0125698	0.0128621	0.012219	0.0123359	0.012219	0.0111667	0.0111667	0.0106989	0.0116928	0.0116928
439	0.0129716	0.012251	0.0131775	0.0135893	0.0133834	0.0128687	0.0116333	0.0115303	0.010192	0.0107067	0.0109126	0.0112215	0.0109126	0.0124569	0.0128687	0.0134864	0.0106038	0.0115303	0.0119421	0.0133834	0.0129716	0.0140011	0.0148247	0.0159572	0.0146188	0.0146188	0.0134864	0.0128687	0.0115303	0.0105008	0.0114274	0.0116333	0.0116333	0.0105008	0.0110156	0.0113244	0.012251	0.012251	0.0130746	0.0126628	0.0125598
440	0.0128308	0.012685	0.013414	0.0129766	0.013414	0.012685	0.0123934	0.0131224	0.0131224	0.0147263	0.0139972	0.0142888	0.014143	0.012685	0.0123934	0.0115186	0.0132682	0.0128308	0.0123934	0.0131224	0.0135598	0.0137056	0.0128308	0.0113727	0.0122476	0.0112269	0.0122476	0.0132682	0.0139972	0.0139972	0.0115186	0.0109353	0.0112269	0.0116644	0.0109353	0.0104979	0.0100605	0.0115186	0.0106437	0.0123934	0.0144346
441	0.0115472	0.0112925	0.0121415	0.0122264	0.0135	0.0122264	0.0122264	0.0116746	0.0122689	0.0126085	0.0123538	0.0123963	0.0123538	0.0121415	0.0125661	0.0120991	0.0128208	0.0133302	0.0137547	0.0135425	0.0120991	0.0109529	0.0109104	0.0113349	0.0125236	0.0118019	0.0125236	0.0126934	0.0129057	0.0132029	0.0132453	0.0138397	0.013118	0.0132453	0.0129906	0.0133727	0.0126085	0.0129481	0.0126085	0.0127359	0.0123963
442	0.0134819	0.0140573	0.013153	0.0124954	0.0120843	0.0121666	0.0128242	0.012331	0.012331	0.0121666	0.0122488	0.0121666	0.0119199	0.0125776	0.012742	0.0129064	0.013153	0.012742	0.0119199	0.0104402	0.0114267	0.0120843	0.0120021	0.0118377	0.0118377	0.0132352	0.0129886	0.0134819	0.0124954	0.0120843	0.0130708	0.0126598	0.0133174	0.0121666	0.013153	0.012331	0.0112623	0.0120843	0.0119199	0.0125776	0.0119199
443	0.01163	0.0121357	0.0130747	0.0124968	0.0126413	0.0118467	0.012858	0.0121357	0.0127858	0.0112688	0.0127135	0.0118467	0.0123524	0.0124246	0.0124968	0.0134359	0.0132914	0.014086	0.0122079	0.0114855	0.0114133	0.0118467	0.0115578	0.0109076	0.0119912	0.0135804	0.0140138	0.0140138	0.012858	0.0124246	0.011919	0.0117745	0.0122801	0.0117745	0.01163	0.0111244	0.0124246	0.0133637	0.014375	0.0130747	0.0114855
444	0.0111704	0.0106739	0.0106739	0.0114186	0.00968102	0.0105498	0.0107981	0.0127839	0.0126598	0.0125357	0.0127839	0.013901	0.0152662	0.0147698	0.0127839	0.011791	0.0124116	0.0137768	0.012908	0.0114186	0.0110463	0.0124116	0.0132804	0.0121633	0.0115428	0.011791	0.0130321	0.012908	0.0130321	0.0136527	0.0147698	0.0140251	0.0135286	0.0121633	0.0122875	0.0116669	0.0116669	0.0112945	0.0112945	0.0120392	0.0121633
445	0.0125064	0.012065	0.0128007	0.0150077	0.0138306	0.0144192	0.0125064	0.0136835	0.0128007	0.0136835	0.0133892	0.0119179	0.0123593	0.0110351	0.013095	0.0111822	0.0119179	0.00985802	0.0100051	0.0104466	0.0123593	0.0125064	0.0123593	0.0102994	0.0116236	0.0116236	0.0128007	0.0119179	0.0123593	0.0123593	0.0116236	0.013095	0.012065	0.0132421	0.0117708	0.0135364	0.0141249	0.0141249	0.0129478	0.0128007	0.0116236
446	0.0111234	0.0118876	0.0122697	0.0125669	0.012949	0.0123546	0.0112932	0.0111658	0.01193	0.0122697	0.0117178	0.0110809	0.0112507	0.0124395	0.0126518	0.0126093	0.0116328	0.0120149	0.012482	0.0126518	0.0123546	0.0125669	0.0128641	0.0125244	0.0121848	0.0121423	0.0128216	0.0136707	0.0132886	0.0130763	0.0116328	0.0118876	0.0125669	0.0139679	0.0146896	0.0136707	0.0130339	0.0121848	0.0122697	0.0118451	0.0122272
447	0.0120305	0.0117858	0.0118674	0.0120713	0.011745	0.0124791	0.0113372	0.0119489	0.0115411	0.0128054	0.0124383	0.012683	0.0131724	0.0141104	0.0136618	0.0134986	0.0125199	0.0133355	0.0116635	0.0118266	0.011378	0.0120713	0.0127238	0.0120713	0.0134986	0.0132947	0.0139472	0.0128869	0.0129277	0.01305	0.0128869	0.0124383	0.0120713	0.0122752	0.0119082	0.0123568	0.0129277	0.0135802	0.0130093	0.0121936	0.0115411
448	0.0127017	0.0131114	0.0118822	0.0125992	0.0125992	0.013726	0.0133675	0.0133675	0.0130602	0.0129577	0.0127529	0.0124968	0.01137	0.0104994	0.0101921	0.0114213	0.0120359	0.0125992	0.0117286	0.0119846	0.0118822	0.0123944	0.0122407	0.0121383	0.0122919	0.0121383	0.0115749	0.0126504	0.0128553	0.0140845	0.0128553	0.013726	0.013265	0.012548	0.01137	0.0118822	0.012548	0.0125992	0.0115749	0.0110627	0.0110115
449	0.0125133	0.0120411	0.0121591	0.0131035	0.0131035	0.0123952	0.0126313	0.0136938	0.0147562	0.0146382	0.0144021	0.0131035	0.011923	0.0108606	0.0112147	0.011805	0.0122772	0.0126313	0.0122772	0.0128674	0.0132216	0.0138118	0.0128674	0.0121591	0.011923	0.0113328	0.00979813	0.00908984	0.0112147	0.0120411	0.014166	0.0126313	0.0127494	0.0107425	0.0114508	0.011805	0.0135757	0.014166	0.014284	0.0133396	0.0129855
450	0.0102615	0.00902516	0.00989059	0.0111269	0.0133523	0.0139705	0.014465	0.0135996	0.0134759	0.0126105	0.0123632	0.0116214	0.0123632	0.0127341	0.0128578	0.013105	0.0132287	0.0119923	0.0118687	0.010756	0.0133523	0.0129814	0.0133523	0.0128578	0.0133523	0.0133523	0.0118687	0.0108796	0.0123632	0.0147122	0.0155777	0.0149595	0.0133523	0.0127341	0.0117451	0.0122396	0.0133523	0.0137232	0.0132287	0.0135996	0.013105
451	0.0127978	0.0137343	0.0127978	0.0108209	0.0108209	0.011029	0.0141505	0.0133181	0.0125897	0.0111331	0.0122776	0.0118614	0.0107169	0.0111331	0.0118614	0.0119655	0.010925	0.0108209	0.0115493	0.013214	0.0134221	0.0135262	0.0130059	0.0129019	0.013214	0.0123816	0.0120695	0.0116533	0.0116533	0.0138383	0.0126938	0.0130059	0.0113412	0.0126938	0.0134221	0.0136302	0.01311	0.0118614	0.0112371	0.0117574	0.0123816
452	0.0124906	0.0109918	0.0129903	0.0124906	0.0139895	0.0109918	0.0124906	0.0109918	0.0109918	0.0109918	0.0114914	0.0154884	0.0154884	0.0169873	0.0129903	0.00999251	0.00949288	0.011991	0.0164876	0.0169873	0.0154884	0.0139895	0.0124906	0.0104921	0.00999251	0.00899326	0.0109918	0.0129903	0.0134899	0.011991	0.00949288	0.0114914	0.0124906	0.0134899	0.0124906	0.0154884	0.0149888	0.0129903	0.0104921	0.0109918	0.0104921
453	0.0117452	0.0112345	0.0114899	0.0120005	0.0121282	0.0120005	0.0123835	0.0128942	0.0140432	0.0141708	0.0135325	0.0121282	0.0123835	0.0130218	0.0128942	0.0132772	0.0132772	0.0128942	0.0127665	0.0121282	0.0130218	0.0126388	0.0139155	0.0132772	0.0122558	0.0118728	0.0120005	0.0127665	0.0117452	0.0123835	0.0121282	0.0127665	0.0122558	0.0117452	0.0111069	0.0108515	0.0120005	0.0121282	0.0132772	0.0135325	0.0135325
454	0.0129702	0.0129702	0.014823	0.0118584	0.012229	0.0124143	0.0124143	0.0140819	0.012229	0.0144525	0.0116732	0.0118584	0.0116732	0.0120437	0.0144525	0.0146378	0.0146378	0.0138966	0.0133407	0.0124143	0.0125996	0.012229	0.0129702	0.0129702	0.0120437	0.0111173	0.0103761	0.0100056	0.0105614	0.0111173	0.0142672	0.0157495	0.0142672	0.0138966	0.0137113	0.014823	0.014823	0.0131555	0.0120437	0.0103761	0.0100056
455	0.0129862	0.0129862	0.0123112	0.0126326	0.0124076	0.0127933	0.0125362	0.012729	0.0128897	0.0126647	0.0123433	0.0124719	0.0126326	0.012729	0.0125362	0.0132755	0.0127612	0.0122147	0.0121826	0.0125683	0.0123433	0.0119576	0.0124719	0.0130183	0.0123112	0.0122147	0.0123112	0.0130505	0.0129219	0.0122147	0.0121826	0.0121826	0.0128897	0.0121826	0.0123112	0.0121183	0.0128897	0.0126969	0.0126326	0.012279	0.0123754
456	0.0135813	0.0124004	0.0118099	0.0108257	0.0122035	0.0130893	0.0131877	0.0133845	0.0117114	0.0118099	0.0113178	0.0128924	0.0135813	0.0126956	0.0123019	0.0117114	0.0106289	0.0107273	0.0106289	0.0124988	0.011613	0.012794	0.0121051	0.012794	0.011121	0.0120067	0.0122035	0.0130893	0.0142702	0.0134829	0.0134829	0.0115146	0.0130893	0.0124988	0.0133845	0.0120067	0.0115146	0.0114162	0.011121	0.0124004	0.0118099
457	0.0133977	0.01357	0.0123638	0.0120622	0.011976	0.0112437	0.0112868	0.0115883	0.0125792	0.0130961	0.0131392	0.012493	0.0121484	0.0123207	0.0126222	0.0132684	0.0126653	0.0133546	0.0130961	0.0124068	0.0118037	0.0113299	0.0118468	0.0117176	0.0118468	0.0121053	0.0123638	0.0123207	0.0128376	0.0127946	0.013053	0.0121484	0.0125361	0.0121053	0.0122776	0.0114591	0.0117607	0.0124068	0.0135269	0.0134838	0.0125792
458	0.0118128	0.0126832	0.0122169	0.0126521	0.0125278	0.0128386	0.0120615	0.0119371	0.0123413	0.012248	0.0121858	0.011533	0.0123413	0.0133982	0.0139888	0.0135536	0.0132117	0.0121858	0.0124034	0.0124967	0.01259	0.0124345	0.0123724	0.0129319	0.0135847	0.0128697	0.0128076	0.0127765	0.013336	0.0134915	0.0126832	0.0125589	0.0116574	0.0117506	0.0113154	0.0123413	0.012621	0.0128386	0.0128076	0.0121858	0.0122169
459	0.0130161	0.0123627	0.0120612	0.0132171	0.012815	0.0132171	0.0131668	0.0127648	0.0123125	0.0117597	0.012614	0.0129658	0.0131166	0.0125638	0.0121617	0.0115084	0.0111566	0.0118099	0.0123627	0.0133176	0.0123627	0.0130663	0.0122622	0.0138201	0.0133678	0.0136191	0.0119607	0.0118602	0.0118602	0.0129155	0.0123125	0.0124633	0.0119607	0.012815	0.0118099	0.0127145	0.012011	0.0131668	0.0123125	0.0125638	0.012614
460	0.0123178	0.0134764	0.0122568	0.0121959	0.0116471	0.011891	0.0123178	0.0124398	0.0116471	0.0113422	0.0116471	0.0132325	0.0133545	0.0132935	0.0130496	0.0125008	0.0122568	0.0112812	0.0114031	0.0114031	0.011891	0.011769	0.0114641	0.0107933	0.0116471	0.0121349	0.0130496	0.011769	0.0109763	0.0115251	0.0139643	0.0143301	0.014635	0.0137813	0.0136594	0.0131106	0.0126227	0.011891	0.011891	0.0125008	0.0142082
461	0.0125723	0.0122768	0.0122712	0.0123549	0.0122434	0.0125444	0.0124887	0.0126782	0.0124552	0.0123158	0.0122601	0.012366	0.0126058	0.0125221	0.0123437	0.0121709	0.0122545	0.0125277	0.0125723	0.012327	0.0121207	0.0120873	0.0121932	0.012104	0.0121486	0.0121876	0.0120148	0.012327	0.0123493	0.0127842	0.0123047	0.0126169	0.012405	0.0125277	0.0122935	0.0123827	0.0126336	0.0126281	0.0127786	0.0123437	0.0124664
462	0.0137543	0.0124546	0.012563	0.0133211	0.0135377	0.012942	0.0114799	0.0116965	0.0118048	0.0126713	0.0130503	0.0134835	0.0133211	0.0124546	0.0121839	0.0115882	0.0111009	0.0106135	0.0108843	0.0116965	0.0125088	0.012238	0.0121297	0.0121839	0.0127254	0.012942	0.0125088	0.0121839	0.0121297	0.0131586	0.0129962	0.014025	0.0120756	0.0119673	0.0113175	0.0113175	0.0124546	0.0125088	0.0127796	0.0124005	0.012942
463	0.0120735	0.0118296	0.0116467	0.0118906	0.0118296	0.0120126	0.0126833	0.0116467	0.0104881	0.010793	0.0125614	0.0132931	0.0129272	0.0117687	0.0126223	0.0121955	0.0131102	0.0125004	0.0118296	0.0110979	0.0110979	0.0114638	0.0122565	0.0124394	0.013476	0.013598	0.0129882	0.0131711	0.013415	0.0137199	0.0125614	0.0114638	0.0120126	0.0123174	0.0128053	0.0127443	0.0119516	0.0120126	0.0112199	0.0129272	0.013415
464	0.0127805	0.0137342	0.0132573	0.0130666	0.0124943	0.0117313	0.0113021	0.0106822	0.0109206	0.0109206	0.0115883	0.0116836	0.0116359	0.012399	0.0126374	0.0127328	0.0113498	0.0107299	0.0112544	0.0119221	0.0131143	0.0131143	0.0124466	0.0118267	0.0119698	0.0122082	0.0132097	0.0131143	0.0144496	0.0129235	0.013162	0.0128282	0.0141157	0.0135912	0.0133527	0.0123036	0.0124466	0.012399	0.0129712	0.0122559	0.0123036
465	0.0138731	0.0125682	0.0114694	0.0115381	0.011332	0.0125682	0.0115381	0.0127743	0.0115381	0.0137358	0.0127056	0.0138045	0.0133237	0.0131177	0.0126369	0.0112633	0.0125682	0.0121562	0.0129803	0.0120875	0.0122249	0.0121562	0.0122935	0.0127743	0.0131177	0.0124996	0.0127056	0.01092	0.0108513	0.0106452	0.0124996	0.0122249	0.0114694	0.01092	0.0116754	0.0122249	0.0133924	0.0124309	0.0122249	0.0107826	0.0116067
466	0.013049	0.0140489	0.0119491	0.0121491	0.0117491	0.0126491	0.013499	0.013849	0.012799	0.0118491	0.0115991	0.0123491	0.012899	0.012949	0.013649	0.013749	0.013399	0.0125991	0.0116491	0.0108992	0.0112992	0.0111492	0.0114991	0.012849	0.013399	0.013299	0.0114991	0.0116991	0.0122491	0.013299	0.012699	0.012749	0.0124991	0.012799	0.012899	0.0125491	0.0126491	0.0121491	0.0125991	0.0126491	0.012899
467	0.0103294	0.00948269	0.0103294	0.012192	0.012192	0.0138854	0.0140547	0.0154094	0.0125307	0.0118534	0.0110067	0.011684	0.0115147	0.0135467	0.015748	0.0155787	0.0127	0.0115147	0.013208	0.01524	0.015748	0.0145627	0.014732	0.014224	0.0140547	0.0127	0.012192	0.0113454	0.0118534	0.0123614	0.0130387	0.0128694	0.0128694	0.0118534	0.0104987	0.00965202	0.0104987	0.0130387	0.012192	0.0123614	0.0113454
468	0.0130013	0.0135609	0.013604	0.0134318	0.0122264	0.0120111	0.0117528	0.0119681	0.0123986	0.0129152	0.012786	0.0130013	0.012743	0.0138192	0.0130013	0.0128721	0.0117959	0.0124416	0.0126999	0.0132165	0.0128721	0.0126569	0.0123555	0.0115376	0.0112792	0.0120972	0.0123986	0.012743	0.0122694	0.0126569	0.0121833	0.0117959	0.0117528	0.0116667	0.0114945	0.0121403	0.0123555	0.0126138	0.0124416	0.0126999	0.0130874
469	0.0131294	0.0113698	0.010287	0.0109637	0.0123173	0.0142122	0.0131294	0.0120466	0.0116405	0.0124526	0.0138062	0.0142122	0.0136708	0.012994	0.012994	0.0120466	0.0115051	0.0104223	0.0135355	0.0147537	0.0151597	0.0136708	0.0131294	0.0134001	0.0119112	0.0116405	0.0110991	0.0121819	0.0115051	0.0112344	0.0117759	0.0127233	0.0117759	0.0104223	0.0115051	0.0140769	0.014889	0.0134001	0.012994	0.0132648	0.0124526
470	0.0131855	0.012915	0.012036	0.0117655	0.0123741	0.0136588	0.0140645	0.0129826	0.0116979	0.0111569	0.011495	0.0111569	0.0117655	0.012036	0.0128474	0.0131179	0.0130502	0.0136588	0.0131179	0.0128474	0.0119684	0.0125769	0.0118331	0.011495	0.0113598	0.0125093	0.012915	0.0126445	0.0126445	0.0127122	0.0125093	0.012036	0.0116979	0.0121712	0.0130502	0.0145378	0.0141997	0.0131855	0.0114274	0.0118331	0.0128474
471	0.0131078	0.012685	0.0128964	0.0114165	0.0105708	0.00972516	0.0112051	0.0112051	0.0118393	0.0116279	0.012685	0.0135307	0.0128964	0.0107822	0.0116279	0.0116279	0.0122622	0.00972516	0.00972516	0.0118393	0.0112051	0.0135307	0.0120507	0.0135307	0.0118393	0.0120507	0.0118393	0.0118393	0.0133192	0.0137421	0.0145877	0.0141649	0.0143763	0.0141649	0.0131078	0.0133192	0.012685	0.0114165	0.0109937	0.0135307	0.0158562
472	0.0133506	0.0111587	0.0111587	0.0119558	0.0139484	0.0153432	0.0135499	0.0123543	0.0123543	0.0123543	0.0137491	0.0119558	0.0123543	0.0125536	0.0141477	0.0145462	0.0141477	0.0137491	0.0137491	0.0117565	0.0115572	0.0123543	0.0137491	0.0141477	0.0139484	0.0117565	0.00996314	0.00797051	0.00956461	0.00976387	0.0115572	0.0119558	0.0119558	0.0117565	0.0115572	0.011358	0.0109595	0.0107602	0.0119558	0.011358	0.0115572
473	0.0124638	0.0113043	0.0121739	0.0127536	0.0118841	0.0113043	0.00985507	0.0101449	0.00869565	0.00927536	0.0113043	0.0115942	0.013913	0.0130435	0.0130435	0.0118841	0.0115942	0.0127536	0.0115942	0.0127536	0.0124638	0.0127536	0.0113043	0.0115942	0.0107246	0.0113043	0.0107246	0.0107246	0.0113043	0.0110145	0.0104348	0.00869565	0.0110145	0.013913	0.0147826	0.0136232	0.0133333	0.0127536	0.0121739	0.0130435	0.0130435
474	0.0126454	0.0117087	0.012099	0.0129576	0.012177	0.0109281	0.0116306	0.0114745	0.0113965	0.010772	0.0112403	0.0128015	0.0135821	0.013426	0.0123332	0.013504	0.0133479	0.0123332	0.0110062	0.0124893	0.013504	0.0128015	0.0110842	0.0119429	0.012177	0.013426	0.0115526	0.0125673	0.0119429	0.013504	0.0128796	0.0133479	0.0127234	0.0126454	0.0123332	0.0124893	0.0131918	0.0123332	0.012177	0.012177	0.0133479
475	0.0111414	0.0106867	0.0118236	0.0120509	0.0120509	0.0106867	0.0131878	0.0145521	0.0145521	0.0125057	0.0120509	0.0118236	0.0138699	0.0159163	0.0163711	0.0156889	0.0138699	0.0138699	0.0136426	0.0127331	0.0131878	0.0109141	0.0106867	0.0111414	0.0134152	0.0138699	0.0159163	0.0145521	0.0150068	0.0118236	0.0127331	0.0134152	0.0118236	0.0118236	0.0104593	0.0136426	0.0109141	0.0095498	0.00682128	0.00795816	0.0095498
476	0.0136199	0.0127986	0.0115666	0.0121826	0.0121142	0.0120457	0.0116351	0.0123879	0.0133461	0.0135514	0.0138252	0.0121826	0.0129355	0.0117035	0.0124564	0.0118404	0.0129355	0.0132092	0.0123195	0.0114297	0.01054	0.0108138	0.0104716	0.011156	0.0120457	0.0121826	0.012251	0.0120457	0.0129355	0.0127301	0.0127301	0.011772	0.0129355	0.0125248	0.0138252	0.0124564	0.0130039	0.0127301	0.0136199	0.0127301	0.0118404
477	0.0124385	0.0123168	0.0124064	0.0119517	0.0123168	0.0122271	0.0125858	0.012304	0.0121887	0.0119965	0.0120606	0.0123552	0.0122335	0.0124	0.0123488	0.0128292	0.0125474	0.0126819	0.012605	0.0126242	0.0125666	0.0124897	0.0123168	0.0122719	0.0123488	0.0126626	0.0125089	0.0121118	0.0121823	0.012541	0.0131046	0.013111	0.0131366	0.0129317	0.0127139	0.0125666	0.0124449	0.0127203	0.0125922	0.0125858	0.0126947
478	0.0125843	0.01239	0.012612	0.0120571	0.0124039	0.0123207	0.0128895	0.0127369	0.0122235	0.0121819	0.0122929	0.0119877	0.0123207	0.0121819	0.0125288	0.01239	0.0125149	0.0130005	0.0133196	0.0135555	0.0133474	0.0127092	0.0125427	0.0126259	0.0128895	0.0127647	0.0125565	0.0126953	0.0127369	0.012612	0.0117102	0.0115021	0.0119738	0.0121264	0.0124594	0.0119461	0.0126953	0.0124733	0.0125982	0.0121819	0.0125565
479	0.0111972	0.0129199	0.0131783	0.0124892	0.0107666	0.0122308	0.0129199	0.0130922	0.0124892	0.0127476	0.0125754	0.0132644	0.0129199	0.0135228	0.0124892	0.0113695	0.0114556	0.0127476	0.0135228	0.0136951	0.013006	0.0133506	0.0132644	0.012317	0.0134367	0.0126615	0.0137812	0.0133506	0.0135228	0.0126615	0.0127476	0.0129199	0.0126615	0.0120586	0.0118863	0.0121447	0.0113695	0.0111111	0.0116279	0.0124031	0.0126615
480	0.0121412	0.0115784	0.0120608	0.0122216	0.0119	0.0107743	0.0104527	0.0117392	0.0126236	0.0119	0.0110959	0.0101311	0.0102115	0.0114175	0.0130256	0.0135081	0.0116588	0.0119804	0.0117392	0.0128648	0.0118196	0.012704	0.0134277	0.0147142	0.0144729	0.0131061	0.0120608	0.0126236	0.0127844	0.0125432	0.0118196	0.0135885	0.0140709	0.0141513	0.0131865	0.0139101	0.0139905	0.0135081	0.0126236	0.0120608	0.0127844
481	0.0105562	0.00974421	0.0100149	0.0115036	0.0125863	0.0124509	0.0123156	0.0117743	0.0133983	0.0135336	0.0155637	0.0159697	0.0146163	0.0119096	0.0101502	0.0115036	0.0139396	0.014075	0.0143456	0.0125863	0.0129923	0.0131276	0.0138043	0.013263	0.0129923	0.0135336	0.0158343	0.0163757	0.014887	0.0124509	0.0113683	0.0112329	0.0116389	0.0109622	0.0110976	0.0113683	0.0128569	0.013669	0.0150223	0.0131276	0.013263
482	0.0142458	0.013572	0.0140533	0.0125132	0.0123207	0.0123207	0.0117432	0.0109731	0.0118394	0.012417	0.0133795	0.012417	0.0130908	0.012417	0.0116469	0.0113582	0.012417	0.0143421	0.0141496	0.0139571	0.0119357	0.0111657	0.0109731	0.0112619	0.0122245	0.0121282	0.0127057	0.0133795	0.0146309	0.0151121	0.0139571	0.0132833	0.0126095	0.0126095	0.013187	0.0129945	0.0127057	0.0110694	0.0107806	0.0105881	0.0110694
483	0.0135269	0.0123207	0.011976	0.011976	0.0128376	0.0122345	0.0127515	0.0125792	0.0135269	0.0129238	0.0137854	0.0122345	0.0118899	0.0106837	0.012493	0.0142162	0.0143023	0.0134407	0.0127515	0.0115453	0.0112006	0.0114591	0.012493	0.0142162	0.0138715	0.0136992	0.012493	0.0122345	0.011976	0.0116314	0.0112006	0.0117176	0.012493	0.01413	0.0138715	0.0135269	0.0124068	0.0124068	0.0109421	0.0105975	0.0102529
484	0.0103145	0.00967783	0.0101872	0.0117153	0.0133707	0.012734	0.0126066	0.0122246	0.0117153	0.0114606	0.0100598	0.0119699	0.0115879	0.0124793	0.0117153	0.0120973	0.0119699	0.012352	0.0122246	0.0129887	0.0120973	0.012352	0.013116	0.0133707	0.013498	0.0119699	0.0124793	0.0129887	0.0137527	0.013116	0.0129887	0.0133707	0.0145167	0.0136254	0.0122246	0.0110786	0.0115879	0.0126066	0.013116	0.012734	0.0128613
485	0.0113183	0.0105928	0.0129145	0.0130596	0.0127694	0.0111732	0.0120438	0.0121889	0.0127694	0.012334	0.0126242	0.0129145	0.0130596	0.0120438	0.0111732	0.0107379	0.0121889	0.0111732	0.0120438	0.0117536	0.0118987	0.0111732	0.0103025	0.0120438	0.0129145	0.01364	0.0114634	0.0111732	0.0126242	0.0142204	0.0146557	0.0117536	0.0118987	0.0124791	0.0137851	0.0118987	0.0114634	0.0117536	0.0137851	0.0133498	0.0129145
486	0.0134001	0.0148531	0.0138844	0.0127543	0.0113013	0.0124314	0.0117856	0.011947	0.0121085	0.0130772	0.0117856	0.0108169	0.0103326	0.0108169	0.0108169	0.0108169	0.0122699	0.0134001	0.0145302	0.0142073	0.0134001	0.0125928	0.0138844	0.015176	0.0159832	0.0145302	0.0134001	0.0111398	0.0111398	0.0117856	0.0124314	0.011947	0.0116242	0.0117856	0.0117856	0.0111398	0.0129157	0.0138844	0.0143687	0.0127543	0.011947
487	0.0121789	0.0130678	0.0128011	0.0120011	0.0110232	0.0116455	0.0109343	0.0128011	0.0123567	0.0135123	0.0128011	0.0120011	0.0113788	0.0113788	0.01209	0.0131567	0.0131567	0.0123567	0.01209	0.0134234	0.0141346	0.0134234	0.0110232	0.0110232	0.0115566	0.0128011	0.0120011	0.0131567	0.0130678	0.014668	0.0144013	0.0140457	0.0127122	0.0115566	0.0125344	0.0140457	0.0138679	0.01289	0.0124456	0.0121789	0.0118233
488	0.0131424	0.0122876	0.0117534	0.0123945	0.0122876	0.0125013	0.0130356	0.0133561	0.013463	0.0119671	0.0137835	0.0136767	0.0141041	0.0128219	0.0147452	0.0150657	0.0141041	0.0130356	0.0116465	0.0120739	0.0118602	0.0117534	0.0122876	0.0126082	0.0129287	0.0123945	0.011326	0.0120739	0.0116465	0.0110054	0.0110054	0.0125013	0.012715	0.0133561	0.0131424	0.0135698	0.0121808	0.0112191	0.0107918	0.0116465	0.0131424
489	0.0133478	0.0138256	0.0135071	0.0136663	0.0134433	0.0131885	0.0128699	0.0123284	0.011978	0.0113727	0.0109586	0.0116594	0.0117868	0.0129974	0.0129655	0.0127106	0.0121691	0.0116912	0.0120098	0.0114364	0.0118824	0.0122328	0.0122328	0.0119461	0.011309	0.0118505	0.0119461	0.0127425	0.0128062	0.0130611	0.0126151	0.0123284	0.011978	0.0120735	0.0123921	0.0123602	0.0122328	0.0125514	0.0118505	0.0118505	0.0105444
490	0.0130158	0.0141991	0.0150865	0.0133116	0.01272	0.0119805	0.0112409	0.0115368	0.0121284	0.0130158	0.0131637	0.0124242	0.0124242	0.0124242	0.0141991	0.0130158	0.0125721	0.0116847	0.0133116	0.0134595	0.0128679	0.0130158	0.0112409	0.0112409	0.0113888	0.0139033	0.0144949	0.0137554	0.0125721	0.0122763	0.01272	0.0118326	0.01272	0.01272	0.0139033	0.0141991	0.0141991	0.01272	0.0125721	0.0136075	0.0152344
491	0.0121084	0.0114218	0.011297	0.0113594	0.0120459	0.0124828	0.011609	0.0115466	0.0114218	0.0121708	0.0114218	0.0121084	0.0117963	0.0116715	0.0121708	0.0117963	0.0131694	0.0133566	0.0134815	0.0128573	0.0120459	0.0124204	0.0119835	0.0117339	0.0122956	0.0126077	0.0135439	0.0132942	0.0129197	0.0122332	0.0121084	0.0120459	0.011609	0.0121708	0.0129821	0.0131694	0.0137935	0.0138559	0.0143553	0.0131694	0.0127949
492	0.0130051	0.0131162	0.0128939	0.0130051	0.0121158	0.0132274	0.0140054	0.0142278	0.0134497	0.0123381	0.0128939	0.0131162	0.0130051	0.0121158	0.0118935	0.0120047	0.0126716	0.0125604	0.0135608	0.0148947	0.015117	0.0145612	0.0130051	0.0117824	0.0105597	0.0106708	0.0106708	0.0118935	0.0125604	0.0140054	0.0138943	0.0134497	0.013672	0.0133385	0.0135608	0.012227	0.0132274	0.0128939	0.0131162	0.0133385	0.0132274
493	0.0128745	0.0118647	0.0108549	0.011444	0.012622	0.0133793	0.0123696	0.0131269	0.0133793	0.0128745	0.0111915	0.0116964	0.0127062	0.0138842	0.0143049	0.0138001	0.0138842	0.0130427	0.0134635	0.0133793	0.0123696	0.0121171	0.0105183	0.0111074	0.0118647	0.0133793	0.014894	0.014894	0.0136318	0.0127062	0.0122854	0.0121171	0.0113598	0.0107708	0.0106025	0.0105183	0.0106866	0.0124537	0.0137159	0.0145574	0.0138842
494	0.0146489	0.0133563	0.0120638	0.00818613	0.00861698	0.0107712	0.0150797	0.0155106	0.0137872	0.0129255	0.0159414	0.0176648	0.0150797	0.014218	0.0129255	0.014218	0.0116329	0.0129255	0.0120638	0.0103404	0.00861698	0.0112021	0.0120638	0.0137872	0.0124946	0.0137872	0.0133563	0.0146489	0.014218	0.0133563	0.0107712	0.0116329	0.0129255	0.0116329	0.00990952	0.0116329	0.0137872	0.0133563	0.0116329	0.0107712	0.0120638
495	0.0111788	0.010978	0.0116474	0.01312	0.0135886	0.0130531	0.0117143	0.0117143	0.0129192	0.0130531	0.0112457	0.0105763	0.0111788	0.0129861	0.0133878	0.014258	0.0136555	0.0143249	0.0139233	0.0141241	0.0127853	0.0125176	0.0129192	0.0127184	0.0123837	0.0118482	0.012049	0.0114465	0.0121159	0.0115804	0.0121159	0.0105763	0.0106433	0.010978	0.0115804	0.0129192	0.0133208	0.014258	0.0122498	0.0117143	0.0112457
496	0.0122071	0.0123898	0.0121368	0.0120455	0.0119682	0.0119752	0.0122915	0.0124882	0.0127412	0.0126428	0.0124882	0.012439	0.0124461	0.0123688	0.0123406	0.0122563	0.0124461	0.0122071	0.0123547	0.012165	0.0123617	0.0123688	0.0122071	0.0122844	0.0121368	0.012418	0.0123406	0.0123969	0.0126639	0.0126288	0.012425	0.0124882	0.0127764	0.0130926	0.0127974	0.0128958	0.0128677	0.0127693	0.0126147	0.0126218	0.0128818
497	0.0142518	0.0142518	0.0155474	0.0143957	0.0139639	0.0106528	0.010221	0.00950119	0.0097891	0.0113726	0.0115166	0.0129562	0.0126683	0.0132441	0.0125243	0.0116605	0.0109408	0.0110847	0.0106528	0.0109408	0.0109408	0.0116605	0.010077	0.010077	0.0106528	0.0125243	0.013388	0.013532	0.013676	0.013388	0.0129562	0.0128122	0.0142518	0.0146837	0.0154034	0.013532	0.0128122	0.0118045	0.013388	0.0152595	0.0164111
498	0.0112498	0.00984356	0.0112498	0.0105467	0.0130076	0.0105467	0.0112498	0.0119529	0.0133591	0.0133591	0.0108982	0.0108982	0.0116013	0.0140622	0.0140622	0.0137107	0.0108982	0.0112498	0.0116013	0.012656	0.0119529	0.0119529	0.0112498	0.0123044	0.012656	0.0137107	0.0123044	0.0105467	0.0119529	0.0116013	0.0144138	0.0119529	0.0147653	0.0137107	0.0151169	0.0140622	0.012656	0.0137107	0.0119529	0.0108982	0.00984356
499	0.00924989	0.00953895	0.00809366	0.00982801	0.0109842	0.0124295	0.0124295	0.0109842	0.00982801	0.0112733	0.0115624	0.0127186	0.0101171	0.0127186	0.0132967	0.0150311	0.0124295	0.0135858	0.0127186	0.0127186	0.0124295	0.0138748	0.0156092	0.0156092	0.0141639	0.0121405	0.00953895	0.0106952	0.0127186	0.0132967	0.0121405	0.0106952	0.00953895	0.00982801	0.0104061	0.0130077	0.0132967	0.0161873	0.014453	0.014742	0.0124295
500	0.0119037	0.013325	0.0119037	0.0131474	0.0140357	0.0145687	0.0126144	0.0103047	0.011193	0.012792	0.013858	0.0135027	0.0124367	0.0115484	0.0110154	0.010127	0.0108377	0.0119037	0.014924	0.013858	0.012792	0.00959403	0.0124367	0.0142134	0.0167007	0.0145687	0.0131474	0.0120814	0.0136804	0.0142134	0.013325	0.0124367	0.0115484	0.0124367	0.0124367	0.0147464	0.0147464	0.0140357	0.0124367	0.0129697	0.0142134
501	0.0107916	0.0101986	0.012689	0.0144678	0.0130448	0.010673	0.0118589	0.0120961	0.0131634	0.0123332	0.0135191	0.0136377	0.012689	0.0124518	0.0119775	0.0123332	0.0110288	0.0118589	0.0111473	0.012689	0.0120961	0.0129262	0.0125704	0.0119775	0.0120961	0.0116217	0.0125704	0.0120961	0.0116217	0.0124518	0.0113845	0.0122146	0.0105544	0.0125704	0.0128076	0.0142307	0.0132819	0.0130448	0.0132819	0.0137563	0.0141121
502	0.012204	0.0114081	0.0107448	0.0110101	0.0108775	0.0106122	0.0114081	0.0112755	0.0118061	0.0104795	0.0114081	0.0116734	0.0131326	0.0136632	0.0120714	0.0112755	0.0106122	0.0123367	0.0139285	0.0133979	0.0137958	0.0116734	0.0124693	0.012602	0.0132652	0.012602	0.0118061	0.0132652	0.0143265	0.0137958	0.0119387	0.0102142	0.0102142	0.0102142	0.0111428	0.0129999	0.0139285	0.0147244	0.0127346	0.0133979	0.012204
503	0.0114041	0.00977497	0.00997862	0.0114041	0.0122187	0.0116078	0.0120151	0.0116078	0.0120151	0.0122187	0.0152734	0.015477	0.0162916	0.0132369	0.0138479	0.0128297	0.0132369	0.0120151	0.0116078	0.0118114	0.0132369	0.0122187	0.0128297	0.0103859	0.0114041	0.00896039	0.0105896	0.00896039	0.0107932	0.0120151	0.0130333	0.0144588	0.0138479	0.0144588	0.0136442	0.0134406	0.0132369	0.0150697	0.0150697	0.0152734	0.0128297
504	0.0134561	0.0145775	0.0139367	0.0144173	0.0115338	0.0140969	0.0128154	0.0136163	0.0112135	0.011694	0.0118542	0.013296	0.013296	0.013296	0.0129756	0.0113736	0.0115338	0.0112135	0.0123348	0.0128154	0.0134561	0.013296	0.0120144	0.0118542	0.0118542	0.0129756	0.0115338	0.0112135	0.0108931	0.0131358	0.0156988	0.0153785	0.0140969	0.0112135	0.0118542	0.0140969	0.015859	0.0150581	0.012495	0.0113736	0.0107329
505	0.0124486	0.0126421	0.0119165	0.0121745	0.0124486	0.0129969	0.0127711	0.0125131	0.0122873	0.0124002	0.0125615	0.0125615	0.012497	0.0120616	0.012239	0.0123841	0.012239	0.0124002	0.0123196	0.012626	0.0123519	0.0121906	0.0120293	0.0122067	0.012497	0.0125776	0.0126099	0.0124325	0.0124486	0.0123357	0.0127711	0.0125615	0.0124164	0.0118681	0.0125454	0.0126905	0.0130291	0.012368	0.0122712	0.0123196	0.0127066
506	0.011449	0.0119122	0.0130373	0.0140962	0.013302	0.0125079	0.0124417	0.0129711	0.0136991	0.0131697	0.0125079	0.0119122	0.0119122	0.0113828	0.0122431	0.0121108	0.0134344	0.0119784	0.0119122	0.0113828	0.0123093	0.012574	0.0132358	0.0124417	0.012177	0.0117799	0.0115814	0.0121108	0.0122431	0.0118461	0.0115152	0.011449	0.0117799	0.0126402	0.0125079	0.0129049	0.0120446	0.0122431	0.0123093	0.0124417	0.0121108
507	0.0118131	0.0121901	0.0129442	0.0124415	0.0125043	0.0129442	0.0121901	0.0120016	0.0111848	0.0123786	0.0123158	0.013007	0.0128185	0.0129442	0.0132583	0.0133212	0.013384	0.0124415	0.0119388	0.0121901	0.01263	0.0128185	0.012253	0.0128813	0.01263	0.0130698	0.0114989	0.011876	0.0124415	0.0139495	0.013384	0.0118131	0.0117503	0.0116246	0.0123786	0.0111219	0.0111848	0.0109963	0.0114989	0.0120016	0.0113733
508	0.0120395	0.0123361	0.0123979	0.0120518	0.0118788	0.0121755	0.012435	0.0129665	0.0129913	0.0131396	0.0126822	0.0126575	0.0124597	0.0125586	0.0125463	0.0122867	0.0124721	0.0123609	0.0127935	0.0124845	0.0123979	0.0123732	0.0121878	0.0125092	0.0122991	0.012435	0.0120024	0.0122743	0.0124845	0.0126946	0.012571	0.0126452	0.012571	0.0122002	0.0118912	0.0120024	0.0118541	0.0120148	0.0118541	0.0121384	0.0121755
509	0.013422	0.0127889	0.0117759	0.0125989	0.0122824	0.0130421	0.0125989	0.013422	0.0128522	0.0127255	0.0122824	0.0133587	0.0136119	0.0139285	0.0136752	0.013422	0.0136119	0.013232	0.012409	0.0119025	0.0108895	0.0119025	0.0122191	0.013232	0.0124723	0.0122824	0.0121557	0.012409	0.0118392	0.0125989	0.0122191	0.0120291	0.0104463	0.010573	0.0119025	0.0130421	0.013422	0.0130421	0.0129788	0.0131054	0.0132953
510	0.0121449	0.0115427	0.0119442	0.0123457	0.0122453	0.0121449	0.0117435	0.011342	0.0118438	0.0127472	0.0131487	0.0123457	0.0122453	0.0126468	0.0127472	0.0139516	0.0121449	0.0126468	0.0114423	0.0124461	0.0125464	0.0110409	0.0123457	0.0124461	0.0131487	0.0119442	0.0106394	0.0112416	0.0115427	0.0121449	0.0115427	0.0107397	0.0114423	0.0119442	0.0131487	0.0126468	0.0125464	0.0122453	0.0116431	0.0121449	0.0122453
511	0.0126235	0.0126235	0.0137862	0.0137862	0.0132879	0.011793	0.0111286	0.0107964	0.0109625	0.0102981	0.0107964	0.010132	0.010132	0.0102981	0.011793	0.0131218	0.0119591	0.0126235	0.0124574	0.013454	0.0119591	0.0112947	0.0127896	0.0124574	0.0136201	0.0119591	0.0124574	0.011793	0.011793	0.011793	0.0119591	0.0121252	0.011793	0.0122913	0.0122913	0.0112947	0.0119591	0.0139523	0.0169421	0.0139523	0.0131218
512	0.0152381	0.0130326	0.0108271	0.00982456	0.0110276	0.0128321	0.0132331	0.0104261	0.00842105	0.00842105	0.0110276	0.0120301	0.0128321	0.0112281	0.0122306	0.0122306	0.0130326	0.0116291	0.0112281	0.0106266	0.0114286	0.0108271	0.0116291	0.0132331	0.0150376	0.0138346	0.0122306	0.0116291	0.0126316	0.0142356	0.0158396	0.0160401	0.0124311	0.0116291	0.0114286	0.0140351	0.0130326	0.0136341	0.0136341	0.0134336	0.0138346
513	0.0131926	0.0153914	0.0173703	0.0131926	0.0136324	0.012533	0.0145119	0.0134125	0.0149516	0.014292	0.016051	0.014292	0.0149516	0.0127529	0.0120932	0.0123131	0.0147318	0.0153914	0.0147318	0.012533	0.012533	0.0101143	0.0112137	0.0112137	0.0131926	0.0140721	0.0138522	0.0151715	0.012533	0.0123131	0.0123131	0.0129727	0.0131926	0.012533	0.0123131	0.0131926	0.0136324	0.0127529	0.0109938	0.00791557	0.00967458
514	0.0113876	0.0111005	0.0117703	0.0132057	0.0124402	0.0123445	0.0116746	0.0129187	0.0119617	0.0127273	0.0122488	0.0129187	0.0122488	0.0111005	0.0102392	0.010622	0.0122488	0.0130144	0.0134928	0.01311	0.0126316	0.0119617	0.0114833	0.0111962	0.0116746	0.011866	0.0125359	0.0121531	0.0124402	0.0114833	0.0122488	0.0127273	0.0135885	0.012823	0.0125359	0.012823	0.0127273	0.0122488	0.0132057	0.0129187	0.01311
515	0.0126059	0.0127414	0.0123348	0.0119282	0.0121993	0.0119282	0.0124703	0.0119282	0.0119282	0.0119282	0.0131481	0.0131481	0.0131481	0.0112504	0.0120637	0.012877	0.0153168	0.0136903	0.0119282	0.0097594	0.0103016	0.0103016	0.0112504	0.00989495	0.0107082	0.0109793	0.0134192	0.0136903	0.0161301	0.014368	0.0151813	0.0119282	0.0131481	0.0130125	0.0126059	0.0115215	0.0117926	0.0121993	0.0130125	0.0115215	0.0121993
516	0.0113157	0.010238	0.0113157	0.0118545	0.0131118	0.0123934	0.0123934	0.0118545	0.0122137	0.0127526	0.0132914	0.0123934	0.0114953	0.010238	0.0105972	0.0114953	0.013471	0.0132914	0.0122137	0.0116749	0.0107768	0.0116749	0.0109564	0.0127526	0.0136507	0.0132914	0.0131118	0.0116749	0.0136507	0.0131118	0.0140099	0.0127526	0.0123934	0.0127526	0.0132914	0.0127526	0.0105972	0.00808262	0.00898069	0.00987876	0.0105972
517	0.012262	0.0127499	0.0123507	0.0128164	0.0124838	0.0122842	0.0125281	0.0128386	0.0128607	0.0129494	0.0126612	0.013016	0.0128386	0.0127055	0.0120403	0.0123064	0.012262	0.012262	0.0117077	0.0119516	0.0121955	0.0127942	0.0126168	0.0133264	0.0129051	0.0125503	0.0122399	0.0124616	0.013149	0.0129273	0.0124616	0.0120403	0.0125947	0.0126168	0.0129494	0.0121068	0.012772	0.0125947	0.012772	0.0123729	0.0123951
518	0.0138369	0.0127965	0.0137328	0.0120682	0.0126925	0.0109238	0.01134	0.0110279	0.0133167	0.0130046	0.0123804	0.011236	0.0116521	0.0126925	0.0115481	0.0115481	0.0118602	0.0137328	0.0131086	0.0129005	0.0118602	0.0117561	0.0127965	0.0125884	0.0124844	0.0109238	0.0121723	0.0133167	0.0133167	0.0129005	0.0124844	0.0126925	0.0122763	0.0121723	0.0115481	0.0122763	0.0123804	0.0140449	0.0140449	0.0140449	0.0137328
519	0.0128323	0.0135197	0.0137489	0.013978	0.0135197	0.0137489	0.0126031	0.0114574	0.0100825	0.00847846	0.0109991	0.0116865	0.015582	0.0158112	0.0153529	0.0112282	0.00893676	0.0096242	0.0114574	0.0135197	0.0121448	0.0130614	0.0135197	0.0130614	0.0128323	0.0119157	0.0142071	0.0128323	0.0114574	0.0114574	0.0119157	0.0128323	0.0116865	0.0126031	0.0128323	0.0121448	0.0114574	0.0105408	0.0096242	0.0091659	0.0119157
520	0.0124685	0.0124685	0.012745	0.0127401	0.0128129	0.0126383	0.0124346	0.012357	0.0122697	0.0123909	0.0123812	0.0124055	0.0122503	0.0122649	0.0122988	0.0123909	0.0123958	0.0121388	0.0123085	0.012163	0.0123958	0.0122552	0.0124443	0.0123182	0.01242	0.0124879	0.0124976	0.0124879	0.0123667	0.0125219	0.0123812	0.0125413	0.0125704	0.0126577	0.0125946	0.0125704	0.012517	0.0124831	0.012454	0.0125898	0.0125995
521	0.0145216	0.0136674	0.0133827	0.0125285	0.0122437	0.0128132	0.0113895	0.0111048	0.0113895	0.0139522	0.0125285	0.0142369	0.0130979	0.0145216	0.0105353	0.00939636	0.0102506	0.0125285	0.0156606	0.0139522	0.0125285	0.01082	0.0122437	0.0128132	0.0128132	0.0130979	0.0150911	0.0150911	0.0148064	0.011959	0.011959	0.0102506	0.01082	0.0102506	0.011959	0.01082	0.0102506	0.00854214	0.0105353	0.0105353	0.0116743
522	0.0125607	0.0135087	0.0139827	0.013568	0.0129755	0.0122052	0.0113165	0.0106055	0.0113758	0.0124422	0.0127385	0.0124422	0.0120867	0.0119682	0.0117905	0.0122645	0.0125607	0.0130347	0.0131532	0.0139235	0.0133902	0.012146	0.0118497	0.011909	0.0129755	0.013094	0.0131532	0.0131532	0.0123237	0.0117312	0.0107833	0.0107833	0.0117312	0.0120275	0.0127385	0.0130347	0.0123237	0.011909	0.0111388	0.0122645	0.0127385
523	0.013148	0.012504	0.0123967	0.0120747	0.0132017	0.0130407	0.012665	0.0122357	0.0112161	0.011538	0.0121284	0.0122357	0.011538	0.0103037	0.0110551	0.0112697	0.0120747	0.0122357	0.0127187	0.0125577	0.01186	0.0109477	0.0118064	0.0120747	0.0126114	0.0116454	0.0118064	0.0130943	0.014436	0.0149726	0.0138993	0.012987	0.012343	0.0118064	0.012021	0.012182	0.0135237	0.0124504	0.012021	0.0110014	0.0114844
524	0.0127534	0.0124896	0.0125775	0.0123136	0.011698	0.0122257	0.0129293	0.0130173	0.011698	0.0103786	0.0106425	0.0122257	0.0128414	0.0129293	0.0131932	0.0131932	0.0139848	0.0137209	0.0146884	0.0128414	0.0120498	0.0111702	0.0124016	0.0126655	0.0130173	0.0121377	0.0114341	0.0117859	0.0120498	0.0130173	0.0119618	0.0131052	0.0121377	0.0122257	0.0109064	0.0113461	0.0119618	0.0123136	0.013545	0.0143366	0.0150402
525	0.0115027	0.0128158	0.0133936	0.0131309	0.0129208	0.0125007	0.0117128	0.0113977	0.0113977	0.0123431	0.0118704	0.0115027	0.0112926	0.0115027	0.0129734	0.0134986	0.0138663	0.0125532	0.0123956	0.0119229	0.013236	0.0137087	0.0150743	0.014339	0.0132885	0.0118704	0.0114502	0.0122906	0.0130784	0.0137612	0.0134986	0.012133	0.0115027	0.0113451	0.0118704	0.0123956	0.0126582	0.0128158	0.0133936	0.013236	0.0138138
526	0.0121421	0.012253	0.0126877	0.0121698	0.0124287	0.0122623	0.0124935	0.0119479	0.0119109	0.0120681	0.0123363	0.0121143	0.012216	0.0125305	0.0126692	0.0123548	0.0118461	0.0115132	0.0116242	0.0114577	0.0120403	0.0121051	0.012475	0.012475	0.0126322	0.0127432	0.0127524	0.0127247	0.0126414	0.0124565	0.0123363	0.0127616	0.0127986	0.0131131	0.0127154	0.0131593	0.0128079	0.0128634	0.012401	0.0124842	0.0125027
527	0.0123265	0.012393	0.0120461	0.0122823	0.0123118	0.0125849	0.0127325	0.0127473	0.012297	0.0119132	0.0120682	0.0126661	0.0129244	0.0130278	0.0126439	0.0122823	0.0121199	0.0123339	0.0123856	0.012393	0.012393	0.0124594	0.0121346	0.0121568	0.0124668	0.0127177	0.0125996	0.0126808	0.0128137	0.0129908	0.0128432	0.0127473	0.0127473	0.0130425	0.0129908	0.0129835	0.0124742	0.0124225	0.0123265	0.0123044	0.0124815
528	0.0126858	0.0120639	0.0121054	0.013432	0.0136393	0.0132662	0.0121468	0.012437	0.0128516	0.0139295	0.0135564	0.0130589	0.0126029	0.0131003	0.0139295	0.0135564	0.0133491	0.0126443	0.011981	0.0115664	0.0128101	0.0135149	0.0132662	0.0119396	0.0118152	0.0118152	0.0120225	0.0120639	0.0122712	0.0126858	0.0135149	0.013888	0.0138466	0.0128931	0.01252	0.0128101	0.0129345	0.0118152	0.0113177	0.0111519	0.0114835
529	0.0124932	0.0129617	0.0114	0.0115562	0.0101507	0.0103069	0.00952604	0.0107754	0.010463	0.0106192	0.0106192	0.0128055	0.013274	0.0124932	0.0124932	0.0126493	0.0131178	0.013274	0.0126493	0.0138986	0.0143671	0.0137425	0.0149918	0.0145233	0.016085	0.0137425	0.0129617	0.012337	0.0131178	0.0121808	0.012337	0.0118685	0.0121808	0.0117123	0.0115562	0.0115562	0.0124932	0.014211	0.0146795	0.014211	0.0126493
530	0.00991702	0.010929	0.0123457	0.0127505	0.0115361	0.0107266	0.0119409	0.0119409	0.0117385	0.0111313	0.0129528	0.0125481	0.0101194	0.00930986	0.00991702	0.0119409	0.0121433	0.0131552	0.0143696	0.0153815	0.0145719	0.0133576	0.010929	0.0137624	0.01356	0.0139648	0.0113337	0.0111313	0.0123457	0.0113337	0.0121433	0.0131552	0.0147743	0.0133576	0.0119409	0.010929	0.0119409	0.0133576	0.0143696	0.0153815	0.0143696
531	0.013313	0.0147566	0.0139546	0.014115	0.0126714	0.0134734	0.0128318	0.012511	0.0129922	0.0118694	0.0129922	0.0115486	0.0112278	0.00866148	0.00850108	0.00898228	0.0105863	0.0110674	0.0128318	0.014115	0.0134734	0.0121902	0.00994466	0.0121902	0.0129922	0.0126714	0.0115486	0.00962387	0.0120298	0.010907	0.0112278	0.0110674	0.0110674	0.0113882	0.0112278	0.0129922	0.0137942	0.0136338	0.0129922	0.0126714	0.0113882
532	0.0139563	0.0144669	0.0144669	0.0115735	0.0125947	0.0115735	0.0129351	0.0131053	0.0132755	0.0134457	0.0107225	0.0108927	0.0131053	0.0144669	0.0136159	0.0134457	0.0124245	0.0141265	0.0142967	0.0137861	0.0134457	0.0112331	0.0122543	0.0127649	0.0142967	0.0141265	0.0122543	0.0119139	0.0114033	0.0125947	0.0125947	0.0134457	0.0114033	0.0100417	0.00919071	0.0110629	0.0115735	0.0120841	0.0110629	0.0129351	0.0132755
533	0.0119091	0.0121547	0.0127686	0.013628	0.0133824	0.012523	0.0117864	0.0121547	0.0133824	0.0131369	0.0148557	0.0133824	0.0143646	0.012523	0.0131369	0.0135052	0.0132597	0.0135052	0.0128913	0.0131369	0.0120319	0.0116636	0.0108042	0.0103131	0.0101903	0.0117864	0.0121547	0.0131369	0.0127686	0.0139963	0.0132597	0.0132597	0.0127686	0.0122775	0.0128913	0.0128913	0.0127686	0.0111725	0.0103131	0.0101903	0.0111725
534	0.0134389	0.0116391	0.012959	0.0140389	0.0145188	0.0137989	0.012959	0.0115191	0.00971922	0.0109191	0.012119	0.012239	0.0109191	0.0109191	0.012359	0.012719	0.012719	0.012119	0.0112791	0.0101992	0.0109191	0.012359	0.0140389	0.0140389	0.012599	0.012719	0.012599	0.013079	0.0112791	0.011999	0.012119	0.0135589	0.012719	0.012359	0.011999	0.0107991	0.012239	0.012719	0.0135589	0.012119	0.0109191
535	0.0120096	0.0120096	0.0123098	0.0114091	0.0109087	0.00970777	0.0103082	0.0111089	0.0116093	0.0133106	0.0129103	0.0129103	0.0126101	0.0129103	0.0129103	0.011209	0.0119095	0.0126101	0.0132106	0.0134107	0.0129103	0.0135108	0.01251	0.01251	0.0115092	0.011309	0.0102082	0.011309	0.011309	0.0128102	0.0122098	0.0132106	0.0134107	0.0127102	0.011309	0.0105084	0.0119095	0.0127102	0.0133106	0.01251	0.0123098
536	0.0130016	0.0130016	0.0114414	0.0123082	0.0119615	0.0135217	0.0130016	0.0130016	0.0138684	0.0123082	0.0135217	0.0136951	0.0149086	0.0135217	0.0114414	0.0117882	0.0121349	0.0124816	0.0126549	0.0121349	0.0142151	0.0121349	0.0133484	0.0130016	0.0142151	0.0136951	0.0114414	0.0110947	0.0105747	0.0110947	0.0130016	0.0121349	0.0116148	0.00936119	0.0105747	0.0123082	0.0136951	0.0135217	0.0116148	0.0114414	0.0110947
537	0.0125625	0.0134519	0.0126737	0.0121178	0.0111173	0.0118955	0.0111173	0.0124514	0.0128961	0.0145636	0.0118955	0.0116732	0.0101167	0.0114508	0.0124514	0.0125625	0.0126737	0.0123402	0.0120067	0.0143413	0.0130072	0.0132296	0.0118955	0.0131184	0.0135631	0.0133407	0.0131184	0.012229	0.0107838	0.0101167	0.0120067	0.0137854	0.0143413	0.0127849	0.012229	0.0120067	0.0125625	0.0124514	0.0113396	0.0131184	0.0133407
538	0.0158566	0.0162013	0.0162013	0.0148225	0.0134436	0.0120648	0.0117201	0.0110307	0.0134436	0.0137883	0.0141331	0.0103413	0.0110307	0.0110307	0.0117201	0.0120648	0.0137883	0.0134436	0.0120648	0.00896243	0.00930714	0.0110307	0.0130989	0.0137883	0.0134436	0.0120648	0.0130989	0.0127542	0.0124095	0.0110307	0.00999655	0.0110307	0.0113754	0.0141331	0.0148225	0.0144778	0.0127542	0.00930714	0.00896243	0.00586005	0.00930714
539	0.0140363	0.0121534	0.0111263	0.0123245	0.0124957	0.0128381	0.0121534	0.0123245	0.0100993	0.0111263	0.0106128	0.0126669	0.0124957	0.0130092	0.0123245	0.0119822	0.0123245	0.0131804	0.0131804	0.0124957	0.0111263	0.0111263	0.0112975	0.0116398	0.011811	0.0123245	0.0130092	0.0123245	0.0112975	0.011811	0.0126669	0.0131804	0.0119822	0.0123245	0.0128381	0.0121534	0.0111263	0.0111263	0.0121534	0.0114687	0.0114687
540	0.0153161	0.0161515	0.0169869	0.0128098	0.011139	0.010582	0.0125313	0.0136452	0.0130883	0.0136452	0.0142022	0.0150376	0.0128098	0.011139	0.00974659	0.0100251	0.00918964	0.00863269	0.00974659	0.0119744	0.0136452	0.0139237	0.0139237	0.0125313	0.011139	0.00974659	0.0103035	0.0108605	0.010582	0.00863269	0.00918964	0.011139	0.0139237	0.0144806	0.0153161	0.0153161	0.0150376	0.0133668	0.010582	0.0125313	0.0119744
541	0.0123801	0.0123285	0.012638	0.0132054	0.0126896	0.0127412	0.0122253	0.0125864	0.0121737	0.0126896	0.0123285	0.0133086	0.0135665	0.013257	0.012638	0.0119674	0.0125864	0.0122253	0.0119674	0.0118126	0.0112452	0.0119674	0.0120706	0.0136697	0.0140307	0.0140307	0.013257	0.012019	0.0128959	0.0122769	0.0134117	0.0118642	0.0115547	0.0107294	0.0115031	0.0119674	0.0127927	0.0122253	0.0127412	0.0119674	0.0116579
542	0.0121306	0.0121935	0.0122061	0.0126465	0.0126339	0.0125081	0.0123193	0.0123948	0.0128227	0.0126339	0.0127094	0.0126591	0.0128353	0.0126717	0.0124955	0.0122942	0.0125836	0.0124955	0.0126339	0.0125584	0.0123823	0.0123319	0.0122061	0.0120048	0.0122061	0.0124578	0.0127346	0.0124452	0.0121683	0.0124074	0.0127094	0.0128856	0.0127975	0.0128101	0.0125081	0.0128227	0.0128101	0.0129863	0.0128604	0.01242	0.0123948
543	0.010495	0.0102113	0.0116296	0.0116296	0.0136151	0.0124805	0.0130478	0.0107786	0.0119132	0.0127641	0.014466	0.0130478	0.010495	0.0110623	0.0116296	0.0127641	0.0121969	0.0130478	0.0130478	0.0121969	0.0133314	0.014466	0.0138987	0.0121969	0.0102113	0.0116296	0.0124805	0.0136151	0.0161679	0.0156006	0.0167352	0.0130478	0.0121969	0.0113459	0.0124805	0.0130478	0.0138987	0.0116296	0.0124805	0.0107786	0.0141824
544	0.0147769	0.0142086	0.0159136	0.0139244	0.0127877	0.0125036	0.0113669	0.0107985	0.00880932	0.00909349	0.0125036	0.0133561	0.0127877	0.0130719	0.0122194	0.0125036	0.00994601	0.0119352	0.011651	0.0113669	0.0102302	0.0107985	0.0136402	0.0136402	0.0147769	0.0142086	0.0150611	0.0150611	0.0133561	0.0125036	0.0113669	0.0110827	0.0125036	0.0113669	0.0102302	0.00852515	0.0107985	0.0107985	0.0125036	0.0127877	0.0153453
545	0.0126292	0.0123995	0.0107922	0.00895522	0.00895522	0.00734788	0.0087256	0.0110218	0.0130884	0.0128588	0.010333	0.0087256	0.010333	0.0121699	0.0146958	0.0146958	0.0146958	0.0130884	0.0112514	0.0105626	0.0123995	0.0117107	0.013318	0.0130884	0.0137773	0.0137773	0.013318	0.0142365	0.0119403	0.0107922	0.00964409	0.010333	0.0121699	0.0146958	0.0179104	0.0176808	0.0149254	0.013318	0.0112514	0.0121699	0.0110218
546	0.0116978	0.0115397	0.0140689	0.0147012	0.0139108	0.0110654	0.0105912	0.0107493	0.0109074	0.0109074	0.0109074	0.0131205	0.0140689	0.0139108	0.0128043	0.0123301	0.0124881	0.0116978	0.0112235	0.0129624	0.0148593	0.0154916	0.0158078	0.0135947	0.0134366	0.0112235	0.0137528	0.0139108	0.0145432	0.0120139	0.0120139	0.0115397	0.0134366	0.0129624	0.0128043	0.0104331	0.0109074	0.0116978	0.0140689	0.0150174	0.0140689
547	0.0109207	0.0121341	0.012943	0.0131453	0.0141564	0.0132464	0.0128419	0.0107184	0.0109207	0.0123363	0.0126397	0.0119318	0.0116285	0.0122352	0.0130441	0.0128419	0.0131453	0.0139542	0.0134486	0.0126397	0.0124374	0.0133475	0.013752	0.0134486	0.0126397	0.0123363	0.0121341	0.0116285	0.012033	0.012033	0.0123363	0.0125386	0.0125386	0.0133475	0.0136508	0.0138531	0.0124374	0.0106173	0.0109207	0.0123363	0.0127408
548	0.0124847	0.011699	0.0125138	0.0133287	0.0134451	0.0126884	0.0121355	0.01199	0.0123392	0.0120191	0.0115535	0.0118445	0.0115244	0.0119318	0.0121646	0.013125	0.0132123	0.0120191	0.0115826	0.0116408	0.0116117	0.0118154	0.0120191	0.0126593	0.0123392	0.0118736	0.0115826	0.0116117	0.0117281	0.01199	0.0121937	0.0122519	0.0124556	0.0130086	0.0128921	0.0122228	0.0121064	0.0123974	0.0126011	0.0125138	0.0126011
549	0.0131047	0.0141968	0.0144152	0.0138692	0.0120127	0.0112482	0.0114666	0.0132139	0.0133231	0.0139784	0.0124495	0.0133231	0.0126679	0.0124495	0.0135416	0.0139784	0.0134323	0.0128863	0.0124495	0.0124495	0.0113574	0.0107022	0.0108114	0.0110298	0.0124495	0.0127771	0.011685	0.0110298	0.0110298	0.0128863	0.0135416	0.014306	0.0144152	0.0134323	0.0117943	0.0109206	0.0125587	0.0135416	0.0134323	0.0125587	0.0114666
550	0.011586	0.0119505	0.0123671	0.0122108	0.0124191	0.0120807	0.0125753	0.0125753	0.0131742	0.0123931	0.0122889	0.0118724	0.0122629	0.0121067	0.0120546	0.0120807	0.0124712	0.0132783	0.0133564	0.0134085	0.0128617	0.0129138	0.0123671	0.0125753	0.0122629	0.0120286	0.0118463	0.0119244	0.0125233	0.0125753	0.0132523	0.0131481	0.0128357	0.0123931	0.0126274	0.0128097	0.0129659	0.0127836	0.0123671	0.0118984	0.0122369
551	0.0118281	0.0126729	0.0126729	0.0118281	0.010772	0.0109832	0.0114056	0.0130954	0.0122505	0.0139402	0.0135178	0.0118281	0.00992713	0.0095047	0.0109832	0.0128841	0.0133066	0.0133066	0.0122505	0.013729	0.0135178	0.0133066	0.0118281	0.0118281	0.0105608	0.0114056	0.0114056	0.0122505	0.0120393	0.0122505	0.0130954	0.0130954	0.0141514	0.0124617	0.0126729	0.0120393	0.0118281	0.0118281	0.0133066	0.0143627	0.0139402
552	0.0127737	0.0138165	0.0153806	0.0151199	0.0119917	0.00964546	0.0106882	0.011731	0.0119917	0.0104275	0.0101668	0.0122523	0.0130344	0.0138165	0.012513	0.0151199	0.0153806	0.0140772	0.0127737	0.0119917	0.0140772	0.0135558	0.0138165	0.0122523	0.0140772	0.0132951	0.012513	0.0104275	0.00990615	0.0122523	0.0119917	0.0127737	0.0106882	0.012513	0.0122523	0.0140772	0.0138165	0.0148592	0.0151199	0.0145985	0.0130344
553	0.0144796	0.0130317	0.0133937	0.0112217	0.0152036	0.0152036	0.0141176	0.0133937	0.0126697	0.0133937	0.00941176	0.0101357	0.00904977	0.00868778	0.00651584	0.00542986	0.00977376	0.0126697	0.0141176	0.0141176	0.0123077	0.0130317	0.0126697	0.0137557	0.0123077	0.0115837	0.0130317	0.0115837	0.00977376	0.00904977	0.0133937	0.0148416	0.0191855	0.0195475	0.0180995	0.0137557	0.0119457	0.0126697	0.0119457	0.0133937	0.0141176
554	0.0149604	0.013787	0.012027	0.00968026	0.00968026	0.0123203	0.012907	0.0143737	0.013787	0.0146671	0.0140804	0.0149604	0.0134937	0.0134937	0.0126137	0.0126137	0.0108536	0.0099736	0.0114403	0.0114403	0.0117336	0.0105603	0.0117336	0.0126137	0.0123203	0.0126137	0.012907	0.0126137	0.0126137	0.0114403	0.012907	0.011147	0.0099736	0.0102669	0.0108536	0.0108536	0.0102669	0.0117336	0.0140804	0.0146671	0.013787
555	0.0136967	0.0132731	0.0129907	0.0132731	0.0127083	0.0120023	0.011155	0.0125671	0.0142615	0.0144027	0.0144027	0.0131319	0.0118611	0.0105902	0.0101666	0.0108726	0.011155	0.0144027	0.0136967	0.0128495	0.0107314	0.0114374	0.0114374	0.0115787	0.011155	0.0112962	0.0114374	0.0122847	0.0135555	0.0138379	0.0127083	0.0129907	0.0121435	0.0135555	0.0125671	0.0127083	0.0114374	0.0120023	0.0108726	0.0118611	0.0125671
556	0.0106667	0.0128485	0.0130909	0.0130909	0.0135758	0.0133333	0.0130909	0.0121212	0.0126061	0.0138182	0.0126061	0.0118788	0.0104242	0.0101818	0.0109091	0.0118788	0.0152727	0.0152727	0.0140606	0.0118788	0.0104242	0.0106667	0.0104242	0.0123636	0.0126061	0.0123636	0.0116364	0.0128485	0.0145455	0.0140606	0.0121212	0.0133333	0.0128485	0.014303	0.0126061	0.0130909	0.0130909	0.0113939	0.0147879	0.0145455	0.0162424
557	0.0119484	0.0134901	0.0161881	0.0131046	0.0119484	0.0119484	0.0138755	0.0134901	0.00886491	0.0111775	0.0154172	0.0200424	0.0165735	0.0119484	0.00925034	0.00925034	0.0104066	0.0115629	0.0100212	0.0104066	0.00925034	0.00963577	0.0134901	0.0146464	0.0150318	0.0123338	0.0123338	0.0138755	0.0134901	0.0142609	0.0111775	0.0100212	0.00925034	0.0115629	0.0127192	0.0134901	0.0123338	0.0111775	0.0111775	0.0123338	0.0127192
558	0.0116243	0.0109959	0.0113101	0.0106817	0.0125668	0.0135093	0.0141376	0.0135093	0.0119384	0.0113101	0.0128809	0.0144518	0.016651	0.0144518	0.0128809	0.00942507	0.0106817	0.00848256	0.0109959	0.0109959	0.0122526	0.0122526	0.0125668	0.0135093	0.0122526	0.0113101	0.0135093	0.0141376	0.0128809	0.0106817	0.00973924	0.0119384	0.0109959	0.0119384	0.0125668	0.0135093	0.0141376	0.0138234	0.0153943	0.0163368	0.0163368
559	0.0134152	0.0122783	0.012392	0.0117099	0.0121646	0.0110277	0.0112551	0.0126194	0.0136426	0.0145521	0.0126194	0.0115962	0.0111414	0.0119372	0.0133015	0.0140973	0.0143247	0.0139836	0.014211	0.0158026	0.0152342	0.0133015	0.0109141	0.0108004	0.0126194	0.0130741	0.0130741	0.0125057	0.0136426	0.0137563	0.0136426	0.0126194	0.0128467	0.0114825	0.0127331	0.0120509	0.0135289	0.012392	0.0128467	0.0119372	0.0121646
560	0.0137978	0.0136746	0.0128738	0.012381	0.0125658	0.0131818	0.0135514	0.013305	0.0137362	0.0134282	0.0132434	0.0123194	0.0130586	0.012997	0.012997	0.0121347	0.0122578	0.0121962	0.0119499	0.0117651	0.0120731	0.012689	0.0128738	0.0124426	0.0112723	0.0112107	0.0112723	0.0129354	0.0131202	0.0131818	0.012381	0.0112723	0.0115803	0.0115187	0.0132434	0.013305	0.0128122	0.0126274	0.0118267	0.012381	0.0118267
561	0.0136406	0.0128139	0.00950708	0.00950708	0.00971375	0.0107471	0.0105405	0.0117805	0.0115738	0.0119872	0.0126072	0.0126072	0.0130206	0.0115738	0.0128139	0.0115738	0.0134339	0.0134339	0.0142606	0.0128139	0.0117805	0.0117805	0.0117805	0.00992043	0.0101271	0.00950708	0.0132272	0.0130206	0.0138473	0.0126072	0.0134339	0.0140539	0.0130206	0.0134339	0.0144673	0.014674	0.0144673	0.0148806	0.0155007	0.0142606	0.0113672
562	0.00976404	0.0117982	0.0105777	0.0138324	0.0138324	0.0162734	0.0142392	0.0150529	0.0130187	0.0130187	0.0117982	0.0117982	0.0101709	0.0081367	0.0093572	0.0117982	0.0130187	0.0113914	0.0101709	0.0109845	0.0101709	0.0109845	0.0134255	0.0142392	0.0130187	0.0105777	0.0093572	0.0101709	0.012205	0.0134255	0.0138324	0.0126119	0.0142392	0.0134255	0.012205	0.0126119	0.012205	0.0142392	0.0138324	0.0154597	0.0134255
563	0.01247	0.0129082	0.0131871	0.0131274	0.0129082	0.0126493	0.0123903	0.0123505	0.0118923	0.012231	0.0122509	0.0124302	0.0123306	0.0124501	0.0125098	0.0120318	0.0114341	0.0118724	0.0119122	0.0118326	0.0114541	0.0119322	0.0122708	0.0123505	0.0124302	0.0123704	0.0124302	0.0120318	0.0119322	0.0121911	0.0124899	0.0126891	0.0125696	0.0126692	0.0125895	0.0121513	0.0120716	0.0120915	0.0121911	0.0124899	0.0126094
564	0.0141052	0.0138904	0.0130312	0.0110264	0.0109548	0.0116708	0.012172	0.0121004	0.0117424	0.0120288	0.0121004	0.011098	0.0113844	0.011814	0.0118856	0.0120288	0.0123152	0.0124584	0.0115276	0.0106684	0.0113128	0.0117424	0.0124584	0.0126732	0.012888	0.0126016	0.0126016	0.0131744	0.0123868	0.0118856	0.0116708	0.01253	0.0127448	0.0126016	0.0123868	0.0122436	0.0115276	0.012888	0.0138904	0.014678	0.013246
565	0.0177586	0.0191985	0.0139189	0.0115191	0.0105592	0.011999	0.0100792	0.012479	0.011999	0.0153588	0.012479	0.012959	0.012959	0.0139189	0.0153588	0.012959	0.0105592	0.012479	0.0182385	0.0239981	0.0225582	0.0177586	0.012959	0.0110391	0.0100792	0.0115191	0.0115191	0.0110391	0.0100792	0.011999	0.0134389	0.012479	0.012479	0.0110391	0.0105592	0.00767939	0.0100792	0.0100792	0.0115191	0.0139189	0.0143988
566	0.0120102	0.0110258	0.010632	0.0114196	0.0116165	0.0122071	0.0118133	0.0131916	0.0149636	0.0149636	0.0145698	0.0127978	0.0122071	0.0116165	0.0118133	0.0118133	0.0112227	0.0110258	0.0104351	0.0110258	0.0116165	0.012404	0.014176	0.0147667	0.0139791	0.0131916	0.0127978	0.0157511	0.0149636	0.0137822	0.0108289	0.0120102	0.0135854	0.0137822	0.0114196	0.00866312	0.00945068	0.0110258	0.012404	0.0112227	0.0108289
567	0.0109475	0.0117025	0.0131182	0.0127407	0.0118913	0.0118913	0.0126463	0.0134013	0.0123632	0.0125519	0.0134957	0.0140619	0.0129294	0.0119857	0.0110419	0.0116082	0.0117025	0.0127407	0.0136844	0.01359	0.0132125	0.0117969	0.0125519	0.0129294	0.0129294	0.0117969	0.0109475	0.0119857	0.0137788	0.0137788	0.01359	0.0119857	0.01208	0.0119857	0.0117025	0.0117025	0.0118913	0.012835	0.0118913	0.0117969	0.01208
568	0.0128565	0.0124821	0.0126069	0.013231	0.0136054	0.013231	0.0119828	0.0124821	0.0121076	0.0127317	0.011109	0.0119828	0.011858	0.0124821	0.013231	0.0128565	0.0128565	0.0114835	0.0121076	0.0121076	0.0127317	0.0113587	0.0121076	0.011858	0.0127317	0.0136054	0.0143544	0.0157274	0.0147288	0.0148536	0.0138551	0.0139799	0.0134806	0.0129813	0.013231	0.0124821	0.0121076	0.0119828	0.0123572	0.0129813	0.0116083
569	0.0125668	0.0135093	0.0128809	0.0109959	0.0103676	0.0100534	0.0138234	0.0125668	0.0157085	0.0135093	0.0144518	0.0116243	0.0116243	0.0131951	0.0106817	0.0119384	0.00848256	0.0116243	0.0100534	0.0128809	0.0125668	0.0138234	0.0125668	0.0119384	0.0100534	0.0128809	0.0128809	0.0141376	0.0131951	0.0138234	0.0141376	0.0116243	0.0106817	0.0100534	0.0109959	0.0119384	0.0113101	0.0116243	0.0103676	0.0109959	0.0113101
570	0.0134781	0.0132285	0.0127293	0.0114813	0.0107326	0.0114813	0.0129789	0.0139773	0.0137277	0.0127293	0.0134781	0.0129789	0.0137277	0.0137277	0.0154749	0.0157244	0.0144765	0.0122301	0.0107326	0.00973418	0.0087358	0.00948459	0.0132285	0.0144765	0.0132285	0.0124797	0.0144765	0.0164732	0.0169724	0.0154749	0.0132285	0.0087358	0.0087358	0.00923499	0.0114813	0.00973418	0.00923499	0.0087358	0.0112317	0.0122301	0.0134781
571	0.0138534	0.0147059	0.0144928	0.0125746	0.0140665	0.0136402	0.0142796	0.0112958	0.0123615	0.0130009	0.013214	0.0136402	0.0117221	0.0140665	0.0134271	0.0142796	0.0130009	0.0130009	0.013214	0.0119352	0.0117221	0.0127877	0.0130009	0.0127877	0.0136402	0.0130009	0.0123615	0.00937766	0.0130009	0.0127877	0.0130009	0.0108696	0.0121483	0.0108696	0.0112958	0.0117221	0.013214	0.0119352	0.00980392	0.0112958	0.0127877
572	0.0125118	0.0127435	0.0125504	0.0131683	0.0134	0.0132455	0.0128594	0.0121257	0.0121643	0.0125118	0.0134772	0.0135159	0.0127435	0.0115078	0.0113533	0.0113919	0.0117009	0.012087	0.0120484	0.0120098	0.0119326	0.0122801	0.012898	0.0125118	0.0129752	0.0124346	0.0129752	0.0122029	0.0121643	0.0120098	0.0125504	0.0124732	0.0128594	0.0126663	0.0126277	0.0116623	0.0117395	0.011585	0.0125118	0.012087	0.0129752
573	0.0140165	0.0121476	0.0109017	0.0102788	0.0115247	0.0124591	0.00965582	0.0105903	0.0127706	0.0161969	0.013705	0.0130821	0.0127706	0.0149509	0.014328	0.0127706	0.0115247	0.00996729	0.0109017	0.0130821	0.013705	0.0130821	0.0127706	0.0130821	0.0158854	0.0133936	0.0133936	0.0109017	0.0112132	0.0121476	0.0121476	0.014328	0.0121476	0.0121476	0.00965582	0.0118362	0.0127706	0.0124591	0.0124591	0.013705	0.0146395
574	0.01091	0.0130589	0.0132242	0.0140507	0.0132242	0.0130589	0.0132242	0.0115712	0.0117365	0.0100835	0.0120671	0.0115712	0.0127283	0.0114059	0.0114059	0.0104141	0.0112406	0.0130589	0.014712	0.0161997	0.0160344	0.0155385	0.0145467	0.0140507	0.0128936	0.0119018	0.0117365	0.0123977	0.0135548	0.0122324	0.0133895	0.0115712	0.0117365	0.0112406	0.0137201	0.0145467	0.0145467	0.0123977	0.0120671	0.0115712	0.0127283
575	0.0140067	0.0142761	0.0118519	0.0110438	0.00942761	0.00915825	0.0102357	0.0118519	0.0131987	0.0131987	0.0137374	0.013468	0.0129293	0.00835017	0.0107744	0.0121212	0.0148148	0.0123906	0.0126599	0.0140067	0.0161616	0.0148148	0.0131987	0.0115825	0.0110438	0.00996633	0.00969697	0.00969697	0.00969697	0.00996633	0.0115825	0.0123906	0.0126599	0.0129293	0.0158923	0.0156229	0.0145455	0.0113131	0.00915825	0.0107744	0.0107744
576	0.0122515	0.0116285	0.0126668	0.0127706	0.0127706	0.0131859	0.0128744	0.011317	0.0114209	0.0104864	0.0122515	0.0111094	0.0140165	0.0138089	0.0154701	0.0133936	0.0129782	0.0115247	0.0115247	0.0110056	0.0128744	0.0134974	0.0145356	0.0141203	0.0127706	0.0131859	0.0120438	0.0133936	0.0122515	0.0123553	0.0112132	0.0103826	0.0104864	0.00965582	0.0105903	0.0112132	0.0128744	0.0134974	0.0130821	0.0131859	0.0118362
577	0.0148451	0.0139237	0.0152547	0.0132071	0.012388	0.0113642	0.0128999	0.013719	0.013719	0.0140261	0.0138213	0.0144356	0.0135142	0.0133094	0.0121833	0.0126952	0.0113642	0.0121833	0.011569	0.0125928	0.0112618	0.0111595	0.0114666	0.0120809	0.011569	0.0121833	0.0130023	0.0139237	0.0140261	0.0134118	0.0124904	0.0118761	0.0104428	0.0120809	0.0116714	0.0124904	0.011569	0.0117737	0.0125928	0.0132071	0.0128999
578	0.0153483	0.0171192	0.0171192	0.0153483	0.0123967	0.012987	0.012987	0.012987	0.012987	0.0135773	0.0118064	0.0123967	0.014758	0.0141677	0.0123967	0.0106257	0.0135773	0.0135773	0.0112161	0.0106257	0.0118064	0.0118064	0.0112161	0.012987	0.0159386	0.0135773	0.0123967	0.0112161	0.012987	0.012987	0.0118064	0.0135773	0.012987	0.0135773	0.0118064	0.0106257	0.0112161	0.0100354	0.012987	0.0123967	0.0141677
579	0.0119581	0.0120424	0.012295	0.012674	0.0127582	0.0132213	0.0128424	0.0117476	0.0117055	0.0119581	0.0130529	0.0127161	0.0131792	0.012674	0.012674	0.0124634	0.0124213	0.0123792	0.0116634	0.0116634	0.0114108	0.0117476	0.0118318	0.0122108	0.0125055	0.012295	0.0126318	0.0127161	0.0127582	0.012295	0.0124213	0.0126318	0.0130108	0.0124634	0.0124213	0.0119581	0.0117476	0.0119581	0.0128003	0.0127161	0.0127582
580	0.0124401	0.014299	0.0128691	0.0122971	0.0118682	0.0124401	0.0122971	0.0120112	0.0130121	0.0121541	0.0110102	0.0105813	0.0127261	0.013584	0.013727	0.0130121	0.0134411	0.0127261	0.0131551	0.0121541	0.0125831	0.0120112	0.0110102	0.0105813	0.0107242	0.0130121	0.0124401	0.0120112	0.0121541	0.014156	0.01387	0.013727	0.0127261	0.013727	0.0131551	0.0114392	0.0118682	0.0117252	0.013584	0.0122971	0.0131551
581	0.011814	0.0103849	0.010766	0.0103849	0.0109566	0.0116235	0.0117188	0.0114329	0.0112424	0.0112424	0.010766	0.0101944	0.0111471	0.0113377	0.0117188	0.0115282	0.0124809	0.0117188	0.0108613	0.0132431	0.0132431	0.0139101	0.0109566	0.0119093	0.0126715	0.0129573	0.0132431	0.0124809	0.0122904	0.0129573	0.012862	0.0136242	0.012862	0.0134337	0.0140053	0.013529	0.0133384	0.0121951	0.0123857	0.012862	0.0144817
582	0.012215	0.0111292	0.0135722	0.0149294	0.0152009	0.0135722	0.0114007	0.0108578	0.00977199	0.00950054	0.00841477	0.00950054	0.0103149	0.012215	0.0135722	0.0141151	0.0141151	0.0133008	0.0133008	0.0138436	0.0135722	0.012215	0.0114007	0.0108578	0.0111292	0.0116721	0.0130293	0.0138436	0.0135722	0.0133008	0.012215	0.0127579	0.0127579	0.0138436	0.012215	0.0124864	0.0111292	0.0103149	0.0092291	0.00977199	0.0119435
583	0.0122206	0.0116244	0.0119225	0.0113264	0.0113264	0.0107303	0.0114754	0.0114754	0.0123696	0.0125186	0.0122206	0.0126677	0.0122206	0.0123696	0.0120715	0.0134128	0.014307	0.0131148	0.0114754	0.0114754	0.0129657	0.014307	0.0135618	0.014307	0.0137109	0.014307	0.014158	0.0137109	0.0140089	0.0156483	0.0162444	0.0153502	0.0119225	0.0120715	0.0126677	0.0125186	0.0110283	0.0119225	0.0126677	0.0134128	0.0117735
584	0.0128477	0.0130124	0.0129824	0.0129525	0.0123535	0.0123086	0.0121439	0.0122787	0.0124284	0.0124134	0.0128477	0.0125931	0.0125332	0.0121439	0.0124733	0.0124584	0.0123535	0.0121589	0.0125332	0.0125482	0.012668	0.0122936	0.0128776	0.0129225	0.0130873	0.0123535	0.0122337	0.0119642	0.0119343	0.012114	0.0125781	0.0125482	0.0125931	0.0127129	0.0127578	0.0123835	0.012114	0.0123985	0.0129076	0.0127728	0.0126979
585	0.0144366	0.0138287	0.0130689	0.0141327	0.0132209	0.0123091	0.0101816	0.0109414	0.0110934	0.0130689	0.0141327	0.0156523	0.0136768	0.0121571	0.00957374	0.00942178	0.00896588	0.0097257	0.0107895	0.0113973	0.0117012	0.0123091	0.012917	0.0135248	0.0130689	0.0153484	0.0148925	0.0161082	0.0130689	0.012917	0.0118532	0.0136768	0.0130689	0.0145886	0.012765	0.0133728	0.0135248	0.0136768	0.0138287	0.0101816	0.0104855
586	0.0119323	0.0129764	0.0134238	0.0128272	0.0126781	0.0117831	0.0119323	0.0123797	0.0113357	0.0119323	0.0123797	0.0137221	0.0137221	0.0132747	0.0134238	0.0143187	0.0150645	0.0138713	0.0128272	0.0104407	0.0108882	0.00909837	0.00984413	0.0113357	0.0143187	0.014617	0.0134238	0.011634	0.0117831	0.0119323	0.0134238	0.0128272	0.0125289	0.0107391	0.00999329	0.0114848	0.011634	0.0131255	0.0114848	0.0123797	0.0128272
587	0.0117559	0.0112334	0.0109068	0.0120171	0.0120824	0.0119518	0.0109721	0.011364	0.0117559	0.012409	0.0129968	0.0133886	0.0129315	0.0121477	0.0121477	0.0117559	0.0116906	0.0117559	0.0121477	0.0128008	0.0119518	0.0119518	0.0123437	0.0129968	0.0131927	0.0128661	0.0134539	0.0139111	0.0138458	0.0127355	0.0119518	0.0124743	0.0126702	0.0126049	0.0121477	0.0126702	0.0129968	0.0129315	0.0126049	0.0130621	0.0135846
588	0.0142428	0.0150217	0.0140203	0.0131301	0.0125737	0.0124624	0.0125737	0.0111272	0.0110159	0.0111272	0.0121286	0.011461	0.0106821	0.0115723	0.0116835	0.0124624	0.012685	0.0125737	0.0125737	0.0125737	0.0143541	0.0146879	0.0123512	0.0107934	0.0104596	0.0129075	0.0141315	0.0147992	0.0137977	0.0131301	0.0135752	0.0133526	0.012685	0.0112385	0.0119061	0.0127963	0.0132413	0.012685	0.0106821	0.0111272	0.0115723
589	0.0117983	0.0119431	0.0118707	0.0129565	0.0129565	0.0139698	0.0126669	0.0125222	0.0118707	0.0130288	0.0137527	0.0145489	0.0136079	0.0128117	0.011364	0.0101335	0.0107126	0.0108574	0.0118707	0.0115088	0.0125945	0.0128841	0.0133908	0.0118707	0.011726	0.0107126	0.0120879	0.0119431	0.0116536	0.0108574	0.0115088	0.0120879	0.0128841	0.013246	0.0140422	0.0136803	0.0134631	0.0126669	0.0119431	0.0110745	0.0119431
590	0.0132861	0.0134069	0.0131452	0.0123601	0.0124205	0.0124406	0.0131452	0.0124004	0.0124205	0.0123601	0.0131251	0.0129237	0.0125815	0.0120179	0.0117964	0.0119374	0.0124205	0.0121387	0.0121387	0.0119172	0.0122796	0.0118166	0.0119374	0.0116153	0.0124607	0.0124406	0.0120984	0.0116757	0.011736	0.0124406	0.0129036	0.0130848	0.0126419	0.0126621	0.0125614	0.0129841	0.0127426	0.0129439	0.0127828	0.0128231	0.0130244
591	0.0122351	0.0118952	0.0124778	0.0124778	0.0128177	0.0131576	0.0133518	0.012138	0.0122836	0.0119438	0.0118467	0.0119923	0.0129148	0.0133518	0.0128663	0.0130605	0.012575	0.0116525	0.0112155	0.0122351	0.0130119	0.0132061	0.0124778	0.0114097	0.0115554	0.0115554	0.0130605	0.0125264	0.0130605	0.0125264	0.0120409	0.011701	0.0116039	0.0117981	0.0121865	0.0122351	0.0125264	0.0122836	0.0127692	0.0137888	0.0147112
592	0.0129737	0.0125864	0.0122379	0.011657	0.0114246	0.0117731	0.0114633	0.011928	0.0119668	0.0126639	0.0126251	0.012509	0.0127413	0.0129737	0.012935	0.0117344	0.0118119	0.0121991	0.0127413	0.0121991	0.0118893	0.0116957	0.0115795	0.0122379	0.0122379	0.0130511	0.0118506	0.0117731	0.0113084	0.012083	0.0121991	0.0129737	0.0127026	0.0128188	0.0127026	0.0126251	0.0128188	0.0128188	0.0122766	0.012083	0.0109211
593	0.011808	0.0124925	0.0125781	0.0136049	0.0125781	0.0118936	0.0115513	0.0118936	0.0128348	0.0136904	0.0146316	0.0141183	0.0133482	0.0116369	0.0112946	0.00975443	0.0100111	0.0105245	0.0116369	0.0118936	0.0121503	0.0124069	0.0133482	0.0135193	0.0124925	0.0118936	0.0110379	0.0120647	0.0125781	0.0138616	0.013776	0.0139471	0.0134337	0.0127492	0.0127492	0.013177	0.0139471	0.0144605	0.0140327	0.013177	0.0116369
594	0.0123131	0.0120493	0.0122252	0.0120493	0.0129288	0.0133685	0.0131047	0.0133685	0.0141601	0.0138962	0.0131047	0.0117854	0.0116974	0.0126649	0.0126649	0.0123131	0.0112577	0.0109059	0.0110818	0.0120493	0.0126649	0.012577	0.0124011	0.0122252	0.0132806	0.0131047	0.0131047	0.012577	0.0122252	0.0131047	0.0121372	0.0132806	0.0123131	0.0140721	0.0123131	0.012489	0.0109059	0.0118734	0.0119613	0.0120493	0.0120493
595	0.0128164	0.0134637	0.0129458	0.0119102	0.0111334	0.0119102	0.0126869	0.0129458	0.0126869	0.0122985	0.0129458	0.012428	0.0125574	0.0112629	0.0119102	0.0106156	0.0115218	0.0122985	0.0137226	0.0133342	0.0119102	0.0115218	0.0112629	0.0108745	0.0113923	0.0134637	0.0144993	0.0132047	0.012428	0.0125574	0.0129458	0.0126869	0.0128164	0.0133342	0.0129458	0.0116512	0.010745	0.0104861	0.0108745	0.0111334	0.0130753
596	0.0177778	0.015873	0.0139683	0.0139683	0.0107937	0.00888889	0.00571429	0.00444444	0.00761905	0.00761905	0.0126984	0.0133333	0.0152381	0.0114286	0.0114286	0.0114286	0.0152381	0.0126984	0.0114286	0.00761905	0.00825397	0.0133333	0.0152381	0.0165079	0.0126984	0.0101587	0.00888889	0.00825397	0.00825397	0.0120635	0.0126984	0.0133333	0.00952381	0.00952381	0.0101587	0.0139683	0.0133333	0.0114286	0.00761905	0.0101587	0.0139683
597	0.0121911	0.0124029	0.0123235	0.0122088	0.0123852	0.0125793	0.0125793	0.0127645	0.012694	0.0122176	0.0122176	0.0120324	0.0124999	0.0122088	0.0124205	0.0124558	0.0125793	0.0124999	0.0120941	0.0119177	0.0121647	0.0127381	0.0125087	0.0124911	0.0125087	0.0130115	0.0129586	0.0126057	0.0124822	0.0127469	0.0126763	0.0129498	0.0127998	0.0129939	0.012544	0.0122705	0.0122088	0.0123323	0.0125175	0.0127381	0.0130204
598	0.0104557	0.0118195	0.0127287	0.0134106	0.0136379	0.0113649	0.0118195	0.0131833	0.0150017	0.0131833	0.0109103	0.0111376	0.0131833	0.0127287	0.0120468	0.0100011	0.00909194	0.0104557	0.0125014	0.0168201	0.0165928	0.0161382	0.0136379	0.0127287	0.0125014	0.0109103	0.0113649	0.0113649	0.0113649	0.00886464	0.00977384	0.0125014	0.0136379	0.0131833	0.0109103	0.0115922	0.0120468	0.0118195	0.0127287	0.0115922	0.0122741
599	0.0107976	0.0118426	0.0121909	0.014629	0.015674	0.0151515	0.0142807	0.0116684	0.0121909	0.0106235	0.0116684	0.0113201	0.0130617	0.0135841	0.0141066	0.0125392	0.0111459	0.00888192	0.010101	0.0113201	0.0120167	0.0125392	0.0132358	0.0125392	0.0120167	0.0106235	0.0116684	0.0114943	0.0114943	0.0102752	0.0111459	0.0118426	0.0132358	0.0128875	0.0135841	0.0128875	0.0137583	0.0125392	0.0132358	0.0118426	0.0121909
600	0.0119865	0.0118021	0.0113411	0.0107879	0.00995805	0.0101425	0.0119865	0.0123554	0.0121709	0.0118943	0.0118943	0.0128164	0.0132774	0.0128164	0.0120787	0.0101425	0.0107879	0.0117099	0.0128164	0.013093	0.0134618	0.0141994	0.0131852	0.0122632	0.0117099	0.0128164	0.0125398	0.0122632	0.0130008	0.0129086	0.013554	0.012632	0.0132774	0.0124476	0.0127242	0.0134618	0.013093	0.0146605	0.0133696	0.014015	0.0128164
601	0.0128676	0.0121904	0.0117067	0.0111262	0.0118034	0.0133514	0.0136416	0.0143189	0.0125774	0.0133514	0.0125774	0.0121904	0.0115132	0.0104489	0.0118034	0.0110294	0.0123839	0.0116099	0.0120937	0.0118034	0.0116099	0.0113197	0.0111262	0.0114164	0.0119002	0.0121904	0.0119969	0.0122872	0.0116099	0.0113197	0.0120937	0.0110294	0.0116099	0.0111262	0.0129644	0.0126741	0.0114164	0.0104489	0.0118034	0.0131579	0.0141254
602	0.0118052	0.0117122	0.0115263	0.0129206	0.0140361	0.0139431	0.0132924	0.0125488	0.0118052	0.0112474	0.0102249	0.010039	0.0111545	0.0129206	0.0145938	0.0138502	0.0124558	0.0119911	0.0131995	0.0137572	0.0129206	0.0131995	0.0131065	0.0131065	0.0127347	0.0119911	0.0117122	0.0107827	0.0114334	0.0113404	0.0118981	0.0112474	0.0114334	0.0110615	0.0123629	0.0132924	0.0132924	0.0124558	0.0112474	0.0106897	0.0108756
603	0.0108744	0.00998306	0.00926999	0.0110527	0.0117658	0.0128354	0.0128354	0.0112309	0.0106961	0.011944	0.0128354	0.0133702	0.0133702	0.0130136	0.0112309	0.0114092	0.0124788	0.0130136	0.0108744	0.0123006	0.0114092	0.0124788	0.0114092	0.0112309	0.0103396	0.0106961	0.0123006	0.013905	0.013905	0.0144398	0.0135484	0.0130136	0.011944	0.0114092	0.0115875	0.0114092	0.0123006	0.0115875	0.0121223	0.0126571	0.0137267
604	0.0135521	0.010699	0.0115906	0.0126605	0.0131954	0.0131954	0.0115906	0.0121255	0.0130171	0.0126605	0.011234	0.0105207	0.00945078	0.00909415	0.0096291	0.0115906	0.0121255	0.0108773	0.0114123	0.0121255	0.0130171	0.010699	0.0103424	0.00998573	0.0123039	0.0130171	0.0121255	0.0114123	0.0110556	0.0117689	0.0108773	0.0101641	0.0110556	0.0119472	0.0123039	0.0133738	0.0135521	0.0124822	0.00945078	0.0105207	0.0114123
605	0.0129444	0.0113485	0.0118805	0.0109939	0.0109939	0.0101073	0.0115258	0.0134764	0.0140083	0.0132991	0.0117032	0.0134764	0.013831	0.0159589	0.0134764	0.0125898	0.0115258	0.0117032	0.0131217	0.0120578	0.0131217	0.0120578	0.0125898	0.0127671	0.0127671	0.013831	0.013831	0.0134764	0.0122351	0.0113485	0.0124124	0.0141857	0.0145403	0.0140083	0.0127671	0.0124124	0.0117032	0.0124124	0.0127671	0.0129444	0.0118805
606	0.0126093	0.0135181	0.0138589	0.0132909	0.0123821	0.0121549	0.0124957	0.0120413	0.0120413	0.0117006	0.0117006	0.0106782	0.0109054	0.0107918	0.011587	0.0114734	0.0123821	0.0122685	0.0113598	0.0113598	0.0120413	0.0121549	0.0121549	0.0124957	0.0131773	0.0131773	0.0113598	0.0127229	0.0123821	0.0131773	0.0128365	0.0136317	0.0137453	0.0123821	0.0112462	0.0105646	0.0128365	0.0127229	0.0129501	0.0117006	0.0136317
607	0.0147264	0.0137313	0.0141294	0.0119403	0.0117413	0.0111443	0.0115423	0.0117413	0.0115423	0.0119403	0.0129353	0.0125373	0.0137313	0.0127363	0.0131343	0.0119403	0.0125373	0.0123383	0.0133333	0.0127363	0.0113433	0.0105473	0.0121393	0.0139303	0.0131343	0.0113433	0.0103483	0.0113433	0.0105473	0.0129353	0.0123383	0.0141294	0.0121393	0.0151244	0.0161194	0.0167164	0.0137313	0.0129353	0.0127363	0.0137313	0.0125373
608	0.0109133	0.0118706	0.0127321	0.013498	0.0133065	0.0117748	0.012062	0.0132108	0.0146468	0.0160827	0.0152211	0.0144553	0.0129236	0.0133065	0.0129236	0.012445	0.0118706	0.012445	0.0127321	0.0123492	0.0111047	0.0103389	0.0107218	0.0113919	0.012445	0.012062	0.0122535	0.0121578	0.0123492	0.0116791	0.0111047	0.0107218	0.0109133	0.0118706	0.0117748	0.012062	0.012445	0.012445	0.0122535	0.0114877	0.012062
609	0.012592	0.0119851	0.0122127	0.012061	0.012061	0.0123644	0.0119093	0.0125161	0.0129713	0.0133505	0.012061	0.0118334	0.0119093	0.012592	0.012592	0.0127437	0.0135022	0.0137298	0.0127437	0.0124403	0.01153	0.0119851	0.0114541	0.0117576	0.0116059	0.0117576	0.0127437	0.0124403	0.0136539	0.0127437	0.013123	0.0128954	0.0135781	0.0138815	0.0133505	0.012592	0.0113783	0.0112266	0.0118334	0.0122886	0.0133505
610	0.0140399	0.0151721	0.0140399	0.0142663	0.0120018	0.0129076	0.0120018	0.013587	0.0142663	0.0144928	0.0142663	0.0140399	0.0122283	0.0122283	0.0124547	0.0140399	0.0138134	0.0129076	0.011096	0.00973732	0.0101902	0.0117754	0.0115489	0.0117754	0.011096	0.0115489	0.0101902	0.0113225	0.0126812	0.0133605	0.013587	0.013587	0.0124547	0.0140399	0.0151721	0.0163043	0.0129076	0.0106431	0.00996377	0.0126812	0.0115489
611	0.0117407	0.0116789	0.0117407	0.0119879	0.0127294	0.0132238	0.0127912	0.0121115	0.0114935	0.0127294	0.0134091	0.0138417	0.0132238	0.0134091	0.014336	0.0137181	0.0132855	0.0119261	0.0121733	0.0118025	0.0118025	0.0117407	0.0118643	0.012544	0.0137181	0.0138417	0.0132238	0.0118643	0.0121733	0.0126676	0.0132238	0.012544	0.0120497	0.0116789	0.0126676	0.0127294	0.013162	0.0126058	0.0121733	0.0122351	0.0124822
612	0.0136349	0.0133023	0.0146325	0.0123046	0.0123046	0.0116395	0.0139674	0.0129697	0.0136349	0.0143	0.0152976	0.0133023	0.0133023	0.0126372	0.0136349	0.0152976	0.0146325	0.0139674	0.0106418	0.0119721	0.0133023	0.0126372	0.0136349	0.0123046	0.0119721	0.00897905	0.00897905	0.0116395	0.0146325	0.017293	0.0169604	0.0166279	0.0149651	0.0126372	0.0143	0.0136349	0.0149651	0.0123046	0.0116395	0.0119721	0.0106418
613	0.0139246	0.0151355	0.0157409	0.0163463	0.0133192	0.0108975	0.00998941	0.0102921	0.0118057	0.00938399	0.00938399	0.0096867	0.0118057	0.0127138	0.0124111	0.011503	0.0102921	0.0102921	0.00998941	0.0096867	0.00998941	0.0148328	0.0148328	0.0160436	0.0133192	0.0136219	0.0112002	0.00998941	0.0124111	0.0142273	0.0154382	0.0121084	0.0105948	0.0112002	0.0133192	0.0136219	0.0121084	0.0133192	0.0121084	0.011503	0.0108975
614	0.0108805	0.011036	0.0104142	0.0118132	0.0122795	0.0124349	0.013523	0.0139893	0.0141447	0.0143001	0.0136784	0.0143001	0.0125903	0.0143001	0.0136784	0.0141447	0.0119686	0.0129012	0.0124349	0.0118132	0.0108805	0.0122795	0.0132121	0.013523	0.0119686	0.0107251	0.0101034	0.0119686	0.013523	0.0147665	0.0125903	0.0116577	0.0102588	0.0102588	0.0116577	0.0119686	0.0130567	0.0122795	0.0132121	0.0132121	0.0133675
615	0.00934579	0.00817757	0.00700935	0.00817757	0.010514	0.010514	0.010514	0.0116822	0.00817757	0.0046729	0.0046729	0.00700935	0.0116822	0.0140187	0.0140187	0.0140187	0.010514	0.0116822	0.00700935	0.00934579	0.00934579	0.0140187	0.0186916	0.0198598	0.0175234	0.0175234	0.0151869	0.0140187	0.00817757	0.00934579	0.010514	0.0128505	0.0151869	0.0140187	0.0198598	0.0233645	0.0280374	0.0175234	0.0116822	0.00934579	0.0140187
616	0.00913242	0.00913242	0.00456621	0.00761035	0.00761035	0.00913242	0.0121766	0.0106545	0.0136986	0.00761035	0.00761035	0.00608828	0.00761035	0.00761035	0.00761035	0.00608828	0.00761035	0.00913242	0.0121766	0.0121766	0.0121766	0.0106545	0.0121766	0.0136986	0.0106545	0.0152207	0.0136986	0.021309	0.021309	0.0243531	0.0258752	0.0182648	0.0136986	0.0106545	0.0121766	0.0152207	0.0121766	0.0152207	0.0152207	0.021309	0.0182648
617	0.0138948	0.0137233	0.0128656	0.0114933	0.0113217	0.0106356	0.0108071	0.0114933	0.0121794	0.0118363	0.0126941	0.0137233	0.0138948	0.0116648	0.0116648	0.0113217	0.0125225	0.0111502	0.012351	0.012351	0.0126941	0.0113217	0.0109786	0.0121794	0.0125225	0.0132087	0.0130371	0.0142379	0.0142379	0.014581	0.0133802	0.0128656	0.0125225	0.0135518	0.0135518	0.0128656	0.0113217	0.010464	0.0116648	0.012351	0.0130371
618	0.0110998	0.0103598	0.0110998	0.0103598	0.0120248	0.0123948	0.0140598	0.0125798	0.0127648	0.0125798	0.0138748	0.0122098	0.0116548	0.0107298	0.0109148	0.0109148	0.00998983	0.0107298	0.0123948	0.0151697	0.0159097	0.0135048	0.0122098	0.0131348	0.0127648	0.0114698	0.0105448	0.0110998	0.0114698	0.0122098	0.0122098	0.0123948	0.0125798	0.0129498	0.0149847	0.0146147	0.0151697	0.0138748	0.0131348	0.0103598	0.0107298
619	0.00966057	0.00861619	0.00939948	0.0104439	0.0120104	0.0127937	0.0120104	0.0120104	0.0101828	0.0109661	0.00939948	0.0112272	0.0120104	0.0130548	0.0120104	0.0104439	0.0109661	0.0122715	0.013577	0.0146214	0.0148825	0.0148825	0.013577	0.0133159	0.0143603	0.0138381	0.0143603	0.0151436	0.0140992	0.0127937	0.0109661	0.0130548	0.0140992	0.013577	0.0125326	0.0120104	0.0133159	0.0140992	0.0148825	0.0130548	0.0127937
620	0.0108074	0.0136682	0.0143039	0.013986	0.0127146	0.0130324	0.0143039	0.0130324	0.0143039	0.0111252	0.011761	0.0104895	0.0120788	0.0133503	0.0133503	0.013986	0.0120788	0.0120788	0.0123967	0.0130324	0.0152575	0.0143039	0.0171647	0.0155753	0.018754	0.0152575	0.0130324	0.00985378	0.0108074	0.0114431	0.0133503	0.013986	0.0136682	0.0133503	0.0127146	0.0133503	0.0123967	0.0133503	0.0133503	0.0127146	0.011761
621	0.011931	0.011931	0.0134342	0.0125887	0.0133402	0.0123068	0.011931	0.0109916	0.0111795	0.0122129	0.0123068	0.0124947	0.0124008	0.0135281	0.013716	0.0123068	0.0129644	0.0124008	0.0136221	0.0118371	0.0127766	0.0123068	0.0142797	0.0130584	0.0128705	0.0109916	0.012025	0.0116492	0.0124008	0.012025	0.0117432	0.0116492	0.0116492	0.0127766	0.0130584	0.0130584	0.0128705	0.0131523	0.012025	0.0125887	0.0111795
622	0.014446	0.014446	0.0129092	0.0122945	0.011065	0.0104503	0.011526	0.0129092	0.0136776	0.0133702	0.0113724	0.0101429	0.0102966	0.0119871	0.0118334	0.0109113	0.0101429	0.0118334	0.0126018	0.0145997	0.0153681	0.0152144	0.0138313	0.0138313	0.0136776	0.0145997	0.0124481	0.0121408	0.0109113	0.0109113	0.0119871	0.011526	0.0121408	0.0109113	0.0113724	0.011526	0.0112187	0.0116797	0.0119871	0.0129092	0.0132165
623	0.0125474	0.0122838	0.0125158	0.0123787	0.0124736	0.0122311	0.0127266	0.0126634	0.0129797	0.0123154	0.0122838	0.0119464	0.0121467	0.0118937	0.0121573	0.012094	0.0125368	0.0125474	0.0127583	0.0125579	0.0123681	0.0120096	0.0119885	0.0120307	0.0123049	0.0127161	0.0128532	0.012695	0.0123681	0.0121573	0.0123576	0.0126634	0.0128848	0.0126739	0.0125158	0.0125158	0.0126423	0.0125263	0.0126001	0.0126001	0.012811
624	0.0140048	0.0128129	0.0101311	0.011919	0.0140048	0.0154946	0.0146007	0.0122169	0.011621	0.0131108	0.0140048	0.0151967	0.0143027	0.0122169	0.011621	0.011919	0.0125149	0.0107271	0.00923719	0.00864124	0.0107271	0.0143027	0.0169845	0.0154946	0.011621	0.011323	0.0125149	0.0128129	0.011323	0.0134088	0.0143027	0.0157926	0.0128129	0.0137068	0.011323	0.0122169	0.0107271	0.0125149	0.011919	0.0128129	0.011621
625	0.0136285	0.0123231	0.0116443	0.0123231	0.0119576	0.0130019	0.0126886	0.012532	0.0119054	0.0119054	0.0123231	0.0119576	0.0120098	0.0117487	0.0124798	0.0122187	0.0131064	0.0122709	0.0133674	0.0123753	0.0128453	0.0121142	0.0127931	0.0133152	0.0134719	0.0132108	0.012532	0.0119054	0.011331	0.0117487	0.0121665	0.0126886	0.0124798	0.0126364	0.0120098	0.0128453	0.012532	0.013263	0.0123231	0.0124798	0.0117487
626	0.00962567	0.0106952	0.00998217	0.0114082	0.0146168	0.0131907	0.0131907	0.0121212	0.0135472	0.0139037	0.0117647	0.0114082	0.0110517	0.0124777	0.0117647	0.0121212	0.0103387	0.0121212	0.0124777	0.0131907	0.0121212	0.0121212	0.0128342	0.0139037	0.0142602	0.0142602	0.0121212	0.0131907	0.0149733	0.0135472	0.0110517	0.00891266	0.0121212	0.0117647	0.0121212	0.0117647	0.0124777	0.0121212	0.0124777	0.00926916	0.0117647
627	0.0147714	0.0152808	0.0147714	0.0165542	0.0155355	0.0140074	0.0132433	0.0124793	0.012734	0.0119699	0.0137527	0.0122246	0.012734	0.013498	0.0145167	0.0160448	0.0140074	0.0157901	0.0137527	0.0124793	0.00840443	0.00891379	0.00916847	0.0104419	0.0114606	0.0145167	0.0137527	0.013498	0.0109512	0.0137527	0.0129887	0.0129887	0.0122246	0.0117153	0.0112059	0.0109512	0.0114606	0.0101872	0.00967783	0.0109512	0.0124793
628	0.0132504	0.0113575	0.0113575	0.01298	0.0132504	0.0116279	0.0121687	0.0121687	0.0137912	0.0121687	0.0135208	0.0132504	0.0159546	0.0151433	0.0132504	0.0105462	0.0118983	0.0108167	0.0124392	0.0118983	0.0137912	0.0113575	0.0116279	0.0110871	0.0143321	0.01298	0.0143321	0.0135208	0.0135208	0.0132504	0.0121687	0.0127096	0.01298	0.0137912	0.0151433	0.0135208	0.0132504	0.01298	0.0154137	0.0164954	0.0148729
629	0.0131662	0.0133613	0.0133125	0.0127761	0.012191	0.0122397	0.0122397	0.0120447	0.0121422	0.0118496	0.0127274	0.012191	0.012191	0.0116546	0.0122397	0.0127761	0.0129224	0.0128249	0.0127761	0.0123373	0.0120934	0.0111669	0.0112157	0.0122885	0.0134588	0.0139465	0.0131175	0.013215	0.0131175	0.0132638	0.0123373	0.012191	0.0117033	0.0120934	0.0131662	0.0131662	0.0133125	0.0120934	0.0120934	0.0117521	0.012191
630	0.0126705	0.0109524	0.0115967	0.0118114	0.0118114	0.0100934	0.0109524	0.0115967	0.013959	0.0128852	0.0128852	0.0124557	0.0137442	0.0146032	0.012241	0.0118114	0.00966391	0.0120262	0.0126705	0.0120262	0.0128852	0.0124557	0.0133147	0.0118114	0.0115967	0.0118114	0.0120262	0.0111672	0.0115967	0.0100934	0.0109524	0.012241	0.0128852	0.0143885	0.0135295	0.0133147	0.0115967	0.0124557	0.0137442	0.0158918	0.013959
631	0.0106737	0.0119362	0.0122805	0.0129691	0.0136578	0.0128544	0.0114771	0.0100999	0.0122805	0.013543	0.013543	0.0119362	0.011018	0.0112476	0.0118214	0.0123953	0.0122805	0.0136578	0.0143464	0.0134282	0.0123953	0.0119362	0.0133134	0.0130839	0.0127396	0.0123953	0.013543	0.0148055	0.0141168	0.0121657	0.0105589	0.0100999	0.0114771	0.0114771	0.0141168	0.0144612	0.0154941	0.0131987	0.0115919	0.0111328	0.0119362
632	0.0135462	0.0146018	0.0136342	0.014074	0.0124027	0.0131064	0.0123147	0.0125786	0.0123147	0.0115231	0.0119629	0.0118749	0.0127545	0.0123147	0.011787	0.0127545	0.0126666	0.0149536	0.0143379	0.0144258	0.0118749	0.0112592	0.011787	0.0122268	0.0134582	0.0138101	0.0147777	0.0146018	0.0131064	0.0124907	0.0123147	0.0125786	0.0122268	0.0123147	0.0128425	0.0141619	0.0128425	0.0124027	0.0112592	0.0126666	0.013986
633	0.0125466	0.0125466	0.0132544	0.0129327	0.0131257	0.0128684	0.0130614	0.0135761	0.0133187	0.0133187	0.0122893	0.0124823	0.0117102	0.0117102	0.0114528	0.0118389	0.012804	0.0134474	0.0135761	0.0126753	0.0122249	0.0117745	0.0122893	0.0119676	0.0133187	0.0119676	0.0116459	0.0102303	0.0115172	0.012804	0.0132544	0.012611	0.0114528	0.0122893	0.0123536	0.0119676	0.0115815	0.0118389	0.0121606	0.0112598	0.0113885
634	0.0148914	0.0138581	0.0136757	0.0130071	0.0135542	0.0134326	0.0130679	0.012217	0.0118523	0.0112445	0.012764	0.0128856	0.0130071	0.0122778	0.0124601	0.0123993	0.0110014	0.0105759	0.010819	0.0123993	0.0125209	0.0134326	0.0122778	0.0123386	0.0119131	0.0119131	0.012217	0.0119739	0.0119739	0.0114876	0.0109406	0.0117307	0.0119131	0.012764	0.0131287	0.014162	0.014709	0.0139796	0.0134934	0.0119739	0.0120346
635	0.0125892	0.0117499	0.0119597	0.0121695	0.0136383	0.0126941	0.0115401	0.0120646	0.0122744	0.0124843	0.0111204	0.0129039	0.0135334	0.0150021	0.0135334	0.0126941	0.012799	0.0124843	0.0124843	0.0115401	0.0124843	0.0123794	0.0119597	0.011645	0.011645	0.0126941	0.0124843	0.0124843	0.0126941	0.0122744	0.0133235	0.0118548	0.0123794	0.010491	0.0103861	0.0109106	0.0130088	0.0144775	0.0138481	0.0131137	0.0129039
636	0.0112809	0.010917	0.0121907	0.0118268	0.0138282	0.0143741	0.0140102	0.0121907	0.00982533	0.0100073	0.00946143	0.0101892	0.0103712	0.0116448	0.0121907	0.0114629	0.0105531	0.0105531	0.0118268	0.0151019	0.0174672	0.0180131	0.0160116	0.0149199	0.0136463	0.0127365	0.0114629	0.0123726	0.0132824	0.0151019	0.0152838	0.0136463	0.0114629	0.0112809	0.0134643	0.0134643	0.0132824	0.0121907	0.0120087	0.0127365	0.0121907
637	0.0143298	0.0130071	0.0108025	0.00947972	0.0100309	0.0111332	0.0123457	0.0115741	0.0127866	0.0125661	0.0127866	0.0130071	0.0127866	0.0126764	0.0102513	0.0106922	0.0101411	0.0127866	0.0133377	0.0143298	0.0122354	0.0119048	0.0115741	0.0116843	0.0112434	0.0115741	0.0131173	0.0130071	0.0115741	0.0108025	0.0112434	0.0126764	0.0112434	0.0111332	0.0103616	0.0119048	0.0116843	0.0143298	0.0132275	0.0138889	0.0124559
638	0.012322	0.01111	0.011716	0.014342	0.015352	0.015554	0.013534	0.012524	0.00969599	0.00888799	0.0101	0.011514	0.012928	0.01313	0.01414	0.012322	0.012524	0.012322	0.012726	0.013534	0.01313	0.013332	0.012726	0.01212	0.011716	0.011918	0.013332	0.013332	0.013332	0.011514	0.013534	0.011918	0.01313	0.010302	0.010908	0.011918	0.012928	0.012322	0.011514	0.011312	0.011716
639	0.0132795	0.0139099	0.0134056	0.0122289	0.012313	0.0126912	0.0128173	0.0131535	0.0126912	0.0128173	0.0125651	0.0124811	0.0124391	0.0120188	0.0117247	0.0119348	0.0125231	0.012271	0.0115566	0.0114305	0.0118507	0.0126072	0.0128173	0.012313	0.0121029	0.0111363	0.0124391	0.0124391	0.012397	0.0118087	0.0114305	0.012271	0.0120609	0.0124811	0.0124811	0.012313	0.0121449	0.0118087	0.0121869	0.0121029	0.0118087
640	0.0121703	0.0125578	0.012621	0.0125103	0.0120279	0.0120991	0.0123205	0.0123996	0.0121149	0.0120596	0.0122731	0.0123364	0.0124708	0.0123364	0.0123601	0.0124787	0.0124233	0.0126289	0.0124471	0.0122494	0.0119726	0.0120991	0.0122256	0.0121466	0.0118698	0.0120042	0.0120359	0.0123996	0.0123838	0.0130164	0.0130402	0.0135779	0.0132616	0.013056	0.0127397	0.0126606	0.0126289	0.0123522	0.0123917	0.0125499	0.0125024
641	0.0130406	0.0111228	0.0130406	0.0122735	0.0111228	0.00958865	0.0107393	0.012657	0.0134241	0.0132323	0.0113146	0.00997219	0.00901333	0.00978042	0.0113146	0.0113146	0.0116981	0.0118899	0.0124652	0.0124652	0.0118899	0.0124652	0.0111228	0.0111228	0.0109311	0.0118899	0.0116981	0.012657	0.0145747	0.0159172	0.0155336	0.0130406	0.012657	0.0115064	0.0128488	0.0132323	0.014383	0.0124652	0.012657	0.012657	0.0141912
642	0.0124348	0.0132119	0.0137671	0.0149883	0.0132119	0.0125458	0.0114356	0.0131009	0.0128789	0.0137671	0.0123237	0.0122127	0.0108804	0.0128789	0.0132119	0.0141001	0.013434	0.0127678	0.013434	0.0123237	0.0127678	0.0123237	0.0122127	0.0123237	0.0113245	0.0123237	0.0119907	0.0122127	0.0108804	0.0121017	0.0124348	0.0119907	0.0102143	0.0104363	0.0114356	0.0112135	0.0115466	0.0126568	0.0141001	0.0144332	0.0137671
643	0.0117035	0.0118217	0.012531	0.0124128	0.0115853	0.0119399	0.012531	0.0143043	0.0133586	0.012531	0.0118217	0.012531	0.0131221	0.0146589	0.0140679	0.0132403	0.0127675	0.0134768	0.0134768	0.010876	0.00969382	0.00922095	0.0102849	0.0106396	0.0105213	0.0107578	0.0109942	0.0114671	0.0122946	0.012531	0.0124128	0.0126492	0.0115853	0.0119399	0.0130039	0.012531	0.0128857	0.010876	0.0112306	0.0117035	0.0117035
644	0.0124559	0.0113487	0.00982631	0.0112103	0.0127327	0.0143935	0.0139783	0.0142551	0.0142551	0.0157775	0.0143935	0.0141167	0.0117639	0.0132863	0.0137015	0.0146703	0.0138399	0.0132863	0.0127327	0.0142551	0.0142551	0.0141167	0.0130095	0.0124559	0.0135631	0.0116255	0.0114871	0.00941111	0.0105183	0.0107951	0.0120407	0.0120407	0.0106567	0.0107951	0.0112103	0.0127327	0.0131479	0.0143935	0.0137015	0.0143935	0.0128711
645	0.00904376	0.00877776	0.0109057	0.00957574	0.00984173	0.0122357	0.0125017	0.0127677	0.0101077	0.0114377	0.0125017	0.0117037	0.0127677	0.0132996	0.0151616	0.0140976	0.0127677	0.0119697	0.0111717	0.0138316	0.0138316	0.0172895	0.0159596	0.0148956	0.0125017	0.0114377	0.0109057	0.0125017	0.0119697	0.0119697	0.0103737	0.0119697	0.0125017	0.0122357	0.0119697	0.0130336	0.0172895	0.0175555	0.0162256	0.0127677	0.0135656
646	0.0130158	0.0128312	0.0115388	0.0108926	0.0114465	0.0119081	0.0126465	0.0125542	0.0123696	0.0132004	0.012185	0.0123696	0.0119081	0.0132927	0.0124619	0.0129235	0.0123696	0.0120004	0.0117234	0.0116311	0.013385	0.0125542	0.0110773	0.010985	0.0120004	0.0132004	0.0132927	0.0127389	0.0116311	0.0116311	0.0128312	0.0140312	0.0127389	0.0132004	0.0131081	0.0137543	0.0127389	0.0129235	0.0127389	0.0120927	0.0120004
647	0.0108887	0.0108887	0.0108887	0.0134508	0.0131305	0.0121697	0.011209	0.0131305	0.0131305	0.0105685	0.00960769	0.00928743	0.0121697	0.0121697	0.0144115	0.0134508	0.013771	0.0121697	0.0121697	0.0105685	0.011209	0.0108887	0.0102482	0.00960769	0.0134508	0.0153723	0.0160128	0.0105685	0.0131305	0.011209	0.0128102	0.0102482	0.0102482	0.0105685	0.0102482	0.011209	0.0134508	0.013771	0.0134508	0.011209	0.0102482
648	0.0120664	0.0121457	0.0113519	0.0122251	0.0126221	0.0129396	0.0126221	0.0119076	0.0117488	0.0122251	0.0123839	0.0121457	0.0121457	0.0114313	0.0121457	0.0125427	0.0134953	0.0122251	0.0115901	0.0115107	0.0115107	0.0108756	0.010955	0.0123839	0.0119076	0.011987	0.0117488	0.0134953	0.013654	0.0132571	0.0127014	0.0113519	0.0119076	0.0118282	0.0135747	0.0121457	0.0119076	0.00952608	0.0100818	0.0100818	0.0111931
649	0.0130009	0.0120009	0.0121437	0.014001	0.0142867	0.0122866	0.0122866	0.011858	0.0142867	0.0138581	0.0138581	0.0132867	0.0124295	0.0108579	0.0108579	0.0114294	0.0141439	0.0131438	0.0132867	0.0127152	0.0122866	0.0131438	0.0117151	0.0127152	0.0102864	0.0111437	0.0114294	0.0117151	0.0114294	0.0108579	0.0124295	0.0128581	0.0128581	0.0132867	0.0112865	0.0115723	0.0105722	0.0120009	0.0110008	0.0102864	0.0108579
650	0.0118011	0.0118011	0.0119416	0.012925	0.0139084	0.0140489	0.0133464	0.0137679	0.0147513	0.0168587	0.0154538	0.0140489	0.0109581	0.012644	0.0136274	0.0147513	0.0139084	0.0130655	0.012644	0.0116606	0.0115201	0.013206	0.0127845	0.0118011	0.0101152	0.0113796	0.012644	0.012925	0.0125035	0.012925	0.0127845	0.012644	0.0133464	0.0130655	0.0139084	0.0137679	0.0143299	0.0148918	0.0140489	0.0130655	0.0116606
651	0.0119766	0.0124372	0.0117002	0.0128057	0.0121609	0.0118845	0.0127136	0.0123451	0.0131743	0.0124372	0.0123451	0.0121609	0.0113317	0.0117002	0.0123451	0.0141877	0.0135428	0.0135428	0.0119766	0.0123451	0.0117002	0.0113317	0.0118845	0.0116081	0.012253	0.011516	0.0125294	0.0123451	0.0124372	0.0112396	0.0114238	0.0121609	0.0127136	0.0127136	0.0111475	0.0107789	0.0105026	0.0118845	0.0128057	0.012253	0.0123451
652	0.0132159	0.0124774	0.0129103	0.012401	0.0126556	0.0119172	0.0121973	0.01207	0.012401	0.0124774	0.0128339	0.0124265	0.0120445	0.0119936	0.0129103	0.0125538	0.0129103	0.0116116	0.0118408	0.0114079	0.0114334	0.0115607	0.0119681	0.0123755	0.0133432	0.0132413	0.0135214	0.013114	0.0124265	0.0125793	0.0118917	0.013114	0.0125538	0.0130885	0.0119172	0.0124519	0.0121209	0.0122992	0.0116625	0.0122992	0.012783
653	0.012782	0.0137845	0.0142857	0.012782	0.0117794	0.0105263	0.0112782	0.0130326	0.012782	0.0137845	0.012782	0.0135338	0.0112782	0.0117794	0.0117794	0.0130326	0.0120301	0.0130326	0.0140351	0.0150376	0.0135338	0.0120301	0.00927318	0.0100251	0.0130326	0.0145363	0.0142857	0.0120301	0.0142857	0.014787	0.0152882	0.0140351	0.014787	0.0155388	0.0152882	0.0137845	0.0122807	0.0152882	0.0162907	0.0160401	0.012782
654	0.0124061	0.0108826	0.0115355	0.0119708	0.0113179	0.0117532	0.0104473	0.0119708	0.0115355	0.0124061	0.0132767	0.0130591	0.0156709	0.0134944	0.0148003	0.0111002	0.0115355	0.010012	0.00957667	0.00914136	0.0113179	0.0139297	0.014365	0.0108826	0.00914136	0.00979432	0.0126238	0.0128414	0.0121885	0.0106649	0.0124061	0.0119708	0.0124061	0.0113179	0.0130591	0.0126238	0.0126238	0.0111002	0.0130591	0.014365	0.0156709
655	0.0114653	0.0125839	0.0137025	0.0142617	0.0142617	0.0123043	0.0130034	0.0125839	0.0142617	0.0130034	0.0127237	0.0125839	0.0124441	0.0130034	0.0128635	0.0141219	0.011745	0.0110459	0.0104866	0.0118848	0.0114653	0.0116051	0.0130034	0.0135626	0.0138423	0.0118848	0.0107662	0.00992729	0.0111857	0.0127237	0.0134228	0.0135626	0.0141219	0.0134228	0.010906	0.0100671	0.00922819	0.0113255	0.0103468	0.0124441	0.0130034
656	0.0155094	0.0152708	0.0155094	0.0116917	0.0124075	0.0126461	0.0131234	0.0121689	0.0116917	0.0116917	0.0119303	0.0116917	0.0109759	0.0107373	0.00978287	0.00858984	0.00978287	0.0100215	0.013362	0.0119303	0.0128848	0.0136006	0.0138392	0.0131234	0.0114531	0.0128848	0.0126461	0.0136006	0.0121689	0.0114531	0.00858984	0.00930565	0.00978287	0.0131234	0.0124075	0.0136006	0.0119303	0.0107373	0.0102601	0.0107373	0.0128848
657	0.0103441	0.0115377	0.0119355	0.0119355	0.0116703	0.0118029	0.0123334	0.0119355	0.0131291	0.013527	0.0145879	0.01419	0.0129965	0.0127313	0.0120682	0.0125986	0.0119355	0.0120682	0.0127313	0.0125986	0.013527	0.0129965	0.0125986	0.012466	0.0112725	0.0116703	0.0112725	0.0103441	0.00994629	0.0114051	0.012466	0.012466	0.00941582	0.0108746	0.0110072	0.0128639	0.0111398	0.0116703	0.0122008	0.0137922	0.0139248
658	0.0130841	0.0127649	0.0125522	0.0126586	0.0120735	0.0117012	0.0114353	0.0125522	0.0132436	0.0136691	0.0126586	0.0113289	0.0106374	0.0109034	0.0110098	0.0114884	0.0123926	0.0126054	0.0121799	0.0115416	0.0115948	0.0127649	0.0123926	0.0126586	0.0119671	0.0123926	0.0127118	0.0130841	0.0123394	0.0129777	0.0126054	0.0135627	0.012499	0.0128713	0.0120203	0.0122863	0.0119139	0.0126054	0.0118076	0.0123926	0.0118076
659	0.00912911	0.00912911	0.00941892	0.0111578	0.0117374	0.0133314	0.0123171	0.0120272	0.0117374	0.0123171	0.0133314	0.0126069	0.013911	0.0128967	0.0144907	0.0127518	0.0140559	0.0115925	0.0114476	0.0104333	0.0123171	0.0120272	0.0126069	0.0131865	0.0142008	0.013911	0.0120272	0.0115925	0.0115925	0.0126069	0.012462	0.0133314	0.0131865	0.0140559	0.0130416	0.0127518	0.0131865	0.0146356	0.0142008	0.0126069	0.0123171
[truncated: 1,717 more rows]
[truncated: 37 more columns]

## Sheet: Ext.Fig. 8g
					Bin centers are in degrees
Cells	Preffered phase (degree)			# cells	Bin center
1	227.013			97	9
2	18.6349			112	27
3	200.099			82	45
4	262.318			107	63
5	270.825			109	81
6	223.457			91	99
7	127.657			94	117
8	105.88			105	135
9	193.445			108	153
10	309.582			121	171
11	41.2091			117	189
12	126.579			131	207
13	15.137			127	225
[truncated: 2,361 more rows]

## Sheet: Ext.Fig. 8h
Pre transition	Bin centers are in degrees
[truncated: 555 more rows]

[truncated: 8 more sheets: Ext.Fig. 8i, Ext.Fig. 8j, Ext.Fig. 8k_pair1, Ext.Fig. 8k_pair2, Ext.Fig. 8k_pair3, Ext.Fig. 8k_pair4, Ext.Fig. 8k_pair5, Ext.Fig. 8k_pair6]
