# Supplementary material for: The dynamic state of a prefrontal–hypothalamic–midbrain circuit commands behavioral transitions
Source: Nat Neurosci. 2024 Mar 18;27(5):952–63. doi: 10.1038/s41593-024-01598-3 (PMC11089001; doi:10.1038/s41593-024-01598-3)
Supplement: Supplementary file 24 — Statistical source data. [file 41593_2024_1598_MOESM24_ESM.xlsx]

## Sheet: Ext.Fig. 9e
Average speed (cm/s)
	YFP	Stim.
	5.6	4.8
	4.3	2.9
	6.3	5.2
	5.6	3.1
	2.5	5.3
	5.1	3.7
		2.9
		1.7
		2
Mean	4.9	3.51111
SEM	0.550757	0.444549

## Sheet: Ext.Fig. 9f
Path length (m)
	YFP	Stim.
	32.504	22.859
	20.93	15.213
	35.219	30.792
	27.082	14.669
	12.338	37.155
	23.066	8.56
		12.401
		13.601
		10.088
Mean	25.1898	18.3709
SEM	3.39356	3.27914

## Sheet: Ext.Fig. 9g
Social
	YFP	Inhib.
	124.01	143.16
	139.51	342.86
	87.54	620.06
	74.77	319.15
	71.12	402.13
	103.04	249.85
		290.88
		134.95
		477.81
Mean	99.9983	331.206
SEM	11.214	51.6886

## Sheet: Ext.Fig. 9h
Obj.expl.
	YFP	Inhib.
	124.19	324.03
	10.73	137.74
	71.69	151.29
	71.13	346.05
	210	228.06
	37.82	204.35
	174.44	152.42
		240.48
		191.37
Mean	100	219.532
SEM	27.4716	24.8083

## Sheet: Ext.Fig. 9i
Feeding
	YFP	Inhib.
	117.81	159.14
	63.08	199.74
	135.58	120.71
	35.53	78.66
	38.79	61.63
	97.15	5.8
	212.07	166.75
		59.09
Mean	100.001	106.44
SEM	23.6125	23.3273

## Sheet: Ext.Fig. 9j
Average speed (cm/s)
	YFP	Stim.
	2.2	4.4
	3.4	4.1
	4.9	6.5
	5.3	3.2
	3.2	7
	3.7	2.5
		4.6
		3.3
		2.2
Mean	3.78333	4.2
SEM	0.467202	0.553273

## Sheet: Ext.Fig. 9k
Path length (m)
	YFP	Stim.
	12.547	34.031
	15.717	30.258
	21.323	22.221
	24.787	20.779
	15.603	40.076
	20.428	19.969
		18.192
		25.223
		16.049
Mean	18.4008	25.1998
SEM	1.85049	2.67057

## Sheet: Ext.Fig. 9l
Social
	YFP	Inhib.
	145.07	236.62
	212.21	98.59
	48.36	46.01
	31.92	115.96
	193.43	40.38
	32.39	19.25
	36.62	132.86
		44.13
		133.33
Mean	100	96.3478
SEM	30.5666	22.7009

## Sheet: Ext.Fig. 9m
Obj.expl.
	YFP	Inhib.
	142.48	336.45
	130.86	175
	79.37	94.47
	39.1	81.31
	128.15	108.79
	107.63	130.86
	72.4	250.11
		114.6
		164.93
Mean	99.9986	161.836
SEM	14.2292	27.762

## Sheet: Ext.Fig. 9n
Feeding
	YFP	Inhib.
	92.56	137.21
	79.53	96.74
	72.33	326.51
	79.07	205.81
	75.12	147.67
		156.74
		305.35
		81.86
		160.93
Mean	79.722	179.869
SEM	3472	28.4284
