# Supplementary material for: The dynamic state of a prefrontal–hypothalamic–midbrain circuit commands behavioral transitions
Source: Nat Neurosci. 2024 Mar 18;27(5):952–63. doi: 10.1038/s41593-024-01598-3 (PMC11089001; doi:10.1038/s41593-024-01598-3)
Supplement: Supplementary file 25 — Statistical source data. [file 41593_2024_1598_MOESM25_ESM.xlsx]

## Sheet: Ext.Fig. 10c
Firing probability of DA cells with respect to:
VTA beta	Bin centers are in degrees
cells Bin	9	27	45	63	81	99	117	135	153	171	189	207	225	243	261	279	297	315	333	351	369	387	405	423	441	459	477	495	513	531	549	567	585	603	621	639	657	675	693	711
1	1	0.927608	0.943978	0.73616	0.886401	0.558702	0.547886	0.449005	0.728388	0.79377	0.621768	0.459918	0.086349	0	0.28871	0.624083	0.867716	0.627985	0.729975	0.744726	1	0.927608	0.943978	0.73616	0.886401	0.558702	0.547886	0.449005	0.728388	0.79377	0.621768	0.459918	0.086349	0	0.28871	0.624083	0.867716	0.627985	0.729975	0.744726
2	1	0.82068	0.646588	0.485622	0.291896	0.424105	0.602091	0.744758	0.638745	0.549752	0.557595	0.481673	0.166249	0.0667992	0	0.231714	0.198954	0.286667	0.578563	0.827188	1	0.82068	0.646588	0.485622	0.291896	0.424105	0.602091	0.744758	0.638745	0.549752	0.557595	0.481673	0.166249	0.0667992	0	0.231714	0.198954	0.286667	0.578563	0.827188
3	1	0.574635	0.511372	0.495787	0.531631	0.390688	0.19471	0.234159	0.0752442	0.0836213	0.129011	0.0441721	0	0.0190907	0.259241	0.532849	0.718014	0.81839	0.905615	0.945015	1	0.574635	0.511372	0.495787	0.531631	0.390688	0.19471	0.234159	0.0752442	0.0836213	0.129011	0.0441721	0	0.0190907	0.259241	0.532849	0.718014	0.81839	0.905615	0.945015
4	1	0.920282	0.858881	0.827982	0.788926	0.730377	0.614074	0.44489	0.21351	0.164725	0.165503	0.155359	0.0496315	0	0.0374309	0.0988315	0.129316	0.253378	0.526233	0.845851	1	0.920282	0.858881	0.827982	0.788926	0.730377	0.614074	0.44489	0.21351	0.164725	0.165503	0.155359	0.0496315	0	0.0374309	0.0988315	0.129316	0.253378	0.526233	0.845851
5	1	0.751191	0.598012	0.464576	0.635887	0.667181	0.319589	0	0.207575	0.296487	0.352562	0.41844	0.747901	0.960446	0.645758	0.630985	0.469477	0.520583	0.640857	0.757772	1	0.751191	0.598012	0.464576	0.635887	0.667181	0.319589	0	0.207575	0.296487	0.352562	0.41844	0.747901	0.960446	0.645758	0.630985	0.469477	0.520583	0.640857	0.757772
6	1	0.881279	0.537107	0.731474	0.948727	0.844804	0.616769	0.600539	0.657204	0.58167	0.068767	0	0.093084	0.886671	0.993233	0.789515	0.786819	0.87176	0.994665	0.912307	1	0.881279	0.537107	0.731474	0.948727	0.844804	0.616769	0.600539	0.657204	0.58167	0.068767	0	0.093084	0.886671	0.993233	0.789515	0.786819	0.87176	0.994665	0.912307
7	1	0.814502	0.883893	0.541144	0.850152	0.700304	0.687252	0.741526	0.675953	0.114198	0	0.524273	0.904426	0.610457	0.237785	0.574885	0.851983	0.857633	0.690992	0.524273	1	0.814502	0.883893	0.541144	0.850152	0.700304	0.687252	0.741526	0.675953	0.114198	0	0.524273	0.904426	0.610457	0.237785	0.574885	0.851983	0.857633	0.690992	0.524273
8	1	0.946879	0.534395	0.387516	0.412484	0.675033	0.378088	0.556307	0.612484	0.940637	0.693758	0.3	0	0.375033	0.396814	0.556307	0.218726	0.440637	0.4	0.728153	1	0.946879	0.534395	0.387516	0.412484	0.675033	0.378088	0.556307	0.612484	0.940637	0.693758	0.3	0	0.375033	0.396814	0.556307	0.218726	0.440637	0.4	0.728153
9	1	0.790136	0.296301	0.243835	0.367262	0.632738	0.373427	0.376573	0.453699	0.796301	0.790136	0.592602	0.447534	0.586437	0.425893	0.145068	0	0.361097	0.697534	0.969175	1	0.790136	0.296301	0.243835	0.367262	0.632738	0.373427	0.376573	0.453699	0.796301	0.790136	0.592602	0.447534	0.586437	0.425893	0.145068	0	0.361097	0.697534	0.969175
10	1	0.675656	0.378371	0.363256	0.286444	0.347039	0.0680852	0.00431859	0	0.230257	0.567557	0.562136	0.406487	0.209721	0.374052	0.638903	0.761061	0.502688	0.606514	0.745901	1	0.675656	0.378371	0.363256	0.286444	0.347039	0.0680852	0.00431859	0	0.230257	0.567557	0.562136	0.406487	0.209721	0.374052	0.638903	0.761061	0.502688	0.606514	0.745901
11	1	0.671793	0.472368	0.739311	0.254563	0.536886	0.42023	0.690172	0.573644	0.407977	0.113529	0.122782	0	0.411104	0.32208	0.57977	0.493874	0.355839	0.83746	0.929355	1	0.671793	0.472368	0.739311	0.254563	0.536886	0.42023	0.690172	0.573644	0.407977	0.113529	0.122782	0	0.411104	0.32208	0.57977	0.493874	0.355839	0.83746	0.929355
12	1	0.822875	0.779092	0.221438	0.205217	0.080661	0.0639115	0.0113878	0	0.0363036	0.140777	0.344868	0.280449	0.173814	0.0730916	0.119127	0.0595636	0.202503	0.552777	0.656146	1	0.822875	0.779092	0.221438	0.205217	0.080661	0.0639115	0.0113878	0	0.0363036	0.140777	0.344868	0.280449	0.173814	0.0730916	0.119127	0.0595636	0.202503	0.552777	0.656146
13	1	0.842232	0.649329	0.388736	0.235217	0.249341	0.267597	0.422552	0.271846	0.142267	0.0465041	0.0915724	0	0.201459	0.207027	0.607074	0.426742	0.136641	0.0451269	0.397175	1	0.842232	0.649329	0.388736	0.235217	0.249341	0.267597	0.422552	0.271846	0.142267	0.0465041	0.0915724	0	0.201459	0.207027	0.607074	0.426742	0.136641	0.0451269	0.397175
14	1	0.187241	0.377541	0.213202	0.417831	0.146951	0.221896	0.299658	0.801127	0.636789	0.573476	0.368847	0.348642	0.265124	0.190179	0.380359	0.244919	0	0.56772	0.708796	1	0.187241	0.377541	0.213202	0.417831	0.146951	0.221896	0.299658	0.801127	0.636789	0.573476	0.368847	0.348642	0.265124	0.190179	0.380359	0.244919	0	0.56772	0.708796
15	0.750427	1	0.924616	0.665005	0.618095	0.591259	0.457289	0.479072	0.293068	0.0251281	0	0.365106	0.618095	0.413725	0.639877	0.673335	0.564493	0.378559	0.423762	0.567839	0.750427	1	0.924616	0.665005	0.618095	0.591259	0.457289	0.479072	0.293068	0.0251281	0	0.365106	0.618095	0.413725	0.639877	0.673335	0.564493	0.378559	0.423762	0.567839
16	0.682727	1	0.978913	0.879736	0.587961	0.733849	0.427056	0.455683	0.472171	0.694741	0.575947	0.502268	0.212026	0.13087	0	0.213559	0.386478	0.65263	0.742859	0.624065	0.682727	1	0.978913	0.879736	0.587961	0.733849	0.427056	0.455683	0.472171	0.694741	0.575947	0.502268	0.212026	0.13087	0	0.213559	0.386478	0.65263	0.742859	0.624065
17	0.945472	1	0.852026	0.417226	0.444981	0.439399	0.635569	0.516177	0.904783	0.954672	0.890867	0.552305	0.55321	0.542084	0.312694	0	0.154499	0.333019	0.547666	0.57263	0.945472	1	0.852026	0.417226	0.444981	0.439399	0.635569	0.516177	0.904783	0.954672	0.890867	0.552305	0.55321	0.542084	0.312694	0	0.154499	0.333019	0.547666	0.57263
18	0.79826	1	0.866198	0.82483	0.376822	0.281319	0.40231	0.628412	0.499978	0.0689769	0	0.143277	0.450084	0.486174	0.354537	0.11463	0.265394	0.646457	0.875762	0.916137	0.79826	1	0.866198	0.82483	0.376822	0.281319	0.40231	0.628412	0.499978	0.0689769	0	0.143277	0.450084	0.486174	0.354537	0.11463	0.265394	0.646457	0.875762	0.916137
19	0.649907	1	0.755286	0.450582	0.231765	0.337144	0.393829	0.575384	0.557545	0.585095	0.675873	0.78931	0.865486	0.831462	0.786073	0.980577	0.85736	0.572146	0	0.199393	0.649907	1	0.755286	0.450582	0.231765	0.337144	0.393829	0.575384	0.557545	0.585095	0.675873	0.78931	0.865486	0.831462	0.786073	0.980577	0.85736	0.572146	0	0.199393
20	0.976292	1	0.881336	0.652837	0.658764	0.569735	0.774526	0.59937	0.629129	0.341236	0.379823	0.145397	0	0.362042	0.504414	0.813114	0.587516	0.869482	0.765574	0.881336	0.976292	1	0.881336	0.652837	0.658764	0.569735	0.774526	0.59937	0.629129	0.341236	0.379823	0.145397	0	0.362042	0.504414	0.813114	0.587516	0.869482	0.765574	0.881336
21	0.762413	1	0.642808	0.266908	0.209924	0.425553	0.538658	0.468672	0.257123	0	0.131016	0.409267	0.581777	0.324654	0.327939	0.292082	0.400345	0.358022	0.322199	0.491493	0.762413	1	0.642808	0.266908	0.209924	0.425553	0.538658	0.468672	0.257123	0	0.131016	0.409267	0.581777	0.324654	0.327939	0.292082	0.400345	0.358022	0.322199	0.491493
22	0.774605	1	0.686105	0.704232	0.702181	0.410432	0.0945703	0.122703	0.440616	0.436597	0.0623352	0	0.100557	0.553314	0.422489	0.412484	0.315862	0.678068	0.521078	0.744505	0.774605	1	0.686105	0.704232	0.702181	0.410432	0.0945703	0.122703	0.440616	0.436597	0.0623352	0	0.100557	0.553314	0.422489	0.412484	0.315862	0.678068	0.521078	0.744505
23	0.771625	1	0.65752	0.25983	0.413417	0.622051	0.755898	0.547264	0.303162	0.251966	0.5394	0.578719	0.488204	0.118119	0.118119	0.074787	0.228375	0.14171	0	0.271707	0.771625	1	0.65752	0.25983	0.413417	0.622051	0.755898	0.547264	0.303162	0.251966	0.5394	0.578719	0.488204	0.118119	0.118119	0.074787	0.228375	0.14171	0	0.271707
24	0.495699	1	0.884614	0.733771	0.453986	0.771782	0.738621	0.741123	0.482194	0.573022	0.332499	0.153396	0.13009	0.127588	0.222117	0	0.353407	0.326347	0.321497	0.211064	0.495699	1	0.884614	0.733771	0.453986	0.771782	0.738621	0.741123	0.482194	0.573022	0.332499	0.153396	0.13009	0.127588	0.222117	0	0.353407	0.326347	0.321497	0.211064
25	0.491661	1	0.371905	0.347146	0.752063	0.979281	0.681826	0.223177	0.425636	0.520633	0.417383	0.107462	0.169446	0.0537311	0.15294	0	0.648814	0.553645	0.161193	0.111675	0.491661	1	0.371905	0.347146	0.752063	0.979281	0.681826	0.223177	0.425636	0.520633	0.417383	0.107462	0.169446	0.0537311	0.15294	0	0.648814	0.553645	0.161193	0.111675
26	0.711481	1	0.924157	0.953558	0.789715	0.496312	0.364362	0.0831172	0.379012	0.18826	0.457246	0.271377	0.379012	0	0.364362	0.506079	0.669922	0.53548	0.528104	0.73839	0.711481	1	0.924157	0.953558	0.789715	0.496312	0.364362	0.0831172	0.379012	0.18826	0.457246	0.271377	0.379012	0	0.364362	0.506079	0.669922	0.53548	0.528104	0.73839
27	0.589478	1	0.891825	0.822626	0.540522	0.601321	0.550643	0.305722	0.16553	0.0523301	0.111478	0.0996345	0.0236171	0	0.200991	0.351304	0.396956	0.439165	0.506713	0.657096	0.589478	1	0.891825	0.822626	0.540522	0.601321	0.550643	0.305722	0.16553	0.0523301	0.111478	0.0996345	0.0236171	0	0.200991	0.351304	0.396956	0.439165	0.506713	0.657096
28	0.990921	1	0.981842	0.854549	0.981842	0.863628	0.836391	0.436353	0.809155	0.481748	0.450066	0	0.486382	0.581804	0.622754	0.427274	0.486382	0.563647	0.709098	0.84547	0.990921	1	0.981842	0.854549	0.981842	0.863628	0.836391	0.436353	0.809155	0.481748	0.450066	0	0.486382	0.581804	0.622754	0.427274	0.486382	0.563647	0.709098	0.84547
29	0.653333	1	0.783317	0.698261	0.718261	0.983027	0.715233	0.196618	0.331401	0	0.140966	0.0805797	0.408696	0.897907	0.450467	0.529533	0.222931	0.795749	0.586699	0.51401	0.653333	1	0.783317	0.698261	0.718261	0.983027	0.715233	0.196618	0.331401	0	0.140966	0.0805797	0.408696	0.897907	0.450467	0.529533	0.222931	0.795749	0.586699	0.51401
30	0.393963	0.710261	1	0.740523	0.363701	0.219718	0.774647	0.890141	0.770865	0.592836	0.668571	0.863661	0.562495	0.428087	0	0.161045	0.255694	0.518953	0.450784	0.36177	0.393963	0.710261	1	0.740523	0.363701	0.219718	0.774647	0.890141	0.770865	0.592836	0.668571	0.863661	0.562495	0.428087	0	0.161045	0.255694	0.518953	0.450784	0.36177
31	0.431888	0.822846	1	0.724773	0.559949	0	0.0177721	0.282001	0.640306	0.574943	0.276559	0.395125	0.267007	0.602211	0.505414	0.59538	0.700283	0.80513	0.521797	0.136281	0.431888	0.822846	1	0.724773	0.559949	0	0.0177721	0.282001	0.640306	0.574943	0.276559	0.395125	0.267007	0.602211	0.505414	0.59538	0.700283	0.80513	0.521797	0.136281
32	0.569464	0.737848	1	0.86698	0.838702	0.487159	0.245757	0	0.0653764	0.268637	0.450129	0.163985	0.17114	0.163452	0.410876	0.228318	0.0506707	0.0702858	0.181446	0.366203	0.569464	0.737848	1	0.86698	0.838702	0.487159	0.245757	0	0.0653764	0.268637	0.450129	0.163985	0.17114	0.163452	0.410876	0.228318	0.0506707	0.0702858	0.181446	0.366203
33	0.958547	0.958547	1	0.881323	0.770246	0.338988	0.259922	0.197743	0.355953	0.423735	0.572503	0.233515	0.124358	0	0.154449	0.0621792	0.271206	0.435019	0.589468	0.71751	0.958547	0.958547	1	0.881323	0.770246	0.338988	0.259922	0.197743	0.355953	0.423735	0.572503	0.233515	0.124358	0	0.154449	0.0621792	0.271206	0.435019	0.589468	0.71751
34	0.607311	0.704346	1	0.352173	0.372473	0.0363882	0	0.19028	0.51613	0.734796	0.25299	0.117419	0.0849899	0.487829	0.71656	0.508044	0.125505	0.216602	0.459442	0.392689	0.607311	0.704346	1	0.352173	0.372473	0.0363882	0	0.19028	0.51613	0.734796	0.25299	0.117419	0.0849899	0.487829	0.71656	0.508044	0.125505	0.216602	0.459442	0.392689
35	0.477415	0.628189	1	0.969887	0.213561	0	0.153231	0.417085	0.185905	0.462359	0.683396	0.658302	0.537746	0.334118	0.585477	0.502509	0.507528	0.698557	0.909557	0.942231	0.477415	0.628189	1	0.969887	0.213561	0	0.153231	0.417085	0.185905	0.462359	0.683396	0.658302	0.537746	0.334118	0.585477	0.502509	0.507528	0.698557	0.909557	0.942231
36	0.726327	0.677008	1	0.926666	0.600531	0.3837	0.319204	0.514572	0.469633	0.488006	0.103661	0.248448	0.14914	0.302817	0.113762	0.176995	0	0.0246594	0.484218	0.675693	0.726327	0.677008	1	0.926666	0.600531	0.3837	0.319204	0.514572	0.469633	0.488006	0.103661	0.248448	0.14914	0.302817	0.113762	0.176995	0	0.0246594	0.484218	0.675693
37	0.768017	0.951124	1	0.814404	0.816842	0.853474	0.727702	0.250298	0.096507	0.0903341	0.316245	0	0.0305601	0.140404	0.266176	0.0842627	0.22835	0.450527	0.58486	0.485965	0.768017	0.951124	1	0.814404	0.816842	0.853474	0.727702	0.250298	0.096507	0.0903341	0.316245	0	0.0305601	0.140404	0.266176	0.0842627	0.22835	0.450527	0.58486	0.485965
38	0.582888	0.804795	1	0.729918	0.566867	0.141689	0.0695372	0	0.171117	0.331553	0.382343	0.377003	0.572207	0.449154	0.556186	0.673787	0.901035	0.823542	0.467902	0.45188	0.582888	0.804795	1	0.729918	0.566867	0.141689	0.0695372	0	0.171117	0.331553	0.382343	0.377003	0.572207	0.449154	0.556186	0.673787	0.901035	0.823542	0.467902	0.45188
39	0.146249	0.906123	1	0.812137	0.190634	0.407345	0.368175	0.459608	0.462161	0.558809	0.279405	0.347314	0.0208616	0.193296	0.378606	0.976585	0.859075	0.441299	0.141033	0	0.146249	0.906123	1	0.812137	0.190634	0.407345	0.368175	0.459608	0.462161	0.558809	0.279405	0.347314	0.0208616	0.193296	0.378606	0.976585	0.859075	0.441299	0.141033	0
40	0.152655	0.607543	1	0.688278	0.409585	0.349435	0.490872	0.658252	0.708888	0.820298	0.578669	0.437257	0.202714	0.220995	0.246313	0.212731	0.243983	0.278717	0.293466	0	0.152655	0.607543	1	0.688278	0.409585	0.349435	0.490872	0.658252	0.708888	0.820298	0.578669	0.437257	0.202714	0.220995	0.246313	0.212731	0.243983	0.278717	0.293466	0
41	0.4159	0.744555	1	0.820878	0.746143	0.690012	0.785066	0.855166	0.792812	0.609055	0.392533	0.227379	0.0467332	0	0.478189	0.760111	0.314623	0.281987	0.295891	0.562322	0.4159	0.744555	1	0.820878	0.746143	0.690012	0.785066	0.855166	0.792812	0.609055	0.392533	0.227379	0.0467332	0	0.478189	0.760111	0.314623	0.281987	0.295891	0.562322
42	0.334597	0.765798	1	0.838309	0.52417	0.568799	0.62267	0.5	0.358767	0.356872	0.496287	0.73981	0.696999	0.736097	0.332702	0.334597	0.182149	0.143128	0.0241705	0	0.334597	0.765798	1	0.838309	0.52417	0.568799	0.62267	0.5	0.358767	0.356872	0.496287	0.73981	0.696999	0.736097	0.332702	0.334597	0.182149	0.143128	0.0241705	0
43	0.532415	0.713271	1	0.829298	0.89079	0.552865	0.781581	0.412909	0.242349	0.153589	0.501669	0.590428	0.372009	0.474402	0.757651	0.559682	0.191152	0	0.17404	0.313996	0.532415	0.713271	1	0.829298	0.89079	0.552865	0.781581	0.412909	0.242349	0.153589	0.501669	0.590428	0.372009	0.474402	0.757651	0.559682	0.191152	0	0.17404	0.313996
44	0.501284	0.997432	1	0.279598	0	0.17127	0.299722	0.0906661	0.146114	0.347571	0.790944	0.773282	0.682616	0.100728	0.168807	0.206488	0.738064	1	0.879042	0.453435	0.501284	0.997432	1	0.279598	0	0.17127	0.299722	0.0906661	0.146114	0.347571	0.790944	0.773282	0.682616	0.100728	0.168807	0.206488	0.738064	1	0.879042	0.453435
45	0.712584	0.720952	1	0.590537	0.52053	0.68718	0.754774	0.307946	0	0.0482461	0.380415	0.607473	0.856242	0.862298	0.881646	0.498718	0.317645	0.106242	0.539828	0.481832	0.712584	0.720952	1	0.590537	0.52053	0.68718	0.754774	0.307946	0	0.0482461	0.380415	0.607473	0.856242	0.862298	0.881646	0.498718	0.317645	0.106242	0.539828	0.481832
46	0.69785	0.817692	1	0.726588	0.707429	0.46041	0.261388	0	0.247019	0.330889	0.580352	0.213391	0.314175	0.45562	0.587487	0.652298	0.254154	0.170284	0.0359727	0.234995	0.69785	0.817692	1	0.726588	0.707429	0.46041	0.261388	0	0.247019	0.330889	0.580352	0.213391	0.314175	0.45562	0.587487	0.652298	0.254154	0.170284	0.0359727	0.234995
47	0.569313	0.6629	1	0.782748	0.408244	0	0.112367	0.142289	0.955116	0.898777	0.85023	0.063664	0.232214	0.254656	0.569313	0.614198	0.591756	0.176031	0.224733	0.262137	0.569313	0.6629	1	0.782748	0.408244	0	0.112367	0.142289	0.955116	0.898777	0.85023	0.063664	0.232214	0.254656	0.569313	0.614198	0.591756	0.176031	0.224733	0.262137
48	0.849058	0.782161	1	0.581677	0.356473	0.418323	0.660882	0.571789	0.445566	0.349006	0.222783	0.0594294	0.0321866	0.143578	0.0371305	0.0544855	0	0.361417	0.772273	0.829179	0.849058	0.782161	1	0.581677	0.356473	0.418323	0.660882	0.571789	0.445566	0.349006	0.222783	0.0594294	0.0321866	0.143578	0.0371305	0.0544855	0	0.361417	0.772273	0.829179
49	0.222231	0.677977	0.885006	1	0.563061	0.570583	0.519766	0.361556	0.491517	0.397328	0.685499	0.730635	0.792814	0.386044	0	0.0376915	0.0828273	0.28249	0.350272	0.344591	0.222231	0.677977	0.885006	1	0.563061	0.570583	0.519766	0.361556	0.491517	0.397328	0.685499	0.730635	0.792814	0.386044	0	0.0376915	0.0828273	0.28249	0.350272	0.344591
50	0.942831	0.594283	0.806122	1	0.987261	0.75422	0.541345	0.296602	0.638802	0.733019	0.874994	0.516948	0.368669	0	0.0848063	0.0201217	0.589016	0.24254	0.841187	0.616432	0.942831	0.594283	0.806122	1	0.987261	0.75422	0.541345	0.296602	0.638802	0.733019	0.874994	0.516948	0.368669	0	0.0848063	0.0201217	0.589016	0.24254	0.841187	0.616432
51	0.21362	0.0712478	0.335309	1	1	0.24628	0.415509	0.361919	0.845774	0.314503	0.50744	0.163178	0	0.0890288	0.709205	0.878311	0.730012	0.207693	0.317528	0.391677	0.21362	0.0712478	0.335309	1	1	0.24628	0.415509	0.361919	0.845774	0.314503	0.50744	0.163178	0	0.0890288	0.709205	0.878311	0.730012	0.207693	0.317528	0.391677
52	0.558862	0.851285	0.796117	1	0.94398	0.984948	0.770236	0.627379	0.540507	0.359203	0.301583	0.284863	0.343333	0.408513	0.294874	0.339179	0.216345	0.101072	0	0.254793	0.558862	0.851285	0.796117	1	0.94398	0.984948	0.770236	0.627379	0.540507	0.359203	0.301583	0.284863	0.343333	0.408513	0.294874	0.339179	0.216345	0.101072	0	0.254793
53	0	0.511067	0.601902	1	0.348822	0.508664	0.223534	0.889434	0.786178	0.756735	0.557737	0.4668	0.778868	0.491336	0.754332	0.601902	0.79359	0.415223	0.110566	0.0172264	0	0.511067	0.601902	1	0.348822	0.508664	0.223534	0.889434	0.786178	0.756735	0.557737	0.4668	0.778868	0.491336	0.754332	0.601902	0.79359	0.415223	0.110566	0.0172264
54	0.372642	0.478289	0.675465	1	0.891316	0.313647	0.0869734	0.307444	0.45493	0.54507	0.372642	0.706546	0.451829	0.172364	0	0.453412	0.857134	0.981391	0.704963	0.656856	0.372642	0.478289	0.675465	1	0.891316	0.313647	0.0869734	0.307444	0.45493	0.54507	0.372642	0.706546	0.451829	0.172364	0	0.453412	0.857134	0.981391	0.704963	0.656856
55	0.451875	0.849375	0.930975	1	0.428275	0.446475	0.57165	0.76585	0.5263	0.297625	0.274025	0.250425	0.375675	0.373825	0.219575	0.275875	0.2758	0.212325	0	0.195975	0.451875	0.849375	0.930975	1	0.428275	0.446475	0.57165	0.76585	0.5263	0.297625	0.274025	0.250425	0.375675	0.373825	0.219575	0.275875	0.2758	0.212325	0	0.195975
56	0.286702	0.597919	0.893314	1	0.48425	0.223774	0.339153	0.393314	0.174814	0	0.0314273	0.358395	0.438782	0.405573	0.25	0.211516	0.241234	0.332169	0.409064	0.458024	0.286702	0.597919	0.893314	1	0.48425	0.223774	0.339153	0.393314	0.174814	0	0.0314273	0.358395	0.438782	0.405573	0.25	0.211516	0.241234	0.332169	0.409064	0.458024
57	0.272546	0.736801	0.902229	1	0.83641	0.537583	0.402268	0.567618	0.806375	0.464255	0.0996089	0.225577	0.398436	0.650372	0.319515	0.268792	0.364646	0.471764	0.251858	0	0.272546	0.736801	0.902229	1	0.83641	0.537583	0.402268	0.567618	0.806375	0.464255	0.0996089	0.225577	0.398436	0.650372	0.319515	0.268792	0.364646	0.471764	0.251858	0
58	0.102521	0.189595	0.324427	1	0.876255	0.593139	0.350057	0.3222	0.0892074	0.0368102	0.165008	0.37237	0.314383	0.256442	0	0.178415	0.350057	0.469348	0.210725	0.335606	0.102521	0.189595	0.324427	1	0.876255	0.593139	0.350057	0.3222	0.0892074	0.0368102	0.165008	0.37237	0.314383	0.256442	0	0.178415	0.350057	0.469348	0.210725	0.335606
59	0.223133	0.553734	0.845704	1	0.699719	0.517911	0.440763	0.440763	0.435261	0.523414	0.534419	0.765862	0.432453	0.195621	0	0.280965	0.600562	0.581246	0.523414	0.305783	0.223133	0.553734	0.845704	1	0.699719	0.517911	0.440763	0.440763	0.435261	0.523414	0.534419	0.765862	0.432453	0.195621	0	0.280965	0.600562	0.581246	0.523414	0.305783
60	0.341277	0.429361	0.807013	1	0.976226	0.909123	0.784606	0.809806	0.495097	0.218187	0	0.131471	0.0880838	0.138484	0.331471	0.634948	0.762258	0.539852	0.478336	0.253135	0.341277	0.429361	0.807013	1	0.976226	0.909123	0.784606	0.809806	0.495097	0.218187	0	0.131471	0.0880838	0.138484	0.331471	0.634948	0.762258	0.539852	0.478336	0.253135
61	0	0.380272	0.995068	1	0.824762	0.943231	0.972823	0.491395	0.407449	0.629592	0.511123	0.323504	0.572823	0.906191	0.886463	0.720986	0.585204	0.612381	0.577755	0.390136	0	0.380272	0.995068	1	0.824762	0.943231	0.972823	0.491395	0.407449	0.629592	0.511123	0.323504	0.572823	0.906191	0.886463	0.720986	0.585204	0.612381	0.577755	0.390136
62	0.808381	0.73569	0.776226	1	0.826568	0.418187	0.446181	0.580387	0.534265	0.0867161	0.440594	0.644697	0.963684	0.427935	0.737116	0.255871	0.145497	0	0.569213	0.970639	0.808381	0.73569	0.776226	1	0.826568	0.418187	0.446181	0.580387	0.534265	0.0867161	0.440594	0.644697	0.963684	0.427935	0.737116	0.255871	0.145497	0	0.569213	0.970639
63	0.865433	0.445772	0.580339	0.734876	1	0.891544	0.959809	0.586314	0.662684	0.825242	0.779078	0.176721	0	0.0320856	0.327331	0.405582	0.457804	0.275109	0.475894	0.873454	0.865433	0.445772	0.580339	0.734876	1	0.891544	0.959809	0.586314	0.662684	0.825242	0.779078	0.176721	0	0.0320856	0.327331	0.405582	0.457804	0.275109	0.475894	0.873454
64	0.416794	0.218356	0.752334	0.828157	1	0.681719	0.543258	0.205059	0	0.0772363	0.195723	0.552594	0.64443	0.80292	0.816217	0.904092	0.553896	0.391501	0.488656	0.541901	0.416794	0.218356	0.752334	0.828157	1	0.681719	0.543258	0.205059	0	0.0772363	0.195723	0.552594	0.64443	0.80292	0.816217	0.904092	0.553896	0.391501	0.488656	0.541901
65	0.440355	0.524284	0.633308	0.745212	1	0.709851	0.552321	0.410878	0.443297	0.359369	0.335774	0.304857	0.135499	0.0279761	0.00294163	0	0.116347	0.371135	0.385843	0.381462	0.440355	0.524284	0.633308	0.745212	1	0.709851	0.552321	0.410878	0.443297	0.359369	0.335774	0.304857	0.135499	0.0279761	0.00294163	0	0.116347	0.371135	0.385843	0.381462
66	0.612917	0.261062	0.546161	0.820678	1	0.774197	0.567139	0.387847	0.357849	0.282804	0.308339	0.0937583	0.0390204	0	0.166539	0.251307	0.314333	0.310571	0.621174	0.648879	0.612917	0.261062	0.546161	0.820678	1	0.774197	0.567139	0.387847	0.357849	0.282804	0.308339	0.0937583	0.0390204	0	0.166539	0.251307	0.314333	0.310571	0.621174	0.648879
67	0.514333	0.532553	0.643153	0.835223	1	0.856151	0.842533	0.749188	0.608549	0.28586	0	0.119729	0.309961	0.527079	0.700967	0.661335	0.566692	0.446073	0.495667	0.591721	0.514333	0.532553	0.643153	0.835223	1	0.856151	0.842533	0.749188	0.608549	0.28586	0	0.119729	0.309961	0.527079	0.700967	0.661335	0.566692	0.446073	0.495667	0.591721
68	0.87315	0.584567	0.940275	0.992496	1	0.646724	0.495032	0.0522203	0.213953	0.184039	0.228858	0	0.0422834	0.121882	0.0845668	0.485095	0.810889	0.865645	0.980126	0.830763	0.87315	0.584567	0.940275	0.992496	1	0.646724	0.495032	0.0522203	0.213953	0.184039	0.228858	0	0.0422834	0.121882	0.0845668	0.485095	0.810889	0.865645	0.980126	0.830763
69	0.231111	0.6417	0.653661	0.784971	1	0.972277	0.765771	0.660913	0.896413	0.851376	0.743734	0.508503	0.506321	0.443342	0.381621	0.403055	0.264173	0.337253	0	0.117822	0.231111	0.6417	0.653661	0.784971	1	0.972277	0.765771	0.660913	0.896413	0.851376	0.743734	0.508503	0.506321	0.443342	0.381621	0.403055	0.264173	0.337253	0	0.117822
70	0.137821	0.143219	0.570232	0.637764	1	0.502587	0.481107	0.0377868	0.0729307	0	0.235099	0.4648	0.310785	0.0972785	0.356725	0.87022	0.972897	0.93511	0.66751	0.448605	0.137821	0.143219	0.570232	0.637764	1	0.502587	0.481107	0.0377868	0.0729307	0	0.235099	0.4648	0.310785	0.0972785	0.356725	0.87022	0.972897	0.93511	0.66751	0.448605
71	0.790837	0.787221	0.851114	0.858197	1	0.75889	0.404309	0.372362	0.326251	0.290837	0	0.177365	0.425557	0.826251	0.75889	0.36528	0.351114	0.386528	0.578058	0.43264	0.790837	0.787221	0.851114	0.858197	1	0.75889	0.404309	0.372362	0.326251	0.290837	0	0.177365	0.425557	0.826251	0.75889	0.36528	0.351114	0.386528	0.578058	0.43264
72	0.344667	0.8053	0.699956	0.955267	1	0.784166	0.647394	0.397339	0.786848	0.739433	0.584209	0.336837	0.352606	0.189444	0	0.0947219	0.555245	0.571014	0.213152	0.276336	0.344667	0.8053	0.699956	0.955267	1	0.784166	0.647394	0.397339	0.786848	0.739433	0.584209	0.336837	0.352606	0.189444	0	0.0947219	0.555245	0.571014	0.213152	0.276336
73	0.575662	0.219527	0.590176	0.907338	1	0.599919	0.263473	0.0194865	0.48777	0.468284	0.824419	0.682838	0.951284	0.214554	0.136608	0	0.414595	0.0389729	0.536689	0.346189	0.575662	0.219527	0.590176	0.907338	1	0.599919	0.263473	0.0194865	0.48777	0.468284	0.824419	0.682838	0.951284	0.214554	0.136608	0	0.414595	0.0389729	0.536689	0.346189
74	0.625145	0.751049	0.951365	0.932702	1	0.386225	0.377712	0.340447	0.589398	0.476382	0.240319	0	0.0829836	0.466351	0.389082	0.286156	0.246034	0.484954	0.317588	0.397714	0.625145	0.751049	0.951365	0.932702	1	0.386225	0.377712	0.340447	0.589398	0.476382	0.240319	0	0.0829836	0.466351	0.389082	0.286156	0.246034	0.484954	0.317588	0.397714
75	0.751709	0.689852	0.865983	0.946959	1	0.516244	0.382905	0	0.0823564	0.205473	0.509247	0.47733	0.47798	0.481804	0.410321	0.429493	0.419894	0.454361	0.444164	0.678355	0.751709	0.689852	0.865983	0.946959	1	0.516244	0.382905	0	0.0823564	0.205473	0.509247	0.47733	0.47798	0.481804	0.410321	0.429493	0.419894	0.454361	0.444164	0.678355
76	0.447644	0.548255	0.776178	0.938394	1	0.876789	0.829581	0.780279	0.622164	0.747469	0.492759	0.365532	0	0.258726	0.459948	0.548255	0.733071	0.761781	0.733071	0.455847	0.447644	0.548255	0.776178	0.938394	1	0.876789	0.829581	0.780279	0.622164	0.747469	0.492759	0.365532	0	0.258726	0.459948	0.548255	0.733071	0.761781	0.733071	0.455847
77	0.818846	0.772738	0.787884	0.938747	1	0.833991	0.542174	0.272725	0.12648	0	0.00988213	0.137678	0.223314	0.0797012	0.119257	0.19168	0.401192	0.345847	0.539542	0.704208	0.818846	0.772738	0.787884	0.938747	1	0.833991	0.542174	0.272725	0.12648	0	0.00988213	0.137678	0.223314	0.0797012	0.119257	0.19168	0.401192	0.345847	0.539542	0.704208
78	0.463218	0.4517	0.504196	0.845594	1	0.696411	0.238461	0	0.334033	0.658602	0.748951	0.724801	0.624989	0.560932	0.434872	0.324569	0.357155	0.252076	0.370815	0.439068	0.463218	0.4517	0.504196	0.845594	1	0.696411	0.238461	0	0.334033	0.658602	0.748951	0.724801	0.624989	0.560932	0.434872	0.324569	0.357155	0.252076	0.370815	0.439068
79	0.0230863	0.33952	0.370344	0.810204	1	0.878082	0.609588	0.413563	0.82719	0.734524	0.533971	0.16048	0.407398	0.402742	0.412054	0.205208	0.395068	0.231441	0.0184947	0	0.0230863	0.33952	0.370344	0.810204	1	0.878082	0.609588	0.413563	0.82719	0.734524	0.533971	0.16048	0.407398	0.402742	0.412054	0.205208	0.395068	0.231441	0.0184947	0
80	0.197159	0	0.254876	0.776483	1	0.855857	0.550515	0.560118	0.423127	0.319746	0.437531	0.329349	0.413524	0.343753	0.56737	0.375013	0.423127	0.43273	0.483195	0.319746	0.197159	0	0.254876	0.776483	1	0.855857	0.550515	0.560118	0.423127	0.319746	0.437531	0.329349	0.413524	0.343753	0.56737	0.375013	0.423127	0.43273	0.483195	0.319746
81	0.255902	0.212119	0.397338	0.661611	1	0.895622	0.648161	0.439405	0.515166	0.329947	0.38725	0.503363	0.81986	0.654886	0.281156	0.318214	0.510088	0.402347	0.127986	0	0.255902	0.212119	0.397338	0.661611	1	0.895622	0.648161	0.439405	0.515166	0.329947	0.38725	0.503363	0.81986	0.654886	0.281156	0.318214	0.510088	0.402347	0.127986	0
82	0.199957	0.237651	0.354545	0.702578	1	0.666207	0.463657	0.492191	0.43242	0.122082	0.0103761	0.222033	0.398698	0.0557988	0	0.0843872	0.14151	0.297422	0.12981	0.385727	0.199957	0.237651	0.354545	0.702578	1	0.666207	0.463657	0.492191	0.43242	0.122082	0.0103761	0.222033	0.398698	0.0557988	0	0.0843872	0.14151	0.297422	0.12981	0.385727
83	0.599029	0.652003	0.790716	0.975667	1	0.737833	0.638713	0.425121	0.220236	0.541839	0.997755	0.971268	0.830401	0.229035	0.160801	0	0.107919	0.173999	0.207039	0.673999	0.599029	0.652003	0.790716	0.975667	1	0.737833	0.638713	0.425121	0.220236	0.541839	0.997755	0.971268	0.830401	0.229035	0.160801	0	0.107919	0.173999	0.207039	0.673999
84	0.269466	0.209543	0.979008	0.910054	1	0.553818	0.754454	0.58079	0.664632	0.496948	0.197583	0	0.113741	0.56883	0.64364	0.389187	0.583842	0.673539	0.973029	0.317304	0.269466	0.209543	0.979008	0.910054	1	0.553818	0.754454	0.58079	0.664632	0.496948	0.197583	0	0.113741	0.56883	0.64364	0.389187	0.583842	0.673539	0.973029	0.317304
85	0.515936	0.205864	0.468179	0.702167	1	0.675242	0.348037	0.223049	0.256119	0.350484	0.253672	0.0968129	0	0.186283	0.397042	0.7782	0.734039	0.718154	0.560046	0.564941	0.515936	0.205864	0.468179	0.702167	1	0.675242	0.348037	0.223049	0.256119	0.350484	0.253672	0.0968129	0	0.186283	0.397042	0.7782	0.734039	0.718154	0.560046	0.564941
86	0.509327	0.297075	0.778504	0.988052	1	0.741363	0.456236	0.388604	0.693626	0.652483	0.599503	0.375304	0.339514	0.0397903	0	0.11537	0.212196	0.0530353	0.492081	0.41239	0.509327	0.297075	0.778504	0.988052	1	0.741363	0.456236	0.388604	0.693626	0.652483	0.599503	0.375304	0.339514	0.0397903	0	0.11537	0.212196	0.0530353	0.492081	0.41239
87	0	0.0832957	0.65943	0.677446	1	0.655736	0.463742	0.271747	0.30793	0.409392	0.0688226	0.101462	0.30793	0.525328	0.347806	0.557968	0.445575	0.652194	0.213704	0.163048	0	0.0832957	0.65943	0.677446	1	0.655736	0.463742	0.271747	0.30793	0.409392	0.0688226	0.101462	0.30793	0.525328	0.347806	0.557968	0.445575	0.652194	0.213704	0.163048
88	0.435725	0.348528	0.678451	0.917034	1	0.873478	0.811232	0.991712	0.956445	0.620349	0.203315	0	0.315376	0.493741	0.701286	0.75313	0.715747	0.879738	0.782138	0.695027	0.435725	0.348528	0.678451	0.917034	1	0.873478	0.811232	0.991712	0.956445	0.620349	0.203315	0	0.315376	0.493741	0.701286	0.75313	0.715747	0.879738	0.782138	0.695027
89	0.135727	0.14126	0.421071	0.673102	1	0.880871	0.905827	0.631549	0.675926	0.168924	0.227192	0.152326	0.484756	0.686992	0.678635	0.562331	0.218835	0.0526194	0	0.00553282	0.135727	0.14126	0.421071	0.673102	1	0.880871	0.905827	0.631549	0.675926	0.168924	0.227192	0.152326	0.484756	0.686992	0.678635	0.562331	0.218835	0.0526194	0	0.00553282
90	0	0.144108	0.562151	0.983015	1	0.652542	0.577696	0.461857	0.444931	0.344637	0.23588	0.282515	0.437849	0.464678	0.327711	0.508493	0.699118	0.750015	0.350279	0.264149	0	0.144108	0.562151	0.983015	1	0.652542	0.577696	0.461857	0.444931	0.344637	0.23588	0.282515	0.437849	0.464678	0.327711	0.508493	0.699118	0.750015	0.350279	0.264149
91	0.529486	0.397516	0.202279	0.799211	1	0.938282	0.799211	0.60111	0.380684	0	0.0632086	0.452309	0.748597	0.91578	0.646113	0.209264	0.24585	0.193805	0.405932	0.550614	0.529486	0.397516	0.202279	0.799211	1	0.938282	0.799211	0.60111	0.380684	0	0.0632086	0.452309	0.748597	0.91578	0.646113	0.209264	0.24585	0.193805	0.405932	0.550614
92	0.501831	0.277812	0.207226	0.104223	0.42514	1	0.791554	0.840762	0.423919	0.352112	0.117404	0	0.22519	0.114962	0.25033	0.30061	0.550891	0.514962	0.47547	0.261069	0.501831	0.277812	0.207226	0.104223	0.42514	1	0.791554	0.840762	0.423919	0.352112	0.117404	0	0.22519	0.114962	0.25033	0.30061	0.550891	0.514962	0.47547	0.261069
93	0.60632	0.658022	0.574554	0.508913	0.556645	1	0.83687	0.912562	0.695785	0.622203	0.304215	0.15705	0.598379	0.807131	0.423419	0.129255	0	0.403565	0.419448	0.566613	0.60632	0.658022	0.574554	0.508913	0.556645	1	0.83687	0.912562	0.695785	0.622203	0.304215	0.15705	0.598379	0.807131	0.423419	0.129255	0	0.403565	0.419448	0.566613
94	0.335905	0.49899	0.266967	0.539832	0.554274	1	0.665953	0.824251	0.559182	0.658237	0.69413	0.692191	0.556294	0.431041	0.529106	0.569868	0.682496	0.384423	0.135938	0	0.335905	0.49899	0.266967	0.539832	0.554274	1	0.665953	0.824251	0.559182	0.658237	0.69413	0.692191	0.556294	0.431041	0.529106	0.569868	0.682496	0.384423	0.135938	0
95	0.27595	0	0.317689	0.439723	0.948244	1	0.81531	0.797575	0.850842	0.770484	0.533282	0.407277	0.367869	0.296804	0.308364	0.702505	0.952087	0.778201	0.540244	0.104331	0.27595	0	0.317689	0.439723	0.948244	1	0.81531	0.797575	0.850842	0.770484	0.533282	0.407277	0.367869	0.296804	0.308364	0.702505	0.952087	0.778201	0.540244	0.104331
96	0.494653	0.163483	0.255962	0.701087	0.993513	1	0.769898	0.608608	0.462395	0.365621	0.627981	0.819337	0.677419	0.320478	0.357031	0.230102	0.395776	0	0.428035	0.331171	0.494653	0.163483	0.255962	0.701087	0.993513	1	0.769898	0.608608	0.462395	0.365621	0.627981	0.819337	0.677419	0.320478	0.357031	0.230102	0.395776	0	0.428035	0.331171
97	0.236578	0.401821	0.303548	0.553595	0.772339	1	0.982166	0.437488	0.392904	0.580346	0.656233	0.602731	0.580346	0.781256	0.696452	0.839309	0.73212	0.410738	0	0.209827	0.236578	0.401821	0.303548	0.553595	0.772339	1	0.982166	0.437488	0.392904	0.580346	0.656233	0.602731	0.580346	0.781256	0.696452	0.839309	0.73212	0.410738	0	0.209827
98	0	0.454561	0.373872	0.599261	0.499957	1	0.820265	0.572307	0.657037	0.646677	0.320222	0.0888574	0.00202047	0.365704	0.510317	0.607428	0.316095	0.225217	0.258232	0.192116	0	0.454561	0.373872	0.599261	0.499957	1	0.820265	0.572307	0.657037	0.646677	0.320222	0.0888574	0.00202047	0.365704	0.510317	0.607428	0.316095	0.225217	0.258232	0.192116
99	0.246409	0	0.107928	0.564134	0.851307	1	0.859443	0.647655	0.425654	0.372685	0.51731	0.53765	0.617102	0.46841	0.364549	0.543794	0.67613	0.865588	0.725031	0.655791	0.246409	0	0.107928	0.564134	0.851307	1	0.859443	0.647655	0.425654	0.372685	0.51731	0.53765	0.617102	0.46841	0.364549	0.543794	0.67613	0.865588	0.725031	0.655791
100	0.419638	0.525937	0.389648	0.64312	0.972788	1	0.683996	0	0.376098	0.370543	0.479619	0.397868	0.645785	0.95646	0.68666	0.444186	0.111741	0.152616	0.286127	0.455071	0.419638	0.525937	0.389648	0.64312	0.972788	1	0.683996	0	0.376098	0.370543	0.479619	0.397868	0.645785	0.95646	0.68666	0.444186	0.111741	0.152616	0.286127	0.455071
101	0.210389	0.353672	0	0.115946	0.149372	1	0.780414	0.707345	0.176836	0.295763	0.222568	0.210389	0.112838	0.0731955	0.0213751	0.243943	0.378029	0.719523	0.521312	0.439046	0.210389	0.353672	0	0.115946	0.149372	1	0.780414	0.707345	0.176836	0.295763	0.222568	0.210389	0.112838	0.0731955	0.0213751	0.243943	0.378029	0.719523	0.521312	0.439046
102	0.414043	0.18221	0	0.451346	0.768081	1	0.795003	0.956537	0.590006	0.585957	0.498945	0.449235	0.173939	0.221538	0.701831	0.75981	0.788843	0.710101	0.774327	0.645962	0.414043	0.18221	0	0.451346	0.768081	1	0.795003	0.956537	0.590006	0.585957	0.498945	0.449235	0.173939	0.221538	0.701831	0.75981	0.788843	0.710101	0.774327	0.645962
103	0.219837	0.213547	0.188124	0.655377	0.594018	1	0.58764	0.372113	0	0.283264	0.247328	0.12263	0.175456	0.473543	0.636332	0.513701	0.488366	0.446052	0.536969	0.501034	0.219837	0.213547	0.188124	0.655377	0.594018	1	0.58764	0.372113	0	0.283264	0.247328	0.12263	0.175456	0.473543	0.636332	0.513701	0.488366	0.446052	0.536969	0.501034
104	0.505502	0.274059	0.431106	0.527512	0.615665	1	0.869061	0.776867	0.232733	0.112913	0.122571	0.214822	0.679057	0.454462	0.0964063	0	0.278157	0.53717	0.534419	0.484783	0.505502	0.274059	0.431106	0.527512	0.615665	1	0.869061	0.776867	0.232733	0.112913	0.122571	0.214822	0.679057	0.454462	0.0964063	0	0.278157	0.53717	0.534419	0.484783
105	0.0678977	0.148928	0.543055	0.665634	0.786231	0.804444	1	0.812538	0.610953	0.506587	0.494403	0.318135	0	0.104366	0.0435296	0.109446	0.0425388	0.274563	0.322182	0.139801	0.0678977	0.148928	0.543055	0.665634	0.786231	0.804444	1	0.812538	0.610953	0.506587	0.494403	0.318135	0	0.104366	0.0435296	0.109446	0.0425388	0.274563	0.322182	0.139801
106	0.607729	0.703592	0.350039	0.139888	0.298165	0.644654	1	0.993797	0.824084	0.545315	0.379938	0.496057	0.483724	0.336847	0.239264	0	0.196172	0.321897	0.50043	0.548828	0.607729	0.703592	0.350039	0.139888	0.298165	0.644654	1	0.993797	0.824084	0.545315	0.379938	0.496057	0.483724	0.336847	0.239264	0	0.196172	0.321897	0.50043	0.548828
107	0.426258	0.43012	0.480505	0.784566	0.847969	0.912151	1	0.88157	0.574489	0.310165	0.320846	0.356751	0.52102	0.939649	0.912867	0.501931	0	0.1482	0.382723	0.579067	0.426258	0.43012	0.480505	0.784566	0.847969	0.912151	1	0.88157	0.574489	0.310165	0.320846	0.356751	0.52102	0.939649	0.912867	0.501931	0	0.1482	0.382723	0.579067
108	0.139201	0.15055	0.0880128	0	0.23011	0.755645	1	0.605095	0.448871	0.301099	0.53978	0.397683	0.534106	0.434626	0.84945	0.846554	0.855125	0.556803	0.551129	0.301099	0.139201	0.15055	0.0880128	0	0.23011	0.755645	1	0.605095	0.448871	0.301099	0.53978	0.397683	0.534106	0.434626	0.84945	0.846554	0.855125	0.556803	0.551129	0.301099
109	0.746073	1	0.690422	0.538993	0.648116	0.870812	1	0.832955	0.781752	0.561234	0.467726	0.405357	0.251657	0.178212	0.133636	0.342987	0.204902	0.115843	0	0.454381	0.746073	1	0.690422	0.538993	0.648116	0.870812	1	0.832955	0.781752	0.561234	0.467726	0.405357	0.251657	0.178212	0.133636	0.342987	0.204902	0.115843	0	0.454381
110	0.185126	0.0950826	0.0183465	0	0.438861	0.863779	1	0.915773	0.828803	0.575054	0.444317	0.240124	0.544524	0.421497	0.636242	0.272718	0.307432	0.13755	0.252032	0.144695	0.185126	0.0950826	0.0183465	0	0.438861	0.863779	1	0.915773	0.828803	0.575054	0.444317	0.240124	0.544524	0.421497	0.636242	0.272718	0.307432	0.13755	0.252032	0.144695
111	0.866153	0.675172	0.905554	0.635772	0.86816	0.767693	1	0.751966	0.322821	0	0.0629915	0.123976	0.24017	0.20077	0.381881	0.52953	0.633847	0.718504	0.748034	0.755898	0.866153	0.675172	0.905554	0.635772	0.86816	0.767693	1	0.751966	0.322821	0	0.0629915	0.123976	0.24017	0.20077	0.381881	0.52953	0.633847	0.718504	0.748034	0.755898
112	0.562991	0.228375	0.0157274	0	0.464613	0.964531	1	0.708716	0.578719	0.622051	0.244102	0.531537	0.60231	0.59846	0.244102	0.496068	0.393676	0.287434	0.429145	0.763761	0.562991	0.228375	0.0157274	0	0.464613	0.964531	1	0.708716	0.578719	0.622051	0.244102	0.531537	0.60231	0.59846	0.244102	0.496068	0.393676	0.287434	0.429145	0.763761
113	0.363948	0.574227	0.513278	0.548512	0.814562	0.943283	1	0.866904	0.792239	0.437773	0.244638	0.341625	0.449774	0.593121	0.308981	0.15283	0	0.130471	0.105595	0.127043	0.363948	0.574227	0.513278	0.548512	0.814562	0.943283	1	0.866904	0.792239	0.437773	0.244638	0.341625	0.449774	0.593121	0.308981	0.15283	0	0.130471	0.105595	0.127043
114	0	0.0530829	0.221591	0.324175	0.452366	0.785725	1	0.83515	0.4066	0.0695831	0.159325	0.22525	0.159325	0.371809	0.694116	0.855308	0.586083	0.413917	0.338808	0.108033	0	0.0530829	0.221591	0.324175	0.452366	0.785725	1	0.83515	0.4066	0.0695831	0.159325	0.22525	0.159325	0.371809	0.694116	0.855308	0.586083	0.413917	0.338808	0.108033
115	0	0.153303	0.467032	0.467032	0.497168	0.669041	1	0.883957	0.719208	0.571629	0.713485	0.653273	0.753607	0.343806	0.4456	0.580213	0.806576	0.603166	0.320913	0.146119	0	0.153303	0.467032	0.467032	0.497168	0.669041	1	0.883957	0.719208	0.571629	0.713485	0.653273	0.753607	0.343806	0.4456	0.580213	0.806576	0.603166	0.320913	0.146119
116	0.342245	0.311612	0.424474	0.275291	0.546843	0.634762	1	0.998051	0.889088	0.902494	0.829773	0.730397	0.177786	0.326968	0.495167	0.623304	0.116601	0	0.0381907	0.231332	0.342245	0.311612	0.424474	0.275291	0.546843	0.634762	1	0.998051	0.889088	0.902494	0.829773	0.730397	0.177786	0.326968	0.495167	0.623304	0.116601	0	0.0381907	0.231332
117	0.22255	0.196512	0.358388	0.332351	0.75436	0.93638	1	0.462417	0	0.205232	0.534636	0.815033	0.549128	0.369934	0.315033	0.326578	0.673422	0.664702	0.580938	0.19074	0.22255	0.196512	0.358388	0.332351	0.75436	0.93638	1	0.462417	0	0.205232	0.534636	0.815033	0.549128	0.369934	0.315033	0.326578	0.673422	0.664702	0.580938	0.19074
118	0.663869	0.758414	0.51049	0.283635	0.165967	0.588251	1	0.941166	0.548343	0.323542	0.344523	0.516828	0.443264	0.42648	0.170163	0	0.279439	0.397019	0.575662	0.466387	0.663869	0.758414	0.51049	0.283635	0.165967	0.588251	1	0.941166	0.548343	0.323542	0.344523	0.516828	0.443264	0.42648	0.170163	0	0.279439	0.397019	0.575662	0.466387
119	0	0.379774	0.406456	0.429405	0.416025	0.63166	1	0.894981	0.927499	0.782419	0.900739	0.885492	0.811046	0.63166	0.318709	0.343524	0.520964	0.824426	0.471333	0.242397	0	0.379774	0.406456	0.429405	0.416025	0.63166	1	0.894981	0.927499	0.782419	0.900739	0.885492	0.811046	0.63166	0.318709	0.343524	0.520964	0.824426	0.471333	0.242397
120	0.909104	0.712998	0.68626	0.450992	0.363657	0.568626	0.743297	1	0.978565	0.923345	0.301242	0.148007	0	0.410013	0.766475	0.951826	0.618543	0.139069	0.46349	0.688003	0.909104	0.712998	0.68626	0.450992	0.363657	0.568626	0.743297	1	0.978565	0.923345	0.301242	0.148007	0	0.410013	0.766475	0.951826	0.618543	0.139069	0.46349	0.688003
121	0.862484	0.951593	0.651528	0.32656	0	0.329681	0.835923	1	0.960956	0.785923	0.670319	0.57344	0.539044	0.52344	0.221847	0.404714	0.645286	0.856242	0.760956	0.82344	0.862484	0.951593	0.651528	0.32656	0	0.329681	0.835923	1	0.960956	0.785923	0.670319	0.57344	0.539044	0.52344	0.221847	0.404714	0.645286	0.856242	0.760956	0.82344
122	0.256545	0.396202	0.263517	0	0.0244744	0.165765	0.979157	1	0.996587	0.357784	0.340354	0.315879	0.481717	0.286212	0.392716	0.34206	0.40666	0.0890011	0.0122372	0.111696	0.256545	0.396202	0.263517	0	0.0244744	0.165765	0.979157	1	0.996587	0.357784	0.340354	0.315879	0.481717	0.286212	0.392716	0.34206	0.40666	0.0890011	0.0122372	0.111696
123	0.321232	0	0.284789	0.211904	0.284789	0.695371	0.910513	1	0.814549	0.78472	0.645701	0.652315	0.486704	0.321232	0.589419	0.519771	0.599408	0.218518	0.807936	0.480091	0.321232	0	0.284789	0.211904	0.284789	0.695371	0.910513	1	0.814549	0.78472	0.645701	0.652315	0.486704	0.321232	0.589419	0.519771	0.599408	0.218518	0.807936	0.480091
124	0	0.204963	0.403722	0.35093	0.245348	0.391316	0.835423	1	0.736043	0.664642	0.434738	0.605647	0.509305	0.835423	0.835423	0.695658	0.490695	0.391316	0.263957	0.0993797	0	0.204963	0.403722	0.35093	0.245348	0.391316	0.835423	1	0.736043	0.664642	0.434738	0.605647	0.509305	0.835423	0.835423	0.695658	0.490695	0.391316	0.263957	0.0993797
125	0.406443	0.57094	0.577383	0.406443	0.309664	0.661275	0.790268	1	0.790268	0.903221	0.438658	0.338725	0.0741611	0.206443	0.0193289	0.0967785	0.0257718	0.00644296	0	0.12255	0.406443	0.57094	0.577383	0.406443	0.309664	0.661275	0.790268	1	0.790268	0.903221	0.438658	0.338725	0.0741611	0.206443	0.0193289	0.0967785	0.0257718	0.00644296	0	0.12255
126	0.518092	0.432753	0.444434	0.500548	0.384791	0.608201	0.811632	1	0.56839	0.45497	0.286531	0.492396	0.465458	0.367247	0.0268889	0	0.0140163	0.167247	0.30174	0.574255	0.518092	0.432753	0.444434	0.500548	0.384791	0.608201	0.811632	1	0.56839	0.45497	0.286531	0.492396	0.465458	0.367247	0.0268889	0	0.0140163	0.167247	0.30174	0.574255
127	0.691501	0.573301	0.473017	0.483286	0.303364	0.29823	0.637535	1	0.652939	0.321388	0	0.0668556	0.177408	0.28534	0.616997	0.724929	0.411296	0.0360485	0.0282933	0.637535	0.691501	0.573301	0.473017	0.483286	0.303364	0.29823	0.637535	1	0.652939	0.321388	0	0.0668556	0.177408	0.28534	0.616997	0.724929	0.411296	0.0360485	0.0282933	0.637535
128	0.411002	0.232863	0.465726	0.69524	0.318441	0.359627	0.50342	1	0.678068	0.154126	0.373308	0.551304	0.681559	0.349295	0.40067	0.0718968	0	0.239704	0.869887	0.647214	0.411002	0.232863	0.465726	0.69524	0.318441	0.359627	0.50342	1	0.678068	0.154126	0.373308	0.551304	0.681559	0.349295	0.40067	0.0718968	0	0.239704	0.869887	0.647214
129	0.373427	0.521641	0.592602	0.564796	0.561778	0.459864	0.963011	1	0.830272	0.805613	0.953699	0.842602	0.561778	0.552466	0.466029	0.0864372	0	0.268495	0.348767	0.429039	0.373427	0.521641	0.592602	0.564796	0.561778	0.459864	0.963011	1	0.830272	0.805613	0.953699	0.842602	0.561778	0.552466	0.466029	0.0864372	0	0.268495	0.348767	0.429039
130	0.853794	0.440524	0.495113	0.452204	0.140325	0.309973	0.479458	1	0.588636	0.596504	0.510687	0.690027	0.590623	0.323559	0.0409214	0	0.17346	0.382042	0.787525	0.871274	0.853794	0.440524	0.495113	0.452204	0.140325	0.309973	0.479458	1	0.588636	0.596504	0.510687	0.690027	0.590623	0.323559	0.0409214	0	0.17346	0.382042	0.787525	0.871274
131	0.0290726	0	0.162742	0.655081	0.680202	0.943831	0.955444	1	0.715121	0.455444	0.358508	0.321694	0.102702	0.0988306	0.437984	0.668589	0.562016	0.135645	0.207379	0.108468	0.0290726	0	0.162742	0.655081	0.680202	0.943831	0.955444	1	0.715121	0.455444	0.358508	0.321694	0.102702	0.0988306	0.437984	0.668589	0.562016	0.135645	0.207379	0.108468
132	0.264458	0	0.217631	0.333295	0.217631	0.289276	0.633576	1	0.710724	0.429759	0.140483	0.0523299	0.170803	0.32229	0.482089	0.192813	0.118473	0.18731	0.570241	0.539921	0.264458	0	0.217631	0.333295	0.217631	0.289276	0.633576	1	0.710724	0.429759	0.140483	0.0523299	0.170803	0.32229	0.482089	0.192813	0.118473	0.18731	0.570241	0.539921
133	0.90556	0.977806	0.586117	0.105537	0.166686	0.222171	0.647266	0.894463	1	0.616692	0.350017	0.341637	0.486129	0.580569	0.352734	0.619524	0.416599	0.397237	0	0.408334	0.90556	0.977806	0.586117	0.105537	0.166686	0.222171	0.647266	0.894463	1	0.616692	0.350017	0.341637	0.486129	0.580569	0.352734	0.619524	0.416599	0.397237	0	0.408334
134	0.696041	0.303959	0.256598	0.157852	0.403991	0.197328	0.794788	0.96181	1	0.605289	0.322355	0.388168	0.418419	0.857917	0.880229	0.65265	0.103948	0	0.323697	0.69867	0.696041	0.303959	0.256598	0.157852	0.403991	0.197328	0.794788	0.96181	1	0.605289	0.322355	0.388168	0.418419	0.857917	0.880229	0.65265	0.103948	0	0.323697	0.69867
135	0.176206	0	0.0622636	0.463893	0.536716	0.404752	0.217935	0.633272	1	0.971369	0.668148	0.450187	0.511841	0.508719	0.626419	0.406579	0.262787	0.211082	0.425895	0.438358	0.176206	0	0.0622636	0.463893	0.536716	0.404752	0.217935	0.633272	1	0.971369	0.668148	0.450187	0.511841	0.508719	0.626419	0.406579	0.262787	0.211082	0.425895	0.438358
136	0.326056	0.12184	0.354557	0.340284	0.366638	0.260146	0.769521	0.963711	1	0.58289	0.33478	0.388608	0.248064	0.279923	0	0.0955306	0.0647452	0.139425	0.322744	0.286455	0.326056	0.12184	0.354557	0.340284	0.366638	0.260146	0.769521	0.963711	1	0.58289	0.33478	0.388608	0.248064	0.279923	0	0.0955306	0.0647452	0.139425	0.322744	0.286455
137	0.0432667	0.207061	0.246445	0.297608	0.34171	0.477163	0.599967	0.791334	1	0.933814	0.932307	0.486566	0.481111	0.310993	0.614957	0.758241	0.716514	0.444872	0.0283093	0	0.0432667	0.207061	0.246445	0.297608	0.34171	0.477163	0.599967	0.791334	1	0.933814	0.932307	0.486566	0.481111	0.310993	0.614957	0.758241	0.716514	0.444872	0.0283093	0
138	0.044045	0	0.488481	0.934869	0.919563	0.488481	0.705038	0.954002	1	0.626475	0.42335	0.969388	0.842873	0.342913	0.16478	0.105269	0.496213	0.0823103	0.446389	0.204919	0.044045	0	0.488481	0.934869	0.919563	0.488481	0.705038	0.954002	1	0.626475	0.42335	0.969388	0.842873	0.342913	0.16478	0.105269	0.496213	0.0823103	0.446389	0.204919
139	0.00889407	0	0.110051	0.108754	0.207396	0.346048	0.706099	0.89249	1	0.99681	0.948475	0.918577	0.802147	0.722021	0.596048	0.526709	0.32188	0.14122	0.0553364	0.0623379	0.00889407	0	0.110051	0.108754	0.207396	0.346048	0.706099	0.89249	1	0.99681	0.948475	0.918577	0.802147	0.722021	0.596048	0.526709	0.32188	0.14122	0.0553364	0.0623379
140	0.6578	0.546438	0.665802	0.434965	0.429778	0	0.490757	0.578224	1	0.747972	0.740081	0.448264	0.665802	0.851443	0.946912	0.437669	0.310413	0.339496	0.6711	0.676398	0.6578	0.546438	0.665802	0.434965	0.429778	0	0.490757	0.578224	1	0.747972	0.740081	0.448264	0.665802	0.851443	0.946912	0.437669	0.310413	0.339496	0.6711	0.676398
141	0.109826	0	0.681747	0.557551	0.838198	0.670895	0.721262	0.9533	1	0.991057	0.336364	0.347216	0.377713	0.737464	0.694282	0.343549	0.313052	0.616936	0.969428	0.356159	0.109826	0	0.681747	0.557551	0.838198	0.670895	0.721262	0.9533	1	0.991057	0.336364	0.347216	0.377713	0.737464	0.694282	0.343549	0.313052	0.616936	0.969428	0.356159
142	0.28856	0.629511	0.783614	0.504946	0.498397	0.685245	0.819701	0.960707	1	0.573777	0.268913	0.0819292	0.393478	0.167201	0	0.226277	0.24913	0.682038	0.390136	0.350842	0.28856	0.629511	0.783614	0.504946	0.498397	0.685245	0.819701	0.960707	1	0.573777	0.268913	0.0819292	0.393478	0.167201	0	0.226277	0.24913	0.682038	0.390136	0.350842
143	0.832934	0.677566	0.541191	0.470606	0.491703	0.501199	0.621176	0.717558	1	0.562289	0.369426	0.098879	0	0.24475	0.207059	0.696461	0.522297	0.531793	0.388223	0.534094	0.832934	0.677566	0.541191	0.470606	0.491703	0.501199	0.621176	0.717558	1	0.562289	0.369426	0.098879	0	0.24475	0.207059	0.696461	0.522297	0.531793	0.388223	0.534094
144	0.202451	0.300613	0.352757	0.576717	0.607353	0.490809	0.242341	0.622734	1	0.883457	0.334376	0.380393	0.705514	0.87733	0.496936	0.104289	0	0.116543	0.254595	0.202451	0.202451	0.300613	0.352757	0.576717	0.607353	0.490809	0.242341	0.622734	1	0.883457	0.334376	0.380393	0.705514	0.87733	0.496936	0.104289	0	0.116543	0.254595	0.202451
145	0.813091	0.863586	0.803525	0.843121	0.667111	0.840396	0.785785	0.983651	0.931765	1	0.871761	0.792626	0.457012	0.15282	0	0.169169	0.338338	0.431098	0.630297	0.754421	0.813091	0.863586	0.803525	0.843121	0.667111	0.840396	0.785785	0.983651	0.931765	1	0.871761	0.792626	0.457012	0.15282	0	0.169169	0.338338	0.431098	0.630297	0.754421
146	0.87686	0.500892	0.529271	0	0.355923	0.406017	0.696185	0.560251	0.690718	1	0.872248	0.412453	0.178891	0.268261	0.570292	0.562965	0.647836	0.610421	0.749108	0.707118	0.87686	0.500892	0.529271	0	0.355923	0.406017	0.696185	0.560251	0.690718	1	0.872248	0.412453	0.178891	0.268261	0.570292	0.562965	0.647836	0.610421	0.749108	0.707118
147	0.261715	0.457904	0.710221	0.853587	0.436062	0.367619	0.0124441	0.573206	0.675935	1	0.716443	0.866032	0.370666	0.46108	0.323935	0.392508	0.0529522	0	0.246095	0.130793	0.261715	0.457904	0.710221	0.853587	0.436062	0.367619	0.0124441	0.573206	0.675935	1	0.716443	0.866032	0.370666	0.46108	0.323935	0.392508	0.0529522	0	0.246095	0.130793
148	0	0.103221	0.364497	0.37094	0.587114	0.590268	0.848389	0.916107	0.983826	1	0.632215	0.593557	0.564497	0.625772	0.6	0.564497	0.619329	0.558054	0.364497	0.158054	0	0.103221	0.364497	0.37094	0.587114	0.590268	0.848389	0.916107	0.983826	1	0.632215	0.593557	0.564497	0.625772	0.6	0.564497	0.619329	0.558054	0.364497	0.158054
149	0.488901	0.516721	0.795323	0.757679	0.947143	0.426162	0.142112	0	0.82178	1	0.768865	0.381651	0.239539	0.0362235	0.129564	0.253448	0.483337	0.604497	0.789701	0.669961	0.488901	0.516721	0.795323	0.757679	0.947143	0.426162	0.142112	0	0.82178	1	0.768865	0.381651	0.239539	0.0362235	0.129564	0.253448	0.483337	0.604497	0.789701	0.669961
150	0.229838	0.428775	0.407299	0.209676	0.318596	0.14382	0.122343	0.399245	0.846756	1	0.461046	0.194938	0.141135	0.147875	0.137136	0.423406	0.505369	0.467785	0	0.138507	0.229838	0.428775	0.407299	0.209676	0.318596	0.14382	0.122343	0.399245	0.846756	1	0.461046	0.194938	0.141135	0.147875	0.137136	0.423406	0.505369	0.467785	0	0.138507
151	0.110788	0	0.0971174	0.145676	0.210937	0.311085	0.226092	0.244341	0.613077	1	0.949957	0.610046	0.525053	0.596375	0.414265	0.182111	0	0.0713226	0.236732	0.203328	0.110788	0	0.0971174	0.145676	0.210937	0.311085	0.226092	0.244341	0.613077	1	0.949957	0.610046	0.525053	0.596375	0.414265	0.182111	0	0.0713226	0.236732	0.203328
152	0.307039	0.37467	0.239407	0.411299	0.233781	0.464807	0.571822	0.878861	0.926742	1	0.763348	0.639454	0.27041	0.29016	0.180273	0	0.0141241	0.397175	0.763348	0.692961	0.307039	0.37467	0.239407	0.411299	0.233781	0.464807	0.571822	0.878861	0.926742	1	0.763348	0.639454	0.27041	0.29016	0.180273	0	0.0141241	0.397175	0.763348	0.692961
153	0.463967	0.0815235	0.532968	0.479554	0.627014	0	0.203809	0.470228	0.830692	1	0.730385	0.793126	0.589317	0.793126	0.871454	0.783669	0.54549	0.564273	0.877715	0.81817	0.463967	0.0815235	0.532968	0.479554	0.627014	0	0.203809	0.470228	0.830692	1	0.730385	0.793126	0.589317	0.793126	0.871454	0.783669	0.54549	0.564273	0.877715	0.81817
154	0.0851198	0.194523	0.884525	0.905711	0.781193	0.194523	0.553216	0.73857	0.987858	1	0.82976	0.462025	0	0.130715	0.525833	0.504522	0.535003	0.446784	0.5775	0.234048	0.0851198	0.194523	0.884525	0.905711	0.781193	0.194523	0.553216	0.73857	0.987858	1	0.82976	0.462025	0	0.130715	0.525833	0.504522	0.535003	0.446784	0.5775	0.234048
155	0.587714	0.426137	0.529238	0.56262	0.718632	0.593277	0.211649	0	0.194958	0.526398	1	0.846711	0.91643	0.682411	0.771544	0.467922	0.267401	0.122515	0.362098	0.426137	0.587714	0.426137	0.529238	0.56262	0.718632	0.593277	0.211649	0	0.194958	0.526398	1	0.846711	0.91643	0.682411	0.771544	0.467922	0.267401	0.122515	0.362098	0.426137
156	0.783635	0.453342	0.737016	0.632443	0.430984	0.0429703	0	0.111948	0.533654	0.983192	1	0.425433	0.356378	0.401095	0.509394	0.406723	0.270515	0.32284	0.477603	0.785459	0.783635	0.453342	0.737016	0.632443	0.430984	0.0429703	0	0.111948	0.533654	0.983192	1	0.425433	0.356378	0.401095	0.509394	0.406723	0.270515	0.32284	0.477603	0.785459
157	0.171264	0.814885	0.828621	0.580115	0.337011	0.546897	0.560747	0.093908	0.44477	0.486092	1	0.356264	0.516609	0.245805	0.560747	0.51931	0.571782	0.441954	0.171264	0	0.171264	0.814885	0.828621	0.580115	0.337011	0.546897	0.560747	0.093908	0.44477	0.486092	1	0.356264	0.516609	0.245805	0.560747	0.51931	0.571782	0.441954	0.171264	0
158	0.392827	0.738099	0.776193	0.701169	0.851216	0.514242	0.61552	0.390449	0.62144	0.648809	1	0.898771	0.650022	0.205949	0	0.177416	0.249963	0.716699	0.333284	0.514341	0.392827	0.738099	0.776193	0.701169	0.851216	0.514242	0.61552	0.390449	0.62144	0.648809	1	0.898771	0.650022	0.205949	0	0.177416	0.249963	0.716699	0.333284	0.514341
159	0.652194	0.253581	0.181215	0	0.442032	0.619554	0.782602	0.572441	0.808005	0.818785	1	0.565204	0.597844	0.572441	0.775366	0.463742	0.257274	0.31886	0.634027	0.673903	0.652194	0.253581	0.181215	0	0.442032	0.619554	0.782602	0.572441	0.808005	0.818785	1	0.565204	0.597844	0.572441	0.775366	0.463742	0.257274	0.31886	0.634027	0.673903
160	0.695291	0.40306	0.149617	0	0.297821	0.398882	0.486168	0.33243	0.545732	0.908593	1	0.702236	0.145438	0.200882	0.339318	0.779811	0.926604	0.771454	0.612241	0.538787	0.695291	0.40306	0.149617	0	0.297821	0.398882	0.486168	0.33243	0.545732	0.908593	1	0.702236	0.145438	0.200882	0.339318	0.779811	0.926604	0.771454	0.612241	0.538787
161	0.398885	0.246997	0.449474	0.389907	0.547616	0.378019	0.238142	0.440495	0.758947	0.949412	1	0.943467	0.898824	0.681548	0.244087	0.131022	0	0.0863777	0.0149226	0.0327554	0.398885	0.246997	0.449474	0.389907	0.547616	0.378019	0.238142	0.440495	0.758947	0.949412	1	0.943467	0.898824	0.681548	0.244087	0.131022	0	0.0863777	0.0149226	0.0327554
162	0.357503	0	0.319168	0.591501	0.672333	0.710668	0.280832	0.357503	0.344666	0.846835	1	0.553165	0.0213369	0.0468349	0.616999	0.6	0.49367	0.161664	0.612838	0.242497	0.357503	0	0.319168	0.591501	0.672333	0.710668	0.280832	0.357503	0.344666	0.846835	1	0.553165	0.0213369	0.0468349	0.616999	0.6	0.49367	0.161664	0.612838	0.242497
163	0.25996	0.267502	0.220015	0.704983	0.852439	0.835015	0.784979	0.917456	0.962499	0.757464	1	0.584937	0.772548	0.434932	0.49251	0	0.182513	0.32997	0.277489	0.290024	0.25996	0.267502	0.220015	0.704983	0.852439	0.835015	0.784979	0.917456	0.962499	0.757464	1	0.584937	0.772548	0.434932	0.49251	0	0.182513	0.32997	0.277489	0.290024
164	0.32573	0.37154	0.688108	0.30273	0.385379	0.706433	0.958675	0.963352	0.577973	0.834892	1	0.87154	0.747757	0.715595	1	0.922027	0.775243	0.431189	0.256919	0	0.32573	0.37154	0.688108	0.30273	0.385379	0.706433	0.958675	0.963352	0.577973	0.834892	1	0.87154	0.747757	0.715595	1	0.922027	0.775243	0.431189	0.256919	0
165	0.26036	0.552656	0.466255	0.284047	0.249698	0.672199	0.711225	0.447344	0.517199	0.865068	1	0.678133	0.241401	0	0.0461675	0.248492	0.553862	0.514786	0.383424	0.182257	0.26036	0.552656	0.466255	0.284047	0.249698	0.672199	0.711225	0.447344	0.517199	0.865068	1	0.678133	0.241401	0	0.0461675	0.248492	0.553862	0.514786	0.383424	0.182257
166	0.784588	0.265424	0.0134832	0	0.0885012	0.490398	0.569177	0.409658	0.421181	0.799952	1	0.394215	0.200048	0.490398	0.803793	0.638473	0.128871	0.075018	0.544251	0.940346	0.784588	0.265424	0.0134832	0	0.0885012	0.490398	0.569177	0.409658	0.421181	0.799952	1	0.394215	0.200048	0.490398	0.803793	0.638473	0.128871	0.075018	0.544251	0.940346
167	0.217018	0.313364	0.375714	0.31013	0.256692	0.272073	0.615408	0.690662	0.73849	0.651022	0.896359	1	0.773278	0.563588	0.283394	0.224313	0.133611	0.0396738	0.017032	0	0.217018	0.313364	0.375714	0.31013	0.256692	0.272073	0.615408	0.690662	0.73849	0.651022	0.896359	1	0.773278	0.563588	0.283394	0.224313	0.133611	0.0396738	0.017032	0
168	0.663208	0.790474	0.543697	0.478152	0.454993	0.480719	0.348318	0.205648	0	0.39977	0.74159	1	0.341873	0.268679	0.418998	0.990988	0.825159	0.800797	0.472964	0.699257	0.663208	0.790474	0.543697	0.478152	0.454993	0.480719	0.348318	0.205648	0	0.39977	0.74159	1	0.341873	0.268679	0.418998	0.990988	0.825159	0.800797	0.472964	0.699257
169	0.806222	0.507218	0	0.0574415	0.373221	0.46889	0.605326	0.540667	0.56222	0.430662	0.777551	1	0.885217	0.301444	0.241663	0.090891	0.385217	0.464111	0.777551	0.930662	0.806222	0.507218	0	0.0574415	0.373221	0.46889	0.605326	0.540667	0.56222	0.430662	0.777551	1	0.885217	0.301444	0.241663	0.090891	0.385217	0.464111	0.777551	0.930662
170	0.470216	0.421326	0.347969	0.45655	0.164202	0.449696	0.426186	0.56696	0.410567	0.626609	0.801529	1	0.905168	0.919831	0.855321	0.472128	0.282545	0	0.416465	0.370442	0.470216	0.421326	0.347969	0.45655	0.164202	0.449696	0.426186	0.56696	0.410567	0.626609	0.801529	1	0.905168	0.919831	0.855321	0.472128	0.282545	0	0.416465	0.370442
171	0.925037	0.685342	0.6629	0.587937	0.220915	0	0.0598457	0.614198	0.13099	0.385802	0.265799	1	0.209616	0.378322	0.194654	0.958778	0.651601	0.374503	0.254656	0.63664	0.925037	0.685342	0.6629	0.587937	0.220915	0	0.0598457	0.614198	0.13099	0.385802	0.265799	1	0.209616	0.378322	0.194654	0.958778	0.651601	0.374503	0.254656	0.63664
172	0.628241	0.482023	0.471781	0.435933	0.366638	0.802571	0.728155	0.774352	0.73589	0.799957	0.741011	1	0.835805	0.902593	0.558946	0.476902	0.276966	0	0.474395	0.34354	0.628241	0.482023	0.471781	0.435933	0.366638	0.802571	0.728155	0.774352	0.73589	0.799957	0.741011	1	0.835805	0.902593	0.558946	0.476902	0.276966	0	0.474395	0.34354
173	0.505861	0.499361	0.198689	0.111147	0.0797639	0.330723	0.456202	0.389546	0.244459	0.751652	0.908406	1	0.360773	0.46931	0.175138	0.277175	0	0.603954	0.674445	0.921569	0.505861	0.499361	0.198689	0.111147	0.0797639	0.330723	0.456202	0.389546	0.244459	0.751652	0.908406	1	0.360773	0.46931	0.175138	0.277175	0	0.603954	0.674445	0.921569
174	0.377684	0.571117	0.418633	0.457358	0.273013	0.374299	0.3538	0.456198	0.404999	0.551779	0.817975	1	0.881696	0.565413	0.412976	0.300329	0.259379	0.0500391	0	0.169503	0.377684	0.571117	0.418633	0.457358	0.273013	0.374299	0.3538	0.456198	0.404999	0.551779	0.817975	1	0.881696	0.565413	0.412976	0.300329	0.259379	0.0500391	0	0.169503
175	0.482248	0.517752	0.545168	0.775805	0.764497	0.783893	0.68547	0.530638	0.232282	0.238725	0.579027	1	0.92255	0.590336	0.356477	0.554832	0.395134	0.164564	0	0.393557	0.482248	0.517752	0.545168	0.775805	0.764497	0.783893	0.68547	0.530638	0.232282	0.238725	0.579027	1	0.92255	0.590336	0.356477	0.554832	0.395134	0.164564	0	0.393557
176	0.577027	0.828246	0.719894	0.646874	0.723918	0.89806	0.968692	0.95024	0.8483	0.749599	0.782511	0.877187	1	0.872378	0.943828	0.758399	0.483953	0.105146	0	0.288939	0.577027	0.828246	0.719894	0.646874	0.723918	0.89806	0.968692	0.95024	0.8483	0.749599	0.782511	0.877187	1	0.872378	0.943828	0.758399	0.483953	0.105146	0	0.288939
177	0.406436	0.312873	0.181287	0.169607	0.137425	0	0.0643631	0.105244	0.219309	0.125745	0.576043	0.935637	1	0.763171	0.467818	0.0380217	0.140406	0.309892	0.663767	0.412276	0.406436	0.312873	0.181287	0.169607	0.137425	0	0.0643631	0.105244	0.219309	0.125745	0.576043	0.935637	1	0.763171	0.467818	0.0380217	0.140406	0.309892	0.663767	0.412276
178	0.705736	0.526455	0.599782	0.661308	0.718538	0.765649	0.621701	0.449422	0.2306	0.137492	0.340283	0.570338	1	0.974808	0.723381	0.137492	0	0.0170988	0.442486	0.530184	0.705736	0.526455	0.599782	0.661308	0.718538	0.765649	0.621701	0.449422	0.2306	0.137492	0.340283	0.570338	1	0.974808	0.723381	0.137492	0	0.0170988	0.442486	0.530184
179	0.562399	0.697995	0.603089	0.241412	0	0.0298544	0.111197	0.251364	0.239606	0.326404	0.574156	0.8689	1	0.807423	0.79117	0.79655	0.735995	0.650119	0.489127	0.507261	0.562399	0.697995	0.603089	0.241412	0	0.0298544	0.111197	0.251364	0.239606	0.326404	0.574156	0.8689	1	0.807423	0.79117	0.79655	0.735995	0.650119	0.489127	0.507261
180	0.611136	0.434931	0.536566	0.157147	0	0.134113	0.475585	0.409191	0.349591	0.34821	0.528447	0.699182	1	0.952551	0.792698	0.353623	0.46614	0.445757	0.853679	0.604285	0.611136	0.434931	0.536566	0.157147	0	0.134113	0.475585	0.409191	0.349591	0.34821	0.528447	0.699182	1	0.952551	0.792698	0.353623	0.46614	0.445757	0.853679	0.604285
181	0.580104	0.286647	0	0.142173	0.469494	0.751726	0.555258	0.471796	0.27312	0.460476	0.528204	0.756235	1	0.961627	0.514678	0.133155	0.0654267	0.437932	0.521394	0.781081	0.580104	0.286647	0	0.142173	0.469494	0.751726	0.555258	0.471796	0.27312	0.460476	0.528204	0.756235	1	0.961627	0.514678	0.133155	0.0654267	0.437932	0.521394	0.781081
182	0.28684	0.369615	0.627321	0.668709	0.487715	0.39575	0.547546	0.779118	0.745421	0.248452	0.41263	0.588934	1	0.881901	0.642638	0.4402	0.535293	0.42482	0.329791	0	0.28684	0.369615	0.627321	0.668709	0.487715	0.39575	0.547546	0.779118	0.745421	0.248452	0.41263	0.588934	1	0.881901	0.642638	0.4402	0.535293	0.42482	0.329791	0
183	0.28332	0.525026	0.697203	0.904202	0.784736	0.597214	0.566697	0.513871	0.794475	0.480522	0.531991	0.725003	1	0.711132	0.295833	0.322217	0.338863	0.0874754	0	0.101347	0.28332	0.525026	0.697203	0.904202	0.784736	0.597214	0.566697	0.513871	0.794475	0.480522	0.531991	0.725003	1	0.711132	0.295833	0.322217	0.338863	0.0874754	0	0.101347
184	0.309973	0.354788	0.571156	0.541915	0.321653	0.193008	0	0.265158	0.261183	0.577037	0.487326	0.801192	1	0.890822	0.493207	0.397696	0.440524	0.463966	0.31776	0.274851	0.309973	0.354788	0.571156	0.541915	0.321653	0.193008	0	0.265158	0.261183	0.577037	0.487326	0.801192	1	0.890822	0.493207	0.397696	0.440524	0.463966	0.31776	0.274851
185	0.915433	0.613161	0.653012	0.70148	0.895508	0.752484	0.646776	0.696512	0.589535	0.314693	0.552272	0.864377	1	0.64926	0.427854	0	0.016225	0.323362	0.946512	0.919134	0.915433	0.613161	0.653012	0.70148	0.895508	0.752484	0.646776	0.696512	0.589535	0.314693	0.552272	0.864377	1	0.64926	0.427854	0	0.016225	0.323362	0.946512	0.919134
186	0.548656	0.252915	0.204299	0.136172	0.124514	0	0.0914427	0.136172	0.0914427	0.145928	0.464985	0.976684	1	0.756841	0.278214	0.266556	0.348243	0.490285	0.577842	0.593386	0.548656	0.252915	0.204299	0.136172	0.124514	0	0.0914427	0.136172	0.0914427	0.145928	0.464985	0.976684	1	0.756841	0.278214	0.266556	0.348243	0.490285	0.577842	0.593386
187	0.476639	0.0760433	0.321694	0.336233	0.552683	0.225149	0.157927	0.0643631	0.213469	0.307032	0.426938	0.625745	0.98832	1	0.625745	0.327534	0	0.00882101	0.201789	0.461978	0.476639	0.0760433	0.321694	0.336233	0.552683	0.225149	0.157927	0.0643631	0.213469	0.307032	0.426938	0.625745	0.98832	1	0.625745	0.327534	0	0.00882101	0.201789	0.461978
188	0	0.476633	0.915273	0.994675	0.894118	0.577226	0.421011	0.186257	0.416622	0.556898	0.622271	0.682281	0.974383	1	0.66109	0.56136	0.471308	0.48811	0.0767762	0.0441816	0	0.476633	0.915273	0.994675	0.894118	0.577226	0.421011	0.186257	0.416622	0.556898	0.622271	0.682281	0.974383	1	0.66109	0.56136	0.471308	0.48811	0.0767762	0.0441816
189	0.93718	0.536235	0.00964921	0.0724696	0.29224	0.46859	0.350236	0.277767	0.386471	0.219771	0	0.144939	0.637652	1	0.809177	0.722233	0.591768	0.57247	0.649764	0.963765	0.93718	0.536235	0.00964921	0.0724696	0.29224	0.46859	0.350236	0.277767	0.386471	0.219771	0	0.144939	0.637652	1	0.809177	0.722233	0.591768	0.57247	0.649764	0.963765
190	0.600991	0.581829	0.591048	0.247499	0.140204	0	0.455223	0.8215	0.996404	0.973705	0.642971	0.738991	0.869133	1	0.82005	0.610269	0.463747	0.672137	0.754617	0.845679	0.600991	0.581829	0.591048	0.247499	0.140204	0	0.455223	0.8215	0.996404	0.973705	0.642971	0.738991	0.869133	1	0.82005	0.610269	0.463747	0.672137	0.754617	0.845679
191	0.962392	0.703508	0.762221	0.596184	0.755547	0.407061	0.483405	0.716811	0.800865	0.376082	0	0.0597036	0.612825	1	0.821879	0.704681	0.941378	0.831799	0.651607	0.432494	0.962392	0.703508	0.762221	0.596184	0.755547	0.407061	0.483405	0.716811	0.800865	0.376082	0	0.0597036	0.612825	1	0.821879	0.704681	0.941378	0.831799	0.651607	0.432494
192	0.65051	0.545064	0.507705	0.514244	0.507705	0.0834972	0.0285793	0.140656	0.32745	0.248342	0	0.32969	0.720838	1	0.632951	0.507705	0.32745	0.243953	0.169235	0.516485	0.65051	0.545064	0.507705	0.514244	0.507705	0.0834972	0.0285793	0.140656	0.32745	0.248342	0	0.32969	0.720838	1	0.632951	0.507705	0.32745	0.243953	0.169235	0.516485
193	0.274851	0.25149	0	0.283672	0.643266	0.698808	0.421097	0.438618	0.698808	0.801192	0.412276	0.514661	0.687127	1	0.818713	0.48832	0.476639	0.51168	0.532182	0.394756	0.274851	0.25149	0	0.283672	0.643266	0.698808	0.421097	0.438618	0.698808	0.801192	0.412276	0.514661	0.687127	1	0.818713	0.48832	0.476639	0.51168	0.532182	0.394756
194	0.721047	0.933521	0.961425	0.918475	0.924949	0.804759	0.83695	0.446379	0.141709	0.384186	0.572953	0.73828	0.832664	1	0.433521	0.120279	0	0.311233	0.0708545	0.480757	0.721047	0.933521	0.961425	0.918475	0.924949	0.804759	0.83695	0.446379	0.141709	0.384186	0.572953	0.73828	0.832664	1	0.433521	0.120279	0	0.311233	0.0708545	0.480757
195	0.877932	0.660504	0.299818	0	0.0955797	0.400585	0.832846	0.939021	0.54114	0.620716	0.790464	0.880636	0.949616	1	0.885933	0.893935	0.726781	0.501352	0.111473	0.559737	0.877932	0.660504	0.299818	0	0.0955797	0.400585	0.832846	0.939021	0.54114	0.620716	0.790464	0.880636	0.949616	1	0.885933	0.893935	0.726781	0.501352	0.111473	0.559737
196	0.325239	0.234048	0.158098	0	0.300955	0.24619	0.398217	0.553216	0.811547	0.793335	0.462025	0.541074	0.851072	1	0.696073	0.267501	0.215835	0.41643	0.428571	0.398217	0.325239	0.234048	0.158098	0	0.300955	0.24619	0.398217	0.553216	0.811547	0.793335	0.462025	0.541074	0.851072	1	0.696073	0.267501	0.215835	0.41643	0.428571	0.398217
197	0.328643	0.316324	0.298919	0.592925	0.269196	0.0578321	0	0.123035	0.171778	0.218838	0.25186	0.360892	0.792777	1	0.580537	0.18585	0.210556	0.502912	0.473189	0.5665	0.328643	0.316324	0.298919	0.592925	0.269196	0.0578321	0	0.123035	0.171778	0.218838	0.25186	0.360892	0.792777	1	0.580537	0.18585	0.210556	0.502912	0.473189	0.5665
198	0.569426	0.0937003	0.173674	0.225618	0.45138	0.364615	0.427034	0.555556	0.281245	0.444444	0.784713	0.947912	0.986129	1	0.791649	0.281245	0	0.131917	0.347204	0.496532	0.569426	0.0937003	0.173674	0.225618	0.45138	0.364615	0.427034	0.555556	0.281245	0.444444	0.784713	0.947912	0.986129	1	0.791649	0.281245	0	0.131917	0.347204	0.496532
199	0.254447	0.135506	0	0.188815	0.368038	0.640216	0.752412	0.34339	0.177885	0.425473	0.619695	0.671723	0.764736	1	0.965818	0.659399	0.428205	0.40222	0.4925	0.623822	0.254447	0.135506	0	0.188815	0.368038	0.640216	0.752412	0.34339	0.177885	0.425473	0.619695	0.671723	0.764736	1	0.965818	0.659399	0.428205	0.40222	0.4925	0.623822
200	0.42057	0.482023	0.846154	0.471781	0.738504	0.502507	0.430812	0.353889	0.569188	0.835912	0.70255	0.856396	0.779473	1	0.502507	0.092393	0.343647	0.610157	0.805185	0	0.42057	0.482023	0.846154	0.471781	0.738504	0.502507	0.430812	0.353889	0.569188	0.835912	0.70255	0.856396	0.779473	1	0.502507	0.092393	0.343647	0.610157	0.805185	0
201	0.340099	0.348185	0.364356	0.461551	0.242904	0.210562	0.583003	0.7165	0.583003	0.210562	0	0.672113	0.550493	1	0.259075	0.323928	0.105281	0.591089	0.752969	0.667986	0.340099	0.348185	0.364356	0.461551	0.242904	0.210562	0.583003	0.7165	0.583003	0.210562	0	0.672113	0.550493	1	0.259075	0.323928	0.105281	0.591089	0.752969	0.667986
202	0.85176	0.633724	0.412846	0.348857	0.404076	0.287831	0.119209	0.380852	0.497097	0.436071	0.244224	0.473872	0.94478	1	0.872142	0.322668	0.270412	0	0.282025	0.485484	0.85176	0.633724	0.412846	0.348857	0.404076	0.287831	0.119209	0.380852	0.497097	0.436071	0.244224	0.473872	0.94478	1	0.872142	0.322668	0.270412	0	0.282025	0.485484
203	0.258468	0	0.0236618	0.688608	0.955147	0.773044	0.543508	0.691298	0.952457	0.965688	0.656986	0.519736	0.70711	1	0.635795	0.535657	0.366676	0.56459	0.482844	0.598902	0.258468	0	0.0236618	0.688608	0.955147	0.773044	0.543508	0.691298	0.952457	0.965688	0.656986	0.519736	0.70711	1	0.635795	0.535657	0.366676	0.56459	0.482844	0.598902
204	0.779817	0.749537	0.816812	0.768034	0.815098	0.899157	0.75625	0.76639	0.351236	0.245393	0	0.36809	0.547851	1	0.658764	0.396657	0.0907724	0.416798	0.638624	0.697472	0.779817	0.749537	0.816812	0.768034	0.815098	0.899157	0.75625	0.76639	0.351236	0.245393	0	0.36809	0.547851	1	0.658764	0.396657	0.0907724	0.416798	0.638624	0.697472
205	0.799198	0.561477	0.524557	0.422152	0.18443	0.430338	0.577848	0.692616	0.262278	0.336119	0.524557	0.64751	0.53692	0.454894	1	0.79502	0.606583	0	0.528735	0.618776	0.799198	0.561477	0.524557	0.422152	0.18443	0.430338	0.577848	0.692616	0.262278	0.336119	0.524557	0.64751	0.53692	0.454894	1	0.79502	0.606583	0	0.528735	0.618776
206	0.453391	0.499009	0.60618	0.603187	0.690501	0.632952	0.372022	0.210337	0.347232	0.328345	0.12998	0	0.370041	0.964331	1	0.801635	0.617099	0.7381	0.724229	0.468274	0.453391	0.499009	0.60618	0.603187	0.690501	0.632952	0.372022	0.210337	0.347232	0.328345	0.12998	0	0.370041	0.964331	1	0.801635	0.617099	0.7381	0.724229	0.468274
207	0.131209	0	0.118726	0.424967	0.881274	0.649935	0.668791	0.237451	0.587516	0.531209	0.693758	0.424967	0.587516	0.718726	1	0.812484	0.318726	0.187516	0.237451	0.506242	0.131209	0	0.118726	0.424967	0.881274	0.649935	0.668791	0.237451	0.587516	0.531209	0.693758	0.424967	0.587516	0.718726	1	0.812484	0.318726	0.187516	0.237451	0.506242
208	0.804521	0.795442	0.949972	0.822678	0.572726	0.240874	0.368167	0.522697	0.327218	0	0.213637	0.559013	0.990921	0.754492	1	0.686306	0.572726	0.513618	0.813599	0.949972	0.804521	0.795442	0.949972	0.822678	0.572726	0.240874	0.368167	0.522697	0.327218	0	0.213637	0.559013	0.990921	0.754492	1	0.686306	0.572726	0.513618	0.813599	0.949972
209	0.072042	0.0165985	0.326898	0.28252	0.62884	0.584462	0.7701	0.407181	0.202236	0	0.213302	0.188346	0.534667	0.761743	1	0.609417	0.254856	0.207769	0.2299	0.130194	0.072042	0.0165985	0.326898	0.28252	0.62884	0.584462	0.7701	0.407181	0.202236	0	0.213302	0.188346	0.534667	0.761743	1	0.609417	0.254856	0.207769	0.2299	0.130194
210	0.277735	0.181994	0.0989195	0	0.159817	0.454637	0.681012	0.474307	0.629058	0.551617	0.703888	0.685458	0.982836	0.902321	1	0.874378	0.660748	0.407749	0.452724	0.528846	0.277735	0.181994	0.0989195	0	0.159817	0.454637	0.681012	0.474307	0.629058	0.551617	0.703888	0.685458	0.982836	0.902321	1	0.874378	0.660748	0.407749	0.452724	0.528846
211	0	0.166351	0.249412	0.4845	0.368086	0.0842368	0.444642	0.556488	0.801564	0.565438	0.544333	0.661877	0.716197	0.900217	1	0.64633	0.587627	0.665175	0.800434	0.522189	0	0.166351	0.249412	0.4845	0.368086	0.0842368	0.444642	0.556488	0.801564	0.565438	0.544333	0.661877	0.716197	0.900217	1	0.64633	0.587627	0.665175	0.800434	0.522189
212	0	0.153983	0.307966	0.361206	0.532315	0.216676	0.0589748	0.00759434	0.490468	0.461949	0.346017	0.193893	0.581758	0.68436	1	0.712879	0.84222	0.680563	0.572225	0.146389	0	0.153983	0.307966	0.361206	0.532315	0.216676	0.0589748	0.00759434	0.490468	0.461949	0.346017	0.193893	0.581758	0.68436	1	0.712879	0.84222	0.680563	0.572225	0.146389
213	0.19947	0.30053	0.529076	0.749323	0.434845	0.191171	0	0.303297	0.393349	0.283932	0.434903	0.578929	0.695291	0.742378	1	0.790819	0.753501	0.504121	0.606651	0.188346	0.19947	0.30053	0.529076	0.749323	0.434845	0.191171	0	0.303297	0.393349	0.283932	0.434903	0.578929	0.695291	0.742378	1	0.790819	0.753501	0.504121	0.606651	0.188346
214	0.109763	0.0157177	0.257093	0	0.0251744	0.0345007	0.134807	0.178765	0.141068	0.780604	0.595578	0.579991	0.457706	0.811909	1	0.858932	0.463967	0.197548	0.169308	0.222592	0.109763	0.0157177	0.257093	0	0.0251744	0.0345007	0.134807	0.178765	0.141068	0.780604	0.595578	0.579991	0.457706	0.811909	1	0.858932	0.463967	0.197548	0.169308	0.222592
215	0.221033	0.415752	0.568905	0.435466	0.336991	0.358844	0.402641	0.312907	0.509857	0.592989	0.617073	0.481402	0.608331	0.831505	1	0.630184	0.225404	0	0.205691	0.153153	0.221033	0.415752	0.568905	0.435466	0.336991	0.358844	0.402641	0.312907	0.509857	0.592989	0.617073	0.481402	0.608331	0.831505	1	0.630184	0.225404	0	0.205691	0.153153
216	0.277074	0	0.330214	0.635675	0.802677	0.893798	0.707766	0.68696	0.499072	0.766631	0.806467	0.616724	0.316909	0.626239	1	0.956374	0.793241	0.643255	0.844447	0.453512	0.277074	0	0.330214	0.635675	0.802677	0.893798	0.707766	0.68696	0.499072	0.766631	0.806467	0.616724	0.316909	0.626239	1	0.956374	0.793241	0.643255	0.844447	0.453512
217	0.293713	0.194401	0.0410282	0.0453422	0	0.231115	0.496742	0.710601	0.974116	0.952456	0.734373	0.466544	0.593942	0.941716	1	0.889858	0.572372	0.0863704	0.015144	0.146857	0.293713	0.194401	0.0410282	0.0453422	0	0.231115	0.496742	0.710601	0.974116	0.952456	0.734373	0.466544	0.593942	0.941716	1	0.889858	0.572372	0.0863704	0.015144	0.146857
218	0.480383	0.449344	0.41504	0.47712	0.578432	0.722241	0.790848	0.781057	0.722241	0.78432	0.763072	0.375807	0	0.1536	0.714048	1	0.655232	0.279425	0.169919	0.393792	0.480383	0.449344	0.41504	0.47712	0.578432	0.722241	0.790848	0.781057	0.722241	0.78432	0.763072	0.375807	0	0.1536	0.714048	1	0.655232	0.279425	0.169919	0.393792
219	0.629811	0.790063	0.937662	0.631055	0.503838	0.540712	0.633596	0.440203	0.47713	0.297686	0.259569	0	0.147599	0.298984	0.685769	1	0.718805	0.361374	0.198475	0.368945	0.629811	0.790063	0.937662	0.631055	0.503838	0.540712	0.633596	0.440203	0.47713	0.297686	0.259569	0	0.147599	0.298984	0.685769	1	0.718805	0.361374	0.198475	0.368945
220	0.557119	0.650104	0.414248	0.871495	0.46666	0	0.207223	0.785693	0.990488	0.307193	0.169078	0.39998	0.295254	0.0166947	0.509561	1	0.96671	0.509561	0.478599	0.8548	0.557119	0.650104	0.414248	0.871495	0.46666	0	0.207223	0.785693	0.990488	0.307193	0.169078	0.39998	0.295254	0.0166947	0.509561	1	0.96671	0.509561	0.478599	0.8548
221	0.819506	0.762191	0.936571	0.786548	0.319531	0.0207794	0	0.513447	0.603618	0.901228	0.721926	0.741462	0.814634	0.951185	0.957299	1	0.940199	0.871949	0.75732	0.797534	0.819506	0.762191	0.936571	0.786548	0.319531	0.0207794	0	0.513447	0.603618	0.901228	0.721926	0.741462	0.814634	0.951185	0.957299	1	0.940199	0.871949	0.75732	0.797534
222	0.626099	0.836318	0.472336	0.409344	0.303107	0.521036	0.438067	0.474591	0.345132	0.3684	0.182532	0.268838	0	0.277722	0.626099	1	0.824143	0.573026	0.435857	0.574154	0.626099	0.836318	0.472336	0.409344	0.303107	0.521036	0.438067	0.474591	0.345132	0.3684	0.182532	0.268838	0	0.277722	0.626099	1	0.824143	0.573026	0.435857	0.574154
223	0	0.342207	0.0915426	0.28681	0.33975	0.922896	0.978292	0.922896	0.665062	0.510854	0.469895	0.407229	0.537374	0.706021	0.932521	1	0.932521	0.778313	0.330125	0.151852	0	0.342207	0.0915426	0.28681	0.33975	0.922896	0.978292	0.922896	0.665062	0.510854	0.469895	0.407229	0.537374	0.706021	0.932521	1	0.932521	0.778313	0.330125	0.151852
224	0.402529	0.219721	0.129406	0.086299	0	0.113	0.0760029	0.607852	0.737173	0.673559	0.388132	0.515444	0.474345	0.657154	0.944589	1	0.876874	0.258726	0.359422	0.0965096	0.402529	0.219721	0.129406	0.086299	0	0.113	0.0760029	0.607852	0.737173	0.673559	0.388132	0.515444	0.474345	0.657154	0.944589	1	0.876874	0.258726	0.359422	0.0965096
225	0.0924831	0.181475	0.327075	0.142109	0.0256858	0.00516565	0.193481	0.50855	0.431493	0.260278	0.102743	0	0.0411115	0.520556	0.832134	1	0.650659	0.758568	0.426327	0.191806	0.0924831	0.181475	0.327075	0.142109	0.0256858	0.00516565	0.193481	0.50855	0.431493	0.260278	0.102743	0	0.0411115	0.520556	0.832134	1	0.650659	0.758568	0.426327	0.191806
226	0.816748	0.133449	0.461589	0.289494	0.7082	0.461495	0.486396	0	0.0294201	0.32122	0.371022	0.242092	0.137968	0.454764	0.456976	0.710412	1	0.696761	0.800979	0.518029	0.816748	0.133449	0.461589	0.289494	0.7082	0.461495	0.486396	0	0.0294201	0.32122	0.371022	0.242092	0.137968	0.454764	0.456976	0.710412	1	0.696761	0.800979	0.518029
227	0.0726431	0.494178	0.690816	0.477759	0.260024	0	0.33028	0.20609	0.503532	0.231864	0.484823	0.400438	0.388794	0.17335	0.79391	0.995225	1	0.697881	0.601851	0.353666	0.0726431	0.494178	0.690816	0.477759	0.260024	0	0.33028	0.20609	0.503532	0.231864	0.484823	0.400438	0.388794	0.17335	0.79391	0.995225	1	0.697881	0.601851	0.353666
228	0.42221	0.585516	0.39137	0.212676	0.17411	0.359023	0.214183	0.109416	0	0.383708	0.808931	0.835123	0.849069	0.402109	0.767416	0.815087	1	0.768923	0.420639	0.396018	0.42221	0.585516	0.39137	0.212676	0.17411	0.359023	0.214183	0.109416	0	0.383708	0.808931	0.835123	0.849069	0.402109	0.767416	0.815087	1	0.768923	0.420639	0.396018
229	0.587771	0.837802	0.738019	0.589288	0	0.125015	0.361579	0.651765	0.677059	0.543127	0.38839	0.279752	0.34969	0.486594	0.900279	0.938916	1	0.781207	0.883901	0.769319	0.587771	0.837802	0.738019	0.589288	0	0.125015	0.361579	0.651765	0.677059	0.543127	0.38839	0.279752	0.34969	0.486594	0.900279	0.938916	1	0.781207	0.883901	0.769319
230	0.37153	0.291014	0.616103	0.693462	0.622287	0.424155	0.204316	0.126957	0	0.185765	0.569662	0.838969	0.773977	0.609919	0.681095	0.826602	1	0.845153	0.801868	0.396264	0.37153	0.291014	0.616103	0.693462	0.622287	0.424155	0.204316	0.126957	0	0.185765	0.569662	0.838969	0.773977	0.609919	0.681095	0.826602	1	0.845153	0.801868	0.396264
231	0.143807	0.142714	0	0.172806	0.363716	0.483905	0.15776	0.212474	0.409858	0.420618	0.297236	0.298286	0.225333	0.0311412	0.145951	0.562238	1	0.813287	0.520426	0.0987142	0.143807	0.142714	0	0.172806	0.363716	0.483905	0.15776	0.212474	0.409858	0.420618	0.297236	0.298286	0.225333	0.0311412	0.145951	0.562238	1	0.813287	0.520426	0.0987142
232	0.736388	0.877025	0.764471	0.886697	0.702106	0.683658	0.436739	0.0526932	0	0.050938	0.0430212	0.0246096	0.171335	0.572933	0.695085	0.925348	1	0.950817	0.790014	0.782956	0.736388	0.877025	0.764471	0.886697	0.702106	0.683658	0.436739	0.0526932	0	0.050938	0.0430212	0.0246096	0.171335	0.572933	0.695085	0.925348	1	0.950817	0.790014	0.782956
233	0.29758	0.293086	0.0181647	0.0574481	0.435072	0.859491	0.652546	0.339943	0.237178	0.453174	0.639001	0.196354	0.253865	0	0.561974	0.62687	1	0.839849	0.557417	0.377687	0.29758	0.293086	0.0181647	0.0574481	0.435072	0.859491	0.652546	0.339943	0.237178	0.453174	0.639001	0.196354	0.253865	0	0.561974	0.62687	1	0.839849	0.557417	0.377687
234	0.518509	0.56041	0.391578	0.436618	0.229709	0.383639	0	0.252759	0.387588	0.493505	0.433563	0.499491	0.606385	0.417559	0.518509	0.549415	1	0.805146	0.804211	0.361607	0.518509	0.56041	0.391578	0.436618	0.229709	0.383639	0	0.252759	0.387588	0.493505	0.433563	0.499491	0.606385	0.417559	0.518509	0.549415	1	0.805146	0.804211	0.361607
235	0.309166	0.348	0.812504	0.746609	0.489914	0	0.0709918	0.174	0.390209	0.402052	0.430765	0.545617	0.820974	0.873304	0.903739	0.903739	1	0.989878	0.8784	0.5304	0.309166	0.348	0.812504	0.746609	0.489914	0	0.0709918	0.174	0.390209	0.402052	0.430765	0.545617	0.820974	0.873304	0.903739	0.903739	1	0.989878	0.8784	0.5304
236	0.492413	0.673473	0.554973	0.395987	0	0.424749	0.732653	0.59222	0.280936	0.191199	0.549938	0.455166	0.456891	0.578701	0.620982	0.89178	1	0.932336	0.605809	0.379018	0.492413	0.673473	0.554973	0.395987	0	0.424749	0.732653	0.59222	0.280936	0.191199	0.549938	0.455166	0.456891	0.578701	0.620982	0.89178	1	0.932336	0.605809	0.379018
237	0.512484	0.381209	0.67344	0.459298	0.675033	0.429616	0.606242	0.468726	0.387451	0.242165	0.218726	0.00929781	0	0.0843303	0.695286	0.898407	1	0.781209	0.72656	0.481209	0.512484	0.381209	0.67344	0.459298	0.675033	0.429616	0.606242	0.468726	0.387451	0.242165	0.218726	0.00929781	0	0.0843303	0.695286	0.898407	1	0.781209	0.72656	0.481209
238	0.771175	0.93009	0.660226	0.283544	0	0.172595	0.428722	0.461611	0.280808	0.119158	0.11095	0.219163	0.708191	0.893069	0.936959	0.513651	1	0.923165	0.90273	0.535596	0.771175	0.93009	0.660226	0.283544	0	0.172595	0.428722	0.461611	0.280808	0.119158	0.11095	0.219163	0.708191	0.893069	0.936959	0.513651	1	0.923165	0.90273	0.535596
239	0.906755	0.709006	0.996351	0.944022	0.638121	0.0708851	0.14177	0.365683	0.436568	0.205202	0	0.0223603	0.317158	0.653028	0.514907	0.966537	1	0.955279	0.630668	0.73882	0.906755	0.709006	0.996351	0.944022	0.638121	0.0708851	0.14177	0.365683	0.436568	0.205202	0	0.0223603	0.317158	0.653028	0.514907	0.966537	1	0.955279	0.630668	0.73882
240	0.600996	0.473823	0.26685	0.314222	0.591034	0.825455	0.718207	0.389042	0	0.256888	0.536139	0.778083	0.665854	0.596015	0.693302	0.942666	1	0.847922	0.516214	0.618482	0.600996	0.473823	0.26685	0.314222	0.591034	0.825455	0.718207	0.389042	0	0.256888	0.536139	0.778083	0.665854	0.596015	0.693302	0.942666	1	0.847922	0.516214	0.618482
241	0.310487	0.625	0.520134	0.385109	0.310487	0.417324	0.245973	0.048406	0	0.479866	0.778188	0.879027	0.677433	0.633054	0.780243	0.81854	1	0.864891	0.55646	0.237919	0.310487	0.625	0.520134	0.385109	0.310487	0.417324	0.245973	0.048406	0	0.479866	0.778188	0.879027	0.677433	0.633054	0.780243	0.81854	1	0.864891	0.55646	0.237919
242	0.498064	0.780481	0.944793	0.922972	0.700889	0.33888	0.202826	0.415908	0.576347	0.567399	0.148874	0	0.224647	0.542961	0.90246	0.89215	1	0.898587	0.648247	0.5045	0.498064	0.780481	0.944793	0.922972	0.700889	0.33888	0.202826	0.415908	0.576347	0.567399	0.148874	0	0.224647	0.542961	0.90246	0.89215	1	0.898587	0.648247	0.5045
243	0.470846	0.573934	0.412538	0.116615	0	0.125571	0.269055	0.69055	0.784681	0.950648	0.851945	0.834033	0.681593	0.295923	0.780297	0.618714	1	0.708462	0.775725	0.470846	0.470846	0.573934	0.412538	0.116615	0	0.125571	0.269055	0.69055	0.784681	0.950648	0.851945	0.834033	0.681593	0.295923	0.780297	0.618714	1	0.708462	0.775725	0.470846
244	0.40463	0.50006	0.514432	0.789056	0.583824	0.680667	0.326578	0.209591	0	0.294829	0.271678	0.124293	0.320866	0.365574	0.641672	0.711004	1	0.958118	0.751473	0.670535	0.40463	0.50006	0.514432	0.789056	0.583824	0.680667	0.326578	0.209591	0	0.294829	0.271678	0.124293	0.320866	0.365574	0.641672	0.711004	1	0.958118	0.751473	0.670535
245	0.307873	0.515769	0.578953	0.515769	0.623686	0.476292	0.336837	0.134198	0.173675	0.184187	0.134198	0.326325	0.447328	0.5	0.297361	0.5	1	0.873631	0.400022	0	0.307873	0.515769	0.578953	0.515769	0.623686	0.476292	0.336837	0.134198	0.173675	0.184187	0.134198	0.326325	0.447328	0.5	0.297361	0.5	1	0.873631	0.400022	0
246	0.610219	0.268395	0.143414	0.2095	0.323543	0	0	0.268395	0.533043	0.801438	0.5257	0.716919	0.665366	0.786752	0.297767	0.930167	0.930014	1	0.345571	0.731605	0.610219	0.268395	0.143414	0.2095	0.323543	0	0	0.268395	0.533043	0.801438	0.5257	0.716919	0.665366	0.786752	0.297767	0.930167	0.930014	1	0.345571	0.731605
247	0.318296	0.268999	0.238199	0.406596	0.601606	0.628305	0.256696	0.279294	0.724807	0.67961	0.486693	0	0.178692	0.145799	0.4846	0.932206	0.911615	1	0.675509	0.616002	0.318296	0.268999	0.238199	0.406596	0.601606	0.628305	0.256696	0.279294	0.724807	0.67961	0.486693	0	0.178692	0.145799	0.4846	0.932206	0.911615	1	0.675509	0.616002
248	0.340289	0.526893	0.25073	0.122415	0.11195	0.225359	0.201509	0	0.0417986	0.207472	0.491056	0.592541	0.689584	0.729861	0.528352	0.259735	0.453761	1	0.952239	0.649307	0.340289	0.526893	0.25073	0.122415	0.11195	0.225359	0.201509	0	0.0417986	0.207472	0.491056	0.592541	0.689584	0.729861	0.528352	0.259735	0.453761	1	0.952239	0.649307
249	0.027481	0.0961279	0	0.00982991	0.230071	0.253047	0.404257	0.565715	0.637174	0.527917	0.233755	0.205	0.148696	0.132285	0.235815	0.716489	0.840115	1	0.423096	0.400607	0.027481	0.0961279	0	0.00982991	0.230071	0.253047	0.404257	0.565715	0.637174	0.527917	0.233755	0.205	0.148696	0.132285	0.235815	0.716489	0.840115	1	0.423096	0.400607
250	0.512541	0.574987	0.62362	0.541698	0.54583	0.475004	0.470872	0.381928	0.479194	0.383344	0.513899	0.349997	0.215309	0	0.0277986	0.345865	0.812489	1	0.787522	0.412501	0.512541	0.574987	0.62362	0.541698	0.54583	0.475004	0.470872	0.381928	0.479194	0.383344	0.513899	0.349997	0.215309	0	0.0277986	0.345865	0.812489	1	0.787522	0.412501
251	0.255583	0	0.27225	0.609991	0.939988	0.647765	0.255583	0.0933469	0.375561	0.524435	0.611124	0.455546	0.552245	0.643326	0.781104	0.803343	0.831106	1	0.958875	0.607772	0.255583	0	0.27225	0.609991	0.939988	0.647765	0.255583	0.0933469	0.375561	0.524435	0.611124	0.455546	0.552245	0.643326	0.781104	0.803343	0.831106	1	0.958875	0.607772
252	0.589374	0.658825	0.69559	0.470875	0.385103	0.181787	0.133822	0	0.178748	0.462714	0.527043	0.338094	0.455595	0.637339	0.844735	0.685389	0.708873	1	0.984635	0.855977	0.589374	0.658825	0.69559	0.470875	0.385103	0.181787	0.133822	0	0.178748	0.462714	0.527043	0.338094	0.455595	0.637339	0.844735	0.685389	0.708873	1	0.984635	0.855977
253	0.483209	0.236578	0.097326	0.18959	0.29697	0.186239	0.0755079	0.00670251	0	0.100677	0.120785	0.100677	0.0251693	0.236578	0.328842	0.563779	0.723138	1	0.877505	0.75672	0.483209	0.236578	0.097326	0.18959	0.29697	0.186239	0.0755079	0.00670251	0	0.100677	0.120785	0.100677	0.0251693	0.236578	0.328842	0.563779	0.723138	1	0.877505	0.75672
254	0.0976627	0.14136	0.367599	0.321282	0.362465	0.0693694	0.164518	0.223619	0.305878	0.406161	0.470396	0.542386	0.185056	0	0.0205381	0.57068	0.727443	1	0.611756	0.439589	0.0976627	0.14136	0.367599	0.321282	0.362465	0.0693694	0.164518	0.223619	0.305878	0.406161	0.470396	0.542386	0.185056	0	0.0205381	0.57068	0.727443	1	0.611756	0.439589
255	0.753201	0.567285	0.391038	0.34936	0.272406	0.426314	0.134569	0.131435	0.0480795	0.169845	0.192318	0.535276	0.88777	0.807682	0	0.0160709	0.381368	1	0.916644	0.84936	0.753201	0.567285	0.391038	0.34936	0.272406	0.426314	0.134569	0.131435	0.0480795	0.169845	0.192318	0.535276	0.88777	0.807682	0	0.0160709	0.381368	1	0.916644	0.84936
256	0.414298	0.222953	0	0.188021	0.321101	0.562437	0.324424	0.633997	0.708811	0.85193	0.70386	0.742115	0.580682	0.430985	0.204639	0.472564	0.841959	1	0.813675	0.522486	0.414298	0.222953	0	0.188021	0.321101	0.562437	0.324424	0.633997	0.708811	0.85193	0.70386	0.742115	0.580682	0.430985	0.204639	0.472564	0.841959	1	0.813675	0.522486
257	0.562312	0.529502	0.786903	0.721282	0.737722	0.793452	0.654059	0.518076	0.0950887	0.250853	0	0.157435	0.203274	0.66395	0.613097	0.759038	0.73605	1	0.893417	0.719679	0.562312	0.529502	0.786903	0.721282	0.737722	0.793452	0.654059	0.518076	0.0950887	0.250853	0	0.157435	0.203274	0.66395	0.613097	0.759038	0.73605	1	0.893417	0.719679
258	0.394812	0.506512	0.433775	0.540286	0.561038	0.706512	0.6	0.662362	0.405188	0.680573	0.431127	0.519535	0	0.280573	0.2883	0.618211	0.716887	1	0.810376	0.613023	0.394812	0.506512	0.433775	0.540286	0.561038	0.706512	0.6	0.662362	0.405188	0.680573	0.431127	0.519535	0	0.280573	0.2883	0.618211	0.716887	1	0.810376	0.613023
259	0.560921	0.900422	0.715854	0.64215	0.0147409	0.129213	0	0.43547	0.520307	0.505566	0.54618	0.527678	0.774971	0.527678	0.43547	0.380115	0.907793	1	0.830326	0.450211	0.560921	0.900422	0.715854	0.64215	0.0147409	0.129213	0	0.43547	0.520307	0.505566	0.54618	0.527678	0.774971	0.527678	0.43547	0.380115	0.907793	1	0.830326	0.450211
260	0.587866	0.786928	0.866235	0.947128	0.752694	0.791619	0.443197	0.516357	0.34056	0.695195	0.682705	0.754279	0.450995	0.199062	0	0.286167	0.656269	1	0.822682	0.678078	0.587866	0.786928	0.866235	0.947128	0.752694	0.791619	0.443197	0.516357	0.34056	0.695195	0.682705	0.754279	0.450995	0.199062	0	0.286167	0.656269	1	0.822682	0.678078
261	0.528006	0.408359	0.454206	0.53817	0.704802	0.758272	0.452909	0.187014	0	0.048335	0.115755	0.14122	0.206099	0.371486	0.466912	0.562338	0.70864	1	0.982159	0.703558	0.528006	0.408359	0.454206	0.53817	0.704802	0.758272	0.452909	0.187014	0	0.048335	0.115755	0.14122	0.206099	0.371486	0.466912	0.562338	0.70864	1	0.982159	0.703558
262	0.676362	0.582046	0.379888	0.0136004	0.14055	0.384396	0.54398	0.393488	0.230283	0.127837	0	0.132383	0.159546	0.421614	0.184011	0.517741	0.785128	1	0.776112	0.503178	0.676362	0.582046	0.379888	0.0136004	0.14055	0.384396	0.54398	0.393488	0.230283	0.127837	0	0.132383	0.159546	0.421614	0.184011	0.517741	0.785128	1	0.776112	0.503178
263	0.719856	0.358577	0.0947608	0	0.382957	0.267898	0.244954	0.426255	0.756369	0.95262	0.638664	0.611638	0.56696	0.914727	0.738774	0.905295	0.639988	1	0.796965	0.95262	0.719856	0.358577	0.0947608	0	0.382957	0.267898	0.244954	0.426255	0.756369	0.95262	0.638664	0.611638	0.56696	0.914727	0.738774	0.905295	0.639988	1	0.796965	0.95262
264	0.545455	0.603013	0.563611	0.448493	0	0.275816	0.39995	0.778779	0.693923	0.615118	0.403039	0.351532	0.518157	0.512104	0.442441	0.784832	0.918106	1	0.712079	0.693923	0.545455	0.603013	0.563611	0.448493	0	0.275816	0.39995	0.778779	0.693923	0.615118	0.403039	0.351532	0.518157	0.512104	0.442441	0.784832	0.918106	1	0.712079	0.693923
265	0.641898	0.591117	0.384113	0.518752	0.420917	0.24254	0.0901729	0.0317045	0.144137	0.137769	0.286331	0.171416	0	0.266041	0.453295	0.533349	0.586045	0.907291	1	0.846365	0.641898	0.591117	0.384113	0.518752	0.420917	0.24254	0.0901729	0.0317045	0.144137	0.137769	0.286331	0.171416	0	0.266041	0.453295	0.533349	0.586045	0.907291	1	0.846365
266	0.811203	0.62112	0.56644	0.0617604	0.291368	0.159627	0.0233269	0	0.242386	0.330989	0.538458	0.619981	0.930068	0.742362	0.799515	0.434699	0.850824	0.840228	1	0.409045	0.811203	0.62112	0.56644	0.0617604	0.291368	0.159627	0.0233269	0	0.242386	0.330989	0.538458	0.619981	0.930068	0.742362	0.799515	0.434699	0.850824	0.840228	1	0.409045
267	0.395636	0.515973	0.696977	0.824933	0.60855	0.677659	0.260885	0.142264	0	0.34341	0.548811	0.430978	0.254195	0.222214	0.0614207	0.0808084	0.479807	0.983152	1	0.533679	0.395636	0.515973	0.696977	0.824933	0.60855	0.677659	0.260885	0.142264	0	0.34341	0.548811	0.430978	0.254195	0.222214	0.0614207	0.0808084	0.479807	0.983152	1	0.533679
268	0.468791	0	0.238681	0.545455	0.715924	0.517082	0.437522	0.747192	0.642038	0.335264	0.286972	0.38066	0.63926	0.326693	0.335264	0.431848	0.508512	0.894964	1	0.982977	0.468791	0	0.238681	0.545455	0.715924	0.517082	0.437522	0.747192	0.642038	0.335264	0.286972	0.38066	0.63926	0.326693	0.335264	0.431848	0.508512	0.894964	1	0.982977
269	0.753897	0.611408	0.647063	0.414842	0.092824	0	0.0371039	0.325045	0.176436	0.529438	0.746071	0.845207	0.455102	0.464378	0.54332	0.557266	0.653247	0.857575	1	0.741465	0.753897	0.611408	0.647063	0.414842	0.092824	0	0.0371039	0.325045	0.176436	0.529438	0.746071	0.845207	0.455102	0.464378	0.54332	0.557266	0.653247	0.857575	1	0.741465
270	0.682091	0.322811	0.708415	0.617755	0.973608	0.630917	0.349272	0.573299	0.756093	0.563428	0.433282	0.591362	0.453025	0	0.0164524	0.551877	0.958766	0.980189	1	0.471088	0.682091	0.322811	0.708415	0.617755	0.973608	0.630917	0.349272	0.573299	0.756093	0.563428	0.433282	0.591362	0.453025	0	0.0164524	0.551877	0.958766	0.980189	1	0.471088
271	0.0610182	0.152805	0.184191	0.327167	0.400336	0.42419	0.298103	0.193476	0.0941327	0	0.234171	0.410806	0.256248	0.128432	0.257408	0.322477	0.510222	0.931474	1	0.541015	0.0610182	0.152805	0.184191	0.327167	0.400336	0.42419	0.298103	0.193476	0.0941327	0	0.234171	0.410806	0.256248	0.128432	0.257408	0.322477	0.510222	0.931474	1	0.541015
272	0.442861	0.313011	0.620943	0.868777	0.612096	0.370988	0	0.19939	0.284442	0.187675	0.319646	0.664933	0.659045	0.239735	0.0212782	0.049817	0.524207	0.604057	1	0.480873	0.442861	0.313011	0.620943	0.868777	0.612096	0.370988	0	0.19939	0.284442	0.187675	0.319646	0.664933	0.659045	0.239735	0.0212782	0.049817	0.524207	0.604057	1	0.480873
273	0.678044	0.706629	0.706629	0.356013	0.422228	0.636841	0.77999	0.551011	0.286225	0.127033	0.372129	0.345219	0.304165	0	0.141326	0.0536718	0.12346	0.608255	1	0.89448	0.678044	0.706629	0.706629	0.356013	0.422228	0.636841	0.77999	0.551011	0.286225	0.127033	0.372129	0.345219	0.304165	0	0.141326	0.0536718	0.12346	0.608255	1	0.89448
274	0.766678	0.711096	0.595211	0.584148	0.5714	0.707926	0.555548	0.457133	0.361889	0.138078	0	0.20317	0.592041	0.619022	0.539696	0.299967	0.560337	0.672985	1	0.819022	0.766678	0.711096	0.595211	0.584148	0.5714	0.707926	0.555548	0.457133	0.361889	0.138078	0	0.20317	0.592041	0.619022	0.539696	0.299967	0.560337	0.672985	1	0.819022
275	0.509939	0.482696	0.519827	0.552014	0.784684	0.735143	0.727778	0.381193	0.351529	0.207951	0.472809	0.423267	0.383716	0.0272428	0.188176	0	0.331754	0.64605	1	0.784684	0.509939	0.482696	0.519827	0.552014	0.784684	0.735143	0.727778	0.381193	0.351529	0.207951	0.472809	0.423267	0.383716	0.0272428	0.188176	0	0.331754	0.64605	1	0.784684
276	0.484635	0.600032	0.707746	0.442302	0.273127	0	0.461588	0.738476	0.838508	0.419254	0.684699	0.819222	0.888524	0.46927	0.476953	0.426937	0.519286	0.953905	1	0.865477	0.484635	0.600032	0.707746	0.442302	0.273127	0	0.461588	0.738476	0.838508	0.419254	0.684699	0.819222	0.888524	0.46927	0.476953	0.426937	0.519286	0.953905	1	0.865477
277	0.195459	0.486987	0.884344	0.851813	0.609149	0.48858	0.881159	0.73775	0.780176	0.478821	0.304541	0	0.149848	0.568384	0.879498	0.729651	0.719892	0.928363	1	0.604236	0.195459	0.486987	0.884344	0.851813	0.609149	0.48858	0.881159	0.73775	0.780176	0.478821	0.304541	0	0.149848	0.568384	0.879498	0.729651	0.719892	0.928363	1	0.604236
278	0.942234	0.672233	0.618264	0.575375	0.577273	0.482314	0.36868	0.446941	0.273721	0.258843	0	0.100577	0.385456	0.508349	0.394793	0.290496	0.77281	0.904963	1	0.875208	0.942234	0.672233	0.618264	0.575375	0.577273	0.482314	0.36868	0.446941	0.273721	0.258843	0	0.100577	0.385456	0.508349	0.394793	0.290496	0.77281	0.904963	1	0.875208
279	0.818559	0.789752	0.698833	0.558933	0.341197	0.204651	0.0198401	0.0703628	0.0445138	0.080458	0.0441635	0	0.286238	0.46687	0.746733	0.762821	0.682363	0.863104	0.885871	1	0.818559	0.789752	0.698833	0.558933	0.341197	0.204651	0.0198401	0.0703628	0.0445138	0.080458	0.0441635	0	0.286238	0.46687	0.746733	0.762821	0.682363	0.863104	0.885871	1
280	0.890092	0.511451	0.767987	0.857978	0.926749	0.622915	0.406086	0.277882	0.152664	0.4794	0.549601	0.571011	0.485499	0.445793	0.358788	0.109908	0	0.186271	0.683968	1	0.890092	0.511451	0.767987	0.857978	0.926749	0.622915	0.406086	0.277882	0.152664	0.4794	0.549601	0.571011	0.485499	0.445793	0.358788	0.109908	0	0.186271	0.683968	1
281	0.92198	0.99189	0.446197	0.327964	0.214989	0.42472	0.198881	0.0214765	0	0.0779083	0.147819	0.21236	0.169295	0.419351	0.451566	0.612864	0.198881	0.397875	0.443456	1	0.92198	0.99189	0.446197	0.327964	0.214989	0.42472	0.198881	0.0214765	0	0.0779083	0.147819	0.21236	0.169295	0.419351	0.451566	0.612864	0.198881	0.397875	0.443456	1
282	0.807894	0.855436	0.918799	0.726692	0.530713	0.0970214	0.22181	0.164339	0.174268	0.0475425	0	0.166358	0.219792	0.419808	0.431673	0.160384	0.087175	0.427718	0.853417	1	0.807894	0.855436	0.918799	0.726692	0.530713	0.0970214	0.22181	0.164339	0.174268	0.0475425	0	0.166358	0.219792	0.419808	0.431673	0.160384	0.087175	0.427718	0.853417	1
283	0.864949	0.921746	0.718171	0.657547	0.477505	0.665364	0.769065	0.577297	0.260291	0.142869	0.38553	0.350271	0.281829	0	0.281829	0.526404	0.731892	0.749522	0.794512	1	0.864949	0.921746	0.718171	0.657547	0.477505	0.665364	0.769065	0.577297	0.260291	0.142869	0.38553	0.350271	0.281829	0	0.281829	0.526404	0.731892	0.749522	0.794512	1
284	0.902577	0.576459	0.448753	0.0823513	0	0.161346	0.37983	0.531105	0.433612	0.315977	0.315977	0.30755	0.363045	0.250411	0.668951	0.697451	0.650453	0.542889	0.936147	1	0.902577	0.576459	0.448753	0.0823513	0	0.161346	0.37983	0.531105	0.433612	0.315977	0.315977	0.30755	0.363045	0.250411	0.668951	0.697451	0.650453	0.542889	0.936147	1
285	0.835699	0.980134	0.642557	0.355603	0	0.189537	0.299609	0.606504	0.476491	0.657053	0.472886	0.501803	0.366419	0.292399	0.490987	0.286954	0.314105	0.447649	0.761679	1	0.835699	0.980134	0.642557	0.355603	0	0.189537	0.299609	0.606504	0.476491	0.657053	0.472886	0.501803	0.366419	0.292399	0.490987	0.286954	0.314105	0.447649	0.761679	1
286	0.61004	0.706433	0.743081	0.954094	0.905946	0.669689	0.474757	0.332554	0.616959	0.752243	0.724757	0.479338	0.68577	0.614621	0.5	0.0229051	0	0.396784	0.726999	1	0.61004	0.706433	0.743081	0.954094	0.905946	0.669689	0.474757	0.332554	0.616959	0.752243	0.724757	0.479338	0.68577	0.614621	0.5	0.0229051	0	0.396784	0.726999	1
287	0.940198	0.605033	0.271345	0.229436	0.246308	0.197755	0.245288	0.115478	0.095066	0	0.0935244	0.0853382	0.266242	0.248328	0.348519	0.144598	0.3797	0.436876	0.82118	1	0.940198	0.605033	0.271345	0.229436	0.246308	0.197755	0.245288	0.115478	0.095066	0	0.0935244	0.0853382	0.266242	0.248328	0.348519	0.144598	0.3797	0.436876	0.82118	1
288	0.981271	0.827458	0.609153	0.390847	0.580086	0.575847	0.725594	0.636187	0.688135	0.916865	0.918898	0.808729	0.280678	0.0416108	0	0.241187	0.449068	0.67983	0.83161	1	0.981271	0.827458	0.609153	0.390847	0.580086	0.575847	0.725594	0.636187	0.688135	0.916865	0.918898	0.808729	0.280678	0.0416108	0	0.241187	0.449068	0.67983	0.83161	1
289	0.903607	0.708987	0.118861	0	0.139325	0.258186	0.354494	0.551202	0.467173	0.526646	0.655696	0.663881	0.403692	0.16597	0.262278	0.538924	0.69462	0.954894	0.729451	1	0.903607	0.708987	0.118861	0	0.139325	0.258186	0.354494	0.551202	0.467173	0.526646	0.655696	0.663881	0.403692	0.16597	0.262278	0.538924	0.69462	0.954894	0.729451	1
290	0.664127	0.553063	0.30808	0.515183	0.393927	0.477304	0.113639	0.191972	0	0.310655	0.199485	0.207103	0.0126615	0.212147	0.383839	0.525271	0.497478	0.757592	0.863612	1	0.664127	0.553063	0.30808	0.515183	0.393927	0.477304	0.113639	0.191972	0	0.310655	0.199485	0.207103	0.0126615	0.212147	0.383839	0.525271	0.497478	0.757592	0.863612	1
291	0.621347	0.46819	0.375707	0.479735	0.566446	0.647384	0.534636	0.202285	0	0.381479	0.551954	0.407517	0.0230908	0.5	0.817859	0.96819	0.523091	0.716777	0.780277	1	0.621347	0.46819	0.375707	0.479735	0.566446	0.647384	0.534636	0.202285	0	0.381479	0.551954	0.407517	0.0230908	0.5	0.817859	0.96819	0.523091	0.716777	0.780277	1
292	0.879871	0.810947	0.777386	0.584804	0.388693	0.222614	0.219085	0.4417	0.489377	0.408139	0.169607	0.0865682	0	0.0530069	0.385164	0.439899	0.24206	0.337487	0.719049	1	0.879871	0.810947	0.777386	0.584804	0.388693	0.222614	0.219085	0.4417	0.489377	0.408139	0.169607	0.0865682	0	0.0530069	0.385164	0.439899	0.24206	0.337487	0.719049	1
293	0.370163	0.20005	0.355195	0.650767	0.644805	0.668654	0.561207	0.364201	0.286566	0.549283	0.489535	0.767219	0.546239	0.54332	0.146264	0.0895597	0	0.403018	0.904478	1	0.370163	0.20005	0.355195	0.650767	0.644805	0.668654	0.561207	0.364201	0.286566	0.549283	0.489535	0.767219	0.546239	0.54332	0.146264	0.0895597	0	0.403018	0.904478	1
294	0.60207	0.123039	0	0.115142	0.408388	0.591612	0.803649	0.748693	0.507843	0.575926	0.64134	0.748693	0.670153	0.670153	0.827233	0.691068	0.609967	0.586383	0.88219	1	0.60207	0.123039	0	0.115142	0.408388	0.591612	0.803649	0.748693	0.507843	0.575926	0.64134	0.748693	0.670153	0.670153	0.827233	0.691068	0.609967	0.586383	0.88219	1
295	0.829746	0.864562	0.284744	0.336825	0.454854	0.454854	0.284744	0.0694886	0.739598	0.999856	0.767336	0.302153	0.163175	0.531277	0.0972262	0.361167	0	0.458394	0.22219	1	0.829746	0.864562	0.284744	0.336825	0.454854	0.454854	0.284744	0.0694886	0.739598	0.999856	0.767336	0.302153	0.163175	0.531277	0.0972262	0.361167	0	0.458394	0.22219	1
296	0.897364	0.850163	0.508132	0.460931	0.382726	0.568413	0.486954	0.345283	0.307841	0.459271	0.605855	0.351789	0.133573	0.0667864	0	0.294829	0.328951	0.729669	0.670981	1	0.897364	0.850163	0.508132	0.460931	0.382726	0.568413	0.486954	0.345283	0.307841	0.459271	0.605855	0.351789	0.133573	0.0667864	0	0.294829	0.328951	0.729669	0.670981	1
Scaled Mean	0.540339	0.577792	1	0.906546	0.891258	0.56492	0.58815	0.428507	0.440168	0.280611	0.0837201	0	0.122523	0.274593	0.280945	0.303631	0.292682	0.505651	0.659982	0.624482	0.540339	0.577792	1	0.906546	0.891258	0.56492	0.58815	0.428507	0.440168	0.280611	0.0837201	0	0.122523	0.274593	0.280945	0.303631	0.292682	0.505651	0.659982	0.624482
Scaled SEM	0.2048	0.206349	0.201535	0.189951	0.19542	0.200235	0.196755	0.202899	0.204338	0.201124	0.180545	0.189428	0.203772	0.209922	0.202438	0.186783	0.202259	0.216286	0.200518	0.203593	0.2048	0.206349	0.201535	0.189951	0.19542	0.200235	0.196755	0.202899	0.204338	0.201124	0.180545	0.189428	0.203772	0.209922	0.202438	0.186783	0.202259	0.216286	0.200518	0.203593
Fitted curve	0.538994	0.589691	0.956007	0.992912	0.79709	0.6234	0.545986	0.493722	0.393956	0.24869	0.117563	0.0599485	0.0923029	0.184708	0.287703	0.364991	0.411016	0.446372	0.498202	0.57976	0.681219	0.775462	0.833492	0.839123	0.794187	0.712326	0.607335	0.485904	0.351459	0.216523	0.111259	0.0739644	0.12128	0.219138	0.293338	0.302213	0.319986	0.478647	0.670006	0.623127

## Sheet: Ext.Fig. 10d
Firing probability of DA cells with respect to:
LH beta	Bin centers are in degrees
cells Bin	9	27	45	63	81	99	117	135	153	171	189	207	225	243	261	279	297	315	333	351	369	387	405	423	441	459	477	495	513	531	549	567	585	603	621	639	657	675	693	711
1	1	0.898008	0.635765	0.610604	0.557583	0.664921	0.291344	0.504671	0.0436245	0.401383	0.205225	0.284758	0	0.0516163	0.565574	0.386695	0.737812	0.641001	0.978835	0.847686	1	0.898008	0.635765	0.610604	0.557583	0.664921	0.291344	0.504671	0.0436245	0.401383	0.205225	0.284758	0	0.0516163	0.565574	0.386695	0.737812	0.641001	0.978835	0.847686
2	1	0.709949	0.133787	0.154337	0.154337	0.226389	0.47534	0.584382	0.516525	0.255159	0.207852	0.358079	0.460913	0.524745	0	0.08237	0.47945	0.786026	0.674972	0.903374	1	0.709949	0.133787	0.154337	0.154337	0.226389	0.47534	0.584382	0.516525	0.255159	0.207852	0.358079	0.460913	0.524745	0	0.08237	0.47945	0.786026	0.674972	0.903374
3	1	0.965876	0.977224	0.801127	0.435574	0.473481	0.325715	0.412877	0.31815	0.594688	0.507526	0.274608	0	0.445071	0.842738	0.982938	0.837103	0.767003	1	0.871148	1	0.965876	0.977224	0.801127	0.435574	0.473481	0.325715	0.412877	0.31815	0.594688	0.507526	0.274608	0	0.445071	0.842738	0.982938	0.837103	0.767003	1	0.871148
4	1	0.84111	0.578984	0.82769	0.779142	0.800893	0.528375	0.706955	0.812209	0.927769	0.781247	0.718313	0.611964	0.422112	0.26423	0.283791	0.373607	0	0.125953	0.595474	1	0.84111	0.578984	0.82769	0.779142	0.800893	0.528375	0.706955	0.812209	0.927769	0.781247	0.718313	0.611964	0.422112	0.26423	0.283791	0.373607	0	0.125953	0.595474
5	1	0.749471	0.441025	0.333587	0.281579	0.148069	0.286421	0.325495	0.618416	0.908087	0.751858	0.391403	0.180642	0.211556	0.138318	0	0.41502	0.462119	0.753551	0.903212	1	0.749471	0.441025	0.333587	0.281579	0.148069	0.286421	0.325495	0.618416	0.908087	0.751858	0.391403	0.180642	0.211556	0.138318	0	0.41502	0.462119	0.753551	0.903212
6	1	0.925322	0.846996	0.208974	0.395591	0.20517	0.50753	0	0.410495	0.119391	0.459013	0.63057	0.8619	0.824639	0.966387	0.932774	0.481369	0.130647	0.496274	0.749961	1	0.925322	0.846996	0.208974	0.395591	0.20517	0.50753	0	0.410495	0.119391	0.459013	0.63057	0.8619	0.824639	0.966387	0.932774	0.481369	0.130647	0.496274	0.749961
7	1	0.753078	0.377785	0	0.114966	0.25061	0.672398	0.464544	0.423034	0.195595	0.338666	0.536703	0.476752	0.41815	0.0782379	0.592965	0.63567	0.515922	0.28978	0.663826	1	0.753078	0.377785	0	0.114966	0.25061	0.672398	0.464544	0.423034	0.195595	0.338666	0.536703	0.476752	0.41815	0.0782379	0.592965	0.63567	0.515922	0.28978	0.663826
8	1	0.966147	0.969462	0.84068	0.901756	0.728754	0.755977	0	0.016997	0.0508498	0.254249	0.145779	0.240708	0.166091	0.335637	0.31864	0.718668	0.288102	0.562804	0.664363	1	0.966147	0.969462	0.84068	0.901756	0.728754	0.755977	0	0.016997	0.0508498	0.254249	0.145779	0.240708	0.166091	0.335637	0.31864	0.718668	0.288102	0.562804	0.664363
9	0.886249	1	0.978859	0.672743	0.525698	0.384688	0.244746	0.164163	0.281979	0.28904	0	0.0624803	0.180254	0.538794	0.488424	0.474344	0.312192	0.330337	0.50858	0.621346	0.886249	1	0.978859	0.672743	0.525698	0.384688	0.244746	0.164163	0.281979	0.28904	0	0.0624803	0.180254	0.538794	0.488424	0.474344	0.312192	0.330337	0.50858	0.621346
10	0.936056	1	0.730552	0.899896	0.863647	0.945694	0.61126	0.433452	0	0.0586046	0.0287373	0.263067	0.348237	0.436621	0.481377	0.420646	0.425985	0.419604	0.468571	0.861565	0.936056	1	0.730552	0.899896	0.863647	0.945694	0.61126	0.433452	0	0.0586046	0.0287373	0.263067	0.348237	0.436621	0.481377	0.420646	0.425985	0.419604	0.468571	0.861565
11	0.693058	1	0.5	0.0115704	0	0.273913	0.539621	0.382819	0.523141	0.339903	0.526437	0.404278	0.617181	0.209538	0.0759459	0.0874476	0.280505	0.396072	0.107224	0.435693	0.693058	1	0.5	0.0115704	0	0.273913	0.539621	0.382819	0.523141	0.339903	0.526437	0.404278	0.617181	0.209538	0.0759459	0.0874476	0.280505	0.396072	0.107224	0.435693
12	0.337822	1	0.814936	0.646485	0.244939	0.353577	0.393271	0.451681	0.258435	0.00977137	0.219505	0.184238	0.707186	0.207412	0.352144	0	0.501878	0.653934	0.334066	0.267474	0.337822	1	0.814936	0.646485	0.244939	0.353577	0.393271	0.451681	0.258435	0.00977137	0.219505	0.184238	0.707186	0.207412	0.352144	0	0.501878	0.653934	0.334066	0.267474
13	0.858818	1	0.576499	0.417044	0.546321	0.427761	0.157347	0.0495494	0.168064	0.315748	0.234877	0.152998	0	0.169163	0.23703	0.216605	0.0581588	0.35884	0.370656	0.702614	0.858818	1	0.576499	0.417044	0.546321	0.427761	0.157347	0.0495494	0.168064	0.315748	0.234877	0.152998	0	0.169163	0.23703	0.216605	0.0581588	0.35884	0.370656	0.702614
14	0.78933	1	0.586707	0.492711	0.356279	0.230428	0.0569594	0	0.36157	0.399956	0.30067	0.214555	0.247651	0.0450274	0.0318003	0.36686	0.561548	0.691394	0.507234	0.909945	0.78933	1	0.586707	0.492711	0.356279	0.230428	0.0569594	0	0.36157	0.399956	0.30067	0.214555	0.247651	0.0450274	0.0318003	0.36686	0.561548	0.691394	0.507234	0.909945
15	0.888445	1	0.888445	0.611648	0.696452	0.897362	0.638399	0.459874	0.142857	0.125023	0.0580531	0	0.183076	0.285714	0.410738	0.26788	0.535761	0.647316	0.678618	0.477708	0.888445	1	0.888445	0.611648	0.696452	0.897362	0.638399	0.459874	0.142857	0.125023	0.0580531	0	0.183076	0.285714	0.410738	0.26788	0.535761	0.647316	0.678618	0.477708
16	0.777725	1	0.666588	0.641041	0.150969	0.21368	0.0541165	0	0.10115	0.559807	0.655207	0.537046	0.444431	0.76919	0.640982	0.341888	0.222216	0.410231	0.599698	0.80339	0.777725	1	0.666588	0.641041	0.150969	0.21368	0.0541165	0	0.10115	0.559807	0.655207	0.537046	0.444431	0.76919	0.640982	0.341888	0.222216	0.410231	0.599698	0.80339
17	0.962549	1	0.868791	0.575033	0.306242	0.175033	0	0.281274	0.4	0.668791	0.506242	0.750065	0.331209	0.350065	0.0124837	0.375033	0.306242	0.562549	0.6	0.775033	0.962549	1	0.868791	0.575033	0.306242	0.175033	0	0.281274	0.4	0.668791	0.506242	0.750065	0.331209	0.350065	0.0124837	0.375033	0.306242	0.562549	0.6	0.775033
18	0.584857	0.805951	1	0.12117	0.139453	0.603013	0.630185	0.678855	0.490859	0.912054	0.369689	0.151557	0.296936	0.290884	0.0606481	0	0.551507	0.996911	0.827197	0.390934	0.584857	0.805951	1	0.12117	0.139453	0.603013	0.630185	0.678855	0.490859	0.912054	0.369689	0.151557	0.296936	0.290884	0.0606481	0	0.551507	0.996911	0.827197	0.390934
19	0.291241	0.700623	1	0.969448	0.818764	0.769863	0.808551	0.547862	0.46235	0.311581	0.431798	0.177169	0.0916564	0.362558	0.305437	0.105937	0.254629	0.417433	0.480698	0	0.291241	0.700623	1	0.969448	0.818764	0.769863	0.808551	0.547862	0.46235	0.311581	0.431798	0.177169	0.0916564	0.362558	0.305437	0.105937	0.254629	0.417433	0.480698	0
20	0.694578	0.697038	1	0.80783	0.778364	0.561546	0.717972	0.338654	0.0505022	0	0.128062	0.139157	0.205673	0.248744	0.344829	0.183484	0.208133	0.479066	0.772138	0.852209	0.694578	0.697038	1	0.80783	0.778364	0.561546	0.717972	0.338654	0.0505022	0	0.128062	0.139157	0.205673	0.248744	0.344829	0.183484	0.208133	0.479066	0.772138	0.852209
21	0.407642	0.708502	1	0.988151	0.797493	0.73645	0.660172	0.533078	0.379659	0.498325	0.524579	0.292362	0.0356173	0	0.234739	0.433068	0.357619	0.324594	0.27882	0.338135	0.407642	0.708502	1	0.988151	0.797493	0.73645	0.660172	0.533078	0.379659	0.498325	0.524579	0.292362	0.0356173	0	0.234739	0.433068	0.357619	0.324594	0.27882	0.338135
22	0.59651	0.624544	1	0.724522	0.507045	0.505256	0.668382	0.392977	0	0.0666521	0.0578552	0.0228135	0.0666521	0.324536	0.396481	0.208753	0.352643	0.2596	0.533363	0.342057	0.59651	0.624544	1	0.724522	0.507045	0.505256	0.668382	0.392977	0	0.0666521	0.0578552	0.0228135	0.0666521	0.324536	0.396481	0.208753	0.352643	0.2596	0.533363	0.342057
23	0.429179	0.862584	0.931818	1	0.742611	0.598535	0.391834	0.195327	0.156139	0.168817	0.0271497	0.23513	0	0.316529	0.139824	0.428614	0.071743	0.333383	0.349598	0.574458	0.429179	0.862584	0.931818	1	0.742611	0.598535	0.391834	0.195327	0.156139	0.168817	0.0271497	0.23513	0	0.316529	0.139824	0.428614	0.071743	0.333383	0.349598	0.574458
24	0	0.386814	0.752112	1	0.581222	0.252156	0.316262	0.461545	0.429492	0.536365	0.286299	0.551347	0.514937	0.786343	0.717969	0.410243	0.455188	0.570508	0.707255	0.472259	0	0.386814	0.752112	1	0.581222	0.252156	0.316262	0.461545	0.429492	0.536365	0.286299	0.551347	0.514937	0.786343	0.717969	0.410243	0.455188	0.570508	0.707255	0.472259
25	0.62579	0.683008	0.741824	1	0.936255	0.903617	0.754879	0.570239	0.0228463	0	0.300605	0.447678	0.264704	0.379071	0.534269	0.624193	0.468926	0.683008	0.653566	0.756545	0.62579	0.683008	0.741824	1	0.936255	0.903617	0.754879	0.570239	0.0228463	0	0.300605	0.447678	0.264704	0.379071	0.534269	0.624193	0.468926	0.683008	0.653566	0.756545
26	0.323948	0.66625	0.927578	1	0.880964	0.781584	0.711664	0.726368	0.892017	0.641692	0.581625	0.705511	0.672351	0.46384	0.13374	0	0.060169	0.330049	0.59998	0.388967	0.323948	0.66625	0.927578	1	0.880964	0.781584	0.711664	0.726368	0.892017	0.641692	0.581625	0.705511	0.672351	0.46384	0.13374	0	0.060169	0.330049	0.59998	0.388967
27	0.349575	0.78665	0.835375	1	0.316147	0.010269	0	0.0462106	0.280205	0.190191	0.339306	0.300743	0.686367	0.622025	0.709526	0.398406	0.652939	0.205594	0.182543	0.156763	0.349575	0.78665	0.835375	1	0.316147	0.010269	0	0.0462106	0.280205	0.190191	0.339306	0.300743	0.686367	0.622025	0.709526	0.398406	0.652939	0.205594	0.182543	0.156763
28	0.254813	0.049748	0.754684	1	0.779493	0.770255	0.447215	0.590128	0.562153	0.58076	0.21747	0.00633154	0.183292	0.795064	0.785696	0.875824	0.767089	0.487595	0.605698	0	0.254813	0.049748	0.754684	1	0.779493	0.770255	0.447215	0.590128	0.562153	0.58076	0.21747	0.00633154	0.183292	0.795064	0.785696	0.875824	0.767089	0.487595	0.605698	0
29	0.601333	0.623091	0.908526	1	0.893251	0.699379	0.520693	0.344227	0.0893432	0	0.200444	0.344227	0.311545	0.522914	0.505417	0.596981	0.736413	0.78428	0.793074	0.418295	0.601333	0.623091	0.908526	1	0.893251	0.699379	0.520693	0.344227	0.0893432	0	0.200444	0.344227	0.311545	0.522914	0.505417	0.596981	0.736413	0.78428	0.793074	0.418295
30	0.402624	0.722369	0.930944	1	0.834243	0.670599	0.567676	0.83979	0.696103	0.545606	0.59808	0.680901	0.509684	0.167136	0.471004	0.40327	0.495215	0.0669435	0.111903	0	0.402624	0.722369	0.930944	1	0.834243	0.670599	0.567676	0.83979	0.696103	0.545606	0.59808	0.680901	0.509684	0.167136	0.471004	0.40327	0.495215	0.0669435	0.111903	0
31	0.221912	0.585405	0.473155	0.824419	1	0.748757	0.497615	0.0975338	0.397595	0.321932	0.119507	0.263473	0.419466	0.495128	0.0585608	0	0.558561	0.534101	0.246372	0.0902771	0.221912	0.585405	0.473155	0.824419	1	0.748757	0.497615	0.0975338	0.397595	0.321932	0.119507	0.263473	0.419466	0.495128	0.0585608	0	0.558561	0.534101	0.246372	0.0902771
32	0.410506	0.687908	0.780707	0.901624	1	0.776008	0.550182	0.328939	0.475187	0.12275	0.308387	0.420783	0.580134	0.288673	0.188386	0.103075	0.0365618	0	0.0693407	0.184642	0.410506	0.687908	0.780707	0.901624	1	0.776008	0.550182	0.328939	0.475187	0.12275	0.308387	0.420783	0.580134	0.288673	0.188386	0.103075	0.0365618	0	0.0693407	0.184642
33	0.0197302	0.109034	0.204889	0.55264	1	0.853344	0.868479	0.348631	0.325225	0	0.0357059	0.103402	0.152249	0.250939	0.271627	0.296989	0.562984	0.716152	0.567657	0.276339	0.0197302	0.109034	0.204889	0.55264	1	0.853344	0.868479	0.348631	0.325225	0	0.0357059	0.103402	0.152249	0.250939	0.271627	0.296989	0.562984	0.716152	0.567657	0.276339
34	0.533759	0.656414	0.990747	0.806701	1	0.837333	0.914103	0.558264	0.880345	0.72693	0.57977	0.453989	0.570517	0.5	0.539885	0.576643	0.638034	0	0.0767709	0.0122527	0.533759	0.656414	0.990747	0.806701	1	0.837333	0.914103	0.558264	0.880345	0.72693	0.57977	0.453989	0.570517	0.5	0.539885	0.576643	0.638034	0	0.0767709	0.0122527
35	0.402119	0.305828	0.675849	0.795012	1	0.414334	0.506139	0.032097	0.163666	0.186538	0.418946	0.308882	0.266064	0	0.0658162	0.235463	0.749205	0.706388	0.550452	0.501527	0.402119	0.305828	0.675849	0.795012	1	0.414334	0.506139	0.032097	0.163666	0.186538	0.418946	0.308882	0.266064	0	0.0658162	0.235463	0.749205	0.706388	0.550452	0.501527
36	0.379857	0.335798	0.0735339	0.45589	0.825956	1	0.81127	0.727945	0.585773	0.681387	0.669097	0.654411	0.313717	0	0.10051	0.291637	0.64462	0.627435	0.470576	0.514737	0.379857	0.335798	0.0735339	0.45589	0.825956	1	0.81127	0.727945	0.585773	0.681387	0.669097	0.654411	0.313717	0	0.10051	0.291637	0.64462	0.627435	0.470576	0.514737
37	0.056587	0.0649213	0.143637	0.417117	0.926859	1	0.606363	0.382659	0.501351	0.881251	0.352196	0.432377	0.400506	0.379843	0	0.0635131	0.302477	0.34116	0.193356	0.221002	0.056587	0.0649213	0.143637	0.417117	0.926859	1	0.606363	0.382659	0.501351	0.881251	0.352196	0.432377	0.400506	0.379843	0	0.0635131	0.302477	0.34116	0.193356	0.221002
38	0.518918	0.401809	0.141577	0.417761	0.833997	1	0.775188	0.582768	0.385328	0.193924	0	0.151047	0.34745	0.450152	0.621155	0.609652	0.347958	0.17151	0.200873	0.608698	0.518918	0.401809	0.141577	0.417761	0.833997	1	0.775188	0.582768	0.385328	0.193924	0	0.151047	0.34745	0.450152	0.621155	0.609652	0.347958	0.17151	0.200873	0.608698
39	0.595902	0.664135	0.593738	0.410635	0.656583	1	0.890562	0.657688	0.569889	0.729144	0.72592	0.572053	0.398711	0.281721	0.34779	0.583978	0.26326	0.0932308	0	0.359714	0.595902	0.664135	0.593738	0.410635	0.656583	1	0.890562	0.657688	0.569889	0.729144	0.72592	0.572053	0.398711	0.281721	0.34779	0.583978	0.26326	0.0932308	0	0.359714
40	0.505256	0.394995	0.383027	0.521658	0.795882	1	0.542495	0.180428	0	0.46504	0.335338	0.359214	0.448637	0.414313	0.305572	0.126725	0.0998729	0.165483	0.384546	0.618492	0.505256	0.394995	0.383027	0.521658	0.795882	1	0.542495	0.180428	0	0.46504	0.335338	0.359214	0.448637	0.414313	0.305572	0.126725	0.0998729	0.165483	0.384546	0.618492
41	0.521605	0.248495	0.00721832	0.375777	0.863714	1	0.630267	0.430976	0.334328	0.0858331	0.0576467	0.216075	0.417764	0.318131	0.195082	0.10504	0	0.109861	0.318718	0.573232	0.521605	0.248495	0.00721832	0.375777	0.863714	1	0.630267	0.430976	0.334328	0.0858331	0.0576467	0.216075	0.417764	0.318131	0.195082	0.10504	0	0.109861	0.318718	0.573232
42	0.722381	0.976596	0.942013	0.983277	0.916383	1	0.810452	0.705704	0.539559	0.451488	0.142695	0	0.400227	0.645443	0.595319	0.364554	0.365644	0.726881	0.681117	0.856215	0.722381	0.976596	0.942013	0.983277	0.916383	1	0.810452	0.705704	0.539559	0.451488	0.142695	0	0.400227	0.645443	0.595319	0.364554	0.365644	0.726881	0.681117	0.856215
43	0.507773	0.478941	0.388015	0.472313	0.604573	1	0.912027	0.535852	0.155972	0.210653	0.741323	0.789316	0.600175	0.202519	0.137473	0.125663	0.102736	0	0.156725	0.270486	0.507773	0.478941	0.388015	0.472313	0.604573	1	0.912027	0.535852	0.155972	0.210653	0.741323	0.789316	0.600175	0.202519	0.137473	0.125663	0.102736	0	0.156725	0.270486
44	0.379321	0.418888	0.667951	0.738182	0.924667	1	0.784152	0.494274	0.0855366	0	0.103446	0.174926	0.407435	0.426541	0.804613	0.650041	0.767598	0.499322	0.55175	0.243908	0.379321	0.418888	0.667951	0.738182	0.924667	1	0.784152	0.494274	0.0855366	0	0.103446	0.174926	0.407435	0.426541	0.804613	0.650041	0.767598	0.499322	0.55175	0.243908
45	0.9352	0.948142	0.844515	0.699771	0.894172	1	0.874714	0.682515	0.200827	0	0.110142	0.699771	0.688941	0.656631	0.574484	0.963286	0.837999	0.719229	0.529142	0.682515	0.9352	0.948142	0.844515	0.699771	0.894172	1	0.874714	0.682515	0.200827	0	0.110142	0.699771	0.688941	0.656631	0.574484	0.963286	0.837999	0.719229	0.529142	0.682515
46	0.912981	0.884803	0.6	0.841294	0.915197	1	0.82171	0.823926	0.613026	0.628268	0.926097	0.684713	0.458752	0.191316	0.743464	0.463003	0.184848	0	0.4	0.889145	0.912981	0.884803	0.6	0.841294	0.915197	1	0.82171	0.823926	0.613026	0.628268	0.926097	0.684713	0.458752	0.191316	0.743464	0.463003	0.184848	0	0.4	0.889145
47	0.0239015	0.284514	0.335502	0.1238	0.244369	0.908822	1	0.562521	0	0.416989	0.716638	0.735095	0.598328	0.47559	0.520117	0.604835	0.439738	0.396363	0.0998983	0.105343	0.0239015	0.284514	0.335502	0.1238	0.244369	0.908822	1	0.562521	0	0.416989	0.716638	0.735095	0.598328	0.47559	0.520117	0.604835	0.439738	0.396363	0.0998983	0.105343
48	0	0.5433	0.451254	0.178722	0.240086	0.539695	1	0.734603	0.445884	0.429623	0.487307	0.662498	0.516224	0.678684	0.657053	0.868221	0.297769	0.740198	0.131628	0.518139	0	0.5433	0.451254	0.178722	0.240086	0.539695	1	0.734603	0.445884	0.429623	0.487307	0.662498	0.516224	0.678684	0.657053	0.868221	0.297769	0.740198	0.131628	0.518139
49	0.760305	0.543053	0.348243	0.393283	0.501831	0.861373	1	0.917556	0.734045	0.134809	0	0.325801	0.509312	0.977558	0.505494	0.603055	0.220915	0.445648	0.745344	0.659082	0.760305	0.543053	0.348243	0.393283	0.501831	0.861373	1	0.917556	0.734045	0.134809	0	0.325801	0.509312	0.977558	0.505494	0.603055	0.220915	0.445648	0.745344	0.659082
50	0.254992	0.553763	0.197947	0.151026	0	0.731602	1	0.630917	0.238305	0.097263	0.201369	0.308756	0.412722	0.459782	0.372504	0.550342	0.580575	0.429549	0.22818	0.402737	0.254992	0.553763	0.197947	0.151026	0	0.731602	1	0.630917	0.238305	0.097263	0.201369	0.308756	0.412722	0.459782	0.372504	0.550342	0.580575	0.429549	0.22818	0.402737
51	0.339961	0.520549	0.449933	0.157699	0.118274	0.369478	0.876909	1	0.699532	0.348194	0	0.376106	0.330054	0.725838	0.505757	0.46968	0.35636	0.784941	0.821017	0.578047	0.339961	0.520549	0.449933	0.157699	0.118274	0.369478	0.876909	1	0.699532	0.348194	0	0.376106	0.330054	0.725838	0.505757	0.46968	0.35636	0.784941	0.821017	0.578047
52	0.392872	0.17439	0	0.337712	0.545217	0.754972	0.732834	1	0.728425	0.693152	0.470169	0.432646	0.390713	0.46576	0.474579	0.456942	0.366417	0.395122	0.295779	0.518762	0.392872	0.17439	0	0.337712	0.545217	0.754972	0.732834	1	0.728425	0.693152	0.470169	0.432646	0.390713	0.46576	0.474579	0.456942	0.366417	0.395122	0.295779	0.518762
53	0.316181	0.351303	0.528931	0.642636	0.185969	0.0950907	0.634382	1	0.845112	0.15708	0.0764766	0.0268679	0.117832	0	0.285186	0.376064	0.256212	0.299673	0.512424	0.648783	0.316181	0.351303	0.528931	0.642636	0.185969	0.0950907	0.634382	1	0.845112	0.15708	0.0764766	0.0268679	0.117832	0	0.285186	0.376064	0.256212	0.299673	0.512424	0.648783
54	0.113827	0	0.149455	0.278014	0.496105	0.687244	0.966993	1	0.808011	0.892301	0.907883	0.661177	0.14772	0.335388	0.76367	0.667233	0.427505	0.205022	0.371866	0.178106	0.113827	0	0.149455	0.278014	0.496105	0.687244	0.966993	1	0.808011	0.892301	0.907883	0.661177	0.14772	0.335388	0.76367	0.667233	0.427505	0.205022	0.371866	0.178106
55	0.250247	0.712238	0.68161	0.396518	0.227024	0.271361	0.543304	0.810447	1	0.73389	0.214347	0	0.146227	0.428178	0.313073	0.400758	0.601351	0.825233	0.382764	0.124618	0.250247	0.712238	0.68161	0.396518	0.227024	0.271361	0.543304	0.810447	1	0.73389	0.214347	0	0.146227	0.428178	0.313073	0.400758	0.601351	0.825233	0.382764	0.124618
56	0.265437	0.152111	0.747626	0.634301	0.424012	0	0.23628	0.844724	1	0.831796	0.394856	0.310686	0.624672	0.634301	0.789711	0.504882	0.352771	0.0906336	0.278365	0.184432	0.265437	0.152111	0.747626	0.634301	0.424012	0	0.23628	0.844724	1	0.831796	0.394856	0.310686	0.624672	0.634301	0.789711	0.504882	0.352771	0.0906336	0.278365	0.184432
57	0	0.264364	0.500367	0.682343	0.430609	0.129416	0.418077	0.647814	1	0.890182	0.855686	0.902746	0.649381	0.466704	0.32079	0.462738	0.636881	0.769398	0.688609	0.437674	0	0.264364	0.500367	0.682343	0.430609	0.129416	0.418077	0.647814	1	0.890182	0.855686	0.902746	0.649381	0.466704	0.32079	0.462738	0.636881	0.769398	0.688609	0.437674
58	0.0842397	0.112271	0.203519	0.150887	0	0.129863	0.592963	0.845536	1	0.410468	0.498285	0.23155	0.736842	0.831521	0.9754	0.810497	0.810497	0.870137	0.65961	0.25615	0.0842397	0.112271	0.203519	0.150887	0	0.129863	0.592963	0.845536	1	0.410468	0.498285	0.23155	0.736842	0.831521	0.9754	0.810497	0.810497	0.870137	0.65961	0.25615
59	0	0.0370746	0.176297	0.296983	0.334057	0.593966	0.786532	0.983732	1	0.686749	0.593966	0.503452	0.464012	0.415303	0.324789	0.345692	0.31552	0.703017	0.744726	0.385132	0	0.0370746	0.176297	0.296983	0.334057	0.593966	0.786532	0.983732	1	0.686749	0.593966	0.503452	0.464012	0.415303	0.324789	0.345692	0.31552	0.703017	0.744726	0.385132
60	0.173699	0.375502	0.285897	0.886014	0.703446	0.461384	0.331667	0.328017	1	0.399956	0.243923	0.0421199	0	0.157968	0.0175195	0.866706	0.987627	0.784181	0.345682	0.175414	0.173699	0.375502	0.285897	0.886014	0.703446	0.461384	0.331667	0.328017	1	0.399956	0.243923	0.0421199	0	0.157968	0.0175195	0.866706	0.987627	0.784181	0.345682	0.175414
61	0.327366	0.487326	0.317226	0.340093	0.416244	0.517744	0.616762	0.81221	1	0.941646	0.692913	0.474599	0.682774	0.532953	0.220796	0	0.164924	0.388308	0.182721	0.291878	0.327366	0.487326	0.317226	0.340093	0.416244	0.517744	0.616762	0.81221	1	0.941646	0.692913	0.474599	0.682774	0.532953	0.220796	0	0.164924	0.388308	0.182721	0.291878
62	0.766752	0.621462	0.642471	0.335154	0.178764	0.101964	0.536293	0.860289	1	0.851921	0.963678	0.597722	0.759807	0.63541	0.593567	0.0474807	0	0.357529	0.657785	0.72764	0.766752	0.621462	0.642471	0.335154	0.178764	0.101964	0.536293	0.860289	1	0.851921	0.963678	0.597722	0.759807	0.63541	0.593567	0.0474807	0	0.357529	0.657785	0.72764
63	0.230287	0.105391	0	0.110864	0.226373	0.504296	0.839178	0.982784	1	0.903965	0.875071	0.702571	0.532393	0.619041	0.608095	0.494145	0.302107	0.266976	0.313817	0.308343	0.230287	0.105391	0	0.110864	0.226373	0.504296	0.839178	0.982784	1	0.903965	0.875071	0.702571	0.532393	0.619041	0.608095	0.494145	0.302107	0.266976	0.313817	0.308343
64	0	0.0553266	0.189202	0.33402	0.351089	0.27254	0.375703	0.714485	1	0.995239	0.510915	0.648968	0.445981	0.525311	0.28894	0.331263	0.58952	0.788244	0.81283	0.387315	0	0.0553266	0.189202	0.33402	0.351089	0.27254	0.375703	0.714485	1	0.995239	0.510915	0.648968	0.445981	0.525311	0.28894	0.331263	0.58952	0.788244	0.81283	0.387315
65	0.393552	0.714105	0.766068	0.751236	0.788366	0.919533	0.858894	0.799516	0.766068	1	0.775955	0.715367	0.217788	0.428262	0.545757	0.670769	0.297044	0	0	0.167087	0.393552	0.714105	0.766068	0.751236	0.788366	0.919533	0.858894	0.799516	0.766068	1	0.775955	0.715367	0.217788	0.428262	0.545757	0.670769	0.297044	0	0	0.167087
66	0.976124	0.947593	0.895185	0.752328	0.642857	0.528532	0.59045	0.795225	0.699921	1	0.914206	0.895185	0.714286	0.6809	0.671389	0.428571	0.223796	0	0.185754	0.609471	0.976124	0.947593	0.895185	0.752328	0.642857	0.528532	0.59045	0.795225	0.699921	1	0.914206	0.895185	0.714286	0.6809	0.671389	0.428571	0.223796	0	0.185754	0.609471
67	0.497827	0.759963	0.702173	0.422284	0	0.106704	0.040037	0.591123	0.844383	1	0.48442	0.706704	0.435506	0.440037	0.182247	0.4	0.133333	0.213407	0.351086	0.475543	0.497827	0.759963	0.702173	0.422284	0	0.106704	0.040037	0.591123	0.844383	1	0.48442	0.706704	0.435506	0.440037	0.182247	0.4	0.133333	0.213407	0.351086	0.475543
68	0.442076	0.810497	0.547339	0.564932	0.396452	0.466676	0	0.491277	0.589386	1	0.238558	0.221111	0.217534	0.599971	0.533324	0.631579	0.666618	0.691218	0.217534	0.287758	0.442076	0.810497	0.547339	0.564932	0.396452	0.466676	0	0.491277	0.589386	1	0.238558	0.221111	0.217534	0.599971	0.533324	0.631579	0.666618	0.691218	0.217534	0.287758
69	0.169432	0.193514	0	0.0389457	0.1832	0.550695	0.325119	0.348689	0.77795	1	0.766564	0.373236	0.411574	0.495206	0.432178	0.543835	0.435073	0.375523	0.268487	0.25934	0.169432	0.193514	0	0.0389457	0.1832	0.550695	0.325119	0.348689	0.77795	1	0.766564	0.373236	0.411574	0.495206	0.432178	0.543835	0.435073	0.375523	0.268487	0.25934
70	0.864059	0.514544	0.404525	0.341402	0.747576	0.872105	0.788008	0.498384	0.690917	0.834904	1	0.571135	0.288042	0	0.192533	0.359211	0.289624	0.425566	0.742695	0.9595	0.864059	0.514544	0.404525	0.341402	0.747576	0.872105	0.788008	0.498384	0.690917	0.834904	1	0.571135	0.288042	0	0.192533	0.359211	0.289624	0.425566	0.742695	0.9595
71	0.395773	0.513135	0.677756	0.679468	0.824886	0.781053	0.668974	0.232939	0.308253	0.600656	1	0.784551	0.726799	0.5499	0.418546	0.210166	0	0.0490435	0.085808	0.318747	0.395773	0.513135	0.677756	0.679468	0.824886	0.781053	0.668974	0.232939	0.308253	0.600656	1	0.784551	0.726799	0.5499	0.418546	0.210166	0	0.0490435	0.085808	0.318747
72	0.37521	0.569328	0.685585	0.410856	0.240429	0.384417	0.508589	0.573313	0.630122	0.714663	1	0.746324	0.360671	0.105703	0.335523	0.585214	0.159819	0.0198708	0	0.151903	0.37521	0.569328	0.685585	0.410856	0.240429	0.384417	0.508589	0.573313	0.630122	0.714663	1	0.746324	0.360671	0.105703	0.335523	0.585214	0.159819	0.0198708	0	0.151903
73	0.374192	0.657608	0.714272	0.684878	0.21991	0.27214	0.0181175	0.217693	0.401368	0.925218	1	0.984194	0.351451	0.199575	0.154187	0.342392	0.188205	0	0.149658	0.172305	0.374192	0.657608	0.714272	0.684878	0.21991	0.27214	0.0181175	0.217693	0.401368	0.925218	1	0.984194	0.351451	0.199575	0.154187	0.342392	0.188205	0	0.149658	0.172305
74	0.162593	0	0.160563	0.548757	0.810935	0.71135	0.445112	0.244904	0.852651	0.998879	1	0.710356	0.655425	0.621955	0.255053	0.269304	0.50406	0.529411	0.572163	0.241839	0.162593	0	0.160563	0.548757	0.810935	0.71135	0.445112	0.244904	0.852651	0.998879	1	0.710356	0.655425	0.621955	0.255053	0.269304	0.50406	0.529411	0.572163	0.241839
75	0.359601	0.416067	0.893837	0.963983	0.804774	0.542822	0.496544	0.460599	0.410973	0.441753	1	0.845814	0.594193	0	0.0222658	0.160955	0.196901	0.410973	0.448593	0.428073	0.359601	0.416067	0.893837	0.963983	0.804774	0.542822	0.496544	0.460599	0.410973	0.441753	1	0.845814	0.594193	0	0.0222658	0.160955	0.196901	0.410973	0.448593	0.428073
76	0.334811	0.345622	0.700018	0.708703	0.639135	0.202144	0	0.0303962	0.430432	0.867424	1	0.867424	0.365207	0.445676	0.326036	0.637009	0.297766	0.436991	0.336937	0.313009	0.334811	0.345622	0.700018	0.708703	0.639135	0.202144	0	0.0303962	0.430432	0.867424	1	0.867424	0.365207	0.445676	0.326036	0.637009	0.297766	0.436991	0.336937	0.313009
77	0.910917	0.93821	0.869275	0.431006	0.576199	0.636464	0.689645	0.239956	0	0.162352	0.56179	1	0.992796	0.645133	0.291672	0.192515	0.479912	0.676701	0.816095	0.780193	0.910917	0.93821	0.869275	0.431006	0.576199	0.636464	0.689645	0.239956	0	0.162352	0.56179	1	0.992796	0.645133	0.291672	0.192515	0.479912	0.676701	0.816095	0.780193
78	0.402784	0.320087	0.424338	0.0322557	0	0.161727	0.525071	0.266128	0.0790301	0.820087	0.528589	1	0.73724	0.909969	0.273312	0.388415	0.0609939	0.276979	0.323604	0.863194	0.402784	0.320087	0.424338	0.0322557	0	0.161727	0.525071	0.266128	0.0790301	0.820087	0.528589	1	0.73724	0.909969	0.273312	0.388415	0.0609939	0.276979	0.323604	0.863194
79	0.64201	0.81284	0.509003	0.500837	0.520517	0.927773	0.848919	0.8769	0.691277	0.696232	0.781646	1	0.891626	0.374389	0.223308	0.034405	0	0.0295193	0.354641	0.679832	0.64201	0.81284	0.509003	0.500837	0.520517	0.927773	0.848919	0.8769	0.691277	0.696232	0.781646	1	0.891626	0.374389	0.223308	0.034405	0	0.0295193	0.354641	0.679832
80	0.732683	0.682181	0.873518	0.408152	0.330192	0.213133	0.448142	0.330153	0.0409202	0	0.581375	1	0.834458	0.348267	0.127492	0.36157	0.335854	0.193158	0.146537	0.258785	0.732683	0.682181	0.873518	0.408152	0.330192	0.213133	0.448142	0.330153	0.0409202	0	0.581375	1	0.834458	0.348267	0.127492	0.36157	0.335854	0.193158	0.146537	0.258785
81	0	0.213482	0.166636	0.251506	0.165207	0.634544	0.59795	0.419633	0.178378	0.30264	0.872878	1	0.903571	0.2968	0.19739	0.255856	0.543895	0.476608	0.353836	0.0716372	0	0.213482	0.166636	0.251506	0.165207	0.634544	0.59795	0.419633	0.178378	0.30264	0.872878	1	0.903571	0.2968	0.19739	0.255856	0.543895	0.476608	0.353836	0.0716372
82	0.114202	0.198383	0.391339	0.222863	0.29896	0.279907	0.258198	0.339722	0.209238	0.318012	0.320669	0.856004	1	0.459238	0.214778	0	0.543532	0.45381	0.472863	0.0598146	0.114202	0.198383	0.391339	0.222863	0.29896	0.279907	0.258198	0.339722	0.209238	0.318012	0.320669	0.856004	1	0.459238	0.214778	0	0.543532	0.45381	0.472863	0.0598146
83	0.857106	0.770781	0.227619	0.340693	0.247967	0.276317	0	0.516478	0.601202	0.759839	0.70954	0.918346	1	0.486592	0.634288	0.230689	0.82108	0.745632	0.941895	0.872848	0.857106	0.770781	0.227619	0.340693	0.247967	0.276317	0	0.516478	0.601202	0.759839	0.70954	0.918346	1	0.486592	0.634288	0.230689	0.82108	0.745632	0.941895	0.872848
84	0.555684	0.366982	0.730195	0.602791	0.544379	0.362252	0.503769	0.237733	0.0453011	0	0.371712	0.688663	1	0.95093	0.624519	0.23681	0.550031	0.566911	0.866099	0.416935	0.555684	0.366982	0.730195	0.602791	0.544379	0.362252	0.503769	0.237733	0.0453011	0	0.371712	0.688663	1	0.95093	0.624519	0.23681	0.550031	0.566911	0.866099	0.416935
85	0.301106	0	0.306106	0.401053	0.543117	0.331487	0.412697	0.379006	0.336464	0.266288	0.625994	0.841947	1	0.625408	0.370718	0.321555	0.238655	0.440354	0.525392	0.593361	0.301106	0	0.306106	0.401053	0.543117	0.331487	0.412697	0.379006	0.336464	0.266288	0.625994	0.841947	1	0.625408	0.370718	0.321555	0.238655	0.440354	0.525392	0.593361
86	0.473659	0.397615	0.584743	0.409296	0.461978	0.333252	0.122764	0	0.0584013	0.649106	0.958997	0.970678	1	0.619783	0.385935	0.362575	0.619783	0.672466	0.461978	0.333252	0.473659	0.397615	0.584743	0.409296	0.461978	0.333252	0.122764	0	0.0584013	0.649106	0.958997	0.970678	1	0.619783	0.385935	0.362575	0.619783	0.672466	0.461978	0.333252
87	0.639274	0.767148	0.570777	0.577665	0.668963	0.75114	0.552537	0.303677	0	0.0662645	0.24886	0.840205	1	0.917823	0.831085	0.853886	0.952071	0.844765	0.668963	0.655282	0.639274	0.767148	0.570777	0.577665	0.668963	0.75114	0.552537	0.303677	0	0.0662645	0.24886	0.840205	1	0.917823	0.831085	0.853886	0.952071	0.844765	0.668963	0.655282
88	0.737982	0.172335	0.400057	0.262018	0.3517	0	0.117233	0.262018	0.117233	0.206916	0.482709	0.972449	1	0.793084	0.634524	0.67585	0.482709	0.400057	0.468934	0.689625	0.737982	0.172335	0.400057	0.262018	0.3517	0	0.117233	0.262018	0.117233	0.206916	0.482709	0.972449	1	0.793084	0.634524	0.67585	0.482709	0.400057	0.468934	0.689625
89	0	0.172775	0.352789	0.457426	0.388099	0.3455	0.231143	0.136276	0.0620381	0.0912473	0.323631	0.750607	1	0.793206	0.361319	0.451377	0.479295	0.778627	0.495115	0.364989	0	0.172775	0.352789	0.457426	0.388099	0.3455	0.231143	0.136276	0.0620381	0.0912473	0.323631	0.750607	1	0.793206	0.361319	0.451377	0.479295	0.778627	0.495115	0.364989
90	0.304793	0.137699	0.104881	0.241937	0.332886	0.451377	0.645276	0.695476	0.716387	0.398253	0.813993	0.805378	1	0.58842	0.3904	0.104855	0.00569093	0	0.13676	0.259627	0.304793	0.137699	0.104881	0.241937	0.332886	0.451377	0.645276	0.695476	0.716387	0.398253	0.813993	0.805378	1	0.58842	0.3904	0.104855	0.00569093	0	0.13676	0.259627
91	0.484974	0.647164	0.731195	0.828814	0.729726	0.584062	0.379889	0.412939	0.229695	0.19224	0.0780957	0.414407	1	0.98941	0.855867	0	0.0421092	0.147132	0.569068	0.572067	0.484974	0.647164	0.731195	0.828814	0.729726	0.584062	0.379889	0.412939	0.229695	0.19224	0.0780957	0.414407	1	0.98941	0.855867	0	0.0421092	0.147132	0.569068	0.572067
92	0.735923	0.715605	0.618726	0.160891	0	0.0171327	0.13433	0.296879	0.464012	0.712484	0.635923	0.735923	0.842165	1	0.687451	0.751593	0.546814	0.67656	0.539044	0.645286	0.735923	0.715605	0.618726	0.160891	0	0.0171327	0.13433	0.296879	0.464012	0.712484	0.635923	0.735923	0.842165	1	0.687451	0.751593	0.546814	0.67656	0.539044	0.645286
93	0.0165994	0.207723	0.396138	0.459827	0.483372	0.482017	0.0885879	0.0540346	0.00688762	0.680086	0.371124	0.209193	0.297781	1	0.897522	0.494496	0.121844	0.283948	0.0207205	0	0.0165994	0.207723	0.396138	0.459827	0.483372	0.482017	0.0885879	0.0540346	0.00688762	0.680086	0.371124	0.209193	0.297781	1	0.897522	0.494496	0.121844	0.283948	0.0207205	0
94	0.464601	0.731437	0.446956	0.319769	0.425783	0.567086	0.307381	0.0229746	0.376305	0.508749	0.40461	0.372776	0.713719	1	0.521137	0.116601	0	0.294993	0.360388	0.408139	0.464601	0.731437	0.446956	0.319769	0.425783	0.567086	0.307381	0.0229746	0.376305	0.508749	0.40461	0.372776	0.713719	1	0.521137	0.116601	0	0.294993	0.360388	0.408139
95	0.452574	0.649926	0.261137	0.199243	0.352046	0.483561	0.853032	0.982575	0.669242	0.205079	0	0.203107	0.522275	1	0.986438	0.721518	0.334621	0.439092	0.0986358	0.375307	0.452574	0.649926	0.261137	0.199243	0.352046	0.483561	0.853032	0.982575	0.669242	0.205079	0	0.203107	0.522275	1	0.986438	0.721518	0.334621	0.439092	0.0986358	0.375307
96	0.666667	0.579043	0.767093	0.98075	0.764915	0.32053	0	0.305548	0.294834	0.412421	0.00635726	0.170979	0.217925	1	0.882413	0.581222	0.297013	0.619632	0.876056	0.747844	0.666667	0.579043	0.767093	0.98075	0.764915	0.32053	0	0.305548	0.294834	0.412421	0.00635726	0.170979	0.217925	1	0.882413	0.581222	0.297013	0.619632	0.876056	0.747844
97	0.752403	0.489313	0.179341	0.534128	0.857687	0.510687	0.282719	0.107191	0.654986	0.590623	0.475646	0	0.382123	0.734842	1	0.625745	0.337227	0.230036	0.350894	0.791418	0.752403	0.489313	0.179341	0.534128	0.857687	0.510687	0.282719	0.107191	0.654986	0.590623	0.475646	0	0.382123	0.734842	1	0.625745	0.337227	0.230036	0.350894	0.791418
98	0.346429	0.364008	0.471545	0.576005	0.347441	0.0682488	0	0.168535	0.474665	0.537728	0.671149	0.555307	0.800439	0.923446	1	0.456032	0.310261	0.225402	0.470534	0.345375	0.346429	0.364008	0.471545	0.576005	0.347441	0.0682488	0	0.168535	0.474665	0.537728	0.671149	0.555307	0.800439	0.923446	1	0.456032	0.310261	0.225402	0.470534	0.345375
99	0.0906964	0.0887676	0.293881	0.824476	0.954652	0.6943	0.260352	0.3373	0.29187	0.159765	0	0.0946362	0.197234	0.548365	1	0.899413	0.418189	0.116346	0.264292	0.289941	0.0906964	0.0887676	0.293881	0.824476	0.954652	0.6943	0.260352	0.3373	0.29187	0.159765	0	0.0946362	0.197234	0.548365	1	0.899413	0.418189	0.116346	0.264292	0.289941
100	0.470317	0.47193	0.376082	0.262038	0.166379	0.0623817	0	0.366538	0.612952	0.691631	0.699789	0.800295	0.914804	0.785412	1	0.766514	0.828983	0.679042	0.747467	0.534568	0.470317	0.47193	0.376082	0.262038	0.166379	0.0623817	0	0.366538	0.612952	0.691631	0.699789	0.800295	0.914804	0.785412	1	0.766514	0.828983	0.679042	0.747467	0.534568
101	0.374098	0.564614	0.197169	0.52385	0.618967	0.503326	0	0.0543525	0.605379	0.47615	0.551026	0.210757	0.421798	0.285633	1	0.823071	0.768719	0.591791	0.693843	0.578202	0.374098	0.564614	0.197169	0.52385	0.618967	0.503326	0	0.0543525	0.605379	0.47615	0.551026	0.210757	0.421798	0.285633	1	0.823071	0.768719	0.591791	0.693843	0.578202
102	0.134369	0	0.161431	0.237201	0.17766	0.0585784	0.0610256	0.125	0.280533	0.326272	0.445394	0.497553	0.612703	0.887338	1	0.977873	0.517233	0.379956	0.372532	0.349904	0.134369	0	0.161431	0.237201	0.17766	0.0585784	0.0610256	0.125	0.280533	0.326272	0.445394	0.497553	0.612703	0.887338	1	0.977873	0.517233	0.379956	0.372532	0.349904
103	0.818734	0.725065	0.537663	0.609856	0.3656	0.411748	0	0.5577	0.402416	0.473171	0.138315	0.0599214	0.503915	0.709661	1	0.635966	0.364098	0.459333	0.648238	0.915535	0.818734	0.725065	0.537663	0.609856	0.3656	0.411748	0	0.5577	0.402416	0.473171	0.138315	0.0599214	0.503915	0.709661	1	0.635966	0.364098	0.459333	0.648238	0.915535
104	0.536671	0.763316	0.911834	0.992344	0.494482	0.277975	0.482529	0.624308	0.478253	0.155746	0.507452	0.330123	0.646459	0.794409	1	0.611438	0	0.400185	0.49204	0.867791	0.536671	0.763316	0.911834	0.992344	0.494482	0.277975	0.482529	0.624308	0.478253	0.155746	0.507452	0.330123	0.646459	0.794409	1	0.611438	0	0.400185	0.49204	0.867791
105	0.383348	0.575962	0.271267	0.155536	0.249558	0.485552	0.660954	0.664566	0.458426	0.310151	0.361677	0.477407	0.568738	0.835472	1	0.654615	0.249596	0.0443019	0	0.176361	0.383348	0.575962	0.271267	0.155536	0.249558	0.485552	0.660954	0.664566	0.458426	0.310151	0.361677	0.477407	0.568738	0.835472	1	0.654615	0.249596	0.0443019	0	0.176361
106	0.414324	0.789317	0.713459	0.761265	0.294898	0.582929	0.134767	0.330109	0.134826	0.630618	0.794927	0.68117	0.721933	0.782275	1	0.499971	0.20931	0	0.110952	0.202268	0.414324	0.789317	0.713459	0.761265	0.294898	0.582929	0.134767	0.330109	0.134826	0.630618	0.794927	0.68117	0.721933	0.782275	1	0.499971	0.20931	0	0.110952	0.202268
107	0.205188	0.249338	0.327263	0.293488	0.4	0.186977	0.0675493	0	0.215563	0.75585	0.618103	0.462362	0.394812	0.685653	1	0.831127	0.659714	0.316887	0.127263	0.166225	0.205188	0.249338	0.327263	0.293488	0.4	0.186977	0.0675493	0	0.215563	0.75585	0.618103	0.462362	0.394812	0.685653	1	0.831127	0.659714	0.316887	0.127263	0.166225
108	0.387827	0.564614	0.58167	0.13949	0	0.255131	0.377565	0.421798	0.46603	0.588464	0.741543	0.63949	0.370771	0.350389	0.894621	1	0.765393	0.823213	0.955768	0.670134	0.387827	0.564614	0.58167	0.13949	0	0.255131	0.377565	0.421798	0.46603	0.588464	0.741543	0.63949	0.370771	0.350389	0.894621	1	0.765393	0.823213	0.955768	0.670134
109	0.830475	0.612944	0.487422	0.751001	0.771892	0.738466	0.405815	0.474887	0.374434	0.483243	0.177794	0.0502263	0	0.82843	0.880615	1	0.826297	0.694464	0.602542	0.512491	0.830475	0.612944	0.487422	0.751001	0.771892	0.738466	0.405815	0.474887	0.374434	0.483243	0.177794	0.0502263	0	0.82843	0.880615	1	0.826297	0.694464	0.602542	0.512491
110	0.492891	0.633328	0.744018	0.701219	0.383316	0.466686	0.661911	0.5321	0.355996	0.00475554	0	0.159558	0.296404	0.761926	0.848789	1	0.694036	0.451206	0.453584	0.390449	0.492891	0.633328	0.744018	0.701219	0.383316	0.466686	0.661911	0.5321	0.355996	0.00475554	0	0.159558	0.296404	0.761926	0.848789	1	0.694036	0.451206	0.453584	0.390449
111	0.841698	0.7791	0.532185	0.370409	0.650432	0.909542	0.766907	0.551326	0.0277888	0.0156674	0.0330354	0.366936	0.553027	0.65738	0.693889	1	0.751239	0.420885	0	0.434779	0.841698	0.7791	0.532185	0.370409	0.650432	0.909542	0.766907	0.551326	0.0277888	0.0156674	0.0330354	0.366936	0.553027	0.65738	0.693889	1	0.751239	0.420885	0	0.434779
112	0.627821	0.631575	0.642838	0.430449	0.238747	0	0.0724062	0.153201	0.444547	0.490595	0.694556	0.85335	0.916331	0.957706	0.874956	1	0.58361	0.859059	0.845802	0.98119	0.627821	0.631575	0.642838	0.430449	0.238747	0	0.0724062	0.153201	0.444547	0.490595	0.694556	0.85335	0.916331	0.957706	0.874956	1	0.58361	0.859059	0.845802	0.98119
113	0.722149	0.424494	0.680583	0.564534	0.501115	0.118188	0.155384	0.374186	0.308536	0.179467	0	0.216663	0.177237	0.417983	0.711177	1	0.978147	0.711177	0.768086	0.625814	0.722149	0.424494	0.680583	0.564534	0.501115	0.118188	0.155384	0.374186	0.308536	0.179467	0	0.216663	0.177237	0.417983	0.711177	1	0.978147	0.711177	0.768086	0.625814
114	0.197312	0.324336	0.397267	0.364879	0	0.186516	0.189159	0.724359	0.626968	0.937865	0.489148	0.400022	0.121626	0.410819	0.64052	1	0.945906	0.832434	0.543241	0.340531	0.197312	0.324336	0.397267	0.364879	0	0.186516	0.189159	0.724359	0.626968	0.937865	0.489148	0.400022	0.121626	0.410819	0.64052	1	0.945906	0.832434	0.543241	0.340531
115	0.598065	0.837826	0.571414	0.559373	0.334123	0.392262	0.0605068	0	0.16948	0.588392	0.743362	0.951635	0.835357	0.796665	0.951635	1	0.832989	0.501234	0.484256	0.646531	0.598065	0.837826	0.571414	0.559373	0.334123	0.392262	0.0605068	0	0.16948	0.588392	0.743362	0.951635	0.835357	0.796665	0.951635	1	0.832989	0.501234	0.484256	0.646531
116	0.279875	0.428411	0.643847	0.951363	0.785794	0.504579	0.204992	0	0.0052492	0.264128	0.310086	0.50067	0.470405	0.913279	0.935561	1	0.670148	0.358723	0.251005	0.285125	0.279875	0.428411	0.643847	0.951363	0.785794	0.504579	0.204992	0	0.0052492	0.264128	0.310086	0.50067	0.470405	0.913279	0.935561	1	0.670148	0.358723	0.251005	0.285125
117	0.222269	0	0.131352	0.121222	0.208104	0.113152	0.139422	0.151528	0.476819	0.547476	0.701063	0.531335	0.523265	0.51923	0.925308	1	0.856626	0.51923	0.561641	0.375772	0.222269	0	0.131352	0.121222	0.208104	0.113152	0.139422	0.151528	0.476819	0.547476	0.701063	0.531335	0.523265	0.51923	0.925308	1	0.856626	0.51923	0.561641	0.375772
118	0.0708695	0.230499	0.586304	0.502423	0.744375	0.736904	0.964184	0.378676	0.526091	0.89982	0.825698	0.514706	0	0.363242	0.591183	1	0.84608	0.570039	0.355076	0.197072	0.0708695	0.230499	0.586304	0.502423	0.744375	0.736904	0.964184	0.378676	0.526091	0.89982	0.825698	0.514706	0	0.363242	0.591183	1	0.84608	0.570039	0.355076	0.197072
119	0.738618	0.730906	0.916946	0.670856	0.634786	0.26002	0.137712	0	0.0717728	0.139056	0.0505537	0.17428	0.231587	0.54945	0.711951	0.94041	1	0.990062	0.897972	0.68442	0.738618	0.730906	0.916946	0.670856	0.634786	0.26002	0.137712	0	0.0717728	0.139056	0.0505537	0.17428	0.231587	0.54945	0.711951	0.94041	1	0.990062	0.897972	0.68442
120	0.257699	0.77878	0.575236	0.811968	0.909275	0.915949	0.965731	0.915903	0.755558	0.701358	0.71015	0.469045	0.12725	0.153763	0.53542	0.808631	1	0.775443	0	0.0376985	0.257699	0.77878	0.575236	0.811968	0.909275	0.915949	0.965731	0.915903	0.755558	0.701358	0.71015	0.469045	0.12725	0.153763	0.53542	0.808631	1	0.775443	0	0.0376985
121	0.138241	0	0.014687	0.270608	0.388226	0.445597	0.411786	0.40735	0.266171	0.327979	0.176427	0.305918	0.174989	0.332354	0.458846	0.854446	1	0.892693	0.580901	0.385289	0.138241	0	0.014687	0.270608	0.388226	0.445597	0.411786	0.40735	0.266171	0.327979	0.176427	0.305918	0.174989	0.332354	0.458846	0.854446	1	0.892693	0.580901	0.385289
122	0.772405	0.444113	0.378641	0.540678	0.751686	0.517232	0.130356	0	0.0648262	0.190346	0.316541	0.452406	0.611717	0.564798	0.630356	0.582733	1	0.945462	0.99449	0.722731	0.772405	0.444113	0.378641	0.540678	0.751686	0.517232	0.130356	0	0.0648262	0.190346	0.316541	0.452406	0.611717	0.564798	0.630356	0.582733	1	0.945462	0.99449	0.722731
123	0.513903	0.521288	0.378947	0.384524	0.49725	0.556402	0.724664	0.412176	0.563863	0.171878	0.685858	0.776355	0.730164	0.266221	0	0.720972	1	0.996385	0.478789	0.406677	0.513903	0.521288	0.378947	0.384524	0.49725	0.556402	0.724664	0.412176	0.563863	0.171878	0.685858	0.776355	0.730164	0.266221	0	0.720972	1	0.996385	0.478789	0.406677
124	0.236126	0.215619	0.0821122	0	0.145811	0.595463	0.823386	0.852181	0.511257	0.650959	0.599564	0.652967	0.535951	0.279233	0.462041	0.595463	1	0.915794	0.70637	0.451745	0.236126	0.215619	0.0821122	0	0.145811	0.595463	0.823386	0.852181	0.511257	0.650959	0.599564	0.652967	0.535951	0.279233	0.462041	0.595463	1	0.915794	0.70637	0.451745
125	0.379816	0.359917	0.389766	0.342454	0	0.0485814	0.107061	0.282705	0.225392	0.0784299	0.00126959	0.145692	0.523021	0.552921	0.711102	0.881669	1	0.859282	0.770851	0.669983	0.379816	0.359917	0.389766	0.342454	0	0.0485814	0.107061	0.282705	0.225392	0.0784299	0.00126959	0.145692	0.523021	0.552921	0.711102	0.881669	1	0.859282	0.770851	0.669983
126	0.858413	0.959458	0.748438	0.66728	0.69165	0.429207	0.534773	0.292141	0.337279	0.08568	0.284975	0.310189	0.383262	0	0.0415361	0.299383	0.921562	1	0.754761	0.79806	0.858413	0.959458	0.748438	0.66728	0.69165	0.429207	0.534773	0.292141	0.337279	0.08568	0.284975	0.310189	0.383262	0	0.0415361	0.299383	0.921562	1	0.754761	0.79806
127	0.322609	0.487663	0.500967	0.468714	0.654652	0.751411	0.707789	0.451621	0.261893	0.286566	0.45541	0.366231	0.0474912	0.0759544	0	0.37389	0.474359	1	0.645138	0.425092	0.322609	0.487663	0.500967	0.468714	0.654652	0.751411	0.707789	0.451621	0.261893	0.286566	0.45541	0.366231	0.0474912	0.0759544	0	0.37389	0.474359	1	0.645138	0.425092
128	0.814699	0.39231	0.502483	0.352228	0.597687	0.338821	0.283839	0	0.148553	0.425723	0.691119	0.904797	0.677781	0.13855	0.183668	0.262061	0.59265	0.505818	1	0.934806	0.814699	0.39231	0.502483	0.352228	0.597687	0.338821	0.283839	0	0.148553	0.425723	0.691119	0.904797	0.677781	0.13855	0.183668	0.262061	0.59265	0.505818	1	0.934806
129	0.417431	0	0.523673	0.429145	0.515809	0.421281	0.708716	0.437009	0.381963	0.649656	0.822821	0.811107	0.5394	0.488204	0.862303	0.771625	0.523673	0.425295	1	0.94094	0.417431	0	0.523673	0.429145	0.515809	0.421281	0.708716	0.437009	0.381963	0.649656	0.822821	0.811107	0.5394	0.488204	0.862303	0.771625	0.523673	0.425295	1	0.94094
130	0.676722	0.366923	0.193596	0	0.0208954	0.168391	0.256909	0.171473	0.0374813	0.0737605	0.0854103	0.183775	0.162253	0.48741	0.595545	0.476336	0.346053	0.571593	1	0.89918	0.676722	0.366923	0.193596	0	0.0208954	0.168391	0.256909	0.171473	0.0374813	0.0737605	0.0854103	0.183775	0.162253	0.48741	0.595545	0.476336	0.346053	0.571593	1	0.89918
131	0.919927	0.799122	0.433767	0.152847	0	0.140475	0.346426	0.4505	0.459252	0.480345	0.801317	0.730678	0.641944	0.478892	0.456314	0.462901	0.657935	0.949031	1	0.939597	0.919927	0.799122	0.433767	0.152847	0	0.140475	0.346426	0.4505	0.459252	0.480345	0.801317	0.730678	0.641944	0.478892	0.456314	0.462901	0.657935	0.949031	1	0.939597
132	0.56445	0.510349	0.286059	0.528418	0.667507	0.876247	0.902091	0.445845	0.577373	0	0.0928686	0.0567292	0.41496	0.371153	0.322198	0.56445	0.904611	0.98193	1	0.79378	0.56445	0.510349	0.286059	0.528418	0.667507	0.876247	0.902091	0.445845	0.577373	0	0.0928686	0.0567292	0.41496	0.371153	0.322198	0.56445	0.904611	0.98193	1	0.79378
133	0.550035	0.411919	0.397652	0.62147	0.547607	0.419102	0.254781	0.380957	0.326216	0	0.0881304	0.197612	0.509561	0.702418	0.757158	0.728624	0.523828	0.942931	1	0.952442	0.550035	0.411919	0.397652	0.62147	0.547607	0.419102	0.254781	0.380957	0.326216	0	0.0881304	0.197612	0.509561	0.702418	0.757158	0.728624	0.523828	0.942931	1	0.952442
134	0.394281	0.265727	0.163348	0	0.0829471	0.0890835	0.199708	0.0916297	0.501838	0.611333	0.581674	0.271405	0.290315	0.403986	0.40094	0.315404	0.66721	0.948278	1	0.61292	0.394281	0.265727	0.163348	0	0.0829471	0.0890835	0.199708	0.0916297	0.501838	0.611333	0.581674	0.271405	0.290315	0.403986	0.40094	0.315404	0.66721	0.948278	1	0.61292
135	0.819931	0.571627	0.478868	0.440663	0.525248	0.428373	0.304249	0	0.18285	0.495217	0.874486	0.641197	0.403849	0.417473	0.313758	0.285175	0.297409	0.761261	1	0.98226	0.819931	0.571627	0.478868	0.440663	0.525248	0.428373	0.304249	0	0.18285	0.495217	0.874486	0.641197	0.403849	0.417473	0.313758	0.285175	0.297409	0.761261	1	0.98226
136	0.754113	0.30636	0.355412	0.42078	0.757308	0.749949	0.345622	0.0972704	0.165868	0.548219	0.566133	0.297403	0.149585	0	0.25741	0.129105	0.628272	0.581651	1	0.616748	0.754113	0.30636	0.355412	0.42078	0.757308	0.749949	0.345622	0.0972704	0.165868	0.548219	0.566133	0.297403	0.149585	0	0.25741	0.129105	0.628272	0.581651	1	0.616748
137	0.434893	0.502519	0.469477	0.594722	0.67054	0.82862	0.904439	0.337721	0.0148415	0	0.408569	0.734739	0.756161	0.634276	0.696864	0.441474	0.622793	0.630917	1	0.823719	0.434893	0.502519	0.469477	0.594722	0.67054	0.82862	0.904439	0.337721	0.0148415	0	0.408569	0.734739	0.756161	0.634276	0.696864	0.441474	0.622793	0.630917	1	0.823719
138	0.578071	0.336162	0.502795	0.438096	0.253892	0.345994	0.511222	0.303798	0.00564756	0	0.448674	0.391657	0.28273	0.188477	0.388161	0.273556	0.260227	0.452859	1	0.860713	0.578071	0.336162	0.502795	0.438096	0.253892	0.345994	0.511222	0.303798	0.00564756	0	0.448674	0.391657	0.28273	0.188477	0.388161	0.273556	0.260227	0.452859	1	0.860713
139	0.0840216	0.0457433	0.652716	0.568694	0.374047	0	0.122141	0.332036	0.709975	0.748094	0.618329	0.751985	0.770966	0.896998	0.488564	0.374047	0.423682	0.83974	1	0.438929	0.0840216	0.0457433	0.652716	0.568694	0.374047	0	0.122141	0.332036	0.709975	0.748094	0.618329	0.751985	0.770966	0.896998	0.488564	0.374047	0.423682	0.83974	1	0.438929
140	0.137952	0.0443784	0.0196782	0.719278	0.733935	0.601004	0.0443784	0	0.369478	0.536948	0.536948	0.665061	0.630522	0.453213	0.202009	0.305422	0.684739	0.916265	1	0.694578	0.137952	0.0443784	0.0196782	0.719278	0.733935	0.601004	0.0443784	0	0.369478	0.536948	0.536948	0.665061	0.630522	0.453213	0.202009	0.305422	0.684739	0.916265	1	0.694578
141	0.400458	0.122378	0.132781	0	0.0746784	0.483424	0.52072	0.510403	0.269706	0.238582	0.537382	0.591254	0.549814	0.568506	0.657645	0.709574	0.425322	0.744842	1	0.734438	0.400458	0.122378	0.132781	0	0.0746784	0.483424	0.52072	0.510403	0.269706	0.238582	0.537382	0.591254	0.549814	0.568506	0.657645	0.709574	0.425322	0.744842	1	0.734438
142	0.88405	0.918177	0.994464	0.872911	0.698161	0.11433	0	0.0451999	0.625114	0.460626	0.518683	0.603646	0.921351	0.997637	0.902312	0.551191	0.556826	0.671933	1	0.873721	0.88405	0.918177	0.994464	0.872911	0.698161	0.11433	0	0.0451999	0.625114	0.460626	0.518683	0.603646	0.921351	0.997637	0.902312	0.551191	0.556826	0.671933	1	0.873721
143	0.701594	0.651797	0.900513	0.510967	0.204161	0.177643	0.552969	0.416642	0.148598	0	0.211876	0.42636	0.561369	0.664727	0.855958	0.761606	0.697696	0.677657	1	0.824911	0.701594	0.651797	0.900513	0.510967	0.204161	0.177643	0.552969	0.416642	0.148598	0	0.211876	0.42636	0.561369	0.664727	0.855958	0.761606	0.697696	0.677657	1	0.824911
144	0.929384	0.860585	0.765798	0.5	0.26951	0.262085	0.527883	0.721169	0.64684	0.241627	0	0.143128	0.343839	0.663586	0.578042	0.579937	0.388468	0.663586	0.895893	1	0.929384	0.860585	0.765798	0.5	0.26951	0.262085	0.527883	0.721169	0.64684	0.241627	0	0.143128	0.343839	0.663586	0.578042	0.579937	0.388468	0.663586	0.895893	1
145	0.678815	0.319324	0.268299	0.103986	0.399658	0.229916	0.133219	0.0602506	0.195254	0.366781	0.273728	0.18432	0	0.0292331	0.136864	0.394153	0.472627	0.859491	0.965262	1	0.678815	0.319324	0.268299	0.103986	0.399658	0.229916	0.133219	0.0602506	0.195254	0.366781	0.273728	0.18432	0	0.0292331	0.136864	0.394153	0.472627	0.859491	0.965262	1
146	0.81668	0.44081	0	0.0958545	0.268792	0.346793	0.5	0.529116	0.531952	0.515976	0.329859	0.110911	0.265995	0.505593	0.501877	0.17106	0.30921	0.561068	0.765037	1	0.81668	0.44081	0	0.0958545	0.268792	0.346793	0.5	0.529116	0.531952	0.515976	0.329859	0.110911	0.265995	0.505593	0.501877	0.17106	0.30921	0.561068	0.765037	1
147	0.641946	0.7	0.595134	0.601644	0.367718	0.438725	0.469362	0.782248	0.743523	0.535503	0.396779	0.506443	0.258054	0.0500335	0	0.538725	0.50802	0.909732	0.866074	1	0.641946	0.7	0.595134	0.601644	0.367718	0.438725	0.469362	0.782248	0.743523	0.535503	0.396779	0.506443	0.258054	0.0500335	0	0.538725	0.50802	0.909732	0.866074	1
148	0.91326	0.502328	0.38053	0.484023	0.560155	0.621022	0.46727	0.21921	0	0.162872	0.126326	0.267917	0.321151	0.608861	0.558603	0.540362	0.586028	0.564683	0.89961	1	0.91326	0.502328	0.38053	0.484023	0.560155	0.621022	0.46727	0.21921	0	0.162872	0.126326	0.267917	0.321151	0.608861	0.558603	0.540362	0.586028	0.564683	0.89961	1
149	0.848245	0.546441	0.17649	0.0588084	0.0866989	0.0201288	0.0727536	0	0.0108535	0.122287	0.407118	0.62847	0.82351	0.965926	0.832786	0.642415	0.294106	0.4381	0.547955	1	0.848245	0.546441	0.17649	0.0588084	0.0866989	0.0201288	0.0727536	0	0.0108535	0.122287	0.407118	0.62847	0.82351	0.965926	0.832786	0.642415	0.294106	0.4381	0.547955	1
150	0.812865	0.721092	0.957816	0.98347	0.610994	0.194541	0	0.168811	0.0789082	0.0991029	0.39267	0.528421	0.41653	0.189006	0.141287	0.354152	0.328421	0.739492	0.880702	1	0.812865	0.721092	0.957816	0.98347	0.610994	0.194541	0	0.168811	0.0789082	0.0991029	0.39267	0.528421	0.41653	0.189006	0.141287	0.354152	0.328421	0.739492	0.880702	1
Scaled Mean	0.851208	0.954118	0.850845	0.687815	0.57825	0.585319	0.338844	0.131903	0	0.224177	0.298497	0.535663	0.620243	0.741392	0.766496	0.690368	0.679798	0.859329	1	0.96377	0.851208	0.954118	0.850845	0.687815	0.57825	0.585319	0.338844	0.131903	0	0.224177	0.298497	0.535663	0.620243	0.741392	0.766496	0.690368	0.679798	0.859329	1	0.96377
Scaled SEM	0.182308	0.201903	0.18954	0.167078	0.17849	0.197121	0.188709	0.185804	0.199773	0.205684	0.205091	0.202419	0.182926	0.173268	0.187615	0.181026	0.168342	0.172073	0.17139	0.160037	0.182308	0.201903	0.18954	0.167078	0.17849	0.197121	0.188709	0.185804	0.199773	0.205684	0.205091	0.202419	0.182926	0.173268	0.187615	0.181026	0.168342	0.172073	0.17139	0.160037
Fitted curve	0.851297	0.952924	0.857705	0.665985	0.618902	0.545157	0.349503	0.13398	0.0461624	0.136276	0.338154	0.540084	0.664862	0.704646	0.703753	0.71558	0.766424	0.845321	0.918937	0.956354	0.946288	0.897511	0.825494	0.737213	0.626594	0.485219	0.321295	0.17176	0.0938059	0.134326	0.293306	0.508638	0.683497	0.749364	0.720952	0.686014	0.721195	0.830056	1.00879	0.96275

## Sheet: Ext.Fig. 10e
Confusion matrices
	Feeding				Social				Obj.expl.
T	0.992	0.008		T	0.888	0.112		T	0.973	0.027
C	0.009	0.991		C	0.089	0.911		C	0.031	0.969
	T	C			T	C			T	C
